# Supplementary material for: Decitabine priming increases anti–PD-1 antitumor efficacy by promoting CD8+ progenitor exhausted T cell expansion in tumor models
Source: J Clin Invest. 2023 Apr 3;133(7):e165673. doi: 10.1172/JCI165673 (PMC10065084; doi:10.1172/JCI165673)
Supplement: Supplemental table 2 [file jci-133-165673-s110.xlsx]

## Sheet: DMRs
seqnames	start	end	width	strand	width	strand	length	nCG	meanMethy1	meanMethy2	annotation	geneChr	geneStart	geneEnd	geneLength	geneStrand	geneId	transcriptId	distanceToTSS	ENSEMBL	SYMBOL	GENENAME	flank_txIds	flank_geneIds	flank_gene_distances
chrX	102250475	102251499	1025	*	1026	117	0.733169	0.258363	0.474806	495.546	Promoter	20	102247714	102250946	3233	2	12705	ENSMUST00000134887.7	0	ENSMUSG00000051159	Cited1	Cbp/p300-interacting transactivator with Glu/Asp-rich carboxy-terminal domain 1	ENSMUST00000050551.9;ENSMUST00000101336.9;ENSMUST00000134887.7;ENSMUST00000130589.1;ENSMUST00000136277.1;ENSMUST00000144761.7;ENSMUST00000138614.1	12705;12705;12705;12705;12705;434825;434825	0;0;0;0;0;-1023;-1152
chrX	71556546	71557017	472	*	473	123	0.688262	0.228164	0.460098	464.63	Promoter	20	71556946	71559273	2328	1	15354	ENSMUST00000123100.1	0	ENSMUSG00000015217	Hmgb3	high mobility group box 3	ENSMUST00000072699.12;ENSMUST00000114582.8;ENSMUST00000015361.10;ENSMUST00000088874.9;ENSMUST00000123100.1;ENSMUST00000132145.1	15354;15354;15354;15354;15354;15354	0;0;0;0;0;-766
chr11	113172896	113173482	587	*	588	68	0.806923	0.128894	0.678029	457.271	Promoter	11	113043895	113173077	129183	2	72386	ENSMUST00000136438.7	0	ENSMUSG00000087259	2610035D17Rik	RIKEN cDNA 2610035D17 gene	ENSMUST00000136438.7;ENSMUST00000127263.7;ENSMUST00000150712.1	72386;72386;72386	0;0;0
chr16	50431740	50432175	436	*	437	135	0.444638	0.105521	0.339117	420.73	Promoter	16	50425961	50432309	6349	2	70508	ENSMUST00000142818.1	134	ENSMUSG00000022641	Bbx	bobby sox HMG box containing	ENSMUST00000138166.7;ENSMUST00000066037.12;ENSMUST00000089404.9;ENSMUST00000089399.10;ENSMUST00000114477.7;ENSMUST00000131695.7;ENSMUST00000142818.1;ENSMUST00000130210.1	70508;70508;70508;70508;70508;70508;70508;70508	0;0;0;0;0;-1828;0;0
chrX	13846154	13846576	423	*	424	130	0.610625	0.24851	0.362116	388.16	Promoter	20	13517080	13846541	329462	2	12361	ENSMUST00000115436.8	0	ENSMUSG00000031012	Cask	calcium/calmodulin-dependent serine protein kinase (MAGUK family)	ENSMUST00000115436.8;ENSMUST00000115438.9;ENSMUST00000033321.10;ENSMUST00000152358.7;ENSMUST00000124710.1;ENSMUST00000132240.1	12361;12361;12361;12361;12361;12361	0;0;0;0;-66;0
chr1	69107427	69108039	613	*	614	113	0.486515	0.131978	0.354538	343.564	Promoter	1	68032186	69107756	1075571	2	13869	ENSMUST00000119142.7	0	ENSMUSG00000062209	Erbb4	erb-b2 receptor tyrosine kinase 4	ENSMUST00000119142.7;ENSMUST00000121473.7;ENSMUST00000153432.1	13869;13869;13869	0;0;0
chr8	71375704	71376189	486	*	487	110	0.615243	0.264747	0.350496	308.281	Promoter	8	71374628	71375790	1163	2	13864	ENSMUST00000137734.7	0	ENSMUSG00000002393	Nr2f6	nuclear receptor subfamily 2, group F, member 6	ENSMUST00000132630.1;ENSMUST00000002466.8;ENSMUST00000137734.7;ENSMUST00000155463.1;ENSMUST00000156270.1;ENSMUST00000127443.1;ENSMUST00000124732.1;ENSMUST00000137058.1;ENSMUST00000110051.1;ENSMUST00000002469.8;ENSMUST00000110052.1;ENSMUST00000126049.1	13864;13864;13864;13864;13864;13864;13864;13864;77090;77090;77090;77090	0;0;0;0;0;0;0;0;4406;4365;0;3231
chrX	85573474	85574045	572	*	573	72	0.70148	0.212502	0.488977	302.298	Promoter	20	85574022	85634469	60448	1	66724	ENSMUST00000048250.9	0	ENSMUSG00000035476	Tab3	TGF-beta activated kinase 1/MAP3K7 binding protein 3	ENSMUST00000048250.9;ENSMUST00000137438.1;ENSMUST00000152880.1;ENSMUST00000146063.1	66724;66724;66724;66724	0;0;0;-105
chrX	133686872	133687352	481	*	482	71	0.735122	0.241011	0.49411	302.132	Promoter	20	133582875	133687264	104390	2	279653	ENSMUST00000167944.7	0	ENSMUSG00000051323	Pcdh19	protocadherin 19	ENSMUST00000149154.7;ENSMUST00000167944.7;ENSMUST00000060309.9;ENSMUST00000193485.1	279653;279653;279653;279653	0;0;-979;-1881
chrX	144318945	144319279	335	*	336	57	0.860767	0.241701	0.619066	296.039	Promoter	20	144318023	144374450	56428	1	67574	ENSMUST00000154827.7	922	ENSMUSG00000041718	Alg13	asparagine-linked glycosylation 13	ENSMUST00000070801.10;ENSMUST00000238864.1;ENSMUST00000197316.4;ENSMUST00000123710.7;ENSMUST00000149330.7;ENSMUST00000145724.6;ENSMUST00000198039.4;ENSMUST00000144185.4;ENSMUST00000154827.7	67574;67574;67574;67574;67574;67574;67574;67574;67574	0;0;0;0;0;0;0;0;0
chr11	74522510	74522899	390	*	391	103	0.455349	0.136851	0.318499	287.025	Promoter	11	74436924	74522751	85828	2	380711	ENSMUST00000208896.1	0	ENSMUSG00000038807	Rap1gap2	RAP1 GTPase activating protein 2	ENSMUST00000102521.8;ENSMUST00000238457.1;ENSMUST00000047488.14;ENSMUST00000208896.1;ENSMUST00000145524.1	380711;380711;380711;380711;380711	0;0;0;0;0
chr9	58823061	58823423	363	*	364	102	0.477144	0.170096	0.307048	265.468	Promoter	9	58823412	58863175	39764	1	330953	ENSMUST00000034889.9	0	ENSMUSG00000032338	Hcn4	hyperpolarization-activated, cyclic nucleotide-gated K+ 4	ENSMUST00000034889.9	330953	0
chrX	13071850	13072489	640	*	641	76	0.638071	0.218469	0.419602	256.745	Promoter	20	13071514	13173328	101815	1	22284	ENSMUST00000089302.10	336	ENSMUSG00000031010	Usp9x	ubiquitin specific peptidase 9, X chromosome	ENSMUST00000169594.8;ENSMUST00000139764.8;ENSMUST00000089302.10	22284;22284;22284	0;0;0
chr5	137741245	137741704	460	*	461	74	0.445479	0.0882933	0.357186	230.172	Promoter	5	137730913	137741607	10695	2	243300	ENSMUST00000061789.13	0	ENSMUSG00000045348	Nyap1	neuronal tyrosine-phosphorylated phosphoinositide 3-kinase adaptor 1	ENSMUST00000118326.7;ENSMUST00000061789.13;ENSMUST00000212152.1;ENSMUST00000149512.2;ENSMUST00000100540.9;ENSMUST00000129349.1;ENSMUST00000100539.9	243300;243300;243300;243300;78829;78829;78829	-1247;0;-1527;-143;-4026;-4255;-4292
chrX	102644045	102644336	292	*	293	55	0.817347	0.292249	0.525098	227.672	Promoter	20	102513975	102644246	130272	2	18679	ENSMUST00000043596.11	0	ENSMUSG00000034055	Phka1	phosphorylase kinase alpha 1	ENSMUST00000043596.11;ENSMUST00000052012.13;ENSMUST00000113611.2;ENSMUST00000119229.7;ENSMUST00000120270.7;ENSMUST00000122022.7;ENSMUST00000142534.1	18679;18679;18679;18679;18679;18679;18679	0;0;0;0;0;0;0
chr1	88205485	88205880	396	*	397	80	0.671668	0.326665	0.345003	225.718	Promoter	1	88204732	88205782	1051	2	15504	ENSMUST00000119972.3	0	ENSMUSG00000081984	Dnajb3	DnaJ heat shock protein family (Hsp40) member B3	ENSMUST00000119972.3;ENSMUST00000113139.1;ENSMUST00000049289.8;ENSMUST00000138182.7;ENSMUST00000113142.9;ENSMUST00000173325.1;ENSMUST00000150634.7;ENSMUST00000058237.13;ENSMUST00000126203.7;ENSMUST00000097659.4;ENSMUST00000073772.4;ENSMUST00000113138.7;ENSMUST00000113137.1;ENSMUST00000113135.5;ENSMUST00000113134.7;ENSMUST00000124852.1;ENSMUST00000140092.7;ENSMUST00000014263.5	15504;22236;22236;394430;394430;394430;394432;394432;394432;394433;394434;394435;394435;94284;94284;94284;94284;94284	0;0;0;0;0;0;0;0;0;0;0;0;0;0;0;0;0;0
chr17	45733723	45734232	510	*	511	73	0.597795	0.20742	0.390374	221.579	Promoter	17	45732864	45733844	981	2	72240	ENSMUST00000178179.1	0	ENSMUSG00000094690	1600014C23Rik	RIKEN cDNA 1600014C23 gene	ENSMUST00000180558.8;ENSMUST00000178179.1;ENSMUST00000233108.1	433111;72240;72240	-274;0;0
chrX	71664156	71664581	426	*	427	69	0.608599	0.22293	0.385669	219.737	Promoter	20	71663966	71667392	3427	1	14765	ENSMUST00000144712.6	190	ENSMUSG00000056380	Gpr50	G-protein-coupled receptor 50	ENSMUST00000070449.5;ENSMUST00000131554.2;ENSMUST00000144712.6	14765;14765;14765	0;0;0
chr1	10232566	10232812	247	*	248	84	0.459019	0.137404	0.321615	219.684	Promoter	1	10137571	10232670	95100	2	211673	ENSMUST00000088615.10	0	ENSMUSG00000067851	Arfgef1	ADP-ribosylation factor guanine nucleotide-exchange factor 1(brefeldin A-inhibited)	ENSMUST00000088615.10;ENSMUST00000131556.1	211673;211673	0;0
chr11	12025795	12026110	316	*	317	66	0.8451	0.476943	0.368157	219.537	Promoter	11	11967532	12026324	58793	2	14783	ENSMUST00000150972.7	214	ENSMUSG00000020176	Grb10	growth factor receptor bound protein 10	ENSMUST00000109654.7;ENSMUST00000093321.11;ENSMUST00000143386.7;ENSMUST00000150972.7;ENSMUST00000143915.1	14783;14783;14783;14783;14783	0;0;0;0;0
chr14	105176712	105176985	274	*	275	73	0.432283	0.107125	0.325158	219.442	Promoter	14	105114965	105176860	61896	2	74213	ENSMUST00000163545.7	0	ENSMUSG00000022119	Rbm26	RNA binding motif protein 26	ENSMUST00000163545.7;ENSMUST00000100327.9;ENSMUST00000022715.13;ENSMUST00000163499.1	74213;74213;74213;74213	0;0;0;0
chrX	129749593	129749912	320	*	321	66	0.692626	0.269403	0.423223	217.379	Promoter	20	129749742	130180471	430730	1	54004	ENSMUST00000127577.7	0	ENSMUSG00000034480	Diaph2	diaphanous related formin 2	ENSMUST00000127577.7;ENSMUST00000167619.8;ENSMUST00000143668.7;ENSMUST00000037854.14;ENSMUST00000155333.1;ENSMUST00000113320.2	54004;54004;54004;54004;54004;54004	0;0;0;0;0;-64
chr13	34916668	34917079	412	*	413	65	0.917906	0.536888	0.381019	214.508	Promoter	13	34909964	34916989	7026	2	71864	ENSMUST00000225242.1	0	ENSMUSG00000021414	Fam217a	family with sequence similarity 217, member A	ENSMUST00000021851.7;ENSMUST00000225242.1;ENSMUST00000223834.1;ENSMUST00000224613.1	71864;71864;71864;71864	0;0;0;0
chrX	158043630	158044103	474	*	475	53	0.715449	0.243722	0.471727	209.377	Promoter	20	157832743	158043294	210552	2	245684	ENSMUST00000112513.1	-336	ENSMUSG00000025658	Cnksr2	connector enhancer of kinase suppressor of Ras 2	ENSMUST00000026750.14;ENSMUST00000112513.1	245684;245684	-336;-336
chr13	112987692	112987973	282	*	283	65	0.460294	0.106475	0.353819	205.058	Promoter	13	112987802	112990777	2976	1	218630	ENSMUST00000038404.5	0	ENSMUSG00000042417	Ccno	cyclin O	ENSMUST00000038404.5;ENSMUST00000225555.1;ENSMUST00000224100.1	218630;218630;218630	0;0;-114
chr17	27557244	27557533	290	*	291	76	0.428268	0.111047	0.317221	202.168	Promoter	17	27556695	27562808	6114	1	15361	ENSMUST00000231796.1	549	ENSMUSG00000046711	Hmga1	high mobility group AT-hook 1	ENSMUST00000117254.8;ENSMUST00000118599.8;ENSMUST00000232265.1;ENSMUST00000232013.1;ENSMUST00000114888.10;ENSMUST00000231874.1;ENSMUST00000119486.8;ENSMUST00000231825.1;ENSMUST00000231866.1;ENSMUST00000231780.1;ENSMUST00000232253.1;ENSMUST00000232552.1;ENSMUST00000117600.8;ENSMUST00000231243.1;ENSMUST00000231358.1;ENSMUST00000118570.1;ENSMUST00000231796.1	111241;15361;15361;15361;15361;15361;15361;15361;15361;15361;15361;15361;15361;15361;15361;15361;15361	0;0;0;0;0;0;0;0;0;0;0;0;0;0;0;0;0
chr4	111415056	111415363	308	*	309	70	0.446166	0.122712	0.323454	198.165	Promoter	4	111415088	111459920	44833	1	67621	ENSMUST00000129760.7	0	ENSMUSG00000028545	Bend5	BEN domain containing 5	ENSMUST00000030274.6;ENSMUST00000130523.1;ENSMUST00000129760.7;ENSMUST00000138394.1;ENSMUST00000106591.7;ENSMUST00000106592.7;ENSMUST00000080744.12;ENSMUST00000097920.8;ENSMUST00000148038.1	67621;67621;67621;67621;78933;78933;78933;78933;78933	0;0;0;0;0;0;0;0;0
chr7	100974351	100974827	477	*	478	60	0.659577	0.24774	0.411837	197.757	Promoter	7	100939478	100974649	35172	2	233571	ENSMUST00000209196.1	0	ENSMUSG00000048779	P2ry6	pyrimidinergic receptor P2Y, G-protein coupled, 6	ENSMUST00000209196.1	233571	0
chrX	140599413	140599875	463	*	464	65	0.839782	0.512885	0.326896	180.714	Promoter	20	140540262	140600659	60398	2	14605	ENSMUST00000112996.8	784	ENSMUSG00000031431	Tsc22d3	TSC22 domain family, member 3	ENSMUST00000112996.8	14605	0
chr12	31634590	31634833	244	*	245	58	0.436717	0.0943515	0.342365	180.158	Promoter	12	31590967	31634635	43669	2	12033	ENSMUST00000177962.8	0	ENSMUSG00000020650	Bcap29	B cell receptor associated protein 29	ENSMUST00000177962.8;ENSMUST00000020979.8;ENSMUST00000218543.1	12033;12033;12033	0;0;0
chr7	116443223	116443510	288	*	289	65	0.456711	0.144867	0.311844	179.787	Promoter	7	116337265	116443449	106185	2	18704	ENSMUST00000170430.2	0	ENSMUSG00000030660	Pik3c2a	phosphatidylinositol-4-phosphate 3-kinase catalytic subunit type 2 alpha	ENSMUST00000170430.2;ENSMUST00000206219.1;ENSMUST00000205378.1;ENSMUST00000205767.1	18704;18704;18704;18704	0;0;0;0
chrX	155216150	155216589	440	*	441	61	0.5525	0.188572	0.363928	175.289	Promoter	20	155213132	155216449	3318	2	20229	ENSMUST00000026318.14	0	ENSMUSG00000025283	Sat1	spermidine/spermine N1-acetyl transferase 1	ENSMUST00000026318.14;ENSMUST00000152463.7;ENSMUST00000134855.7;ENSMUST00000138944.7;ENSMUST00000150046.1;ENSMUST00000112551.3;ENSMUST00000123337.1	20229;20229;20229;20229;20229;20229;20229	0;0;-2091;-1246;0;0;0
chr3	68494877	68495208	332	*	333	64	0.450076	0.137273	0.312804	174.569	Promoter	3	68494208	68626463	132256	1	30953	ENSMUST00000182719.7	669	ENSMUSG00000027777	Schip1	schwannomin interacting protein 1	ENSMUST00000182006.3;ENSMUST00000029346.12;ENSMUST00000169909.9;ENSMUST00000182532.7;ENSMUST00000192555.5;ENSMUST00000182719.7	100505386;30953;30953;30953;30953;30953	0;0;0;0;0;0
chrX	8892691	8893006	316	*	317	64	0.719081	0.370929	0.348152	173.579	Promoter	20	8892382	8894964	2583	1	102941	ENSMUST00000064196.4	309	ENSMUSG00000052364	B630019K06Rik	F-box and leucine-rich repeat protein 17 pseudogene	ENSMUST00000064196.4	102941	0
chrX	155623429	155623795	367	*	368	49	0.60936	0.186438	0.422922	172.32	Promoter	20	155586808	155623814	37007	2	211612	ENSMUST00000141356.1	19	ENSMUSG00000041552	Ptchd1	patched domain containing 1	ENSMUST00000038665.5;ENSMUST00000170236.1;ENSMUST00000141356.1	211612;211612;211612	-104;-311;0
chr17	32364062	32364361	300	*	301	59	0.444931	0.124761	0.32017	170.068	Promoter	17	32354649	32364463	9815	2	22404	ENSMUST00000169488.8	102	ENSMUSG00000024050	Wiz	widely-interspaced zinc finger motifs	ENSMUST00000170617.7;ENSMUST00000087703.11;ENSMUST00000163107.8;ENSMUST00000169488.8;ENSMUST00000064694.13;ENSMUST00000236409.1;ENSMUST00000169741.1;ENSMUST00000165912.7;ENSMUST00000172216.7;ENSMUST00000169280.7;ENSMUST00000171728.2	22404;22404;22404;22404;22404;22404;22404;22404;22404;22404;22404	0;0;0;0;0;0;0;0;24365;24589;25015
chr19	11966043	11966201	159	*	160	64	0.43832	0.136895	0.301425	164.031	Promoter	19	11965941	11994112	28172	1	76303	ENSMUST00000025590.10	102	ENSMUSG00000024687	Osbp	oxysterol binding protein	ENSMUST00000025590.10	76303	0
chr6	49213672	49214031	360	*	361	57	0.549021	0.201521	0.3475	161.734	Promoter	6	49093111	49214161	121051	2	140488	ENSMUST00000203544.2	130	ENSMUSG00000029814	Igf2bp3	insulin-like growth factor 2 mRNA binding protein 3	ENSMUST00000031838.8;ENSMUST00000203544.2;ENSMUST00000203680.1	140488;140488;140488	0;0;0
chr4	122996704	122997011	308	*	309	56	0.408685	0.0939241	0.314761	160.676	Promoter	4	122996099	123002485	6387	1	16918	ENSMUST00000030407.7	605	ENSMUSG00000028654	Mycl	v-myc avian myelocytomatosis viral oncogene lung carcinoma derived	ENSMUST00000144998.1;ENSMUST00000106252.8;ENSMUST00000030407.7;ENSMUST00000135925.1;ENSMUST00000147259.1	16918;16918;16918;16918;16918	0;0;0;-1869;-2328
chrX	143664287	143664735	449	*	450	41	0.645944	0.165196	0.480748	158.428	Promoter	20	143664290	143797792	133503	1	18481	ENSMUST00000112868.7	0	ENSMUSG00000031284	Pak3	p21 (RAC1) activated kinase 3	ENSMUST00000033640.13;ENSMUST00000134402.7;ENSMUST00000112868.7;ENSMUST00000126592.7;ENSMUST00000156449.7;ENSMUST00000155215.7;ENSMUST00000112865.7;ENSMUST00000112863.7;ENSMUST00000112864.7	18481;18481;18481;18481;18481;18481;18481;18481;18481	0;0;0;0;0;0;0;-1010;-1010
chr3	9833504	9833811	308	*	309	48	0.541262	0.136214	0.405049	157.197	Promoter	3	9687479	9833679	146201	2	94212	ENSMUST00000161949.7	0	ENSMUSG00000027508	Pag1	phosphoprotein associated with glycosphingolipid microdomains 1	ENSMUST00000161949.7;ENSMUST00000108384.8;ENSMUST00000163022.1;ENSMUST00000159497.1	94212;94212;94212;94212	0;0;-141;0
chr19	5117219	5117611	393	*	394	41	0.633662	0.225099	0.408563	156.235	Promoter	19	5113810	5117586	3777	2	16594	ENSMUST00000156717.1	0	ENSMUSG00000024862	Klc2	kinesin light chain 2	ENSMUST00000113728.7;ENSMUST00000025798.12;ENSMUST00000116563.7;ENSMUST00000113727.7;ENSMUST00000135827.1;ENSMUST00000156717.1	16594;16594;16594;16594;16594;16594	0;0;0;0;-3209;0
chrX	159626858	159627225	368	*	369	44	0.648657	0.221626	0.427031	151.983	Promoter	20	159627272	159978069	350798	1	58194	ENSMUST00000112456.8	-47	ENSMUSG00000040990	Sh3kbp1	SH3-domain kinase binding protein 1	ENSMUST00000112456.8;ENSMUST00000150433.7;ENSMUST00000073094.9	58194;58194;58194	-47;-316;-316
chr18	7608929	7609093	165	*	166	51	0.634445	0.217964	0.416481	149.808	Promoter	18	7436069	7608982	172914	2	75739	ENSMUST00000234510.1	0	ENSMUSG00000057440	Mpp7	membrane protein, palmitoylated 7 (MAGUK p55 subfamily member 7)	ENSMUST00000115869.3;ENSMUST00000234571.1;ENSMUST00000235093.1;ENSMUST00000234812.1;ENSMUST00000234510.1;ENSMUST00000234444.1;ENSMUST00000234599.1;ENSMUST00000234874.1;ENSMUST00000234639.1;ENSMUST00000235095.1;ENSMUST00000234366.1	75739;75739;75739;75739;75739;75739;75739;75739;75739;75739;75739	0;0;0;0;0;0;0;0;0;0;0
chr2	119799401	119799577	177	*	178	51	0.473832	0.122708	0.351124	148.652	Promoter	2	119799514	119818104	18591	1	22174	ENSMUST00000028763.9	0	ENSMUSG00000027298	Tyro3	TYRO3 protein tyrosine kinase 3	ENSMUST00000110783.7;ENSMUST00000147636.7;ENSMUST00000148343.7;ENSMUST00000028763.9;ENSMUST00000135726.1;ENSMUST00000130456.1	22174;22174;22174;22174;22174;22174	0;0;0;0;-1539;-3510
chr10	13090939	13091232	294	*	295	59	0.693577	0.391231	0.302347	147.594	Promoter	10	13091013	13125030	34018	1	22634	ENSMUST00000143582.7	0	ENSMUSG00000019817	Plagl1	pleiomorphic adenoma gene-like 1	ENSMUST00000193426.5;ENSMUST00000123135.7;ENSMUST00000135095.7;ENSMUST00000124252.7;ENSMUST00000121646.7;ENSMUST00000129989.7;ENSMUST00000150773.7;ENSMUST00000130894.7;ENSMUST00000130449.7;ENSMUST00000144437.7;ENSMUST00000139262.7;ENSMUST00000149881.7;ENSMUST00000138433.7;ENSMUST00000135826.7;ENSMUST00000141068.7;ENSMUST00000135261.7;ENSMUST00000126880.7;ENSMUST00000121325.7;ENSMUST00000121766.7;…	22634;22634;22634;22634;22634;22634;22634;22634;22634;22634;22634;22634;22634;22634;22634;22634;22634;22634;22634;22634;22634;22634;22634	0;0;0;0;0;0;0;0;0;0;0;0;0;0;0;0;0;0;0;0;0;0;0
chrX	144317810	144318128	319	*	320	51	0.590361	0.228048	0.362312	144.909	Promoter	20	144318000	144374445	56446	1	67574	ENSMUST00000197316.4	0	ENSMUSG00000041718	Alg13	asparagine-linked glycosylation 13	ENSMUST00000070801.10;ENSMUST00000238864.1;ENSMUST00000197316.4;ENSMUST00000123710.7;ENSMUST00000149330.7;ENSMUST00000145724.6;ENSMUST00000198039.4;ENSMUST00000144185.4;ENSMUST00000154827.7	67574;67574;67574;67574;67574;67574;67574;67574;67574	0;0;0;0;0;0;0;0;0
chr10	59323279	59323521	243	*	244	54	0.455172	0.129692	0.32548	144.805	Promoter	10	59323296	59373304	50009	1	18451	ENSMUST00000009789.14	0	ENSMUSG00000019916	P4ha1	procollagen-proline, 2-oxoglutarate 4-dioxygenase (proline 4-hydroxylase), alpha 1 polypeptide	ENSMUST00000009789.14;ENSMUST00000092512.10;ENSMUST00000105466.2	18451;18451;18451	0;0;0
chr7	80260980	80261370	391	*	392	54	0.426119	0.118911	0.307208	144.798	Promoter	7	80261215	80265374	4160	1	83485	ENSMUST00000117989.1	0	ENSMUSG00000047084	Ngrn	neugrin, neurite outgrowth associated	ENSMUST00000058266.8;ENSMUST00000107381.7;ENSMUST00000205270.1;ENSMUST00000117989.1;ENSMUST00000138005.1	269954;269954;269954;83485;83485	14604;14425;13592;0;0
chr13	63572754	63573021	268	*	269	51	0.429901	0.120175	0.309726	144.118	Promoter	13	63508329	63573460	65132	2	19206	ENSMUST00000194663.5	439	ENSMUSG00000021466	Ptch1	patched 1	ENSMUST00000194663.5;ENSMUST00000195106.1	19206;19206	0;0
chr2	90580463	90580623	161	*	162	54	0.510401	0.181784	0.328617	143.969	Promoter	2	90432889	90580647	147759	2	19271	ENSMUST00000168621.2	24	ENSMUSG00000025314	Ptprj	protein tyrosine phosphatase, receptor type, J	ENSMUST00000168621.2	19271	0
chr16	85173779	85174205	427	*	428	50	0.558939	0.196449	0.36249	143.688	Promoter	16	84949685	85173766	224082	2	11820	ENSMUST00000227723.1	-13	ENSMUSG00000022892	App	amyloid beta (A4) precursor protein	ENSMUST00000227723.1;ENSMUST00000227737.1;ENSMUST00000226801.1;ENSMUST00000005406.11;ENSMUST00000227021.1;ENSMUST00000226232.1;ENSMUST00000227990.1	11820;11820;11820;11820;11820;11820;11820	-13;-74;-72;-21;-40;-44;-75
chr18	80712445	80712679	235	*	236	52	0.436503	0.120643	0.31586	143.355	Promoter	18	80606205	80712766	106562	2	18018	ENSMUST00000170905.8	87	ENSMUSG00000033016	Nfatc1	nuclear factor of activated T cells, cytoplasmic, calcineurin dependent 1	ENSMUST00000167977.7;ENSMUST00000236310.1;ENSMUST00000170905.8;ENSMUST00000078049.11;ENSMUST00000035800.7;ENSMUST00000236711.1	18018;18018;18018;18018;18018;18018	-4272;-4272;0;0;-4272;0
chr1	75236650	75236948	299	*	300	51	0.428392	0.079344	0.349048	142.697	Promoter	1	75236772	75237681	910	1	56812	ENSMUST00000186600.1	0	ENSMUSG00000026203	Dnajb2	DnaJ heat shock protein family (Hsp40) member B2	ENSMUST00000180101.2;ENSMUST00000191271.1;ENSMUST00000188931.6;ENSMUST00000055223.13;ENSMUST00000082158.12;ENSMUST00000188346.6;ENSMUST00000188290.6;ENSMUST00000185403.6;ENSMUST00000187058.6;ENSMUST00000185654.2;ENSMUST00000186600.1;ENSMUST00000188628.1;ENSMUST00000190379.1;ENSMUST00000190445.1	381272;381272;56812;56812;56812;56812;56812;56812;56812;56812;56812;56812;56812;56812	-4560;-4548;0;0;0;0;0;0;0;0;0;-127;-1976;-4461
chrX	74246517	74246845	329	*	330	41	0.787588	0.359772	0.427815	141.298	Promoter	20	74223463	74246534	23072	2	192176	ENSMUST00000101454.8	0	ENSMUSG00000031328	Flna	filamin, alpha	ENSMUST00000144429.7;ENSMUST00000114299.7;ENSMUST00000101454.8;ENSMUST00000033699.12;ENSMUST00000130007.7	192176;192176;192176;192176;192176	-119;0;0;0;-153
chr18	53245537	53245704	168	*	169	51	0.501222	0.153355	0.347867	139.839	Promoter	18	53245662	53390920	145259	1	69226	ENSMUST00000165032.8	0	ENSMUSG00000024535	Snx24	sorting nexing 24	ENSMUST00000165032.8;ENSMUST00000236830.1;ENSMUST00000235675.1;ENSMUST00000025417.8	69226;69226;69226;69226	0;-24;-55;-65
chr17	8341504	8341840	337	*	338	46	0.781233	0.42647	0.354763	139.801	Promoter	17	8340739	8344112	3374	1	320111	ENSMUST00000163887.1	765	ENSMUSG00000055945	Prr18	proline rich 18	ENSMUST00000140890.2;ENSMUST00000232566.1;ENSMUST00000069742.7;ENSMUST00000163887.1	21331;320111;320111;320111	0;4045;0;0
chr16	76372786	76372908	123	*	124	51	0.413557	0.114868	0.298689	139.768	Promoter	16	76328283	76373037	44755	2	268903	ENSMUST00000141182.1	129	ENSMUSG00000048490	Nrip1	nuclear receptor interacting protein 1	ENSMUST00000121927.7;ENSMUST00000054178.7;ENSMUST00000231585.1;ENSMUST00000231304.1;ENSMUST00000141182.1;ENSMUST00000128871.1;ENSMUST00000145649.1	268903;268903;268903;268903;268903;268903;268903	0;0;0;0;0;0;0
chr5	44226868	44226978	111	*	112	44	0.441377	0.111796	0.329581	136.585	Promoter	5	44217829	44226626	8798	2	231225	ENSMUST00000196151.1	-242	ENSMUSG00000046985	Tapt1	transmembrane anterior posterior transformation 1	ENSMUST00000055128.11;ENSMUST00000199374.4;ENSMUST00000196151.1	231225;231225;231225	-246;-251;-242
chrX	86192454	86192791	338	*	339	38	0.741729	0.281633	0.460096	135.558	Promoter	20	86191764	86195947	4184	1	11614	ENSMUST00000026036.4	690	ENSMUSG00000025056	Nr0b1	nuclear receptor subfamily 0, group B, member 1	ENSMUST00000026036.4	11614	0
chrX	164075917	164076194	278	*	279	47	0.640656	0.278915	0.361741	134.504	Promoter	20	164070705	164076121	5417	2	20438	ENSMUST00000037928.8	0	ENSMUSG00000040749	Siah1b	siah E3 ubiquitin protein ligase 1B	ENSMUST00000037928.8;ENSMUST00000071667.8;ENSMUST00000134272.1	20438;20438;20438	0;0;0
chr14	61648290	61648566	277	*	278	47	0.422254	0.116382	0.305872	132.421	Promoter	14	61632299	61648622	16324	2	668253	ENSMUST00000182756.7	56	ENSMUSG00000097589	Dleu2	deleted in lymphocytic leukemia, 2	ENSMUST00000182768.7;ENSMUST00000182259.7;ENSMUST00000183066.7;ENSMUST00000183054.7;ENSMUST00000182325.7;ENSMUST00000180377.8;ENSMUST00000183079.7;ENSMUST00000183245.7;ENSMUST00000182756.7;ENSMUST00000180917.8;ENSMUST00000182286.1;ENSMUST00000182537.1;ENSMUST00000182957.1	668253;668253;668253;668253;668253;668253;668253;668253;668253;668253;668253;668253;668253	0;0;0;0;0;0;0;0;0;0;0;0;0
chrX	93831997	93832399	403	*	404	48	0.73495	0.363131	0.37182	131.965	Promoter	20	93764607	93832201	67595	2	236900	ENSMUST00000045748.6	0	ENSMUSG00000035232	Pdk3	pyruvate dehydrogenase kinase, isoenzyme 3	ENSMUST00000045748.6	236900	0
chr4	54945142	54945537	396	*	397	46	0.504377	0.144453	0.359924	131.659	Promoter	4	54945048	55008314	63267	1	242466	ENSMUST00000133895.7	94	ENSMUSG00000060206	Zfp462	zinc finger protein 462	ENSMUST00000133895.7;ENSMUST00000098070.9	242466;242466	0;-2439
chr6	119544431	119544743	313	*	314	50	0.567108	0.210241	0.356867	131.24	Promoter	6	119432531	119544347	111817	2	22419	ENSMUST00000178696.7	-84	ENSMUSG00000030170	Wnt5b	wingless-type MMTV integration site family, member 5B	ENSMUST00000178696.7;ENSMUST00000119369.1	22419;22419	-84;-113
chrX	8145297	8145548	252	*	253	48	0.507908	0.176582	0.331326	129.763	Promoter	20	8145429	8147964	2536	1	70226	ENSMUST00000124018.7	0	ENSMUSG00000055188	Rbm3os	RNA binding motif protein 3, opposite strand	ENSMUST00000155599.1;ENSMUST00000040010.9;ENSMUST00000115619.7;ENSMUST00000115621.8;ENSMUST00000115615.8;ENSMUST00000115617.9;ENSMUST00000115616.7;ENSMUST00000129947.8;ENSMUST00000141925.7;ENSMUST00000141629.1;ENSMUST00000145450.1;ENSMUST00000124018.7;ENSMUST00000133616.1	19652;19652;19652;19652;19652;19652;19652;19652;19652;19652;19652;70226;70226	-2379;0;0;0;0;0;0;0;0;0;0;0;-369
chr6	134792158	134792265	108	*	109	50	0.465995	0.141659	0.324337	129.378	Promoter	6	134715468	134792475	77008	2	70686	ENSMUST00000129433.3	210	ENSMUSG00000030203	Dusp16	dual specificity phosphatase 16	ENSMUST00000129433.3;ENSMUST00000100857.9;ENSMUST00000149776.2	70686;70686;70686	0;0;-824
chr10	67285190	67285349	160	*	161	44	0.396622	0.101514	0.295108	124.579	Promoter	10	67266689	67285305	18617	2	641340	ENSMUST00000077839.12	0	ENSMUSG00000075000	Nrbf2	nuclear receptor binding factor 2	ENSMUST00000077839.12;ENSMUST00000159002.1	641340;641340	0;-10
chr9	120492519	120492619	101	*	102	47	0.401139	0.0918901	0.309249	124.268	Promoter	9	120492491	120495330	2840	1	68969	ENSMUST00000007139.5	28	ENSMUSG00000006941	Eif1b	eukaryotic translation initiation factor 1B	ENSMUST00000217553.1;ENSMUST00000007139.5	68969;68969	0;0
chr5	53589335	53589468	134	*	135	41	0.422838	0.091274	0.331564	122.764	Promoter	5	53590214	53657362	67149	1	19664	ENSMUST00000037618.12	-746	ENSMUSG00000039191	Rbpj	recombination signal binding protein for immunoglobulin kappa J region	ENSMUST00000201991.3;ENSMUST00000087360.8;ENSMUST00000037618.12;ENSMUST00000201912.3;ENSMUST00000113865.4;ENSMUST00000201883.3	19664;19664;19664;19664;19664;19664	0;0;-746;-900;-1003;-1513
chr4	136470081	136470219	139	*	140	38	0.53319	0.1439	0.38929	121.124	Promoter	4	136469850	136540667	70818	1	269593	ENSMUST00000129230.2	231	ENSMUSG00000001089	Luzp1	leucine zipper protein 1	ENSMUST00000170102.7;ENSMUST00000105849.8;ENSMUST00000142248.1;ENSMUST00000129230.2	269593;269593;269593;269593	0;0;0;0
chrX	113297436	113297732	297	*	298	40	0.623396	0.212206	0.41119	118.774	Promoter	20	113297510	113836386	538877	1	93837	ENSMUST00000113380.7	0	ENSMUSG00000025592	Dach2	dachshund family transcription factor 2	ENSMUST00000113380.7;ENSMUST00000113379.7;ENSMUST00000113378.7;ENSMUST00000146539.7;ENSMUST00000113382.7;ENSMUST00000067219.4;ENSMUST00000141552.1	93837;93837;93837;93837;93837;93837;93837	0;0;0;-520;-525;-525;-902
chrX	7605204	7605463	260	*	261	45	0.573938	0.241974	0.331964	118.555	Promoter	20	7558602	7605381	46780	2	54646	ENSMUST00000126170.3	0	ENSMUSG00000039556	Ppp1r3f	protein phosphatase 1, regulatory subunit 3F	ENSMUST00000033483.4;ENSMUST00000126170.3;ENSMUST00000155090.7;ENSMUST00000144522.7;ENSMUST00000115726.8;ENSMUST00000133637.7;ENSMUST00000115725.8;ENSMUST00000141634.7	54638;54646;54652;54652;54652;54652;54652;54652	0;0;-1620;-1635;-1636;-1657;-1666;-1681
chr10	120978548	120978691	144	*	145	40	0.40895	0.100436	0.308514	117.003	Promoter	10	120923413	120979332	55920	2	380664	ENSMUST00000119944.7	641	ENSMUSG00000048661	Lemd3	LEM domain containing 3	ENSMUST00000119944.7;ENSMUST00000119093.1	380664;380664	0;0
chr9	107231919	107232036	118	*	119	38	0.555266	0.174157	0.38111	116.586	Promoter	9	106892825	107231909	339085	2	208869	ENSMUST00000044532.10	-10	ENSMUSG00000039716	Dock3	dedicator of cyto-kinesis 3	ENSMUST00000044532.10;ENSMUST00000167053.7;ENSMUST00000169164.7;ENSMUST00000165182.1	208869;208869;208869;208869	-10;-51;-63;-337
chr2	93046021	93046225	205	*	206	42	0.433987	0.125567	0.30842	116.451	Promoter	2	92974906	93046144	71239	2	100042784	ENSMUST00000178666.7	0	ENSMUSG00000075028	Prdm11	PR domain containing 11	ENSMUST00000111274.8;ENSMUST00000238863.1;ENSMUST00000178666.7;ENSMUST00000111272.2;ENSMUST00000147339.2;ENSMUST00000145926.1	100042784;100042784;100042784;100042784;100042784;433456	-450;-450;0;0;0;15577
chr7	141215899	141216119	221	*	222	38	0.42583	0.101055	0.324774	115.921	Promoter	7	141215899	141217513	1615	1	66985	ENSMUST00000149548.1	0	ENSMUSG00000038618	Rassf7	Ras association (RalGDS/AF-6) domain family (N-terminal) member 7	ENSMUST00000046890.11;ENSMUST00000127613.1;ENSMUST00000209500.1;ENSMUST00000149548.1;ENSMUST00000210993.1;ENSMUST00000133763.7;ENSMUST00000153081.1;ENSMUST00000141804.1;ENSMUST00000148975.2;ENSMUST00000026573.6;ENSMUST00000170841.8	66985;66985;66985;66985;66985;66985;66985;66985;66985;72000;72000	0;0;0;0;0;0;-84;-516;-581;-1822;-1819
chrX	142228594	142228893	300	*	301	30	0.646888	0.166517	0.480371	114.782	Promoter	20	142228703	142239692	10990	1	237082	ENSMUST00000112913.1	0	ENSMUSG00000042271	Nxt2	nuclear transport factor 2-like export factor 2	ENSMUST00000112916.8;ENSMUST00000042329.11;ENSMUST00000112914.7;ENSMUST00000138877.1;ENSMUST00000112913.1	237082;237082;237082;237082;237082	0;0;0;0;0
chrX	36328333	36328485	153	*	154	40	0.633828	0.258293	0.375536	113.159	Promoter	20	36328353	36342611	14259	1	74365	ENSMUST00000135758.1	0	ENSMUSG00000016239	Lonrf3	LON peptidase N-terminal domain and ring finger 3	ENSMUST00000135758.1;ENSMUST00000016383.9;ENSMUST00000126147.1	74365;74365;74365	0;0;-731
chrX	73787225	73787461	237	*	238	38	0.633814	0.262344	0.37147	112.079	Promoter	20	73787265	73790163	2899	1	20832	ENSMUST00000142829.1	0	ENSMUSG00000002014	Ssr4	signal sequence receptor, delta	ENSMUST00000052761.8;ENSMUST00000156299.7;ENSMUST00000140944.7;ENSMUST00000145341.1;ENSMUST00000166518.7;ENSMUST00000002090.2;ENSMUST00000136544.1;ENSMUST00000155552.7;ENSMUST00000141721.1;ENSMUST00000130738.7;ENSMUST00000142829.1;ENSMUST00000129239.1	15929;15929;15929;15929;20832;20832;20832;20832;20832;20832;20832;20832	-328;-328;-603;-4857;0;0;0;0;0;0;0;-1383
chrX	42149029	42149224	196	*	197	41	0.496177	0.18252	0.313657	109.866	Promoter	20	42149317	42277185	127869	1	20843	ENSMUST00000115073.8	-93	ENSMUSG00000025862	Stag2	stromal antigen 2	ENSMUST00000115073.8;ENSMUST00000115072.7;ENSMUST00000136323.7;ENSMUST00000127618.7;ENSMUST00000141414.1;ENSMUST00000069619.13;ENSMUST00000123245.7;ENSMUST00000128799.2	20843;20843;20843;20843;20843;20843;20843;20843	0;0;0;0;0;0;0;0
chr15	89523591	89523723	133	*	134	39	0.904546	0.602216	0.30233	108.601	Promoter	15	89523761	89557760	34000	1	58234	ENSMUST00000230807.1	-38	ENSMUSG00000022623	Shank3	SH3 and multiple ankyrin repeat domains 3	ENSMUST00000109309.8;ENSMUST00000066545.13;ENSMUST00000230807.1;ENSMUST00000229559.1;ENSMUST00000154240.7	58234;58234;58234;58234;58234	0;0;-38;-38;-599
chr7	4473946	4474279	334	*	335	36	0.764383	0.368018	0.396365	107.516	Promoter	7	4473931	4474584	654	1	67425	ENSMUST00000167068.2	15	ENSMUSG00000006154	Eps8l1	EPS8-like 1	ENSMUST00000163804.7;ENSMUST00000167298.1;ENSMUST00000171445.7;ENSMUST00000167810.7;ENSMUST00000170423.7;ENSMUST00000167599.7;ENSMUST00000086372.7;ENSMUST00000169820.7;ENSMUST00000163893.7;ENSMUST00000163137.7;ENSMUST00000170635.1;ENSMUST00000167068.2;ENSMUST00000168924.1;ENSMUST00000164987.1	67425;67425;67425;67425;67425;67425;67425;67425;67425;67425;67425;67425;67425;67425	13272;13244;0;9453;9211;9204;0;9177;0;0;9077;0;-3149;-3387
chr5	88765117	88765242	126	*	127	40	0.41835	0.132259	0.286091	106.755	Promoter	5	88764996	88783281	18286	1	13178	ENSMUST00000031311.9	121	ENSMUSG00000029366	Dck	deoxycytidine kinase	ENSMUST00000031311.9;ENSMUST00000113229.7	13178;68473	0;44262
chrX	151344540	151344658	119	*	120	30	0.768434	0.287102	0.481331	106.718	Promoter	20	151291974	151344846	52873	2	331547	ENSMUST00000175942.7	188	ENSMUSG00000084771	A230072E10Rik	RIKEN cDNA A230072E10 gene	ENSMUST00000073364.5;ENSMUST00000125924.1;ENSMUST00000175942.7;ENSMUST00000175825.1	207375;207375;331547;331547	0;0;0;-2661
chr11	4947439	4947526	88	*	89	40	0.44891	0.145527	0.303383	106.36	Promoter	11	4938754	4948064	9311	2	380684	ENSMUST00000093369.4	538	ENSMUSG00000020396	Nefh	neurofilament, heavy polypeptide	ENSMUST00000093369.4	380684	0
chr5	52471318	52471800	483	*	484	35	0.551312	0.158283	0.393029	105.634	Promoter	5	52374651	52471483	96833	2	100503884	ENSMUST00000198008.4	0	ENSMUSG00000045790	Ccdc149	coiled-coil domain containing 149	ENSMUST00000198008.4;ENSMUST00000059428.6	100503884;100503884	0;0
chrX	99042552	99042875	324	*	325	41	0.624443	0.282198	0.342245	104.279	Promoter	20	99042581	99074728	32148	1	236920	ENSMUST00000036606.13	0	ENSMUSG00000031216	Stard8	START domain containing 8	ENSMUST00000149999.7;ENSMUST00000036606.13;ENSMUST00000145820.1	236920;236920;236920	0;0;-1109
chr13	90923076	90923280	205	*	206	34	0.411219	0.0849092	0.32631	104.125	Promoter	13	90923217	90924723	1507	1	66475	ENSMUST00000224463.1	0	ENSMUSG00000049517	Rps23	ribosomal protein S23	ENSMUST00000051955.8;ENSMUST00000224463.1;ENSMUST00000224430.1	66475;66475;66475	0;0;-905
chr9	60794888	60795134	247	*	248	40	0.396945	0.105272	0.291673	103.976	Promoter	9	60794625	60880359	85735	1	72565	ENSMUST00000217656.1	263	ENSMUSG00000034485	Uaca	uveal autoantigen with coiled-coil domains and ankyrin repeats	ENSMUST00000214354.1;ENSMUST00000050183.6;ENSMUST00000217656.1	72565;72565;72565	0;0;0
chr17	26951691	26951994	304	*	305	21	0.74399	0.134859	0.609132	103.417	Promoter	17	26952138	26970933	18796	1	240057	ENSMUST00000081285.8	-144	ENSMUSG00000067629	Syngap1	synaptic Ras GTPase activating protein 1 homolog (rat)	ENSMUST00000175377.1;ENSMUST00000194598.5;ENSMUST00000229490.1;ENSMUST00000201702.4;ENSMUST00000177932.6;ENSMUST00000201349.5;ENSMUST00000193200.5;ENSMUST00000081285.8;ENSMUST00000228963.1;ENSMUST00000231853.1	100526534;240057;240057;240057;240057;240057;240057;240057;240057;240057	-3572;0;0;0;0;0;0;-144;-325;-892
chr7	128687885	128688134	250	*	251	37	0.842849	0.512276	0.330573	101.632	Promoter	7	128687546	128696359	8814	1	101490	ENSMUST00000151237.4	339	ENSMUSG00000042105	Inpp5f	inositol polyphosphate-5-phosphatase F	ENSMUST00000043138.12;ENSMUST00000142075.7;ENSMUST00000151237.4;ENSMUST00000202419.2;ENSMUST00000118605.1	101490;101490;101490;101490;101490	0;0;0;-355;-355
chr2	174295132	174295454	323	*	324	35	0.647711	0.301211	0.3465	99.8528	Promoter	2	174281237	174295436	14200	2	56802	ENSMUST00000151472.7	0	ENSMUSG00000086537	Gnasas1	GNAS antisense RNA 1	ENSMUST00000109095.7;ENSMUST00000180362.7;ENSMUST00000109096.8;ENSMUST00000130940.7;ENSMUST00000130761.7;ENSMUST00000087877.10;ENSMUST00000080493.11;ENSMUST00000109088.7;ENSMUST00000154658.7;ENSMUST00000185956.6;ENSMUST00000186907.6;ENSMUST00000087876.10;ENSMUST00000151472.7;ENSMUST00000150276.1	14683;14683;14683;14683;14683;14683;14683;14683;14683;14683;14683;14683;56802;56802	0;0;0;0;0;-2405;-2405;-2405;-2405;-2405;-2405;-2405;0;0
chr11	96789405	96789489	85	*	86	29	0.444093	0.0754773	0.368616	99.0401	Promoter	11	96789249	96808540	19292	1	12412	ENSMUST00000079702.3	156	ENSMUSG00000018666	Cbx1	chromobox 1	ENSMUST00000018810.9;ENSMUST00000134585.7;ENSMUST00000093943.9;ENSMUST00000141257.1;ENSMUST00000079702.3	12412;12412;12412;12412;12412	0;0;0;0;0
chr3	142881330	142881447	118	*	119	39	0.461234	0.156127	0.305107	98.846	Promoter	3	142793811	142881658	87848	2	109333	ENSMUST00000173830.7	211	ENSMUSG00000004591	Pkn2	protein kinase N2	ENSMUST00000043812.14;ENSMUST00000173913.7;ENSMUST00000173830.7;ENSMUST00000174422.7;ENSMUST00000166330.7;ENSMUST00000172521.7;ENSMUST00000172916.1;ENSMUST00000181882.2	109333;109333;109333;109333;109333;109333;109333;320229	0;0;0;0;0;0;0;-1048
chr19	6497394	6497574	181	*	182	38	0.52318	0.154864	0.368317	98.4103	Promoter	19	6497671	6509865	12195	1	18190	ENSMUST00000148391.1	-97	ENSMUSG00000033768	Nrxn2	neurexin II	ENSMUST00000113462.7;ENSMUST00000077182.12;ENSMUST00000113461.7;ENSMUST00000236635.1;ENSMUST00000235714.1;ENSMUST00000137166.7;ENSMUST00000236610.1;ENSMUST00000148391.1;ENSMUST00000113458.7;ENSMUST00000113459.1	18190;18190;18190;18190;18190;18190;18190;18190;18190;18190	0;0;0;0;0;0;0;-97;-254;-261
chr3	97658424	97658544	121	*	122	36	0.427331	0.119338	0.307994	98.3156	Promoter	3	97658214	97670933	12720	1	108097	ENSMUST00000130924.7	210	ENSMUSG00000038205	Prkab2	protein kinase, AMP-activated, beta 2 non-catalytic subunit	ENSMUST00000143927.7;ENSMUST00000045743.12;ENSMUST00000130924.7;ENSMUST00000107050.7	108097;108097;108097;14263	0;0;0;29620
chrX	98890005	98890298	294	*	295	30	0.766909	0.331709	0.435199	96.4548	Promoter	20	98873726	98890384	16659	2	94190	ENSMUST00000140598.1	86	ENSMUSG00000031214	Ophn1	oligophrenin 1	ENSMUST00000033560.8;ENSMUST00000113826.7;ENSMUST00000125150.7;ENSMUST00000147805.7;ENSMUST00000142267.1;ENSMUST00000156917.7;ENSMUST00000140598.1;ENSMUST00000156634.1	94190;94190;94190;94190;94190;94190;94190;94190	0;0;0;0;0;0;0;0
chr11	100414229	100414363	135	*	136	39	0.486346	0.182683	0.303663	96.1497	Promoter	11	100408456	100414836	6381	2	66180	ENSMUST00000066489.12	473	ENSMUSG00000006931	P3h4	prolyl 3-hydroxylase family member 4 (non-enzymatic)	ENSMUST00000001595.9;ENSMUST00000107400.2;ENSMUST00000134815.1;ENSMUST00000066489.12;ENSMUST00000141840.1	14230;14230;14230;66180;66180	-1334;-1403;-1482;0;-2355
chr7	80688486	80688639	154	*	155	37	0.472986	0.153483	0.319502	95.6452	Promoter	7	80586627	80688877	102251	2	70461	ENSMUST00000122255.7	238	ENSMUSG00000030527	Crtc3	CREB regulated transcription coactivator 3	ENSMUST00000122255.7;ENSMUST00000152668.1	70461;70461	0;0
chr14	46387596	46387811	216	*	217	37	0.536099	0.204729	0.331369	94.4495	Promoter	14	46385986	46387304	1319	2	12159	ENSMUST00000226759.1	-292	ENSMUSG00000021835	Bmp4	bone morphogenetic protein 4	ENSMUST00000141358.1;ENSMUST00000111826.2;ENSMUST00000147092.1;ENSMUST00000074077.11;ENSMUST00000100676.2;ENSMUST00000226759.1;ENSMUST00000135408.1	100041724;100041724;100041724;12159;12159;12159;12159	8182;8129;6469;0;0;-292;0
chr15	102257303	102257469	167	*	168	32	0.491825	0.13265	0.359175	94.3009	Promoter	15	102239989	102257349	17361	2	19411	ENSMUST00000135466.1	0	ENSMUSG00000001288	Rarg	retinoic acid receptor, gamma	ENSMUST00000043172.14;ENSMUST00000135466.1;ENSMUST00000230330.1	19411;19411;19411	0;0;-4663
chr19	34922381	34922556	176	*	177	30	0.41384	0.0838494	0.329991	93.8558	Promoter	19	34922392	34975745	53354	1	240641	ENSMUST00000223907.1	0	ENSMUSG00000024795	Kif20b	kinesin family member 20B	ENSMUST00000087341.6;ENSMUST00000223907.1;ENSMUST00000223776.1	240641;240641;240641	0;0;0
chr2	153649464	153649544	81	*	82	36	0.446088	0.150845	0.295242	93.3988	Promoter	2	153649454	153687730	38277	1	13436	ENSMUST00000109772.7	10	ENSMUSG00000027478	Dnmt3b	DNA methyltransferase 3B	ENSMUST00000072997.9;ENSMUST00000109773.7;ENSMUST00000081628.12;ENSMUST00000103151.7;ENSMUST00000109774.8;ENSMUST00000056495.13;ENSMUST00000088976.11;ENSMUST00000103150.9;ENSMUST00000109772.7;ENSMUST00000109771.1	13436;13436;13436;13436;13436;13436;13436;13436;13436;13436	0;0;0;0;0;0;0;0;0;-73
chr10	59221345	59221551	207	*	208	32	0.440532	0.126228	0.314304	93.0037	Promoter	10	59141627	59221847	80221	2	103080	ENSMUST00000220156.1	296	ENSMUSG00000019917	Septin10	septin 10	ENSMUST00000220156.1;ENSMUST00000165971.2;ENSMUST00000182161.1	103080;103080;268301	0;0;-402
chr11	121354073	121354183	111	*	112	32	0.41868	0.11759	0.30109	89.7764	Promoter	11	121331093	121354341	23249	2	66840	ENSMUST00000106110.9	158	ENSMUSG00000025173	Wdr45b	WD repeat domain 45B	ENSMUST00000106107.2;ENSMUST00000149948.7;ENSMUST00000026173.12;ENSMUST00000106110.9;ENSMUST00000136797.2;ENSMUST00000127373.1	217371;217371;66840;66840;66840;66840	34068;33882;0;0;0;0
chr4	33031135	33031253	119	*	120	33	0.448978	0.142716	0.306262	89.6912	Promoter	4	33027142	33031323	4182	2	100504166	ENSMUST00000155691.1	70	ENSMUSG00000085037	4933421O10Rik	RIKEN cDNA 4933421O10 gene	ENSMUST00000155691.1;ENSMUST00000124992.7;ENSMUST00000029944.12	100504166;56228;56228	0;-163;-275
chr18	61176542	61176637	96	*	97	24	0.539088	0.113571	0.425517	89.4372	Promoter	18	61131292	61176997	45706	2	106894	ENSMUST00000235480.1	360	ENSMUSG00000024622	Hmgxb3	HMG box domain containing 3	ENSMUST00000091884.5;ENSMUST00000235480.1;ENSMUST00000236068.1;ENSMUST00000237443.1;ENSMUST00000237498.1	106894;106894;106894;106894;106894	0;0;0;0;0
chr4	149166466	149166642	177	*	178	33	0.383966	0.0986367	0.285329	88.8099	Promoter	4	149161384	149166660	5277	2	110208	ENSMUST00000143944.1	18	ENSMUSG00000028961	Pgd	phosphogluconate dehydrogenase	ENSMUST00000084124.6;ENSMUST00000156120.7;ENSMUST00000137982.1;ENSMUST00000143944.1	110208;110208;110208;110208	0;0;-4812;0
chr1	106759450	106759630	181	*	182	33	0.380684	0.0953333	0.285351	88.0315	Promoter	1	106747500	106759699	12200	2	70750	ENSMUST00000187319.1	69	ENSMUSG00000009905	Kdsr	3-ketodihydrosphingosine reductase	ENSMUST00000112736.7;ENSMUST00000010049.5;ENSMUST00000187319.1	20479;70750;70750	37037;0;0
chrX	59567215	59567328	114	*	115	26	0.760984	0.342354	0.41863	86.9166	Promoter	20	59131877	59567472	435596	2	14168	ENSMUST00000124402.1	144	ENSMUSG00000031137	Fgf13	fibroblast growth factor 13	ENSMUST00000119833.7;ENSMUST00000124402.1;ENSMUST00000131319.7;ENSMUST00000145767.1;ENSMUST00000150413.1	14168;14168;14168;14168;14168	0;0;0;0;0
chr7	19076355	19076461	107	*	108	33	0.397466	0.113162	0.284305	86.4751	Promoter	7	19076258	19082776	6519	1	13401	ENSMUST00000108479.1	97	ENSMUSG00000030410	Dmwd	dystrophia myotonica-containing WD repeat motif	ENSMUST00000032570.13;ENSMUST00000108479.1;ENSMUST00000146429.1;ENSMUST00000138997.1;ENSMUST00000035521.10;ENSMUST00000076887.5	13401;13401;13401;13401;83434;83434	0;0;-1532;-1565;21665;21656
chrX	162759681	162760015	335	*	336	29	0.76242	0.350393	0.412027	86.1879	Promoter	20	162760402	162779092	18691	1	245688	ENSMUST00000033720.11	-387	ENSMUSG00000031353	Rbbp7	retinoblastoma binding protein 7, chromatin remodeling factor	ENSMUST00000033720.11;ENSMUST00000112327.7;ENSMUST00000112326.7;ENSMUST00000138791.1	245688;245688;245688;245688	-387;-406;-447;-1051
chr2	117121324	117121406	83	*	84	31	0.458804	0.140066	0.318738	85.6644	Promoter	2	117121374	117182279	60906	1	114715	ENSMUST00000028829.12	0	ENSMUSG00000027351	Spred1	sprouty protein with EVH-1 domain 1, related sequence	ENSMUST00000028829.12;ENSMUST00000110901.1	114715;114715	0;-232
chr9	63602608	63602698	91	*	92	30	0.430679	0.11725	0.313428	84.7599	Promoter	9	63602660	63644588	41929	1	66939	ENSMUST00000041551.8	0	ENSMUSG00000037257	Aagab	alpha- and gamma-adaptin binding protein	ENSMUST00000041551.8;ENSMUST00000042322.10;ENSMUST00000163624.7;ENSMUST00000163982.7;ENSMUST00000080527.11;ENSMUST00000171243.1;ENSMUST00000170960.1	66939;78250;78250;78250;78250;78250;78250	0;-115;-160;-160;-125;-191;-123
chr11	76679577	76680057	481	*	482	24	0.842487	0.384323	0.458164	84.29	Promoter	11	76679808	76698664	18857	1	237858	ENSMUST00000062024.2	0	ENSMUSG00000046275	Trarg1	trafficking regulator of GLUT4 (SLC2A4) 1	ENSMUST00000062024.2	237858	0
chr4	133632976	133633055	80	*	81	27	0.512775	0.1426	0.370175	83.6688	Promoter	4	133605299	133633469	28171	2	503610	ENSMUST00000084238.4	414	ENSMUSG00000037553	Zdhhc18	zinc finger, DHHC domain containing 18	ENSMUST00000084238.4;ENSMUST00000146464.1	503610;503610	0;0
chr9	119063559	119064033	475	*	476	28	0.914073	0.569452	0.344621	83.3172	Promoter	9	119063458	119066817	3360	1	22351	ENSMUST00000136561.1	101	ENSMUSG00000038775	Vill	villin-like	ENSMUST00000051386.12;ENSMUST00000153454.1;ENSMUST00000074734.12;ENSMUST00000141185.7;ENSMUST00000126251.7;ENSMUST00000153630.1;ENSMUST00000136561.1	22351;22351;22351;22351;22351;22351;22351	0;0;0;0;0;0;0
chr7	19076516	19076623	108	*	109	32	0.39857	0.109754	0.288815	83.1022	Promoter	7	19076258	19082776	6519	1	13401	ENSMUST00000108479.1	258	ENSMUSG00000030410	Dmwd	dystrophia myotonica-containing WD repeat motif	ENSMUST00000032570.13;ENSMUST00000108479.1;ENSMUST00000146429.1;ENSMUST00000138997.1;ENSMUST00000035521.10;ENSMUST00000076887.5	13401;13401;13401;13401;83434;83434	0;0;-1370;-1403;21826;21817
chr1	160212607	160212711	105	*	106	31	0.399854	0.123825	0.276029	82.1867	Promoter	1	160208087	160212726	4640	2	12301	ENSMUST00000194167.1	15	ENSMUSG00000014226	Cacybp	calcyclin binding protein	ENSMUST00000014370.10;ENSMUST00000195654.1;ENSMUST00000194167.1	12301;12301;12301	0;0;0
chr4	134343873	134344225	353	*	354	30	0.706093	0.349585	0.356509	81.8606	Promoter	4	134343709	134353186	9478	1	230810	ENSMUST00000081094.5	164	ENSMUSG00000028836	Slc30a2	solute carrier family 30 (zinc transporter), member 2	ENSMUST00000105873.7;ENSMUST00000105874.8;ENSMUST00000105872.7;ENSMUST00000081094.5	230810;230810;230810;230810	0;0;0;0
chr11	69966616	69966776	161	*	162	30	0.452494	0.136866	0.315628	81.4541	Promoter	11	69966918	69967652	735	1	53624	ENSMUST00000151515.1	-142	ENSMUSG00000018569	Cldn7	claudin 7	ENSMUST00000108597.7;ENSMUST00000060651.5;ENSMUST00000108596.7;ENSMUST00000018713.12;ENSMUST00000151515.1;ENSMUST00000142788.7;ENSMUST00000108594.7;ENSMUST00000123701.8;ENSMUST00000151766.1;ENSMUST00000127437.7;ENSMUST00000138562.7;ENSMUST00000143788.1;ENSMUST00000108595.8	53624;53624;53624;53624;53624;54351;54351;54351;54351;54351;54351;54351;54351	0;0;0;0;-142;13496;14476;13487;2627;13285;13485;13435;14863
chr17	56757428	56757686	259	*	260	30	0.450843	0.124948	0.325895	80.553	Promoter	17	56751325	56757530	6206	2	18188	ENSMUST00000044752.5	0	ENSMUSG00000039481	Nrtn	neurturin	ENSMUST00000044752.5	18188	0
chr2	173000394	173000473	80	*	81	26	0.427422	0.111106	0.316316	79.4659	Promoter	2	173000124	173009445	9322	1	66679	ENSMUST00000132212.1	270	ENSMUSG00000027509	Rae1	ribonucleic acid export 1	ENSMUST00000029013.9;ENSMUST00000132212.1	66679;66679	0;0
chr11	82990955	82991200	246	*	247	27	0.426198	0.0994328	0.326765	79.4459	Promoter	11	82981984	82991137	9154	2	237886	ENSMUST00000138797.1	0	ENSMUSG00000069793	Slfn9	schlafen 9	ENSMUST00000038211.12;ENSMUST00000092840.10;ENSMUST00000138797.1	237886;237886;237886	0;0;0
chr2	29965428	29965567	140	*	141	29	0.411123	0.11168	0.299443	79.1227	Promoter	2	29965560	30031448	65889	1	20740	ENSMUST00000113719.8	0	ENSMUSG00000057738	Sptan1	spectrin alpha, non-erythrocytic 1	ENSMUST00000113719.8;ENSMUST00000113717.7;ENSMUST00000143918.7;ENSMUST00000113741.7;ENSMUST00000100225.8;ENSMUST00000095083.10;ENSMUST00000046257.13	20740;20740;20740;20740;20740;20740;20740	0;0;-110;-113;-113;-113;-116
chr16	91269851	91269968	118	*	119	29	0.463574	0.153695	0.309879	78.8265	Promoter	16	91269772	91271933	2162	1	50914	ENSMUST00000056882.6	79	ENSMUSG00000046160	Olig1	oligodendrocyte transcription factor 1	ENSMUST00000056882.6	50914	0
chr4	100776840	100776913	74	*	75	30	0.468636	0.157493	0.311143	77.5965	Promoter	4	100776675	101029220	252546	1	320508	ENSMUST00000097955.2	165	ENSMUSG00000028532	Cachd1	cache domain containing 1	ENSMUST00000030257.14;ENSMUST00000097955.2	320508;320508	0;0
chr4	96077278	96077521	244	*	245	30	0.580086	0.213476	0.36661	77.4883	Promoter	4	96045231	96077524	32294	2	230459	ENSMUST00000097973.2	3	ENSMUSG00000028571	Cyp2j13	cytochrome P450, family 2, subfamily j, polypeptide 13	ENSMUST00000030305.12;ENSMUST00000097973.2;ENSMUST00000107078.8	230459;230459;230459	0;0;0
chrX	38252011	38252367	357	*	358	26	0.572594	0.167046	0.405548	76.8991	Promoter	20	38215285	38252401	37117	2	245386	ENSMUST00000139358.1	34	ENSMUSG00000036502	Tmem255a	transmembrane protein 255A	ENSMUST00000089056.9;ENSMUST00000066498.7;ENSMUST00000089054.10;ENSMUST00000155848.7;ENSMUST00000139358.1	245386;245386;245386;245386;245386	0;0;0;0;0
chr18	44812025	44812122	98	*	99	30	0.459721	0.152096	0.307625	76.7467	Promoter	18	44425060	44812182	387123	2	328949	ENSMUST00000089874.8	60	ENSMUSG00000071856	Mcc	mutated in colorectal cancers	ENSMUST00000089874.8	328949	0
chr8	68062584	68062655	72	*	73	28	0.496111	0.164383	0.331728	75.8198	Promoter	8	67790470	68062286	271817	2	234353	ENSMUST00000150169.7	-298	ENSMUSG00000030465	Psd3	pleckstrin and Sec7 domain containing 3	ENSMUST00000212505.1;ENSMUST00000212960.1;ENSMUST00000150169.7	234353;234353;234353	-357;0;-298
chr2	32575714	32575903	190	*	191	30	0.574432	0.259049	0.315383	75.5103	Promoter	2	32575718	32583782	8065	1	227733	ENSMUST00000055304.13	0	ENSMUSG00000046854	Pip5kl1	phosphatidylinositol-4-phosphate 5-kinase-like 1	ENSMUST00000140592.7;ENSMUST00000028151.6;ENSMUST00000128039.1;ENSMUST00000150419.1;ENSMUST00000055304.13;ENSMUST00000100188.2;ENSMUST00000124980.1	13481;13481;13481;13481;227733;227733;227733	4856;4856;4847;3667;0;0;-4024
chrX	51680472	51680701	230	*	231	28	0.780282	0.423113	0.357169	75.2953	Promoter	20	51679992	51680565	574	2	50786	ENSMUST00000142983.1	0	ENSMUSG00000062184	Hs6st2	heparan sulfate 6-O-sulfotransferase 2	ENSMUST00000088172.11;ENSMUST00000114871.1;ENSMUST00000142738.1;ENSMUST00000142983.1;ENSMUST00000140145.1	50786;50786;50786;50786;50786	0;0;0;0;0
chrX	43429285	43429572	288	*	289	22	0.592604	0.143965	0.448639	74.9107	Promoter	20	42897135	43429126	531992	2	23963	ENSMUST00000126161.7	-159	ENSMUSG00000016150	Tenm1	teneurin transmembrane protein 1	ENSMUST00000154433.7;ENSMUST00000126161.7	23963;23963	-282;-159
chr2	116063175	116063310	136	*	137	28	0.486766	0.146548	0.340219	74.8489	Promoter	2	116049084	116062530	13447	2	17536	ENSMUST00000134314.7	-645	ENSMUSG00000027210	Meis2	Meis homeobox 2	ENSMUST00000152412.1;ENSMUST00000156095.1;ENSMUST00000028639.12;ENSMUST00000102538.10;ENSMUST00000110907.7;ENSMUST00000110908.8;ENSMUST00000110906.8;ENSMUST00000074285.7;ENSMUST00000140461.8;ENSMUST00000134314.7;ENSMUST00000133990.3;ENSMUST00000138526.1;ENSMUST00000140185.1	108168785;108168785;17536;17536;17536;17536;17536;17536;17536;17536;17536;17536;17536	-3915;-4658;0;0;0;0;0;0;-815;-645;0;-4333;4134
chr5	143314770	143314888	119	*	120	27	0.449772	0.104868	0.344905	74.2318	Promoter	5	143301195	143315064	13870	2	231868	ENSMUST00000159406.7	176	ENSMUSG00000039244	E130309D02Rik	RIKEN cDNA E130309D02 gene	ENSMUST00000159406.7;ENSMUST00000046418.2;ENSMUST00000160498.1;ENSMUST00000162332.1;ENSMUST00000001900.8;ENSMUST00000159813.7;ENSMUST00000161915.7	231868;231868;231868;231868;72881;72881;72881	0;0;0;0;14368;14332;11466
chr5	24451698	24451826	129	*	130	28	0.439041	0.136224	0.302817	73.9279	Promoter	5	24452177	24502047	49871	1	213990	ENSMUST00000024123.8	-351	ENSMUSG00000023353	Agap3	ArfGAP with GTPase domain, ankyrin repeat and PH domain 3	ENSMUST00000024123.8;ENSMUST00000212381.1;ENSMUST00000199647.1;ENSMUST00000030799.14;ENSMUST00000115036.7;ENSMUST00000115033.7;ENSMUST00000238335.1;ENSMUST00000127194.1;ENSMUST00000123167.1	213990;213990;213990;64295;64295;64295;64295;64295;64295	-351;-381;-508;-3844;-4381;-4073;-4746;-4111;-3907
chr15	67176686	67176845	160	*	161	25	0.461644	0.0992848	0.362359	73.1066	Promoter	15	67102875	67176830	73956	2	20442	ENSMUST00000229028.1	0	ENSMUSG00000013846	St3gal1	ST3 beta-galactoside alpha-2,3-sialyltransferase 1	ENSMUST00000229028.1;ENSMUST00000229742.1;ENSMUST00000229213.1	20442;20442;20442	0;0;0
chrX	42148775	42148967	193	*	194	28	0.519538	0.195125	0.324414	72.9469	Promoter	20	42149317	42277185	127869	1	20843	ENSMUST00000115073.8	-350	ENSMUSG00000025862	Stag2	stromal antigen 2	ENSMUST00000115073.8;ENSMUST00000115072.7;ENSMUST00000136323.7;ENSMUST00000127618.7;ENSMUST00000141414.1;ENSMUST00000069619.13;ENSMUST00000123245.7;ENSMUST00000128799.2	20843;20843;20843;20843;20843;20843;20843;20843	0;0;0;0;0;0;0;0
chr2	94010728	94010894	167	*	168	28	0.431896	0.125218	0.306678	72.6366	Promoter	2	93980550	94010807	30258	2	69113	ENSMUST00000111240.7	0	ENSMUSG00000040174	Alkbh3	alkB homolog 3, alpha-ketoglutarate-dependent dioxygenase	ENSMUST00000111240.7;ENSMUST00000040005.12;ENSMUST00000138046.7;ENSMUST00000126378.7;ENSMUST00000138107.7;ENSMUST00000156763.7;ENSMUST00000130289.1	69113;69113;69113;69113;69113;69113;69113	0;0;-297;0;0;0;0
chr19	4855358	4855511	154	*	155	29	0.490214	0.16682	0.323395	72.5696	Promoter	19	4855253	4856125	873	1	56464	ENSMUST00000237011.1	105	ENSMUSG00000083282	Ctsf	cathepsin F	ENSMUST00000119694.2;ENSMUST00000237755.1;ENSMUST00000237504.1;ENSMUST00000237784.1;ENSMUST00000237011.1;ENSMUST00000236406.1;ENSMUST00000235464.1;ENSMUST00000237401.1;ENSMUST00000235931.1;ENSMUST00000235264.1;ENSMUST00000238118.1;ENSMUST00000235354.1	56464;56464;56464;56464;56464;56464;56464;56464;56464;56464;56464;56464	0;0;0;0;0;-198;-249;-735;-2772;-3782;-3870;-4386
chr11	86757489	86757612	124	*	125	26	0.407428	0.0883099	0.319118	72.5466	Promoter	11	86694351	86757565	63215	2	67300	ENSMUST00000103186.10	0	ENSMUSG00000047126	Cltc	clathrin, heavy polypeptide (Hc)	ENSMUST00000103186.10;ENSMUST00000060766.15	67300;67300	0;0
chr3	135423397	135423475	79	*	80	25	0.428438	0.117083	0.311355	72.0196	Promoter	3	135410012	135423407	13396	2	67006	ENSMUST00000120988.1	0	ENSMUSG00000028165	Cisd2	CDGSH iron sulfur domain 2	ENSMUST00000029815.7;ENSMUST00000120988.1	67006;67006	0;0
chr13	58127540	58127611	72	*	73	27	0.421156	0.133135	0.288021	71.1682	Promoter	13	58125879	58128556	2678	2	77134	ENSMUST00000007980.6	945	ENSMUSG00000007836	Hnrnpa0	heterogeneous nuclear ribonucleoprotein A0	ENSMUST00000007980.6	77134	0
chr17	3115148	3115230	83	*	84	25	0.439389	0.124044	0.315345	70.528	Promoter	17	3115249	3159345	44097	1	106583	ENSMUST00000232048.1	-19	ENSMUSG00000046201	Scaf8	SR-related CTD-associated factor 8	ENSMUST00000232079.1;ENSMUST00000076734.7;ENSMUST00000232048.1	106583;106583;106583	0;0;-19
chr7	6286422	6286539	118	*	119	26	0.396193	0.095914	0.300279	70.0553	Promoter	7	6286579	6307883	21305	1	384763	ENSMUST00000086327.11	-40	ENSMUSG00000054893	Zfp667	zinc finger protein 667	ENSMUST00000086327.11;ENSMUST00000153840.1;ENSMUST00000170776.7;ENSMUST00000108562.1;ENSMUST00000147784.1;ENSMUST00000121024.7;ENSMUST00000128903.1;ENSMUST00000155248.1	384763;384763;384763;384763;384763;627821;627821;627821	-40;-54;-75;-1329;-3995;33712;27809;25886
chr7	90443730	90443873	144	*	145	23	0.440121	0.106893	0.333228	69.5733	Promoter	7	90443755	90445435	1681	1	233490	ENSMUST00000107205.2	0	ENSMUSG00000051451	Crebzf	CREB/ATF bZIP transcription factor	ENSMUST00000061767.4;ENSMUST00000107206.2;ENSMUST00000126041.1;ENSMUST00000143408.2;ENSMUST00000107205.2;ENSMUST00000208379.1;ENSMUST00000207252.1;ENSMUST00000209102.1;ENSMUST00000146291.1	233490;233490;233490;233490;233490;233490;233490;233490;233490	0;0;0;0;0;-6;-14;-310;-830
chrX	85776175	85776438	264	*	265	23	0.538802	0.152183	0.38662	69.5522	Promoter	20	85701937	85776624	74688	2	14933	ENSMUST00000142152.1	186	ENSMUSG00000025059	Gk	glycerol kinase	ENSMUST00000142152.1;ENSMUST00000156390.7;ENSMUST00000113978.8;ENSMUST00000026039.14	14933;14933;14933;14933	0;0;0;0
chr3	152668198	152668300	103	*	104	25	0.615105	0.20967	0.405435	69.4827	Promoter	3	152462815	152668360	205546	2	229949	ENSMUST00000045262.10	60	ENSMUSG00000039058	Ak5	adenylate kinase 5	ENSMUST00000045262.10;ENSMUST00000181093.1	229949;99542	0;0
chr14	14702473	14702807	335	*	336	27	0.44739	0.128928	0.318462	69.2311	Promoter	14	14702279	14799940	97662	1	218756	ENSMUST00000057015.7	194	ENSMUSG00000021733	Slc4a7	solute carrier family 4, sodium bicarbonate cotransporter, member 7	ENSMUST00000057015.7;ENSMUST00000225496.1;ENSMUST00000225232.2;ENSMUST00000224197.1;ENSMUST00000223607.2;ENSMUST00000223761.2;ENSMUST00000223981.2;ENSMUST00000224222.2;ENSMUST00000225175.2;ENSMUST00000225238.2;ENSMUST00000225630.2;ENSMUST00000225979.2;ENSMUST00000226079.2	218756;218756;218756;218756;218756;218756;218756;218756;218756;218756;218756;218756;218756	0;-218;-258;-261;-272;-272;-272;-272;-272;-272;-272;-272;-272
chr3	121426979	121427078	100	*	101	24	0.497228	0.159722	0.337506	69.1735	Promoter	3	121427282	121450358	23077	1	71994	ENSMUST00000198649.4	-204	ENSMUSG00000053931	Cnn3	calponin 3, acidic	ENSMUST00000029773.12;ENSMUST00000199188.4;ENSMUST00000197135.4;ENSMUST00000198649.4	71994;71994;71994;71994	0;0;0;-204
chrX	8096908	8097148	241	*	242	20	0.624022	0.189714	0.434308	69.0062	Promoter	20	8097087	8106701	9615	1	627782	ENSMUST00000123120.1	0	ENSMUSG00000086404	Gm6787	proteasome (prosome, macropain) subunit, beta type 7 pseudogene	ENSMUST00000123120.1	627782	0
chr9	66919781	66919898	118	*	119	24	0.455067	0.128704	0.326363	68.7962	Promoter	9	66843664	66919687	76024	2	235442	ENSMUST00000041139.8	-94	ENSMUSG00000036943	Rab8b	RAB8B, member RAS oncogene family	ENSMUST00000041139.8	235442	-94
chr17	46628544	46628762	219	*	220	21	0.584488	0.18058	0.403908	68.6417	Promoter	17	46564471	46629504	65034	2	71461	ENSMUST00000044442.9	742	ENSMUSG00000023972	Ptk7	PTK7 protein tyrosine kinase 7	ENSMUST00000044442.9;ENSMUST00000233974.1;ENSMUST00000003642.6	71461;74764;74764	0;17260;16382
chr2	5895443	5895538	96	*	97	29	0.44892	0.119747	0.329173	68.1656	Promoter	2	5870987	5895432	24446	2	57743	ENSMUST00000102981.9	-11	ENSMUSG00000025816	Sec61a2	Sec61, alpha subunit 2 (S. cerevisiae)	ENSMUST00000095147.8;ENSMUST00000026924.6;ENSMUST00000102981.9;ENSMUST00000193792.5;ENSMUST00000026926.4;ENSMUST00000194565.1	209692;209692;57743;57743;57743;57743	47254;47205;-11;-109;-124;-109
chrX	42068704	42068943	240	*	241	18	0.680935	0.162991	0.517944	67.998	Promoter	20	42068755	42109656	40902	1	11798	ENSMUST00000145065.1	0	ENSMUSG00000025860	Xiap	X-linked inhibitor of apoptosis	ENSMUST00000141316.7;ENSMUST00000225851.1;ENSMUST00000224454.1;ENSMUST00000115094.7;ENSMUST00000126375.1;ENSMUST00000150635.7;ENSMUST00000115095.8;ENSMUST00000146874.2;ENSMUST00000145065.1;ENSMUST00000055483.9	11798;11798;11798;11798;11798;11798;11798;11798;11798;11798	0;8783;0;0;0;0;0;0;0;-2382
chr4	130792686	130792766	81	*	82	27	0.439491	0.139742	0.299748	67.4694	Promoter	4	130792704	130817273	24570	1	20970	ENSMUST00000146093.1	0	ENSMUSG00000025743	Sdc3	syndecan 3	ENSMUST00000070478.3;ENSMUST00000146093.1	20970;20970	0;0
chrX	99976473	99976583	111	*	112	25	0.675469	0.320537	0.354932	66.1984	Promoter	20	99975781	100397156	421376	1	13607	ENSMUST00000071453.2	692	ENSMUSG00000059327	Eda	ectodysplasin-A	ENSMUST00000134582.1;ENSMUST00000113781.7;ENSMUST00000113783.7;ENSMUST00000113775.7;ENSMUST00000113776.7;ENSMUST00000113779.7;ENSMUST00000113778.7;ENSMUST00000113780.7;ENSMUST00000113777.7;ENSMUST00000071453.2	13607;13607;13607;13607;13607;13607;13607;13607;13607;13607	0;0;0;0;0;0;0;0;0;0
chrX	101254125	101254304	180	*	181	21	0.571486	0.192106	0.379379	65.7592	Promoter	20	101254528	101260873	6346	1	54601	ENSMUST00000062000.5	-224	ENSMUSG00000042903	Foxo4	forkhead box O4	ENSMUST00000062000.5;ENSMUST00000150558.1;ENSMUST00000138437.2	54601;54601;54601	0;-263;-517
chr14	25459547	25459637	91	*	92	25	0.383566	0.105217	0.27835	64.8168	Promoter	14	25459292	25649574	190283	1	328365	ENSMUST00000159766.7	255	ENSMUSG00000007817	Zmiz1	zinc finger, MIZ-type containing 1	ENSMUST00000161766.7;ENSMUST00000162645.7;ENSMUST00000007961.14;ENSMUST00000159766.7	328365;328365;328365;328365	0;0;0;0
chr9	62520165	62520432	268	*	269	21	0.972531	0.663036	0.309495	63.9976	Promoter	9	62432494	62520436	87943	2	235431	ENSMUST00000173171.2	4	ENSMUSG00000041729	Coro2b	coronin, actin binding protein, 2B	ENSMUST00000048043.11;ENSMUST00000173171.2;ENSMUST00000123379.1	235431;235431;235431	0;0;0
chr17	43630286	43630416	131	*	132	23	0.675152	0.317307	0.357845	63.9926	Promoter	17	43615335	43630299	14965	2	210510	ENSMUST00000168073.8	0	ENSMUSG00000040140	Tdrd6	tudor domain containing 6	ENSMUST00000168073.8;ENSMUST00000045717.6;ENSMUST00000233077.1	210510;210510;210510	0;-20;-20
chrX	42502655	42503010	356	*	357	19	0.616982	0.192312	0.42467	63.5855	Promoter	20	42502760	42521872	19113	1	20400	ENSMUST00000153948.1	0	ENSMUSG00000005696	Sh2d1a	SH2 domain containing 1A	ENSMUST00000129855.7;ENSMUST00000189753.6;ENSMUST00000005839.10;ENSMUST00000115070.7;ENSMUST00000153948.1	20400;20400;20400;20400;20400	0;0;0;0;0
chr3	142881602	142881707	106	*	107	22	0.473518	0.151975	0.321543	63.2125	Promoter	3	142793811	142881658	87848	2	109333	ENSMUST00000173830.7	0	ENSMUSG00000004591	Pkn2	protein kinase N2	ENSMUST00000043812.14;ENSMUST00000173913.7;ENSMUST00000173830.7;ENSMUST00000174422.7;ENSMUST00000166330.7;ENSMUST00000172521.7;ENSMUST00000172916.1;ENSMUST00000181882.2	109333;109333;109333;109333;109333;109333;109333;320229	0;0;0;0;0;0;0;-788
chr7	101836455	101836634	180	*	181	25	0.432238	0.130657	0.301581	61.9596	Promoter	7	101833515	101836603	3089	2	16332	ENSMUST00000211514.1	0	ENSMUSG00000032737	Inppl1	inositol polyphosphate phosphatase-like 1	ENSMUST00000094141.6;ENSMUST00000210598.1;ENSMUST00000211604.1;ENSMUST00000209329.1;ENSMUST00000211566.1;ENSMUST00000035836.13;ENSMUST00000165052.7;ENSMUST00000185929.1;ENSMUST00000211514.1;ENSMUST00000209861.1	14276;14276;14276;14276;14276;16332;16332;16332;16332;16332	8683;20560;4542;8697;8670;0;0;0;0;0
chr4	139574799	139574902	104	*	105	23	0.371285	0.0940887	0.277197	61.9197	Promoter	4	139574720	139620382	45663	1	212632	ENSMUST00000174078.1	79	ENSMUSG00000041025	Iffo2	intermediate filament family orphan 2	ENSMUST00000123827.8;ENSMUST00000040023.15;ENSMUST00000174078.1	212632;212632;212632	0;0;0
chr16	76372985	76373052	68	*	69	23	0.414353	0.115073	0.29928	61.824	Promoter	16	76290862	76373049	82188	2	268903	ENSMUST00000054178.7	0	ENSMUSG00000048490	Nrip1	nuclear receptor interacting protein 1	ENSMUST00000121927.7;ENSMUST00000054178.7;ENSMUST00000231585.1;ENSMUST00000231304.1;ENSMUST00000141182.1;ENSMUST00000128871.1;ENSMUST00000145649.1	268903;268903;268903;268903;268903;268903;268903	0;0;0;0;0;0;0
chr2	26628707	26628804	98	*	99	20	0.576051	0.159563	0.416488	61.6532	Promoter	2	26628494	26633007	4514	1	56279	ENSMUST00000153849.1	213	ENSMUSG00000036186	Dipk1b	divergent protein kinase domain 1B	ENSMUST00000174066.2;ENSMUST00000074240.3;ENSMUST00000153849.1	56279;56279;56279	0;0;0
chr17	85687761	85687859	99	*	100	18	0.522434	0.147063	0.375371	59.4888	Promoter	17	85684282	85688254	3973	2	20472	ENSMUST00000024947.7	395	ENSMUSG00000024134	Six2	sine oculis-related homeobox 2	ENSMUST00000163568.3;ENSMUST00000024947.7	20472;20472	0;0
chrX	42151851	42152206	356	*	357	17	0.537678	0.129474	0.408204	59.3341	Promoter	20	42152180	42221029	68850	1	20843	ENSMUST00000128799.2	0	ENSMUSG00000025862	Stag2	stromal antigen 2	ENSMUST00000115073.8;ENSMUST00000115072.7;ENSMUST00000136323.7;ENSMUST00000127618.7;ENSMUST00000141414.1;ENSMUST00000069619.13;ENSMUST00000123245.7;ENSMUST00000128799.2	20843;20843;20843;20843;20843;20843;20843;20843	0;0;0;0;0;0;0;0
chr11	83851153	83851402	250	*	251	23	0.573661	0.235395	0.338266	59.1007	Promoter	11	83850874	83905816	54943	1	21410	ENSMUST00000108114.8	279	ENSMUSG00000020679	Hnf1b	HNF1 homeobox B	ENSMUST00000135975.2;ENSMUST00000021016.9;ENSMUST00000108114.8;ENSMUST00000146786.7;ENSMUST00000108113.2	21410;21410;21410;21410;21410	0;0;0;-840;-1558
chr9	86572317	86572462	146	*	147	23	0.447012	0.145411	0.301601	59.0701	Promoter	9	86572053	86574840	2788	1	69519	ENSMUST00000179212.2	264	ENSMUSG00000032417	Rwdd2a	RWD domain containing 2A	ENSMUST00000070064.10;ENSMUST00000072585.7;ENSMUST00000186193.6;ENSMUST00000187251.1;ENSMUST00000185566.6;ENSMUST00000034988.9;ENSMUST00000179212.2	109785;109785;109785;109785;69519;69519;69519	-490;-489;-524;-475;0;0;0
chrX	51018545	51018692	148	*	149	16	0.778736	0.282922	0.495814	57.7293	Promoter	20	51003912	51018018	14107	2	72065	ENSMUST00000053593.7	-527	ENSMUSG00000050029	Rap2c	RAP2C, member of RAS oncogene family	ENSMUST00000053593.7	72065	-527
chr8	119447318	119447443	126	*	127	20	0.489867	0.143767	0.3461	57.3129	Promoter	8	119446719	119472640	25922	1	117148	ENSMUST00000098363.9	599	ENSMUSG00000031837	Necab2	N-terminal EF-hand calcium binding protein 2	ENSMUST00000098363.9;ENSMUST00000148328.1;ENSMUST00000131448.7;ENSMUST00000152420.7;ENSMUST00000126414.7;ENSMUST00000212112.1;ENSMUST00000098365.3;ENSMUST00000145604.7;ENSMUST00000144381.1	117148;117148;71839;71839;71839;71839;71839;71839;71839	0;-4989;13194;10200;10196;10169;10156;10151;10129
chr7	49342719	49342969	251	*	252	20	0.642624	0.262375	0.380249	57.2707	Promoter	7	49343474	49408664	65191	1	78286	ENSMUST00000207743.1	-505	ENSMUSG00000052512	Nav2	neuron navigator 2	ENSMUST00000183659.7;ENSMUST00000184809.7;ENSMUST00000064395.12;ENSMUST00000184945.7;ENSMUST00000184124.7;ENSMUST00000184928.7;ENSMUST00000184955.7;ENSMUST00000207743.1	78286;78286;78286;78286;78286;78286;78286;78286	0;0;0;0;0;0;0;0
chr2	129066202	129066348	147	*	148	21	0.419396	0.115577	0.303819	57.1416	Promoter	2	129065985	129068105	2121	1	69737	ENSMUST00000144730.1	217	ENSMUSG00000027394	Ttl	tubulin tyrosine ligase	ENSMUST00000143857.1;ENSMUST00000035812.13;ENSMUST00000144730.1	668894;69737;69737	-516;0;0
chrX	52164753	52164961	209	*	210	20	0.672227	0.311504	0.360722	56.9267	Promoter	20	52053021	52165252	112232	2	14735	ENSMUST00000033450.2	291	ENSMUSG00000031119	Gpc4	glypican 4	ENSMUST00000033450.2	14735	0
chr4	106315853	106315950	98	*	99	21	0.452424	0.133251	0.319173	56.7553	Promoter	4	106316213	106441317	125105	1	329908	ENSMUST00000165709.7	-263	ENSMUSG00000028514	Usp24	ubiquitin specific peptidase 24	ENSMUST00000165709.7;ENSMUST00000106798.6;ENSMUST00000094933.4	329908;329908;329908	-263;-270;-284
chr11	120948440	120948679	240	*	241	20	0.465567	0.133103	0.332463	55.9642	Promoter	11	120948480	120958775	10296	1	80879	ENSMUST00000070653.12	0	ENSMUSG00000025161	Slc16a3	solute carrier family 16 (monocarboxylic acid transporters), member 3	ENSMUST00000070653.12;ENSMUST00000154187.7;ENSMUST00000100130.9;ENSMUST00000129473.7;ENSMUST00000168579.7;ENSMUST00000133029.1;ENSMUST00000140467.1	80879;80879;80879;80879;80879;80879;80879	0;-374;-388;-392;-402;-2009;-2459
chr11	97699026	97699125	100	*	101	22	0.456992	0.135923	0.321069	55.7761	Promoter	11	97688823	97699384	10562	2	22658	ENSMUST00000179765.7	259	ENSMUSG00000018537	Pcgf2	polycomb group ring finger 2	ENSMUST00000179765.7;ENSMUST00000169807.7;ENSMUST00000103148.7;ENSMUST00000018681.13;ENSMUST00000126185.1;ENSMUST00000103147.4;ENSMUST00000138265.1	22658;22658;22658;22658;22658;26446;26446	0;0;0;0;0;-4274;-4309
chrX	135009223	135009404	182	*	183	17	0.523015	0.117504	0.405511	55.6921	Promoter	20	134971375	135009209	37835	2	215693	ENSMUST00000064659.5	-14	ENSMUSG00000052676	Zmat1	zinc finger, matrin type 1	ENSMUST00000113185.8;ENSMUST00000064659.5	215693;215693	-38;-14
chr3	108415234	108415383	150	*	151	20	0.55399	0.213504	0.340486	55.6661	Promoter	3	108390851	108415552	24702	2	53883	ENSMUST00000090558.9	169	ENSMUSG00000068740	Celsr2	cadherin, EGF LAG seven-pass G-type receptor 2	ENSMUST00000090558.9	53883	0
chr1	34236647	34236903	257	*	258	22	0.479624	0.143663	0.335961	55.6638	Promoter	1	34236596	34274283	37688	1	13518	ENSMUST00000194192.2	51	ENSMUSG00000026131	Dst	dystonin	ENSMUST00000183034.4;ENSMUST00000097786.9;ENSMUST00000115104.9;ENSMUST00000097785.9;ENSMUST00000185269.6;ENSMUST00000194192.2	13518;13518;13518;13518;13518;13518	0;0;0;0;0;0
chr12	73997545	73997677	133	*	134	20	0.498286	0.150905	0.347381	55.3721	Promoter	12	73997661	74273267	275607	1	238266	ENSMUST00000221220.1	0	ENSMUSG00000044912	Syt16	synaptotagmin XVI	ENSMUST00000221220.1;ENSMUST00000110451.3;ENSMUST00000221973.1;ENSMUST00000221073.1	238266;238266;238266;238266	0;-84;-100;-122
chr11	61494926	61495176	251	*	252	14	0.808255	0.338706	0.46955	55.3135	Promoter	11	61491596	61494406	2811	2	23939	ENSMUST00000135521.1	-520	ENSMUSG00000001034	Mapk7	mitogen-activated protein kinase 7	ENSMUST00000101085.8;ENSMUST00000128478.1;ENSMUST00000152755.7;ENSMUST00000079080.12;ENSMUST00000108714.1;ENSMUST00000125840.7;ENSMUST00000153441.1;ENSMUST00000126495.7;ENSMUST00000129272.7;ENSMUST00000139663.7;ENSMUST00000135521.1;ENSMUST00000139932.7;ENSMUST00000123360.7;ENSMUST00000140779.1	23939;23939;23939;23939;23939;23939;23939;23939;23939;23939;23939;23939;23939;23939	-660;-660;-660;-630;-630;-630;-3988;-1221;-660;-660;-520;-738;-660;-738
chr4	142239365	142239498	134	*	135	21	0.525471	0.204531	0.32094	55.1233	Promoter	4	142139240	142239401	100162	2	71529	ENSMUST00000036476.9	0	ENSMUSG00000040606	Kazn	kazrin, periplakin interacting protein	ENSMUST00000036476.9	71529	0
chr16	32661279	32661565	287	*	288	17	0.859937	0.382586	0.477351	54.8955	Promoter	16	32661252	32683493	22242	1	51789	ENSMUST00000238856.1	27	ENSMUSG00000022791	Tnk2	tyrosine kinase, non-receptor, 2	ENSMUST00000145627.7;ENSMUST00000124585.1;ENSMUST00000115126.8;ENSMUST00000115124.8;ENSMUST00000115125.7;ENSMUST00000115123.8;ENSMUST00000164358.2;ENSMUST00000150383.7;ENSMUST00000238891.1;ENSMUST00000238806.1;ENSMUST00000238856.1;ENSMUST00000156614.2;ENSMUST00000141256.1	51789;51789;51789;51789;51789;51789;51789;51789;51789;51789;51789;51789;675921	0;0;0;0;0;0;0;0;0;0;0;-2196;6632
chr10	82629790	82629868	79	*	80	18	0.445144	0.112083	0.333062	54.8303	Promoter	10	82629828	82650324	20497	1	21665	ENSMUST00000092266.10	0	ENSMUSG00000034674	Tdg	thymine DNA glycosylase	ENSMUST00000092266.10;ENSMUST00000151390.7;ENSMUST00000133227.1;ENSMUST00000145370.7	21665;21665;21665;624784	0;0;-8;-799
chr11	117790486	117790704	219	*	220	20	0.749196	0.41255	0.336645	54.6984	Promoter	11	117791188	117792613	1426	1	217356	ENSMUST00000156458.1	-484	ENSMUSG00000050106	Tmc8	transmembrane channel-like gene family 8	ENSMUST00000050874.13;ENSMUST00000106334.8;ENSMUST00000117781.7;ENSMUST00000119455.1;ENSMUST00000156458.1	217356;217356;217356;217356;217356	0;0;0;0;-484
chr2	166805745	166805867	123	*	124	20	0.427778	0.126782	0.300996	54.6362	Promoter	2	166805588	166898052	92465	1	99371	ENSMUST00000099078.9	157	ENSMUSG00000074582	Arfgef2	ADP-ribosylation factor guanine nucleotide-exchange factor 2 (brefeldin A-inhibited)	ENSMUST00000099078.9	99371	0
chr16	8424415	8424592	178	*	179	18	0.51678	0.131115	0.385665	54.3757	Promoter	16	8409275	8425136	15862	2	74720	ENSMUST00000023400.3	544	ENSMUSG00000022715	Tmem114	transmembrane protein 114	ENSMUST00000023400.3	74720	0
chrX	73228705	73228864	160	*	161	19	0.750617	0.350122	0.400495	53.9653	Promoter	20	73228291	73230795	2505	1	14070	ENSMUST00000105111.3	414	ENSMUSG00000078317	F8a	factor 8-associated gene A	ENSMUST00000105111.3;ENSMUST00000179600.7;ENSMUST00000068551.8	14070;574438;72891	0;0;14204
chr4	86930918	86930984	67	*	68	21	0.61327	0.289725	0.323545	53.9241	Promoter	4	86930691	86934822	4132	1	230379	ENSMUST00000135874.1	227	ENSMUSG00000038007	Acer2	alkaline ceramidase 2	ENSMUST00000128712.1;ENSMUST00000135874.1	230379;230379	0;0
chr11	33146789	33146881	93	*	94	21	0.476124	0.141419	0.334705	53.9011	Promoter	11	33117430	33146795	29366	2	14172	ENSMUST00000109363.7	0	ENSMUSG00000057967	Fgf18	fibroblast growth factor 18	ENSMUST00000109363.7;ENSMUST00000020507.7	14172;14172	0;0
chr17	50508884	50508957	74	*	75	21	0.460499	0.156077	0.304422	53.6505	Promoter	17	50509403	50688484	179082	1	224860	ENSMUST00000043938.7	-446	ENSMUSG00000038910	Plcl2	phospholipase C-like 2	ENSMUST00000043938.7	224860	0
chr11	28583224	28583323	100	*	101	16	0.636827	0.204428	0.432399	53.4246	Promoter	11	28387152	28583995	196844	2	216613	ENSMUST00000146385.8	672	ENSMUSG00000032878	Ccdc85a	coiled-coil domain containing 85A	ENSMUST00000093253.9;ENSMUST00000109502.8;ENSMUST00000042534.14;ENSMUST00000146385.8;ENSMUST00000109501.1	216613;216613;216613;216613;216613	0;0;0;0;0
chr3	63899065	63899182	118	*	119	20	0.416846	0.108161	0.308685	53.3776	Promoter	3	63869450	63899373	29924	2	269437	ENSMUST00000161052.2	191	ENSMUSG00000036834	Plch1	phospholipase C, eta 1	ENSMUST00000177143.7;ENSMUST00000159188.1;ENSMUST00000161052.2	269437;269437;269437	0;0;0
chr7	66109252	66109335	84	*	85	19	0.420142	0.118486	0.301655	53.2582	Promoter	7	66109515	66173798	64284	1	269941	ENSMUST00000036372.7	-180	ENSMUSG00000032640	Chsy1	chondroitin sulfate synthase 1	ENSMUST00000036372.7	269941	-180
chr4	109977832	109977939	108	*	109	21	0.478029	0.175345	0.302684	53.2153	Promoter	4	109978053	109983687	5635	1	242620	ENSMUST00000061187.3	-114	ENSMUSG00000047143	Dmrta2	doublesex and mab-3 related transcription factor like family A2	ENSMUST00000061187.3	242620	-114
chr9	54586425	54586498	74	*	75	20	0.481497	0.154335	0.327163	52.8238	Promoter	9	54586481	54603945	17465	1	67834	ENSMUST00000215273.1	0	ENSMUSG00000032279	Idh3a	isocitrate dehydrogenase 3 (NAD+) alpha	ENSMUST00000217484.1;ENSMUST00000215273.1;ENSMUST00000213729.1;ENSMUST00000167866.1	67834;67834;67834;67834	0;0;-12;-13
chr5	113310900	113311026	127	*	128	20	0.63525	0.287229	0.348021	52.6948	Promoter	5	113243220	113310786	67567	2	52850	ENSMUST00000048112.12	-114	ENSMUSG00000042216	Sgsm1	small G protein signaling modulator 1	ENSMUST00000048112.12;ENSMUST00000145708.7;ENSMUST00000112325.7;ENSMUST00000154248.7;ENSMUST00000140981.1	52850;52850;52850;52850;52850	-114;-123;-161;-203;-180
chr11	120484902	120485019	118	*	119	20	0.44787	0.125931	0.321939	52.6894	Promoter	11	120485027	120488457	3431	1	56282	ENSMUST00000137619.1	-8	ENSMUSG00000039640	Mrpl12	mitochondrial ribosomal protein L12	ENSMUST00000106203.8;ENSMUST00000106205.8;ENSMUST00000135231.2;ENSMUST00000043627.7;ENSMUST00000137619.1	15239;15239;15239;56282;56282	17267;17267;7387;0;-8
chrX	93286522	93286768	247	*	248	21	0.58781	0.252019	0.335791	52.6218	Promoter	20	93286510	93298062	11553	1	11878	ENSMUST00000113947.5	12	ENSMUSG00000035277	Arx	aristaless related homeobox	ENSMUST00000046565.12;ENSMUST00000113947.5	11878;11878	0;0
chr19	45150858	45150907	50	*	51	20	0.491271	0.179865	0.311406	52.4806	Promoter	19	45150680	45156943	6264	1	21908	ENSMUST00000026236.10	178	ENSMUSG00000025215	Tlx1	T cell leukemia, homeobox 1	ENSMUST00000026236.10;ENSMUST00000174617.2	21908;21908	0;-562
chr7	49246179	49246258	80	*	81	19	0.402503	0.116026	0.286477	52.4706	Promoter	7	49246189	49409643	163455	1	78286	ENSMUST00000184809.7	0	ENSMUSG00000052512	Nav2	neuron navigator 2	ENSMUST00000183659.7;ENSMUST00000184809.7;ENSMUST00000064395.12;ENSMUST00000184945.7;ENSMUST00000184124.7	78286;78286;78286;78286;78286	0;0;0;0;0
chr8	84639111	84639160	50	*	51	18	0.396675	0.105024	0.291651	52.3121	Promoter	8	84638991	84639434	444	1	12286	ENSMUST00000130507.1	120	ENSMUSG00000034656	Cacna1a	calcium channel, voltage-dependent, P/Q type, alpha 1A subunit	ENSMUST00000238701.1;ENSMUST00000121390.7;ENSMUST00000122053.1;ENSMUST00000215756.1;ENSMUST00000238337.1;ENSMUST00000144879.7;ENSMUST00000130507.1	12286;12286;12286;12286;12286;12286;12286	0;0;0;0;0;37641;0
chr1	21961872	21961952	81	*	82	20	0.430216	0.116016	0.3142	52.1295	Promoter	1	21398408	21961942	563535	2	226922	ENSMUST00000115300.7	0	ENSMUSG00000028033	Kcnq5	potassium voltage-gated channel, subfamily Q, member 5	ENSMUST00000029667.12;ENSMUST00000115300.7;ENSMUST00000173058.7;ENSMUST00000173404.1;ENSMUST00000174183.7;ENSMUST00000115299.7	226922;226922;226922;226922;226922;226922	-291;0;-291;-291;-291;-207
chr13	98016033	98016259	227	*	228	20	0.649635	0.318564	0.331071	51.6653	Promoter	13	97899469	98016417	116949	2	110596	ENSMUST00000238746.1	158	ENSMUSG00000021662	Arhgef28	Rho guanine nucleotide exchange factor (GEF) 28	ENSMUST00000238746.1;ENSMUST00000109426.2;ENSMUST00000225884.1;ENSMUST00000225663.1;ENSMUST00000223849.1	110596;110596;110596;110596;110596	0;0;0;0;0
chr10	57532519	57532580	62	*	63	19	0.443455	0.109569	0.333886	51.5558	Promoter	10	57515774	57532530	16757	2	56442	ENSMUST00000020027.10	0	ENSMUSG00000019877	Serinc1	serine incorporator 1	ENSMUST00000020027.10;ENSMUST00000169122.7;ENSMUST00000170062.1;ENSMUST00000166997.1;ENSMUST00000164400.1	56442;56442;56442;56442;56442	0;-91;-109;-42;-110
chr12	20815709	20815859	151	*	152	20	0.702548	0.357634	0.344914	50.846	Promoter	12	20804381	20815779	11399	2	69513	ENSMUST00000189625.1	0	ENSMUSG00000099759	1700030C10Rik	RIKEN cDNA 1700030C10 gene	ENSMUST00000189625.1	69513	0
chr8	106060003	106060052	50	*	51	18	0.42305	0.126201	0.296848	50.6654	Promoter	8	106059633	106130537	70905	1	18021	ENSMUST00000109308.2	370	ENSMUSG00000031902	Nfatc3	nuclear factor of activated T cells, cytoplasmic, calcineurin dependent 3	ENSMUST00000212936.1;ENSMUST00000212742.1;ENSMUST00000211991.1;ENSMUST00000212577.1;ENSMUST00000109308.2	18021;18021;18021;18021;18021	0;0;0;0;0
chrX	8090606	8090836	231	*	232	16	0.768365	0.350106	0.41826	50.6588	Promoter	20	8081453	8090498	9046	2	22376	ENSMUST00000033505.6	-108	ENSMUSG00000031165	Was	Wiskott-Aldrich syndrome	ENSMUST00000033505.6;ENSMUST00000146029.1	22376;22376	0;-1841
chr15	34082530	34082652	123	*	124	19	0.47676	0.164264	0.312496	49.8155	Promoter	15	34082694	34103345	20652	1	67154	ENSMUST00000172082.1	-42	ENSMUSG00000022255	Mtdh	metadherin	ENSMUST00000172082.1;ENSMUST00000022865.16;ENSMUST00000163697.1;ENSMUST00000168991.7;ENSMUST00000163333.8;ENSMUST00000170050.7;ENSMUST00000170553.7;ENSMUST00000172083.1	67154;67154;67154;67154;67154;67154;67154;67154	-42;-67;-73;-384;-656;-667;-670;-1201
chr3	8510540	8510636	97	*	98	14	0.694497	0.158955	0.535542	49.4114	Promoter	3	8509586	8542437	32852	1	20257	ENSMUST00000194905.1	954	ENSMUSG00000027500	Stmn2	stathmin-like 2	ENSMUST00000029002.8;ENSMUST00000191847.1;ENSMUST00000194905.1	20257;20257;20257	0;0;0
chr2	164461189	164461265	77	*	78	19	0.42183	0.136879	0.284951	49.3548	Promoter	2	164461309	164474467	13159	1	66460	ENSMUST00000125086.1	-44	ENSMUSG00000045503	Sys1	SYS1 Golgi-localized integral membrane protein homolog (S. cerevisiae)	ENSMUST00000164863.1;ENSMUST00000109352.7;ENSMUST00000155250.1;ENSMUST00000072452.10;ENSMUST00000138268.7;ENSMUST00000142892.7;ENSMUST00000125086.1	52840;66460;66460;66460;66460;66460;66460	0;0;0;0;0;0;-44
chr5	73007454	73007519	66	*	67	20	0.607515	0.282978	0.324536	49.301	Promoter	5	73006903	73012955	6053	1	231290	ENSMUST00000201304.1	551	ENSMUSG00000029219	Slc10a4	solute carrier family 10 (sodium/bile acid cotransporter family), member 4	ENSMUST00000031127.10;ENSMUST00000201304.1	231290;231290	0;0
chr17	34837220	34837317	98	*	99	16	0.416903	0.088326	0.328577	48.8804	Promoter	17	34837248	34837977	730	1	112403	ENSMUST00000173995.1	0	ENSMUSG00000040482	Dxo	decapping exoribonuclease	ENSMUST00000183497.1;ENSMUST00000174226.7;ENSMUST00000046022.15;ENSMUST00000174887.7;ENSMUST00000174363.7;ENSMUST00000172803.1;ENSMUST00000173415.1;ENSMUST00000172878.1;ENSMUST00000173874.7;ENSMUST00000180043.7;ENSMUST00000046244.14;ENSMUST00000173644.1;ENSMUST00000173995.1;ENSMUST00000174092.7;ENSMUST00000173063.7;ENSMUST00000174684.1;ENSMUST00000174569.1;ENSMUST00000172612.1;ENSMUST00000173768.…	102466777;108077;108077;108077;108077;108077;108077;108077;112403;112403;112403;112403;112403;112403;112403;112403;112403;112403;112403;54402;54402;54402;54402;54402;54402	4554;12893;12893;12875;12881;3811;5548;7139;0;0;0;0;0;-82;-340;-676;-978;-1007;-1231;-275;-353;-755;-4725;-293;-466
chr5	112276634	112276704	71	*	72	19	0.381862	0.0999633	0.281899	48.6228	Promoter	5	112276691	112315361	38671	1	22022	ENSMUST00000031287.10	0	ENSMUSG00000029344	Tpst2	protein-tyrosine sulfotransferase 2	ENSMUST00000031287.10;ENSMUST00000134071.7;ENSMUST00000071455.5	22022;22022;22022	0;0;-3
chr7	126777139	126777235	97	*	98	19	0.466006	0.160781	0.305225	47.9784	Promoter	7	126777147	126777874	728	1	66090	ENSMUST00000132643.1	0	ENSMUSG00000042675	Ypel3	yippee like 3	ENSMUST00000172352.7;ENSMUST00000094037.4;ENSMUST00000038614.11;ENSMUST00000170882.7;ENSMUST00000106359.1;ENSMUST00000156891.2;ENSMUST00000206143.1;ENSMUST00000106357.7;ENSMUST00000145762.7;ENSMUST00000132643.1;ENSMUST00000106356.1;ENSMUST00000150760.1;ENSMUST00000143078.1;ENSMUST00000032944.8;ENSMUST00000205910.1	21389;21389;66090;66090;66090;66090;66090;66090;66090;66090;66090;66090;66090;68616;68616	-4248;-4248;0;0;0;0;0;0;0;0;0;-273;-346;10805;8619
chr11	46437248	46437330	83	*	84	14	0.435723	0.0973941	0.338329	47.2131	Promoter	11	46437005	46439942	2938	1	66213	ENSMUST00000156073.1	243	ENSMUSG00000020397	Med7	mediator complex subunit 7	ENSMUST00000152119.1;ENSMUST00000140027.7;ENSMUST00000020665.12;ENSMUST00000170928.7;ENSMUST00000109231.1;ENSMUST00000109232.3;ENSMUST00000128940.1;ENSMUST00000156073.1;ENSMUST00000133635.1	66213;66213;66213;66213;66213;66213;66213;66213;66213	0;0;0;0;0;0;0;0;-2322
chrX	98937597	98937697	101	*	102	17	0.775253	0.414708	0.360544	47.1355	Promoter	20	98937761	98944906	7146	1	77929	ENSMUST00000149082.7	-64	ENSMUSG00000047694	Yipf6	Yip1 domain family, member 6	ENSMUST00000113811.7;ENSMUST00000151353.7;ENSMUST00000124010.1;ENSMUST00000149082.7;ENSMUST00000054697.6;ENSMUST00000140479.1	77929;77929;77929;77929;77929;77929	0;0;0;-64;-64;-510
chrX	20848275	20848395	121	*	122	18	0.444466	0.121018	0.323449	46.8724	Promoter	20	20848543	20860519	11977	1	11836	ENSMUST00000001155.10	-148	ENSMUSG00000001127	Araf	Araf proto-oncogene, serine/threonine kinase	ENSMUST00000136451.7;ENSMUST00000001155.10;ENSMUST00000152955.7;ENSMUST00000122312.7;ENSMUST00000148032.7;ENSMUST00000120356.7;ENSMUST00000150190.1;ENSMUST00000122850.1;ENSMUST00000123219.1	11836;11836;11836;11836;11836;11836;11836;11836;11836	0;0;0;0;0;0;0;0;-2735
chr10	128668937	128669034	98	*	99	17	0.473352	0.14015	0.333202	46.5634	Promoter	10	128630843	128669358	38516	2	22781	ENSMUST00000238610.1	324	ENSMUSG00000002578	Ikzf4	IKAROS family zinc finger 4	ENSMUST00000054764.8;ENSMUST00000238610.1;ENSMUST00000238712.1	211389;22781;22781	5039;0;0
chr19	3389356	3389597	242	*	243	16	0.617875	0.258326	0.359549	46.3891	Promoter	19	3389379	3407289	17911	1	17771	ENSMUST00000127142.1	0	ENSMUSG00000024905	Tesmin	testis expressed metallothionein like	ENSMUST00000025835.5;ENSMUST00000025840.15;ENSMUST00000151341.7;ENSMUST00000127142.1;ENSMUST00000142193.7	12894;17771;17771;17771;17771	66071;0;0;0;0
chr17	12742272	12742385	114	*	115	19	0.690012	0.375756	0.314256	46.0861	Promoter	17	12741398	12830151	88754	1	104103	ENSMUST00000159731.1	874	ENSMUSG00000078247	Airn	antisense Igf2r RNA	ENSMUST00000160932.2;ENSMUST00000162826.1;ENSMUST00000079529.6;ENSMUST00000159791.1;ENSMUST00000159731.1;ENSMUST00000024599.13	104103;104103;104103;104103;104103;16004	0;0;0;0;0;0
chr7	82335424	82335518	95	*	96	17	0.480101	0.158532	0.321569	46.0441	Promoter	7	82335694	82340024	4331	1	269959	ENSMUST00000172490.1	-176	ENSMUSG00000070469	Adamtsl3	ADAMTS-like 3	ENSMUST00000172490.1;ENSMUST00000173287.7;ENSMUST00000173828.2	269959;269959;269959	-176;-214;-1700
chr11	100860201	100860336	136	*	137	18	0.454467	0.139525	0.314942	45.7634	Promoter	11	100860345	100863220	2876	1	20850	ENSMUST00000138083.7	-9	ENSMUSG00000004043	Stat5a	signal transducer and activator of transcription 5A	ENSMUST00000004145.13;ENSMUST00000133036.7;ENSMUST00000107356.7;ENSMUST00000138083.7;ENSMUST00000107357.3;ENSMUST00000154087.1	20850;20850;20850;20850;20850;20850	0;0;0;-9;-148;-149
chr12	49385056	49385191	136	*	137	17	0.532915	0.201626	0.331289	45.717	Promoter	12	49385174	49394127	8954	1	67293	ENSMUST00000110746.1	0	ENSMUSG00000104861	3110039M20Rik	RIKEN cDNA 3110039M20 gene	ENSMUST00000135006.2;ENSMUST00000179669.2;ENSMUST00000021333.4;ENSMUST00000110746.1;ENSMUST00000127041.2	15228;15228;15228;67293;67293	2396;0;0;0;-4461
chr16	18876702	18876775	74	*	75	17	0.386392	0.110356	0.276036	45.4509	Promoter	16	18872018	18876862	4845	2	18100	ENSMUST00000023391.15	87	ENSMUSG00000022706	Mrpl40	mitochondrial ribosomal protein L40	ENSMUST00000190050.1;ENSMUST00000120532.8;ENSMUST00000004222.13;ENSMUST00000144609.7;ENSMUST00000153397.7;ENSMUST00000128321.1;ENSMUST00000023391.15;ENSMUST00000119273.1;ENSMUST00000232123.1	15260;15260;15260;15260;15260;15260;18100;18100;18100	0;-262;-291;-495;-495;-637;0;-163;-93
chr14	70206503	70206642	140	*	141	18	0.574205	0.247529	0.326676	45.0832	Promoter	14	70180468	70206022	25555	2	20410	ENSMUST00000227653.1	-481	ENSMUSG00000022091	Sorbs3	sorbin and SH3 domain containing 3	ENSMUST00000227653.1;ENSMUST00000022682.5;ENSMUST00000227259.1;ENSMUST00000227929.1	20410;20410;20410;20410	-481;0;-1880;0
chr10	110931951	110932038	88	*	89	18	0.629323	0.311563	0.317759	44.7833	Promoter	10	110931628	110937863	6236	1	13008	ENSMUST00000220054.1	323	ENSMUSG00000020186	Csrp2	cysteine and glycine-rich protein 2	ENSMUST00000020403.6;ENSMUST00000220409.1;ENSMUST00000219840.1;ENSMUST00000219502.1;ENSMUST00000219188.1;ENSMUST00000220054.1;ENSMUST00000220301.1	13008;13008;13008;13008;13008;13008;13008	0;0;0;0;0;0;-2633
chr19	11966277	11966396	120	*	121	17	0.416405	0.116064	0.300341	44.4585	Promoter	19	11965941	11994112	28172	1	76303	ENSMUST00000025590.10	336	ENSMUSG00000024687	Osbp	oxysterol binding protein	ENSMUST00000025590.10	76303	0
chr11	50131651	50131779	129	*	130	16	0.468564	0.133841	0.334724	44.4344	Promoter	11	50131402	50140458	9057	1	76795	ENSMUST00000147628.7	249	ENSMUSG00000036644	Tbc1d9b	TBC1 domain family, member 9B	ENSMUST00000093138.12;ENSMUST00000101270.4;ENSMUST00000147628.7;ENSMUST00000126758.1	76795;76795;76795;76795	0;0;0;-3648
chr12	3235477	3235579	103	*	104	17	0.376744	0.101008	0.275736	43.956	Promoter	12	3235504	3241410	5907	1	74173	ENSMUST00000178074.7	0	ENSMUSG00000079179	Rab10os	RAB10, member RAS oncogene family, opposite strand	ENSMUST00000178074.7;ENSMUST00000178331.7;ENSMUST00000177896.7;ENSMUST00000179643.7;ENSMUST00000179908.7;ENSMUST00000179924.7;ENSMUST00000049684.6	74173;74173;74173;74173;74173;74173;74173	0;0;0;-212;-253;-336;-1032
chr10	80398834	80398895	62	*	63	16	0.370845	0.0957192	0.275126	43.945	Promoter	10	80392839	80399422	6584	2	17192	ENSMUST00000105348.7	527	ENSMUSG00000035478	Mbd3	methyl-CpG binding domain protein 3	ENSMUST00000142997.7;ENSMUST00000092295.9;ENSMUST00000105349.7;ENSMUST00000105348.7;ENSMUST00000105347.1;ENSMUST00000125618.1;ENSMUST00000138428.7;ENSMUST00000020372.5;ENSMUST00000141683.1	17192;17192;17192;17192;17192;17192;66594;66594;66594	-3664;0;0;0;-3115;-3508;7871;7935;7900
chr18	3336634	3336814	181	*	182	15	0.416756	0.0845299	0.332226	43.7969	Promoter	18	3336680	3366863	30184	1	633947	ENSMUST00000181558.2	0	ENSMUSG00000097746	Gm6225	predicted gene 6225	ENSMUST00000150235.7;ENSMUST00000154135.7;ENSMUST00000025069.10;ENSMUST00000082141.11;ENSMUST00000165086.7;ENSMUST00000140912.7;ENSMUST00000154470.7;ENSMUST00000134027.7;ENSMUST00000149803.7;ENSMUST00000142690.1;ENSMUST00000132334.1;ENSMUST00000181558.2	12916;12916;12916;12916;12916;12916;12916;12916;12916;12916;12916;633947	0;0;0;0;0;0;0;0;0;0;0;0
chr6	116674631	116674826	196	*	197	17	0.506632	0.191631	0.315001	43.6747	Promoter	6	116633008	116673952	40945	2	213391	ENSMUST00000035842.6	-679	ENSMUSG00000042129	Rassf4	Ras association (RalGDS/AF-6) domain family member 4	ENSMUST00000035842.6;ENSMUST00000203029.2;ENSMUST00000204313.2;ENSMUST00000204203.1;ENSMUST00000204576.1;ENSMUST00000056623.12	213391;213391;213391;213391;213391;319776	-679;-822;-842;-860;-833;42087
chr19	28963944	28964207	264	*	265	16	0.493579	0.15376	0.339819	43.3778	Promoter	19	28923064	28964154	41091	2	381218	ENSMUST00000025872.12	0	ENSMUSG00000064202	Spata6l	spermatogenesis associated 6 like	ENSMUST00000175647.7;ENSMUST00000025872.12;ENSMUST00000162110.7;ENSMUST00000160542.8;ENSMUST00000164777.7;ENSMUST00000161813.1;ENSMUST00000045674.3	381218;381218;381218;381218;381218;381218;74411	0;0;0;-357;-357;-36;0
chr1	164151932	164152049	118	*	119	18	0.862552	0.523141	0.339411	43.3199	Promoter	1	164151838	164220277	68440	1	14067	ENSMUST00000086040.5	94	ENSMUSG00000026579	F5	coagulation factor V	ENSMUST00000133341.2;ENSMUST00000086040.5;ENSMUST00000162746.1;ENSMUST00000161152.7;ENSMUST00000161020.7;ENSMUST00000162102.1	100503816;14067;20344;20344;20344;20344	0;0;36668;10055;7230;5169
chrX	13281484	13281543	60	*	61	17	0.490593	0.181486	0.309107	42.0027	Promoter	20	13281032	13287872	6841	1	13205	ENSMUST00000153611.1	452	ENSMUSG00000000787	Ddx3x	DEAD box helicase 3, X-linked	ENSMUST00000000804.6;ENSMUST00000153851.7;ENSMUST00000153611.1	13205;13205;13205	0;0;0
chr14	34201642	34201896	255	*	256	15	0.654318	0.30176	0.352559	41.8539	Promoter	14	34195416	34201653	6238	2	432839	ENSMUST00000226511.1	0	ENSMUSG00000071531	Gprin2	G protein regulated inducer of neurite outgrowth 2	ENSMUST00000226613.1;ENSMUST00000226511.1;ENSMUST00000096019.3	432839;432839;432839	-9;0;-9
chrX	7318807	7318958	152	*	153	14	0.604811	0.25141	0.353402	41.8338	Promoter	20	7212991	7319170	106180	2	12728	ENSMUST00000132126.1	212	ENSMUSG00000004317	Clcn5	chloride channel, voltage-sensitive 5	ENSMUST00000115746.7;ENSMUST00000128319.1;ENSMUST00000132126.1	12728;12728;12728	0;0;0
chr17	24426434	24426632	199	*	200	16	0.455326	0.126709	0.328617	41.4448	Promoter	17	24426641	24439320	12680	1	13177	ENSMUST00000234304.1	-9	ENSMUSG00000024132	Eci1	enoyl-Coenzyme A delta isomerase 1	ENSMUST00000234304.1;ENSMUST00000024946.6;ENSMUST00000234019.1;ENSMUST00000234150.1;ENSMUST00000234731.1;ENSMUST00000234023.1;ENSMUST00000115371.8;ENSMUST00000234977.1;ENSMUST00000088512.12;ENSMUST00000163717.1;ENSMUST00000234832.1;ENSMUST00000234233.1;ENSMUST00000234630.1	13177;13177;13177;13177;13177;13177;19826;19826;19826;19826;19826;19826;19826	-9;-51;-70;-72;-222;-359;11788;11783;11771;11759;6321;4854;2563
chr7	126781108	126781212	105	*	106	16	0.737753	0.385989	0.351764	41.4374	Promoter	7	126781483	126785359	3877	1	21389	ENSMUST00000172352.7	-271	ENSMUSG00000030699	Tbx6	T-box 6	ENSMUST00000172352.7;ENSMUST00000094037.4;ENSMUST00000032936.7;ENSMUST00000206570.1;ENSMUST00000205786.1;ENSMUST00000038614.11;ENSMUST00000170882.7;ENSMUST00000106359.1;ENSMUST00000156891.2;ENSMUST00000206143.1;ENSMUST00000106357.7;ENSMUST00000145762.7;ENSMUST00000132643.1;ENSMUST00000106356.1;ENSMUST00000150760.1;ENSMUST00000143078.1	21389;21389;56420;56420;56420;66090;66090;66090;66090;66090;66090;66090;66090;66090;66090;66090	-271;-271;11284;11128;7198;0;0;0;0;0;0;0;0;0;3600;3527
chr7	113513818	113513868	51	*	52	16	0.405102	0.112431	0.292671	41.4368	Promoter	7	113513834	113571511	57678	1	67420	ENSMUST00000033018.14	0	ENSMUSG00000030759	Far1	fatty acyl CoA reductase 1	ENSMUST00000033018.14;ENSMUST00000129087.7;ENSMUST00000123845.7;ENSMUST00000067929.14;ENSMUST00000164745.7;ENSMUST00000136158.7;ENSMUST00000156554.1;ENSMUST00000122890.1	67420;67420;67420;67420;67420;67420;67420;67420	0;0;0;0;0;-9;-13;-230
chr5	117318976	117319032	57	*	58	16	0.495178	0.166894	0.328284	41.1199	Promoter	5	117319083	117355005	35923	1	231668	ENSMUST00000111967.7	-51	ENSMUSG00000066894	Vsig10	V-set and immunoglobulin domain containing 10	ENSMUST00000111967.7;ENSMUST00000086464.7;ENSMUST00000145052.7;ENSMUST00000128524.1;ENSMUST00000147182.4	231668;231668;231668;231668;231668	-51;-260;-286;-329;-4614
chr7	19458165	19458322	158	*	159	16	0.405955	0.109742	0.296213	40.6907	Promoter	7	19425108	19458795	33688	2	232944	ENSMUST00000209058.1	473	ENSMUSG00000030397	Mark4	MAP/microtubule affinity regulating kinase 4	ENSMUST00000085715.6;ENSMUST00000209058.1	232944;232944	0;0
chrX	167207998	167208194	197	*	198	14	0.541217	0.18592	0.355297	40.4621	Promoter	20	167207292	167208827	1536	2	19241	ENSMUST00000112175.1	633	ENSMUSG00000049775	Tmsb4x	thymosin, beta 4, X chromosome	ENSMUST00000112172.3;ENSMUST00000112176.7;ENSMUST00000112175.1	19241;19241;19241	0;0;0
chr2	24367781	24368044	264	*	265	12	0.672457	0.274759	0.397698	39.9834	Promoter	2	24367610	24414954	47345	1	215632	ENSMUST00000102942.7	171	ENSMUSG00000026979	Psd4	pleckstrin and Sec7 domain containing 4	ENSMUST00000140547.1;ENSMUST00000102942.7	215632;215632	0;0
chr12	112914754	112914995	242	*	243	14	0.757398	0.402763	0.354635	39.5215	Promoter	12	112913705	112915957	2253	2	16450	ENSMUST00000223140.1	962	ENSMUSG00000002799	Jag2	jagged 2	ENSMUST00000075827.4;ENSMUST00000221454.1;ENSMUST00000220855.1;ENSMUST00000223140.1;ENSMUST00000221696.1;ENSMUST00000221647.1;ENSMUST00000220771.1;ENSMUST00000221320.1	16450;16450;16450;16450;16450;16450;16450;16450	0;-1574;-1062;0;0;0;2324;1839
chrX	133687913	133688148	236	*	237	15	0.71017	0.358472	0.351698	39.3333	Promoter	20	133582875	133687264	104390	2	279653	ENSMUST00000167944.7	-649	ENSMUSG00000051323	Pcdh19	protocadherin 19	ENSMUST00000149154.7;ENSMUST00000167944.7;ENSMUST00000060309.9;ENSMUST00000193485.1	279653;279653;279653;279653	0;0;-2020;-2922
chrX	168673875	168673992	118	*	119	14	0.713901	0.292872	0.42103	38.8811	Promoter	20	168654117	168673898	19782	2	17692	ENSMUST00000033725.15	0	ENSMUSG00000031358	Msl3	MSL complex subunit 3	ENSMUST00000033725.15;ENSMUST00000112137.1;ENSMUST00000129860.1	17692;17692;17692	0;0;-1356
chr2	34771818	34771937	120	*	121	14	0.417705	0.109549	0.308156	38.7941	Promoter	2	34771970	34777547	5578	1	14828	ENSMUST00000028222.12	-33	ENSMUSG00000026864	Hspa5	heat shock protein 5	ENSMUST00000028222.12;ENSMUST00000100171.2;ENSMUST00000137145.7;ENSMUST00000145466.1;ENSMUST00000155595.1;ENSMUST00000129333.1	14828;14828;14828;14828;14828;14828	-33;-158;-162;-644;-1729;-2910
chrX	139611289	139611685	397	*	398	15	0.777611	0.453975	0.323636	38.7015	Promoter	20	139611367	139671741	60375	1	66889	ENSMUST00000113029.3	0	ENSMUSG00000031438	Rnf128	ring finger protein 128	ENSMUST00000113027.7;ENSMUST00000113026.1;ENSMUST00000113029.3	66889;66889;66889	0;0;0
chr10	80900615	80900688	74	*	75	14	0.419197	0.123807	0.29539	38.6551	Promoter	10	80900126	80900782	657	2	30055	ENSMUST00000218149.1	94	ENSMUSG00000020219	Timm13	translocase of inner mitochondrial membrane 13	ENSMUST00000057623.13;ENSMUST00000179022.7;ENSMUST00000105332.2;ENSMUST00000020440.6;ENSMUST00000219896.1;ENSMUST00000218481.1;ENSMUST00000218149.1;ENSMUST00000219817.1;ENSMUST00000105333.2	16907;16907;16907;30055;30055;30055;30055;432478;432478	17557;17557;5724;0;0;0;0;28767;20895
chr7	18926820	18927042	223	*	224	13	0.744559	0.356904	0.387655	38.5892	Promoter	7	18925888	18965319	39432	1	384569	ENSMUST00000220302.1	932	ENSMUSG00000030411	Nova2	NOVA alternative splicing regulator 2	ENSMUST00000032571.9;ENSMUST00000220302.1	384569;384569	0;0
chr7	7374626	7374721	96	*	97	12	0.739962	0.305804	0.434158	38.5847	Promoter	7	7334149	7374573	40425	2	22306	ENSMUST00000210877.1	-53	ENSMUSG00000070847	Vmn2r30	vomeronasal 2, receptor 30	ENSMUST00000075108.8;ENSMUST00000210877.1	100042591;22306	24982;-53
chr11	118908031	118908232	202	*	203	15	0.420932	0.116398	0.304533	38.5411	Promoter	11	118811280	118908005	96726	2	52897	ENSMUST00000134774.1	-26	ENSMUSG00000025576	Rbfox3	RNA binding protein, fox-1 homolog (C. elegans) 3	ENSMUST00000117731.7;ENSMUST00000017576.10;ENSMUST00000069343.11;ENSMUST00000106278.8;ENSMUST00000120061.7;ENSMUST00000134774.1	52897;52897;52897;52897;52897;52897	0;0;0;0;0;-26
chr17	28007040	28007288	249	*	250	14	0.456908	0.12861	0.328298	38.2639	Promoter	17	28007345	28062599	55255	1	224650	ENSMUST00000139173.2	-57	ENSMUSG00000024219	Anks1	ankyrin repeat and SAM domain containing 1	ENSMUST00000114842.8;ENSMUST00000088027.6;ENSMUST00000233525.1;ENSMUST00000025058.14;ENSMUST00000139173.2	224650;224650;224650;224650;224650	0;0;0;0;0
chr10	127188599	127188696	98	*	99	15	0.411783	0.104815	0.306969	38.0861	Promoter	10	127182526	127188772	6247	2	52666	ENSMUST00000218654.1	76	ENSMUSG00000019467	Arhgef25	Rho guanine nucleotide exchange factor (GEF) 25	ENSMUST00000220295.1;ENSMUST00000219649.1;ENSMUST00000218654.1;ENSMUST00000019611.14;ENSMUST00000167353.2;ENSMUST00000222006.1;ENSMUST00000219587.1;ENSMUST00000219428.1;ENSMUST00000218864.1;ENSMUST00000218478.1;ENSMUST00000218587.1;ENSMUST00000219245.1;ENSMUST00000038217.13;ENSMUST00000130855.7;ENSMUST00000116229.1;ENSMUST00000137151.7;ENSMUST00000144322.7;ENSMUST00000125254.1	52666;52666;52666;52666;52666;52666;52666;52666;52666;52666;52666;52666;80904;80904;80904;80904;80904;80904	-3273;0;0;0;0;0;-3655;-3413;-1376;-305;0;0;7013;7013;7031;5770;7032;7023
chr15	75996783	75997018	236	*	237	14	0.695233	0.328428	0.366806	37.8495	Promoter	15	75996713	75999154	2442	1	332110	ENSMUST00000160637.2	70	ENSMUSG00000063704	Mapk15	mitogen-activated protein kinase 15	ENSMUST00000170153.1;ENSMUST00000238313.1;ENSMUST00000060807.11;ENSMUST00000161961.1;ENSMUST00000089669.5;ENSMUST00000160092.8;ENSMUST00000160637.2;ENSMUST00000230929.1	105732;105732;105732;332110;332110;332110;332110;332110	12480;16363;17318;3014;0;0;0;-1353
chrX	69361027	69361285	259	*	260	14	0.60064	0.248394	0.352247	37.7219	Promoter	20	69360700	69785176	424477	1	14266	ENSMUST00000143097.1	327	ENSMUSG00000031189	Aff2	AF4/FMR2 family, member 2	ENSMUST00000033532.6;ENSMUST00000139977.7;ENSMUST00000143097.1	14266;14266;14266	0;0;0
chr7	80371098	80371148	51	*	52	14	0.433587	0.120541	0.313046	37.6039	Promoter	7	80360452	80371126	10675	2	140481	ENSMUST00000205535.1	0	ENSMUSG00000038886	Man2a2	mannosidase 2, alpha 2	ENSMUST00000098346.4;ENSMUST00000206301.1;ENSMUST00000205535.1;ENSMUST00000206212.1;ENSMUST00000205436.1	140481;140481;140481;140481;140481	0;-237;0;-240;-16
chr3	96240275	96240381	107	*	108	15	0.419749	0.116263	0.303486	37.4647	Promoter	3	96239749	96240276	528	2	15267	ENSMUST00000074976.7	0	ENSMUSG00000064220	H2ac18	H2A clustered histone 18	ENSMUST00000074976.7;ENSMUST00000167403.3	15267;97114	0;-1148
chr8	82863985	82864132	148	*	149	13	0.494403	0.119263	0.375141	37.3301	Promoter	8	82863814	82910729	46916	1	330812	ENSMUST00000211714.1	171	ENSMUSG00000047747	Rnf150	ring finger protein 150	ENSMUST00000078525.6;ENSMUST00000211020.1;ENSMUST00000211714.1	330812;330812;330812	0;0;0
chr6	67535575	67535660	86	*	87	14	0.528159	0.226312	0.301847	36.5547	Promoter	6	67534062	67535796	1735	2	56753	ENSMUST00000058178.5	136	ENSMUSG00000051397	Tacstd2	tumor-associated calcium signal transducer 2	ENSMUST00000058178.5	56753	0
chr9	73103297	73103371	75	*	76	15	0.662365	0.307048	0.355317	36.5088	Promoter	9	73102510	73104192	1683	1	66991	ENSMUST00000167514.1	787	ENSMUSG00000092622	Khdc3	KH domain containing 3, subcortical maternal complex member	ENSMUST00000172578.1;ENSMUST00000034737.12;ENSMUST00000173734.8;ENSMUST00000174203.2;ENSMUST00000167514.1	66991;66991;66991;66991;66991	1461;0;0;0;0
chr5	135806924	135807061	138	*	139	14	0.469829	0.148055	0.321774	36.4652	Promoter	5	135806897	135852219	45323	1	58212	ENSMUST00000126232.7	27	ENSMUSG00000039860	Srrm3	serine/arginine repetitive matrix 3	ENSMUST00000146038.1;ENSMUST00000126232.7	58212;58212	0;0
chr12	113013880	113014119	240	*	241	11	0.574723	0.196176	0.378547	36.358	Promoter	12	113014508	113072138	57631	1	217893	ENSMUST00000223502.1	-389	ENSMUSG00000021143	Pacs2	phosphofurin acidic cluster sorting protein 2	ENSMUST00000223502.1;ENSMUST00000084891.4;ENSMUST00000220541.1;ENSMUST00000222406.1	217893;217893;217893;217893	-389;-389;-414;-415
chr13	63573130	63573208	79	*	80	14	0.424038	0.125195	0.298843	36.0485	Promoter	13	63508329	63573460	65132	2	19206	ENSMUST00000194663.5	252	ENSMUSG00000021466	Ptch1	patched 1	ENSMUST00000194663.5;ENSMUST00000195106.1	19206;19206	0;0
chr12	21112599	21112781	183	*	184	13	0.5493	0.196508	0.352791	35.9824	Promoter	12	21111954	21268179	156226	1	211914	ENSMUST00000050990.9	645	ENSMUSG00000052632	Asap2	ArfGAP with SH3 domain, ankyrin repeat and PH domain 2	ENSMUST00000174530.1;ENSMUST00000064595.14;ENSMUST00000101562.10;ENSMUST00000090834.12;ENSMUST00000050990.9	211914;211914;211914;211914;211914	0;0;0;0;0
chr10	85829823	85829895	73	*	74	13	0.627473	0.301746	0.325726	35.2846	Promoter	10	85829494	85878574	49081	1	103136	ENSMUST00000217667.1	329	ENSMUSG00000001785	Pwp1	PWP1 homolog, endonuclein	ENSMUST00000217667.1	103136	0
chr11	101166439	101166603	165	*	166	12	0.851044	0.502127	0.348917	35.222	Promoter	11	101162679	101165620	2942	2	217198	ENSMUST00000139200.7	-819	ENSMUSG00000035172	Plekhh3	pleckstrin homology domain containing, family H (with MyTH4 domain) member 3	ENSMUST00000043654.9;ENSMUST00000139200.7;ENSMUST00000129895.7;ENSMUST00000043397.13;ENSMUST00000164474.7;ENSMUST00000156320.1;ENSMUST00000123864.1;ENSMUST00000138942.1	103768;217198;217198;217198;217198;217198;217198;53321	10532;-819;0;0;0;-1115;3751;-3920
chr19	46708024	46708180	157	*	158	13	0.693052	0.354913	0.338139	34.8828	Promoter	19	46707968	46741099	33132	1	57344	ENSMUST00000237219.1	56	ENSMUSG00000003559	As3mt	arsenite methyltransferase	ENSMUST00000003655.8;ENSMUST00000236063.1;ENSMUST00000236473.1;ENSMUST00000235842.1;ENSMUST00000236465.1;ENSMUST00000237219.1;ENSMUST00000235266.1;ENSMUST00000074912.7	57344;57344;57344;57344;57344;57344;57344;66439	0;0;0;0;0;0;-3792;18118
chr15	79891721	79891927	207	*	208	13	0.386982	0.074769	0.312213	34.874	Promoter	15	79891694	79905600	13907	1	80287	ENSMUST00000177483.7	27	ENSMUSG00000009585	Apobec3	apolipoprotein B mRNA editing enzyme, catalytic polypeptide 3	ENSMUST00000177350.7;ENSMUST00000177483.7;ENSMUST00000176823.7;ENSMUST00000175714.7;ENSMUST00000109620.9;ENSMUST00000165537.7;ENSMUST00000176868.7;ENSMUST00000177006.7;ENSMUST00000175752.7;ENSMUST00000175849.2;ENSMUST00000176325.7;ENSMUST00000177098.7;ENSMUST00000023054.13;ENSMUST00000176904.1	80287;80287;80287;80287;80287;80287;80287;80287;80287;80287;80287;80287;80287;80287	0;0;-131;-476;-481;-481;-484;-515;-521;-522;-522;-528;-3096;-3334
chr4	136469926	136470009	84	*	85	13	0.454539	0.150292	0.304247	34.7987	Promoter	4	136469850	136540667	70818	1	269593	ENSMUST00000129230.2	76	ENSMUSG00000001089	Luzp1	leucine zipper protein 1	ENSMUST00000170102.7;ENSMUST00000105849.8;ENSMUST00000142248.1;ENSMUST00000129230.2	269593;269593;269593;269593	0;0;0;0
chr18	3336997	3337078	82	*	83	13	0.399559	0.105063	0.294496	34.2958	Promoter	18	3318700	3337063	18364	2	12916	ENSMUST00000132334.1	0	ENSMUSG00000063889	Crem	cAMP responsive element modulator	ENSMUST00000150235.7;ENSMUST00000154135.7;ENSMUST00000025069.10;ENSMUST00000082141.11;ENSMUST00000165086.7;ENSMUST00000140912.7;ENSMUST00000154470.7;ENSMUST00000134027.7;ENSMUST00000149803.7;ENSMUST00000142690.1;ENSMUST00000132334.1;ENSMUST00000181558.2	12916;12916;12916;12916;12916;12916;12916;12916;12916;12916;12916;633947	0;0;0;0;0;0;0;0;0;0;0;0
chr11	59079525	59079694	170	*	171	11	0.932039	0.477796	0.454243	34.1397	Promoter	11	59073107	59079692	6586	2	380698	ENSMUST00000133040.3	0	ENSMUSG00000061462	Obscn	obscurin, cytoskeletal calmodulin and titin-interacting RhoGEF	ENSMUST00000047441.13;ENSMUST00000238536.1;ENSMUST00000052872.14;ENSMUST00000020732.12;ENSMUST00000219084.2;ENSMUST00000133040.3	380698;380698;380698;380698;380698;380698	0;0;0;0;0;0
chr3	103885634	103885815	182	*	183	11	0.925288	0.616147	0.309141	34.033	Promoter	3	103886072	103903385	17314	1	19260	ENSMUST00000198701.4	-257	ENSMUSG00000027843	Ptpn22	protein tyrosine phosphatase, non-receptor type 22 (lymphoid)	ENSMUST00000146071.7;ENSMUST00000029433.8;ENSMUST00000198701.4;ENSMUST00000134373.7	19260;19260;19260;19260	0;0;-257;-2807
chr10	60830275	60830429	155	*	156	14	0.489454	0.111338	0.378116	33.9449	Promoter	10	60764577	60831382	66806	2	107449	ENSMUST00000218637.1	953	ENSMUSG00000020099	Unc5b	unc-5 netrin receptor B	ENSMUST00000077925.6;ENSMUST00000218637.1	107449;107449	0;0
chr4	130096781	130097139	359	*	360	12	0.852393	0.487816	0.364578	33.8291	Promoter	4	130097604	130099276	1673	1	107581	ENSMUST00000135675.1	-465	ENSMUSG00000040690	Col16a1	collagen, type XVI, alpha 1	ENSMUST00000044565.14;ENSMUST00000097867.8;ENSMUST00000143432.7;ENSMUST00000143577.1;ENSMUST00000135675.1	107581;107581;107581;107581;107581	0;48896;0;0;-465
chr8	126474457	126474528	72	*	73	13	0.40161	0.123094	0.278515	33.3394	Promoter	8	126425329	126475065	49737	2	212728	ENSMUST00000170518.2	537	ENSMUSG00000090290	Tarbp1	TAR RNA binding protein 1	ENSMUST00000170518.2	212728	0
chrX	20848510	20848610	101	*	102	12	0.488913	0.170634	0.31828	33.2762	Promoter	20	20848543	20860519	11977	1	11836	ENSMUST00000001155.10	0	ENSMUSG00000001127	Araf	Araf proto-oncogene, serine/threonine kinase	ENSMUST00000136451.7;ENSMUST00000001155.10;ENSMUST00000152955.7;ENSMUST00000122312.7;ENSMUST00000148032.7;ENSMUST00000120356.7;ENSMUST00000150190.1;ENSMUST00000122850.1;ENSMUST00000123219.1	11836;11836;11836;11836;11836;11836;11836;11836;11836	0;0;0;0;0;0;0;0;-2520
chr17	50293120	50293203	84	*	85	12	0.782747	0.472517	0.31023	33.1897	Promoter	17	50279395	50292892	13498	2	13164	ENSMUST00000233248.1	-228	ENSMUSG00000010592	Dazl	deleted in azoospermia-like	ENSMUST00000233248.1;ENSMUST00000010736.8;ENSMUST00000232875.1	13164;13164;13164	-228;0;0
chr7	49365559	49365816	258	*	259	11	0.893516	0.549803	0.343713	33.0178	Promoter	7	49364721	49454642	89922	1	78286	ENSMUST00000064383.6	838	ENSMUSG00000052512	Nav2	neuron navigator 2	ENSMUST00000183659.7;ENSMUST00000184809.7;ENSMUST00000064395.12;ENSMUST00000184945.7;ENSMUST00000184124.7;ENSMUST00000184928.7;ENSMUST00000184955.7;ENSMUST00000207743.1;ENSMUST00000064383.6	78286;78286;78286;78286;78286;78286;78286;78286;78286	0;0;0;0;0;0;0;0;0
chr5	150259962	150260153	192	*	193	12	0.762626	0.449111	0.313515	32.381	Promoter	5	150259767	150497753	237987	1	320365	ENSMUST00000087204.8	195	ENSMUSG00000056602	Fry	FRY microtubule binding protein	ENSMUST00000200960.3;ENSMUST00000202530.3;ENSMUST00000203000.3;ENSMUST00000202600.3;ENSMUST00000087204.8	320365;320365;320365;320365;320365	0;0;0;0;0
chr4	136835675	136835866	192	*	193	12	0.478776	0.168839	0.309937	32.3342	Promoter	4	136654646	136835843	181198	2	13844	ENSMUST00000105846.8	0	ENSMUSG00000028664	Ephb2	Eph receptor B2	ENSMUST00000105845.8;ENSMUST00000059287.13;ENSMUST00000105846.8;ENSMUST00000144573.1	13844;13844;13844;13844	0;0;0;0
chr2	163820869	163821102	234	*	235	12	0.840995	0.455755	0.38524	32.2597	Promoter	2	163820889	163833146	12258	1	22403	ENSMUST00000029188.7	0	ENSMUSG00000027656	Ccn5	cellular communication network factor 5	ENSMUST00000138730.1;ENSMUST00000029188.7	22403;22403	0;0
chr11	102447369	102447558	190	*	191	12	0.44181	0.133453	0.308357	32.1581	Promoter	11	102440233	102447594	7362	2	217219	ENSMUST00000152015.1	36	ENSMUSG00000034685	Fam171a2	family with sequence similarity 171, member A2	ENSMUST00000049057.4;ENSMUST00000152015.1	217219;217219	0;0
chr5	103692299	103692359	61	*	62	12	0.45121	0.117938	0.333272	32.1281	Promoter	5	103692374	103816428	124055	1	17355	ENSMUST00000126335.1	-15	ENSMUSG00000029313	Aff1	AF4/FMR2 family, member 1	ENSMUST00000126335.1	17355	-15
chr10	13473824	13473906	83	*	84	12	0.451353	0.126986	0.324366	32.0673	Promoter	10	13207717	13474412	266696	2	215789	ENSMUST00000105545.11	506	ENSMUSG00000062866	Phactr2	phosphatase and actin regulator 2	ENSMUST00000105545.11	215789	0
chr7	45083647	45083709	63	*	64	12	0.693377	0.365532	0.327844	31.8821	Promoter	7	45083088	45083878	791	2	52377	ENSMUST00000210615.1	169	ENSMUSG00000019539	Rcn3	reticulocalbin 3, EF-hand calcium binding domain	ENSMUST00000019683.10;ENSMUST00000211352.1;ENSMUST00000209761.1;ENSMUST00000210615.1;ENSMUST00000211760.1;ENSMUST00000210734.1;ENSMUST00000210469.1;ENSMUST00000210527.1	52377;52377;52377;52377;52377;52377;52377;52377	0;0;0;0;0;0;0;8016
chr14	52279479	52279530	52	*	53	12	0.368406	0.0891772	0.279229	31.7733	Promoter	14	52261759	52279545	17787	2	76338	ENSMUST00000022765.13	15	ENSMUSG00000022159	Rab2b	RAB2B, member RAS oncogene family	ENSMUST00000022766.7;ENSMUST00000152493.1;ENSMUST00000172655.1;ENSMUST00000137753.1;ENSMUST00000022765.13;ENSMUST00000167116.7;ENSMUST00000100631.10;ENSMUST00000173046.7;ENSMUST00000172488.7;ENSMUST00000174020.7;ENSMUST00000172634.1	268741;268741;268741;268741;76338;76338;76338;76338;76338;76338;76338	0;-35;-87;-202;0;-181;-140;-805;-238;-238;-3990
chr15	99457512	99457583	72	*	73	13	0.449178	0.126255	0.322923	31.6484	Promoter	15	99429421	99457712	28292	2	380969	ENSMUST00000161948.1	129	ENSMUSG00000023009	Nckap5l	NCK-associated protein 5-like	ENSMUST00000023747.13;ENSMUST00000161948.1	380969;380969	0;0
chr17	23742828	23742911	84	*	85	9	0.797574	0.367512	0.430062	31.608	Promoter	17	23743234	23750915	7682	1	638247	ENSMUST00000181291.7	-323	ENSMUSG00000097006	9530082P21Rik	RIKEN cDNA 9530082P21 gene	ENSMUST00000181291.7;ENSMUST00000046525.9;ENSMUST00000024702.4;ENSMUST00000233776.1	638247;73016;76498;76498	-323;0;-2430;-1961
chr14	37098151	37098215	65	*	66	13	0.451088	0.143302	0.307786	31.4374	Promoter	14	37077857	37098347	20491	2	170677	ENSMUST00000022337.10	132	ENSMUSG00000021803	Cdhr1	cadherin-related family member 1	ENSMUST00000022337.10;ENSMUST00000191317.1;ENSMUST00000179488.2	170677;70045;70045	0;15807;11886
chr14	70077324	70077381	58	*	59	12	0.454115	0.136116	0.318	31.2209	Promoter	14	70077314	70082550	5237	1	13655	ENSMUST00000225200.1	10	ENSMUSG00000033730	Egr3	early growth response 3	ENSMUST00000035908.2;ENSMUST00000225200.1;ENSMUST00000223809.1	13655;13655;13655	0;0;-414
chr2	144459212	144459277	66	*	67	11	0.476767	0.158478	0.31829	30.6175	Promoter	2	144459280	144467794	8515	1	668917	ENSMUST00000124788.1	-3	ENSMUSG00000083674	Zfp133-ps	zinc finger protein 133, pseudogene	ENSMUST00000124788.1	668917	-3
chr18	35964251	35964341	91	*	92	12	0.642483	0.219549	0.422934	30.0989	Promoter	18	35964830	36014712	49883	1	74002	ENSMUST00000115716.8	-489	ENSMUSG00000024347	Psd2	pleckstrin and Sec7 domain containing 2	ENSMUST00000115716.8;ENSMUST00000176873.7;ENSMUST00000177432.7;ENSMUST00000176472.7;ENSMUST00000175734.1	74002;74002;74002;74002;74002	-489;-724;-726;-761;-764
chr4	24496171	24496229	59	*	60	12	0.408279	0.121873	0.286406	30.0875	Promoter	4	24496451	24581338	84888	1	212377	ENSMUST00000173079.7	-222	ENSMUSG00000045751	Mms22l	MMS22-like, DNA repair protein	ENSMUST00000173079.7;ENSMUST00000108222.8;ENSMUST00000138567.8;ENSMUST00000050446.12;ENSMUST00000172622.7	212377;212377;212377;212377;212377	-222;-222;-233;-315;-1667
chr10	80387030	80387119	90	*	91	12	0.452795	0.123172	0.329623	29.64	Promoter	10	80380355	80387659	7305	2	237400	ENSMUST00000105350.2	540	ENSMUSG00000048696	Mex3d	mex3 RNA binding family member D	ENSMUST00000105350.2	237400	0
chrX	70385695	70385794	100	*	101	12	0.46098	0.155158	0.305822	29.5977	Promoter	20	70385877	70389417	3541	1	68618	ENSMUST00000053981.5	-83	ENSMUSG00000045237	Eola1	endothelium and lymphocyte associated ASCH domain 1	ENSMUST00000053981.5	68618	-83
chr2	124610433	124610491	59	*	60	10	0.506681	0.172532	0.334149	29.4589	Promoter	2	124610573	124667770	57198	1	214968	ENSMUST00000103239.9	-82	ENSMUSG00000027200	Sema6d	sema domain, transmembrane domain (TM), and cytoplasmic domain, (semaphorin) 6D	ENSMUST00000103241.7;ENSMUST00000132088.1;ENSMUST00000051419.14;ENSMUST00000076335.11;ENSMUST00000077847.11;ENSMUST00000078621.11;ENSMUST00000103239.9;ENSMUST00000103240.8	214968;214968;214968;214968;214968;214968;214968;214968	0;0;0;0;0;0;-82;-110
chr5	115135012	115135067	56	*	57	10	0.553824	0.190932	0.362891	29.3174	Promoter	5	115122550	115134975	12426	2	106840	ENSMUST00000060798.5	-37	ENSMUSG00000046562	Unc119b	unc-119 lipid binding chaperone B	ENSMUST00000060798.5;ENSMUST00000153403.1	106840;106840	-37;-87
chr16	33517254	33517335	82	*	83	12	0.674923	0.335161	0.339762	28.8908	Promoter	16	33517328	33663408	146081	1	171286	ENSMUST00000121925.7	0	ENSMUSG00000035506	Slc12a8	solute carrier family 12 (potassium/chloride transporters), member 8	ENSMUST00000121925.7;ENSMUST00000122427.7;ENSMUST00000059056.14;ENSMUST00000119173.7	171286;171286;171286;171286	0;-943;-994;-1201
chr10	22273396	22273567	172	*	173	10	0.4443	0.111466	0.332834	28.7146	Promoter	10	22273346	22288849	15504	1	667281	ENSMUST00000131558.1	50	ENSMUSG00000075297	H60b	histocompatibility 60b	ENSMUST00000178026.1;ENSMUST00000105522.8;ENSMUST00000131558.1	19370;667281;667281	0;0;0
chr6	22356317	22356389	73	*	74	10	0.51398	0.169598	0.344381	28.6257	Promoter	6	22307882	22356243	48362	2	27999	ENSMUST00000081288.13	-74	ENSMUSG00000029672	Fam3c	FAM3 metabolism regulating signaling molecule C	ENSMUST00000165576.7;ENSMUST00000163963.7;ENSMUST00000081288.13;ENSMUST00000163371.7	27999;27999;27999;27999	-151;-219;-74;-244
chr11	77800500	77800692	193	*	194	10	0.823241	0.487851	0.33539	28.207	Promoter	11	77801298	77865837	64540	1	360013	ENSMUST00000100794.9	-606	ENSMUSG00000000631	Myo18a	myosin XVIIIA	ENSMUST00000108375.8;ENSMUST00000108376.8;ENSMUST00000102488.7;ENSMUST00000000645.12;ENSMUST00000092887.10;ENSMUST00000168348.7;ENSMUST00000169105.7;ENSMUST00000130627.8;ENSMUST00000100794.9;ENSMUST00000151373.3;ENSMUST00000130305.8;ENSMUST00000172303.9;ENSMUST00000092884.10;ENSMUST00000164334.7	360013;360013;360013;360013;360013;360013;360013;360013;360013;360013;360013;360013;360013;360013	0;0;0;0;0;0;0;0;-606;-645;-658;-658;-683;-683
chr11	82389919	82390109	191	*	192	9	0.542006	0.101473	0.440533	27.7054	Promoter	11	82389123	82434723	45601	1	270893	ENSMUST00000132477.1	796	ENSMUSG00000020701	Tmem132e	transmembrane protein 132E	ENSMUST00000092852.5;ENSMUST00000054245.7;ENSMUST00000132477.1	270893;270893;270893	0;0;0
chr17	25472105	25472160	56	*	57	10	0.859183	0.541246	0.317937	27.4654	Promoter	17	25471597	25476602	5006	1	71840	ENSMUST00000235033.1	508	ENSMUSG00000024175	Tekt4	tektin 4	ENSMUST00000234104.1;ENSMUST00000234449.1;ENSMUST00000025002.2;ENSMUST00000235033.1;ENSMUST00000234436.1	71840;71840;71840;71840;71840	0;0;0;0;-2144
chr17	28008330	28008382	53	*	54	10	0.526415	0.197896	0.328519	27.2121	Promoter	17	28007345	28062599	55255	1	224650	ENSMUST00000139173.2	985	ENSMUSG00000024219	Anks1	ankyrin repeat and SAM domain containing 1	ENSMUST00000114842.8;ENSMUST00000088027.6;ENSMUST00000233525.1;ENSMUST00000025058.14;ENSMUST00000139173.2	224650;224650;224650;224650;224650	0;0;0;0;0
chr13	73536291	73536370	80	*	81	11	0.460274	0.153604	0.30667	27.1785	Promoter	13	73536747	73578672	41926	1	13162	ENSMUST00000022100.6	-377	ENSMUSG00000021609	Slc6a3	solute carrier family 6 (neurotransmitter transporter, dopamine), member 3	ENSMUST00000022100.6	13162	-377
chr11	51856139	51856301	163	*	164	10	0.428329	0.106156	0.322173	27.1098	Promoter	11	51842301	51857125	14825	2	76901	ENSMUST00000151277.1	824	ENSMUSG00000020387	Jade2	jade family PHD finger 2	ENSMUST00000020655.13;ENSMUST00000109090.7;ENSMUST00000109091.1;ENSMUST00000151277.1	76901;76901;76901;76901	0;0;0;0
chr4	129288110	129288221	112	*	113	6	0.933127	0.396762	0.536365	26.499	Promoter	4	129287631	129307363	19733	1	68828	ENSMUST00000146448.1	479	ENSMUSG00000001333	Sync	syncoilin	ENSMUST00000102599.3;ENSMUST00000146448.1	68828;68828	0;0
chr11	115367403	115367465	63	*	64	9	0.532674	0.14783	0.384844	26.4609	Promoter	11	115356787	115367609	10823	2	217310	ENSMUST00000130073.7	144	ENSMUSG00000034586	Hid1	HID1 domain containing	ENSMUST00000044152.12;ENSMUST00000106542.8;ENSMUST00000123428.1;ENSMUST00000130073.7	217310;217310;217310;217310	0;0;0;0
chr6	135188336	135188504	169	*	170	8	0.793651	0.31011	0.483541	26.3513	Promoter	6	135188480	135194960	6481	1	100502888	ENSMUST00000204330.1	0	ENSMUSG00000108239	Gm19434	predicted gene, 19434	ENSMUST00000204330.1;ENSMUST00000204730.1	100502888;15199	0;0
chr6	82881807	82881968	162	*	163	10	0.808683	0.489492	0.319191	26.2388	Promoter	6	82877864	82881853	3990	2	69652	ENSMUST00000186147.6	0	ENSMUSG00000100291	2310069B03Rik	RIKEN cDNA 2310069B03 gene	ENSMUST00000186147.6;ENSMUST00000186119.6;ENSMUST00000191170.1	69652;69652;69652	0;0;0
chr12	108179386	108179457	72	*	73	10	0.380395	0.102062	0.278333	26.0528	Promoter	12	108106431	108179314	72884	2	52690	ENSMUST00000071095.13	-72	ENSMUSG00000056770	Setd3	SET domain containing 3	ENSMUST00000221167.1;ENSMUST00000101055.4;ENSMUST00000071095.13;ENSMUST00000132682.7;ENSMUST00000109879.7;ENSMUST00000147466.7;ENSMUST00000125916.2	12454;12454;52690;52690;52690;52690;52690	-122;-281;-72;-159;-170;-123;-173
chr8	94984406	94984646	241	*	242	8	0.859057	0.443506	0.415551	25.7617	Promoter	8	94984470	95003268	18799	1	14766	ENSMUST00000211944.1	0	ENSMUSG00000031785	Adgrg1	adhesion G protein-coupled receptor G1	ENSMUST00000211850.1;ENSMUST00000212581.1;ENSMUST00000179619.8;ENSMUST00000212660.1;ENSMUST00000093271.7;ENSMUST00000211944.1;ENSMUST00000212799.1	14766;14766;14766;14766;14766;14766;14766	0;0;0;0;0;0;-922
chr6	93913209	93913270	62	*	63	11	0.542189	0.213849	0.32834	25.7362	Promoter	6	93792404	93913256	120853	2	14924	ENSMUST00000204167.1	0	ENSMUSG00000045095	Magi1	membrane associated guanylate kinase, WW and PDZ domain containing 1	ENSMUST00000055224.14;ENSMUST00000089317.11;ENSMUST00000204347.2;ENSMUST00000093769.7;ENSMUST00000203688.2;ENSMUST00000204532.2;ENSMUST00000203519.2;ENSMUST00000205116.2;ENSMUST00000204167.1	14924;14924;14924;14924;14924;14924;14924;14924;14924	0;0;0;0;0;-246;0;-705;0
chr4	86931054	86931126	73	*	74	10	0.597941	0.278059	0.319882	24.6798	Promoter	4	86930691	86934822	4132	1	230379	ENSMUST00000135874.1	363	ENSMUSG00000038007	Acer2	alkaline ceramidase 2	ENSMUST00000128712.1;ENSMUST00000135874.1	230379;230379	0;0
chr17	45573693	45573826	134	*	135	9	0.469003	0.134905	0.334098	24.5712	Promoter	17	45571018	45573271	2254	2	15516	ENSMUST00000151306.1	-422	ENSMUSG00000023944	Hsp90ab1	heat shock protein 90 alpha (cytosolic), class B member 1	ENSMUST00000024739.13;ENSMUST00000145205.1;ENSMUST00000165127.7;ENSMUST00000166469.7;ENSMUST00000146770.7;ENSMUST00000163966.7;ENSMUST00000151306.1;ENSMUST00000130406.1	15516;15516;15516;15516;15516;15516;15516;15516	-422;-3957;-440;-438;-2111;-438;-422;-1138
chr6	29211905	29211981	77	*	78	9	0.445767	0.123096	0.322672	24.1546	Promoter	6	29200437	29212249	11813	2	23917	ENSMUST00000160878.7	268	ENSMUSG00000003500	Impdh1	inosine monophosphate dehydrogenase 1	ENSMUST00000162739.7;ENSMUST00000160878.7;ENSMUST00000078155.11;ENSMUST00000159124.7;ENSMUST00000162099.7;ENSMUST00000162215.7;ENSMUST00000160613.1;ENSMUST00000160749.1	23917;23917;23917;23917;23917;23917;23917;23917	0;0;0;0;0;0;-2293;0
chr10	110931822	110931890	69	*	70	10	0.6394	0.285225	0.354175	24.1307	Promoter	10	110931628	110937863	6236	1	13008	ENSMUST00000220054.1	194	ENSMUSG00000020186	Csrp2	cysteine and glycine-rich protein 2	ENSMUST00000020403.6;ENSMUST00000220409.1;ENSMUST00000219840.1;ENSMUST00000219502.1;ENSMUST00000219188.1;ENSMUST00000220054.1;ENSMUST00000220301.1	13008;13008;13008;13008;13008;13008;13008	0;0;0;0;0;0;-2781
chr8	111337516	111337623	108	*	109	9	0.416415	0.119552	0.296864	23.6717	Promoter	8	111331817	111337793	5977	2	74568	ENSMUST00000145862.2	170	ENSMUSG00000012519	Mlkl	mixed lineage kinase domain-like	ENSMUST00000056157.13;ENSMUST00000120432.2;ENSMUST00000145862.2	74568;74568;74568	0;0;0
chr17	24896913	24897049	137	*	138	8	0.672289	0.319458	0.35283	23.5311	Promoter	17	24896751	24897347	597	1	79059	ENSMUST00000154321.1	162	ENSMUSG00000073435	Nme3	NME/NM23 nucleoside diphosphate kinase 3	ENSMUST00000119848.7;ENSMUST00000121542.1;ENSMUST00000139754.7;ENSMUST00000156659.7;ENSMUST00000145882.7;ENSMUST00000140688.7;ENSMUST00000127293.7;ENSMUST00000128953.1;ENSMUST00000146923.7;ENSMUST00000115229.9;ENSMUST00000178969.7;ENSMUST00000115228.8;ENSMUST00000117509.7;ENSMUST00000121787.7;ENSMUST00000088345.11;ENSMUST00000121723.7;ENSMUST00000147109.1;ENSMUST00000119115.7;ENSMUST00000120035.7…	193838;193838;193838;193838;193838;193838;193838;193838;30957;30957;30957;30957;30957;30957;30957;30957;30957;30957;30957;30957;30957;30957;79043;79043;79043;79043;79043;79043;79043;79044;79044;79044;79059;79059;79059;79059;79059	-1858;-1826;-1854;-1835;-2728;-1858;-1851;-1888;0;39928;39928;39845;39863;39918;39919;39880;2668;39911;39919;4037;4669;6032;10270;10239;10233;10233;10176;10154;9748;1797;0;1778;0;0;0;0;0
chrX	9272313	9272440	128	*	129	8	0.650855	0.198411	0.452443	23.4335	Promoter	20	9272756	9313250	40495	1	22439	ENSMUST00000015486.6	-316	ENSMUSG00000015342	Xk	X-linked Kx blood group	ENSMUST00000015486.6;ENSMUST00000069763.2	22439;236285	-316;72411
chr5	37717072	37717138	67	*	68	9	0.445832	0.112677	0.333155	23.1068	Promoter	5	37446825	37717171	270347	2	64293	ENSMUST00000094836.5	33	ENSMUSG00000029123	Stk32b	serine/threonine kinase 32B	ENSMUST00000094836.5	64293	0
chr16	17646886	17647004	119	*	120	9	0.530138	0.207784	0.322354	22.4613	Promoter	16	17646700	17650738	4039	1	72315	ENSMUST00000183279.1	186	ENSMUSG00000041617	Ccdc74a	coiled-coil domain containing 74A	ENSMUST00000182822.7;ENSMUST00000182368.7;ENSMUST00000056962.10;ENSMUST00000183101.1;ENSMUST00000182117.7;ENSMUST00000182976.7;ENSMUST00000182671.7;ENSMUST00000182344.7;ENSMUST00000182526.1;ENSMUST00000183279.1;ENSMUST00000006053.12;ENSMUST00000163476.9;ENSMUST00000165363.9;ENSMUST00000090159.12;ENSMUST00000232417.1;ENSMUST00000232468.1;ENSMUST00000232271.1;ENSMUST00000231722.1;ENSMUST00000231436…	72315;72315;72315;72315;72315;72315;72315;72315;72315;72315;77626;77626;77626;77626;77626;77626;77626;77626;77626;77626;77626;77626;94112;94112;94112;94112;94112	0;0;0;0;0;0;0;0;0;0;27532;27529;27526;27523;27523;27505;25452;25450;25399;25399;25399;25399;75896;75943;75893;75943;6051
chr9	59603097	59603297	201	*	202	8	0.826281	0.484327	0.341954	22.3454	Promoter	9	59602658	59603411	754	1	76183	ENSMUST00000146503.1	439	ENSMUSG00000032297	Celf6	CUGBP, Elav-like family member 6	ENSMUST00000143916.7;ENSMUST00000118549.7;ENSMUST00000129357.7;ENSMUST00000034840.9;ENSMUST00000121266.7;ENSMUST00000118164.2;ENSMUST00000146503.1;ENSMUST00000129728.1	76183;76183;76183;76183;76183;76183;76183;76183	0;0;0;0;0;0;0;-736
chr10	4347072	4347246	175	*	176	8	0.709739	0.255599	0.45414	22.2803	Promoter	10	4346841	4359470	12630	1	83397	ENSMUST00000216139.1	231	ENSMUSG00000038587	Akap12	A kinase (PRKA) anchor protein (gravin) 12	ENSMUST00000045730.6;ENSMUST00000216139.1;ENSMUST00000215696.1	83397;83397;83397	0;0;-522
chr2	32575979	32576038	60	*	61	9	0.726737	0.404742	0.321994	22.1432	Promoter	2	32575843	32583771	7929	1	227733	ENSMUST00000100188.2	136	ENSMUSG00000046854	Pip5kl1	phosphatidylinositol-4-phosphate 5-kinase-like 1	ENSMUST00000140592.7;ENSMUST00000028151.6;ENSMUST00000128039.1;ENSMUST00000150419.1;ENSMUST00000055304.13;ENSMUST00000100188.2;ENSMUST00000124980.1	13481;13481;13481;13481;227733;227733;227733	5121;5121;5112;3932;0;0;-3889
chr13	116306707	116306970	264	*	265	8	0.77584	0.43072	0.34512	21.9541	Promoter	13	116303046	116306397	3352	2	16392	ENSMUST00000176812.2	-310	ENSMUSG00000042258	Isl1	ISL1 transcription factor, LIM/homeodomain	ENSMUST00000036060.12;ENSMUST00000176044.2;ENSMUST00000176444.1;ENSMUST00000176812.2;ENSMUST00000177469.2	16392;16392;16392;16392;16392	0;0;-3356;-310;0
chr17	35528605	35528674	70	*	71	8	0.864221	0.545519	0.318702	21.732	Promoter	17	35528892	35529433	542	1	240084	ENSMUST00000172893.1	-218	ENSMUSG00000040312	Cchcr1	coiled-coil alpha-helical rod protein 1	ENSMUST00000164242.8;ENSMUST00000045956.13;ENSMUST00000173903.1;ENSMUST00000173582.1;ENSMUST00000172893.1;ENSMUST00000025273.8	240084;240084;240084;240084;240084;57390	0;0;0;4001;-218;-4527
chr10	93641183	93641270	88	*	89	8	0.408697	0.12647	0.282228	21.3077	Promoter	10	93641049	93747207	106159	1	57764	ENSMUST00000020204.4	134	ENSMUSG00000020019	Ntn4	netrin 4	ENSMUST00000147080.1;ENSMUST00000020204.4	57764;57764	0;0
chr7	25073170	25073220	51	*	52	8	0.696468	0.297294	0.399173	21.2759	Promoter	7	25072646	25077375	4730	1	232976	ENSMUST00000206530.1	524	ENSMUSG00000045252	Zfp574	zinc finger protein 574	ENSMUST00000205328.1;ENSMUST00000003468.9;ENSMUST00000206134.1;ENSMUST00000205993.1;ENSMUST00000206733.1;ENSMUST00000206530.1;ENSMUST00000179556.1;ENSMUST00000053410.10	14809;14809;14809;14809;232976;232976;232976;232976	-1069;-878;-824;-860;0;0;-3985;-4064
chr4	88438562	88438664	103	*	104	6	0.836707	0.321782	0.514925	21.2626	Promoter	4	88396144	88438915	42772	2	66775	ENSMUST00000132493.7	251	ENSMUSG00000028497	Hacd4	3-hydroxyacyl-CoA dehydratase 4	ENSMUST00000132493.7;ENSMUST00000151280.7;ENSMUST00000030221.2	66775;66775;66775	0;0;0
chr9	25252206	25252262	57	*	58	8	0.393439	0.101423	0.292017	21.1161	Promoter	9	25252439	25308571	56133	1	235072	ENSMUST00000115272.8	-177	ENSMUSG00000001833	Septin7	septin 7	ENSMUST00000115272.8;ENSMUST00000165594.3;ENSMUST00000215692.1;ENSMUST00000215721.1;ENSMUST00000213980.1;ENSMUST00000217598.1	235072;235072;235072;235072;235072;235072	-177;-189;-314;-386;-387;-404
chr14	54936494	54936685	192	*	193	9	0.592255	0.235234	0.357021	21.0017	Promoter	14	54936497	54939177	2681	1	67272	ENSMUST00000227441.1	0	ENSMUSG00000040759	Cmtm5	CKLF-like MARVEL transmembrane domain containing 5	ENSMUST00000037863.5;ENSMUST00000037814.7;ENSMUST00000227441.1;ENSMUST00000226807.1	140806;67272;67272;67272	3799;0;0;-1096
chr13	52096677	52096752	76	*	77	8	0.852042	0.539829	0.312212	20.9828	Promoter	13	52096741	52124158	27418	1	74050	ENSMUST00000220691.1	0	ENSMUSG00000113211	4921525O09Rik	RIKEN cDNA 4921525O09 gene	ENSMUST00000220691.1;ENSMUST00000222527.1	74050;74050	0;-1790
chr8	119862790	119862977	188	*	189	8	0.70556	0.365628	0.339932	20.5101	Promoter	8	119862272	119876995	14724	1	234796	ENSMUST00000034287.9	518	ENSMUSG00000031828	Klhl36	kelch-like 36	ENSMUST00000212636.1;ENSMUST00000212970.1;ENSMUST00000034287.9	234796;234796;234796	0;0;0
chr1	66176083	66176284	202	*	203	7	0.622233	0.224032	0.398201	20.2704	Promoter	1	66175550	66195378	19829	1	17756	ENSMUST00000125844.1	533	ENSMUSG00000015222	Map2	microtubule-associated protein 2	ENSMUST00000156636.8;ENSMUST00000114017.7;ENSMUST00000114015.7;ENSMUST00000124873.7;ENSMUST00000125844.1	17756;17756;17756;17756;17756	0;0;0;0;0
chr5	127538287	127538377	91	*	92	8	0.969734	0.691993	0.27774	19.9506	Promoter	5	127538260	127564866	26607	1	208213	ENSMUST00000128068.7	27	ENSMUSG00000034324	Tmem132c	transmembrane protein 132C	ENSMUST00000119026.7;ENSMUST00000128068.7;ENSMUST00000132592.1	208213;208213;208213	0;0;-3249
chr7	135593412	135593495	84	*	85	8	0.624762	0.272677	0.352084	19.8078	Promoter	7	135593388	135683355	89968	1	19267	ENSMUST00000211788.1	24	ENSMUSG00000041836	Ptpre	protein tyrosine phosphatase, receptor type, E	ENSMUST00000211140.1;ENSMUST00000073961.7;ENSMUST00000209256.1;ENSMUST00000211788.1	19267;19267;19267;19267	0;0;0;0
chr16	10314052	10314128	77	*	78	7	0.486439	0.164027	0.322412	19.8035	Promoter	16	10281749	10313968	32220	2	13731	ENSMUST00000078357.4	-84	ENSMUSG00000022505	Emp2	epithelial membrane protein 2	ENSMUST00000078357.4	13731	-84
chr7	45163855	45163910	56	*	57	8	0.474448	0.18039	0.294057	19.6308	Promoter	7	45163949	45176142	12194	1	72961	ENSMUST00000085374.6	-39	ENSMUSG00000070570	Slc17a7	solute carrier family 17 (sodium-dependent inorganic phosphate cotransporter), member 7	ENSMUST00000210139.1;ENSMUST00000085375.12;ENSMUST00000107811.3;ENSMUST00000209400.1;ENSMUST00000211336.1;ENSMUST00000085374.6;ENSMUST00000209634.1	68845;68845;68845;68845;68845;72961;72961	9552;9541;7912;5007;4262;-39;-114
chr17	46428892	46429037	146	*	147	6	0.509455	0.100776	0.408679	19.6061	Promoter	17	46428926	46431776	2851	1	114570	ENSMUST00000113465.9	0	ENSMUSG00000023968	Crip3	cysteine-rich protein 3	ENSMUST00000087012.6;ENSMUST00000233715.1;ENSMUST00000113465.9;ENSMUST00000164180.7;ENSMUST00000024764.11;ENSMUST00000165993.1;ENSMUST00000165811.1;ENSMUST00000169441.1;ENSMUST00000165750.1	108114;108114;114570;114570;114570;114570;114570;114570;114570	9420;8592;0;0;0;0;0;-1638;-1928
chr9	21852222	21852316	95	*	96	7	0.635274	0.260156	0.375118	19.5185	Promoter	9	21837349	21852616	15268	2	319899	ENSMUST00000213296.1	300	ENSMUSG00000032198	Dock6	dedicator of cytokinesis 6	ENSMUST00000217336.1;ENSMUST00000034728.8;ENSMUST00000217515.1;ENSMUST00000213296.1;ENSMUST00000213775.1	319899;319899;319899;319899;319899	0;0;0;0;0
chr13	119487480	119487675	196	*	197	8	0.757142	0.41902	0.338122	19.403	Promoter	13	119488039	119495470	7432	1	633640	ENSMUST00000176171.8	-364	ENSMUSG00000074634	Tmem267	transmembrane protein 267	ENSMUST00000176171.8;ENSMUST00000223912.1;ENSMUST00000177361.2;ENSMUST00000099147.4;ENSMUST00000238285.1;ENSMUST00000099148.2;ENSMUST00000026519.9;ENSMUST00000225186.1;ENSMUST00000225726.1;ENSMUST00000224312.1	633640;633640;633640;633640;67304;67304;67392;67392;67392;67392	-364;-364;-364;-1185;0;0;24712;24708;24704;24696
chr9	109059944	109060032	89	*	90	8	0.647272	0.327825	0.319447	19.3293	Promoter	9	109057933	109059734	1802	2	111828493	ENSMUST00000061973.4	-210	ENSMUSG00000025646	Atrip-trex1	Atrip-Trex1 readthrough	ENSMUST00000061973.4;ENSMUST00000160217.7;ENSMUST00000160928.4;ENSMUST00000128062.2;ENSMUST00000112053.1;ENSMUST00000045011.8;ENSMUST00000161521.7;ENSMUST00000161163.2;ENSMUST00000159614.2;ENSMUST00000112059.9;ENSMUST00000026737.11;ENSMUST00000198639.1;ENSMUST00000197099.4;ENSMUST00000198708.4;ENSMUST00000200629.4;ENSMUST00000200515.4;ENSMUST00000197689.4;ENSMUST00000196954.4;ENSMUST00000198376.4…	111828493;111828493;111828493;111828493;22040;235610;235610;235610;235610;66940;66940;66940;66940;66940;66940;66940;66940;66940;66940;66940;66940;66940;66940;66940;66940;66940;66940	-210;0;0;0;-693;0;0;0;5361;21379;21359;21342;19528;8848;8789;8785;8764;8746;8744;8742;8733;8509;7090;5081;4996;4932;4004
chr17	34972292	34972372	81	*	82	7	0.411506	0.108886	0.302619	19.0418	Promoter	17	34969190	34972156	2967	2	193740	ENSMUST00000087328.3	-136	ENSMUSG00000091971	Hspa1a	heat shock protein 1A	ENSMUST00000007248.4;ENSMUST00000087328.3	15482;193740	-331;-136
chr4	123232792	123232953	162	*	163	7	0.792271	0.387354	0.404917	18.9951	Promoter	4	123233556	123249875	16320	1	56198	ENSMUST00000040821.4	-603	ENSMUSG00000032744	Heyl	hairy/enhancer-of-split related with YRPW motif-like	ENSMUST00000040821.4;ENSMUST00000151870.1	56198;56198	-603;-900
chr6	72307221	72307428	208	*	209	6	0.74377	0.280509	0.463261	18.8657	Promoter	6	72306406	72314045	7640	1	20388	ENSMUST00000182765.2	815	ENSMUSG00000056370	Sftpb	surfactant associated protein B	ENSMUST00000183018.7;ENSMUST00000182014.7;ENSMUST00000070437.13;ENSMUST00000183278.7;ENSMUST00000182765.2	20388;20388;20388;20388;20388	0;0;0;0;0
chr9	122118164	122118255	92	*	93	6	0.683991	0.299585	0.384405	18.7196	Promoter	9	122117752	122136976	19225	1	20623	ENSMUST00000142784.1	412	ENSMUSG00000038145	Snrk	SNF related kinase	ENSMUST00000119215.8;ENSMUST00000146832.7;ENSMUST00000118886.8;ENSMUST00000120173.8;ENSMUST00000217631.1;ENSMUST00000139181.1;ENSMUST00000215432.1;ENSMUST00000134949.7;ENSMUST00000142784.1	20623;20623;20623;20623;20623;20623;20623;20623;20623	0;0;0;0;0;0;0;0;0
chrX	48256037	48256129	93	*	94	7	0.509568	0.176805	0.332764	18.4529	Promoter	20	48256862	48282453	25592	1	72554	ENSMUST00000080713.4	-733	ENSMUSG00000063785	Utp14a	UTP14A small subunit processome component	ENSMUST00000080713.4;ENSMUST00000125966.7;ENSMUST00000152624.1	72554;72554;72554	-733;-768;-789
chr7	139894015	139894300	286	*	287	7	0.790755	0.377833	0.412922	18.3849	Promoter	7	139894696	139941537	46842	1	76484	ENSMUST00000053445.15	-396	ENSMUSG00000066129	Kndc1	kinase non-catalytic C-lobe domain (KIND) containing 1	ENSMUST00000053445.15;ENSMUST00000154782.2;ENSMUST00000121839.1	76484;76484;76484	-396;-396;-539
chr3	105960066	105960324	259	*	260	7	0.567908	0.236945	0.330963	18.3229	Promoter	3	105942698	105960099	17402	2	11950	ENSMUST00000118209.7	0	ENSMUSG00000000563	Atp5pb	ATP synthase peripheral stalk-membrane subunit b	ENSMUST00000118209.7;ENSMUST00000133320.1;ENSMUST00000153666.1;ENSMUST00000143022.1;ENSMUST00000123959.1;ENSMUST00000010278.11;ENSMUST00000167642.7;ENSMUST00000127464.7;ENSMUST00000130994.7;ENSMUST00000128005.1;ENSMUST00000151263.2	11950;11950;11950;11950;11950;70465;70465;70465;70465;70465;70465	0;-790;-802;-4060;-820;0;0;0;0;-1298;-4125
chr10	68723890	68723969	80	*	81	7	0.642356	0.286276	0.356079	18.2893	Promoter	10	68723824	68779201	55378	1	327766	ENSMUST00000218918.1	66	ENSMUSG00000060044	Tmem26	transmembrane protein 26	ENSMUST00000219392.1;ENSMUST00000080995.7;ENSMUST00000218918.1	327766;327766;327766	0;0;0
chr2	90940029	90940138	110	*	111	6	0.593933	0.244959	0.348974	18.1048	Promoter	2	90940382	90987754	47373	1	13046	ENSMUST00000150546.1	-244	ENSMUSG00000005506	Celf1	CUGBP, Elav-like family member 1	ENSMUST00000150546.1;ENSMUST00000005643.13;ENSMUST00000111451.9;ENSMUST00000177642.7;ENSMUST00000068726.12;ENSMUST00000127580.7;ENSMUST00000154442.1;ENSMUST00000068747.13	13046;13046;13046;13046;13046;13046;13046;13046	-244;-259;-259;-259;-259;-320;-399;-405
chr1	74899889	74900067	179	*	180	7	0.550934	0.202769	0.348165	18.0253	Promoter	1	74900658	74900721	64	2	723900	ENSMUST00000083682.3	654	ENSMUSG00000065616	Mir375	microRNA 375	ENSMUST00000094844.3;ENSMUST00000083682.3	241116;723900	0;654
chr11	74521917	74522000	84	*	85	6	0.549707	0.185363	0.364344	17.9814	Promoter	11	74436924	74522751	85828	2	380711	ENSMUST00000208896.1	751	ENSMUSG00000038807	Rap1gap2	RAP1 GTPase activating protein 2	ENSMUST00000102521.8;ENSMUST00000238457.1;ENSMUST00000047488.14;ENSMUST00000208896.1;ENSMUST00000145524.1	380711;380711;380711;380711;380711	0;0;0;0;0
chr5	99728763	99728816	54	*	55	7	0.457726	0.155956	0.30177	17.8909	Promoter	5	99217426	99728812	511387	2	320292	ENSMUST00000209346.1	0	ENSMUSG00000089809	Rasgef1b	RasGEF domain family, member 1B	ENSMUST00000146396.7;ENSMUST00000161516.1;ENSMUST00000142639.1;ENSMUST00000160803.1;ENSMUST00000161148.1;ENSMUST00000209346.1;ENSMUST00000198449.4	319818;319818;319818;319818;319818;320292;330133	0;0;0;0;0;0;25157
chr7	45924164	45924245	82	*	83	6	0.551132	0.192735	0.358397	17.8685	Promoter	7	45924215	45948963	24749	1	211535	ENSMUST00000210039.2	0	ENSMUSG00000040189	Odad1	outer dynein arm docking complex subunit 1	ENSMUST00000038876.12;ENSMUST00000164119.2;ENSMUST00000210297.1;ENSMUST00000210939.1;ENSMUST00000210937.1;ENSMUST00000210602.1;ENSMUST00000210039.2;ENSMUST00000211628.1;ENSMUST00000211367.1;ENSMUST00000038720.7;ENSMUST00000236631.1;ENSMUST00000210867.1	13732;13732;13732;13732;13732;211535;211535;211535;211535;211535;211535;211535	-2760;-3313;-3002;-2862;-4044;0;0;0;0;-4153;-4153;-4157
chr7	44342466	44342522	57	*	58	7	0.918113	0.631069	0.287044	17.6551	Promoter	7	44342135	44351358	9224	1	243961	ENSMUST00000154776.1	331	ENSMUSG00000038738	Shank1	SH3 and multiple ankyrin repeat domains 1	ENSMUST00000107938.7;ENSMUST00000107935.7;ENSMUST00000107934.1;ENSMUST00000134470.7;ENSMUST00000154776.1	243961;243961;243961;243961;243961	0;0;0;0;0
chr9	63742295	63742432	138	*	139	6	0.894625	0.492016	0.402609	17.3647	Promoter	9	63667813	63743265	75453	2	17127	ENSMUST00000137065.1	833	ENSMUSG00000032402	Smad3	SMAD family member 3	ENSMUST00000034973.9;ENSMUST00000133108.2;ENSMUST00000137065.1	17127;17127;17127	0;0;0
chrX	60548241	60548322	82	*	83	6	0.572073	0.239164	0.332909	17.0764	Promoter	20	60548019	60548849	831	1	279618	ENSMUST00000117865.1	222	ENSMUSG00000082226	Gm715	predicted gene 715	ENSMUST00000117865.1;ENSMUST00000154051.7;ENSMUST00000138569.1	279618;320940;320940	0;0;0
chr11	60914484	60914560	77	*	78	7	0.569131	0.263197	0.305934	17.0678	Promoter	11	60905954	60914750	8797	2	24083	ENSMUST00000143800.1	190	ENSMUSG00000018931	Natd1	N-acetyltransferase domain containing 1	ENSMUST00000019075.3;ENSMUST00000143800.1	24083;24083	-672;0
chr8	13606048	13606141	94	*	95	6	0.833056	0.48765	0.345406	17.0438	Promoter	8	13595809	13606108	10300	2	19414	ENSMUST00000132637.7	0	ENSMUSG00000031453	Rasa3	RAS p21 protein activator 3	ENSMUST00000117551.3;ENSMUST00000132637.7;ENSMUST00000154454.7;ENSMUST00000132439.2	19414;19414;19414;19414	0;0;0;0
chr5	35277370	35277442	73	*	74	6	0.965575	0.636937	0.328638	16.9651	Promoter	5	35278319	35281763	3445	1	11553	ENSMUST00000049545.6	-877	ENSMUSG00000045318	Adra2c	adrenergic receptor, alpha 2c	ENSMUST00000049545.6	11553	-877
chr1	88094446	88094582	137	*	138	6	0.751659	0.334157	0.417502	16.6036	Promoter	1	88095062	88216357	121296	1	394432	ENSMUST00000150634.7	-480	ENSMUSG00000090124	Ugt1a7c	UDP glucuronosyltransferase 1 family, polypeptide A7C	ENSMUST00000113139.1;ENSMUST00000138182.7;ENSMUST00000113142.9;ENSMUST00000173325.1;ENSMUST00000150634.7;ENSMUST00000058237.13;ENSMUST00000126203.7;ENSMUST00000073772.4	22236;394430;394430;394430;394432;394432;394432;394434	0;0;0;0;0;0;0;0
chr4	132422934	132423092	159	*	160	6	0.597387	0.282045	0.315342	16.5264	Promoter	4	132355923	132422489	66567	2	100169	ENSMUST00000102568.9	-445	ENSMUSG00000066043	Phactr4	phosphatase and actin regulator 4	ENSMUST00000102568.9;ENSMUST00000084170.11;ENSMUST00000152271.7	100169;100169;100169	-445;-488;-493
chr5	137871169	137871232	64	*	65	6	0.948668	0.553838	0.39483	16.3929	Promoter	5	137865827	137871085	5259	2	545812	ENSMUST00000199247.1	-84	ENSMUSG00000066682	Pilrb2	paired immunoglobin-like type 2 receptor beta 2	ENSMUST00000198024.4;ENSMUST00000199247.1;ENSMUST00000196162.4;ENSMUST00000164886.1;ENSMUST00000199773.1	545812;545812;545812;545812;545812	-2519;-84;0;0;0
chr15	83033836	83033966	131	*	132	6	0.812725	0.408753	0.403972	16.2383	Promoter	15	82992973	83033306	40334	2	74039	ENSMUST00000231165.1	-530	ENSMUSG00000058099	Nfam1	Nfat activating molecule with ITAM motif 1	ENSMUST00000231165.1;ENSMUST00000023076.5;ENSMUST00000100377.11	74039;74039;74039	-530;-3886;-575
chr8	112568628	112568708	81	*	82	6	0.922893	0.559723	0.36317	16.2202	Promoter	8	112554617	112569575	14959	2	102640845	ENSMUST00000182027.1	867	ENSMUSG00000098075	Gm26994	predicted gene, 26994	ENSMUST00000182027.1;ENSMUST00000125976.7;ENSMUST00000034225.6;ENSMUST00000118171.7;ENSMUST00000125196.7	102640845;170571;170571;170571;170571	0;-1335;-1335;-1335;-1347
chrX	93287076	93287188	113	*	114	6	0.608183	0.240417	0.367766	16.1337	Promoter	20	93286510	93298062	11553	1	11878	ENSMUST00000113947.5	566	ENSMUSG00000035277	Arx	aristaless related homeobox	ENSMUST00000046565.12;ENSMUST00000113947.5	11878;11878	0;0
chr4	126287713	126287872	160	*	161	6	0.888074	0.538411	0.349663	16.0737	Promoter	4	126286793	126314330	27538	1	329941	ENSMUST00000070132.6	920	ENSMUSG00000056174	Col8a2	collagen, type VIII, alpha 2	ENSMUST00000070132.6	329941	0
chr17	35394763	35394862	100	*	101	6	0.626121	0.23612	0.390001	15.903	Promoter	17	35394126	35397588	3463	1	15016	ENSMUST00000172979.3	637	ENSMUSG00000055413	H2-Q5	histocompatibility 2, Q region locus 5	ENSMUST00000174854.2;ENSMUST00000172979.3	15016;15016	0;0
chrX	73966519	73966604	86	*	87	6	0.40725	0.0954701	0.311779	15.8002	Promoter	20	73942792	73966357	23566	2	15161	ENSMUST00000033761.12	-162	ENSMUSG00000031386	Hcfc1	host cell factor C1	ENSMUST00000033761.12;ENSMUST00000114372.2	15161;15161	-162;-168
chr8	11478855	11478910	56	*	57	6	0.432484	0.128619	0.303865	15.5942	Promoter	8	11453518	11478710	25193	2	19332	ENSMUST00000033900.6	-145	ENSMUSG00000031504	Rab20	RAB20, member RAS oncogene family	ENSMUST00000180408.1;ENSMUST00000033900.6	102132;19332	0;0
chr8	104926381	104926465	85	*	86	6	0.633933	0.218464	0.415469	15.5616	Promoter	8	104926264	104934668	8405	1	234673	ENSMUST00000109410.3	117	ENSMUSG00000031886	Ces2e	carboxylesterase 2E	ENSMUST00000034355.10;ENSMUST00000109410.3	234673;234673	0;0
chr15	89124064	89124140	77	*	78	5	0.936841	0.594401	0.342439	15.5341	Promoter	15	89098357	89123087	24731	2	328580	ENSMUST00000109353.8	-977	ENSMUSG00000051786	Tubgcp6	tubulin, gamma complex associated protein 6	ENSMUST00000129398.7;ENSMUST00000082197.11;ENSMUST00000143465.7;ENSMUST00000128908.7;ENSMUST00000134111.7;ENSMUST00000109347.1;ENSMUST00000138245.1;ENSMUST00000153195.1;ENSMUST00000109353.8;ENSMUST00000041656.13	170787;170787;170787;170787;170787;170787;170787;170787;328580;328580	0;0;0;0;0;0;0;3350;-977;-1178
chr7	19852510	19852584	75	*	76	6	0.666374	0.312406	0.353968	15.4948	Promoter	7	19852003	19858350	6348	1	100502736	ENSMUST00000172815.3	507	ENSMUSG00000092216	Gm19345	predicted gene, 19345	ENSMUST00000172815.3;ENSMUST00000014830.7;ENSMUST00000208198.1	100502736;330483;330483	0;0;0
chr8	94918330	94918379	50	*	51	6	0.614367	0.249961	0.364406	15.4887	Promoter	8	94902869	94918098	15230	2	234582	ENSMUST00000077955.5	-232	ENSMUSG00000063605	Ccdc102a	coiled-coil domain containing 102A	ENSMUST00000077955.5;ENSMUST00000162020.1	234582;234582	-232;-809
chr13	41220064	41220120	57	*	58	6	0.472204	0.159736	0.312468	15.001	Promoter	13	41182499	41220162	37664	2	54326	ENSMUST00000117096.1	42	ENSMUSG00000021364	Elovl2	elongation of very long chain fatty acids (FEN1/Elo2, SUR4/Elo3, yeast)-like 2	ENSMUST00000021793.14;ENSMUST00000117096.1	54326;54326	0;0
chr12	113152918	113152995	78	*	79	6	0.643428	0.258569	0.38486	14.8972	Promoter	12	113152081	113153879	1799	1	12925	ENSMUST00000198909.1	837	ENSMUSG00000006360	Crip1	cysteine-rich protein 1 (intestinal)	ENSMUST00000049271.12;ENSMUST00000196505.1;ENSMUST00000196755.4;ENSMUST00000199382.1;ENSMUST00000200522.4;ENSMUST00000198072.1;ENSMUST00000198597.4;ENSMUST00000199089.4;ENSMUST00000006523.11;ENSMUST00000200553.1;ENSMUST00000198909.1	104732;104732;104732;104732;104732;104732;12925;12925;12925;12925;12925	-3426;-3435;-3445;-3461;-3511;-4576;0;0;0;0;0
chr9	114775519	114775673	155	*	156	6	0.683851	0.314071	0.36978	14.7758	Promoter	9	114763292	114775451	12160	2	102545	ENSMUST00000217056.1	-68	ENSMUSG00000032436	Cmtm7	CKLF-like MARVEL transmembrane domain containing 7	ENSMUST00000035009.15;ENSMUST00000084867.8;ENSMUST00000214604.1;ENSMUST00000217056.1;ENSMUST00000216760.1	102545;102545;102545;102545;102545	0;0;0;-68;0
chr18	64488621	64488677	57	*	58	6	0.495911	0.158864	0.337047	14.4482	Promoter	18	64475147	64488941	13795	2	14151	ENSMUST00000238149.1	264	ENSMUSG00000024588	Fech	ferrochelatase	ENSMUST00000235766.1;ENSMUST00000236586.1;ENSMUST00000235215.1;ENSMUST00000025484.8;ENSMUST00000237502.1;ENSMUST00000237680.1;ENSMUST00000237358.1;ENSMUST00000237891.1;ENSMUST00000238149.1;ENSMUST00000235843.1	14151;14151;14151;14151;14151;14151;14151;14151;14151;14151	0;0;0;0;0;0;0;0;0;0
chr10	127759976	127760041	66	*	67	5	0.974282	0.684961	0.28932	14.2229	Promoter	10	127759787	127792694	32908	1	103142	ENSMUST00000128247.1	189	ENSMUSG00000056148	Rdh9	retinol dehydrogenase 9	ENSMUST00000128247.1;ENSMUST00000073639.5	103142;107605	0;0
chr4	124656422	124656515	94	*	95	5	0.674534	0.303552	0.370983	13.8627	Promoter	4	124656807	124660655	3849	1	18991	ENSMUST00000053491.8	-292	ENSMUSG00000090125	Pou3f1	POU domain, class 3, transcription factor 1	ENSMUST00000053491.8	18991	-292
chr5	137741871	137742028	158	*	159	5	0.528391	0.214488	0.313903	13.6983	Promoter	5	137730913	137741607	10695	2	243300	ENSMUST00000061789.13	-264	ENSMUSG00000045348	Nyap1	neuronal tyrosine-phosphorylated phosphoinositide 3-kinase adaptor 1	ENSMUST00000118326.7;ENSMUST00000061789.13;ENSMUST00000212152.1;ENSMUST00000149512.2;ENSMUST00000100540.9;ENSMUST00000129349.1;ENSMUST00000100539.9	243300;243300;243300;243300;78829;78829;78829	-1873;0;-2153;-769;-3702;-3931;-3968
chr2	25303267	25303346	80	*	81	4	0.943946	0.516876	0.42707	13.6454	Promoter	2	25291357	25303785	12429	2	14810	ENSMUST00000127171.1	439	ENSMUSG00000026959	Grin1	glutamate receptor, ionotropic, NMDA1 (zeta 1)	ENSMUST00000114308.9;ENSMUST00000114310.9;ENSMUST00000114317.9;ENSMUST00000114318.9;ENSMUST00000028335.12;ENSMUST00000114307.7;ENSMUST00000114314.9;ENSMUST00000114312.1;ENSMUST00000127171.1;ENSMUST00000153465.1;ENSMUST00000153551.1;ENSMUST00000129723.1	14810;14810;14810;14810;14810;14810;14810;14810;14810;14810;14810;320354	0;0;0;0;0;0;0;0;0;1754;2051;12047
chr6	124919657	124919711	55	*	56	5	0.46181	0.15212	0.309691	13.4625	Promoter	6	124913764	124920103	6340	2	69202	ENSMUST00000204671.2	392	ENSMUSG00000030122	Ptms	parathymosin	ENSMUST00000069553.2;ENSMUST00000032216.6;ENSMUST00000203422.1;ENSMUST00000204671.2;ENSMUST00000181150.1;ENSMUST00000134916.1	442825;69202;69202;69202;69202;69202	0;-1711;-4983;0;-4433;-4128
chr1	87879931	87880081	151	*	152	5	0.702067	0.305874	0.396193	13.4528	Promoter	1	87880435	87915744	35310	1	227333	ENSMUST00000190243.1	-354	ENSMUSG00000070738	Dgkd	diacylglycerol kinase, delta	ENSMUST00000027517.13;ENSMUST00000190243.1	227333;227333	0;-354
chr10	80871046	80871104	59	*	60	5	0.954373	0.581093	0.37328	13.4208	Promoter	10	80871848	80899492	27645	1	432478	ENSMUST00000219817.1	-744	ENSMUSG00000059406	Tmprss9	transmembrane protease, serine 9	ENSMUST00000219817.1;ENSMUST00000035597.9;ENSMUST00000218812.1;ENSMUST00000220091.1;ENSMUST00000218789.1;ENSMUST00000219951.1	432478;73218;73218;73218;73218;73218	-744;15771;15714;13925;8307;7583
chr11	103649172	103649255	84	*	85	5	0.610153	0.244725	0.365428	13.3266	Promoter	11	103649570	103650579	1010	1	104582	ENSMUST00000057870.3	-315	ENSMUSG00000046215	Rprml	reprimo-like	ENSMUST00000057870.3	104582	-315
chr15	98632706	98632760	55	*	56	5	0.451225	0.127151	0.324074	13.2745	Promoter	15	98632381	98634567	2187	1	12297	ENSMUST00000229282.1	325	ENSMUSG00000003352	Cacnb3	calcium channel, voltage-dependent, beta 3 subunit	ENSMUST00000229223.1;ENSMUST00000230769.1;ENSMUST00000109150.8;ENSMUST00000229282.1;ENSMUST00000003442.8;ENSMUST00000230490.1	12297;12297;12297;12297;12297;12297	0;0;0;0;-2007;-2345
chr14	64103696	64103750	55	*	56	5	0.925025	0.623235	0.30179	13.2189	Promoter	14	64099295	64104235	4941	2	78176	ENSMUST00000166038.1	485	ENSMUSG00000091686	4930471C04Rik	RIKEN cDNA 4930471C04 gene	ENSMUST00000022537.5;ENSMUST00000166038.1	73382;78176	-536;0
chrX	85869859	85870082	224	*	225	5	0.596856	0.262309	0.334547	13.2107	Promoter	20	85870354	85891499	21146	1	71398	ENSMUST00000113976.1	-272	ENSMUSG00000025058	Tasl	TLR adaptor interacting with endolysosomal SLC15A4	ENSMUST00000113976.1	71398	-272
chr11	87778798	87778876	79	*	80	5	0.872476	0.546363	0.326113	13.1788	Promoter	11	87778793	87785928	7136	1	207777	ENSMUST00000148814.7	5	ENSMUSG00000034156	Tspoap1	TSPO associated protein 1	ENSMUST00000039627.11;ENSMUST00000100644.9;ENSMUST00000144502.7;ENSMUST00000142329.7;ENSMUST00000153578.7;ENSMUST00000148814.7;ENSMUST00000135957.1;ENSMUST00000133645.1;ENSMUST00000154758.1	207777;207777;207777;207777;207777;207777;207777;207777;207777	0;0;0;0;0;0;-76;-1418;-2699
chr7	127135992	127136053	62	*	63	5	0.546289	0.201858	0.344431	13.0447	Promoter	7	127133470	127136566	3097	2	20737	ENSMUST00000205483.1	513	ENSMUSG00000051457	Spn	sialophorin	ENSMUST00000143713.1;ENSMUST00000205483.1;ENSMUST00000049931.5	20737;20737;20737	0;0;0
chr2	164444499	164444631	133	*	134	5	0.882486	0.559967	0.322518	13.0328	Promoter	2	164425900	164443887	17988	2	20971	ENSMUST00000142909.1	-612	ENSMUSG00000017009	Sdc4	syndecan 4	ENSMUST00000017153.3;ENSMUST00000142909.1	20971;20971	-1313;-612
chr6	117167495	117167558	64	*	65	5	0.596917	0.226059	0.370858	12.7532	Promoter	6	117168535	117175069	6535	1	20315	ENSMUST00000112866.7	-977	ENSMUSG00000061353	Cxcl12	chemokine (C-X-C motif) ligand 12	ENSMUST00000112866.7;ENSMUST00000112871.7;ENSMUST00000134244.1;ENSMUST00000073043.4	20315;20315;20315;20315	-977;-1016;-1019;-1019
chr19	26747007	26747113	107	*	108	5	0.635826	0.291284	0.344542	12.4278	Promoter	19	26747600	26774231	26632	1	67155	ENSMUST00000208705.1	-487	ENSMUSG00000024921	Smarca2	SWI/SNF related, matrix associated, actin dependent regulator of chromatin, subfamily a, member 2	ENSMUST00000176769.8;ENSMUST00000025862.14;ENSMUST00000176030.7;ENSMUST00000099537.8;ENSMUST00000175935.7;ENSMUST00000208674.1;ENSMUST00000176731.2;ENSMUST00000207226.1;ENSMUST00000176700.7;ENSMUST00000176494.1;ENSMUST00000207944.1;ENSMUST00000207418.1;ENSMUST00000208705.1;ENSMUST00000208751.1;ENSMUST00000207812.1;ENSMUST00000175791.8;ENSMUST00000207118.1;ENSMUST00000209085.1;ENSMUST00000208915.1…	67155;67155;67155;67155;67155;67155;67155;67155;67155;67155;67155;67155;67155;67155;67155;67155;67155;67155;67155;67155;67155;67155;67155;67155;67155;67155;67155;67155;67155;67155;67155;67155;67155;67155;67155;67155;67155	0;0;0;0;0;0;0;0;0;0;0;0;-487;-490;-1076;-1138;-1286;-1289;-1290;-1290;-1293;-1293;-1295;-1298;-1310;-1312;-1314;-1330;-1330;-1401;-1419;-2598;-2709;-3176;-3205;-3826;-4823
chr4	118291568	118291629	62	*	63	5	0.60778	0.296744	0.311035	12.37	Promoter	4	118208213	118291405	83193	2	19268	ENSMUST00000049074.12	-163	ENSMUSG00000033295	Ptprf	protein tyrosine phosphatase, receptor type, F	ENSMUST00000049074.12;ENSMUST00000222620.1	19268;19268	-163;-294
chr11	69966334	69966383	50	*	51	5	0.443624	0.12192	0.321704	12.3481	Promoter	11	69966918	69967652	735	1	53624	ENSMUST00000151515.1	-535	ENSMUSG00000018569	Cldn7	claudin 7	ENSMUST00000108597.7;ENSMUST00000060651.5;ENSMUST00000108596.7;ENSMUST00000018713.12;ENSMUST00000151515.1;ENSMUST00000142788.7;ENSMUST00000108594.7;ENSMUST00000123701.8;ENSMUST00000151766.1;ENSMUST00000127437.7;ENSMUST00000138562.7;ENSMUST00000143788.1;ENSMUST00000108595.8	53624;53624;53624;53624;53624;54351;54351;54351;54351;54351;54351;54351;54351	0;0;0;0;-535;13889;14869;13880;3020;13678;13878;13828;15256
chr5	142800306	142800367	62	*	63	5	0.822132	0.472494	0.349638	12.0643	Promoter	5	142788309	142800437	12129	2	231861	ENSMUST00000155461.1	70	ENSMUSG00000039477	Tnrc18	trinucleotide repeat containing 18	ENSMUST00000151477.7;ENSMUST00000155461.1;ENSMUST00000198181.1	231861;231861;231861	0;0;0
chr1	75316473	75316526	54	*	55	5	0.541028	0.230819	0.310209	11.9621	Promoter	1	75314364	75316803	2440	2	13437	ENSMUST00000189551.6	277	ENSMUSG00000026209	Dnpep	aspartyl aminopeptidase	ENSMUST00000066668.13;ENSMUST00000185797.6;ENSMUST00000185419.6;ENSMUST00000113605.9;ENSMUST00000187836.6;ENSMUST00000186278.1;ENSMUST00000187791.1;ENSMUST00000189551.6;ENSMUST00000187000.6;ENSMUST00000187075.6;ENSMUST00000191254.6;ENSMUST00000190005.1;ENSMUST00000188652.6;ENSMUST00000189282.2	13437;13437;13437;13437;13437;13437;13437;13437;13437;13437;13437;13437;13437;13437	0;0;0;0;0;-2714;0;0;0;0;0;0;0;856
chr7	64204625	64204857	233	*	234	4	0.985664	0.672362	0.313302	11.9383	Promoter	7	64205806	64205911	106	1	387207	ENSMUST00000083651.1	-949	ENSMUSG00000065585	Mir211	microRNA 211	ENSMUST00000085222.11;ENSMUST00000205348.1;ENSMUST00000206277.1;ENSMUST00000206314.1;ENSMUST00000205960.1;ENSMUST00000177102.7;ENSMUST00000205434.1;ENSMUST00000206263.1;ENSMUST00000206107.1;ENSMUST00000205731.1;ENSMUST00000206706.1;ENSMUST00000205690.1;ENSMUST00000206049.1;ENSMUST00000205684.1;ENSMUST00000206453.1;ENSMUST00000083651.1	17364;17364;17364;17364;17364;17364;17364;17364;17364;17364;17364;17364;17364;17364;17364;387207	0;0;0;0;0;0;0;0;19072;0;0;19024;5363;0;0;-949
chrX	8089503	8089561	59	*	60	4	0.830758	0.450023	0.380735	11.6132	Promoter	20	8086271	8088765	2495	2	22376	ENSMUST00000146029.1	-738	ENSMUSG00000031165	Was	Wiskott-Aldrich syndrome	ENSMUST00000033505.6;ENSMUST00000146029.1	22376;22376	0;-738
chr16	34649977	34650029	53	*	54	5	0.819425	0.501739	0.317686	11.5937	Promoter	16	34649921	34677201	27281	1	76378	ENSMUST00000148562.7	56	ENSMUSG00000022832	Ropn1	ropporin, rhophilin associated protein 1	ENSMUST00000148562.7;ENSMUST00000023530.4	76378;76378	0;-1159
chr9	74274017	74274184	168	*	169	4	0.973688	0.690166	0.283522	11.5903	Promoter	9	74274134	74283308	9175	1	546144	ENSMUST00000149439.1	0	ENSMUSG00000044976	Wdr72	WD repeat domain 72	ENSMUST00000055879.8;ENSMUST00000215440.1;ENSMUST00000149439.1	546144;546144;546144	0;0;0
chr6	6217347	6217493	147	*	148	4	0.704626	0.2834	0.421226	11.3511	Promoter	6	6041219	6217173	175955	2	50799	ENSMUST00000188414.3	-174	ENSMUSG00000015112	Slc25a13	solute carrier family 25 (mitochondrial carrier, adenine nucleotide translocator), member 13	ENSMUST00000015256.14;ENSMUST00000188414.3	50799;50799	-229;-174
chr5	76657482	76657536	55	*	56	4	0.510493	0.167511	0.342981	11.3442	Promoter	5	76657683	76840881	183199	1	320827	ENSMUST00000128112.7	-147	ENSMUSG00000036377	Cracd	capping protein inhibiting regulator of actin	ENSMUST00000128112.7;ENSMUST00000238963.1	320827;320827	-147;-794
chr8	119569484	119569538	55	*	56	5	0.887206	0.513266	0.37394	11.1622	Promoter	8	119562800	119569995	7196	2	72552	ENSMUST00000212517.1	457	ENSMUSG00000034189	Hsdl1	hydroxysteroid dehydrogenase like 1	ENSMUST00000036049.5;ENSMUST00000212517.1;ENSMUST00000212065.1;ENSMUST00000212198.1	72552;72552;72552;72552	0;0;0;0
chr5	31298220	31298368	149	*	150	4	0.843277	0.478648	0.364629	11.1183	Promoter	5	31298701	31306598	7898	1	231103	ENSMUST00000202312.3	-333	ENSMUSG00000059434	Gckr	glucokinase regulatory protein	ENSMUST00000201166.3;ENSMUST00000202909.3;ENSMUST00000072228.8;ENSMUST00000201675.2;ENSMUST00000202312.3;ENSMUST00000202456.1;ENSMUST00000172435.7;ENSMUST00000202158.3;ENSMUST00000041266.10;ENSMUST00000200845.1;ENSMUST00000202615.3;ENSMUST00000201906.1;ENSMUST00000201417.1	231103;231103;231103;231103;231103;231103;64339;64339;64339;64339;64339;64339;64339	0;0;0;0;-333;-1138;-2284;-4507;-2349;-4254;-2787;-2961;-2140
chr13	31556738	31556836	99	*	100	4	0.738459	0.388366	0.350093	11.0575	Promoter	13	31556134	31560976	4843	1	15220	ENSMUST00000042118.10	604	ENSMUSG00000038415	Foxq1	forkhead box Q1	ENSMUST00000042118.10	15220	0
chr7	25686362	25686467	106	*	107	4	0.707171	0.400667	0.306505	10.8084	Promoter	7	25687002	25705077	18076	1	21803	ENSMUST00000002678.9	-535	ENSMUSG00000002603	Tgfb1	transforming growth factor, beta 1	ENSMUST00000002678.9;ENSMUST00000206584.1;ENSMUST00000169009.7;ENSMUST00000205658.1;ENSMUST00000205325.1;ENSMUST00000206913.1;ENSMUST00000108403.3	21803;21803;21803;232987;232987;232987;232987	-535;-1681;-2460;0;5524;5506;0
chr2	5064800	5064887	88	*	89	4	0.911241	0.571775	0.339466	10.8054	Promoter	2	5046157	5064051	17895	2	71648	ENSMUST00000143809.1	-749	ENSMUSG00000026672	Optn	optineurin	ENSMUST00000114996.7;ENSMUST00000027986.4;ENSMUST00000143809.1	71648;71648;71648	-755;-862;-749
chr1	177982916	177983000	85	*	86	4	0.862751	0.561303	0.301448	10.7975	Promoter	1	177983423	178149962	166540	1	545391	ENSMUST00000191719.5	-423	ENSMUSG00000091476	Catspere2	cation channel sperm associated auxiliary subunit epsilon 2	ENSMUST00000191719.5	545391	-423
chrX	37570812	37570883	72	*	73	4	0.814425	0.464099	0.350326	10.7161	Promoter	20	37571405	37576163	4759	1	434764	ENSMUST00000115173.4	-522	ENSMUSG00000095741	Rhox2f	reproductive homeobox 2F	ENSMUST00000115173.4;ENSMUST00000184546.1	434764;434764	-522;-946
chrX	7680236	7680372	137	*	138	4	0.790035	0.409066	0.38097	10.6132	Promoter	20	7674626	7681089	6464	2	54634	ENSMUST00000115695.3	717	ENSMUSG00000031147	Magix	MAGI family member, X-linked	ENSMUST00000130287.1;ENSMUST00000115695.3	54634;54634	0;0
chr7	140203423	140203494	72	*	73	4	0.797047	0.391628	0.405419	10.5563	Promoter	7	140201743	140202800	1058	2	258055	ENSMUST00000051943.5	-623	ENSMUSG00000050366	Olfr524	olfactory receptor 524	ENSMUST00000051943.5	258055	-623
chr5	111235913	111236131	219	*	220	4	0.666786	0.28127	0.385517	9.80958	Promoter	5	111235315	111266599	31285	1	209683	ENSMUST00000129017.1	598	ENSMUSG00000033209	Ttc28	tetratricopeptide repeat domain 28	ENSMUST00000040111.9;ENSMUST00000156290.8;ENSMUST00000128584.1;ENSMUST00000129017.1	209683;209683;209683;209683	0;0;0;0
chr16	33517579	33517643	65	*	66	4	0.720934	0.373773	0.347162	9.74981	Promoter	16	33517328	33663408	146081	1	171286	ENSMUST00000121925.7	251	ENSMUSG00000035506	Slc12a8	solute carrier family 12 (potassium/chloride transporters), member 8	ENSMUST00000121925.7;ENSMUST00000122427.7;ENSMUST00000059056.14;ENSMUST00000119173.7	171286;171286;171286;171286	0;-635;-686;-893
chr18	20058824	20058879	56	*	57	4	0.515674	0.155281	0.360393	9.7185	Promoter	18	20030633	20059478	28846	2	13506	ENSMUST00000075214.8	599	ENSMUSG00000024331	Dsc2	desmocollin 2	ENSMUST00000075214.8;ENSMUST00000039247.10;ENSMUST00000128464.1	13506;13506;13506	0;0;0
chr4	129557699	129557788	90	*	91	4	0.707642	0.389465	0.318177	9.71224	Promoter	4	129557683	129557811	129	2	102465997	ENSMUST00000183371.1	23	ENSMUSG00000099070	Mir8119	microRNA 8119	ENSMUST00000183371.1;ENSMUST00000167288.7;ENSMUST00000067240.10;ENSMUST00000102596.7;ENSMUST00000132030.1;ENSMUST00000127943.1;ENSMUST00000123640.1;ENSMUST00000139957.1;ENSMUST00000134336.2	102465997;16818;16818;16818;16818;16818;16818;16818;16818	0;0;0;0;-1851;-1468;-1240;0;0
chr17	34616415	34616501	87	*	88	4	0.586123	0.144684	0.441438	9.15389	Promoter	17	34613354	34615971	2618	2	81701	ENSMUST00000015611.13	-444	ENSMUSG00000015467	Egfl8	EGF-like domain 8	ENSMUST00000168709.2;ENSMUST00000171121.8;ENSMUST00000064953.14;ENSMUST00000171376.7;ENSMUST00000168391.8;ENSMUST00000169067.8;ENSMUST00000166040.8;ENSMUST00000169969.7;ENSMUST00000174041.7;ENSMUST00000173973.7;ENSMUST00000037489.14;ENSMUST00000174228.7;ENSMUST00000114140.9;ENSMUST00000174595.1;ENSMUST00000170850.1;ENSMUST00000097345.9;ENSMUST00000015611.13;ENSMUST00000168353.3;ENSMUST00000166095…	54397;54397;54397;54397;54397;54397;54397;54397;55979;55979;55979;55979;55979;55979;81701;81701;81701;81701;81701;81701	0;10934;10876;10647;10984;11024;11538;10427;12153;10554;10554;10442;7401;6810;-1095;-444;-444;-627;-459;-1094
chr11	67586194	67586668	475	*	476	8	0.574406	0.384461	0.189945	7.88648	Promoter	11	67586500	67605419	18920	1	14457	ENSMUST00000145496.1	0	ENSMUSG00000033066	Gas7	growth arrest specific 7	ENSMUST00000108681.7;ENSMUST00000136796.7;ENSMUST00000041611.11;ENSMUST00000145496.1;ENSMUST00000108682.8;ENSMUST00000108680.1	14457;14457;14457;14457;14457;14457	0;0;0;0;0;-33
chr13	119949112	119949886	775	*	776	4	0.79769	0.649018	0.148672	7.21388	Promoter	13	119949357	119950806	1450	2	333467	ENSMUST00000180768.1	920	ENSMUSG00000078537	B020031M17Rik	RIKEN cDNA B020031M17 gene	ENSMUST00000180768.1	333467	0

## Sheet: genes in promoter of down DMR
seqnames	start	end	width	strand	length	nCG	meanMethy1	meanMethy2	diff.Methy	areaStat	annotation	geneChr	geneStart	geneEnd	geneLength	geneStrand	geneId	transcriptId	distanceToTSS	ENSEMBL	SYMBOL	GENENAME	flank_txIds	flank_geneIds	flank_gene_distances
chrX	102250475	102251499	1025	*	1026	117	0.733169	0.258363	0.474806	495.546	Promoter (<=1kb)	20	102247714	102250946	3233	2	12705	ENSMUST00000134887.7	0	ENSMUSG00000051159	Cited1	Cbp/p300-interacting transactivator with Glu/Asp-rich carboxy-terminal domain 1	ENSMUST00000050551.9;ENSMUST00000101336.9;ENSMUST00000134887.7;ENSMUST00000130589.1;ENSMUST00000136277.1;ENSMUST00000144761.7;ENSMUST00000138614.1	12705;12705;12705;12705;12705;434825;434825	0;0;0;0;0;-1023;-1152
chrX	71556546	71557017	472	*	473	123	0.688262	0.228164	0.460098	464.63	Promoter (<=1kb)	20	71556946	71559273	2328	1	15354	ENSMUST00000123100.1	0	ENSMUSG00000015217	Hmgb3	high mobility group box 3	ENSMUST00000072699.12;ENSMUST00000114582.8;ENSMUST00000015361.10;ENSMUST00000088874.9;ENSMUST00000123100.1;ENSMUST00000132145.1	15354;15354;15354;15354;15354;15354	0;0;0;0;0;-766
chr11	113172896	113173482	587	*	588	68	0.806923	0.128894	0.678029	457.271	Promoter (<=1kb)	11	113043895	113173077	129183	2	72386	ENSMUST00000136438.7	0	ENSMUSG00000087259	2610035D17Rik	RIKEN cDNA 2610035D17 gene	ENSMUST00000136438.7;ENSMUST00000127263.7;ENSMUST00000150712.1	72386;72386;72386	0;0;0
chr16	50431740	50432175	436	*	437	135	0.444638	0.105521	0.339117	420.73	Promoter (<=1kb)	16	50425961	50432309	6349	2	70508	ENSMUST00000142818.1	134	ENSMUSG00000022641	Bbx	bobby sox HMG box containing	ENSMUST00000138166.7;ENSMUST00000066037.12;ENSMUST00000089404.9;ENSMUST00000089399.10;ENSMUST00000114477.7;ENSMUST00000131695.7;ENSMUST00000142818.1;ENSMUST00000130210.1	70508;70508;70508;70508;70508;70508;70508;70508	0;0;0;0;0;-1828;0;0
chrX	13846154	13846576	423	*	424	130	0.610625	0.24851	0.362116	388.16	Promoter (<=1kb)	20	13517080	13846541	329462	2	12361	ENSMUST00000115436.8	0	ENSMUSG00000031012	Cask	calcium/calmodulin-dependent serine protein kinase (MAGUK family)	ENSMUST00000115436.8;ENSMUST00000115438.9;ENSMUST00000033321.10;ENSMUST00000152358.7;ENSMUST00000124710.1;ENSMUST00000132240.1	12361;12361;12361;12361;12361;12361	0;0;0;0;-66;0
chr1	69107427	69108039	613	*	614	113	0.486515	0.131978	0.354538	343.564	Promoter (<=1kb)	1	68032186	69107756	1075571	2	13869	ENSMUST00000119142.7	0	ENSMUSG00000062209	Erbb4	erb-b2 receptor tyrosine kinase 4	ENSMUST00000119142.7;ENSMUST00000121473.7;ENSMUST00000153432.1	13869;13869;13869	0;0;0
chr8	71375704	71376189	486	*	487	110	0.615243	0.264747	0.350496	308.281	Promoter (<=1kb)	8	71374628	71375790	1163	2	13864	ENSMUST00000137734.7	0	ENSMUSG00000002393	Nr2f6	nuclear receptor subfamily 2, group F, member 6	ENSMUST00000132630.1;ENSMUST00000002466.8;ENSMUST00000137734.7;ENSMUST00000155463.1;ENSMUST00000156270.1;ENSMUST00000127443.1;ENSMUST00000124732.1;ENSMUST00000137058.1;ENSMUST00000110051.1;ENSMUST00000002469.8;ENSMUST00000110052.1;ENSMUST00000126049.1	13864;13864;13864;13864;13864;13864;13864;13864;77090;77090;77090;77090	0;0;0;0;0;0;0;0;4406;4365;0;3231
chrX	85573474	85574045	572	*	573	72	0.70148	0.212502	0.488977	302.298	Promoter (<=1kb)	20	85574022	85634469	60448	1	66724	ENSMUST00000048250.9	0	ENSMUSG00000035476	Tab3	TGF-beta activated kinase 1/MAP3K7 binding protein 3	ENSMUST00000048250.9;ENSMUST00000137438.1;ENSMUST00000152880.1;ENSMUST00000146063.1	66724;66724;66724;66724	0;0;0;-105
chrX	133686872	133687352	481	*	482	71	0.735122	0.241011	0.49411	302.132	Promoter (<=1kb)	20	133582875	133687264	104390	2	279653	ENSMUST00000167944.7	0	ENSMUSG00000051323	Pcdh19	protocadherin 19	ENSMUST00000149154.7;ENSMUST00000167944.7;ENSMUST00000060309.9;ENSMUST00000193485.1	279653;279653;279653;279653	0;0;-979;-1881
chrX	144318945	144319279	335	*	336	57	0.860767	0.241701	0.619066	296.039	Promoter (<=1kb)	20	144318023	144374450	56428	1	67574	ENSMUST00000154827.7	922	ENSMUSG00000041718	Alg13	asparagine-linked glycosylation 13	ENSMUST00000070801.10;ENSMUST00000238864.1;ENSMUST00000197316.4;ENSMUST00000123710.7;ENSMUST00000149330.7;ENSMUST00000145724.6;ENSMUST00000198039.4;ENSMUST00000144185.4;ENSMUST00000154827.7	67574;67574;67574;67574;67574;67574;67574;67574;67574	0;0;0;0;0;0;0;0;0
chr11	74522510	74522899	390	*	391	103	0.455349	0.136851	0.318499	287.025	Promoter (<=1kb)	11	74436924	74522751	85828	2	380711	ENSMUST00000208896.1	0	ENSMUSG00000038807	Rap1gap2	RAP1 GTPase activating protein 2	ENSMUST00000102521.8;ENSMUST00000238457.1;ENSMUST00000047488.14;ENSMUST00000208896.1;ENSMUST00000145524.1	380711;380711;380711;380711;380711	0;0;0;0;0
chr9	58823061	58823423	363	*	364	102	0.477144	0.170096	0.307048	265.468	Promoter (<=1kb)	9	58823412	58863175	39764	1	330953	ENSMUST00000034889.9	0	ENSMUSG00000032338	Hcn4	hyperpolarization-activated, cyclic nucleotide-gated K+ 4	ENSMUST00000034889.9	330953	0
chrX	13071850	13072489	640	*	641	76	0.638071	0.218469	0.419602	256.745	Promoter (<=1kb)	20	13071514	13173328	101815	1	22284	ENSMUST00000089302.10	336	ENSMUSG00000031010	Usp9x	ubiquitin specific peptidase 9, X chromosome	ENSMUST00000169594.8;ENSMUST00000139764.8;ENSMUST00000089302.10	22284;22284;22284	0;0;0
chr5	137741245	137741704	460	*	461	74	0.445479	0.0882933	0.357186	230.172	Promoter (<=1kb)	5	137730913	137741607	10695	2	243300	ENSMUST00000061789.13	0	ENSMUSG00000045348	Nyap1	neuronal tyrosine-phosphorylated phosphoinositide 3-kinase adaptor 1	ENSMUST00000118326.7;ENSMUST00000061789.13;ENSMUST00000212152.1;ENSMUST00000149512.2;ENSMUST00000100540.9;ENSMUST00000129349.1;ENSMUST00000100539.9	243300;243300;243300;243300;78829;78829;78829	-1247;0;-1527;-143;-4026;-4255;-4292
chrX	102644045	102644336	292	*	293	55	0.817347	0.292249	0.525098	227.672	Promoter (<=1kb)	20	102513975	102644246	130272	2	18679	ENSMUST00000043596.11	0	ENSMUSG00000034055	Phka1	phosphorylase kinase alpha 1	ENSMUST00000043596.11;ENSMUST00000052012.13;ENSMUST00000113611.2;ENSMUST00000119229.7;ENSMUST00000120270.7;ENSMUST00000122022.7;ENSMUST00000142534.1	18679;18679;18679;18679;18679;18679;18679	0;0;0;0;0;0;0
chr1	88205485	88205880	396	*	397	80	0.671668	0.326665	0.345003	225.718	Promoter (<=1kb)	1	88204732	88205782	1051	2	15504	ENSMUST00000119972.3	0	ENSMUSG00000081984	Dnajb3	DnaJ heat shock protein family (Hsp40) member B3	ENSMUST00000119972.3;ENSMUST00000113139.1;ENSMUST00000049289.8;ENSMUST00000138182.7;ENSMUST00000113142.9;ENSMUST00000173325.1;ENSMUST00000150634.7;ENSMUST00000058237.13;ENSMUST00000126203.7;ENSMUST00000097659.4;ENSMUST00000073772.4;ENSMUST00000113138.7;ENSMUST00000113137.1;ENSMUST00000113135.5;ENSMUST00000113134.7;ENSMUST00000124852.1;ENSMUST00000140092.7;ENSMUST00000014263.5	15504;22236;22236;394430;394430;394430;394432;394432;394432;394433;394434;394435;394435;94284;94284;94284;94284;94284	0;0;0;0;0;0;0;0;0;0;0;0;0;0;0;0;0;0
chr17	45733723	45734232	510	*	511	73	0.597795	0.20742	0.390374	221.579	Promoter (<=1kb)	17	45732864	45733844	981	2	72240	ENSMUST00000178179.1	0	ENSMUSG00000094690	1600014C23Rik	RIKEN cDNA 1600014C23 gene	ENSMUST00000180558.8;ENSMUST00000178179.1;ENSMUST00000233108.1	433111;72240;72240	-274;0;0
chrX	71664156	71664581	426	*	427	69	0.608599	0.22293	0.385669	219.737	Promoter (<=1kb)	20	71663966	71667392	3427	1	14765	ENSMUST00000144712.6	190	ENSMUSG00000056380	Gpr50	G-protein-coupled receptor 50	ENSMUST00000070449.5;ENSMUST00000131554.2;ENSMUST00000144712.6	14765;14765;14765	0;0;0
chr1	10232566	10232812	247	*	248	84	0.459019	0.137404	0.321615	219.684	Promoter (<=1kb)	1	10137571	10232670	95100	2	211673	ENSMUST00000088615.10	0	ENSMUSG00000067851	Arfgef1	ADP-ribosylation factor guanine nucleotide-exchange factor 1(brefeldin A-inhibited)	ENSMUST00000088615.10;ENSMUST00000131556.1	211673;211673	0;0
chr11	12025795	12026110	316	*	317	66	0.8451	0.476943	0.368157	219.537	Promoter (<=1kb)	11	11967532	12026324	58793	2	14783	ENSMUST00000150972.7	214	ENSMUSG00000020176	Grb10	growth factor receptor bound protein 10	ENSMUST00000109654.7;ENSMUST00000093321.11;ENSMUST00000143386.7;ENSMUST00000150972.7;ENSMUST00000143915.1	14783;14783;14783;14783;14783	0;0;0;0;0
chr14	105176712	105176985	274	*	275	73	0.432283	0.107125	0.325158	219.442	Promoter (<=1kb)	14	105114965	105176860	61896	2	74213	ENSMUST00000163545.7	0	ENSMUSG00000022119	Rbm26	RNA binding motif protein 26	ENSMUST00000163545.7;ENSMUST00000100327.9;ENSMUST00000022715.13;ENSMUST00000163499.1	74213;74213;74213;74213	0;0;0;0
chrX	129749593	129749912	320	*	321	66	0.692626	0.269403	0.423223	217.379	Promoter (<=1kb)	20	129749742	130180471	430730	1	54004	ENSMUST00000127577.7	0	ENSMUSG00000034480	Diaph2	diaphanous related formin 2	ENSMUST00000127577.7;ENSMUST00000167619.8;ENSMUST00000143668.7;ENSMUST00000037854.14;ENSMUST00000155333.1;ENSMUST00000113320.2	54004;54004;54004;54004;54004;54004	0;0;0;0;0;-64
chr13	34916668	34917079	412	*	413	65	0.917906	0.536888	0.381019	214.508	Promoter (<=1kb)	13	34909964	34916989	7026	2	71864	ENSMUST00000225242.1	0	ENSMUSG00000021414	Fam217a	family with sequence similarity 217, member A	ENSMUST00000021851.7;ENSMUST00000225242.1;ENSMUST00000223834.1;ENSMUST00000224613.1	71864;71864;71864;71864	0;0;0;0
chrX	158043630	158044103	474	*	475	53	0.715449	0.243722	0.471727	209.377	Promoter (<=1kb)	20	157832743	158043294	210552	2	245684	ENSMUST00000112513.1	-336	ENSMUSG00000025658	Cnksr2	connector enhancer of kinase suppressor of Ras 2	ENSMUST00000026750.14;ENSMUST00000112513.1	245684;245684	-336;-336
chr13	112987692	112987973	282	*	283	65	0.460294	0.106475	0.353819	205.058	Promoter (<=1kb)	13	112987802	112990777	2976	1	218630	ENSMUST00000038404.5	0	ENSMUSG00000042417	Ccno	cyclin O	ENSMUST00000038404.5;ENSMUST00000225555.1;ENSMUST00000224100.1	218630;218630;218630	0;0;-114
chr17	27557244	27557533	290	*	291	76	0.428268	0.111047	0.317221	202.168	Promoter (<=1kb)	17	27556695	27562808	6114	1	15361	ENSMUST00000231796.1	549	ENSMUSG00000046711	Hmga1	high mobility group AT-hook 1	ENSMUST00000117254.8;ENSMUST00000118599.8;ENSMUST00000232265.1;ENSMUST00000232013.1;ENSMUST00000114888.10;ENSMUST00000231874.1;ENSMUST00000119486.8;ENSMUST00000231825.1;ENSMUST00000231866.1;ENSMUST00000231780.1;ENSMUST00000232253.1;ENSMUST00000232552.1;ENSMUST00000117600.8;ENSMUST00000231243.1;ENSMUST00000231358.1;ENSMUST00000118570.1;ENSMUST00000231796.1	111241;15361;15361;15361;15361;15361;15361;15361;15361;15361;15361;15361;15361;15361;15361;15361;15361	0;0;0;0;0;0;0;0;0;0;0;0;0;0;0;0;0
chr4	111415056	111415363	308	*	309	70	0.446166	0.122712	0.323454	198.165	Promoter (<=1kb)	4	111415088	111459920	44833	1	67621	ENSMUST00000129760.7	0	ENSMUSG00000028545	Bend5	BEN domain containing 5	ENSMUST00000030274.6;ENSMUST00000130523.1;ENSMUST00000129760.7;ENSMUST00000138394.1;ENSMUST00000106591.7;ENSMUST00000106592.7;ENSMUST00000080744.12;ENSMUST00000097920.8;ENSMUST00000148038.1	67621;67621;67621;67621;78933;78933;78933;78933;78933	0;0;0;0;0;0;0;0;0
chr7	100974351	100974827	477	*	478	60	0.659577	0.24774	0.411837	197.757	Promoter (<=1kb)	7	100939478	100974649	35172	2	233571	ENSMUST00000209196.1	0	ENSMUSG00000048779	P2ry6	pyrimidinergic receptor P2Y, G-protein coupled, 6	ENSMUST00000209196.1	233571	0
chrX	140599413	140599875	463	*	464	65	0.839782	0.512885	0.326896	180.714	Promoter (<=1kb)	20	140540262	140600659	60398	2	14605	ENSMUST00000112996.8	784	ENSMUSG00000031431	Tsc22d3	TSC22 domain family, member 3	ENSMUST00000112996.8	14605	0
chr12	31634590	31634833	244	*	245	58	0.436717	0.0943515	0.342365	180.158	Promoter (<=1kb)	12	31590967	31634635	43669	2	12033	ENSMUST00000177962.8	0	ENSMUSG00000020650	Bcap29	B cell receptor associated protein 29	ENSMUST00000177962.8;ENSMUST00000020979.8;ENSMUST00000218543.1	12033;12033;12033	0;0;0
chr7	116443223	116443510	288	*	289	65	0.456711	0.144867	0.311844	179.787	Promoter (<=1kb)	7	116337265	116443449	106185	2	18704	ENSMUST00000170430.2	0	ENSMUSG00000030660	Pik3c2a	phosphatidylinositol-4-phosphate 3-kinase catalytic subunit type 2 alpha	ENSMUST00000170430.2;ENSMUST00000206219.1;ENSMUST00000205378.1;ENSMUST00000205767.1	18704;18704;18704;18704	0;0;0;0
chrX	155216150	155216589	440	*	441	61	0.5525	0.188572	0.363928	175.289	Promoter (<=1kb)	20	155213132	155216449	3318	2	20229	ENSMUST00000026318.14	0	ENSMUSG00000025283	Sat1	spermidine/spermine N1-acetyl transferase 1	ENSMUST00000026318.14;ENSMUST00000152463.7;ENSMUST00000134855.7;ENSMUST00000138944.7;ENSMUST00000150046.1;ENSMUST00000112551.3;ENSMUST00000123337.1	20229;20229;20229;20229;20229;20229;20229	0;0;-2091;-1246;0;0;0
chr3	68494877	68495208	332	*	333	64	0.450076	0.137273	0.312804	174.569	Promoter (<=1kb)	3	68494208	68626463	132256	1	30953	ENSMUST00000182719.7	669	ENSMUSG00000027777	Schip1	schwannomin interacting protein 1	ENSMUST00000182006.3;ENSMUST00000029346.12;ENSMUST00000169909.9;ENSMUST00000182532.7;ENSMUST00000192555.5;ENSMUST00000182719.7	100505386;30953;30953;30953;30953;30953	0;0;0;0;0;0
chrX	8892691	8893006	316	*	317	64	0.719081	0.370929	0.348152	173.579	Promoter (<=1kb)	20	8892382	8894964	2583	1	102941	ENSMUST00000064196.4	309	ENSMUSG00000052364	B630019K06Rik	F-box and leucine-rich repeat protein 17 pseudogene	ENSMUST00000064196.4	102941	0
chrX	155623429	155623795	367	*	368	49	0.60936	0.186438	0.422922	172.32	Promoter (<=1kb)	20	155586808	155623814	37007	2	211612	ENSMUST00000141356.1	19	ENSMUSG00000041552	Ptchd1	patched domain containing 1	ENSMUST00000038665.5;ENSMUST00000170236.1;ENSMUST00000141356.1	211612;211612;211612	-104;-311;0
chr17	32364062	32364361	300	*	301	59	0.444931	0.124761	0.32017	170.068	Promoter (<=1kb)	17	32354649	32364463	9815	2	22404	ENSMUST00000169488.8	102	ENSMUSG00000024050	Wiz	widely-interspaced zinc finger motifs	ENSMUST00000170617.7;ENSMUST00000087703.11;ENSMUST00000163107.8;ENSMUST00000169488.8;ENSMUST00000064694.13;ENSMUST00000236409.1;ENSMUST00000169741.1;ENSMUST00000165912.7;ENSMUST00000172216.7;ENSMUST00000169280.7;ENSMUST00000171728.2	22404;22404;22404;22404;22404;22404;22404;22404;22404;22404;22404	0;0;0;0;0;0;0;0;24365;24589;25015
chr19	11966043	11966201	159	*	160	64	0.43832	0.136895	0.301425	164.031	Promoter (<=1kb)	19	11965941	11994112	28172	1	76303	ENSMUST00000025590.10	102	ENSMUSG00000024687	Osbp	oxysterol binding protein	ENSMUST00000025590.10	76303	0
chr6	49213672	49214031	360	*	361	57	0.549021	0.201521	0.3475	161.734	Promoter (<=1kb)	6	49093111	49214161	121051	2	140488	ENSMUST00000203544.2	130	ENSMUSG00000029814	Igf2bp3	insulin-like growth factor 2 mRNA binding protein 3	ENSMUST00000031838.8;ENSMUST00000203544.2;ENSMUST00000203680.1	140488;140488;140488	0;0;0
chr4	122996704	122997011	308	*	309	56	0.408685	0.0939241	0.314761	160.676	Promoter (<=1kb)	4	122996099	123002485	6387	1	16918	ENSMUST00000030407.7	605	ENSMUSG00000028654	Mycl	v-myc avian myelocytomatosis viral oncogene lung carcinoma derived	ENSMUST00000144998.1;ENSMUST00000106252.8;ENSMUST00000030407.7;ENSMUST00000135925.1;ENSMUST00000147259.1	16918;16918;16918;16918;16918	0;0;0;-1869;-2328
chrX	143664287	143664735	449	*	450	41	0.645944	0.165196	0.480748	158.428	Promoter (<=1kb)	20	143664290	143797792	133503	1	18481	ENSMUST00000112868.7	0	ENSMUSG00000031284	Pak3	p21 (RAC1) activated kinase 3	ENSMUST00000033640.13;ENSMUST00000134402.7;ENSMUST00000112868.7;ENSMUST00000126592.7;ENSMUST00000156449.7;ENSMUST00000155215.7;ENSMUST00000112865.7;ENSMUST00000112863.7;ENSMUST00000112864.7	18481;18481;18481;18481;18481;18481;18481;18481;18481	0;0;0;0;0;0;0;-1010;-1010
chr3	9833504	9833811	308	*	309	48	0.541262	0.136214	0.405049	157.197	Promoter (<=1kb)	3	9687479	9833679	146201	2	94212	ENSMUST00000161949.7	0	ENSMUSG00000027508	Pag1	phosphoprotein associated with glycosphingolipid microdomains 1	ENSMUST00000161949.7;ENSMUST00000108384.8;ENSMUST00000163022.1;ENSMUST00000159497.1	94212;94212;94212;94212	0;0;-141;0
chr19	5117219	5117611	393	*	394	41	0.633662	0.225099	0.408563	156.235	Promoter (<=1kb)	19	5113810	5117586	3777	2	16594	ENSMUST00000156717.1	0	ENSMUSG00000024862	Klc2	kinesin light chain 2	ENSMUST00000113728.7;ENSMUST00000025798.12;ENSMUST00000116563.7;ENSMUST00000113727.7;ENSMUST00000135827.1;ENSMUST00000156717.1	16594;16594;16594;16594;16594;16594	0;0;0;0;-3209;0
chrX	159626858	159627225	368	*	369	44	0.648657	0.221626	0.427031	151.983	Promoter (<=1kb)	20	159627272	159978069	350798	1	58194	ENSMUST00000112456.8	-47	ENSMUSG00000040990	Sh3kbp1	SH3-domain kinase binding protein 1	ENSMUST00000112456.8;ENSMUST00000150433.7;ENSMUST00000073094.9	58194;58194;58194	0;0;0
chr18	7608929	7609093	165	*	166	51	0.634445	0.217964	0.416481	149.808	Promoter (<=1kb)	18	7436069	7608982	172914	2	75739	ENSMUST00000234510.1	0	ENSMUSG00000057440	Mpp7	membrane protein, palmitoylated 7 (MAGUK p55 subfamily member 7)	ENSMUST00000115869.3;ENSMUST00000234571.1;ENSMUST00000235093.1;ENSMUST00000234812.1;ENSMUST00000234510.1;ENSMUST00000234444.1;ENSMUST00000234599.1;ENSMUST00000234874.1;ENSMUST00000234639.1;ENSMUST00000235095.1;ENSMUST00000234366.1	75739;75739;75739;75739;75739;75739;75739;75739;75739;75739;75739	0;0;0;0;0;0;0;0;0;0;0
chr2	119799401	119799577	177	*	178	51	0.473832	0.122708	0.351124	148.652	Promoter (<=1kb)	2	119799514	119818104	18591	1	22174	ENSMUST00000028763.9	0	ENSMUSG00000027298	Tyro3	TYRO3 protein tyrosine kinase 3	ENSMUST00000110783.7;ENSMUST00000147636.7;ENSMUST00000148343.7;ENSMUST00000028763.9;ENSMUST00000135726.1;ENSMUST00000130456.1	22174;22174;22174;22174;22174;22174	0;0;0;0;-1539;-3510
chr10	13090939	13091232	294	*	295	59	0.693577	0.391231	0.302347	147.594	Promoter (<=1kb)	10	13091013	13125030	34018	1	22634	ENSMUST00000143582.7	0	ENSMUSG00000019817	Plagl1	pleiomorphic adenoma gene-like 1	ENSMUST00000193426.5;ENSMUST00000123135.7;ENSMUST00000135095.7;ENSMUST00000124252.7;ENSMUST00000121646.7;ENSMUST00000129989.7;ENSMUST00000150773.7;ENSMUST00000130894.7;ENSMUST00000130449.7;ENSMUST00000144437.7;ENSMUST00000139262.7;ENSMUST00000149881.7;ENSMUST00000138433.7;ENSMUST00000135826.7;ENSMUST00000141068.7;ENSMUST00000135261.7;ENSMUST00000126880.7;ENSMUST00000121325.7;ENSMUST00000121766.7;…	22634;22634;22634;22634;22634;22634;22634;22634;22634;22634;22634;22634;22634;22634;22634;22634;22634;22634;22634;22634;22634;22634;22634	0;0;0;0;0;0;0;0;0;0;0;0;0;0;0;0;0;0;0;0;0;0;0
chrX	144317810	144318128	319	*	320	51	0.590361	0.228048	0.362312	144.909	Promoter (<=1kb)	20	144318000	144374445	56446	1	67574	ENSMUST00000197316.4	0	ENSMUSG00000041718	Alg13	asparagine-linked glycosylation 13	ENSMUST00000070801.10;ENSMUST00000238864.1;ENSMUST00000197316.4;ENSMUST00000123710.7;ENSMUST00000149330.7;ENSMUST00000145724.6;ENSMUST00000198039.4;ENSMUST00000144185.4;ENSMUST00000154827.7	67574;67574;67574;67574;67574;67574;67574;67574;67574	0;0;0;0;0;0;0;0;0
chr10	59323279	59323521	243	*	244	54	0.455172	0.129692	0.32548	144.805	Promoter (<=1kb)	10	59323296	59373304	50009	1	18451	ENSMUST00000009789.14	0	ENSMUSG00000019916	P4ha1	procollagen-proline, 2-oxoglutarate 4-dioxygenase (proline 4-hydroxylase), alpha 1 polypeptide	ENSMUST00000009789.14;ENSMUST00000092512.10;ENSMUST00000105466.2	18451;18451;18451	0;0;0
chr7	80260980	80261370	391	*	392	54	0.426119	0.118911	0.307208	144.798	Promoter (<=1kb)	7	80261215	80265374	4160	1	83485	ENSMUST00000117989.1	0	ENSMUSG00000047084	Ngrn	neugrin, neurite outgrowth associated	ENSMUST00000058266.8;ENSMUST00000107381.7;ENSMUST00000205270.1;ENSMUST00000117989.1;ENSMUST00000138005.1	269954;269954;269954;83485;83485	14604;14425;13592;0;0
chr13	63572754	63573021	268	*	269	51	0.429901	0.120175	0.309726	144.118	Promoter (<=1kb)	13	63508329	63573460	65132	2	19206	ENSMUST00000194663.5	439	ENSMUSG00000021466	Ptch1	patched 1	ENSMUST00000194663.5;ENSMUST00000195106.1	19206;19206	0;0
chr2	90580463	90580623	161	*	162	54	0.510401	0.181784	0.328617	143.969	Promoter (<=1kb)	2	90432889	90580647	147759	2	19271	ENSMUST00000168621.2	24	ENSMUSG00000025314	Ptprj	protein tyrosine phosphatase, receptor type, J	ENSMUST00000168621.2	19271	0
chr16	85173779	85174205	427	*	428	50	0.558939	0.196449	0.36249	143.688	Promoter (<=1kb)	16	84949685	85173766	224082	2	11820	ENSMUST00000227723.1	-13	ENSMUSG00000022892	App	amyloid beta (A4) precursor protein	ENSMUST00000227723.1;ENSMUST00000227737.1;ENSMUST00000226801.1;ENSMUST00000005406.11;ENSMUST00000227021.1;ENSMUST00000226232.1;ENSMUST00000227990.1	11820;11820;11820;11820;11820;11820;11820	-13;-74;-72;-21;-40;-44;-75
chr18	80712445	80712679	235	*	236	52	0.436503	0.120643	0.31586	143.355	Promoter (<=1kb)	18	80606205	80712766	106562	2	18018	ENSMUST00000170905.8	87	ENSMUSG00000033016	Nfatc1	nuclear factor of activated T cells, cytoplasmic, calcineurin dependent 1	ENSMUST00000167977.7;ENSMUST00000236310.1;ENSMUST00000170905.8;ENSMUST00000078049.11;ENSMUST00000035800.7;ENSMUST00000236711.1	18018;18018;18018;18018;18018;18018	-4272;-4272;0;0;-4272;0
chr1	75236650	75236948	299	*	300	51	0.428392	0.079344	0.349048	142.697	Promoter (<=1kb)	1	75236772	75237681	910	1	56812	ENSMUST00000186600.1	0	ENSMUSG00000026203	Dnajb2	DnaJ heat shock protein family (Hsp40) member B2	ENSMUST00000180101.2;ENSMUST00000191271.1;ENSMUST00000188931.6;ENSMUST00000055223.13;ENSMUST00000082158.12;ENSMUST00000188346.6;ENSMUST00000188290.6;ENSMUST00000185403.6;ENSMUST00000187058.6;ENSMUST00000185654.2;ENSMUST00000186600.1;ENSMUST00000188628.1;ENSMUST00000190379.1;ENSMUST00000190445.1	381272;381272;56812;56812;56812;56812;56812;56812;56812;56812;56812;56812;56812;56812	-4560;-4548;0;0;0;0;0;0;0;0;0;-127;-1976;-4461
chrX	74246517	74246845	329	*	330	41	0.787588	0.359772	0.427815	141.298	Promoter (<=1kb)	20	74223463	74246534	23072	2	192176	ENSMUST00000101454.8	0	ENSMUSG00000031328	Flna	filamin, alpha	ENSMUST00000144429.7;ENSMUST00000114299.7;ENSMUST00000101454.8;ENSMUST00000033699.12;ENSMUST00000130007.7	192176;192176;192176;192176;192176	-119;0;0;0;-153
chr18	53245537	53245704	168	*	169	51	0.501222	0.153355	0.347867	139.839	Promoter (<=1kb)	18	53245662	53390920	145259	1	69226	ENSMUST00000165032.8	0	ENSMUSG00000024535	Snx24	sorting nexing 24	ENSMUST00000165032.8;ENSMUST00000236830.1;ENSMUST00000235675.1;ENSMUST00000025417.8	69226;69226;69226;69226	0;0;0;0
chr17	8341504	8341840	337	*	338	46	0.781233	0.42647	0.354763	139.801	Promoter (<=1kb)	17	8340739	8344112	3374	1	320111	ENSMUST00000163887.1	765	ENSMUSG00000055945	Prr18	proline rich 18	ENSMUST00000140890.2;ENSMUST00000232566.1;ENSMUST00000069742.7;ENSMUST00000163887.1	21331;320111;320111;320111	0;4045;0;0
chr16	76372786	76372908	123	*	124	51	0.413557	0.114868	0.298689	139.768	Promoter (<=1kb)	16	76328283	76373037	44755	2	268903	ENSMUST00000141182.1	129	ENSMUSG00000048490	Nrip1	nuclear receptor interacting protein 1	ENSMUST00000121927.7;ENSMUST00000054178.7;ENSMUST00000231585.1;ENSMUST00000231304.1;ENSMUST00000141182.1;ENSMUST00000128871.1;ENSMUST00000145649.1	268903;268903;268903;268903;268903;268903;268903	0;0;0;0;0;0;0
chr5	44226868	44226978	111	*	112	44	0.441377	0.111796	0.329581	136.585	Promoter (<=1kb)	5	44217829	44226626	8798	2	231225	ENSMUST00000196151.1	-242	ENSMUSG00000046985	Tapt1	transmembrane anterior posterior transformation 1	ENSMUST00000055128.11;ENSMUST00000199374.4;ENSMUST00000196151.1	231225;231225;231225	-246;-251;-242
chrX	86192454	86192791	338	*	339	38	0.741729	0.281633	0.460096	135.558	Promoter (<=1kb)	20	86191764	86195947	4184	1	11614	ENSMUST00000026036.4	690	ENSMUSG00000025056	Nr0b1	nuclear receptor subfamily 0, group B, member 1	ENSMUST00000026036.4	11614	0
chrX	164075917	164076194	278	*	279	47	0.640656	0.278915	0.361741	134.504	Promoter (<=1kb)	20	164070705	164076121	5417	2	20438	ENSMUST00000037928.8	0	ENSMUSG00000040749	Siah1b	siah E3 ubiquitin protein ligase 1B	ENSMUST00000037928.8;ENSMUST00000071667.8;ENSMUST00000134272.1	20438;20438;20438	0;0;0
chr14	61648290	61648566	277	*	278	47	0.422254	0.116382	0.305872	132.421	Promoter (<=1kb)	14	61632299	61648622	16324	2	668253	ENSMUST00000182756.7	56	ENSMUSG00000097589	Dleu2	deleted in lymphocytic leukemia, 2	ENSMUST00000182768.7;ENSMUST00000182259.7;ENSMUST00000183066.7;ENSMUST00000183054.7;ENSMUST00000182325.7;ENSMUST00000180377.8;ENSMUST00000183079.7;ENSMUST00000183245.7;ENSMUST00000182756.7;ENSMUST00000180917.8;ENSMUST00000182286.1;ENSMUST00000182537.1;ENSMUST00000182957.1	668253;668253;668253;668253;668253;668253;668253;668253;668253;668253;668253;668253;668253	0;0;0;0;0;0;0;0;0;0;0;0;0
chrX	93831997	93832399	403	*	404	48	0.73495	0.363131	0.37182	131.965	Promoter (<=1kb)	20	93764607	93832201	67595	2	236900	ENSMUST00000045748.6	0	ENSMUSG00000035232	Pdk3	pyruvate dehydrogenase kinase, isoenzyme 3	ENSMUST00000045748.6	236900	0
chr4	54945142	54945537	396	*	397	46	0.504377	0.144453	0.359924	131.659	Promoter (<=1kb)	4	54945048	55008314	63267	1	242466	ENSMUST00000133895.7	94	ENSMUSG00000060206	Zfp462	zinc finger protein 462	ENSMUST00000133895.7;ENSMUST00000098070.9	242466;242466	0;-2439
chr6	119544431	119544743	313	*	314	50	0.567108	0.210241	0.356867	131.24	Promoter (<=1kb)	6	119432531	119544347	111817	2	22419	ENSMUST00000178696.7	-84	ENSMUSG00000030170	Wnt5b	wingless-type MMTV integration site family, member 5B	ENSMUST00000178696.7;ENSMUST00000119369.1	22419;22419	-84;-113
chrX	8145297	8145548	252	*	253	48	0.507908	0.176582	0.331326	129.763	Promoter (<=1kb)	20	8145429	8147964	2536	1	70226	ENSMUST00000124018.7	0	ENSMUSG00000055188	Rbm3os	RNA binding motif protein 3, opposite strand	ENSMUST00000155599.1;ENSMUST00000040010.9;ENSMUST00000115619.7;ENSMUST00000115621.8;ENSMUST00000115615.8;ENSMUST00000115617.9;ENSMUST00000115616.7;ENSMUST00000129947.8;ENSMUST00000141925.7;ENSMUST00000141629.1;ENSMUST00000145450.1;ENSMUST00000124018.7;ENSMUST00000133616.1	19652;19652;19652;19652;19652;19652;19652;19652;19652;19652;19652;70226;70226	-2379;0;0;0;0;0;0;0;0;0;0;0;-369
chr6	134792158	134792265	108	*	109	50	0.465995	0.141659	0.324337	129.378	Promoter (<=1kb)	6	134715468	134792475	77008	2	70686	ENSMUST00000129433.3	210	ENSMUSG00000030203	Dusp16	dual specificity phosphatase 16	ENSMUST00000129433.3;ENSMUST00000100857.9;ENSMUST00000149776.2	70686;70686;70686	0;0;-824
chr10	67285190	67285349	160	*	161	44	0.396622	0.101514	0.295108	124.579	Promoter (<=1kb)	10	67266689	67285305	18617	2	641340	ENSMUST00000077839.12	0	ENSMUSG00000075000	Nrbf2	nuclear receptor binding factor 2	ENSMUST00000077839.12;ENSMUST00000159002.1	641340;641340	0;-10
chr9	120492519	120492619	101	*	102	47	0.401139	0.0918901	0.309249	124.268	Promoter (<=1kb)	9	120492491	120495330	2840	1	68969	ENSMUST00000007139.5	28	ENSMUSG00000006941	Eif1b	eukaryotic translation initiation factor 1B	ENSMUST00000217553.1;ENSMUST00000007139.5	68969;68969	0;0
chr5	53589335	53589468	134	*	135	41	0.422838	0.091274	0.331564	122.764	Promoter (<=1kb)	5	53590214	53657362	67149	1	19664	ENSMUST00000037618.12	-746	ENSMUSG00000039191	Rbpj	recombination signal binding protein for immunoglobulin kappa J region	ENSMUST00000201991.3;ENSMUST00000087360.8;ENSMUST00000037618.12;ENSMUST00000201912.3;ENSMUST00000113865.4;ENSMUST00000201883.3	19664;19664;19664;19664;19664;19664	0;0;-746;-900;-1003;-1513
chr4	136470081	136470219	139	*	140	38	0.53319	0.1439	0.38929	121.124	Promoter (<=1kb)	4	136469850	136540667	70818	1	269593	ENSMUST00000129230.2	231	ENSMUSG00000001089	Luzp1	leucine zipper protein 1	ENSMUST00000170102.7;ENSMUST00000105849.8;ENSMUST00000142248.1;ENSMUST00000129230.2	269593;269593;269593;269593	0;0;0;0
chrX	113297436	113297732	297	*	298	40	0.623396	0.212206	0.41119	118.774	Promoter (<=1kb)	20	113297510	113836386	538877	1	93837	ENSMUST00000113380.7	0	ENSMUSG00000025592	Dach2	dachshund family transcription factor 2	ENSMUST00000113380.7;ENSMUST00000113379.7;ENSMUST00000113378.7;ENSMUST00000146539.7;ENSMUST00000113382.7;ENSMUST00000067219.4;ENSMUST00000141552.1	93837;93837;93837;93837;93837;93837;93837	0;0;0;-520;-525;-525;-902
chrX	7605204	7605463	260	*	261	45	0.573938	0.241974	0.331964	118.555	Promoter (<=1kb)	20	7558602	7605381	46780	2	54646	ENSMUST00000126170.3	0	ENSMUSG00000039556	Ppp1r3f	protein phosphatase 1, regulatory subunit 3F	ENSMUST00000033483.4;ENSMUST00000126170.3;ENSMUST00000155090.7;ENSMUST00000144522.7;ENSMUST00000115726.8;ENSMUST00000133637.7;ENSMUST00000115725.8;ENSMUST00000141634.7	54638;54646;54652;54652;54652;54652;54652;54652	0;0;-1620;-1635;-1636;-1657;-1666;-1681
chr10	120978548	120978691	144	*	145	40	0.40895	0.100436	0.308514	117.003	Promoter (<=1kb)	10	120923413	120979332	55920	2	380664	ENSMUST00000119944.7	641	ENSMUSG00000048661	Lemd3	LEM domain containing 3	ENSMUST00000119944.7;ENSMUST00000119093.1	380664;380664	0;0
chr9	107231919	107232036	118	*	119	38	0.555266	0.174157	0.38111	116.586	Promoter (<=1kb)	9	106892825	107231909	339085	2	208869	ENSMUST00000044532.10	-10	ENSMUSG00000039716	Dock3	dedicator of cyto-kinesis 3	ENSMUST00000044532.10;ENSMUST00000167053.7;ENSMUST00000169164.7;ENSMUST00000165182.1	208869;208869;208869;208869	0;-51;-63;-337
chr2	93046021	93046225	205	*	206	42	0.433987	0.125567	0.30842	116.451	Promoter (<=1kb)	2	92974906	93046144	71239	2	100042784	ENSMUST00000178666.7	0	ENSMUSG00000075028	Prdm11	PR domain containing 11	ENSMUST00000111274.8;ENSMUST00000238863.1;ENSMUST00000178666.7;ENSMUST00000111272.2;ENSMUST00000147339.2;ENSMUST00000145926.1	100042784;100042784;100042784;100042784;100042784;433456	-450;-450;0;0;0;15577
chr7	141215899	141216119	221	*	222	38	0.42583	0.101055	0.324774	115.921	Promoter (<=1kb)	7	141215899	141217513	1615	1	66985	ENSMUST00000149548.1	0	ENSMUSG00000038618	Rassf7	Ras association (RalGDS/AF-6) domain family (N-terminal) member 7	ENSMUST00000046890.11;ENSMUST00000127613.1;ENSMUST00000209500.1;ENSMUST00000149548.1;ENSMUST00000210993.1;ENSMUST00000133763.7;ENSMUST00000153081.1;ENSMUST00000141804.1;ENSMUST00000148975.2;ENSMUST00000026573.6;ENSMUST00000170841.8	66985;66985;66985;66985;66985;66985;66985;66985;66985;72000;72000	0;0;0;0;0;0;-84;-516;-581;-1822;-1819
chrX	142228594	142228893	300	*	301	30	0.646888	0.166517	0.480371	114.782	Promoter (<=1kb)	20	142228703	142239692	10990	1	237082	ENSMUST00000112913.1	0	ENSMUSG00000042271	Nxt2	nuclear transport factor 2-like export factor 2	ENSMUST00000112916.8;ENSMUST00000042329.11;ENSMUST00000112914.7;ENSMUST00000138877.1;ENSMUST00000112913.1	237082;237082;237082;237082;237082	0;0;0;0;0
chrX	36328333	36328485	153	*	154	40	0.633828	0.258293	0.375536	113.159	Promoter (<=1kb)	20	36328353	36342611	14259	1	74365	ENSMUST00000135758.1	0	ENSMUSG00000016239	Lonrf3	LON peptidase N-terminal domain and ring finger 3	ENSMUST00000135758.1;ENSMUST00000016383.9;ENSMUST00000126147.1	74365;74365;74365	0;0;-731
chrX	73787225	73787461	237	*	238	38	0.633814	0.262344	0.37147	112.079	Promoter (<=1kb)	20	73787265	73790163	2899	1	20832	ENSMUST00000142829.1	0	ENSMUSG00000002014	Ssr4	signal sequence receptor, delta	ENSMUST00000052761.8;ENSMUST00000156299.7;ENSMUST00000140944.7;ENSMUST00000145341.1;ENSMUST00000166518.7;ENSMUST00000002090.2;ENSMUST00000136544.1;ENSMUST00000155552.7;ENSMUST00000141721.1;ENSMUST00000130738.7;ENSMUST00000142829.1;ENSMUST00000129239.1	15929;15929;15929;15929;20832;20832;20832;20832;20832;20832;20832;20832	-328;-328;-603;-4857;0;0;0;0;0;0;0;-1383
chrX	42149029	42149224	196	*	197	41	0.496177	0.18252	0.313657	109.866	Promoter (<=1kb)	20	42149317	42277185	127869	1	20843	ENSMUST00000115073.8	-93	ENSMUSG00000025862	Stag2	stromal antigen 2	ENSMUST00000115073.8;ENSMUST00000115072.7;ENSMUST00000136323.7;ENSMUST00000127618.7;ENSMUST00000141414.1;ENSMUST00000069619.13;ENSMUST00000123245.7;ENSMUST00000128799.2	20843;20843;20843;20843;20843;20843;20843;20843	0;0;0;0;0;0;0;0
chr15	89523591	89523723	133	*	134	39	0.904546	0.602216	0.30233	108.601	Promoter (<=1kb)	15	89523761	89557760	34000	1	58234	ENSMUST00000230807.1	-38	ENSMUSG00000022623	Shank3	SH3 and multiple ankyrin repeat domains 3	ENSMUST00000109309.8;ENSMUST00000066545.13;ENSMUST00000230807.1;ENSMUST00000229559.1;ENSMUST00000154240.7	58234;58234;58234;58234;58234	0;0;-38;-38;-599
chr7	4473946	4474279	334	*	335	36	0.764383	0.368018	0.396365	107.516	Promoter (<=1kb)	7	4473931	4474584	654	1	67425	ENSMUST00000167068.2	15	ENSMUSG00000006154	Eps8l1	EPS8-like 1	ENSMUST00000163804.7;ENSMUST00000167298.1;ENSMUST00000171445.7;ENSMUST00000167810.7;ENSMUST00000170423.7;ENSMUST00000167599.7;ENSMUST00000086372.7;ENSMUST00000169820.7;ENSMUST00000163893.7;ENSMUST00000163137.7;ENSMUST00000170635.1;ENSMUST00000167068.2;ENSMUST00000168924.1;ENSMUST00000164987.1	67425;67425;67425;67425;67425;67425;67425;67425;67425;67425;67425;67425;67425;67425	13272;13244;0;9453;9211;9204;0;9177;0;0;9077;0;-3149;-3387
chr5	88765117	88765242	126	*	127	40	0.41835	0.132259	0.286091	106.755	Promoter (<=1kb)	5	88764996	88783281	18286	1	13178	ENSMUST00000031311.9	121	ENSMUSG00000029366	Dck	deoxycytidine kinase	ENSMUST00000031311.9;ENSMUST00000113229.7	13178;68473	0;44262
chrX	151344540	151344658	119	*	120	30	0.768434	0.287102	0.481331	106.718	Promoter (<=1kb)	20	151291974	151344846	52873	2	331547	ENSMUST00000175942.7	188	ENSMUSG00000084771	A230072E10Rik	RIKEN cDNA A230072E10 gene	ENSMUST00000073364.5;ENSMUST00000125924.1;ENSMUST00000175942.7;ENSMUST00000175825.1	207375;207375;331547;331547	0;0;0;-2661
chr11	4947439	4947526	88	*	89	40	0.44891	0.145527	0.303383	106.36	Promoter (<=1kb)	11	4938754	4948064	9311	2	380684	ENSMUST00000093369.4	538	ENSMUSG00000020396	Nefh	neurofilament, heavy polypeptide	ENSMUST00000093369.4	380684	0
chr5	52471318	52471800	483	*	484	35	0.551312	0.158283	0.393029	105.634	Promoter (<=1kb)	5	52374651	52471483	96833	2	100503884	ENSMUST00000198008.4	0	ENSMUSG00000045790	Ccdc149	coiled-coil domain containing 149	ENSMUST00000198008.4;ENSMUST00000059428.6	100503884;100503884	0;0
chrX	99042552	99042875	324	*	325	41	0.624443	0.282198	0.342245	104.279	Promoter (<=1kb)	20	99042581	99074728	32148	1	236920	ENSMUST00000036606.13	0	ENSMUSG00000031216	Stard8	START domain containing 8	ENSMUST00000149999.7;ENSMUST00000036606.13;ENSMUST00000145820.1	236920;236920;236920	0;0;-1109
chr13	90923076	90923280	205	*	206	34	0.411219	0.0849092	0.32631	104.125	Promoter (<=1kb)	13	90923217	90924723	1507	1	66475	ENSMUST00000224463.1	0	ENSMUSG00000049517	Rps23	ribosomal protein S23	ENSMUST00000051955.8;ENSMUST00000224463.1;ENSMUST00000224430.1	66475;66475;66475	0;0;-905
chr9	60794888	60795134	247	*	248	40	0.396945	0.105272	0.291673	103.976	Promoter (<=1kb)	9	60794625	60880359	85735	1	72565	ENSMUST00000217656.1	263	ENSMUSG00000034485	Uaca	uveal autoantigen with coiled-coil domains and ankyrin repeats	ENSMUST00000214354.1;ENSMUST00000050183.6;ENSMUST00000217656.1	72565;72565;72565	0;0;0
chr17	26951691	26951994	304	*	305	21	0.74399	0.134859	0.609132	103.417	Promoter (<=1kb)	17	26952138	26970933	18796	1	240057	ENSMUST00000081285.8	-144	ENSMUSG00000067629	Syngap1	synaptic Ras GTPase activating protein 1 homolog (rat)	ENSMUST00000175377.1;ENSMUST00000194598.5;ENSMUST00000229490.1;ENSMUST00000201702.4;ENSMUST00000177932.6;ENSMUST00000201349.5;ENSMUST00000193200.5;ENSMUST00000081285.8;ENSMUST00000228963.1;ENSMUST00000231853.1	100526534;240057;240057;240057;240057;240057;240057;240057;240057;240057	-3572;0;0;0;0;0;0;-144;-325;-892
chr7	128687885	128688134	250	*	251	37	0.842849	0.512276	0.330573	101.632	Promoter (<=1kb)	7	128687546	128696359	8814	1	101490	ENSMUST00000151237.4	339	ENSMUSG00000042105	Inpp5f	inositol polyphosphate-5-phosphatase F	ENSMUST00000043138.12;ENSMUST00000142075.7;ENSMUST00000151237.4;ENSMUST00000202419.2;ENSMUST00000118605.1	101490;101490;101490;101490;101490	0;0;0;-355;-355
chr2	174295132	174295454	323	*	324	35	0.647711	0.301211	0.3465	99.8528	Promoter (<=1kb)	2	174281237	174295436	14200	2	56802	ENSMUST00000151472.7	0	ENSMUSG00000086537	Gnasas1	GNAS antisense RNA 1	ENSMUST00000109095.7;ENSMUST00000180362.7;ENSMUST00000109096.8;ENSMUST00000130940.7;ENSMUST00000130761.7;ENSMUST00000087877.10;ENSMUST00000080493.11;ENSMUST00000109088.7;ENSMUST00000154658.7;ENSMUST00000185956.6;ENSMUST00000186907.6;ENSMUST00000087876.10;ENSMUST00000151472.7;ENSMUST00000150276.1	14683;14683;14683;14683;14683;14683;14683;14683;14683;14683;14683;14683;56802;56802	0;0;0;0;0;0;0;0;0;0;0;0;0;0
chr11	96789405	96789489	85	*	86	29	0.444093	0.0754773	0.368616	99.0401	Promoter (<=1kb)	11	96789249	96808540	19292	1	12412	ENSMUST00000079702.3	156	ENSMUSG00000018666	Cbx1	chromobox 1	ENSMUST00000018810.9;ENSMUST00000134585.7;ENSMUST00000093943.9;ENSMUST00000141257.1;ENSMUST00000079702.3	12412;12412;12412;12412;12412	0;0;0;0;0
chr3	142881330	142881447	118	*	119	39	0.461234	0.156127	0.305107	98.846	Promoter (<=1kb)	3	142793811	142881658	87848	2	109333	ENSMUST00000173830.7	211	ENSMUSG00000004591	Pkn2	protein kinase N2	ENSMUST00000043812.14;ENSMUST00000173913.7;ENSMUST00000173830.7;ENSMUST00000174422.7;ENSMUST00000166330.7;ENSMUST00000172521.7;ENSMUST00000172916.1;ENSMUST00000181882.2	109333;109333;109333;109333;109333;109333;109333;320229	0;0;0;0;0;0;0;-1048
chr19	6497394	6497574	181	*	182	38	0.52318	0.154864	0.368317	98.4103	Promoter (<=1kb)	19	6497671	6509865	12195	1	18190	ENSMUST00000148391.1	-97	ENSMUSG00000033768	Nrxn2	neurexin II	ENSMUST00000113462.7;ENSMUST00000077182.12;ENSMUST00000113461.7;ENSMUST00000236635.1;ENSMUST00000235714.1;ENSMUST00000137166.7;ENSMUST00000236610.1;ENSMUST00000148391.1;ENSMUST00000113458.7;ENSMUST00000113459.1	18190;18190;18190;18190;18190;18190;18190;18190;18190;18190	0;0;0;0;0;0;0;-97;-254;-261
chr3	97658424	97658544	121	*	122	36	0.427331	0.119338	0.307994	98.3156	Promoter (<=1kb)	3	97658214	97670933	12720	1	108097	ENSMUST00000130924.7	210	ENSMUSG00000038205	Prkab2	protein kinase, AMP-activated, beta 2 non-catalytic subunit	ENSMUST00000143927.7;ENSMUST00000045743.12;ENSMUST00000130924.7;ENSMUST00000107050.7	108097;108097;108097;14263	0;0;0;29620
chrX	98890005	98890298	294	*	295	30	0.766909	0.331709	0.435199	96.4548	Promoter (<=1kb)	20	98873726	98890384	16659	2	94190	ENSMUST00000140598.1	86	ENSMUSG00000031214	Ophn1	oligophrenin 1	ENSMUST00000033560.8;ENSMUST00000113826.7;ENSMUST00000125150.7;ENSMUST00000147805.7;ENSMUST00000142267.1;ENSMUST00000156917.7;ENSMUST00000140598.1;ENSMUST00000156634.1	94190;94190;94190;94190;94190;94190;94190;94190	0;0;0;0;0;0;0;0
chr11	100414229	100414363	135	*	136	39	0.486346	0.182683	0.303663	96.1497	Promoter (<=1kb)	11	100408456	100414836	6381	2	66180	ENSMUST00000066489.12	473	ENSMUSG00000006931	P3h4	prolyl 3-hydroxylase family member 4 (non-enzymatic)	ENSMUST00000001595.9;ENSMUST00000107400.2;ENSMUST00000134815.1;ENSMUST00000066489.12;ENSMUST00000141840.1	14230;14230;14230;66180;66180	-1334;-1403;-1482;0;-2355
chr7	80688486	80688639	154	*	155	37	0.472986	0.153483	0.319502	95.6452	Promoter (<=1kb)	7	80586627	80688877	102251	2	70461	ENSMUST00000122255.7	238	ENSMUSG00000030527	Crtc3	CREB regulated transcription coactivator 3	ENSMUST00000122255.7;ENSMUST00000152668.1	70461;70461	0;0
chr14	46387596	46387811	216	*	217	37	0.536099	0.204729	0.331369	94.4495	Promoter (<=1kb)	14	46385986	46387304	1319	2	12159	ENSMUST00000226759.1	-292	ENSMUSG00000021835	Bmp4	bone morphogenetic protein 4	ENSMUST00000141358.1;ENSMUST00000111826.2;ENSMUST00000147092.1;ENSMUST00000074077.11;ENSMUST00000100676.2;ENSMUST00000226759.1;ENSMUST00000135408.1	100041724;100041724;100041724;12159;12159;12159;12159	8182;8129;6469;0;0;-292;0
chr15	102257303	102257469	167	*	168	32	0.491825	0.13265	0.359175	94.3009	Promoter (<=1kb)	15	102239989	102257349	17361	2	19411	ENSMUST00000135466.1	0	ENSMUSG00000001288	Rarg	retinoic acid receptor, gamma	ENSMUST00000043172.14;ENSMUST00000135466.1;ENSMUST00000230330.1	19411;19411;19411	0;0;-4663
chr19	34922381	34922556	176	*	177	30	0.41384	0.0838494	0.329991	93.8558	Promoter (<=1kb)	19	34922392	34975745	53354	1	240641	ENSMUST00000223907.1	0	ENSMUSG00000024795	Kif20b	kinesin family member 20B	ENSMUST00000087341.6;ENSMUST00000223907.1;ENSMUST00000223776.1	240641;240641;240641	0;0;0
chr2	153649464	153649544	81	*	82	36	0.446088	0.150845	0.295242	93.3988	Promoter (<=1kb)	2	153649454	153687730	38277	1	13436	ENSMUST00000109772.7	10	ENSMUSG00000027478	Dnmt3b	DNA methyltransferase 3B	ENSMUST00000072997.9;ENSMUST00000109773.7;ENSMUST00000081628.12;ENSMUST00000103151.7;ENSMUST00000109774.8;ENSMUST00000056495.13;ENSMUST00000088976.11;ENSMUST00000103150.9;ENSMUST00000109772.7;ENSMUST00000109771.1	13436;13436;13436;13436;13436;13436;13436;13436;13436;13436	0;0;0;0;0;0;0;0;0;-73
chr10	59221345	59221551	207	*	208	32	0.440532	0.126228	0.314304	93.0037	Promoter (<=1kb)	10	59141627	59221847	80221	2	103080	ENSMUST00000220156.1	296	ENSMUSG00000019917	Septin10	septin 10	ENSMUST00000220156.1;ENSMUST00000165971.2;ENSMUST00000182161.1	103080;103080;268301	0;0;-402
chr11	121354073	121354183	111	*	112	32	0.41868	0.11759	0.30109	89.7764	Promoter (<=1kb)	11	121331093	121354341	23249	2	66840	ENSMUST00000106110.9	158	ENSMUSG00000025173	Wdr45b	WD repeat domain 45B	ENSMUST00000106107.2;ENSMUST00000149948.7;ENSMUST00000026173.12;ENSMUST00000106110.9;ENSMUST00000136797.2;ENSMUST00000127373.1	217371;217371;66840;66840;66840;66840	0;0;0;0;0;0
chr4	33031135	33031253	119	*	120	33	0.448978	0.142716	0.306262	89.6912	Promoter (<=1kb)	4	33027142	33031323	4182	2	100504166	ENSMUST00000155691.1	70	ENSMUSG00000085037	4933421O10Rik	RIKEN cDNA 4933421O10 gene	ENSMUST00000155691.1;ENSMUST00000124992.7;ENSMUST00000029944.12	100504166;56228;56228	0;-163;-275
chr18	61176542	61176637	96	*	97	24	0.539088	0.113571	0.425517	89.4372	Promoter (<=1kb)	18	61131292	61176997	45706	2	106894	ENSMUST00000235480.1	360	ENSMUSG00000024622	Hmgxb3	HMG box domain containing 3	ENSMUST00000091884.5;ENSMUST00000235480.1;ENSMUST00000236068.1;ENSMUST00000237443.1;ENSMUST00000237498.1	106894;106894;106894;106894;106894	0;0;0;0;0
chr4	149166466	149166642	177	*	178	33	0.383966	0.0986367	0.285329	88.8099	Promoter (<=1kb)	4	149161384	149166660	5277	2	110208	ENSMUST00000143944.1	18	ENSMUSG00000028961	Pgd	phosphogluconate dehydrogenase	ENSMUST00000084124.6;ENSMUST00000156120.7;ENSMUST00000137982.1;ENSMUST00000143944.1	110208;110208;110208;110208	0;0;-4812;0
chr1	106759450	106759630	181	*	182	33	0.380684	0.0953333	0.285351	88.0315	Promoter (<=1kb)	1	106747500	106759699	12200	2	70750	ENSMUST00000187319.1	69	ENSMUSG00000009905	Kdsr	3-ketodihydrosphingosine reductase	ENSMUST00000112736.7;ENSMUST00000010049.5;ENSMUST00000187319.1	20479;70750;70750	37037;0;0
chrX	59567215	59567328	114	*	115	26	0.760984	0.342354	0.41863	86.9166	Promoter (<=1kb)	20	59131877	59567472	435596	2	14168	ENSMUST00000124402.1	144	ENSMUSG00000031137	Fgf13	fibroblast growth factor 13	ENSMUST00000119833.7;ENSMUST00000124402.1;ENSMUST00000131319.7;ENSMUST00000145767.1;ENSMUST00000150413.1	14168;14168;14168;14168;14168	0;0;0;0;0
chr7	19076355	19076461	107	*	108	33	0.397466	0.113162	0.284305	86.4751	Promoter (<=1kb)	7	19076258	19082776	6519	1	13401	ENSMUST00000108479.1	97	ENSMUSG00000030410	Dmwd	dystrophia myotonica-containing WD repeat motif	ENSMUST00000032570.13;ENSMUST00000108479.1;ENSMUST00000146429.1;ENSMUST00000138997.1;ENSMUST00000035521.10;ENSMUST00000076887.5	13401;13401;13401;13401;83434;83434	0;0;-1532;-1565;21665;21656
chrX	162759681	162760015	335	*	336	29	0.76242	0.350393	0.412027	86.1879	Promoter (<=1kb)	20	162760402	162779092	18691	1	245688	ENSMUST00000033720.11	-387	ENSMUSG00000031353	Rbbp7	retinoblastoma binding protein 7, chromatin remodeling factor	ENSMUST00000033720.11;ENSMUST00000112327.7;ENSMUST00000112326.7;ENSMUST00000138791.1	245688;245688;245688;245688	0;0;0;0
chr2	117121324	117121406	83	*	84	31	0.458804	0.140066	0.318738	85.6644	Promoter (<=1kb)	2	117121374	117182279	60906	1	114715	ENSMUST00000028829.12	0	ENSMUSG00000027351	Spred1	sprouty protein with EVH-1 domain 1, related sequence	ENSMUST00000028829.12;ENSMUST00000110901.1	114715;114715	0;-232
chr9	63602608	63602698	91	*	92	30	0.430679	0.11725	0.313428	84.7599	Promoter (<=1kb)	9	63602660	63644588	41929	1	66939	ENSMUST00000041551.8	0	ENSMUSG00000037257	Aagab	alpha- and gamma-adaptin binding protein	ENSMUST00000041551.8;ENSMUST00000042322.10;ENSMUST00000163624.7;ENSMUST00000163982.7;ENSMUST00000080527.11;ENSMUST00000171243.1;ENSMUST00000170960.1	66939;78250;78250;78250;78250;78250;78250	0;-115;-160;-160;-125;-191;-123
chr11	76679577	76680057	481	*	482	24	0.842487	0.384323	0.458164	84.29	Promoter (<=1kb)	11	76679808	76698664	18857	1	237858	ENSMUST00000062024.2	0	ENSMUSG00000046275	Trarg1	trafficking regulator of GLUT4 (SLC2A4) 1	ENSMUST00000062024.2	237858	0
chr4	133632976	133633055	80	*	81	27	0.512775	0.1426	0.370175	83.6688	Promoter (<=1kb)	4	133605299	133633469	28171	2	503610	ENSMUST00000084238.4	414	ENSMUSG00000037553	Zdhhc18	zinc finger, DHHC domain containing 18	ENSMUST00000084238.4;ENSMUST00000146464.1	503610;503610	0;0
chr9	119063559	119064033	475	*	476	28	0.914073	0.569452	0.344621	83.3172	Promoter (<=1kb)	9	119063458	119066817	3360	1	22351	ENSMUST00000136561.1	101	ENSMUSG00000038775	Vill	villin-like	ENSMUST00000051386.12;ENSMUST00000153454.1;ENSMUST00000074734.12;ENSMUST00000141185.7;ENSMUST00000126251.7;ENSMUST00000153630.1;ENSMUST00000136561.1	22351;22351;22351;22351;22351;22351;22351	0;0;0;0;0;0;0
chr7	19076516	19076623	108	*	109	32	0.39857	0.109754	0.288815	83.1022	Promoter (<=1kb)	7	19076258	19082776	6519	1	13401	ENSMUST00000108479.1	258	ENSMUSG00000030410	Dmwd	dystrophia myotonica-containing WD repeat motif	ENSMUST00000032570.13;ENSMUST00000108479.1;ENSMUST00000146429.1;ENSMUST00000138997.1;ENSMUST00000035521.10;ENSMUST00000076887.5	13401;13401;13401;13401;83434;83434	0;0;-1370;-1403;21826;21817
chr1	160212607	160212711	105	*	106	31	0.399854	0.123825	0.276029	82.1867	Promoter (<=1kb)	1	160208087	160212726	4640	2	12301	ENSMUST00000194167.1	15	ENSMUSG00000014226	Cacybp	calcyclin binding protein	ENSMUST00000014370.10;ENSMUST00000195654.1;ENSMUST00000194167.1	12301;12301;12301	0;0;0
chr4	134343873	134344225	353	*	354	30	0.706093	0.349585	0.356509	81.8606	Promoter (<=1kb)	4	134343709	134353186	9478	1	230810	ENSMUST00000081094.5	164	ENSMUSG00000028836	Slc30a2	solute carrier family 30 (zinc transporter), member 2	ENSMUST00000105873.7;ENSMUST00000105874.8;ENSMUST00000105872.7;ENSMUST00000081094.5	230810;230810;230810;230810	0;0;0;0
chr11	69966616	69966776	161	*	162	30	0.452494	0.136866	0.315628	81.4541	Promoter (<=1kb)	11	69966918	69967652	735	1	53624	ENSMUST00000151515.1	-142	ENSMUSG00000018569	Cldn7	claudin 7	ENSMUST00000108597.7;ENSMUST00000060651.5;ENSMUST00000108596.7;ENSMUST00000018713.12;ENSMUST00000151515.1;ENSMUST00000142788.7;ENSMUST00000108594.7;ENSMUST00000123701.8;ENSMUST00000151766.1;ENSMUST00000127437.7;ENSMUST00000138562.7;ENSMUST00000143788.1;ENSMUST00000108595.8	53624;53624;53624;53624;53624;54351;54351;54351;54351;54351;54351;54351;54351	0;0;0;0;-142;13496;14476;13487;2627;13285;13485;13435;14863
chr17	56757428	56757686	259	*	260	30	0.450843	0.124948	0.325895	80.553	Promoter (<=1kb)	17	56751325	56757530	6206	2	18188	ENSMUST00000044752.5	0	ENSMUSG00000039481	Nrtn	neurturin	ENSMUST00000044752.5	18188	0
chr2	173000394	173000473	80	*	81	26	0.427422	0.111106	0.316316	79.4659	Promoter (<=1kb)	2	173000124	173009445	9322	1	66679	ENSMUST00000132212.1	270	ENSMUSG00000027509	Rae1	ribonucleic acid export 1	ENSMUST00000029013.9;ENSMUST00000132212.1	66679;66679	0;0
chr11	82990955	82991200	246	*	247	27	0.426198	0.0994328	0.326765	79.4459	Promoter (<=1kb)	11	82981984	82991137	9154	2	237886	ENSMUST00000138797.1	0	ENSMUSG00000069793	Slfn9	schlafen 9	ENSMUST00000038211.12;ENSMUST00000092840.10;ENSMUST00000138797.1	237886;237886;237886	0;0;0
chr2	29965428	29965567	140	*	141	29	0.411123	0.11168	0.299443	79.1227	Promoter (<=1kb)	2	29965560	30031448	65889	1	20740	ENSMUST00000113719.8	0	ENSMUSG00000057738	Sptan1	spectrin alpha, non-erythrocytic 1	ENSMUST00000113719.8;ENSMUST00000113717.7;ENSMUST00000143918.7;ENSMUST00000113741.7;ENSMUST00000100225.8;ENSMUST00000095083.10;ENSMUST00000046257.13	20740;20740;20740;20740;20740;20740;20740	0;0;-110;-113;-113;-113;-116
chr16	91269851	91269968	118	*	119	29	0.463574	0.153695	0.309879	78.8265	Promoter (<=1kb)	16	91269772	91271933	2162	1	50914	ENSMUST00000056882.6	79	ENSMUSG00000046160	Olig1	oligodendrocyte transcription factor 1	ENSMUST00000056882.6	50914	0
chr4	100776840	100776913	74	*	75	30	0.468636	0.157493	0.311143	77.5965	Promoter (<=1kb)	4	100776675	101029220	252546	1	320508	ENSMUST00000097955.2	165	ENSMUSG00000028532	Cachd1	cache domain containing 1	ENSMUST00000030257.14;ENSMUST00000097955.2	320508;320508	0;0
chr4	96077278	96077521	244	*	245	30	0.580086	0.213476	0.36661	77.4883	Promoter (<=1kb)	4	96045231	96077524	32294	2	230459	ENSMUST00000097973.2	3	ENSMUSG00000028571	Cyp2j13	cytochrome P450, family 2, subfamily j, polypeptide 13	ENSMUST00000030305.12;ENSMUST00000097973.2;ENSMUST00000107078.8	230459;230459;230459	0;0;0
chrX	38252011	38252367	357	*	358	26	0.572594	0.167046	0.405548	76.8991	Promoter (<=1kb)	20	38215285	38252401	37117	2	245386	ENSMUST00000139358.1	34	ENSMUSG00000036502	Tmem255a	transmembrane protein 255A	ENSMUST00000089056.9;ENSMUST00000066498.7;ENSMUST00000089054.10;ENSMUST00000155848.7;ENSMUST00000139358.1	245386;245386;245386;245386;245386	0;0;0;0;0
chr18	44812025	44812122	98	*	99	30	0.459721	0.152096	0.307625	76.7467	Promoter (<=1kb)	18	44425060	44812182	387123	2	328949	ENSMUST00000089874.8	60	ENSMUSG00000071856	Mcc	mutated in colorectal cancers	ENSMUST00000089874.8	328949	0
chr8	68062584	68062655	72	*	73	28	0.496111	0.164383	0.331728	75.8198	Promoter (<=1kb)	8	67790470	68062286	271817	2	234353	ENSMUST00000150169.7	-298	ENSMUSG00000030465	Psd3	pleckstrin and Sec7 domain containing 3	ENSMUST00000212505.1;ENSMUST00000212960.1;ENSMUST00000150169.7	234353;234353;234353	-357;0;-298
chr2	32575714	32575903	190	*	191	30	0.574432	0.259049	0.315383	75.5103	Promoter (<=1kb)	2	32575718	32583782	8065	1	227733	ENSMUST00000055304.13	0	ENSMUSG00000046854	Pip5kl1	phosphatidylinositol-4-phosphate 5-kinase-like 1	ENSMUST00000140592.7;ENSMUST00000028151.6;ENSMUST00000128039.1;ENSMUST00000150419.1;ENSMUST00000055304.13;ENSMUST00000100188.2;ENSMUST00000124980.1	13481;13481;13481;13481;227733;227733;227733	4856;4856;4847;3667;0;0;-4024
chrX	51680472	51680701	230	*	231	28	0.780282	0.423113	0.357169	75.2953	Promoter (<=1kb)	20	51679992	51680565	574	2	50786	ENSMUST00000142983.1	0	ENSMUSG00000062184	Hs6st2	heparan sulfate 6-O-sulfotransferase 2	ENSMUST00000088172.11;ENSMUST00000114871.1;ENSMUST00000142738.1;ENSMUST00000142983.1;ENSMUST00000140145.1	50786;50786;50786;50786;50786	0;0;0;0;0
chrX	43429285	43429572	288	*	289	22	0.592604	0.143965	0.448639	74.9107	Promoter (<=1kb)	20	42897135	43429126	531992	2	23963	ENSMUST00000126161.7	-159	ENSMUSG00000016150	Tenm1	teneurin transmembrane protein 1	ENSMUST00000154433.7;ENSMUST00000126161.7	23963;23963	0;0
chr2	116063175	116063310	136	*	137	28	0.486766	0.146548	0.340219	74.8489	Promoter (<=1kb)	2	116049084	116062530	13447	2	17536	ENSMUST00000134314.7	-645	ENSMUSG00000027210	Meis2	Meis homeobox 2	ENSMUST00000152412.1;ENSMUST00000156095.1;ENSMUST00000028639.12;ENSMUST00000102538.10;ENSMUST00000110907.7;ENSMUST00000110908.8;ENSMUST00000110906.8;ENSMUST00000074285.7;ENSMUST00000140461.8;ENSMUST00000134314.7;ENSMUST00000133990.3;ENSMUST00000138526.1;ENSMUST00000140185.1	108168785;108168785;17536;17536;17536;17536;17536;17536;17536;17536;17536;17536;17536	-3915;-4658;0;0;0;0;0;0;-815;-645;0;-4333;4134
chr5	143314770	143314888	119	*	120	27	0.449772	0.104868	0.344905	74.2318	Promoter (<=1kb)	5	143301195	143315064	13870	2	231868	ENSMUST00000159406.7	176	ENSMUSG00000039244	E130309D02Rik	RIKEN cDNA E130309D02 gene	ENSMUST00000159406.7;ENSMUST00000046418.2;ENSMUST00000160498.1;ENSMUST00000162332.1;ENSMUST00000001900.8;ENSMUST00000159813.7;ENSMUST00000161915.7	231868;231868;231868;231868;72881;72881;72881	0;0;0;0;14368;14332;11466
chr5	24451698	24451826	129	*	130	28	0.439041	0.136224	0.302817	73.9279	Promoter (<=1kb)	5	24452177	24502047	49871	1	213990	ENSMUST00000024123.8	-351	ENSMUSG00000023353	Agap3	ArfGAP with GTPase domain, ankyrin repeat and PH domain 3	ENSMUST00000024123.8;ENSMUST00000212381.1;ENSMUST00000199647.1;ENSMUST00000030799.14;ENSMUST00000115036.7;ENSMUST00000115033.7;ENSMUST00000238335.1;ENSMUST00000127194.1;ENSMUST00000123167.1	213990;213990;213990;64295;64295;64295;64295;64295;64295	-351;-381;-508;-3844;-4381;-4073;-4746;-4111;-3907
chr15	67176686	67176845	160	*	161	25	0.461644	0.0992848	0.362359	73.1066	Promoter (<=1kb)	15	67102875	67176830	73956	2	20442	ENSMUST00000229028.1	0	ENSMUSG00000013846	St3gal1	ST3 beta-galactoside alpha-2,3-sialyltransferase 1	ENSMUST00000229028.1;ENSMUST00000229742.1;ENSMUST00000229213.1	20442;20442;20442	0;0;0
chrX	42148775	42148967	193	*	194	28	0.519538	0.195125	0.324414	72.9469	Promoter (<=1kb)	20	42149317	42277185	127869	1	20843	ENSMUST00000115073.8	-350	ENSMUSG00000025862	Stag2	stromal antigen 2	ENSMUST00000115073.8;ENSMUST00000115072.7;ENSMUST00000136323.7;ENSMUST00000127618.7;ENSMUST00000141414.1;ENSMUST00000069619.13;ENSMUST00000123245.7;ENSMUST00000128799.2	20843;20843;20843;20843;20843;20843;20843;20843	0;0;0;0;0;0;0;0
chr2	94010728	94010894	167	*	168	28	0.431896	0.125218	0.306678	72.6366	Promoter (<=1kb)	2	93980550	94010807	30258	2	69113	ENSMUST00000111240.7	0	ENSMUSG00000040174	Alkbh3	alkB homolog 3, alpha-ketoglutarate-dependent dioxygenase	ENSMUST00000111240.7;ENSMUST00000040005.12;ENSMUST00000138046.7;ENSMUST00000126378.7;ENSMUST00000138107.7;ENSMUST00000156763.7;ENSMUST00000130289.1	69113;69113;69113;69113;69113;69113;69113	0;0;-297;0;0;0;0
chr19	4855358	4855511	154	*	155	29	0.490214	0.16682	0.323395	72.5696	Promoter (<=1kb)	19	4855253	4856125	873	1	56464	ENSMUST00000237011.1	105	ENSMUSG00000083282	Ctsf	cathepsin F	ENSMUST00000119694.2;ENSMUST00000237755.1;ENSMUST00000237504.1;ENSMUST00000237784.1;ENSMUST00000237011.1;ENSMUST00000236406.1;ENSMUST00000235464.1;ENSMUST00000237401.1;ENSMUST00000235931.1;ENSMUST00000235264.1;ENSMUST00000238118.1;ENSMUST00000235354.1	56464;56464;56464;56464;56464;56464;56464;56464;56464;56464;56464;56464	0;0;0;0;0;-198;-249;-735;-2772;-3782;-3870;-4386
chr11	86757489	86757612	124	*	125	26	0.407428	0.0883099	0.319118	72.5466	Promoter (<=1kb)	11	86694351	86757565	63215	2	67300	ENSMUST00000103186.10	0	ENSMUSG00000047126	Cltc	clathrin, heavy polypeptide (Hc)	ENSMUST00000103186.10;ENSMUST00000060766.15	67300;67300	0;0
chr3	135423397	135423475	79	*	80	25	0.428438	0.117083	0.311355	72.0196	Promoter (<=1kb)	3	135410012	135423407	13396	2	67006	ENSMUST00000120988.1	0	ENSMUSG00000028165	Cisd2	CDGSH iron sulfur domain 2	ENSMUST00000029815.7;ENSMUST00000120988.1	67006;67006	0;0
chr13	58127540	58127611	72	*	73	27	0.421156	0.133135	0.288021	71.1682	Promoter (<=1kb)	13	58125879	58128556	2678	2	77134	ENSMUST00000007980.6	945	ENSMUSG00000007836	Hnrnpa0	heterogeneous nuclear ribonucleoprotein A0	ENSMUST00000007980.6	77134	0
chr17	3115148	3115230	83	*	84	25	0.439389	0.124044	0.315345	70.528	Promoter (<=1kb)	17	3115249	3159345	44097	1	106583	ENSMUST00000232048.1	-19	ENSMUSG00000046201	Scaf8	SR-related CTD-associated factor 8	ENSMUST00000232079.1;ENSMUST00000076734.7;ENSMUST00000232048.1	106583;106583;106583	0;0;-19
chr7	6286422	6286539	118	*	119	26	0.396193	0.095914	0.300279	70.0553	Promoter (<=1kb)	7	6286579	6307883	21305	1	384763	ENSMUST00000086327.11	-40	ENSMUSG00000054893	Zfp667	zinc finger protein 667	ENSMUST00000086327.11;ENSMUST00000153840.1;ENSMUST00000170776.7;ENSMUST00000108562.1;ENSMUST00000147784.1;ENSMUST00000121024.7;ENSMUST00000128903.1;ENSMUST00000155248.1	384763;384763;384763;384763;384763;627821;627821;627821	-40;-54;-75;-1329;-3995;0;0;0
chr7	90443730	90443873	144	*	145	23	0.440121	0.106893	0.333228	69.5733	Promoter (<=1kb)	7	90443755	90445435	1681	1	233490	ENSMUST00000107205.2	0	ENSMUSG00000051451	Crebzf	CREB/ATF bZIP transcription factor	ENSMUST00000061767.4;ENSMUST00000107206.2;ENSMUST00000126041.1;ENSMUST00000143408.2;ENSMUST00000107205.2;ENSMUST00000208379.1;ENSMUST00000207252.1;ENSMUST00000209102.1;ENSMUST00000146291.1	233490;233490;233490;233490;233490;233490;233490;233490;233490	0;0;0;0;0;-6;-14;-310;-830
chrX	85776175	85776438	264	*	265	23	0.538802	0.152183	0.38662	69.5522	Promoter (<=1kb)	20	85701937	85776624	74688	2	14933	ENSMUST00000142152.1	186	ENSMUSG00000025059	Gk	glycerol kinase	ENSMUST00000142152.1;ENSMUST00000156390.7;ENSMUST00000113978.8;ENSMUST00000026039.14	14933;14933;14933;14933	0;0;0;0
chr3	152668198	152668300	103	*	104	25	0.615105	0.20967	0.405435	69.4827	Promoter (<=1kb)	3	152462815	152668360	205546	2	229949	ENSMUST00000045262.10	60	ENSMUSG00000039058	Ak5	adenylate kinase 5	ENSMUST00000045262.10;ENSMUST00000181093.1	229949;99542	0;0
chr14	14702473	14702807	335	*	336	27	0.44739	0.128928	0.318462	69.2311	Promoter (<=1kb)	14	14702279	14799940	97662	1	218756	ENSMUST00000057015.7	194	ENSMUSG00000021733	Slc4a7	solute carrier family 4, sodium bicarbonate cotransporter, member 7	ENSMUST00000057015.7;ENSMUST00000225496.1;ENSMUST00000225232.2;ENSMUST00000224197.1;ENSMUST00000223607.2;ENSMUST00000223761.2;ENSMUST00000223981.2;ENSMUST00000224222.2;ENSMUST00000225175.2;ENSMUST00000225238.2;ENSMUST00000225630.2;ENSMUST00000225979.2;ENSMUST00000226079.2	218756;218756;218756;218756;218756;218756;218756;218756;218756;218756;218756;218756;218756	0;-218;-258;-261;-272;-272;-272;-272;-272;-272;-272;-272;-272
chr3	121426979	121427078	100	*	101	24	0.497228	0.159722	0.337506	69.1735	Promoter (<=1kb)	3	121427282	121450358	23077	1	71994	ENSMUST00000198649.4	-204	ENSMUSG00000053931	Cnn3	calponin 3, acidic	ENSMUST00000029773.12;ENSMUST00000199188.4;ENSMUST00000197135.4;ENSMUST00000198649.4	71994;71994;71994;71994	0;0;0;-204
chrX	8096908	8097148	241	*	242	20	0.624022	0.189714	0.434308	69.0062	Promoter (<=1kb)	20	8097087	8106701	9615	1	627782	ENSMUST00000123120.1	0	ENSMUSG00000086404	Gm6787	proteasome (prosome, macropain) subunit, beta type 7 pseudogene	ENSMUST00000123120.1	627782	0
chr9	66919781	66919898	118	*	119	24	0.455067	0.128704	0.326363	68.7962	Promoter (<=1kb)	9	66843664	66919687	76024	2	235442	ENSMUST00000041139.8	-94	ENSMUSG00000036943	Rab8b	RAB8B, member RAS oncogene family	ENSMUST00000041139.8	235442	-94
chr17	46628544	46628762	219	*	220	21	0.584488	0.18058	0.403908	68.6417	Promoter (<=1kb)	17	46564471	46629504	65034	2	71461	ENSMUST00000044442.9	742	ENSMUSG00000023972	Ptk7	PTK7 protein tyrosine kinase 7	ENSMUST00000044442.9;ENSMUST00000233974.1;ENSMUST00000003642.6	71461;74764;74764	0;17260;16382
chr2	5895443	5895538	96	*	97	29	0.44892	0.119747	0.329173	68.1656	Promoter (<=1kb)	2	5870987	5895432	24446	2	57743	ENSMUST00000102981.9	-11	ENSMUSG00000025816	Sec61a2	Sec61, alpha subunit 2 (S. cerevisiae)	ENSMUST00000095147.8;ENSMUST00000026924.6;ENSMUST00000102981.9;ENSMUST00000193792.5;ENSMUST00000026926.4;ENSMUST00000194565.1	209692;209692;57743;57743;57743;57743	47254;47205;-11;-109;-124;-109
chrX	42068704	42068943	240	*	241	18	0.680935	0.162991	0.517944	67.998	Promoter (<=1kb)	20	42068755	42109656	40902	1	11798	ENSMUST00000145065.1	0	ENSMUSG00000025860	Xiap	X-linked inhibitor of apoptosis	ENSMUST00000141316.7;ENSMUST00000225851.1;ENSMUST00000224454.1;ENSMUST00000115094.7;ENSMUST00000126375.1;ENSMUST00000150635.7;ENSMUST00000115095.8;ENSMUST00000146874.2;ENSMUST00000145065.1;ENSMUST00000055483.9	11798;11798;11798;11798;11798;11798;11798;11798;11798;11798	0;8783;0;0;0;0;0;0;0;-2382
chr4	130792686	130792766	81	*	82	27	0.439491	0.139742	0.299748	67.4694	Promoter (<=1kb)	4	130792704	130817273	24570	1	20970	ENSMUST00000146093.1	0	ENSMUSG00000025743	Sdc3	syndecan 3	ENSMUST00000070478.3;ENSMUST00000146093.1	20970;20970	0;0
chrX	99976473	99976583	111	*	112	25	0.675469	0.320537	0.354932	66.1984	Promoter (<=1kb)	20	99975781	100397156	421376	1	13607	ENSMUST00000071453.2	692	ENSMUSG00000059327	Eda	ectodysplasin-A	ENSMUST00000134582.1;ENSMUST00000113781.7;ENSMUST00000113783.7;ENSMUST00000113775.7;ENSMUST00000113776.7;ENSMUST00000113779.7;ENSMUST00000113778.7;ENSMUST00000113780.7;ENSMUST00000113777.7;ENSMUST00000071453.2	13607;13607;13607;13607;13607;13607;13607;13607;13607;13607	0;0;0;0;0;0;0;0;0;0
chrX	101254125	101254304	180	*	181	21	0.571486	0.192106	0.379379	65.7592	Promoter (<=1kb)	20	101254528	101260873	6346	1	54601	ENSMUST00000062000.5	-224	ENSMUSG00000042903	Foxo4	forkhead box O4	ENSMUST00000062000.5;ENSMUST00000150558.1;ENSMUST00000138437.2	54601;54601;54601	0;-263;-517
chr14	25459547	25459637	91	*	92	25	0.383566	0.105217	0.27835	64.8168	Promoter (<=1kb)	14	25459292	25649574	190283	1	328365	ENSMUST00000159766.7	255	ENSMUSG00000007817	Zmiz1	zinc finger, MIZ-type containing 1	ENSMUST00000161766.7;ENSMUST00000162645.7;ENSMUST00000007961.14;ENSMUST00000159766.7	328365;328365;328365;328365	0;0;0;0
chr9	62520165	62520432	268	*	269	21	0.972531	0.663036	0.309495	63.9976	Promoter (<=1kb)	9	62432494	62520436	87943	2	235431	ENSMUST00000173171.2	4	ENSMUSG00000041729	Coro2b	coronin, actin binding protein, 2B	ENSMUST00000048043.11;ENSMUST00000173171.2;ENSMUST00000123379.1	235431;235431;235431	0;0;0
chr17	43630286	43630416	131	*	132	23	0.675152	0.317307	0.357845	63.9926	Promoter (<=1kb)	17	43615335	43630299	14965	2	210510	ENSMUST00000168073.8	0	ENSMUSG00000040140	Tdrd6	tudor domain containing 6	ENSMUST00000168073.8;ENSMUST00000045717.6;ENSMUST00000233077.1	210510;210510;210510	0;-20;-20
chrX	42502655	42503010	356	*	357	19	0.616982	0.192312	0.42467	63.5855	Promoter (<=1kb)	20	42502760	42521872	19113	1	20400	ENSMUST00000153948.1	0	ENSMUSG00000005696	Sh2d1a	SH2 domain containing 1A	ENSMUST00000129855.7;ENSMUST00000189753.6;ENSMUST00000005839.10;ENSMUST00000115070.7;ENSMUST00000153948.1	20400;20400;20400;20400;20400	0;0;0;0;0
chr3	142881602	142881707	106	*	107	22	0.473518	0.151975	0.321543	63.2125	Promoter (<=1kb)	3	142793811	142881658	87848	2	109333	ENSMUST00000173830.7	0	ENSMUSG00000004591	Pkn2	protein kinase N2	ENSMUST00000043812.14;ENSMUST00000173913.7;ENSMUST00000173830.7;ENSMUST00000174422.7;ENSMUST00000166330.7;ENSMUST00000172521.7;ENSMUST00000172916.1;ENSMUST00000181882.2	109333;109333;109333;109333;109333;109333;109333;320229	0;0;0;0;0;0;0;-788
chr7	101836455	101836634	180	*	181	25	0.432238	0.130657	0.301581	61.9596	Promoter (<=1kb)	7	101833515	101836603	3089	2	16332	ENSMUST00000211514.1	0	ENSMUSG00000032737	Inppl1	inositol polyphosphate phosphatase-like 1	ENSMUST00000094141.6;ENSMUST00000210598.1;ENSMUST00000211604.1;ENSMUST00000209329.1;ENSMUST00000211566.1;ENSMUST00000035836.13;ENSMUST00000165052.7;ENSMUST00000185929.1;ENSMUST00000211514.1;ENSMUST00000209861.1	14276;14276;14276;14276;14276;16332;16332;16332;16332;16332	8683;20560;4542;8697;8670;0;0;0;0;0
chr4	139574799	139574902	104	*	105	23	0.371285	0.0940887	0.277197	61.9197	Promoter (<=1kb)	4	139574720	139620382	45663	1	212632	ENSMUST00000174078.1	79	ENSMUSG00000041025	Iffo2	intermediate filament family orphan 2	ENSMUST00000123827.8;ENSMUST00000040023.15;ENSMUST00000174078.1	212632;212632;212632	0;0;0
chr16	76372985	76373052	68	*	69	23	0.414353	0.115073	0.29928	61.824	Promoter (<=1kb)	16	76290862	76373049	82188	2	268903	ENSMUST00000054178.7	0	ENSMUSG00000048490	Nrip1	nuclear receptor interacting protein 1	ENSMUST00000121927.7;ENSMUST00000054178.7;ENSMUST00000231585.1;ENSMUST00000231304.1;ENSMUST00000141182.1;ENSMUST00000128871.1;ENSMUST00000145649.1	268903;268903;268903;268903;268903;268903;268903	0;0;0;0;0;0;0
chr2	26628707	26628804	98	*	99	20	0.576051	0.159563	0.416488	61.6532	Promoter (<=1kb)	2	26628494	26633007	4514	1	56279	ENSMUST00000153849.1	213	ENSMUSG00000036186	Dipk1b	divergent protein kinase domain 1B	ENSMUST00000174066.2;ENSMUST00000074240.3;ENSMUST00000153849.1	56279;56279;56279	0;0;0
chr17	85687761	85687859	99	*	100	18	0.522434	0.147063	0.375371	59.4888	Promoter (<=1kb)	17	85684282	85688254	3973	2	20472	ENSMUST00000024947.7	395	ENSMUSG00000024134	Six2	sine oculis-related homeobox 2	ENSMUST00000163568.3;ENSMUST00000024947.7	20472;20472	0;0
chrX	42151851	42152206	356	*	357	17	0.537678	0.129474	0.408204	59.3341	Promoter (<=1kb)	20	42152180	42221029	68850	1	20843	ENSMUST00000128799.2	0	ENSMUSG00000025862	Stag2	stromal antigen 2	ENSMUST00000115073.8;ENSMUST00000115072.7;ENSMUST00000136323.7;ENSMUST00000127618.7;ENSMUST00000141414.1;ENSMUST00000069619.13;ENSMUST00000123245.7;ENSMUST00000128799.2	20843;20843;20843;20843;20843;20843;20843;20843	0;0;0;0;0;0;0;0
chr11	83851153	83851402	250	*	251	23	0.573661	0.235395	0.338266	59.1007	Promoter (<=1kb)	11	83850874	83905816	54943	1	21410	ENSMUST00000108114.8	279	ENSMUSG00000020679	Hnf1b	HNF1 homeobox B	ENSMUST00000135975.2;ENSMUST00000021016.9;ENSMUST00000108114.8;ENSMUST00000146786.7;ENSMUST00000108113.2	21410;21410;21410;21410;21410	0;0;0;-840;-1558
chr9	86572317	86572462	146	*	147	23	0.447012	0.145411	0.301601	59.0701	Promoter (<=1kb)	9	86572053	86574840	2788	1	69519	ENSMUST00000179212.2	264	ENSMUSG00000032417	Rwdd2a	RWD domain containing 2A	ENSMUST00000070064.10;ENSMUST00000072585.7;ENSMUST00000186193.6;ENSMUST00000187251.1;ENSMUST00000185566.6;ENSMUST00000034988.9;ENSMUST00000179212.2	109785;109785;109785;109785;69519;69519;69519	-490;-489;-524;-475;0;0;0
chrX	51018545	51018692	148	*	149	16	0.778736	0.282922	0.495814	57.7293	Promoter (<=1kb)	20	51003912	51018018	14107	2	72065	ENSMUST00000053593.7	-527	ENSMUSG00000050029	Rap2c	RAP2C, member of RAS oncogene family	ENSMUST00000053593.7	72065	-527
chr8	119447318	119447443	126	*	127	20	0.489867	0.143767	0.3461	57.3129	Promoter (<=1kb)	8	119446719	119472640	25922	1	117148	ENSMUST00000098363.9	599	ENSMUSG00000031837	Necab2	N-terminal EF-hand calcium binding protein 2	ENSMUST00000098363.9;ENSMUST00000148328.1;ENSMUST00000131448.7;ENSMUST00000152420.7;ENSMUST00000126414.7;ENSMUST00000212112.1;ENSMUST00000098365.3;ENSMUST00000145604.7;ENSMUST00000144381.1	117148;117148;71839;71839;71839;71839;71839;71839;71839	0;-4989;13194;10200;10196;10169;10156;10151;10129
chr7	49342719	49342969	251	*	252	20	0.642624	0.262375	0.380249	57.2707	Promoter (<=1kb)	7	49343474	49408664	65191	1	78286	ENSMUST00000207743.1	-505	ENSMUSG00000052512	Nav2	neuron navigator 2	ENSMUST00000183659.7;ENSMUST00000184809.7;ENSMUST00000064395.12;ENSMUST00000184945.7;ENSMUST00000184124.7;ENSMUST00000184928.7;ENSMUST00000184955.7;ENSMUST00000207743.1	78286;78286;78286;78286;78286;78286;78286;78286	0;0;0;0;0;0;0;0
chr2	129066202	129066348	147	*	148	21	0.419396	0.115577	0.303819	57.1416	Promoter (<=1kb)	2	129065985	129068105	2121	1	69737	ENSMUST00000144730.1	217	ENSMUSG00000027394	Ttl	tubulin tyrosine ligase	ENSMUST00000143857.1;ENSMUST00000035812.13;ENSMUST00000144730.1	668894;69737;69737	-516;0;0
chrX	52164753	52164961	209	*	210	20	0.672227	0.311504	0.360722	56.9267	Promoter (<=1kb)	20	52053021	52165252	112232	2	14735	ENSMUST00000033450.2	291	ENSMUSG00000031119	Gpc4	glypican 4	ENSMUST00000033450.2	14735	0
chr4	106315853	106315950	98	*	99	21	0.452424	0.133251	0.319173	56.7553	Promoter (<=1kb)	4	106316213	106441317	125105	1	329908	ENSMUST00000165709.7	-263	ENSMUSG00000028514	Usp24	ubiquitin specific peptidase 24	ENSMUST00000165709.7;ENSMUST00000106798.6;ENSMUST00000094933.4	329908;329908;329908	-263;-270;-284
chr11	120948440	120948679	240	*	241	20	0.465567	0.133103	0.332463	55.9642	Promoter (<=1kb)	11	120948480	120958775	10296	1	80879	ENSMUST00000070653.12	0	ENSMUSG00000025161	Slc16a3	solute carrier family 16 (monocarboxylic acid transporters), member 3	ENSMUST00000070653.12;ENSMUST00000154187.7;ENSMUST00000100130.9;ENSMUST00000129473.7;ENSMUST00000168579.7;ENSMUST00000133029.1;ENSMUST00000140467.1	80879;80879;80879;80879;80879;80879;80879	0;-374;-388;-392;-402;-2009;-2459
chr11	97699026	97699125	100	*	101	22	0.456992	0.135923	0.321069	55.7761	Promoter (<=1kb)	11	97688823	97699384	10562	2	22658	ENSMUST00000179765.7	259	ENSMUSG00000018537	Pcgf2	polycomb group ring finger 2	ENSMUST00000179765.7;ENSMUST00000169807.7;ENSMUST00000103148.7;ENSMUST00000018681.13;ENSMUST00000126185.1;ENSMUST00000103147.4;ENSMUST00000138265.1	22658;22658;22658;22658;22658;26446;26446	0;0;0;0;0;-4274;-4309
chrX	135009223	135009404	182	*	183	17	0.523015	0.117504	0.405511	55.6921	Promoter (<=1kb)	20	134971375	135009209	37835	2	215693	ENSMUST00000064659.5	-14	ENSMUSG00000052676	Zmat1	zinc finger, matrin type 1	ENSMUST00000113185.8;ENSMUST00000064659.5	215693;215693	-38;-14
chr3	108415234	108415383	150	*	151	20	0.55399	0.213504	0.340486	55.6661	Promoter (<=1kb)	3	108390851	108415552	24702	2	53883	ENSMUST00000090558.9	169	ENSMUSG00000068740	Celsr2	cadherin, EGF LAG seven-pass G-type receptor 2	ENSMUST00000090558.9	53883	0
chr1	34236647	34236903	257	*	258	22	0.479624	0.143663	0.335961	55.6638	Promoter (<=1kb)	1	34236596	34274283	37688	1	13518	ENSMUST00000194192.2	51	ENSMUSG00000026131	Dst	dystonin	ENSMUST00000183034.4;ENSMUST00000097786.9;ENSMUST00000115104.9;ENSMUST00000097785.9;ENSMUST00000185269.6;ENSMUST00000194192.2	13518;13518;13518;13518;13518;13518	0;0;0;0;0;0
chr12	73997545	73997677	133	*	134	20	0.498286	0.150905	0.347381	55.3721	Promoter (<=1kb)	12	73997661	74273267	275607	1	238266	ENSMUST00000221220.1	0	ENSMUSG00000044912	Syt16	synaptotagmin XVI	ENSMUST00000221220.1;ENSMUST00000110451.3;ENSMUST00000221973.1;ENSMUST00000221073.1	238266;238266;238266;238266	0;-84;-100;-122
chr11	61494926	61495176	251	*	252	14	0.808255	0.338706	0.46955	55.3135	Promoter (<=1kb)	11	61491596	61494406	2811	2	23939	ENSMUST00000135521.1	-520	ENSMUSG00000001034	Mapk7	mitogen-activated protein kinase 7	ENSMUST00000101085.8;ENSMUST00000128478.1;ENSMUST00000152755.7;ENSMUST00000079080.12;ENSMUST00000108714.1;ENSMUST00000125840.7;ENSMUST00000153441.1;ENSMUST00000126495.7;ENSMUST00000129272.7;ENSMUST00000139663.7;ENSMUST00000135521.1;ENSMUST00000139932.7;ENSMUST00000123360.7;ENSMUST00000140779.1	23939;23939;23939;23939;23939;23939;23939;23939;23939;23939;23939;23939;23939;23939	-660;-660;-660;-630;-630;-630;-3988;-1221;-660;-660;-520;-738;-660;-738
chr4	142239365	142239498	134	*	135	21	0.525471	0.204531	0.32094	55.1233	Promoter (<=1kb)	4	142139240	142239401	100162	2	71529	ENSMUST00000036476.9	0	ENSMUSG00000040606	Kazn	kazrin, periplakin interacting protein	ENSMUST00000036476.9	71529	0
chr16	32661279	32661565	287	*	288	17	0.859937	0.382586	0.477351	54.8955	Promoter (<=1kb)	16	32661252	32683493	22242	1	51789	ENSMUST00000238856.1	27	ENSMUSG00000022791	Tnk2	tyrosine kinase, non-receptor, 2	ENSMUST00000145627.7;ENSMUST00000124585.1;ENSMUST00000115126.8;ENSMUST00000115124.8;ENSMUST00000115125.7;ENSMUST00000115123.8;ENSMUST00000164358.2;ENSMUST00000150383.7;ENSMUST00000238891.1;ENSMUST00000238806.1;ENSMUST00000238856.1;ENSMUST00000156614.2;ENSMUST00000141256.1	51789;51789;51789;51789;51789;51789;51789;51789;51789;51789;51789;51789;675921	0;0;0;0;0;0;0;0;0;0;0;-2196;6632
chr10	82629790	82629868	79	*	80	18	0.445144	0.112083	0.333062	54.8303	Promoter (<=1kb)	10	82629828	82650324	20497	1	21665	ENSMUST00000092266.10	0	ENSMUSG00000034674	Tdg	thymine DNA glycosylase	ENSMUST00000092266.10;ENSMUST00000151390.7;ENSMUST00000133227.1;ENSMUST00000145370.7	21665;21665;21665;624784	0;0;-8;-799
chr11	117790486	117790704	219	*	220	20	0.749196	0.41255	0.336645	54.6984	Promoter (<=1kb)	11	117791188	117792613	1426	1	217356	ENSMUST00000156458.1	-484	ENSMUSG00000050106	Tmc8	transmembrane channel-like gene family 8	ENSMUST00000050874.13;ENSMUST00000106334.8;ENSMUST00000117781.7;ENSMUST00000119455.1;ENSMUST00000156458.1	217356;217356;217356;217356;217356	0;0;0;0;-484
chr2	166805745	166805867	123	*	124	20	0.427778	0.126782	0.300996	54.6362	Promoter (<=1kb)	2	166805588	166898052	92465	1	99371	ENSMUST00000099078.9	157	ENSMUSG00000074582	Arfgef2	ADP-ribosylation factor guanine nucleotide-exchange factor 2 (brefeldin A-inhibited)	ENSMUST00000099078.9	99371	0
chr16	8424415	8424592	178	*	179	18	0.51678	0.131115	0.385665	54.3757	Promoter (<=1kb)	16	8409275	8425136	15862	2	74720	ENSMUST00000023400.3	544	ENSMUSG00000022715	Tmem114	transmembrane protein 114	ENSMUST00000023400.3	74720	0
chrX	73228705	73228864	160	*	161	19	0.750617	0.350122	0.400495	53.9653	Promoter (<=1kb)	20	73228291	73230795	2505	1	14070	ENSMUST00000105111.3	414	ENSMUSG00000078317	F8a	factor 8-associated gene A	ENSMUST00000105111.3;ENSMUST00000179600.7;ENSMUST00000068551.8	14070;574438;72891	0;0;14204
chr4	86930918	86930984	67	*	68	21	0.61327	0.289725	0.323545	53.9241	Promoter (<=1kb)	4	86930691	86934822	4132	1	230379	ENSMUST00000135874.1	227	ENSMUSG00000038007	Acer2	alkaline ceramidase 2	ENSMUST00000128712.1;ENSMUST00000135874.1	230379;230379	0;0
chr11	33146789	33146881	93	*	94	21	0.476124	0.141419	0.334705	53.9011	Promoter (<=1kb)	11	33117430	33146795	29366	2	14172	ENSMUST00000109363.7	0	ENSMUSG00000057967	Fgf18	fibroblast growth factor 18	ENSMUST00000109363.7;ENSMUST00000020507.7	14172;14172	0;0
chr17	50508884	50508957	74	*	75	21	0.460499	0.156077	0.304422	53.6505	Promoter (<=1kb)	17	50509403	50688484	179082	1	224860	ENSMUST00000043938.7	-446	ENSMUSG00000038910	Plcl2	phospholipase C-like 2	ENSMUST00000043938.7	224860	0
chr11	28583224	28583323	100	*	101	16	0.636827	0.204428	0.432399	53.4246	Promoter (<=1kb)	11	28387152	28583995	196844	2	216613	ENSMUST00000146385.8	672	ENSMUSG00000032878	Ccdc85a	coiled-coil domain containing 85A	ENSMUST00000093253.9;ENSMUST00000109502.8;ENSMUST00000042534.14;ENSMUST00000146385.8;ENSMUST00000109501.1	216613;216613;216613;216613;216613	0;0;0;0;0
chr3	63899065	63899182	118	*	119	20	0.416846	0.108161	0.308685	53.3776	Promoter (<=1kb)	3	63869450	63899373	29924	2	269437	ENSMUST00000161052.2	191	ENSMUSG00000036834	Plch1	phospholipase C, eta 1	ENSMUST00000177143.7;ENSMUST00000159188.1;ENSMUST00000161052.2	269437;269437;269437	0;0;0
chr7	66109252	66109335	84	*	85	19	0.420142	0.118486	0.301655	53.2582	Promoter (<=1kb)	7	66109515	66173798	64284	1	269941	ENSMUST00000036372.7	-180	ENSMUSG00000032640	Chsy1	chondroitin sulfate synthase 1	ENSMUST00000036372.7	269941	-180
chr4	109977832	109977939	108	*	109	21	0.478029	0.175345	0.302684	53.2153	Promoter (<=1kb)	4	109978053	109983687	5635	1	242620	ENSMUST00000061187.3	-114	ENSMUSG00000047143	Dmrta2	doublesex and mab-3 related transcription factor like family A2	ENSMUST00000061187.3	242620	-114
chr9	54586425	54586498	74	*	75	20	0.481497	0.154335	0.327163	52.8238	Promoter (<=1kb)	9	54586481	54603945	17465	1	67834	ENSMUST00000215273.1	0	ENSMUSG00000032279	Idh3a	isocitrate dehydrogenase 3 (NAD+) alpha	ENSMUST00000217484.1;ENSMUST00000215273.1;ENSMUST00000213729.1;ENSMUST00000167866.1	67834;67834;67834;67834	0;0;-12;-13
chr5	113310900	113311026	127	*	128	20	0.63525	0.287229	0.348021	52.6948	Promoter (<=1kb)	5	113243220	113310786	67567	2	52850	ENSMUST00000048112.12	-114	ENSMUSG00000042216	Sgsm1	small G protein signaling modulator 1	ENSMUST00000048112.12;ENSMUST00000145708.7;ENSMUST00000112325.7;ENSMUST00000154248.7;ENSMUST00000140981.1	52850;52850;52850;52850;52850	-114;-123;-161;-203;-180
chr11	120484902	120485019	118	*	119	20	0.44787	0.125931	0.321939	52.6894	Promoter (<=1kb)	11	120485027	120488457	3431	1	56282	ENSMUST00000137619.1	-8	ENSMUSG00000039640	Mrpl12	mitochondrial ribosomal protein L12	ENSMUST00000106203.8;ENSMUST00000106205.8;ENSMUST00000135231.2;ENSMUST00000043627.7;ENSMUST00000137619.1	15239;15239;15239;56282;56282	17267;17267;7387;0;-8
chrX	93286522	93286768	247	*	248	21	0.58781	0.252019	0.335791	52.6218	Promoter (<=1kb)	20	93286510	93298062	11553	1	11878	ENSMUST00000113947.5	12	ENSMUSG00000035277	Arx	aristaless related homeobox	ENSMUST00000046565.12;ENSMUST00000113947.5	11878;11878	0;0
chr19	45150858	45150907	50	*	51	20	0.491271	0.179865	0.311406	52.4806	Promoter (<=1kb)	19	45150680	45156943	6264	1	21908	ENSMUST00000026236.10	178	ENSMUSG00000025215	Tlx1	T cell leukemia, homeobox 1	ENSMUST00000026236.10;ENSMUST00000174617.2	21908;21908	0;-562
chr7	49246179	49246258	80	*	81	19	0.402503	0.116026	0.286477	52.4706	Promoter (<=1kb)	7	49246189	49409643	163455	1	78286	ENSMUST00000184809.7	0	ENSMUSG00000052512	Nav2	neuron navigator 2	ENSMUST00000183659.7;ENSMUST00000184809.7;ENSMUST00000064395.12;ENSMUST00000184945.7;ENSMUST00000184124.7	78286;78286;78286;78286;78286	0;0;0;0;0
chr8	84639111	84639160	50	*	51	18	0.396675	0.105024	0.291651	52.3121	Promoter (<=1kb)	8	84638991	84639434	444	1	12286	ENSMUST00000130507.1	120	ENSMUSG00000034656	Cacna1a	calcium channel, voltage-dependent, P/Q type, alpha 1A subunit	ENSMUST00000238701.1;ENSMUST00000121390.7;ENSMUST00000122053.1;ENSMUST00000215756.1;ENSMUST00000238337.1;ENSMUST00000144879.7;ENSMUST00000130507.1	12286;12286;12286;12286;12286;12286;12286	0;0;0;0;0;37641;0
chr1	21961872	21961952	81	*	82	20	0.430216	0.116016	0.3142	52.1295	Promoter (<=1kb)	1	21398408	21961942	563535	2	226922	ENSMUST00000115300.7	0	ENSMUSG00000028033	Kcnq5	potassium voltage-gated channel, subfamily Q, member 5	ENSMUST00000029667.12;ENSMUST00000115300.7;ENSMUST00000173058.7;ENSMUST00000173404.1;ENSMUST00000174183.7;ENSMUST00000115299.7	226922;226922;226922;226922;226922;226922	-291;0;-291;-291;-291;-207
chr13	98016033	98016259	227	*	228	20	0.649635	0.318564	0.331071	51.6653	Promoter (<=1kb)	13	97899469	98016417	116949	2	110596	ENSMUST00000238746.1	158	ENSMUSG00000021662	Arhgef28	Rho guanine nucleotide exchange factor (GEF) 28	ENSMUST00000238746.1;ENSMUST00000109426.2;ENSMUST00000225884.1;ENSMUST00000225663.1;ENSMUST00000223849.1	110596;110596;110596;110596;110596	0;0;0;0;0
chr10	57532519	57532580	62	*	63	19	0.443455	0.109569	0.333886	51.5558	Promoter (<=1kb)	10	57515774	57532530	16757	2	56442	ENSMUST00000020027.10	0	ENSMUSG00000019877	Serinc1	serine incorporator 1	ENSMUST00000020027.10;ENSMUST00000169122.7;ENSMUST00000170062.1;ENSMUST00000166997.1;ENSMUST00000164400.1	56442;56442;56442;56442;56442	0;-91;-109;-42;-110
chr12	20815709	20815859	151	*	152	20	0.702548	0.357634	0.344914	50.846	Promoter (<=1kb)	12	20804381	20815779	11399	2	69513	ENSMUST00000189625.1	0	ENSMUSG00000099759	1700030C10Rik	RIKEN cDNA 1700030C10 gene	ENSMUST00000189625.1	69513	0
chr8	106060003	106060052	50	*	51	18	0.42305	0.126201	0.296848	50.6654	Promoter (<=1kb)	8	106059633	106130537	70905	1	18021	ENSMUST00000109308.2	370	ENSMUSG00000031902	Nfatc3	nuclear factor of activated T cells, cytoplasmic, calcineurin dependent 3	ENSMUST00000212936.1;ENSMUST00000212742.1;ENSMUST00000211991.1;ENSMUST00000212577.1;ENSMUST00000109308.2	18021;18021;18021;18021;18021	0;0;0;0;0
chrX	8090606	8090836	231	*	232	16	0.768365	0.350106	0.41826	50.6588	Promoter (<=1kb)	20	8081453	8090498	9046	2	22376	ENSMUST00000033505.6	-108	ENSMUSG00000031165	Was	Wiskott-Aldrich syndrome	ENSMUST00000033505.6;ENSMUST00000146029.1	22376;22376	0;-1841
chr15	34082530	34082652	123	*	124	19	0.47676	0.164264	0.312496	49.8155	Promoter (<=1kb)	15	34082694	34103345	20652	1	67154	ENSMUST00000172082.1	-42	ENSMUSG00000022255	Mtdh	metadherin	ENSMUST00000172082.1;ENSMUST00000022865.16;ENSMUST00000163697.1;ENSMUST00000168991.7;ENSMUST00000163333.8;ENSMUST00000170050.7;ENSMUST00000170553.7;ENSMUST00000172083.1	67154;67154;67154;67154;67154;67154;67154;67154	-42;-67;-73;-384;-656;-667;-670;-1201
chr3	8510540	8510636	97	*	98	14	0.694497	0.158955	0.535542	49.4114	Promoter (<=1kb)	3	8509586	8542437	32852	1	20257	ENSMUST00000194905.1	954	ENSMUSG00000027500	Stmn2	stathmin-like 2	ENSMUST00000029002.8;ENSMUST00000191847.1;ENSMUST00000194905.1	20257;20257;20257	0;0;0
chr2	164461189	164461265	77	*	78	19	0.42183	0.136879	0.284951	49.3548	Promoter (<=1kb)	2	164461309	164474467	13159	1	66460	ENSMUST00000125086.1	-44	ENSMUSG00000045503	Sys1	SYS1 Golgi-localized integral membrane protein homolog (S. cerevisiae)	ENSMUST00000164863.1;ENSMUST00000109352.7;ENSMUST00000155250.1;ENSMUST00000072452.10;ENSMUST00000138268.7;ENSMUST00000142892.7;ENSMUST00000125086.1	52840;66460;66460;66460;66460;66460;66460	0;0;0;0;0;0;-44
chr5	73007454	73007519	66	*	67	20	0.607515	0.282978	0.324536	49.301	Promoter (<=1kb)	5	73006903	73012955	6053	1	231290	ENSMUST00000201304.1	551	ENSMUSG00000029219	Slc10a4	solute carrier family 10 (sodium/bile acid cotransporter family), member 4	ENSMUST00000031127.10;ENSMUST00000201304.1	231290;231290	0;0
chr17	34837220	34837317	98	*	99	16	0.416903	0.088326	0.328577	48.8804	Promoter (<=1kb)	17	34837248	34837977	730	1	112403	ENSMUST00000173995.1	0	ENSMUSG00000040482	Dxo	decapping exoribonuclease	ENSMUST00000183497.1;ENSMUST00000174226.7;ENSMUST00000046022.15;ENSMUST00000174887.7;ENSMUST00000174363.7;ENSMUST00000172803.1;ENSMUST00000173415.1;ENSMUST00000172878.1;ENSMUST00000173874.7;ENSMUST00000180043.7;ENSMUST00000046244.14;ENSMUST00000173644.1;ENSMUST00000173995.1;ENSMUST00000174092.7;ENSMUST00000173063.7;ENSMUST00000174684.1;ENSMUST00000174569.1;ENSMUST00000172612.1;ENSMUST00000173768.…	102466777;108077;108077;108077;108077;108077;108077;108077;112403;112403;112403;112403;112403;112403;112403;112403;112403;112403;112403;54402;54402;54402;54402;54402;54402	4554;12893;12893;12875;12881;3811;5548;7139;0;0;0;0;0;-82;-340;-676;-978;-1007;-1231;-275;-353;-755;-4725;-293;-466
chr5	112276634	112276704	71	*	72	19	0.381862	0.0999633	0.281899	48.6228	Promoter (<=1kb)	5	112276691	112315361	38671	1	22022	ENSMUST00000031287.10	0	ENSMUSG00000029344	Tpst2	protein-tyrosine sulfotransferase 2	ENSMUST00000031287.10;ENSMUST00000134071.7;ENSMUST00000071455.5	22022;22022;22022	0;0;-3
chr7	126777139	126777235	97	*	98	19	0.466006	0.160781	0.305225	47.9784	Promoter (<=1kb)	7	126777147	126777874	728	1	66090	ENSMUST00000132643.1	0	ENSMUSG00000042675	Ypel3	yippee like 3	ENSMUST00000172352.7;ENSMUST00000094037.4;ENSMUST00000038614.11;ENSMUST00000170882.7;ENSMUST00000106359.1;ENSMUST00000156891.2;ENSMUST00000206143.1;ENSMUST00000106357.7;ENSMUST00000145762.7;ENSMUST00000132643.1;ENSMUST00000106356.1;ENSMUST00000150760.1;ENSMUST00000143078.1;ENSMUST00000032944.8;ENSMUST00000205910.1	21389;21389;66090;66090;66090;66090;66090;66090;66090;66090;66090;66090;66090;68616;68616	-4248;-4248;0;0;0;0;0;0;0;0;0;-273;-346;10805;8619
chr11	46437248	46437330	83	*	84	14	0.435723	0.0973941	0.338329	47.2131	Promoter (<=1kb)	11	46437005	46439942	2938	1	66213	ENSMUST00000156073.1	243	ENSMUSG00000020397	Med7	mediator complex subunit 7	ENSMUST00000152119.1;ENSMUST00000140027.7;ENSMUST00000020665.12;ENSMUST00000170928.7;ENSMUST00000109231.1;ENSMUST00000109232.3;ENSMUST00000128940.1;ENSMUST00000156073.1;ENSMUST00000133635.1	66213;66213;66213;66213;66213;66213;66213;66213;66213	0;0;0;0;0;0;0;0;-2322
chrX	98937597	98937697	101	*	102	17	0.775253	0.414708	0.360544	47.1355	Promoter (<=1kb)	20	98937761	98944906	7146	1	77929	ENSMUST00000149082.7	-64	ENSMUSG00000047694	Yipf6	Yip1 domain family, member 6	ENSMUST00000113811.7;ENSMUST00000151353.7;ENSMUST00000124010.1;ENSMUST00000149082.7;ENSMUST00000054697.6;ENSMUST00000140479.1	77929;77929;77929;77929;77929;77929	0;0;0;-64;-64;-510
chrX	20848275	20848395	121	*	122	18	0.444466	0.121018	0.323449	46.8724	Promoter (<=1kb)	20	20848543	20860519	11977	1	11836	ENSMUST00000001155.10	-148	ENSMUSG00000001127	Araf	Araf proto-oncogene, serine/threonine kinase	ENSMUST00000136451.7;ENSMUST00000001155.10;ENSMUST00000152955.7;ENSMUST00000122312.7;ENSMUST00000148032.7;ENSMUST00000120356.7;ENSMUST00000150190.1;ENSMUST00000122850.1;ENSMUST00000123219.1	11836;11836;11836;11836;11836;11836;11836;11836;11836	0;0;0;0;0;0;0;0;-2735
chr10	128668937	128669034	98	*	99	17	0.473352	0.14015	0.333202	46.5634	Promoter (<=1kb)	10	128630843	128669358	38516	2	22781	ENSMUST00000238610.1	324	ENSMUSG00000002578	Ikzf4	IKAROS family zinc finger 4	ENSMUST00000054764.8;ENSMUST00000238610.1;ENSMUST00000238712.1	211389;22781;22781	5039;0;0
chr19	3389356	3389597	242	*	243	16	0.617875	0.258326	0.359549	46.3891	Promoter (<=1kb)	19	3389379	3407289	17911	1	17771	ENSMUST00000127142.1	0	ENSMUSG00000024905	Tesmin	testis expressed metallothionein like	ENSMUST00000025835.5;ENSMUST00000025840.15;ENSMUST00000151341.7;ENSMUST00000127142.1;ENSMUST00000142193.7	12894;17771;17771;17771;17771	66071;0;0;0;0
chr17	12742272	12742385	114	*	115	19	0.690012	0.375756	0.314256	46.0861	Promoter (<=1kb)	17	12741398	12830151	88754	1	104103	ENSMUST00000159731.1	874	ENSMUSG00000078247	Airn	antisense Igf2r RNA	ENSMUST00000160932.2;ENSMUST00000162826.1;ENSMUST00000079529.6;ENSMUST00000159791.1;ENSMUST00000159731.1;ENSMUST00000024599.13	104103;104103;104103;104103;104103;16004	0;0;0;0;0;0
chr7	82335424	82335518	95	*	96	17	0.480101	0.158532	0.321569	46.0441	Promoter (<=1kb)	7	82335694	82340024	4331	1	269959	ENSMUST00000172490.1	-176	ENSMUSG00000070469	Adamtsl3	ADAMTS-like 3	ENSMUST00000172490.1;ENSMUST00000173287.7;ENSMUST00000173828.2	269959;269959;269959	-176;-214;-1700
chr11	100860201	100860336	136	*	137	18	0.454467	0.139525	0.314942	45.7634	Promoter (<=1kb)	11	100860345	100863220	2876	1	20850	ENSMUST00000138083.7	-9	ENSMUSG00000004043	Stat5a	signal transducer and activator of transcription 5A	ENSMUST00000004145.13;ENSMUST00000133036.7;ENSMUST00000107356.7;ENSMUST00000138083.7;ENSMUST00000107357.3;ENSMUST00000154087.1	20850;20850;20850;20850;20850;20850	0;0;0;-9;-148;-149
chr12	49385056	49385191	136	*	137	17	0.532915	0.201626	0.331289	45.717	Promoter (<=1kb)	12	49385174	49394127	8954	1	67293	ENSMUST00000110746.1	0	ENSMUSG00000104861	3110039M20Rik	RIKEN cDNA 3110039M20 gene	ENSMUST00000135006.2;ENSMUST00000179669.2;ENSMUST00000021333.4;ENSMUST00000110746.1;ENSMUST00000127041.2	15228;15228;15228;67293;67293	2396;0;0;0;-4461
chr16	18876702	18876775	74	*	75	17	0.386392	0.110356	0.276036	45.4509	Promoter (<=1kb)	16	18872018	18876862	4845	2	18100	ENSMUST00000023391.15	87	ENSMUSG00000022706	Mrpl40	mitochondrial ribosomal protein L40	ENSMUST00000190050.1;ENSMUST00000120532.8;ENSMUST00000004222.13;ENSMUST00000144609.7;ENSMUST00000153397.7;ENSMUST00000128321.1;ENSMUST00000023391.15;ENSMUST00000119273.1;ENSMUST00000232123.1	15260;15260;15260;15260;15260;15260;18100;18100;18100	0;-262;-291;-495;-495;-637;0;-163;-93
chr14	70206503	70206642	140	*	141	18	0.574205	0.247529	0.326676	45.0832	Promoter (<=1kb)	14	70180468	70206022	25555	2	20410	ENSMUST00000227653.1	-481	ENSMUSG00000022091	Sorbs3	sorbin and SH3 domain containing 3	ENSMUST00000227653.1;ENSMUST00000022682.5;ENSMUST00000227259.1;ENSMUST00000227929.1	20410;20410;20410;20410	-481;0;-1880;0
chr10	110931951	110932038	88	*	89	18	0.629323	0.311563	0.317759	44.7833	Promoter (<=1kb)	10	110931628	110937863	6236	1	13008	ENSMUST00000220054.1	323	ENSMUSG00000020186	Csrp2	cysteine and glycine-rich protein 2	ENSMUST00000020403.6;ENSMUST00000220409.1;ENSMUST00000219840.1;ENSMUST00000219502.1;ENSMUST00000219188.1;ENSMUST00000220054.1;ENSMUST00000220301.1	13008;13008;13008;13008;13008;13008;13008	0;0;0;0;0;0;-2633
chr19	11966277	11966396	120	*	121	17	0.416405	0.116064	0.300341	44.4585	Promoter (<=1kb)	19	11965941	11994112	28172	1	76303	ENSMUST00000025590.10	336	ENSMUSG00000024687	Osbp	oxysterol binding protein	ENSMUST00000025590.10	76303	0
chr11	50131651	50131779	129	*	130	16	0.468564	0.133841	0.334724	44.4344	Promoter (<=1kb)	11	50131402	50140458	9057	1	76795	ENSMUST00000147628.7	249	ENSMUSG00000036644	Tbc1d9b	TBC1 domain family, member 9B	ENSMUST00000093138.12;ENSMUST00000101270.4;ENSMUST00000147628.7;ENSMUST00000126758.1	76795;76795;76795;76795	0;0;0;-3648
chr12	3235477	3235579	103	*	104	17	0.376744	0.101008	0.275736	43.956	Promoter (<=1kb)	12	3235504	3241410	5907	1	74173	ENSMUST00000178074.7	0	ENSMUSG00000079179	Rab10os	RAB10, member RAS oncogene family, opposite strand	ENSMUST00000178074.7;ENSMUST00000178331.7;ENSMUST00000177896.7;ENSMUST00000179643.7;ENSMUST00000179908.7;ENSMUST00000179924.7;ENSMUST00000049684.6	74173;74173;74173;74173;74173;74173;74173	0;0;0;-212;-253;-336;-1032
chr10	80398834	80398895	62	*	63	16	0.370845	0.0957192	0.275126	43.945	Promoter (<=1kb)	10	80392839	80399422	6584	2	17192	ENSMUST00000105348.7	527	ENSMUSG00000035478	Mbd3	methyl-CpG binding domain protein 3	ENSMUST00000142997.7;ENSMUST00000092295.9;ENSMUST00000105349.7;ENSMUST00000105348.7;ENSMUST00000105347.1;ENSMUST00000125618.1;ENSMUST00000138428.7;ENSMUST00000020372.5;ENSMUST00000141683.1	17192;17192;17192;17192;17192;17192;66594;66594;66594	-3664;0;0;0;-3115;-3508;7871;7935;7900
chr18	3336634	3336814	181	*	182	15	0.416756	0.0845299	0.332226	43.7969	Promoter (<=1kb)	18	3336680	3366863	30184	1	633947	ENSMUST00000181558.2	0	ENSMUSG00000097746	Gm6225	predicted gene 6225	ENSMUST00000150235.7;ENSMUST00000154135.7;ENSMUST00000025069.10;ENSMUST00000082141.11;ENSMUST00000165086.7;ENSMUST00000140912.7;ENSMUST00000154470.7;ENSMUST00000134027.7;ENSMUST00000149803.7;ENSMUST00000142690.1;ENSMUST00000132334.1;ENSMUST00000181558.2	12916;12916;12916;12916;12916;12916;12916;12916;12916;12916;12916;633947	0;0;0;0;0;0;0;0;0;0;0;0
chr6	116674631	116674826	196	*	197	17	0.506632	0.191631	0.315001	43.6747	Promoter (<=1kb)	6	116633008	116673952	40945	2	213391	ENSMUST00000035842.6	-679	ENSMUSG00000042129	Rassf4	Ras association (RalGDS/AF-6) domain family member 4	ENSMUST00000035842.6;ENSMUST00000203029.2;ENSMUST00000204313.2;ENSMUST00000204203.1;ENSMUST00000204576.1;ENSMUST00000056623.12	213391;213391;213391;213391;213391;319776	-679;-822;-842;-860;-833;42087
chr19	28963944	28964207	264	*	265	16	0.493579	0.15376	0.339819	43.3778	Promoter (<=1kb)	19	28923064	28964154	41091	2	381218	ENSMUST00000025872.12	0	ENSMUSG00000064202	4430402I18Rik	RIKEN cDNA 4430402I18 gene	ENSMUST00000175647.7;ENSMUST00000025872.12;ENSMUST00000162110.7;ENSMUST00000160542.8;ENSMUST00000164777.7;ENSMUST00000161813.1;ENSMUST00000045674.3	381218;381218;381218;381218;381218;381218;74411	0;0;0;-357;-357;-36;0
chr1	164151932	164152049	118	*	119	18	0.862552	0.523141	0.339411	43.3199	Promoter (<=1kb)	1	164151838	164220277	68440	1	14067	ENSMUST00000086040.5	94	ENSMUSG00000026579	F5	coagulation factor V	ENSMUST00000133341.2;ENSMUST00000086040.5;ENSMUST00000162746.1;ENSMUST00000161152.7;ENSMUST00000161020.7;ENSMUST00000162102.1	100503816;14067;20344;20344;20344;20344	0;0;36668;10055;7230;5169
chrX	13281484	13281543	60	*	61	17	0.490593	0.181486	0.309107	42.0027	Promoter (<=1kb)	20	13281032	13287872	6841	1	13205	ENSMUST00000153611.1	452	ENSMUSG00000000787	Ddx3x	DEAD box helicase 3, X-linked	ENSMUST00000000804.6;ENSMUST00000153851.7;ENSMUST00000153611.1	13205;13205;13205	0;0;0
chr14	34201642	34201896	255	*	256	15	0.654318	0.30176	0.352559	41.8539	Promoter (<=1kb)	14	34195416	34201653	6238	2	432839	ENSMUST00000226511.1	0	ENSMUSG00000071531	Gprin2	G protein regulated inducer of neurite outgrowth 2	ENSMUST00000226613.1;ENSMUST00000226511.1;ENSMUST00000096019.3	432839;432839;432839	-9;0;-9
chrX	7318807	7318958	152	*	153	14	0.604811	0.25141	0.353402	41.8338	Promoter (<=1kb)	20	7212991	7319170	106180	2	12728	ENSMUST00000132126.1	212	ENSMUSG00000004317	Clcn5	chloride channel, voltage-sensitive 5	ENSMUST00000115746.7;ENSMUST00000128319.1;ENSMUST00000132126.1	12728;12728;12728	0;0;0
chr17	24426434	24426632	199	*	200	16	0.455326	0.126709	0.328617	41.4448	Promoter (<=1kb)	17	24426641	24439320	12680	1	13177	ENSMUST00000234304.1	-9	ENSMUSG00000024132	Eci1	enoyl-Coenzyme A delta isomerase 1	ENSMUST00000234304.1;ENSMUST00000024946.6;ENSMUST00000234019.1;ENSMUST00000234150.1;ENSMUST00000234731.1;ENSMUST00000234023.1;ENSMUST00000115371.8;ENSMUST00000234977.1;ENSMUST00000088512.12;ENSMUST00000163717.1;ENSMUST00000234832.1;ENSMUST00000234233.1;ENSMUST00000234630.1	13177;13177;13177;13177;13177;13177;19826;19826;19826;19826;19826;19826;19826	-9;-51;-70;-72;-222;-359;11788;11783;11771;11759;6321;4854;2563
chr7	126781108	126781212	105	*	106	16	0.737753	0.385989	0.351764	41.4374	Promoter (<=1kb)	7	126781483	126785359	3877	1	21389	ENSMUST00000172352.7	-271	ENSMUSG00000030699	Tbx6	T-box 6	ENSMUST00000172352.7;ENSMUST00000094037.4;ENSMUST00000032936.7;ENSMUST00000206570.1;ENSMUST00000205786.1;ENSMUST00000038614.11;ENSMUST00000170882.7;ENSMUST00000106359.1;ENSMUST00000156891.2;ENSMUST00000206143.1;ENSMUST00000106357.7;ENSMUST00000145762.7;ENSMUST00000132643.1;ENSMUST00000106356.1;ENSMUST00000150760.1;ENSMUST00000143078.1	21389;21389;56420;56420;56420;66090;66090;66090;66090;66090;66090;66090;66090;66090;66090;66090	-271;-271;11284;11128;7198;0;0;0;0;0;0;0;0;0;3600;3527
chr7	113513818	113513868	51	*	52	16	0.405102	0.112431	0.292671	41.4368	Promoter (<=1kb)	7	113513834	113571511	57678	1	67420	ENSMUST00000033018.14	0	ENSMUSG00000030759	Far1	fatty acyl CoA reductase 1	ENSMUST00000033018.14;ENSMUST00000129087.7;ENSMUST00000123845.7;ENSMUST00000067929.14;ENSMUST00000164745.7;ENSMUST00000136158.7;ENSMUST00000156554.1;ENSMUST00000122890.1	67420;67420;67420;67420;67420;67420;67420;67420	0;0;0;0;0;-9;-13;-230
chr5	117318976	117319032	57	*	58	16	0.495178	0.166894	0.328284	41.1199	Promoter (<=1kb)	5	117319083	117355005	35923	1	231668	ENSMUST00000111967.7	-51	ENSMUSG00000066894	Vsig10	V-set and immunoglobulin domain containing 10	ENSMUST00000111967.7;ENSMUST00000086464.7;ENSMUST00000145052.7;ENSMUST00000128524.1;ENSMUST00000147182.4	231668;231668;231668;231668;231668	-51;-260;-286;-329;-4614
chr7	19458165	19458322	158	*	159	16	0.405955	0.109742	0.296213	40.6907	Promoter (<=1kb)	7	19425108	19458795	33688	2	232944	ENSMUST00000209058.1	473	ENSMUSG00000030397	Mark4	MAP/microtubule affinity regulating kinase 4	ENSMUST00000085715.6;ENSMUST00000209058.1	232944;232944	0;0
chrX	167207998	167208194	197	*	198	14	0.541217	0.18592	0.355297	40.4621	Promoter (<=1kb)	20	167207292	167208827	1536	2	19241	ENSMUST00000112175.1	633	ENSMUSG00000049775	Tmsb4x	thymosin, beta 4, X chromosome	ENSMUST00000112172.3;ENSMUST00000112176.7;ENSMUST00000112175.1	19241;19241;19241	0;0;0
chr2	24367781	24368044	264	*	265	12	0.672457	0.274759	0.397698	39.9834	Promoter (<=1kb)	2	24367610	24414954	47345	1	215632	ENSMUST00000102942.7	171	ENSMUSG00000026979	Psd4	pleckstrin and Sec7 domain containing 4	ENSMUST00000140547.1;ENSMUST00000102942.7	215632;215632	0;0
chr12	112914754	112914995	242	*	243	14	0.757398	0.402763	0.354635	39.5215	Promoter (<=1kb)	12	112913705	112915957	2253	2	16450	ENSMUST00000223140.1	962	ENSMUSG00000002799	Jag2	jagged 2	ENSMUST00000075827.4;ENSMUST00000221454.1;ENSMUST00000220855.1;ENSMUST00000223140.1;ENSMUST00000221696.1;ENSMUST00000221647.1;ENSMUST00000220771.1;ENSMUST00000221320.1	16450;16450;16450;16450;16450;16450;16450;16450	0;-1574;-1062;0;0;0;2324;1839
chrX	133687913	133688148	236	*	237	15	0.71017	0.358472	0.351698	39.3333	Promoter (<=1kb)	20	133582875	133687264	104390	2	279653	ENSMUST00000167944.7	-649	ENSMUSG00000051323	Pcdh19	protocadherin 19	ENSMUST00000149154.7;ENSMUST00000167944.7;ENSMUST00000060309.9;ENSMUST00000193485.1	279653;279653;279653;279653	0;0;-2020;-2922
chrX	168673875	168673992	118	*	119	14	0.713901	0.292872	0.42103	38.8811	Promoter (<=1kb)	20	168654117	168673898	19782	2	17692	ENSMUST00000033725.15	0	ENSMUSG00000031358	Msl3	MSL complex subunit 3	ENSMUST00000033725.15;ENSMUST00000112137.1;ENSMUST00000129860.1	17692;17692;17692	0;0;-1356
chr2	34771818	34771937	120	*	121	14	0.417705	0.109549	0.308156	38.7941	Promoter (<=1kb)	2	34771970	34777547	5578	1	14828	ENSMUST00000028222.12	-33	ENSMUSG00000026864	Hspa5	heat shock protein 5	ENSMUST00000028222.12;ENSMUST00000100171.2;ENSMUST00000137145.7;ENSMUST00000145466.1;ENSMUST00000155595.1;ENSMUST00000129333.1	14828;14828;14828;14828;14828;14828	-33;-158;-162;-644;-1729;-2910
chrX	139611289	139611685	397	*	398	15	0.777611	0.453975	0.323636	38.7015	Promoter (<=1kb)	20	139611367	139671741	60375	1	66889	ENSMUST00000113029.3	0	ENSMUSG00000031438	Rnf128	ring finger protein 128	ENSMUST00000113027.7;ENSMUST00000113026.1;ENSMUST00000113029.3	66889;66889;66889	0;0;0
chr10	80900615	80900688	74	*	75	14	0.419197	0.123807	0.29539	38.6551	Promoter (<=1kb)	10	80900126	80900782	657	2	30055	ENSMUST00000218149.1	94	ENSMUSG00000020219	Timm13	translocase of inner mitochondrial membrane 13	ENSMUST00000057623.13;ENSMUST00000179022.7;ENSMUST00000105332.2;ENSMUST00000020440.6;ENSMUST00000219896.1;ENSMUST00000218481.1;ENSMUST00000218149.1;ENSMUST00000219817.1;ENSMUST00000105333.2	16907;16907;16907;30055;30055;30055;30055;432478;432478	0;0;5724;0;0;0;0;28767;20895
chr7	18926820	18927042	223	*	224	13	0.744559	0.356904	0.387655	38.5892	Promoter (<=1kb)	7	18925888	18965319	39432	1	384569	ENSMUST00000220302.1	932	ENSMUSG00000030411	Nova2	NOVA alternative splicing regulator 2	ENSMUST00000032571.9;ENSMUST00000220302.1	384569;384569	0;0
chr7	7374626	7374721	96	*	97	12	0.739962	0.305804	0.434158	38.5847	Promoter (<=1kb)	7	7334149	7374573	40425	2	22306	ENSMUST00000210877.1	-53	ENSMUSG00000070847	Vmn2r30	vomeronasal 2, receptor 30	ENSMUST00000075108.8;ENSMUST00000210877.1	100042591;22306	24982;-53
chr11	118908031	118908232	202	*	203	15	0.420932	0.116398	0.304533	38.5411	Promoter (<=1kb)	11	118811280	118908005	96726	2	52897	ENSMUST00000134774.1	-26	ENSMUSG00000025576	Rbfox3	RNA binding protein, fox-1 homolog (C. elegans) 3	ENSMUST00000117731.7;ENSMUST00000017576.10;ENSMUST00000069343.11;ENSMUST00000106278.8;ENSMUST00000120061.7;ENSMUST00000134774.1	52897;52897;52897;52897;52897;52897	0;0;0;0;0;-26
chr17	28007040	28007288	249	*	250	14	0.456908	0.12861	0.328298	38.2639	Promoter (<=1kb)	17	28007345	28062599	55255	1	224650	ENSMUST00000139173.2	-57	ENSMUSG00000024219	Anks1	ankyrin repeat and SAM domain containing 1	ENSMUST00000114842.8;ENSMUST00000088027.6;ENSMUST00000233525.1;ENSMUST00000025058.14;ENSMUST00000139173.2	224650;224650;224650;224650;224650	0;0;0;0;0
chr10	127188599	127188696	98	*	99	15	0.411783	0.104815	0.306969	38.0861	Promoter (<=1kb)	10	127182526	127188772	6247	2	52666	ENSMUST00000218654.1	76	ENSMUSG00000019467	Arhgef25	Rho guanine nucleotide exchange factor (GEF) 25	ENSMUST00000220295.1;ENSMUST00000219649.1;ENSMUST00000218654.1;ENSMUST00000019611.14;ENSMUST00000167353.2;ENSMUST00000222006.1;ENSMUST00000219587.1;ENSMUST00000219428.1;ENSMUST00000218864.1;ENSMUST00000218478.1;ENSMUST00000218587.1;ENSMUST00000219245.1;ENSMUST00000038217.13;ENSMUST00000130855.7;ENSMUST00000116229.1;ENSMUST00000137151.7;ENSMUST00000144322.7;ENSMUST00000125254.1	52666;52666;52666;52666;52666;52666;52666;52666;52666;52666;52666;52666;80904;80904;80904;80904;80904;80904	-3273;0;0;0;0;0;-3655;-3413;-1376;-305;0;0;7013;7013;7031;5770;7032;7023
chr15	75996783	75997018	236	*	237	14	0.695233	0.328428	0.366806	37.8495	Promoter (<=1kb)	15	75996713	75999154	2442	1	332110	ENSMUST00000160637.2	70	ENSMUSG00000063704	Mapk15	mitogen-activated protein kinase 15	ENSMUST00000170153.1;ENSMUST00000238313.1;ENSMUST00000060807.11;ENSMUST00000161961.1;ENSMUST00000089669.5;ENSMUST00000160092.8;ENSMUST00000160637.2;ENSMUST00000230929.1	105732;105732;105732;332110;332110;332110;332110;332110	12480;16363;17318;3014;0;0;0;-1353
chrX	69361027	69361285	259	*	260	14	0.60064	0.248394	0.352247	37.7219	Promoter (<=1kb)	20	69360700	69785176	424477	1	14266	ENSMUST00000143097.1	327	ENSMUSG00000031189	Aff2	AF4/FMR2 family, member 2	ENSMUST00000033532.6;ENSMUST00000139977.7;ENSMUST00000143097.1	14266;14266;14266	0;0;0
chr7	80371098	80371148	51	*	52	14	0.433587	0.120541	0.313046	37.6039	Promoter (<=1kb)	7	80360452	80371126	10675	2	140481	ENSMUST00000205535.1	0	ENSMUSG00000038886	Man2a2	mannosidase 2, alpha 2	ENSMUST00000098346.4;ENSMUST00000206301.1;ENSMUST00000205535.1;ENSMUST00000206212.1;ENSMUST00000205436.1	140481;140481;140481;140481;140481	0;-237;0;-240;-16
chr3	96240275	96240381	107	*	108	15	0.419749	0.116263	0.303486	37.4647	Promoter (<=1kb)	3	96239749	96240276	528	2	15267	ENSMUST00000074976.7	0	ENSMUSG00000064220	H2ac18	H2A clustered histone 18	ENSMUST00000074976.7;ENSMUST00000167403.3	15267;97114	0;-1148
chr8	82863985	82864132	148	*	149	13	0.494403	0.119263	0.375141	37.3301	Promoter (<=1kb)	8	82863814	82910729	46916	1	330812	ENSMUST00000211714.1	171	ENSMUSG00000047747	Rnf150	ring finger protein 150	ENSMUST00000078525.6;ENSMUST00000211020.1;ENSMUST00000211714.1	330812;330812;330812	0;0;0
chr6	67535575	67535660	86	*	87	14	0.528159	0.226312	0.301847	36.5547	Promoter (<=1kb)	6	67534062	67535796	1735	2	56753	ENSMUST00000058178.5	136	ENSMUSG00000051397	Tacstd2	tumor-associated calcium signal transducer 2	ENSMUST00000058178.5	56753	0
chr9	73103297	73103371	75	*	76	15	0.662365	0.307048	0.355317	36.5088	Promoter (<=1kb)	9	73102510	73104192	1683	1	66991	ENSMUST00000167514.1	787	ENSMUSG00000092622	Khdc3	KH domain containing 3, subcortical maternal complex member	ENSMUST00000172578.1;ENSMUST00000034737.12;ENSMUST00000173734.8;ENSMUST00000174203.2;ENSMUST00000167514.1	66991;66991;66991;66991;66991	1461;0;0;0;0
chr5	135806924	135807061	138	*	139	14	0.469829	0.148055	0.321774	36.4652	Promoter (<=1kb)	5	135806897	135852219	45323	1	58212	ENSMUST00000126232.7	27	ENSMUSG00000039860	Srrm3	serine/arginine repetitive matrix 3	ENSMUST00000146038.1;ENSMUST00000126232.7	58212;58212	0;0
chr12	113013880	113014119	240	*	241	11	0.574723	0.196176	0.378547	36.358	Promoter (<=1kb)	12	113014508	113072138	57631	1	217893	ENSMUST00000223502.1	-389	ENSMUSG00000021143	Pacs2	phosphofurin acidic cluster sorting protein 2	ENSMUST00000223502.1;ENSMUST00000084891.4;ENSMUST00000220541.1;ENSMUST00000222406.1	217893;217893;217893;217893	-389;-389;-414;-415
chr13	63573130	63573208	79	*	80	14	0.424038	0.125195	0.298843	36.0485	Promoter (<=1kb)	13	63508329	63573460	65132	2	19206	ENSMUST00000194663.5	252	ENSMUSG00000021466	Ptch1	patched 1	ENSMUST00000194663.5;ENSMUST00000195106.1	19206;19206	0;0
chr12	21112599	21112781	183	*	184	13	0.5493	0.196508	0.352791	35.9824	Promoter (<=1kb)	12	21111954	21268179	156226	1	211914	ENSMUST00000050990.9	645	ENSMUSG00000052632	Asap2	ArfGAP with SH3 domain, ankyrin repeat and PH domain 2	ENSMUST00000174530.1;ENSMUST00000064595.14;ENSMUST00000101562.10;ENSMUST00000090834.12;ENSMUST00000050990.9	211914;211914;211914;211914;211914	0;0;0;0;0
chr10	85829823	85829895	73	*	74	13	0.627473	0.301746	0.325726	35.2846	Promoter (<=1kb)	10	85829494	85878574	49081	1	103136	ENSMUST00000217667.1	329	ENSMUSG00000001785	Pwp1	PWP1 homolog, endonuclein	ENSMUST00000217667.1	103136	0
chr11	101166439	101166603	165	*	166	12	0.851044	0.502127	0.348917	35.222	Promoter (<=1kb)	11	101162679	101165620	2942	2	217198	ENSMUST00000139200.7	-819	ENSMUSG00000035172	Plekhh3	pleckstrin homology domain containing, family H (with MyTH4 domain) member 3	ENSMUST00000043654.9;ENSMUST00000139200.7;ENSMUST00000129895.7;ENSMUST00000043397.13;ENSMUST00000164474.7;ENSMUST00000156320.1;ENSMUST00000123864.1;ENSMUST00000138942.1	103768;217198;217198;217198;217198;217198;217198;53321	10532;-819;0;0;0;-1115;3751;-3920
chr19	46708024	46708180	157	*	158	13	0.693052	0.354913	0.338139	34.8828	Promoter (<=1kb)	19	46707968	46741099	33132	1	57344	ENSMUST00000237219.1	56	ENSMUSG00000003559	As3mt	arsenite methyltransferase	ENSMUST00000003655.8;ENSMUST00000236063.1;ENSMUST00000236473.1;ENSMUST00000235842.1;ENSMUST00000236465.1;ENSMUST00000237219.1;ENSMUST00000235266.1;ENSMUST00000074912.7	57344;57344;57344;57344;57344;57344;57344;66439	0;0;0;0;0;0;-3792;18118
chr15	79891721	79891927	207	*	208	13	0.386982	0.074769	0.312213	34.874	Promoter (<=1kb)	15	79891694	79905600	13907	1	80287	ENSMUST00000177483.7	27	ENSMUSG00000009585	Apobec3	apolipoprotein B mRNA editing enzyme, catalytic polypeptide 3	ENSMUST00000177350.7;ENSMUST00000177483.7;ENSMUST00000176823.7;ENSMUST00000175714.7;ENSMUST00000109620.9;ENSMUST00000165537.7;ENSMUST00000176868.7;ENSMUST00000177006.7;ENSMUST00000175752.7;ENSMUST00000175849.2;ENSMUST00000176325.7;ENSMUST00000177098.7;ENSMUST00000023054.13;ENSMUST00000176904.1	80287;80287;80287;80287;80287;80287;80287;80287;80287;80287;80287;80287;80287;80287	0;0;-131;-476;-481;-481;-484;-515;-521;-522;-522;-528;-3096;-3334
chr4	136469926	136470009	84	*	85	13	0.454539	0.150292	0.304247	34.7987	Promoter (<=1kb)	4	136469850	136540667	70818	1	269593	ENSMUST00000129230.2	76	ENSMUSG00000001089	Luzp1	leucine zipper protein 1	ENSMUST00000170102.7;ENSMUST00000105849.8;ENSMUST00000142248.1;ENSMUST00000129230.2	269593;269593;269593;269593	0;0;0;0
chr18	3336997	3337078	82	*	83	13	0.399559	0.105063	0.294496	34.2958	Promoter (<=1kb)	18	3318700	3337063	18364	2	12916	ENSMUST00000132334.1	0	ENSMUSG00000063889	Crem	cAMP responsive element modulator	ENSMUST00000150235.7;ENSMUST00000154135.7;ENSMUST00000025069.10;ENSMUST00000082141.11;ENSMUST00000165086.7;ENSMUST00000140912.7;ENSMUST00000154470.7;ENSMUST00000134027.7;ENSMUST00000149803.7;ENSMUST00000142690.1;ENSMUST00000132334.1;ENSMUST00000181558.2	12916;12916;12916;12916;12916;12916;12916;12916;12916;12916;12916;633947	0;0;0;0;0;0;0;0;0;0;0;0
chr11	59079525	59079694	170	*	171	11	0.932039	0.477796	0.454243	34.1397	Promoter (<=1kb)	11	59073107	59079692	6586	2	380698	ENSMUST00000133040.3	0	ENSMUSG00000061462	Obscn	obscurin, cytoskeletal calmodulin and titin-interacting RhoGEF	ENSMUST00000047441.13;ENSMUST00000238536.1;ENSMUST00000052872.14;ENSMUST00000020732.12;ENSMUST00000219084.2;ENSMUST00000133040.3	380698;380698;380698;380698;380698;380698	0;0;0;0;0;0
chr3	103885634	103885815	182	*	183	11	0.925288	0.616147	0.309141	34.033	Promoter (<=1kb)	3	103886072	103903385	17314	1	19260	ENSMUST00000198701.4	-257	ENSMUSG00000027843	Ptpn22	protein tyrosine phosphatase, non-receptor type 22 (lymphoid)	ENSMUST00000146071.7;ENSMUST00000029433.8;ENSMUST00000198701.4;ENSMUST00000134373.7	19260;19260;19260;19260	0;0;-257;-2807
chr10	60830275	60830429	155	*	156	14	0.489454	0.111338	0.378116	33.9449	Promoter (<=1kb)	10	60764577	60831382	66806	2	107449	ENSMUST00000218637.1	953	ENSMUSG00000020099	Unc5b	unc-5 netrin receptor B	ENSMUST00000077925.6;ENSMUST00000218637.1	107449;107449	0;0
chr4	130096781	130097139	359	*	360	12	0.852393	0.487816	0.364578	33.8291	Promoter (<=1kb)	4	130097604	130099276	1673	1	107581	ENSMUST00000135675.1	-465	ENSMUSG00000040690	Col16a1	collagen, type XVI, alpha 1	ENSMUST00000044565.14;ENSMUST00000097867.8;ENSMUST00000143432.7;ENSMUST00000143577.1;ENSMUST00000135675.1	107581;107581;107581;107581;107581	0;48896;0;0;-465
chr8	126474457	126474528	72	*	73	13	0.40161	0.123094	0.278515	33.3394	Promoter (<=1kb)	8	126425329	126475065	49737	2	212728	ENSMUST00000170518.2	537	ENSMUSG00000090290	Tarbp1	TAR RNA binding protein 1	ENSMUST00000170518.2	212728	0
chrX	20848510	20848610	101	*	102	12	0.488913	0.170634	0.31828	33.2762	Promoter (<=1kb)	20	20848543	20860519	11977	1	11836	ENSMUST00000001155.10	0	ENSMUSG00000001127	Araf	Araf proto-oncogene, serine/threonine kinase	ENSMUST00000136451.7;ENSMUST00000001155.10;ENSMUST00000152955.7;ENSMUST00000122312.7;ENSMUST00000148032.7;ENSMUST00000120356.7;ENSMUST00000150190.1;ENSMUST00000122850.1;ENSMUST00000123219.1	11836;11836;11836;11836;11836;11836;11836;11836;11836	0;0;0;0;0;0;0;0;-2520
chr17	50293120	50293203	84	*	85	12	0.782747	0.472517	0.31023	33.1897	Promoter (<=1kb)	17	50279395	50292892	13498	2	13164	ENSMUST00000233248.1	-228	ENSMUSG00000010592	Dazl	deleted in azoospermia-like	ENSMUST00000233248.1;ENSMUST00000010736.8;ENSMUST00000232875.1	13164;13164;13164	-228;0;0
chr7	49365559	49365816	258	*	259	11	0.893516	0.549803	0.343713	33.0178	Promoter (<=1kb)	7	49364721	49454642	89922	1	78286	ENSMUST00000064383.6	838	ENSMUSG00000052512	Nav2	neuron navigator 2	ENSMUST00000183659.7;ENSMUST00000184809.7;ENSMUST00000064395.12;ENSMUST00000184945.7;ENSMUST00000184124.7;ENSMUST00000184928.7;ENSMUST00000184955.7;ENSMUST00000207743.1;ENSMUST00000064383.6	78286;78286;78286;78286;78286;78286;78286;78286;78286	0;0;0;0;0;0;0;0;0
chr5	150259962	150260153	192	*	193	12	0.762626	0.449111	0.313515	32.381	Promoter (<=1kb)	5	150259767	150497753	237987	1	320365	ENSMUST00000087204.8	195	ENSMUSG00000056602	Fry	FRY microtubule binding protein	ENSMUST00000200960.3;ENSMUST00000202530.3;ENSMUST00000203000.3;ENSMUST00000202600.3;ENSMUST00000087204.8	320365;320365;320365;320365;320365	0;0;0;0;0
chr4	136835675	136835866	192	*	193	12	0.478776	0.168839	0.309937	32.3342	Promoter (<=1kb)	4	136654646	136835843	181198	2	13844	ENSMUST00000105846.8	0	ENSMUSG00000028664	Ephb2	Eph receptor B2	ENSMUST00000105845.8;ENSMUST00000059287.13;ENSMUST00000105846.8;ENSMUST00000144573.1	13844;13844;13844;13844	0;0;0;0
chr2	163820869	163821102	234	*	235	12	0.840995	0.455755	0.38524	32.2597	Promoter (<=1kb)	2	163820889	163833146	12258	1	22403	ENSMUST00000029188.7	0	ENSMUSG00000027656	Ccn5	cellular communication network factor 5	ENSMUST00000138730.1;ENSMUST00000029188.7	22403;22403	0;0
chr11	102447369	102447558	190	*	191	12	0.44181	0.133453	0.308357	32.1581	Promoter (<=1kb)	11	102440233	102447594	7362	2	217219	ENSMUST00000152015.1	36	ENSMUSG00000034685	Fam171a2	family with sequence similarity 171, member A2	ENSMUST00000049057.4;ENSMUST00000152015.1	217219;217219	0;0
chr5	103692299	103692359	61	*	62	12	0.45121	0.117938	0.333272	32.1281	Promoter (<=1kb)	5	103692374	103816428	124055	1	17355	ENSMUST00000126335.1	-15	ENSMUSG00000029313	Aff1	AF4/FMR2 family, member 1	ENSMUST00000126335.1	17355	-15
chr10	13473824	13473906	83	*	84	12	0.451353	0.126986	0.324366	32.0673	Promoter (<=1kb)	10	13207717	13474412	266696	2	215789	ENSMUST00000105545.11	506	ENSMUSG00000062866	Phactr2	phosphatase and actin regulator 2	ENSMUST00000105545.11	215789	0
chr7	45083647	45083709	63	*	64	12	0.693377	0.365532	0.327844	31.8821	Promoter (<=1kb)	7	45083088	45083878	791	2	52377	ENSMUST00000210615.1	169	ENSMUSG00000019539	Rcn3	reticulocalbin 3, EF-hand calcium binding domain	ENSMUST00000019683.10;ENSMUST00000211352.1;ENSMUST00000209761.1;ENSMUST00000210615.1;ENSMUST00000211760.1;ENSMUST00000210734.1;ENSMUST00000210469.1;ENSMUST00000210527.1	52377;52377;52377;52377;52377;52377;52377;52377	0;0;0;0;0;0;0;8016
chr14	52279479	52279530	52	*	53	12	0.368406	0.0891772	0.279229	31.7733	Promoter (<=1kb)	14	52261759	52279545	17787	2	76338	ENSMUST00000022765.13	15	ENSMUSG00000022159	Rab2b	RAB2B, member RAS oncogene family	ENSMUST00000022766.7;ENSMUST00000152493.1;ENSMUST00000172655.1;ENSMUST00000137753.1;ENSMUST00000022765.13;ENSMUST00000167116.7;ENSMUST00000100631.10;ENSMUST00000173046.7;ENSMUST00000172488.7;ENSMUST00000174020.7;ENSMUST00000172634.1	268741;268741;268741;268741;76338;76338;76338;76338;76338;76338;76338	0;-35;-87;-202;0;-181;-140;-805;-238;-238;-3990
chr15	99457512	99457583	72	*	73	13	0.449178	0.126255	0.322923	31.6484	Promoter (<=1kb)	15	99429421	99457712	28292	2	380969	ENSMUST00000161948.1	129	ENSMUSG00000023009	Nckap5l	NCK-associated protein 5-like	ENSMUST00000023747.13;ENSMUST00000161948.1	380969;380969	0;0
chr17	23742828	23742911	84	*	85	9	0.797574	0.367512	0.430062	31.608	Promoter (<=1kb)	17	23743234	23750915	7682	1	638247	ENSMUST00000181291.7	-323	ENSMUSG00000097006	9530082P21Rik	RIKEN cDNA 9530082P21 gene	ENSMUST00000181291.7;ENSMUST00000046525.9;ENSMUST00000024702.4;ENSMUST00000233776.1	638247;73016;76498;76498	-323;0;-2430;-1961
chr14	37098151	37098215	65	*	66	13	0.451088	0.143302	0.307786	31.4374	Promoter (<=1kb)	14	37077857	37098347	20491	2	170677	ENSMUST00000022337.10	132	ENSMUSG00000021803	Cdhr1	cadherin-related family member 1	ENSMUST00000022337.10;ENSMUST00000191317.1;ENSMUST00000179488.2	170677;70045;70045	0;15807;11886
chr14	70077324	70077381	58	*	59	12	0.454115	0.136116	0.318	31.2209	Promoter (<=1kb)	14	70077314	70082550	5237	1	13655	ENSMUST00000225200.1	10	ENSMUSG00000033730	Egr3	early growth response 3	ENSMUST00000035908.2;ENSMUST00000225200.1;ENSMUST00000223809.1	13655;13655;13655	0;0;-414
chr2	144459212	144459277	66	*	67	11	0.476767	0.158478	0.31829	30.6175	Promoter (<=1kb)	2	144459280	144467794	8515	1	668917	ENSMUST00000124788.1	-3	ENSMUSG00000083674	Zfp133-ps	zinc finger protein 133, pseudogene	ENSMUST00000124788.1	668917	-3
chr18	35964251	35964341	91	*	92	12	0.642483	0.219549	0.422934	30.0989	Promoter (<=1kb)	18	35964830	36014712	49883	1	74002	ENSMUST00000115716.8	-489	ENSMUSG00000024347	Psd2	pleckstrin and Sec7 domain containing 2	ENSMUST00000115716.8;ENSMUST00000176873.7;ENSMUST00000177432.7;ENSMUST00000176472.7;ENSMUST00000175734.1	74002;74002;74002;74002;74002	0;0;0;0;0
chr4	24496171	24496229	59	*	60	12	0.408279	0.121873	0.286406	30.0875	Promoter (<=1kb)	4	24496451	24581338	84888	1	212377	ENSMUST00000173079.7	-222	ENSMUSG00000045751	Mms22l	MMS22-like, DNA repair protein	ENSMUST00000173079.7;ENSMUST00000108222.8;ENSMUST00000138567.8;ENSMUST00000050446.12;ENSMUST00000172622.7	212377;212377;212377;212377;212377	-222;-222;-233;-315;-1667
chr10	80387030	80387119	90	*	91	12	0.452795	0.123172	0.329623	29.64	Promoter (<=1kb)	10	80380355	80387659	7305	2	237400	ENSMUST00000105350.2	540	ENSMUSG00000048696	Mex3d	mex3 RNA binding family member D	ENSMUST00000105350.2	237400	0
chrX	70385695	70385794	100	*	101	12	0.46098	0.155158	0.305822	29.5977	Promoter (<=1kb)	20	70385877	70389417	3541	1	68618	ENSMUST00000053981.5	-83	ENSMUSG00000045237	Eola1	endothelium and lymphocyte associated ASCH domain 1	ENSMUST00000053981.5	68618	-83
chr2	124610433	124610491	59	*	60	10	0.506681	0.172532	0.334149	29.4589	Promoter (<=1kb)	2	124610573	124667770	57198	1	214968	ENSMUST00000103239.9	-82	ENSMUSG00000027200	Sema6d	sema domain, transmembrane domain (TM), and cytoplasmic domain, (semaphorin) 6D	ENSMUST00000103241.7;ENSMUST00000132088.1;ENSMUST00000051419.14;ENSMUST00000076335.11;ENSMUST00000077847.11;ENSMUST00000078621.11;ENSMUST00000103239.9;ENSMUST00000103240.8	214968;214968;214968;214968;214968;214968;214968;214968	0;0;0;0;0;0;0;0
chr5	115135012	115135067	56	*	57	10	0.553824	0.190932	0.362891	29.3174	Promoter (<=1kb)	5	115122550	115134975	12426	2	106840	ENSMUST00000060798.5	-37	ENSMUSG00000046562	Unc119b	unc-119 lipid binding chaperone B	ENSMUST00000060798.5;ENSMUST00000153403.1	106840;106840	-37;-87
chr16	33517254	33517335	82	*	83	12	0.674923	0.335161	0.339762	28.8908	Promoter (<=1kb)	16	33517328	33663408	146081	1	171286	ENSMUST00000121925.7	0	ENSMUSG00000035506	Slc12a8	solute carrier family 12 (potassium/chloride transporters), member 8	ENSMUST00000121925.7;ENSMUST00000122427.7;ENSMUST00000059056.14;ENSMUST00000119173.7	171286;171286;171286;171286	0;-943;-994;-1201
chr10	22273396	22273567	172	*	173	10	0.4443	0.111466	0.332834	28.7146	Promoter (<=1kb)	10	22273346	22288849	15504	1	667281	ENSMUST00000131558.1	50	ENSMUSG00000075297	H60b	histocompatibility 60b	ENSMUST00000178026.1;ENSMUST00000105522.8;ENSMUST00000131558.1	19370;667281;667281	0;0;0
chr6	22356317	22356389	73	*	74	10	0.51398	0.169598	0.344381	28.6257	Promoter (<=1kb)	6	22307882	22356243	48362	2	27999	ENSMUST00000081288.13	-74	ENSMUSG00000029672	Fam3c	family with sequence similarity 3, member C	ENSMUST00000165576.7;ENSMUST00000163963.7;ENSMUST00000081288.13;ENSMUST00000163371.7	27999;27999;27999;27999	-151;-219;-74;-244
chr11	77800500	77800692	193	*	194	10	0.823241	0.487851	0.33539	28.207	Promoter (<=1kb)	11	77801298	77865837	64540	1	360013	ENSMUST00000100794.9	-606	ENSMUSG00000000631	Myo18a	myosin XVIIIA	ENSMUST00000108375.8;ENSMUST00000108376.8;ENSMUST00000102488.7;ENSMUST00000000645.12;ENSMUST00000092887.10;ENSMUST00000168348.7;ENSMUST00000169105.7;ENSMUST00000130627.8;ENSMUST00000100794.9;ENSMUST00000151373.3;ENSMUST00000130305.8;ENSMUST00000172303.9;ENSMUST00000092884.10;ENSMUST00000164334.7	360013;360013;360013;360013;360013;360013;360013;360013;360013;360013;360013;360013;360013;360013	0;0;0;0;0;0;0;0;-606;-645;-658;-658;-683;-683
chr11	82389919	82390109	191	*	192	9	0.542006	0.101473	0.440533	27.7054	Promoter (<=1kb)	11	82389123	82434723	45601	1	270893	ENSMUST00000132477.1	796	ENSMUSG00000020701	Tmem132e	transmembrane protein 132E	ENSMUST00000092852.5;ENSMUST00000054245.7;ENSMUST00000132477.1	270893;270893;270893	0;0;0
chr17	25472105	25472160	56	*	57	10	0.859183	0.541246	0.317937	27.4654	Promoter (<=1kb)	17	25471597	25476602	5006	1	71840	ENSMUST00000235033.1	508	ENSMUSG00000024175	Tekt4	tektin 4	ENSMUST00000234104.1;ENSMUST00000234449.1;ENSMUST00000025002.2;ENSMUST00000235033.1;ENSMUST00000234436.1	71840;71840;71840;71840;71840	0;0;0;0;-2144
chr17	28008330	28008382	53	*	54	10	0.526415	0.197896	0.328519	27.2121	Promoter (<=1kb)	17	28007345	28062599	55255	1	224650	ENSMUST00000139173.2	985	ENSMUSG00000024219	Anks1	ankyrin repeat and SAM domain containing 1	ENSMUST00000114842.8;ENSMUST00000088027.6;ENSMUST00000233525.1;ENSMUST00000025058.14;ENSMUST00000139173.2	224650;224650;224650;224650;224650	0;0;0;0;0
chr13	73536291	73536370	80	*	81	11	0.460274	0.153604	0.30667	27.1785	Promoter (<=1kb)	13	73536747	73578672	41926	1	13162	ENSMUST00000022100.6	-377	ENSMUSG00000021609	Slc6a3	solute carrier family 6 (neurotransmitter transporter, dopamine), member 3	ENSMUST00000022100.6	13162	-377
chr11	51856139	51856301	163	*	164	10	0.428329	0.106156	0.322173	27.1098	Promoter (<=1kb)	11	51842301	51857125	14825	2	76901	ENSMUST00000151277.1	824	ENSMUSG00000020387	Jade2	jade family PHD finger 2	ENSMUST00000020655.13;ENSMUST00000109090.7;ENSMUST00000109091.1;ENSMUST00000151277.1	76901;76901;76901;76901	0;0;0;0
chr4	129288110	129288221	112	*	113	6	0.933127	0.396762	0.536365	26.499	Promoter (<=1kb)	4	129287631	129307363	19733	1	68828	ENSMUST00000146448.1	479	ENSMUSG00000001333	Sync	syncoilin	ENSMUST00000102599.3;ENSMUST00000146448.1	68828;68828	0;0
chr11	115367403	115367465	63	*	64	9	0.532674	0.14783	0.384844	26.4609	Promoter (<=1kb)	11	115356787	115367609	10823	2	217310	ENSMUST00000130073.7	144	ENSMUSG00000034586	Hid1	HID1 domain containing	ENSMUST00000044152.12;ENSMUST00000106542.8;ENSMUST00000123428.1;ENSMUST00000130073.7	217310;217310;217310;217310	0;0;0;0
chr6	135188336	135188504	169	*	170	8	0.793651	0.31011	0.483541	26.3513	Promoter (<=1kb)	6	135188480	135194960	6481	1	100502888	ENSMUST00000204330.1	0	ENSMUSG00000108239	Gm19434	predicted gene, 19434	ENSMUST00000204330.1;ENSMUST00000204730.1	100502888;15199	0;0
chr6	82881807	82881968	162	*	163	10	0.808683	0.489492	0.319191	26.2388	Promoter (<=1kb)	6	82877864	82881853	3990	2	69652	ENSMUST00000186147.6	0	ENSMUSG00000100291	2310069B03Rik	RIKEN cDNA 2310069B03 gene	ENSMUST00000186147.6;ENSMUST00000186119.6;ENSMUST00000191170.1	69652;69652;69652	0;0;0
chr12	108179386	108179457	72	*	73	10	0.380395	0.102062	0.278333	26.0528	Promoter (<=1kb)	12	108106431	108179314	72884	2	52690	ENSMUST00000071095.13	-72	ENSMUSG00000056770	Setd3	SET domain containing 3	ENSMUST00000221167.1;ENSMUST00000101055.4;ENSMUST00000071095.13;ENSMUST00000132682.7;ENSMUST00000109879.7;ENSMUST00000147466.7;ENSMUST00000125916.2	12454;12454;52690;52690;52690;52690;52690	-122;-281;-72;-159;-170;-123;-173
chr8	94984406	94984646	241	*	242	8	0.859057	0.443506	0.415551	25.7617	Promoter (<=1kb)	8	94984470	95003268	18799	1	14766	ENSMUST00000211944.1	0	ENSMUSG00000031785	Adgrg1	adhesion G protein-coupled receptor G1	ENSMUST00000211850.1;ENSMUST00000212581.1;ENSMUST00000179619.8;ENSMUST00000212660.1;ENSMUST00000093271.7;ENSMUST00000211944.1;ENSMUST00000212799.1	14766;14766;14766;14766;14766;14766;14766	0;0;0;0;0;0;-922
chr6	93913209	93913270	62	*	63	11	0.542189	0.213849	0.32834	25.7362	Promoter (<=1kb)	6	93792404	93913256	120853	2	14924	ENSMUST00000204167.1	0	ENSMUSG00000045095	Magi1	membrane associated guanylate kinase, WW and PDZ domain containing 1	ENSMUST00000055224.14;ENSMUST00000089317.11;ENSMUST00000204347.2;ENSMUST00000093769.7;ENSMUST00000203688.2;ENSMUST00000204532.2;ENSMUST00000203519.2;ENSMUST00000205116.2;ENSMUST00000204167.1	14924;14924;14924;14924;14924;14924;14924;14924;14924	0;0;0;0;0;-246;0;-705;0
chr4	86931054	86931126	73	*	74	10	0.597941	0.278059	0.319882	24.6798	Promoter (<=1kb)	4	86930691	86934822	4132	1	230379	ENSMUST00000135874.1	363	ENSMUSG00000038007	Acer2	alkaline ceramidase 2	ENSMUST00000128712.1;ENSMUST00000135874.1	230379;230379	0;0
chr17	45573693	45573826	134	*	135	9	0.469003	0.134905	0.334098	24.5712	Promoter (<=1kb)	17	45571018	45573271	2254	2	15516	ENSMUST00000151306.1	-422	ENSMUSG00000023944	Hsp90ab1	heat shock protein 90 alpha (cytosolic), class B member 1	ENSMUST00000024739.13;ENSMUST00000145205.1;ENSMUST00000165127.7;ENSMUST00000166469.7;ENSMUST00000146770.7;ENSMUST00000163966.7;ENSMUST00000151306.1;ENSMUST00000130406.1	15516;15516;15516;15516;15516;15516;15516;15516	-422;-3957;-440;-438;-2111;-438;-422;-1138
chr6	29211905	29211981	77	*	78	9	0.445767	0.123096	0.322672	24.1546	Promoter (<=1kb)	6	29200437	29212249	11813	2	23917	ENSMUST00000160878.7	268	ENSMUSG00000003500	Impdh1	inosine monophosphate dehydrogenase 1	ENSMUST00000162739.7;ENSMUST00000160878.7;ENSMUST00000078155.11;ENSMUST00000159124.7;ENSMUST00000162099.7;ENSMUST00000162215.7;ENSMUST00000160613.1;ENSMUST00000160749.1	23917;23917;23917;23917;23917;23917;23917;23917	0;0;0;0;0;0;-2293;0
chr10	110931822	110931890	69	*	70	10	0.6394	0.285225	0.354175	24.1307	Promoter (<=1kb)	10	110931628	110937863	6236	1	13008	ENSMUST00000220054.1	194	ENSMUSG00000020186	Csrp2	cysteine and glycine-rich protein 2	ENSMUST00000020403.6;ENSMUST00000220409.1;ENSMUST00000219840.1;ENSMUST00000219502.1;ENSMUST00000219188.1;ENSMUST00000220054.1;ENSMUST00000220301.1	13008;13008;13008;13008;13008;13008;13008	0;0;0;0;0;0;-2781
chr8	111337516	111337623	108	*	109	9	0.416415	0.119552	0.296864	23.6717	Promoter (<=1kb)	8	111331817	111337793	5977	2	74568	ENSMUST00000145862.2	170	ENSMUSG00000012519	Mlkl	mixed lineage kinase domain-like	ENSMUST00000056157.13;ENSMUST00000120432.2;ENSMUST00000145862.2	74568;74568;74568	0;0;0
chr17	24896913	24897049	137	*	138	8	0.672289	0.319458	0.35283	23.5311	Promoter (<=1kb)	17	24896751	24897347	597	1	79059	ENSMUST00000154321.1	162	ENSMUSG00000073435	Nme3	NME/NM23 nucleoside diphosphate kinase 3	ENSMUST00000119848.7;ENSMUST00000121542.1;ENSMUST00000139754.7;ENSMUST00000156659.7;ENSMUST00000145882.7;ENSMUST00000140688.7;ENSMUST00000127293.7;ENSMUST00000128953.1;ENSMUST00000146923.7;ENSMUST00000115229.9;ENSMUST00000178969.7;ENSMUST00000115228.8;ENSMUST00000117509.7;ENSMUST00000121787.7;ENSMUST00000088345.11;ENSMUST00000121723.7;ENSMUST00000147109.1;ENSMUST00000119115.7;ENSMUST00000120035.7…	193838;193838;193838;193838;193838;193838;193838;193838;30957;30957;30957;30957;30957;30957;30957;30957;30957;30957;30957;30957;30957;30957;79043;79043;79043;79043;79043;79043;79043;79044;79044;79044;79059;79059;79059;79059;79059	-1858;-1826;-1854;-1835;-2728;-1858;-1851;-1888;0;39928;39928;39845;39863;39918;39919;39880;2668;39911;39919;4037;4669;6032;10270;10239;10233;10233;10176;10154;9748;1797;0;1778;0;0;0;0;0
chrX	9272313	9272440	128	*	129	8	0.650855	0.198411	0.452443	23.4335	Promoter (<=1kb)	20	9272756	9313250	40495	1	22439	ENSMUST00000015486.6	-316	ENSMUSG00000015342	Xk	X-linked Kx blood group	ENSMUST00000015486.6;ENSMUST00000069763.2	22439;236285	-316;0
chr5	37717072	37717138	67	*	68	9	0.445832	0.112677	0.333155	23.1068	Promoter (<=1kb)	5	37446825	37717171	270347	2	64293	ENSMUST00000094836.5	33	ENSMUSG00000029123	Stk32b	serine/threonine kinase 32B	ENSMUST00000094836.5	64293	0
chr16	17646886	17647004	119	*	120	9	0.530138	0.207784	0.322354	22.4613	Promoter (<=1kb)	16	17646700	17650738	4039	1	72315	ENSMUST00000183279.1	186	ENSMUSG00000041617	Ccdc74a	coiled-coil domain containing 74A	ENSMUST00000182822.7;ENSMUST00000182368.7;ENSMUST00000056962.10;ENSMUST00000183101.1;ENSMUST00000182117.7;ENSMUST00000182976.7;ENSMUST00000182671.7;ENSMUST00000182344.7;ENSMUST00000182526.1;ENSMUST00000183279.1;ENSMUST00000006053.12;ENSMUST00000163476.9;ENSMUST00000165363.9;ENSMUST00000090159.12;ENSMUST00000232417.1;ENSMUST00000232468.1;ENSMUST00000232271.1;ENSMUST00000231722.1;ENSMUST00000231436…	72315;72315;72315;72315;72315;72315;72315;72315;72315;72315;77626;77626;77626;77626;77626;77626;77626;77626;77626;77626;77626;77626;94112;94112;94112;94112;94112	0;0;0;0;0;0;0;0;0;0;27532;27529;27526;27523;27523;27505;25452;25450;25399;25399;25399;25399;75896;75943;75893;75943;6051
chr9	59603097	59603297	201	*	202	8	0.826281	0.484327	0.341954	22.3454	Promoter (<=1kb)	9	59602658	59603411	754	1	76183	ENSMUST00000146503.1	439	ENSMUSG00000032297	Celf6	CUGBP, Elav-like family member 6	ENSMUST00000143916.7;ENSMUST00000118549.7;ENSMUST00000129357.7;ENSMUST00000034840.9;ENSMUST00000121266.7;ENSMUST00000118164.2;ENSMUST00000146503.1;ENSMUST00000129728.1	76183;76183;76183;76183;76183;76183;76183;76183	0;0;0;0;0;0;0;-736
chr10	4347072	4347246	175	*	176	8	0.709739	0.255599	0.45414	22.2803	Promoter (<=1kb)	10	4346841	4359470	12630	1	83397	ENSMUST00000216139.1	231	ENSMUSG00000038587	Akap12	A kinase (PRKA) anchor protein (gravin) 12	ENSMUST00000045730.6;ENSMUST00000216139.1;ENSMUST00000215696.1	83397;83397;83397	0;0;-522
chr2	32575979	32576038	60	*	61	9	0.726737	0.404742	0.321994	22.1432	Promoter (<=1kb)	2	32575843	32583771	7929	1	227733	ENSMUST00000100188.2	136	ENSMUSG00000046854	Pip5kl1	phosphatidylinositol-4-phosphate 5-kinase-like 1	ENSMUST00000140592.7;ENSMUST00000028151.6;ENSMUST00000128039.1;ENSMUST00000150419.1;ENSMUST00000055304.13;ENSMUST00000100188.2;ENSMUST00000124980.1	13481;13481;13481;13481;227733;227733;227733	5121;5121;5112;3932;0;0;-3889
chr13	116306707	116306970	264	*	265	8	0.77584	0.43072	0.34512	21.9541	Promoter (<=1kb)	13	116303046	116306397	3352	2	16392	ENSMUST00000176812.2	-310	ENSMUSG00000042258	Isl1	ISL1 transcription factor, LIM/homeodomain	ENSMUST00000036060.12;ENSMUST00000176044.2;ENSMUST00000176444.1;ENSMUST00000176812.2;ENSMUST00000177469.2	16392;16392;16392;16392;16392	0;0;-3356;-310;0
chr17	35528605	35528674	70	*	71	8	0.864221	0.545519	0.318702	21.732	Promoter (<=1kb)	17	35528892	35529433	542	1	240084	ENSMUST00000172893.1	-218	ENSMUSG00000040312	Cchcr1	coiled-coil alpha-helical rod protein 1	ENSMUST00000164242.8;ENSMUST00000045956.13;ENSMUST00000173903.1;ENSMUST00000173582.1;ENSMUST00000172893.1;ENSMUST00000025273.8	240084;240084;240084;240084;240084;57390	0;0;0;4001;-218;-4527
chr10	93641183	93641270	88	*	89	8	0.408697	0.12647	0.282228	21.3077	Promoter (<=1kb)	10	93641049	93747207	106159	1	57764	ENSMUST00000020204.4	134	ENSMUSG00000020019	Ntn4	netrin 4	ENSMUST00000147080.1;ENSMUST00000020204.4	57764;57764	0;0
chr7	25073170	25073220	51	*	52	8	0.696468	0.297294	0.399173	21.2759	Promoter (<=1kb)	7	25072646	25077375	4730	1	232976	ENSMUST00000206530.1	524	ENSMUSG00000045252	Zfp574	zinc finger protein 574	ENSMUST00000205328.1;ENSMUST00000003468.9;ENSMUST00000206134.1;ENSMUST00000205993.1;ENSMUST00000206733.1;ENSMUST00000206530.1;ENSMUST00000179556.1;ENSMUST00000053410.10	14809;14809;14809;14809;232976;232976;232976;232976	-1069;-878;-824;-860;0;0;-3985;-4064
chr4	88438562	88438664	103	*	104	6	0.836707	0.321782	0.514925	21.2626	Promoter (<=1kb)	4	88396144	88438915	42772	2	66775	ENSMUST00000132493.7	251	ENSMUSG00000028497	Hacd4	3-hydroxyacyl-CoA dehydratase 4	ENSMUST00000132493.7;ENSMUST00000151280.7;ENSMUST00000030221.2	66775;66775;66775	0;0;0
chr9	25252206	25252262	57	*	58	8	0.393439	0.101423	0.292017	21.1161	Promoter (<=1kb)	9	25252439	25308571	56133	1	235072	ENSMUST00000115272.8	-177	ENSMUSG00000001833	Septin7	septin 7	ENSMUST00000115272.8;ENSMUST00000165594.3;ENSMUST00000215692.1;ENSMUST00000215721.1;ENSMUST00000213980.1;ENSMUST00000217598.1	235072;235072;235072;235072;235072;235072	-177;-189;-314;-386;-387;-404
chr14	54936494	54936685	192	*	193	9	0.592255	0.235234	0.357021	21.0017	Promoter (<=1kb)	14	54936497	54939177	2681	1	67272	ENSMUST00000227441.1	0	ENSMUSG00000040759	Cmtm5	CKLF-like MARVEL transmembrane domain containing 5	ENSMUST00000037863.5;ENSMUST00000037814.7;ENSMUST00000227441.1;ENSMUST00000226807.1	140806;67272;67272;67272	3799;0;0;-1096
chr13	52096677	52096752	76	*	77	8	0.852042	0.539829	0.312212	20.9828	Promoter (<=1kb)	13	52096741	52124158	27418	1	74050	ENSMUST00000220691.1	0	ENSMUSG00000113211	4921525O09Rik	RIKEN cDNA 4921525O09 gene	ENSMUST00000220691.1;ENSMUST00000222527.1	74050;74050	0;-1790
chr8	119862790	119862977	188	*	189	8	0.70556	0.365628	0.339932	20.5101	Promoter (<=1kb)	8	119862272	119876995	14724	1	234796	ENSMUST00000034287.9	518	ENSMUSG00000031828	Klhl36	kelch-like 36	ENSMUST00000212636.1;ENSMUST00000212970.1;ENSMUST00000034287.9	234796;234796;234796	0;0;0
chr1	66176083	66176284	202	*	203	7	0.622233	0.224032	0.398201	20.2704	Promoter (<=1kb)	1	66175550	66195378	19829	1	17756	ENSMUST00000125844.1	533	ENSMUSG00000015222	Map2	microtubule-associated protein 2	ENSMUST00000156636.8;ENSMUST00000114017.7;ENSMUST00000114015.7;ENSMUST00000124873.7;ENSMUST00000125844.1	17756;17756;17756;17756;17756	0;0;0;0;0
chr5	127538287	127538377	91	*	92	8	0.969734	0.691993	0.27774	19.9506	Promoter (<=1kb)	5	127538260	127564866	26607	1	208213	ENSMUST00000128068.7	27	ENSMUSG00000034324	Tmem132c	transmembrane protein 132C	ENSMUST00000119026.7;ENSMUST00000128068.7;ENSMUST00000132592.1	208213;208213;208213	0;0;-3249
chr7	135593412	135593495	84	*	85	8	0.624762	0.272677	0.352084	19.8078	Promoter (<=1kb)	7	135593388	135683355	89968	1	19267	ENSMUST00000211788.1	24	ENSMUSG00000041836	Ptpre	protein tyrosine phosphatase, receptor type, E	ENSMUST00000211140.1;ENSMUST00000073961.7;ENSMUST00000209256.1;ENSMUST00000211788.1	19267;19267;19267;19267	0;0;0;0
chr16	10314052	10314128	77	*	78	7	0.486439	0.164027	0.322412	19.8035	Promoter (<=1kb)	16	10281749	10313968	32220	2	13731	ENSMUST00000078357.4	-84	ENSMUSG00000022505	Emp2	epithelial membrane protein 2	ENSMUST00000078357.4	13731	-84
chr7	45163855	45163910	56	*	57	8	0.474448	0.18039	0.294057	19.6308	Promoter (<=1kb)	7	45163949	45176142	12194	1	72961	ENSMUST00000085374.6	-39	ENSMUSG00000070570	Slc17a7	solute carrier family 17 (sodium-dependent inorganic phosphate cotransporter), member 7	ENSMUST00000210139.1;ENSMUST00000085375.12;ENSMUST00000107811.3;ENSMUST00000209400.1;ENSMUST00000211336.1;ENSMUST00000085374.6;ENSMUST00000209634.1	68845;68845;68845;68845;68845;72961;72961	9552;9541;7912;5007;4262;-39;-114
chr17	46428892	46429037	146	*	147	6	0.509455	0.100776	0.408679	19.6061	Promoter (<=1kb)	17	46428926	46431776	2851	1	114570	ENSMUST00000113465.9	0	ENSMUSG00000023968	Crip3	cysteine-rich protein 3	ENSMUST00000087012.6;ENSMUST00000233715.1;ENSMUST00000113465.9;ENSMUST00000164180.7;ENSMUST00000024764.11;ENSMUST00000165993.1;ENSMUST00000165811.1;ENSMUST00000169441.1;ENSMUST00000165750.1	108114;108114;114570;114570;114570;114570;114570;114570;114570	9420;8592;0;0;0;0;0;-1638;-1928
chr9	21852222	21852316	95	*	96	7	0.635274	0.260156	0.375118	19.5185	Promoter (<=1kb)	9	21837349	21852616	15268	2	319899	ENSMUST00000213296.1	300	ENSMUSG00000032198	Dock6	dedicator of cytokinesis 6	ENSMUST00000217336.1;ENSMUST00000034728.8;ENSMUST00000217515.1;ENSMUST00000213296.1;ENSMUST00000213775.1	319899;319899;319899;319899;319899	0;0;0;0;0
chr13	119487480	119487675	196	*	197	8	0.757142	0.41902	0.338122	19.403	Promoter (<=1kb)	13	119488039	119495470	7432	1	633640	ENSMUST00000176171.8	-364	ENSMUSG00000074634	Tmem267	transmembrane protein 267	ENSMUST00000176171.8;ENSMUST00000223912.1;ENSMUST00000177361.2;ENSMUST00000099147.4;ENSMUST00000238285.1;ENSMUST00000099148.2;ENSMUST00000026519.9;ENSMUST00000225186.1;ENSMUST00000225726.1;ENSMUST00000224312.1	633640;633640;633640;633640;67304;67304;67392;67392;67392;67392	0;0;0;-1185;0;0;24712;24708;24704;24696
chr9	109059944	109060032	89	*	90	8	0.647272	0.327825	0.319447	19.3293	Promoter (<=1kb)	9	109057933	109059734	1802	2	111828493	ENSMUST00000061973.4	-210	ENSMUSG00000025646	Atrip-trex1	Atrip-Trex1 readthrough	ENSMUST00000061973.4;ENSMUST00000160217.7;ENSMUST00000160928.4;ENSMUST00000128062.2;ENSMUST00000112053.1;ENSMUST00000045011.8;ENSMUST00000161521.7;ENSMUST00000161163.2;ENSMUST00000159614.2;ENSMUST00000112059.9;ENSMUST00000026737.11;ENSMUST00000198639.1;ENSMUST00000197099.4;ENSMUST00000198708.4;ENSMUST00000200629.4;ENSMUST00000200515.4;ENSMUST00000197689.4;ENSMUST00000196954.4;ENSMUST00000198376.4…	111828493;111828493;111828493;111828493;22040;235610;235610;235610;235610;66940;66940;66940;66940;66940;66940;66940;66940;66940;66940;66940;66940;66940;66940;66940;66940;66940;66940	-210;0;0;0;-693;0;0;0;5361;0;0;0;0;0;0;0;0;0;0;0;0;0;0;0;0;0;0
chr17	34972292	34972372	81	*	82	7	0.411506	0.108886	0.302619	19.0418	Promoter (<=1kb)	17	34969190	34972156	2967	2	193740	ENSMUST00000087328.3	-136	ENSMUSG00000091971	Hspa1a	heat shock protein 1A	ENSMUST00000007248.4;ENSMUST00000087328.3	15482;193740	-331;-136
chr4	123232792	123232953	162	*	163	7	0.792271	0.387354	0.404917	18.9951	Promoter (<=1kb)	4	123233556	123249875	16320	1	56198	ENSMUST00000040821.4	-603	ENSMUSG00000032744	Heyl	hairy/enhancer-of-split related with YRPW motif-like	ENSMUST00000040821.4;ENSMUST00000151870.1	56198;56198	-603;-900
chr6	72307221	72307428	208	*	209	6	0.74377	0.280509	0.463261	18.8657	Promoter (<=1kb)	6	72306406	72314045	7640	1	20388	ENSMUST00000182765.2	815	ENSMUSG00000056370	Sftpb	surfactant associated protein B	ENSMUST00000183018.7;ENSMUST00000182014.7;ENSMUST00000070437.13;ENSMUST00000183278.7;ENSMUST00000182765.2	20388;20388;20388;20388;20388	0;0;0;0;0
chr9	122118164	122118255	92	*	93	6	0.683991	0.299585	0.384405	18.7196	Promoter (<=1kb)	9	122117752	122136976	19225	1	20623	ENSMUST00000142784.1	412	ENSMUSG00000038145	Snrk	SNF related kinase	ENSMUST00000119215.8;ENSMUST00000146832.7;ENSMUST00000118886.8;ENSMUST00000120173.8;ENSMUST00000217631.1;ENSMUST00000139181.1;ENSMUST00000215432.1;ENSMUST00000134949.7;ENSMUST00000142784.1	20623;20623;20623;20623;20623;20623;20623;20623;20623	0;0;0;0;0;0;0;0;0
chrX	48256037	48256129	93	*	94	7	0.509568	0.176805	0.332764	18.4529	Promoter (<=1kb)	20	48256862	48282453	25592	1	72554	ENSMUST00000080713.4	-733	ENSMUSG00000063785	Utp14a	UTP14A small subunit processome component	ENSMUST00000080713.4;ENSMUST00000125966.7;ENSMUST00000152624.1	72554;72554;72554	-733;-768;-789
chr7	139894015	139894300	286	*	287	7	0.790755	0.377833	0.412922	18.3849	Promoter (<=1kb)	7	139894696	139941537	46842	1	76484	ENSMUST00000053445.15	-396	ENSMUSG00000066129	Kndc1	kinase non-catalytic C-lobe domain (KIND) containing 1	ENSMUST00000053445.15;ENSMUST00000154782.2;ENSMUST00000121839.1	76484;76484;76484	-396;-396;-539
chr3	105960066	105960324	259	*	260	7	0.567908	0.236945	0.330963	18.3229	Promoter (<=1kb)	3	105942698	105960099	17402	2	11950	ENSMUST00000118209.7	0	ENSMUSG00000000563	Atp5pb	ATP synthase peripheral stalk-membrane subunit b	ENSMUST00000118209.7;ENSMUST00000133320.1;ENSMUST00000153666.1;ENSMUST00000143022.1;ENSMUST00000123959.1;ENSMUST00000010278.11;ENSMUST00000167642.7;ENSMUST00000127464.7;ENSMUST00000130994.7;ENSMUST00000128005.1;ENSMUST00000151263.2	11950;11950;11950;11950;11950;70465;70465;70465;70465;70465;70465	0;-790;-802;-4060;-820;0;0;0;0;-1298;-4125
chr10	68723890	68723969	80	*	81	7	0.642356	0.286276	0.356079	18.2893	Promoter (<=1kb)	10	68723824	68779201	55378	1	327766	ENSMUST00000218918.1	66	ENSMUSG00000060044	Tmem26	transmembrane protein 26	ENSMUST00000219392.1;ENSMUST00000080995.7;ENSMUST00000218918.1	327766;327766;327766	0;0;0
chr2	90940029	90940138	110	*	111	6	0.593933	0.244959	0.348974	18.1048	Promoter (<=1kb)	2	90940382	90987754	47373	1	13046	ENSMUST00000150546.1	-244	ENSMUSG00000005506	Celf1	CUGBP, Elav-like family member 1	ENSMUST00000150546.1;ENSMUST00000005643.13;ENSMUST00000111451.9;ENSMUST00000177642.7;ENSMUST00000068726.12;ENSMUST00000127580.7;ENSMUST00000154442.1;ENSMUST00000068747.13	13046;13046;13046;13046;13046;13046;13046;13046	-244;-259;-259;-259;-259;-320;-399;-405
chr1	74899889	74900067	179	*	180	7	0.550934	0.202769	0.348165	18.0253	Promoter (<=1kb)	1	74900658	74900721	64	2	723900	ENSMUST00000083682.3	654	ENSMUSG00000065616	Mir375	microRNA 375	ENSMUST00000094844.3;ENSMUST00000083682.3	241116;723900	0;654
chr11	74521917	74522000	84	*	85	6	0.549707	0.185363	0.364344	17.9814	Promoter (<=1kb)	11	74436924	74522751	85828	2	380711	ENSMUST00000208896.1	751	ENSMUSG00000038807	Rap1gap2	RAP1 GTPase activating protein 2	ENSMUST00000102521.8;ENSMUST00000238457.1;ENSMUST00000047488.14;ENSMUST00000208896.1;ENSMUST00000145524.1	380711;380711;380711;380711;380711	0;0;0;0;0
chr5	99728763	99728816	54	*	55	7	0.457726	0.155956	0.30177	17.8909	Promoter (<=1kb)	5	99217426	99728812	511387	2	320292	ENSMUST00000209346.1	0	ENSMUSG00000089809	Rasgef1b	RasGEF domain family, member 1B	ENSMUST00000146396.7;ENSMUST00000161516.1;ENSMUST00000142639.1;ENSMUST00000160803.1;ENSMUST00000161148.1;ENSMUST00000209346.1;ENSMUST00000198449.4	319818;319818;319818;319818;319818;320292;330133	0;0;0;0;0;0;25157
chr7	45924164	45924245	82	*	83	6	0.551132	0.192735	0.358397	17.8685	Promoter (<=1kb)	7	45924215	45948963	24749	1	211535	ENSMUST00000210039.2	0	ENSMUSG00000040189	Ccdc114	coiled-coil domain containing 114	ENSMUST00000038876.12;ENSMUST00000164119.2;ENSMUST00000210297.1;ENSMUST00000210939.1;ENSMUST00000210937.1;ENSMUST00000210602.1;ENSMUST00000210039.2;ENSMUST00000211628.1;ENSMUST00000211367.1;ENSMUST00000038720.7;ENSMUST00000236631.1;ENSMUST00000210867.1	13732;13732;13732;13732;13732;211535;211535;211535;211535;211535;211535;211535	-2760;-3313;-3002;-2862;-4044;0;0;0;0;-4153;-4153;-4157
chr7	44342466	44342522	57	*	58	7	0.918113	0.631069	0.287044	17.6551	Promoter (<=1kb)	7	44342135	44351358	9224	1	243961	ENSMUST00000154776.1	331	ENSMUSG00000038738	Shank1	SH3 and multiple ankyrin repeat domains 1	ENSMUST00000107938.7;ENSMUST00000107935.7;ENSMUST00000107934.1;ENSMUST00000134470.7;ENSMUST00000154776.1	243961;243961;243961;243961;243961	0;0;0;0;0
chr9	63742295	63742432	138	*	139	6	0.894625	0.492016	0.402609	17.3647	Promoter (<=1kb)	9	63667813	63743265	75453	2	17127	ENSMUST00000137065.1	833	ENSMUSG00000032402	Smad3	SMAD family member 3	ENSMUST00000034973.9;ENSMUST00000133108.2;ENSMUST00000137065.1	17127;17127;17127	0;0;0
chrX	60548241	60548322	82	*	83	6	0.572073	0.239164	0.332909	17.0764	Promoter (<=1kb)	20	60548019	60548849	831	1	279618	ENSMUST00000117865.1	222	ENSMUSG00000082226	Gm715	predicted gene 715	ENSMUST00000117865.1;ENSMUST00000154051.7;ENSMUST00000138569.1	279618;320940;320940	0;0;0
chr11	60914484	60914560	77	*	78	7	0.569131	0.263197	0.305934	17.0678	Promoter (<=1kb)	11	60905954	60914750	8797	2	24083	ENSMUST00000143800.1	190	ENSMUSG00000018931	Natd1	N-acetyltransferase domain containing 1	ENSMUST00000019075.3;ENSMUST00000143800.1	24083;24083	-672;0
chr8	13606048	13606141	94	*	95	6	0.833056	0.48765	0.345406	17.0438	Promoter (<=1kb)	8	13595809	13606108	10300	2	19414	ENSMUST00000132637.7	0	ENSMUSG00000031453	Rasa3	RAS p21 protein activator 3	ENSMUST00000117551.3;ENSMUST00000132637.7;ENSMUST00000154454.7;ENSMUST00000132439.2	19414;19414;19414;19414	0;0;0;0
chr5	35277370	35277442	73	*	74	6	0.965575	0.636937	0.328638	16.9651	Promoter (<=1kb)	5	35278319	35281763	3445	1	11553	ENSMUST00000049545.6	-877	ENSMUSG00000045318	Adra2c	adrenergic receptor, alpha 2c	ENSMUST00000049545.6	11553	-877
chr1	88094446	88094582	137	*	138	6	0.751659	0.334157	0.417502	16.6036	Promoter (<=1kb)	1	88095062	88216357	121296	1	394432	ENSMUST00000150634.7	-480	ENSMUSG00000090124	Ugt1a7c	UDP glucuronosyltransferase 1 family, polypeptide A7C	ENSMUST00000113139.1;ENSMUST00000138182.7;ENSMUST00000113142.9;ENSMUST00000173325.1;ENSMUST00000150634.7;ENSMUST00000058237.13;ENSMUST00000126203.7;ENSMUST00000073772.4	22236;394430;394430;394430;394432;394432;394432;394434	0;0;0;0;0;0;0;0
chr4	132422934	132423092	159	*	160	6	0.597387	0.282045	0.315342	16.5264	Promoter (<=1kb)	4	132355923	132422489	66567	2	100169	ENSMUST00000102568.9	-445	ENSMUSG00000066043	Phactr4	phosphatase and actin regulator 4	ENSMUST00000102568.9;ENSMUST00000084170.11;ENSMUST00000152271.7	100169;100169;100169	-445;-488;-493
chr5	137871169	137871232	64	*	65	6	0.948668	0.553838	0.39483	16.3929	Promoter (<=1kb)	5	137865827	137871085	5259	2	545812	ENSMUST00000199247.1	-84	ENSMUSG00000066682	Pilrb2	paired immunoglobin-like type 2 receptor beta 2	ENSMUST00000198024.4;ENSMUST00000199247.1;ENSMUST00000196162.4;ENSMUST00000164886.1;ENSMUST00000199773.1	545812;545812;545812;545812;545812	-2519;-84;0;0;0
chr15	83033836	83033966	131	*	132	6	0.812725	0.408753	0.403972	16.2383	Promoter (<=1kb)	15	82992973	83033306	40334	2	74039	ENSMUST00000231165.1	-530	ENSMUSG00000058099	Nfam1	Nfat activating molecule with ITAM motif 1	ENSMUST00000231165.1;ENSMUST00000023076.5;ENSMUST00000100377.11	74039;74039;74039	-530;-3886;-575
chr8	112568628	112568708	81	*	82	6	0.922893	0.559723	0.36317	16.2202	Promoter (<=1kb)	8	112554617	112569575	14959	2	102640845	ENSMUST00000182027.1	867	ENSMUSG00000098075	Gm26994	predicted gene, 26994	ENSMUST00000182027.1;ENSMUST00000125976.7;ENSMUST00000034225.6;ENSMUST00000118171.7;ENSMUST00000125196.7	102640845;170571;170571;170571;170571	0;-1335;-1335;-1335;-1347
chrX	93287076	93287188	113	*	114	6	0.608183	0.240417	0.367766	16.1337	Promoter (<=1kb)	20	93286510	93298062	11553	1	11878	ENSMUST00000113947.5	566	ENSMUSG00000035277	Arx	aristaless related homeobox	ENSMUST00000046565.12;ENSMUST00000113947.5	11878;11878	0;0
chr4	126287713	126287872	160	*	161	6	0.888074	0.538411	0.349663	16.0737	Promoter (<=1kb)	4	126286793	126314330	27538	1	329941	ENSMUST00000070132.6	920	ENSMUSG00000056174	Col8a2	collagen, type VIII, alpha 2	ENSMUST00000070132.6	329941	0
chr17	35394763	35394862	100	*	101	6	0.626121	0.23612	0.390001	15.903	Promoter (<=1kb)	17	35394126	35397588	3463	1	15016	ENSMUST00000172979.3	637	ENSMUSG00000055413	H2-Q5	histocompatibility 2, Q region locus 5	ENSMUST00000174854.2;ENSMUST00000172979.3	15016;15016	0;0
chrX	73966519	73966604	86	*	87	6	0.40725	0.0954701	0.311779	15.8002	Promoter (<=1kb)	20	73942792	73966357	23566	2	15161	ENSMUST00000033761.12	-162	ENSMUSG00000031386	Hcfc1	host cell factor C1	ENSMUST00000033761.12;ENSMUST00000114372.2	15161;15161	-162;-168
chr8	11478855	11478910	56	*	57	6	0.432484	0.128619	0.303865	15.5942	Promoter (<=1kb)	8	11453518	11478710	25193	2	19332	ENSMUST00000033900.6	-145	ENSMUSG00000031504	Rab20	RAB20, member RAS oncogene family	ENSMUST00000180408.1;ENSMUST00000033900.6	102132;19332	0;0
chr8	104926381	104926465	85	*	86	6	0.633933	0.218464	0.415469	15.5616	Promoter (<=1kb)	8	104926264	104934668	8405	1	234673	ENSMUST00000109410.3	117	ENSMUSG00000031886	Ces2e	carboxylesterase 2E	ENSMUST00000034355.10;ENSMUST00000109410.3	234673;234673	0;0
chr15	89124064	89124140	77	*	78	5	0.936841	0.594401	0.342439	15.5341	Promoter (<=1kb)	15	89098357	89123087	24731	2	328580	ENSMUST00000109353.8	-977	ENSMUSG00000051786	Tubgcp6	tubulin, gamma complex associated protein 6	ENSMUST00000129398.7;ENSMUST00000082197.11;ENSMUST00000143465.7;ENSMUST00000128908.7;ENSMUST00000134111.7;ENSMUST00000109347.1;ENSMUST00000138245.1;ENSMUST00000153195.1;ENSMUST00000109353.8;ENSMUST00000041656.13	170787;170787;170787;170787;170787;170787;170787;170787;328580;328580	0;0;0;0;0;0;0;3350;-977;-1178
chr7	19852510	19852584	75	*	76	6	0.666374	0.312406	0.353968	15.4948	Promoter (<=1kb)	7	19852003	19858350	6348	1	100502736	ENSMUST00000172815.3	507	ENSMUSG00000092216	Gm19345	predicted gene, 19345	ENSMUST00000172815.3;ENSMUST00000014830.7;ENSMUST00000208198.1	100502736;330483;330483	0;0;0
chr8	94918330	94918379	50	*	51	6	0.614367	0.249961	0.364406	15.4887	Promoter (<=1kb)	8	94902869	94918098	15230	2	234582	ENSMUST00000077955.5	-232	ENSMUSG00000063605	Ccdc102a	coiled-coil domain containing 102A	ENSMUST00000077955.5;ENSMUST00000162020.1	234582;234582	-232;-809
chr13	41220064	41220120	57	*	58	6	0.472204	0.159736	0.312468	15.001	Promoter (<=1kb)	13	41182499	41220162	37664	2	54326	ENSMUST00000117096.1	42	ENSMUSG00000021364	Elovl2	elongation of very long chain fatty acids (FEN1/Elo2, SUR4/Elo3, yeast)-like 2	ENSMUST00000021793.14;ENSMUST00000117096.1	54326;54326	0;0
chr12	113152918	113152995	78	*	79	6	0.643428	0.258569	0.38486	14.8972	Promoter (<=1kb)	12	113152081	113153879	1799	1	12925	ENSMUST00000198909.1	837	ENSMUSG00000006360	Crip1	cysteine-rich protein 1 (intestinal)	ENSMUST00000049271.12;ENSMUST00000196505.1;ENSMUST00000196755.4;ENSMUST00000199382.1;ENSMUST00000200522.4;ENSMUST00000198072.1;ENSMUST00000198597.4;ENSMUST00000199089.4;ENSMUST00000006523.11;ENSMUST00000200553.1;ENSMUST00000198909.1	104732;104732;104732;104732;104732;104732;12925;12925;12925;12925;12925	-3426;-3435;-3445;-3461;-3511;-4576;0;0;0;0;0
chr9	114775519	114775673	155	*	156	6	0.683851	0.314071	0.36978	14.7758	Promoter (<=1kb)	9	114763292	114775451	12160	2	102545	ENSMUST00000217056.1	-68	ENSMUSG00000032436	Cmtm7	CKLF-like MARVEL transmembrane domain containing 7	ENSMUST00000035009.15;ENSMUST00000084867.8;ENSMUST00000214604.1;ENSMUST00000217056.1;ENSMUST00000216760.1	102545;102545;102545;102545;102545	0;0;0;-68;0
chr18	64488621	64488677	57	*	58	6	0.495911	0.158864	0.337047	14.4482	Promoter (<=1kb)	18	64475147	64488941	13795	2	14151	ENSMUST00000238149.1	264	ENSMUSG00000024588	Fech	ferrochelatase	ENSMUST00000235766.1;ENSMUST00000236586.1;ENSMUST00000235215.1;ENSMUST00000025484.8;ENSMUST00000237502.1;ENSMUST00000237680.1;ENSMUST00000237358.1;ENSMUST00000237891.1;ENSMUST00000238149.1;ENSMUST00000235843.1	14151;14151;14151;14151;14151;14151;14151;14151;14151;14151	0;0;0;0;0;0;0;0;0;0
chr10	127759976	127760041	66	*	67	5	0.974282	0.684961	0.28932	14.2229	Promoter (<=1kb)	10	127759787	127792694	32908	1	103142	ENSMUST00000128247.1	189	ENSMUSG00000056148	Rdh9	retinol dehydrogenase 9	ENSMUST00000128247.1;ENSMUST00000073639.5	103142;107605	0;0
chr4	124656422	124656515	94	*	95	5	0.674534	0.303552	0.370983	13.8627	Promoter (<=1kb)	4	124656807	124660655	3849	1	18991	ENSMUST00000053491.8	-292	ENSMUSG00000090125	Pou3f1	POU domain, class 3, transcription factor 1	ENSMUST00000053491.8	18991	-292
chr5	137741871	137742028	158	*	159	5	0.528391	0.214488	0.313903	13.6983	Promoter (<=1kb)	5	137730913	137741607	10695	2	243300	ENSMUST00000061789.13	-264	ENSMUSG00000045348	Nyap1	neuronal tyrosine-phosphorylated phosphoinositide 3-kinase adaptor 1	ENSMUST00000118326.7;ENSMUST00000061789.13;ENSMUST00000212152.1;ENSMUST00000149512.2;ENSMUST00000100540.9;ENSMUST00000129349.1;ENSMUST00000100539.9	243300;243300;243300;243300;78829;78829;78829	-1873;0;-2153;-769;-3702;-3931;-3968
chr2	25303267	25303346	80	*	81	4	0.943946	0.516876	0.42707	13.6454	Promoter (<=1kb)	2	25291357	25303785	12429	2	14810	ENSMUST00000127171.1	439	ENSMUSG00000026959	Grin1	glutamate receptor, ionotropic, NMDA1 (zeta 1)	ENSMUST00000114308.9;ENSMUST00000114310.9;ENSMUST00000114317.9;ENSMUST00000114318.9;ENSMUST00000028335.12;ENSMUST00000114307.7;ENSMUST00000114314.9;ENSMUST00000114312.1;ENSMUST00000127171.1;ENSMUST00000153465.1;ENSMUST00000153551.1;ENSMUST00000129723.1	14810;14810;14810;14810;14810;14810;14810;14810;14810;14810;14810;320354	0;0;0;0;0;0;0;0;0;1754;2051;0
chr6	124919657	124919711	55	*	56	5	0.46181	0.15212	0.309691	13.4625	Promoter (<=1kb)	6	124913764	124920103	6340	2	69202	ENSMUST00000204671.2	392	ENSMUSG00000030122	Ptms	parathymosin	ENSMUST00000069553.2;ENSMUST00000032216.6;ENSMUST00000203422.1;ENSMUST00000204671.2;ENSMUST00000181150.1;ENSMUST00000134916.1	442825;69202;69202;69202;69202;69202	0;-1711;-4983;0;-4433;-4128
chr1	87879931	87880081	151	*	152	5	0.702067	0.305874	0.396193	13.4528	Promoter (<=1kb)	1	87880435	87915744	35310	1	227333	ENSMUST00000190243.1	-354	ENSMUSG00000070738	Dgkd	diacylglycerol kinase, delta	ENSMUST00000027517.13;ENSMUST00000190243.1	227333;227333	0;-354
chr10	80871046	80871104	59	*	60	5	0.954373	0.581093	0.37328	13.4208	Promoter (<=1kb)	10	80871848	80899492	27645	1	432478	ENSMUST00000219817.1	-744	ENSMUSG00000059406	Tmprss9	transmembrane protease, serine 9	ENSMUST00000219817.1;ENSMUST00000035597.9;ENSMUST00000218812.1;ENSMUST00000220091.1;ENSMUST00000218789.1;ENSMUST00000219951.1	432478;73218;73218;73218;73218;73218	-744;15771;15714;13925;8307;7583
chr11	103649172	103649255	84	*	85	5	0.610153	0.244725	0.365428	13.3266	Promoter (<=1kb)	11	103649570	103650579	1010	1	104582	ENSMUST00000057870.3	-315	ENSMUSG00000046215	Rprml	reprimo-like	ENSMUST00000057870.3	104582	-315
chr15	98632706	98632760	55	*	56	5	0.451225	0.127151	0.324074	13.2745	Promoter (<=1kb)	15	98632381	98634567	2187	1	12297	ENSMUST00000229282.1	325	ENSMUSG00000003352	Cacnb3	calcium channel, voltage-dependent, beta 3 subunit	ENSMUST00000229223.1;ENSMUST00000230769.1;ENSMUST00000109150.8;ENSMUST00000229282.1;ENSMUST00000003442.8;ENSMUST00000230490.1	12297;12297;12297;12297;12297;12297	0;0;0;0;-2007;-2345
chr14	64103696	64103750	55	*	56	5	0.925025	0.623235	0.30179	13.2189	Promoter (<=1kb)	14	64099295	64104235	4941	2	78176	ENSMUST00000166038.1	485	ENSMUSG00000091686	4930471C04Rik	RIKEN cDNA 4930471C04 gene	ENSMUST00000022537.5;ENSMUST00000166038.1	73382;78176	-536;0
chrX	85869859	85870082	224	*	225	5	0.596856	0.262309	0.334547	13.2107	Promoter (<=1kb)	20	85870354	85891499	21146	1	71398	ENSMUST00000113976.1	-272	ENSMUSG00000025058	Tasl	TLR adaptor interacting with endolysosomal SLC15A4	ENSMUST00000113976.1	71398	-272
chr11	87778798	87778876	79	*	80	5	0.872476	0.546363	0.326113	13.1788	Promoter (<=1kb)	11	87778793	87785928	7136	1	207777	ENSMUST00000148814.7	5	ENSMUSG00000034156	Tspoap1	TSPO associated protein 1	ENSMUST00000039627.11;ENSMUST00000100644.9;ENSMUST00000144502.7;ENSMUST00000142329.7;ENSMUST00000153578.7;ENSMUST00000148814.7;ENSMUST00000135957.1;ENSMUST00000133645.1;ENSMUST00000154758.1	207777;207777;207777;207777;207777;207777;207777;207777;207777	0;0;0;0;0;0;-76;-1418;-2699
chr7	127135992	127136053	62	*	63	5	0.546289	0.201858	0.344431	13.0447	Promoter (<=1kb)	7	127133470	127136566	3097	2	20737	ENSMUST00000205483.1	513	ENSMUSG00000051457	Spn	sialophorin	ENSMUST00000143713.1;ENSMUST00000205483.1;ENSMUST00000049931.5	20737;20737;20737	0;0;0
chr2	164444499	164444631	133	*	134	5	0.882486	0.559967	0.322518	13.0328	Promoter (<=1kb)	2	164425900	164443887	17988	2	20971	ENSMUST00000142909.1	-612	ENSMUSG00000017009	Sdc4	syndecan 4	ENSMUST00000017153.3;ENSMUST00000142909.1	20971;20971	-1313;-612
chr6	117167495	117167558	64	*	65	5	0.596917	0.226059	0.370858	12.7532	Promoter (<=1kb)	6	117168535	117175069	6535	1	20315	ENSMUST00000112866.7	-977	ENSMUSG00000061353	Cxcl12	chemokine (C-X-C motif) ligand 12	ENSMUST00000112866.7;ENSMUST00000112871.7;ENSMUST00000134244.1;ENSMUST00000073043.4	20315;20315;20315;20315	-977;-1016;-1019;-1019
chr19	26747007	26747113	107	*	108	5	0.635826	0.291284	0.344542	12.4278	Promoter (<=1kb)	19	26747600	26774231	26632	1	67155	ENSMUST00000208705.1	-487	ENSMUSG00000024921	Smarca2	SWI/SNF related, matrix associated, actin dependent regulator of chromatin, subfamily a, member 2	ENSMUST00000176769.8;ENSMUST00000025862.14;ENSMUST00000176030.7;ENSMUST00000099537.8;ENSMUST00000175935.7;ENSMUST00000208674.1;ENSMUST00000176731.2;ENSMUST00000207226.1;ENSMUST00000176700.7;ENSMUST00000176494.1;ENSMUST00000207944.1;ENSMUST00000207418.1;ENSMUST00000208705.1;ENSMUST00000208751.1;ENSMUST00000207812.1;ENSMUST00000175791.8;ENSMUST00000207118.1;ENSMUST00000209085.1;ENSMUST00000208915.1…	67155;67155;67155;67155;67155;67155;67155;67155;67155;67155;67155;67155;67155;67155;67155;67155;67155;67155;67155;67155;67155;67155;67155;67155;67155;67155;67155;67155;67155;67155;67155;67155;67155;67155;67155;67155;67155	0;0;0;0;0;0;0;0;0;0;0;0;-487;-490;-1076;-1138;-1286;-1289;-1290;-1290;-1293;-1293;-1295;-1298;-1310;-1312;-1314;-1330;-1330;-1401;-1419;-2598;-2709;-3176;-3205;-3826;-4823
chr4	118291568	118291629	62	*	63	5	0.60778	0.296744	0.311035	12.37	Promoter (<=1kb)	4	118208213	118291405	83193	2	19268	ENSMUST00000049074.12	-163	ENSMUSG00000033295	Ptprf	protein tyrosine phosphatase, receptor type, F	ENSMUST00000049074.12;ENSMUST00000222620.1	19268;19268	-163;-294
chr11	69966334	69966383	50	*	51	5	0.443624	0.12192	0.321704	12.3481	Promoter (<=1kb)	11	69966918	69967652	735	1	53624	ENSMUST00000151515.1	-535	ENSMUSG00000018569	Cldn7	claudin 7	ENSMUST00000108597.7;ENSMUST00000060651.5;ENSMUST00000108596.7;ENSMUST00000018713.12;ENSMUST00000151515.1;ENSMUST00000142788.7;ENSMUST00000108594.7;ENSMUST00000123701.8;ENSMUST00000151766.1;ENSMUST00000127437.7;ENSMUST00000138562.7;ENSMUST00000143788.1;ENSMUST00000108595.8	53624;53624;53624;53624;53624;54351;54351;54351;54351;54351;54351;54351;54351	0;0;0;0;-535;13889;14869;13880;3020;13678;13878;13828;15256
chr5	142800306	142800367	62	*	63	5	0.822132	0.472494	0.349638	12.0643	Promoter (<=1kb)	5	142788309	142800437	12129	2	231861	ENSMUST00000155461.1	70	ENSMUSG00000039477	Tnrc18	trinucleotide repeat containing 18	ENSMUST00000151477.7;ENSMUST00000155461.1;ENSMUST00000198181.1	231861;231861;231861	0;0;0
chr1	75316473	75316526	54	*	55	5	0.541028	0.230819	0.310209	11.9621	Promoter (<=1kb)	1	75314364	75316803	2440	2	13437	ENSMUST00000189551.6	277	ENSMUSG00000026209	Dnpep	aspartyl aminopeptidase	ENSMUST00000066668.13;ENSMUST00000185797.6;ENSMUST00000185419.6;ENSMUST00000113605.9;ENSMUST00000187836.6;ENSMUST00000186278.1;ENSMUST00000187791.1;ENSMUST00000189551.6;ENSMUST00000187000.6;ENSMUST00000187075.6;ENSMUST00000191254.6;ENSMUST00000190005.1;ENSMUST00000188652.6;ENSMUST00000189282.2	13437;13437;13437;13437;13437;13437;13437;13437;13437;13437;13437;13437;13437;13437	0;0;0;0;0;-2714;0;0;0;0;0;0;0;856
chr7	64204625	64204857	233	*	234	4	0.985664	0.672362	0.313302	11.9383	Promoter (<=1kb)	7	64205806	64205911	106	1	387207	ENSMUST00000083651.1	-949	ENSMUSG00000065585	Mir211	microRNA 211	ENSMUST00000085222.11;ENSMUST00000205348.1;ENSMUST00000206277.1;ENSMUST00000206314.1;ENSMUST00000205960.1;ENSMUST00000177102.7;ENSMUST00000205434.1;ENSMUST00000206263.1;ENSMUST00000206107.1;ENSMUST00000205731.1;ENSMUST00000206706.1;ENSMUST00000205690.1;ENSMUST00000206049.1;ENSMUST00000205684.1;ENSMUST00000206453.1;ENSMUST00000083651.1	17364;17364;17364;17364;17364;17364;17364;17364;17364;17364;17364;17364;17364;17364;17364;387207	0;0;0;0;0;0;0;0;19072;0;0;19024;5363;0;0;-949
chrX	8089503	8089561	59	*	60	4	0.830758	0.450023	0.380735	11.6132	Promoter (<=1kb)	20	8086271	8088765	2495	2	22376	ENSMUST00000146029.1	-738	ENSMUSG00000031165	Was	Wiskott-Aldrich syndrome	ENSMUST00000033505.6;ENSMUST00000146029.1	22376;22376	0;-738
chr16	34649977	34650029	53	*	54	5	0.819425	0.501739	0.317686	11.5937	Promoter (<=1kb)	16	34649921	34677201	27281	1	76378	ENSMUST00000148562.7	56	ENSMUSG00000022832	Ropn1	ropporin, rhophilin associated protein 1	ENSMUST00000148562.7;ENSMUST00000023530.4	76378;76378	0;-1159
chr9	74274017	74274184	168	*	169	4	0.973688	0.690166	0.283522	11.5903	Promoter (<=1kb)	9	74274134	74283308	9175	1	546144	ENSMUST00000149439.1	0	ENSMUSG00000044976	Wdr72	WD repeat domain 72	ENSMUST00000055879.8;ENSMUST00000215440.1;ENSMUST00000149439.1	546144;546144;546144	0;0;0
chr6	6217347	6217493	147	*	148	4	0.704626	0.2834	0.421226	11.3511	Promoter (<=1kb)	6	6041219	6217173	175955	2	50799	ENSMUST00000188414.3	-174	ENSMUSG00000015112	Slc25a13	solute carrier family 25 (mitochondrial carrier, adenine nucleotide translocator), member 13	ENSMUST00000015256.14;ENSMUST00000188414.3	50799;50799	-229;-174
chr5	76657482	76657536	55	*	56	4	0.510493	0.167511	0.342981	11.3442	Promoter (<=1kb)	5	76657683	76840881	183199	1	320827	ENSMUST00000128112.7	-147	ENSMUSG00000036377	Cracd	capping protein inhibiting regulator of actin	ENSMUST00000128112.7;ENSMUST00000238963.1	320827;320827	-147;-794
chr8	119569484	119569538	55	*	56	5	0.887206	0.513266	0.37394	11.1622	Promoter (<=1kb)	8	119562800	119569995	7196	2	72552	ENSMUST00000212517.1	457	ENSMUSG00000034189	Hsdl1	hydroxysteroid dehydrogenase like 1	ENSMUST00000036049.5;ENSMUST00000212517.1;ENSMUST00000212065.1;ENSMUST00000212198.1	72552;72552;72552;72552	0;0;0;0
chr5	31298220	31298368	149	*	150	4	0.843277	0.478648	0.364629	11.1183	Promoter (<=1kb)	5	31298701	31306598	7898	1	231103	ENSMUST00000202312.3	-333	ENSMUSG00000059434	Gckr	glucokinase regulatory protein	ENSMUST00000201166.3;ENSMUST00000202909.3;ENSMUST00000072228.8;ENSMUST00000201675.2;ENSMUST00000202312.3;ENSMUST00000202456.1;ENSMUST00000172435.7;ENSMUST00000202158.3;ENSMUST00000041266.10;ENSMUST00000200845.1;ENSMUST00000202615.3;ENSMUST00000201906.1;ENSMUST00000201417.1	231103;231103;231103;231103;231103;231103;64339;64339;64339;64339;64339;64339;64339	0;0;0;0;-333;-1138;-2284;-4507;-2349;-4254;-2787;-2961;-2140
chr13	31556738	31556836	99	*	100	4	0.738459	0.388366	0.350093	11.0575	Promoter (<=1kb)	13	31556134	31560976	4843	1	15220	ENSMUST00000042118.10	604	ENSMUSG00000038415	Foxq1	forkhead box Q1	ENSMUST00000042118.10	15220	0
chr7	25686362	25686467	106	*	107	4	0.707171	0.400667	0.306505	10.8084	Promoter (<=1kb)	7	25687002	25705077	18076	1	21803	ENSMUST00000002678.9	-535	ENSMUSG00000002603	Tgfb1	transforming growth factor, beta 1	ENSMUST00000002678.9;ENSMUST00000206584.1;ENSMUST00000169009.7;ENSMUST00000205658.1;ENSMUST00000205325.1;ENSMUST00000206913.1;ENSMUST00000108403.3	21803;21803;21803;232987;232987;232987;232987	-535;-1681;-2460;0;5524;5506;0
chr2	5064800	5064887	88	*	89	4	0.911241	0.571775	0.339466	10.8054	Promoter (<=1kb)	2	5046157	5064051	17895	2	71648	ENSMUST00000143809.1	-749	ENSMUSG00000026672	Optn	optineurin	ENSMUST00000114996.7;ENSMUST00000027986.4;ENSMUST00000143809.1	71648;71648;71648	-755;-862;-749
chr1	177982916	177983000	85	*	86	4	0.862751	0.561303	0.301448	10.7975	Promoter (<=1kb)	1	177983423	178149962	166540	1	545391	ENSMUST00000191719.5	-423	ENSMUSG00000091476	Catspere2	cation channel sperm associated auxiliary subunit epsilon 2	ENSMUST00000191719.5	545391	-423
chrX	37570812	37570883	72	*	73	4	0.814425	0.464099	0.350326	10.7161	Promoter (<=1kb)	20	37571405	37576163	4759	1	434764	ENSMUST00000115173.4	-522	ENSMUSG00000095741	Rhox2f	reproductive homeobox 2F	ENSMUST00000115173.4;ENSMUST00000184546.1	434764;434764	-522;-946
chrX	7680236	7680372	137	*	138	4	0.790035	0.409066	0.38097	10.6132	Promoter (<=1kb)	20	7674626	7681089	6464	2	54634	ENSMUST00000115695.3	717	ENSMUSG00000031147	Magix	MAGI family member, X-linked	ENSMUST00000130287.1;ENSMUST00000115695.3	54634;54634	0;0
chr7	140203423	140203494	72	*	73	4	0.797047	0.391628	0.405419	10.5563	Promoter (<=1kb)	7	140201743	140202800	1058	2	258055	ENSMUST00000051943.5	-623	ENSMUSG00000050366	Olfr524	olfactory receptor 524	ENSMUST00000051943.5	258055	-623
chr5	111235913	111236131	219	*	220	4	0.666786	0.28127	0.385517	9.80958	Promoter (<=1kb)	5	111235315	111266599	31285	1	209683	ENSMUST00000129017.1	598	ENSMUSG00000033209	Ttc28	tetratricopeptide repeat domain 28	ENSMUST00000040111.9;ENSMUST00000156290.8;ENSMUST00000128584.1;ENSMUST00000129017.1	209683;209683;209683;209683	0;0;0;0
chr16	33517579	33517643	65	*	66	4	0.720934	0.373773	0.347162	9.74981	Promoter (<=1kb)	16	33517328	33663408	146081	1	171286	ENSMUST00000121925.7	251	ENSMUSG00000035506	Slc12a8	solute carrier family 12 (potassium/chloride transporters), member 8	ENSMUST00000121925.7;ENSMUST00000122427.7;ENSMUST00000059056.14;ENSMUST00000119173.7	171286;171286;171286;171286	0;-635;-686;-893
chr18	20058824	20058879	56	*	57	4	0.515674	0.155281	0.360393	9.7185	Promoter (<=1kb)	18	20030633	20059478	28846	2	13506	ENSMUST00000075214.8	599	ENSMUSG00000024331	Dsc2	desmocollin 2	ENSMUST00000075214.8;ENSMUST00000039247.10;ENSMUST00000128464.1	13506;13506;13506	0;0;0
chr4	129557699	129557788	90	*	91	4	0.707642	0.389465	0.318177	9.71224	Promoter (<=1kb)	4	129557683	129557811	129	2	102465997	ENSMUST00000183371.1	23	ENSMUSG00000099070	Mir8119	microRNA 8119	ENSMUST00000183371.1;ENSMUST00000167288.7;ENSMUST00000067240.10;ENSMUST00000102596.7;ENSMUST00000132030.1;ENSMUST00000127943.1;ENSMUST00000123640.1;ENSMUST00000139957.1;ENSMUST00000134336.2	102465997;16818;16818;16818;16818;16818;16818;16818;16818	0;0;0;0;-1851;-1468;-1240;0;0
chr17	34616415	34616501	87	*	88	4	0.586123	0.144684	0.441438	9.15389	Promoter (<=1kb)	17	34613354	34615971	2618	2	81701	ENSMUST00000015611.13	-444	ENSMUSG00000015467	Egfl8	EGF-like domain 8	ENSMUST00000168709.2;ENSMUST00000171121.8;ENSMUST00000064953.14;ENSMUST00000171376.7;ENSMUST00000168391.8;ENSMUST00000169067.8;ENSMUST00000166040.8;ENSMUST00000169969.7;ENSMUST00000174041.7;ENSMUST00000173973.7;ENSMUST00000037489.14;ENSMUST00000174228.7;ENSMUST00000114140.9;ENSMUST00000174595.1;ENSMUST00000170850.1;ENSMUST00000097345.9;ENSMUST00000015611.13;ENSMUST00000168353.3;ENSMUST00000166095…	54397;54397;54397;54397;54397;54397;54397;54397;55979;55979;55979;55979;55979;55979;81701;81701;81701;81701;81701;81701	0;10934;10876;10647;10984;11024;11538;10427;12153;10554;10554;10442;7401;6810;-1095;-444;-444;-627;-459;-1094
chr11	67586194	67586668	475	*	476	8	0.574406	0.384461	0.189945	7.88648	Promoter (<=1kb)	11	67586500	67605419	18920	1	14457	ENSMUST00000145496.1	0	ENSMUSG00000033066	Gas7	growth arrest specific 7	ENSMUST00000108681.7;ENSMUST00000136796.7;ENSMUST00000041611.11;ENSMUST00000145496.1;ENSMUST00000108682.8;ENSMUST00000108680.1	14457;14457;14457;14457;14457;14457	0;0;0;0;0;-33
chr13	119949112	119949886	775	*	776	4	0.79769	0.649018	0.148672	7.21388	Promoter (<=1kb)	13	119949357	119950806	1450	2	333467	ENSMUST00000180768.1	920	ENSMUSG00000078537	B020031M17Rik	RIKEN cDNA B020031M17 gene	ENSMUST00000180768.1	333467	0

## Sheet: KEGG
KEGG_2019_Mouse.Term	KEGG_2019_Mouse.Overlap	KEGG_2019_Mouse.P.value	KEGG_2019_Mouse.Adjusted.P.value	KEGG_2019_Mouse.Old.P.value	KEGG_2019_Mouse.Old.Adjusted.P.value	KEGG_2019_Mouse.Odds.Ratio	KEGG_2019_Mouse.Combined.Score	KEGG_2019_Mouse.Genes
Endocytosis	13/269	0.0036196	0.631546	0	0	2.49228	14.0101	ARFGEF1;ARFGEF2;SMAD3;SH3KBP1;CLTC;WAS;AGAP3;ASAP2;PSD2;PIP5KL1;PSD4;PSD3;HSPA1A
Axon guidance	9/180	0.0116385	0.631546	0	0	2.56837	11.4381	CXCL12;WNT5B;UNC5B;SEMA6D;PTCH1;NFATC3;NTN4;EPHB2;PAK3
Inositol phosphate metabolism	5/73	0.0165271	0.631546	0	0	3.5713	14.6522	INPP5F;PIP5KL1;INPPL1;PLCH1;PIK3C2A
MAPK signaling pathway	12/294	0.0177941	0.631546	0	0	2.08037	8.38157	CACNB3;TGFB1;MAPK7;ERBB4;FGF18;ARAF;NFATC3;FLNA;CACNA1A;NFATC1;DUSP16;HSPA1A
Th17 cell differentiation	6/102	0.0179669	0.631546	0	0	3.03881	12.2137	STAT5A;TGFB1;SMAD3;HSP90AB1;NFATC3;NFATC1
Hepatitis B	8/163	0.0186664	0.631546	0	0	2.51442	10.01	STAT5A;TGFB1;SMAD3;EGR3;DDX3X;ARAF;NFATC3;NFATC1
Th1 and Th2 cell differentiation	5/87	0.0323864	0.939205	0	0	2.95944	10.1509	JAG2;STAT5A;NFATC3;NFATC1;RBPJ
Wnt signaling pathway	7/160	0.0456218	0.954729	0	0	2.22353	6.86486	SMAD3;WNT5B;NFATC3;NFATC1;CACYBP;SIAH1B;GPC4
Nicotine addiction	3/40	0.0474831	0.954729	0	0	3.92481	11.9604	CACNA1A;SLC17A7;GRIN1
