# Supplementary material for: Decitabine priming increases anti–PD-1 antitumor efficacy by promoting CD8+ progenitor exhausted T cell expansion in tumor models
Source: J Clin Invest. 2023 Apr 3;133(7):e165673. doi: 10.1172/JCI165673 (PMC10065084; doi:10.1172/JCI165673)
Supplement: Supplemental table 3 [file jci-133-165673-s111.xlsx]

## Sheet: Proliferating (P vs C) Gene
	p_val	avg_log2FC	pct.1	pct.2	p_val_adj
Rps15a	0	-0.392855	1	1	0
Rpl34	1.40132e-283	-0.370062	1	1	2.24828e-279
Rpl39	1.55295e-275	-0.36206	0.999	0.999	2.49155e-271
Gzmb	9.90099e-212	0.966801	0.992	0.968	1.58851e-207
Rpl37	1.10275e-205	-0.333525	0.998	1	1.76926e-201
Rpl35	6.24227e-198	-0.28841	0.998	1	1.00151e-193
Rpl30	3.43021e-193	-0.276626	1	1	5.50343e-189
Rpl35a	1.99944e-190	-0.263147	0.998	1	3.2079e-186
Rpl27	8.26932e-189	-0.262041	0.999	1	1.32673e-184
Rplp0	1.59295e-182	-0.237183	1	1	2.55573e-178
Rps20	8.04304e-182	-0.235481	0.999	1	1.29043e-177
Ly6a	4.94741e-181	0.62302	0.987	0.965	7.93763e-177
Rpl23	8.83429e-173	-0.233505	1	1	1.41737e-168
Rpl22	6.22751e-169	-0.316993	0.998	1	9.99141e-165
Rps27a	3.12211e-166	-0.233925	1	1	5.00911e-162
Rplp2	1.04302e-165	-0.256237	0.999	1	1.67341e-161
Rpl41	5.2516e-163	-0.228437	0.999	1	8.42566e-159
Rps26	6.60236e-162	-0.22875	1	1	1.05928e-157
Ctsd	1.06064e-156	0.575287	0.981	0.96	1.70169e-152
Rps24	4.53374e-153	-0.219628	0.999	1	7.27394e-149
Rpl18	1.50656e-138	-0.209097	1	1	2.41713e-134
Rpl21	2.31086e-137	-0.207344	1	1	3.70754e-133
Rps19	7.63522e-137	-0.237919	1	1	1.22499e-132
Rps10	1.24398e-133	-0.191265	0.999	1	1.99585e-129
Rpl32	4.20005e-131	-0.198775	0.999	1	6.73856e-127
Rpl36	4.88308e-129	-0.247351	0.997	0.999	7.83441e-125
Rpl28	2.14199e-128	-0.196381	1	1	3.43661e-124
Gzma	2.80543e-128	0.971733	0.92	0.82	4.50103e-124
Rpl27a	5.36419e-128	-0.20891	1	1	8.6063e-124
Thy1	2.6151e-123	0.307286	0.998	0.998	4.19567e-119
Rpl37a	6.71462e-123	-0.255089	0.998	0.999	1.07729e-118
Rps13	8.49846e-116	-0.187819	1	1	1.36349e-111
Rpl36a	8.96889e-111	-0.263548	0.995	0.998	1.43897e-106
Rps8	2.43431e-104	-0.168833	1	1	3.90561e-100
Rps21	2.77127e-101	-0.279615	0.994	0.996	4.44623e-97
Rpl18a	3.52482e-99	-0.174713	1	1	5.65522e-95
Rpl22l1	8.91315e-98	-0.285998	0.99	0.996	1.43003e-93
Rpl29	2.38588e-93	-0.176179	1	1	3.8279e-89
Rps11	6.23852e-93	-0.155741	0.999	1	1.00091e-88
Rpl24	8.81433e-92	-0.204933	1	1	1.41417e-87
Uqcrh	1.06591e-88	-0.290769	0.971	0.986	1.71015e-84
Fgl2	7.54222e-88	0.454742	0.845	0.712	1.21007e-83
Ube2s	1.9857e-85	0.342405	0.983	0.968	3.18586e-81
Rps28	5.1543e-79	-0.242579	0.986	0.996	8.26956e-75
Rps16	1.17882e-78	-0.147609	1	1	1.89131e-74
Actb	1.60278e-78	0.204963	1	1	2.5715e-74
Nkg7	5.51427e-78	0.250071	0.999	0.999	8.8471e-74
Plac8	6.67233e-77	-0.401765	0.971	0.985	1.07051e-72
Rps27	5.71465e-76	-0.235507	0.994	0.999	9.16859e-72
Rpl13	7.14855e-72	-0.13412	1	1	1.14691e-67
Rps14	3.44138e-71	-0.162917	0.999	1	5.52135e-67
Prf1	1.08643e-70	0.611404	0.799	0.675	1.74307e-66
Vim	1.32889e-70	0.325105	0.998	0.999	2.13207e-66
Rpl26	1.39984e-70	-0.16652	0.998	1	2.2459e-66
Cd8a	2.88235e-68	0.313768	0.971	0.942	4.62444e-64
Igfbp7	8.66374e-68	-0.341893	0.099	0.26	1.39001e-63
Gapdh	1.4289e-67	0.216415	1	1	2.29252e-63
Cmtm7	6.51293e-66	-0.323529	0.909	0.952	1.04494e-61
AA467197	5.64551e-65	0.460749	0.845	0.769	9.05766e-61
Rps3a1	1.08851e-62	-0.127405	1	1	1.74641e-58
Fau	4.20219e-62	-0.135802	1	1	6.742e-58
Gmfg	1.55384e-61	-0.307984	0.873	0.918	2.49298e-57
Rps7	7.34849e-61	-0.137092	1	1	1.17899e-56
Laptm5	1.00334e-60	0.251992	0.996	0.993	1.60976e-56
Rplp1	2.24914e-60	-0.166518	0.999	1	3.60852e-56
Gas5	3.74336e-60	-0.315993	0.891	0.934	6.00584e-56
Snrpg	7.75857e-60	-0.23708	0.966	0.977	1.24478e-55
Ccr7	4.38903e-58	-0.569821	0.188	0.364	7.04175e-54
Rps12	1.01176e-57	-0.159905	0.999	1	1.62328e-53
Rps23	1.37872e-57	-0.14222	1	1	2.21202e-53
Spp1	9.42552e-57	0.856713	0.791	0.674	1.51223e-52
Rps18	1.00105e-56	-0.148061	0.999	1	1.60608e-52
Atp5g2	1.00804e-56	-0.185767	0.991	0.997	1.6173e-52
Gnai2	1.42999e-56	0.231599	0.987	0.972	2.29427e-52
Jaml	1.08603e-55	0.308468	0.751	0.612	1.74243e-51
Rpl38	1.56879e-55	-0.191256	0.992	0.995	2.51696e-51
Gng2	4.51691e-55	0.285453	0.896	0.824	7.24693e-51
S100a10	4.83441e-55	-0.255433	0.993	0.996	7.75633e-51
Cox8a	2.3722e-54	-0.172471	0.996	0.998	3.80596e-50
Rps29	2.99653e-54	-0.194851	0.992	0.996	4.80763e-50
Rps5	4.05805e-54	-0.121974	0.999	1	6.51074e-50
Nrgn	6.42832e-54	-0.406778	0.696	0.798	1.03136e-49
Metrnl	6.94935e-53	0.283332	0.519	0.34	1.11495e-48
Tuba1b	5.68859e-52	0.235802	0.995	0.994	9.12677e-48
Hspa8	2.4226e-51	-0.187732	0.999	1	3.88682e-47
Itgb1	3.46093e-50	-0.343547	0.792	0.87	5.55271e-46
Ptpre	6.82047e-50	0.277989	0.48	0.316	1.09428e-45
Ifitm2	7.23593e-49	0.358158	0.977	0.961	1.16093e-44
Cdkn1a	1.83255e-48	0.340327	0.749	0.614	2.94014e-44
Il2rb	1.89311e-48	0.243823	0.985	0.972	3.0373e-44
Rpl9	3.90459e-48	-0.121314	1	1	6.26452e-44
Rpl11	2.15857e-47	-0.114574	1	1	3.46322e-43
Jak3	2.38954e-46	0.276733	0.735	0.616	3.83379e-42
H2-Q7	5.44666e-46	0.240166	0.989	0.99	8.73863e-42
Anxa2	5.45411e-45	0.213302	0.993	0.994	8.75058e-41
Ebi3	1.84924e-44	-0.161891	0.063	0.173	2.96692e-40
Rpl36al	5.42509e-44	-0.170077	0.987	0.991	8.70402e-40
Efhd2	2.14463e-41	0.252811	0.871	0.808	3.44084e-37
Ccr2	3.6158e-41	0.289033	0.753	0.623	5.80118e-37
Id2	4.14112e-41	0.306496	0.94	0.913	6.64401e-37
Cst3	6.51987e-41	-0.41008	0.881	0.908	1.04605e-36
Eef1b2	1.30238e-40	-0.149816	0.997	0.999	2.08954e-36
Ptpn18	1.53699e-40	-0.223342	0.973	0.983	2.46595e-36
Mxd1	4.12656e-40	0.243967	0.425	0.276	6.62065e-36
Bcl2l11	1.07704e-39	0.294473	0.647	0.505	1.728e-35
Ldha	2.88766e-39	0.182209	0.997	0.999	4.63297e-35
2410006H16Rik	9.39931e-39	-0.272899	0.8	0.862	1.50802e-34
H3f3b	1.15537e-38	0.171989	0.999	1	1.85368e-34
Arpc1b	1.37624e-38	0.168313	0.992	0.989	2.20804e-34
Sh3bgrl3	7.96478e-38	0.161481	1	0.999	1.27787e-33
Lgals1	4.28727e-37	0.182351	1	1	6.8785e-33
Rpsa	9.21125e-37	-0.0923731	0.999	1	1.47785e-32
Snrpe	1.06293e-36	-0.179391	0.966	0.984	1.70537e-32
Limd2	4.7004e-36	-0.251779	0.794	0.872	7.54133e-32
Rpl14	1.07152e-35	-0.122109	1	1	1.71915e-31
Flna	3.28371e-35	0.291682	0.727	0.617	5.26838e-31
Trbv12-1	4.55425e-35	-0.276763	0.945	0.971	7.30684e-31
H2-Oa	6.03006e-35	-0.159079	0.103	0.21	9.67463e-31
Fdps	1.1091e-34	0.278257	0.59	0.457	1.77943e-30
Gm42418	1.12223e-34	0.433264	0.997	0.993	1.8005e-30
Ly6g5b	1.3867e-34	0.171082	0.294	0.167	2.22481e-30
Fundc2	1.58209e-34	-0.214202	0.824	0.886	2.53831e-30
Rpl15	1.8766e-34	-0.109152	1	1	3.01082e-30
Pfkp	7.76914e-34	0.257429	0.87	0.823	1.24648e-29
Ugt1a7c	2.83221e-33	-0.193299	0.162	0.28	4.544e-29
Rpl10a	3.2382e-33	-0.0961484	0.999	1	5.19537e-29
Shisa5	4.23894e-33	-0.193714	0.989	0.996	6.80096e-29
Cox7c	4.89297e-33	-0.182472	0.959	0.974	7.85029e-29
Gnas	4.91017e-33	0.164136	0.991	0.986	7.87787e-29
Pkm	3.15863e-32	0.17091	0.997	0.996	5.0677e-28
Gem	3.90928e-32	0.341789	0.723	0.629	6.27205e-28
Slc17a6	1.00095e-31	0.24966	0.219	0.116	1.60593e-27
Ccr5	1.42422e-31	0.229853	0.647	0.526	2.28502e-27
Dgat1	2.60365e-31	0.264859	0.571	0.454	4.1773e-27
Sla2	3.46856e-31	0.224137	0.661	0.54	5.56496e-27
Rps4x	9.88503e-31	-0.0899555	1	1	1.58595e-26
Ctla4	1.02779e-30	0.297983	0.913	0.888	1.64898e-26
Tuba4a	1.80397e-30	0.238219	0.738	0.644	2.8943e-26
Eif3h	2.07736e-30	-0.140355	0.989	0.993	3.33292e-26
Fkbp1a	2.37142e-30	-0.193674	0.909	0.94	3.8047e-26
Eif3f	2.68735e-30	-0.142749	0.992	0.997	4.31159e-26
Ssbp4	2.76161e-30	0.208393	0.713	0.602	4.43073e-26
Pag1	3.10028e-30	0.175454	0.311	0.192	4.97409e-26
Gngt2	3.91986e-30	0.130996	0.214	0.112	6.28903e-26
Tnfrsf9	7.69515e-30	0.299424	0.953	0.929	1.23461e-25
Klrd1	9.74485e-30	-0.208582	0.948	0.978	1.56346e-25
Elmo2	1.56752e-29	0.194489	0.458	0.328	2.51493e-25
Rpl17	2.46963e-29	-0.0976491	1	1	3.96227e-25
Tagln2	2.72926e-29	0.142105	0.998	0.999	4.37883e-25
Ccdc184	2.73246e-29	-0.28388	0.185	0.299	4.38397e-25
Rpl19	3.16414e-29	-0.0760731	1	1	5.07655e-25
Ltb	6.9366e-29	-0.256639	0.757	0.826	1.11291e-24
Gpr171	8.37508e-29	0.210174	0.522	0.392	1.3437e-24
Flot1	1.28871e-28	0.17264	0.348	0.229	2.06761e-24
Lgals3	1.74998e-28	0.28985	0.934	0.922	2.80766e-24
Sla	1.80137e-28	-0.25284	0.625	0.71	2.89012e-24
Sec61g	1.85538e-28	-0.167854	0.918	0.937	2.97677e-24
Icos	2.95288e-28	0.265775	0.79	0.702	4.7376e-24
Chmp4b	3.05272e-28	0.187002	0.869	0.812	4.89778e-24
Sms	4.58905e-28	-0.210498	0.637	0.714	7.36268e-24
2900026A02Rik	4.98424e-28	0.133886	0.218	0.12	7.99672e-24
Grcc10	5.15726e-28	-0.17422	0.932	0.95	8.27431e-24
Bcl3	5.22955e-28	0.165162	0.337	0.221	8.3903e-24
Snrpd2	1.79735e-27	-0.17544	0.896	0.91	2.88367e-23
Tomm7	2.0133e-27	-0.189614	0.819	0.846	3.23014e-23
Ppp1r3b	3.14956e-27	0.141847	0.306	0.192	5.05316e-23
Cox6c	6.01449e-27	-0.153791	0.961	0.975	9.64965e-23
Litaf	6.15272e-27	0.203763	0.898	0.855	9.87142e-23
F2r	6.64536e-27	0.154881	0.364	0.242	1.06618e-22
Lilrb4a	1.38156e-26	0.239598	0.576	0.461	2.21658e-22
Atp5e	1.47717e-26	-0.143853	0.98	0.989	2.36996e-22
Ugcg	3.79128e-26	0.226089	0.689	0.58	6.08273e-22
Chd7	4.25079e-26	0.22362	0.716	0.615	6.81996e-22
Sh2d1a	4.4888e-26	-0.193303	0.273	0.383	7.20182e-22
Slc7a5	5.06718e-26	0.265302	0.558	0.452	8.12979e-22
Eno1	6.0032e-26	0.155559	0.999	0.999	9.63153e-22
Emilin2	8.82928e-26	0.191209	0.283	0.181	1.41657e-21
Calm1	1.32522e-25	0.13726	0.996	0.996	2.12618e-21
mt-Co3	1.53263e-25	-0.109223	0.998	0.998	2.45895e-21
Cd52	1.7568e-25	-0.14645	0.999	1	2.81861e-21
Tspan32	1.85101e-25	-0.112131	0.062	0.139	2.96976e-21
Lat	2.02487e-25	0.18975	0.947	0.924	3.2487e-21
Rpl31	3.43715e-25	-0.142609	0.975	0.983	5.51456e-21
Hist1h1b	4.18413e-25	0.308251	0.907	0.867	6.71301e-21
Tpi1	4.18481e-25	0.186242	0.989	0.988	6.71411e-21
Cfl1	4.81273e-25	0.117259	0.998	0.999	7.72154e-21
Ifi27l2a	9.08705e-25	-0.58213	0.574	0.637	1.45793e-20
P2ry14	1.01264e-24	0.125996	0.193	0.105	1.62468e-20
Stk17b	1.16935e-24	0.18452	0.919	0.899	1.87611e-20
Cyfip2	1.2549e-24	0.199352	0.733	0.648	2.01337e-20
Egln3	1.27013e-24	0.203441	0.409	0.298	2.0378e-20
Capn2	1.49767e-24	0.197258	0.564	0.45	2.40286e-20
Ifitm1	1.59998e-24	0.402466	0.789	0.756	2.56701e-20
Nsa2	1.83063e-24	-0.161131	0.955	0.972	2.93706e-20
Gpx4	2.47296e-24	0.179219	0.98	0.971	3.96762e-20
Tle5	2.72494e-24	0.211324	0.909	0.879	4.3719e-20
mt-Co1	3.94199e-24	-0.065438	1	0.999	6.32453e-20
S100a11	4.95143e-24	-0.176395	0.987	0.993	7.94407e-20
Btf3	6.26058e-24	-0.127767	0.985	0.996	1.00445e-19
Lat2	8.50954e-24	0.196554	0.648	0.55	1.36527e-19
Gzme	1.45225e-23	-0.42989	0.336	0.451	2.33e-19
Ccnd3	1.83297e-23	0.179748	0.903	0.861	2.94082e-19
Fth1	2.05105e-23	0.130808	0.998	0.999	3.2907e-19
Prex1	2.23618e-23	0.205106	0.449	0.336	3.58773e-19
Ablim1	3.31308e-23	0.199487	0.8	0.724	5.3155e-19
Cotl1	4.02298e-23	0.185826	0.92	0.882	6.45447e-19
Il21r	4.34434e-23	0.187566	0.729	0.632	6.97006e-19
Neb	4.42714e-23	0.12201	0.166	0.089	7.10291e-19
Klrb1c	4.46493e-23	0.122558	0.189	0.104	7.16353e-19
Ppp1ca	5.7612e-23	0.117757	0.99	0.993	9.24327e-19
Arid5a	7.43421e-23	0.195094	0.721	0.627	1.19274e-18
Npm1	7.83845e-23	-0.148128	0.994	0.998	1.2576e-18
Serpinb9b	1.51735e-22	-0.275993	0.585	0.695	2.43444e-18
Mif4gd	1.82197e-22	0.211282	0.623	0.53	2.92317e-18
Naca	2.35468e-22	-0.103788	0.997	0.999	3.77784e-18
Batf	2.56209e-22	0.190479	0.433	0.329	4.11062e-18
Gpr146	4.01029e-22	0.114482	0.253	0.157	6.43411e-18
Jund	4.4505e-22	0.220595	0.981	0.982	7.14038e-18
Prnp	6.63199e-22	0.108018	0.164	0.087	1.06404e-17
Wnk1	7.05075e-22	0.213445	0.834	0.757	1.13122e-17
Selplg	1.40518e-21	0.156749	0.985	0.982	2.25448e-17
Ankrd11	1.42418e-21	0.176357	0.8	0.716	2.28495e-17
Arhgdia	1.71322e-21	0.151577	0.975	0.957	2.74869e-17
Il4ra	1.91584e-21	0.164708	0.401	0.295	3.07377e-17
Tnfsf10	2.67728e-21	0.143667	0.387	0.276	4.29543e-17
Xcl1	3.03778e-21	-0.33248	0.342	0.461	4.87381e-17
Perp	3.65093e-21	-0.144842	0.119	0.201	5.85756e-17
Serf2	3.69806e-21	-0.108859	0.994	0.997	5.93317e-17
Agpat3	4.27398e-21	0.143548	0.329	0.228	6.85717e-17
Aldoa	4.74393e-21	0.149937	0.997	0.997	7.61116e-17
Gnb1	5.37036e-21	0.1611	0.791	0.715	8.61621e-17
Ets1	5.40824e-21	0.15936	0.89	0.841	8.67699e-17
Eif3e	5.84331e-21	-0.158265	0.905	0.933	9.375e-17
Gm33424	5.86849e-21	0.103698	0.108	0.048	9.41541e-17
Rnf130	5.93893e-21	0.145353	0.453	0.342	9.52843e-17
Kbtbd11	7.19599e-21	0.133388	0.252	0.16	1.15452e-16
Lilr4b	7.90538e-21	0.154093	0.382	0.275	1.26834e-16
1500009L16Rik	8.76223e-21	-0.19779	0.527	0.611	1.40581e-16
Itgal	9.31391e-21	0.197932	0.79	0.714	1.49432e-16
Rsrp1	1.0308e-20	0.211592	0.835	0.771	1.65382e-16
Prelid1	1.07537e-20	0.125041	0.994	0.988	1.72532e-16
Gzmc	1.39713e-20	0.302525	0.937	0.917	2.24155e-16
Ly6e	1.40068e-20	0.140318	0.998	0.999	2.24725e-16
Fgr	2.21902e-20	0.0974146	0.185	0.105	3.56019e-16
Grk6	2.26825e-20	0.19369	0.652	0.561	3.63919e-16
Abcb9	2.84163e-20	0.188851	0.677	0.589	4.55911e-16
Cables1	2.84573e-20	0.151352	0.331	0.231	4.56569e-16
Pstpip1	2.9448e-20	0.198096	0.779	0.711	4.72464e-16
Rpl6	3.04463e-20	-0.0832995	1	1	4.88481e-16
Ndufa7	5.07928e-20	-0.145113	0.863	0.888	8.1492e-16
Lfng	5.36568e-20	0.186001	0.675	0.573	8.6087e-16
Atp6v1g1	5.46187e-20	0.154589	0.864	0.821	8.76302e-16
Stk40	6.01582e-20	0.112321	0.208	0.127	9.65178e-16
Sem1	6.88378e-20	-0.135741	0.947	0.961	1.10443e-15
Klre1	7.9509e-20	0.170376	0.643	0.539	1.27564e-15
Smc4	8.19589e-20	0.151758	0.957	0.952	1.31495e-15
Sema6d	1.04871e-19	0.0927497	0.11	0.051	1.68256e-15
Paqr4	1.13159e-19	0.131182	0.268	0.177	1.81552e-15
Tctex1d2	1.23065e-19	-0.088372	0.064	0.129	1.97446e-15
Sept11	1.35413e-19	0.183867	0.669	0.575	2.17256e-15
Glrx	1.38613e-19	0.182541	0.758	0.687	2.2239e-15
Mthfd2	1.4012e-19	0.178419	0.824	0.777	2.24808e-15
Foxo1	1.4096e-19	0.182966	0.531	0.425	2.26156e-15
Tm6sf1	1.42723e-19	0.184024	0.571	0.472	2.28986e-15
Errfi1	1.67803e-19	0.161764	0.323	0.226	2.69223e-15
Cxcr6	1.92089e-19	0.206427	0.877	0.826	3.08188e-15
Fcer1g	2.24287e-19	0.39229	0.452	0.358	3.59846e-15
Sdcbp2	2.39415e-19	-0.101483	0.075	0.143	3.84117e-15
Ifi209	3.2141e-19	-0.173888	0.233	0.321	5.15671e-15
Srebf2	3.38674e-19	0.162139	0.546	0.44	5.43368e-15
Rps25	3.77358e-19	-0.113059	0.991	0.996	6.05433e-15
C1qtnf6	4.11244e-19	0.167269	0.341	0.247	6.598e-15
Rhoq	5.0611e-19	0.140658	0.317	0.226	8.12002e-15
Rras2	6.63978e-19	0.120047	0.345	0.248	1.06529e-14
Fam102a	8.24595e-19	0.163809	0.503	0.4	1.32298e-14
Tmem258	9.58844e-19	-0.157279	0.834	0.853	1.53837e-14
Rbm3	1.39289e-18	-0.118131	0.992	0.998	2.23475e-14
Cd28	1.80388e-18	-0.186747	0.784	0.827	2.89414e-14
Arpc2	1.82771e-18	0.102784	0.994	0.996	2.93238e-14
Capg	1.88041e-18	0.168031	0.934	0.915	3.01692e-14
Selenop	1.9053e-18	-0.127538	0.136	0.216	3.05686e-14
Entpd1	1.92777e-18	0.152003	0.424	0.325	3.09292e-14
Cd3g	1.93836e-18	0.114378	0.999	0.999	3.10991e-14
4930523C07Rik	2.0089e-18	-0.189391	0.703	0.75	3.22308e-14
Pdcd1	3.26854e-18	0.197154	0.923	0.898	5.24405e-14
AB124611	3.69432e-18	-0.138236	0.248	0.337	5.92717e-14
Ndufa4	4.31346e-18	-0.173871	0.774	0.824	6.92051e-14
Ndufa3	4.38374e-18	-0.156953	0.66	0.721	7.03327e-14
Ncl	4.44723e-18	0.152176	0.979	0.96	7.13514e-14
Cd74	4.57938e-18	-0.156882	0.045	0.1	7.34716e-14
Acyp1	5.05491e-18	-0.0923949	0.077	0.142	8.1101e-14
Klra5	5.26169e-18	0.261127	0.482	0.383	8.44185e-14
Myo10	6.46991e-18	0.209623	0.607	0.533	1.03803e-13
Ripk2	8.93977e-18	-0.152631	0.234	0.318	1.4343e-13
Abi3	8.9716e-18	0.0821825	0.151	0.084	1.4394e-13
Tmem189	9.18514e-18	0.135122	0.418	0.317	1.47366e-13
Supt4a	9.54928e-18	-0.157932	0.802	0.821	1.53209e-13
Ntrk3	1.08666e-17	-0.079653	0.052	0.109	1.74344e-13
Cystm1	1.10635e-17	-0.0929805	0.051	0.107	1.77503e-13
F2rl2	1.17528e-17	0.113908	0.215	0.14	1.88562e-13
Cyb5a	1.25209e-17	0.164494	0.707	0.639	2.00885e-13
Ptk2b	1.25913e-17	0.154082	0.557	0.457	2.02015e-13
Lrrc8c	1.26802e-17	0.15375	0.485	0.384	2.0344e-13
Cox17	1.55172e-17	-0.165084	0.796	0.823	2.48958e-13
Pfn1	1.64602e-17	0.0868239	1	1	2.64087e-13
Crip1	1.66847e-17	-0.19908	0.973	0.98	2.67689e-13
Ms4a4c	1.74313e-17	-0.190276	0.427	0.523	2.79667e-13
Nop10	1.93787e-17	-0.183185	0.797	0.826	3.10913e-13
Aars	2.86363e-17	0.167088	0.469	0.379	4.5944e-13
Slc2a3	3.89144e-17	0.257204	0.727	0.658	6.24343e-13
Rtraf	4.21468e-17	-0.127759	0.915	0.94	6.76203e-13
Eif5a	4.22203e-17	0.12779	0.991	0.992	6.77383e-13
Itga1	4.47294e-17	0.160032	0.425	0.327	7.17639e-13
Pkp3	5.26624e-17	0.196685	0.726	0.66	8.44916e-13
Ttc39c	5.26824e-17	-0.164098	0.357	0.44	8.45236e-13
Nans	5.37917e-17	0.161517	0.773	0.694	8.63034e-13
Rpl12	5.39621e-17	-0.0990322	0.998	0.999	8.65769e-13
Klf13	5.42618e-17	0.162316	0.641	0.544	8.70577e-13
Galk1	5.54158e-17	0.177618	0.655	0.58	8.89091e-13
Jak1	7.10366e-17	0.150238	0.91	0.884	1.13971e-12
Myl6	7.82024e-17	0.105454	0.998	0.999	1.25468e-12
Pcbp2	8.26224e-17	-0.108699	0.987	0.996	1.32559e-12
Grb2	8.6323e-17	0.13759	0.544	0.452	1.38497e-12
Cyp51	9.02763e-17	0.149103	0.457	0.359	1.44839e-12
Hsd11b1	1.07434e-16	0.125858	0.344	0.251	1.72367e-12
Gcnt1	1.26808e-16	0.0739462	0.126	0.067	2.03451e-12
Sema4d	1.36146e-16	0.167884	0.721	0.648	2.18432e-12
Slc25a3	1.45764e-16	-0.107896	0.984	0.986	2.33863e-12
Tgfbr2	1.4603e-16	0.186656	0.685	0.611	2.3429e-12
Mgat2	1.59951e-16	0.123809	0.481	0.377	2.56626e-12
Gch1	1.64574e-16	0.147619	0.531	0.434	2.64042e-12
Nedd9	2.2344e-16	0.170705	0.647	0.562	3.58487e-12
Pitpna	2.39918e-16	0.141437	0.614	0.522	3.84924e-12
Asns	2.44899e-16	0.146158	0.328	0.241	3.92916e-12
Slc3a2	3.091e-16	0.159014	0.852	0.817	4.9592e-12
Zyx	3.11465e-16	0.135805	0.941	0.927	4.99714e-12
Tpst2	3.19574e-16	0.1496	0.644	0.558	5.12725e-12
Myl12a	3.36975e-16	0.104579	0.989	0.989	5.40642e-12
E330009J07Rik	3.73317e-16	0.147965	0.465	0.366	5.9895e-12
Hcst	3.94453e-16	-0.158224	0.787	0.824	6.32861e-12
Klf6	3.95543e-16	-0.246273	0.819	0.841	6.3461e-12
Rpl23a	4.9296e-16	-0.122393	0.99	0.996	7.90905e-12
Arf5	5.18751e-16	0.108088	0.982	0.984	8.32284e-12
Nfil3	7.93132e-16	0.164438	0.684	0.602	1.2725e-11
Abhd17a	1.08594e-15	0.152092	0.516	0.429	1.74229e-11
Rgs1	1.17533e-15	0.204371	0.898	0.867	1.88571e-11
Tspan14	1.21382e-15	0.103033	0.275	0.191	1.94746e-11
Lmf2	1.27491e-15	0.133167	0.425	0.328	2.04547e-11
Akt2	1.39333e-15	0.128046	0.542	0.442	2.23546e-11
Lcp1	1.44244e-15	0.120268	0.998	0.996	2.31425e-11
Unc13a	1.50576e-15	0.0714698	0.138	0.078	2.41585e-11
Klf2	1.59538e-15	-0.166084	0.108	0.174	2.55962e-11
Hist1h1e	1.62289e-15	0.243369	0.91	0.888	2.60376e-11
Gm43042	1.65322e-15	0.0883306	0.194	0.122	2.65242e-11
mt-Nd2	1.81599e-15	0.197193	0.891	0.854	2.91357e-11
Ubl5	1.84433e-15	-0.133115	0.937	0.945	2.95905e-11
Txn1	1.8461e-15	0.101443	0.986	0.991	2.96189e-11
Ier5	1.87509e-15	-0.149172	0.42	0.501	3.00839e-11
Tnks2	1.98669e-15	0.132327	0.483	0.388	3.18744e-11
Emb	2.1262e-15	-0.163779	0.587	0.668	3.41128e-11
Ubc	2.60536e-15	0.136121	0.92	0.898	4.18004e-11
Mt1	2.67684e-15	-0.298422	0.777	0.847	4.29472e-11
Gldc	2.73435e-15	-0.123522	0.131	0.202	4.387e-11
Stc2	3.45386e-15	0.0834099	0.141	0.082	5.54137e-11
Atp5l	3.4991e-15	-0.107361	0.974	0.981	5.61395e-11
Oaz1	4.18362e-15	0.0843938	0.996	0.999	6.7122e-11
Ms4a4b	4.88568e-15	-0.133054	0.989	0.994	7.83859e-11
Adgrg5	5.88663e-15	0.0972286	0.285	0.2	9.4445e-11
Cox7a2	6.07334e-15	-0.109078	0.965	0.97	9.74406e-11
1110038B12Rik	6.90696e-15	-0.140943	0.392	0.468	1.10815e-10
Ucp2	7.02723e-15	0.130893	0.976	0.962	1.12745e-10
Cd80	1.05904e-14	-0.108992	0.193	0.268	1.69912e-10
Pik3r1	1.09095e-14	-0.158416	0.655	0.71	1.75033e-10
Mrps21	1.10407e-14	-0.140744	0.691	0.735	1.77137e-10
Ost4	1.57263e-14	-0.12995	0.827	0.854	2.52313e-10
Cmas	1.67261e-14	0.124389	0.496	0.404	2.68354e-10
Uqcr10	1.97744e-14	-0.12791	0.866	0.883	3.1726e-10
Cd38	1.99126e-14	0.0927427	0.237	0.163	3.19477e-10
Cd9	2.05652e-14	-0.119043	0.122	0.188	3.29948e-10
Hsp90b1	2.27082e-14	0.125543	0.987	0.987	3.6433e-10
Ntan1	2.27547e-14	0.142835	0.764	0.714	3.65076e-10
Nptn	2.29755e-14	-0.139296	0.517	0.583	3.68618e-10
Pou2f2	2.38346e-14	-0.0818342	0.064	0.117	3.82402e-10
Pcna	2.388e-14	0.166213	0.864	0.832	3.83131e-10
Birc2	2.41899e-14	0.149022	0.537	0.452	3.88103e-10
Gpr183	2.75508e-14	-0.138112	0.421	0.51	4.42025e-10
Pim2	2.86734e-14	0.134176	0.273	0.195	4.60036e-10
Nfkbia	3.14856e-14	-0.224812	0.653	0.704	5.05156e-10
Mapkapk2	3.22425e-14	0.143038	0.457	0.37	5.17299e-10
Dhcr24	3.285e-14	0.102796	0.192	0.126	5.27045e-10
Ly6c2	4.1678e-14	0.19125	0.927	0.893	6.68682e-10
Rgs16	4.23446e-14	-0.208929	0.814	0.85	6.79376e-10
Cd244a	4.61798e-14	0.131478	0.411	0.322	7.40909e-10
Rgs10	4.90653e-14	0.119907	0.385	0.297	7.87204e-10
S100a4	5.38723e-14	0.14654	0.976	0.97	8.64328e-10
S1pr4	5.81222e-14	0.145352	0.533	0.447	9.32513e-10
Tln1	6.93347e-14	0.159889	0.882	0.837	1.11241e-09
Trp53i11	7.7487e-14	0.117833	0.434	0.344	1.2432e-09
Plec	8.45577e-14	0.180459	0.603	0.524	1.35664e-09
Gabarapl2	8.85712e-14	-0.134455	0.802	0.839	1.42104e-09
Snrpf	1.04298e-13	-0.129579	0.914	0.927	1.67335e-09
Tecr	1.23008e-13	-0.128118	0.812	0.843	1.97354e-09
Ptbp3	1.49481e-13	0.133679	0.822	0.788	2.39827e-09
Serpinb6a	1.4962e-13	-0.158728	0.807	0.834	2.40051e-09
Pglyrp1	1.53177e-13	-0.159895	0.806	0.831	2.45757e-09
Qpct	1.78856e-13	0.0594016	0.118	0.066	2.86957e-09
Rps17	1.88047e-13	-0.0997798	0.986	0.986	3.01702e-09
Abhd16a	1.90947e-13	0.0869429	0.349	0.261	3.06355e-09
Notch1	1.99554e-13	0.109135	0.355	0.269	3.20165e-09
Tuba1a	2.01034e-13	0.141083	0.845	0.811	3.22538e-09
Bcl2	2.24317e-13	0.179797	0.66	0.584	3.59894e-09
Top2a	2.49999e-13	0.125253	0.979	0.976	4.01098e-09
Klk8	2.63859e-13	0.158653	0.781	0.709	4.23336e-09
Cebpb	2.9766e-13	0.160268	0.545	0.46	4.77566e-09
Zyg11b	3.23464e-13	0.100895	0.283	0.207	5.18966e-09
Cyba	3.55407e-13	0.120836	0.989	0.986	5.70214e-09
Fkbp8	3.74655e-13	0.134729	0.875	0.837	6.01097e-09
Sec61b	3.978e-13	-0.104032	0.957	0.973	6.38231e-09
Hspe1	3.98856e-13	-0.134313	0.91	0.928	6.39924e-09
Prc1	4.16068e-13	0.141762	0.659	0.578	6.6754e-09
Hhex	4.1651e-13	0.0796922	0.171	0.11	6.68248e-09
Cap1	4.61166e-13	0.135276	0.864	0.842	7.39895e-09
Osbpl3	5.5645e-13	0.119699	0.436	0.348	8.92769e-09
Cdkn2d	5.6687e-13	0.163764	0.814	0.775	9.09486e-09
Rheb	6.14784e-13	0.128292	0.785	0.743	9.8636e-09
Arf6	6.43565e-13	0.123327	0.906	0.899	1.03254e-08
Cdkn2a	6.79949e-13	0.0929464	0.273	0.197	1.09091e-08
AU020206	7.16771e-13	0.101327	0.261	0.186	1.14999e-08
Sept9	7.78928e-13	0.153392	0.868	0.816	1.24971e-08
Tmem123	8.98991e-13	0.13856	0.728	0.663	1.44234e-08
Smpd1	9.60274e-13	0.157512	0.524	0.448	1.54066e-08
Crybg1	9.85799e-13	0.132596	0.53	0.446	1.58162e-08
Zmiz1	1.0269e-12	0.132733	0.622	0.544	1.64755e-08
Ywhaq	1.07776e-12	0.118131	0.59	0.51	1.72916e-08
Hmgcs1	1.24148e-12	0.160778	0.48	0.396	1.99183e-08
Ero1l	1.24531e-12	0.159699	0.651	0.576	1.99798e-08
Atp5d	1.24926e-12	0.0964036	0.992	0.993	2.00432e-08
mt-Cytb	1.24935e-12	-0.0830661	0.983	0.988	2.00446e-08
Ssr4	1.28859e-12	-0.114316	0.934	0.944	2.06741e-08
Ddx24	1.2917e-12	-0.145573	0.636	0.683	2.0724e-08
Grap2	1.31801e-12	0.128113	0.443	0.357	2.11462e-08
Eif4g2	1.38077e-12	0.131424	0.905	0.871	2.21531e-08
Cd160	1.48352e-12	-0.138374	0.529	0.604	2.38017e-08
Fkbp4	1.48914e-12	0.108041	0.741	0.667	2.38918e-08
Rbms1	1.58211e-12	0.127748	0.819	0.761	2.53834e-08
Rapgef6	1.64167e-12	0.124989	0.643	0.563	2.63389e-08
Actg1	1.78852e-12	0.0842311	1	1	2.86949e-08
Slamf7	1.79112e-12	0.147143	0.693	0.632	2.87368e-08
Set	1.82396e-12	0.109191	0.941	0.926	2.92636e-08
Fxyd5	1.8749e-12	0.0960473	0.999	0.999	3.00809e-08
Ifitm10	1.89008e-12	0.119768	0.345	0.266	3.03244e-08
Ppp1r16b	2.09952e-12	0.122581	0.553	0.468	3.36848e-08
Lars2	2.1867e-12	0.316473	0.804	0.754	3.50834e-08
Pgrmc1	2.22392e-12	0.115578	0.477	0.393	3.56805e-08
Atp5j	2.35374e-12	-0.107727	0.963	0.964	3.77635e-08
Hras	2.41174e-12	0.106655	0.389	0.307	3.86939e-08
Tmem97	2.51458e-12	0.125256	0.463	0.38	4.03439e-08
Snf8	2.80224e-12	0.14029	0.659	0.596	4.49592e-08
Txk	3.0245e-12	0.109552	0.401	0.319	4.85251e-08
Gzmd	3.05658e-12	-0.386435	0.348	0.419	4.90398e-08
Adam19	3.09351e-12	0.126008	0.417	0.333	4.96323e-08
Smc2	3.20025e-12	0.103143	0.944	0.94	5.13449e-08
Pglyrp2	3.22767e-12	0.101006	0.36	0.281	5.17847e-08
Il18r1	3.57391e-12	-0.128776	0.361	0.434	5.73398e-08
Ifi213	3.70537e-12	-0.0834059	0.068	0.117	5.94489e-08
Plscr1	3.73679e-12	-0.130592	0.67	0.724	5.99531e-08
Iars	4.16797e-12	0.0947377	0.352	0.271	6.68709e-08
Tuba1c	4.5468e-12	0.16642	0.869	0.834	7.29489e-08
Dusp4	4.82594e-12	-0.134122	0.345	0.416	7.74273e-08
Arl4d	4.84156e-12	-0.0667373	0.063	0.11	7.7678e-08
Spn	5.8224e-12	0.142503	0.656	0.577	9.34147e-08
Zfp652	5.93512e-12	0.0677206	0.137	0.085	9.5223e-08
Esyt1	7.11864e-12	0.144538	0.886	0.863	1.14212e-07
Kras	7.17826e-12	0.109265	0.624	0.537	1.15168e-07
Rps9	8.21009e-12	-0.0514688	0.999	1	1.31723e-07
Gpi1	8.42965e-12	0.111516	0.99	0.988	1.35245e-07
Mrps6	8.58872e-12	-0.146565	0.463	0.518	1.37797e-07
Ripk1	8.65843e-12	0.0955645	0.33	0.254	1.38916e-07
Galnt6	8.8307e-12	0.125071	0.372	0.296	1.4168e-07
Rab35	9.60379e-12	0.0992674	0.412	0.328	1.54083e-07
Xaf1	1.00263e-11	-0.107133	0.146	0.206	1.60862e-07
Tmem109	1.01753e-11	0.137216	0.586	0.515	1.63252e-07
Cd6	1.09497e-11	0.133693	0.546	0.466	1.75678e-07
Psmc1	1.25171e-11	0.117022	0.57	0.492	2.00824e-07
Slc7a1	1.25804e-11	0.102652	0.296	0.224	2.0184e-07
Dguok	1.28926e-11	-0.126244	0.372	0.436	2.0685e-07
Runx2	1.30732e-11	0.13395	0.644	0.57	2.09746e-07
Rhof	1.32428e-11	0.136018	0.682	0.621	2.12467e-07
Cx3cr1	1.40587e-11	0.0954617	0.168	0.112	2.25557e-07
Fndc3a	1.56178e-11	0.135704	0.521	0.441	2.50572e-07
Tubb5	1.61219e-11	0.0907022	0.997	1	2.5866e-07
Yars	1.66804e-11	0.120656	0.437	0.358	2.6762e-07
Psmb6	1.67077e-11	0.116405	0.927	0.898	2.68059e-07
Evl	1.68924e-11	-0.14673	0.747	0.771	2.71022e-07
Myh9	1.87064e-11	0.146045	0.985	0.973	3.00126e-07
Serpinb9	2.37582e-11	0.145809	0.888	0.871	3.81176e-07
Hsd17b10	2.64152e-11	0.13587	0.66	0.598	4.23806e-07
Lsp1	2.69815e-11	-0.111566	0.947	0.955	4.3289e-07
Card11	2.70851e-11	0.113244	0.374	0.297	4.34554e-07
Tsc22d3	2.93561e-11	-0.147808	0.565	0.617	4.7099e-07
Ramp1	2.96261e-11	0.0664608	0.139	0.088	4.75321e-07
Cenpx	2.98241e-11	0.112917	0.784	0.724	4.78498e-07
Cdk9	3.01899e-11	0.0904778	0.346	0.269	4.84367e-07
Jun	3.03494e-11	-0.188268	0.308	0.373	4.86926e-07
Arl6ip1	3.0591e-11	-0.154897	0.971	0.984	4.90802e-07
Rrm2	3.23029e-11	0.151363	0.87	0.857	5.18267e-07
Tpt1	3.41833e-11	0.0510576	1	1	5.48437e-07
Siah2	3.49972e-11	0.084367	0.34	0.262	5.61496e-07
Lrmp	3.50957e-11	0.10816	0.528	0.445	5.63075e-07
Jpt1	3.64941e-11	0.122368	0.966	0.956	5.85511e-07
Atp6v0a2	3.77952e-11	0.113033	0.414	0.339	6.06386e-07
Rap2a	3.97856e-11	0.116166	0.384	0.309	6.3832e-07
Clic1	4.01194e-11	0.0831619	0.996	0.998	6.43676e-07
Basp1	4.06703e-11	-0.096934	0.144	0.204	6.52514e-07
Mlec	4.15436e-11	0.134771	0.595	0.522	6.66525e-07
E2f2	4.32551e-11	0.0975042	0.322	0.248	6.93984e-07
Dek	4.4672e-11	0.104596	0.956	0.952	7.16717e-07
Fam107b	4.8134e-11	-0.133003	0.91	0.922	7.72263e-07
Spint2	5.11607e-11	-0.111532	0.518	0.579	8.20823e-07
H1f0	5.43286e-11	0.160526	0.706	0.643	8.71648e-07
Ctnna1	5.72254e-11	0.0915394	0.415	0.334	9.18124e-07
Sh2d2a	5.76942e-11	-0.111473	0.952	0.963	9.25646e-07
Coro2a	5.88338e-11	0.12561	0.488	0.413	9.4393e-07
Eif3k	6.06201e-11	-0.0863686	0.976	0.981	9.72589e-07
Pcyt1a	6.547e-11	-0.0911764	0.145	0.203	1.0504e-06
Sash3	7.28108e-11	0.120468	0.648	0.566	1.16818e-06
Ubald2	8.20757e-11	-0.129395	0.866	0.891	1.31682e-06
Tomm20	8.96169e-11	0.0873379	0.929	0.923	1.43781e-06
Rock1	9.18642e-11	0.131432	0.74	0.68	1.47387e-06
Cltb	9.2295e-11	0.0849645	0.397	0.316	1.48078e-06
Smpdl3a	9.2573e-11	-0.10518	0.316	0.381	1.48524e-06
Fosb	9.33417e-11	-0.140223	0.258	0.32	1.49757e-06
Cd200r4	9.45754e-11	0.06768	0.144	0.094	1.51737e-06
Serpinb6b	9.72033e-11	-0.143738	0.892	0.915	1.55953e-06
Fasn	9.97021e-11	0.0701981	0.2	0.14	1.59962e-06
Rnf125	1.13653e-10	0.121069	0.605	0.53	1.82346e-06
mt-Atp8	1.20377e-10	0.165952	0.849	0.811	1.93133e-06
mt-Atp6	1.20977e-10	-0.0362467	0.997	0.997	1.94095e-06
Filip1	1.21132e-10	0.118802	0.498	0.419	1.94345e-06
Rab2a	1.21999e-10	0.0998698	0.817	0.781	1.95735e-06
Ssbp2	1.23981e-10	-0.111227	0.232	0.294	1.98916e-06
Slc30a4	1.35137e-10	0.0552574	0.1	0.058	2.16814e-06
Mxd4	1.53684e-10	-0.10833	0.207	0.268	2.46571e-06
Lsm5	1.66237e-10	-0.112103	0.875	0.898	2.66711e-06
Trmt112	1.66241e-10	-0.100904	0.938	0.954	2.66717e-06
Ubl4a	1.75623e-10	0.122019	0.635	0.559	2.81769e-06
Cndp2	1.79737e-10	0.107705	0.478	0.401	2.8837e-06
Arl4c	1.84959e-10	0.110922	0.441	0.364	2.96748e-06
Pabpc1	1.92501e-10	-0.0886239	0.988	0.997	3.08849e-06
Mctp2	1.93479e-10	0.0831242	0.209	0.149	3.10418e-06
Ppp2cb	2.01913e-10	0.0573773	0.135	0.087	3.23949e-06
Rps6	2.12133e-10	0.0697923	0.999	1	3.40347e-06
Pld3	2.19556e-10	0.128158	0.798	0.746	3.52256e-06
Ptpmt1	2.2142e-10	0.0881653	0.401	0.326	3.55247e-06
Ube2b	2.39318e-10	-0.114048	0.812	0.845	3.83962e-06
Atp5b	2.45316e-10	0.0766983	0.989	0.993	3.93586e-06
Vcpkmt	2.90264e-10	0.112787	0.51	0.437	4.657e-06
Camk2n1	3.02008e-10	-0.109224	0.479	0.544	4.84542e-06
mt-Nd1	3.2499e-10	0.143346	0.96	0.953	5.21414e-06
Ptprc	3.38607e-10	0.111343	0.986	0.98	5.43261e-06
Trpv2	3.41456e-10	0.104322	0.488	0.411	5.47832e-06
Trim36	3.45328e-10	0.0605801	0.178	0.123	5.54045e-06
Sv2c	3.61654e-10	-0.0771225	0.101	0.151	5.80238e-06
Sema4a	3.62398e-10	0.100668	0.559	0.477	5.81432e-06
mt-Co2	3.68095e-10	-0.0229911	1	0.999	5.90571e-06
Psmc3	3.77468e-10	0.105001	0.832	0.786	6.0561e-06
Vasp	3.85225e-10	0.0940884	0.857	0.821	6.18055e-06
Gcat	3.8923e-10	0.0916217	0.309	0.242	6.24481e-06
Pecam1	3.92166e-10	-0.0644823	0.066	0.11	6.29191e-06
Crlf2	3.92744e-10	0.115621	0.798	0.743	6.30119e-06
Cytip	4.03334e-10	0.115313	0.943	0.943	6.47109e-06
Phb	4.06301e-10	0.111048	0.642	0.571	6.5187e-06
Gm11808	4.09765e-10	-0.103444	0.368	0.429	6.57427e-06
Shmt2	4.0989e-10	0.127551	0.532	0.47	6.57628e-06
Ggta1	4.23975e-10	0.0771715	0.295	0.225	6.80226e-06
Ndfip1	4.2426e-10	-0.10657	0.969	0.983	6.80682e-06
Csnk2b	4.28913e-10	0.0824292	0.964	0.969	6.88149e-06
Cox6b1	4.48724e-10	-0.0922408	0.956	0.965	7.19933e-06
Lime1	4.6763e-10	0.0853113	0.32	0.25	7.50265e-06
Atp8b4	4.7044e-10	0.128617	0.753	0.706	7.54774e-06
Sh3bgrl	4.78645e-10	-0.128964	0.41	0.459	7.67937e-06
Havcr2	5.07024e-10	0.14001	0.618	0.555	8.1347e-06
Clnk	5.23091e-10	0.0564423	0.116	0.072	8.39248e-06
Eif1ax	5.27912e-10	0.101905	0.834	0.801	8.46981e-06
Anp32a	5.56124e-10	-0.113638	0.899	0.921	8.92245e-06
Spag9	5.59922e-10	0.104855	0.44	0.363	8.98339e-06
Rpl13a	5.76532e-10	0.0544725	0.999	1	9.24988e-06
Stk32c	6.14281e-10	0.0688415	0.233	0.171	9.85552e-06
Flt3l	6.19177e-10	0.097414	0.464	0.388	9.93408e-06
Smc6	6.23481e-10	0.107208	0.843	0.808	1.00031e-05
Tpr	6.3708e-10	0.101221	0.938	0.927	1.02213e-05
Adgre5	6.39868e-10	-0.120802	0.705	0.757	1.0266e-05
Atf3	6.73966e-10	-0.087527	0.089	0.136	1.08131e-05
Snx9	6.99784e-10	0.107713	0.441	0.368	1.12273e-05
Rabgap1l	7.04552e-10	-0.133892	0.523	0.571	1.13038e-05
Prxl2a	7.18349e-10	-0.0626073	0.094	0.142	1.15252e-05
Tnfsf11	7.41118e-10	-0.179293	0.387	0.449	1.18905e-05
Zfas1	7.63266e-10	-0.111865	0.336	0.397	1.22458e-05
Tnfrsf1a	8.17368e-10	0.0775291	0.331	0.258	1.31139e-05
Sec11c	8.23433e-10	0.103483	0.943	0.931	1.32112e-05
Txnrd1	8.41551e-10	0.0959574	0.414	0.339	1.35018e-05
Sytl2	9.33622e-10	0.0995645	0.491	0.41	1.4979e-05
Csrp1	1.00062e-09	0.121344	0.821	0.774	1.60539e-05
Mtch1	1.01238e-09	0.10956	0.562	0.498	1.62426e-05
Aplp2	1.01644e-09	0.105987	0.364	0.294	1.63078e-05
Itgb1bp1	1.02632e-09	0.089621	0.514	0.435	1.64662e-05
Timm13	1.07272e-09	0.127939	0.864	0.819	1.72107e-05
Ctsa	1.10169e-09	0.113063	0.636	0.573	1.76756e-05
Sumo2	1.10812e-09	-0.0940389	0.965	0.986	1.77787e-05
Ppme1	1.32509e-09	0.0789598	0.361	0.287	2.12598e-05
Ifnar2	1.369e-09	0.111228	0.572	0.494	2.19642e-05
Ccl1	1.39289e-09	-0.395821	0.127	0.18	2.23475e-05
Bst2	1.50667e-09	-0.176566	0.693	0.717	2.4173e-05
Tbx21	1.59254e-09	0.105375	0.692	0.627	2.55508e-05
Cd86	1.66706e-09	0.0521878	0.106	0.065	2.67463e-05
Rps3	1.67793e-09	-0.0492088	1	1	2.69207e-05
H2afy	1.7925e-09	0.103568	0.952	0.945	2.87589e-05
Snrpa1	1.80353e-09	0.0951334	0.677	0.611	2.89358e-05
Lamp1	1.94704e-09	-0.118206	0.57	0.618	3.12383e-05
Malat1	1.95066e-09	0.183033	0.999	0.999	3.12965e-05
Gpr34	1.97101e-09	0.060594	0.218	0.159	3.16229e-05
Il10ra	2.12101e-09	-0.13388	0.415	0.471	3.40294e-05
Uggt1	2.12464e-09	0.0932086	0.376	0.307	3.40878e-05
Srgn	2.13508e-09	0.0932428	0.99	0.996	3.42552e-05
Pgk1	2.14065e-09	0.102746	0.989	0.992	3.43446e-05
Ubr5	2.15971e-09	0.0894561	0.345	0.275	3.46504e-05
Dock10	2.33296e-09	0.107348	0.791	0.729	3.74299e-05
Msmo1	2.54269e-09	0.0790442	0.258	0.197	4.07949e-05
Rps15	2.56943e-09	-0.0717733	0.994	0.995	4.12239e-05
Tmsb10	2.59938e-09	-0.0455396	1	1	4.17045e-05
Nars	3.02226e-09	0.111185	0.535	0.467	4.84892e-05
Ypel3	3.27167e-09	-0.130825	0.48	0.528	5.24907e-05
Prpf8	3.53491e-09	0.118568	0.709	0.646	5.67141e-05
D8Ertd738e	3.55659e-09	0.100986	0.938	0.913	5.70619e-05
Atf4	3.67854e-09	0.123545	0.597	0.531	5.90185e-05
Psd4	3.70072e-09	0.0943965	0.329	0.262	5.93743e-05
Acoxl	4.26475e-09	0.0718749	0.234	0.175	6.84236e-05
Slc2a1	4.31217e-09	0.127687	0.617	0.557	6.91845e-05
Rpl3	4.43221e-09	-0.046013	1	1	7.11103e-05
Metrn	4.53949e-09	0.099755	0.427	0.356	7.28316e-05
Kcnab2	4.63499e-09	0.0968862	0.398	0.324	7.43639e-05
Mpp6	4.68586e-09	0.0916686	0.358	0.292	7.51799e-05
Ppp1r10	4.74618e-09	0.0789414	0.268	0.205	7.61478e-05
Hdlbp	4.74855e-09	0.121325	0.691	0.633	7.61858e-05
Pank3	4.81437e-09	0.0618753	0.161	0.111	7.72418e-05
Rnpep	4.95749e-09	-0.0991699	0.344	0.402	7.95379e-05
Tmsb15b1	5.0924e-09	-0.0615791	0.066	0.105	8.17025e-05
Smap1	5.34992e-09	-0.110336	0.662	0.699	8.58341e-05
Fut8	5.46868e-09	0.0668294	0.249	0.188	8.77395e-05
Ifi214	5.57481e-09	-0.0731319	0.097	0.142	8.94423e-05
Cox4i1	5.68919e-09	-0.0610455	0.998	1	9.12773e-05
Irf4	5.92611e-09	-0.100651	0.22	0.279	9.50784e-05
Irf5	6.5955e-09	-0.0774613	0.128	0.176	0.000105818
Ifngr1	6.72934e-09	0.100281	0.977	0.976	0.000107966
Nab1	6.74156e-09	0.0960139	0.421	0.354	0.000108162
Rassf1	6.84995e-09	0.100874	0.532	0.469	0.000109901
Ybx1	6.97654e-09	0.0689784	0.993	0.998	0.000111932
Mef2a	7.21414e-09	0.107941	0.528	0.455	0.000115744
Chsy1	7.26714e-09	0.0732115	0.282	0.217	0.000116594
Diaph1	7.34478e-09	0.121003	0.806	0.759	0.00011784
Larp1	7.42047e-09	0.0906219	0.338	0.272	0.000119054
Tubb2a	7.83749e-09	0.0750047	0.281	0.217	0.000125745
Tespa1	7.84311e-09	-0.0782734	0.152	0.204	0.000125835
Pafah1b1	8.00607e-09	0.0933875	0.845	0.812	0.000128449
H2-D1	8.03853e-09	0.0898766	1	1	0.00012897
Ifi203	8.28059e-09	-0.122125	0.322	0.381	0.000132854
Tbc1d2b	8.43973e-09	0.0706471	0.225	0.169	0.000135407
Atf6	8.60942e-09	0.0682383	0.22	0.165	0.000138129
Phlda1	8.86219e-09	-0.103177	0.266	0.33	0.000142185
Cd226	8.8858e-09	0.073672	0.432	0.352	0.000142564
Cebpg	9.01408e-09	0.0892386	0.405	0.334	0.000144622
Vps37b	9.10213e-09	0.112531	0.927	0.903	0.000146035
I730030J21Rik	9.18754e-09	-0.0783128	0.196	0.249	0.000147405
Pxdc1	9.24937e-09	0.0947012	0.147	0.102	0.000148397
Ccdc50	9.35705e-09	-0.107268	0.569	0.612	0.000150125
Sdf2l1	1.0017e-08	0.0970705	0.726	0.668	0.000160713
Vsir	1.00398e-08	0.107795	0.434	0.371	0.000161078
Sh3glb1	1.04673e-08	0.0885679	0.879	0.857	0.000167937
Gdi2	1.08006e-08	-0.112832	0.938	0.963	0.000173284
Tfip11	1.13798e-08	0.0824523	0.253	0.196	0.000182578
Plk2	1.14773e-08	0.165252	0.212	0.159	0.000184141
Wdr95	1.15163e-08	0.0820825	0.39	0.319	0.000184767
Bcl11b	1.18787e-08	0.0819723	0.321	0.253	0.000190582
Hint1	1.26114e-08	-0.068786	0.991	0.996	0.000202338
Trac	1.26788e-08	0.113276	0.979	0.968	0.000203419
Pik3ap1	1.26933e-08	0.0979313	0.432	0.365	0.000203652
Dpysl2	1.2789e-08	0.0969002	0.353	0.288	0.000205186
Aldh18a1	1.32491e-08	0.0732839	0.266	0.207	0.000212569
Smc5	1.36375e-08	0.0960535	0.516	0.448	0.0002188
Itga4	1.36387e-08	-0.117457	0.415	0.47	0.000218819
Sbno2	1.44553e-08	0.0563131	0.134	0.091	0.000231921
Vkorc1	1.49039e-08	-0.0984265	0.31	0.366	0.000239118
Ppp6r1	1.62218e-08	0.104062	0.319	0.26	0.000260262
Cdipt	1.62983e-08	0.0902949	0.481	0.413	0.000261491
Abhd2	1.64371e-08	0.065981	0.263	0.203	0.000263716
Ddx5	1.64799e-08	-0.0919946	0.985	0.991	0.000264403
Nop56	1.66394e-08	0.106792	0.632	0.56	0.000266963
Pik3cd	1.67166e-08	0.108596	0.644	0.584	0.0002682
Abca2	1.76888e-08	0.0688656	0.207	0.153	0.000283799
Hnrnpl	1.8145e-08	0.0919434	0.962	0.952	0.000291118
Cdv3	1.89631e-08	0.123224	0.608	0.544	0.000304245
Snhg8	1.9317e-08	-0.0796554	0.342	0.399	0.000309922
Il12rb1	2.10866e-08	0.0644914	0.195	0.145	0.000338314
Sumo1	2.11068e-08	-0.113888	0.812	0.836	0.000338637
Uqcrb	2.14678e-08	-0.0994186	0.83	0.855	0.000344429
Psmb4	2.14912e-08	0.104449	0.872	0.831	0.000344804
Padi2	2.16212e-08	0.0950113	0.491	0.425	0.00034689
Mars	2.19365e-08	0.0850345	0.425	0.357	0.00035195
Myc	2.19717e-08	-0.105499	0.12	0.165	0.000352514
Atad2	2.20274e-08	0.0974978	0.757	0.705	0.000353407
Dnajb4	2.2121e-08	-0.0726568	0.144	0.193	0.000354909
Arrb1	2.25184e-08	0.0618193	0.124	0.083	0.000361284
P4ha1	2.33066e-08	0.103652	0.572	0.503	0.000373931
Zfp36l2	2.38758e-08	-0.109807	0.81	0.84	0.000383063
Gm44040	2.47788e-08	0.0965249	0.326	0.265	0.00039755
Taf1d	2.57103e-08	-0.0857057	0.45	0.509	0.000412495
Hsd17b7	2.6001e-08	0.0576656	0.124	0.083	0.000417161
Rhbdf2	2.6564e-08	0.0646517	0.169	0.122	0.000426192
Apol7e	2.73976e-08	0.0531272	0.159	0.112	0.000439567
Itgb2	2.77405e-08	0.129372	0.934	0.932	0.000445069
Il7r	3.00539e-08	-0.115484	0.52	0.572	0.000482185
Lamp2	3.21866e-08	0.0817905	0.304	0.243	0.000516401
Ndufv3	3.24009e-08	-0.0891358	0.863	0.869	0.00051984
Lrrc59	3.30989e-08	0.0840588	0.534	0.465	0.00053104
Tnfrsf4	3.36034e-08	-0.0981583	0.647	0.714	0.000539133
Mknk2	3.43016e-08	0.0820322	0.344	0.279	0.000550335
Rps2	3.44135e-08	-0.0507886	1	1	0.00055213
Ptpn1	3.4533e-08	0.0934074	0.657	0.591	0.000554047
Rnaset2b	3.47255e-08	0.0862195	0.623	0.557	0.000557136
2900097C17Rik	3.54154e-08	0.0589672	0.136	0.093	0.000568205
Agfg1	3.65195e-08	0.0915967	0.399	0.336	0.000585918
Hspa9	3.73425e-08	0.11978	0.625	0.571	0.000599123
Hspa5	3.93543e-08	0.119868	0.937	0.933	0.000631401
Vti1b	4.01108e-08	0.0933741	0.665	0.607	0.000643537
Brip1os	4.02355e-08	0.0578726	0.286	0.224	0.000645539
Prkd3	4.03734e-08	0.0737436	0.297	0.234	0.000647751
Rgcc	4.13696e-08	-0.158499	0.616	0.66	0.000663733
Gars	4.16809e-08	0.105215	0.753	0.703	0.000668729
Pfdn5	4.16815e-08	-0.0705071	0.985	0.989	0.000668738
Vegfa	4.20402e-08	0.0595773	0.156	0.11	0.000674492
Sult2b1	4.2515e-08	0.0894752	0.262	0.207	0.00068211
Ncapg	4.27029e-08	0.0905042	0.676	0.611	0.000685126
Srebf1	4.48334e-08	0.0690654	0.246	0.19	0.000719307
Edaradd	4.49374e-08	0.0546312	0.137	0.095	0.000720975
Cars	4.50042e-08	0.0646937	0.285	0.223	0.000722048
Ctsb	4.56407e-08	0.106012	0.736	0.684	0.00073226
Qk	4.61583e-08	0.0588302	0.216	0.162	0.000740564
Clspn	4.7464e-08	0.122151	0.65	0.596	0.000761513
Zdhhc15	4.77328e-08	0.0465624	0.209	0.155	0.000765824
Nsd3	4.83421e-08	0.103821	0.762	0.719	0.000775601
Pip5k1c	4.94083e-08	0.061116	0.174	0.127	0.000792706
Lasp1	4.97901e-08	0.0929496	0.625	0.566	0.000798833
Slc25a19	5.02804e-08	0.0607206	0.27	0.21	0.000806698
Arrb2	5.04015e-08	0.0963752	0.759	0.709	0.000808641
Pi4ka	5.11838e-08	0.0675766	0.259	0.201	0.000821192
Mrpl24	5.1366e-08	-0.114429	0.54	0.574	0.000824116
Fkbp2	5.2322e-08	0.103363	0.775	0.725	0.000839454
Gadd45g	5.25585e-08	0.111453	0.373	0.314	0.000843248
Uhrf1bp1l	5.35042e-08	0.0707194	0.3	0.237	0.000858422
Gzmf	5.35241e-08	-0.598887	0.444	0.476	0.000858741
Hyou1	5.62552e-08	0.0930888	0.341	0.281	0.000902559
Il12rb2	5.78681e-08	-0.11571	0.655	0.683	0.000928435
Uqcrc2	5.82222e-08	-0.0981026	0.719	0.754	0.000934116
Serp2	5.98075e-08	0.0685106	0.199	0.149	0.000959552
Myo1e	6.01722e-08	0.0652213	0.285	0.226	0.000965403
Cyth4	6.07979e-08	0.103215	0.651	0.592	0.000975441
Mark2	6.09505e-08	0.100854	0.446	0.379	0.00097789
Mrpl23	6.29064e-08	-0.10633	0.744	0.767	0.00100927
Hdgf	6.66567e-08	0.0856866	0.882	0.852	0.00106944
Osgin2	6.683e-08	-0.0641849	0.116	0.16	0.00107222
Prr7	6.75084e-08	0.0671731	0.228	0.174	0.0010831
Abr	6.96924e-08	0.0759627	0.27	0.213	0.00111814
Plekho2	7.10156e-08	0.0742803	0.219	0.166	0.00113937
Surf4	7.52714e-08	0.0963493	0.696	0.639	0.00120765
Agps	7.60185e-08	0.0793188	0.32	0.259	0.00121964
Pea15a	7.61137e-08	0.062859	0.25	0.194	0.00122117
Gxylt1	7.65999e-08	0.0723178	0.241	0.189	0.00122897
Prkar1a	7.96428e-08	0.0823482	0.965	0.967	0.00127779
Fli1	8.08851e-08	0.0903104	0.689	0.632	0.00129772
Dok2	8.74028e-08	0.105637	0.683	0.631	0.00140229
Trp53	8.7582e-08	-0.102307	0.725	0.737	0.00140517
Hk1	8.76748e-08	0.102352	0.57	0.502	0.00140665
Gls	9.17392e-08	0.081876	0.46	0.393	0.00147186
Slk	9.221e-08	0.0905239	0.341	0.28	0.00147942
Tmem171	9.46178e-08	-0.0688513	0.137	0.183	0.00151805
Agfg2	9.47231e-08	0.0702546	0.383	0.314	0.00151974
Myo1f	9.60985e-08	0.0998166	0.471	0.407	0.0015418
Ski	9.75926e-08	0.0640897	0.155	0.111	0.00156577
Abhd17b	9.92793e-08	0.0698509	0.332	0.272	0.00159284
Cenpa	1.04421e-07	-0.115898	0.913	0.925	0.00167532
Skap1	1.0466e-07	0.0967894	0.939	0.917	0.00167916
Rab8b	1.05661e-07	0.0794094	0.488	0.418	0.00169523
Eif5	1.07451e-07	0.0921179	0.891	0.869	0.00172395
Ankrd44	1.09024e-07	0.118357	0.621	0.563	0.00174918
Ndufa6	1.15012e-07	-0.0885335	0.907	0.92	0.00184525
Pdzd8	1.16156e-07	0.0731791	0.26	0.204	0.0018636
Tmsb4x	1.16189e-07	0.0559621	1	1	0.00186413
Zfp36	1.17884e-07	-0.100296	0.278	0.334	0.00189134
Dazap1	1.20595e-07	0.0932154	0.809	0.769	0.00193482
Slc38a2	1.21346e-07	0.124051	0.711	0.659	0.00194687
Ap3b1	1.22095e-07	-0.116271	0.55	0.588	0.00195889
Hnrnpul2	1.2694e-07	0.104838	0.755	0.707	0.00203663
Mki67	1.27704e-07	0.136663	0.968	0.958	0.00204888
Ndrg1	1.29302e-07	0.092337	0.348	0.285	0.00207452
Asf1b	1.29683e-07	0.0994243	0.818	0.777	0.00208063
Park7	1.30275e-07	0.115182	0.847	0.82	0.00209013
Mid1ip1	1.32661e-07	0.0625695	0.303	0.244	0.00212842
Esyt2	1.33749e-07	0.0930998	0.43	0.366	0.00214587
Cox7a2l	1.3399e-07	-0.0898459	0.892	0.908	0.00214974
Ifng	1.34386e-07	-0.178794	0.342	0.397	0.00215609
Hnrnpab	1.34787e-07	0.080032	0.973	0.975	0.00216252
Cep83	1.43231e-07	0.0811391	0.419	0.352	0.002298
Pde4d	1.43865e-07	0.0932511	0.673	0.61	0.00230818
Tomm40l	1.47469e-07	0.0495165	0.19	0.141	0.00236599
Chst11	1.47522e-07	0.0575168	0.167	0.123	0.00236684
Tle3	1.54556e-07	0.0813109	0.266	0.212	0.0024797
Rpl10	1.56855e-07	-0.0477268	0.999	1	0.00251658
Ago2	1.58923e-07	0.11123	0.62	0.557	0.00254976
Mrpl32	1.60978e-07	-0.109253	0.501	0.537	0.00258273
Atp13a3	1.61111e-07	0.0738352	0.307	0.249	0.00258487
Phgdh	1.62345e-07	0.107612	0.852	0.821	0.00260466
Kpna2	1.66111e-07	0.132168	0.717	0.666	0.00266509
Nras	1.68495e-07	0.0788153	0.515	0.45	0.00270333
Gng11	1.72523e-07	-0.086889	0.067	0.102	0.00276795
Cul2	1.80118e-07	0.0502337	0.262	0.204	0.00288981
Scyl2	1.8472e-07	0.0664786	0.288	0.231	0.00296365
Phf11b	1.85066e-07	-0.110808	0.409	0.458	0.0029692
Ncln	1.90431e-07	0.0679945	0.248	0.195	0.00305527
Ech1	1.97108e-07	0.0904455	0.816	0.775	0.00316241
Stub1	2.0632e-07	0.099842	0.735	0.688	0.00331019
Grhpr	2.09326e-07	0.0843565	0.46	0.398	0.00335842
Arid5b	2.11702e-07	0.0464919	0.286	0.224	0.00339655
St14	2.1721e-07	-0.0645876	0.108	0.148	0.00348491
Clic4	2.20667e-07	0.0926234	0.474	0.412	0.00354039
Get4	2.22125e-07	0.1011	0.649	0.585	0.00356377
Lck	2.3465e-07	0.0761417	0.975	0.973	0.00376472
Mndal	2.41072e-07	-0.116758	0.493	0.533	0.00386775
Epop	2.43996e-07	0.0455652	0.122	0.084	0.00391467
Mnt	2.46062e-07	0.047213	0.146	0.104	0.00394781
Runx1	2.52698e-07	0.0586398	0.19	0.141	0.00405428
Kif5b	2.53059e-07	0.0971848	0.83	0.792	0.00406008
Rock2	2.59086e-07	0.0733	0.295	0.236	0.00415678
Icam1	2.7656e-07	0.0659858	0.287	0.232	0.00443713
Ncaph2	2.79578e-07	0.0990243	0.764	0.722	0.00448554
Rnaset2a	2.80459e-07	0.092533	0.604	0.54	0.00449968
Lrrfip1	2.91187e-07	0.0944885	0.83	0.804	0.00467181
Dync1h1	2.94816e-07	0.105603	0.513	0.453	0.00473003
Fgfr1op2	3.01775e-07	0.0849459	0.77	0.726	0.00484168
N4bp3	3.0601e-07	0.0466166	0.172	0.126	0.00490963
Sae1	3.08765e-07	0.084131	0.802	0.76	0.00495383
Sars	3.11737e-07	0.113223	0.738	0.688	0.0050015
Skp1a	3.14153e-07	-0.0980497	0.792	0.812	0.00504027
Csnk1g3	3.17174e-07	0.0534644	0.328	0.264	0.00508873
Atp5md	3.18117e-07	-0.0907921	0.848	0.853	0.00510387
P2ry10	3.20423e-07	0.10633	0.502	0.439	0.00514087
Ostf1	3.30045e-07	0.0810779	0.966	0.961	0.00529525
Fam91a1	3.3293e-07	0.0424221	0.158	0.114	0.00534153
Atp5j2	3.34628e-07	-0.0725725	0.955	0.96	0.00536878
S100a6	3.36358e-07	0.0946112	0.992	0.986	0.00539652
Ranbp2	3.43352e-07	0.0880538	0.589	0.524	0.00550873
Stt3b	3.44051e-07	0.0985496	0.591	0.527	0.00551995
Uhrf2	3.5304e-07	-0.115928	0.556	0.591	0.00566418
Nudt21	3.62442e-07	-0.0852798	0.904	0.924	0.00581502
Fam177a	3.70651e-07	0.0353211	0.116	0.079	0.00594672
Sdcbp	3.71783e-07	0.0827693	0.835	0.81	0.00596489
B4galt5	3.73529e-07	0.0597099	0.186	0.14	0.0059929
Anapc5	3.81613e-07	0.0805822	0.88	0.854	0.0061226
Ppp1r18	4.02578e-07	0.0950111	0.89	0.87	0.00645897
Cct7	4.16224e-07	0.0834414	0.927	0.911	0.0066779
Nrp1	4.16458e-07	-0.0667205	0.114	0.154	0.00668165
Dad1	4.23898e-07	0.0833617	0.962	0.96	0.00680103
Gna11	4.25321e-07	0.0504029	0.233	0.181	0.00682385
Slc16a6	4.26187e-07	0.0613226	0.235	0.183	0.00683774
Ubn1	4.26865e-07	0.0913539	0.625	0.56	0.00684863
Glipr2	4.39078e-07	0.094597	0.698	0.652	0.00704457
Impdh2	4.39929e-07	-0.0765931	0.886	0.914	0.00705822
Ninj1	4.52094e-07	-0.0683707	0.124	0.165	0.00725339
Ppp2r2d	4.54578e-07	0.0682632	0.348	0.288	0.00729325
Odc1	4.58427e-07	0.061982	0.85	0.826	0.007355
Ptprj	4.63601e-07	0.0667226	0.182	0.137	0.00743802
Fbxo32	4.70183e-07	0.041146	0.101	0.067	0.00754362
Rrbp1	4.74402e-07	0.118642	0.672	0.618	0.00761131
Acat2	4.83885e-07	0.0421859	0.115	0.079	0.00776345
Usp36	5.05087e-07	0.0485323	0.156	0.114	0.00810362
Pygl	5.06258e-07	0.0650814	0.237	0.185	0.00812241
Snhg1	5.12424e-07	-0.125208	0.609	0.643	0.00822133
Nup88	5.13432e-07	0.0662847	0.421	0.356	0.0082375
Grk2	5.19846e-07	0.106672	0.44	0.381	0.0083404
Armc7	5.27583e-07	0.0647421	0.248	0.195	0.00846454
Mettl26	5.48554e-07	-0.082249	0.439	0.485	0.00880099
Aacs	5.78952e-07	0.0474989	0.144	0.104	0.00928871
Pask	6.06437e-07	0.0364437	0.11	0.074	0.00972968
Adamts10	6.15656e-07	0.0598558	0.237	0.185	0.00987758
Mcmbp	6.28885e-07	0.0735945	0.411	0.352	0.0100898
Gzmg	6.28885e-07	0.365422	0.13	0.092	0.0100898
Zfp664	6.35254e-07	0.0724337	0.318	0.261	0.010192
Rnh1	6.39914e-07	0.0947785	0.739	0.703	0.0102668
Tmem248	6.42688e-07	0.0718388	0.493	0.427	0.0103113
Nup153	6.51083e-07	0.0884078	0.303	0.251	0.010446
Dennd1b	6.55419e-07	0.0759268	0.333	0.278	0.0105155
Hmgcr	6.5758e-07	0.097969	0.467	0.407	0.0105502
Coro1c	6.58922e-07	0.0772662	0.514	0.446	0.0105717
Tnfsf8	6.63551e-07	-0.0600257	0.084	0.121	0.010646
Tet3	6.66817e-07	0.0838546	0.346	0.286	0.0106984
St3gal4	6.67101e-07	0.0679684	0.448	0.384	0.010703
Pdlim7	6.91226e-07	0.0623383	0.271	0.22	0.01109
Rab27a	6.96305e-07	0.0782211	0.376	0.316	0.0111715
Magohb	7.01176e-07	0.0913637	0.684	0.645	0.0112497
Xpot	7.01719e-07	0.0566597	0.174	0.131	0.0112584
Sc5d	7.06395e-07	0.0858345	0.391	0.33	0.0113334
Nup98	7.27731e-07	0.071512	0.368	0.306	0.0116757
Sat1	7.32588e-07	-0.130168	0.659	0.689	0.0117536
Tmem229b	7.37817e-07	0.0341209	0.127	0.089	0.0118375
Def6	7.45684e-07	0.0891968	0.655	0.594	0.0119638
Mt2	7.5581e-07	-0.184473	0.435	0.489	0.0121262
Arl5a	7.58494e-07	0.0702451	0.274	0.221	0.0121693
Sema4c	7.75072e-07	-0.0648668	0.103	0.14	0.0124352
Apobec3	7.89965e-07	-0.0919341	0.861	0.882	0.0126742
Cox7b	8.09172e-07	-0.0814462	0.888	0.902	0.0129823
Tmem115	8.1835e-07	0.0610217	0.283	0.227	0.0131296
Igbp1	8.23418e-07	-0.0952997	0.395	0.441	0.0132109
Btg2	8.5629e-07	0.0940257	0.916	0.91	0.0137383
Rhob	8.81463e-07	-0.0730728	0.133	0.175	0.0141422
Acly	8.86885e-07	0.0752851	0.485	0.419	0.0142292
Tshz1	8.88506e-07	0.0550409	0.22	0.17	0.0142552
Nek6	9.17399e-07	0.0608717	0.211	0.164	0.0147187
Ptprs	9.23032e-07	-0.0686982	0.208	0.253	0.0148091
Atp5mpl	9.2586e-07	-0.0823875	0.847	0.861	0.0148545
Slc16a3	9.76324e-07	0.124159	0.707	0.673	0.0156641
Parp1	9.78088e-07	0.0834911	0.414	0.354	0.0156924
Ptpn6	9.933e-07	-0.0889549	0.751	0.778	0.0159365
Stat3	9.93359e-07	0.0929606	0.927	0.893	0.0159374
Ccdc102a	9.93881e-07	0.0540635	0.188	0.143	0.0159458
Nbeal2	1.00028e-06	0.0698603	0.205	0.159	0.0160485
Papola	1.00095e-06	0.0820449	0.712	0.663	0.0160593
Zc3h18	1.00113e-06	0.0749576	0.414	0.354	0.0160621
Tmf1	1.04897e-06	0.0774556	0.355	0.298	0.0168296
Rtf2	1.0515e-06	0.0833519	0.539	0.477	0.0168703
Vamp8	1.06132e-06	-0.0965276	0.841	0.859	0.0170278
Cmip	1.07588e-06	0.0865306	0.316	0.262	0.0172614
Ptp4a2	1.08499e-06	0.097345	0.827	0.783	0.0174075
Psmd3	1.09652e-06	0.0716773	0.567	0.504	0.0175925
Mt3	1.1073e-06	-0.0500757	0.096	0.133	0.0177654
Zgpat	1.12055e-06	0.0710939	0.403	0.343	0.0179781
Purb	1.12147e-06	0.0922396	0.39	0.333	0.0179929
Insig1	1.17254e-06	0.0857824	0.278	0.226	0.0188122
Kat6a	1.17929e-06	0.0674085	0.348	0.29	0.0189206
Nfat5	1.18369e-06	-0.0884198	0.365	0.41	0.0189912
Tpm4	1.21392e-06	0.0752633	0.931	0.926	0.0194761
Agpat4	1.26904e-06	0.0929032	0.453	0.396	0.0203605
Ppp3cc	1.27097e-06	0.0781221	0.643	0.584	0.0203915
Srsf2	1.27286e-06	0.090247	0.921	0.909	0.0204217
Bak1	1.31005e-06	0.0871367	0.61	0.551	0.0210185
Arhgap19	1.32095e-06	0.0446076	0.189	0.142	0.0211933
Senp6	1.35075e-06	0.0726451	0.575	0.513	0.0216715
Naa38	1.37736e-06	-0.0809047	0.496	0.54	0.0220984
Kctd12	1.38471e-06	0.0617845	0.144	0.106	0.0222164
Atp2a2	1.38816e-06	0.0696524	0.391	0.333	0.0222716
Slc38a10	1.39501e-06	0.0772136	0.42	0.359	0.0223815
Rnf126	1.41115e-06	0.0663174	0.403	0.344	0.0226406
Cdc34	1.4129e-06	0.0742172	0.475	0.419	0.0226686
Cd27	1.47374e-06	-0.113141	0.505	0.544	0.0236447
Cul3	1.48149e-06	0.0684122	0.399	0.337	0.023769
Nabp1	1.48587e-06	0.0776099	0.488	0.43	0.0238393
Nudt4	1.49518e-06	0.0826785	0.546	0.486	0.0239887
Chchd5	1.52789e-06	-0.078351	0.249	0.292	0.0245135
Acsl4	1.54215e-06	0.0694373	0.352	0.295	0.0247422
Cd53	1.56978e-06	0.108846	0.945	0.943	0.0251856
Capns1	1.6075e-06	0.0816929	0.883	0.846	0.0257907
Picalm	1.65705e-06	0.0591987	0.368	0.309	0.0265857
Atp1a1	1.68586e-06	0.0941964	0.683	0.63	0.027048
P4hb	1.68972e-06	0.0845506	0.929	0.917	0.0271098
Pdia6	1.74929e-06	0.096122	0.744	0.697	0.0280656
Sacs	1.77485e-06	0.0442043	0.224	0.174	0.0284757
Mier1	1.7847e-06	0.0903322	0.723	0.66	0.0286338
Sgk1	1.84161e-06	0.067147	0.209	0.162	0.0295469
Selenoh	1.84357e-06	0.071005	0.952	0.942	0.0295782
Uhrf1	1.86092e-06	0.0998784	0.677	0.636	0.0298566
Prkx	1.90594e-06	0.0471534	0.265	0.212	0.0305789
Tnfrsf1b	1.92064e-06	0.0702841	0.484	0.42	0.0308147
Ykt6	1.93475e-06	0.0614681	0.288	0.235	0.0310412
Pmvk	1.94006e-06	0.0705009	0.342	0.286	0.0311263
Ndufa2	1.96292e-06	-0.0719402	0.876	0.884	0.031493
Dtd1	1.99741e-06	-0.0671711	0.206	0.25	0.0320465
Tpm3	2.06509e-06	0.0671587	0.981	0.979	0.0331323
2510039O18Rik	2.11116e-06	0.0719764	0.322	0.268	0.0338715
Aimp1	2.12981e-06	-0.0885543	0.732	0.743	0.0341706
Gnptab	2.1396e-06	0.076044	0.42	0.361	0.0343277
Zbtb38	2.14671e-06	0.064076	0.314	0.26	0.0344418
2022-03-06	2.19173e-06	0.050078	0.301	0.244	0.0351641
Eya2	2.19791e-06	0.0410358	0.153	0.114	0.0352633
Hist1h1a	2.21529e-06	0.098041	0.433	0.372	0.0355421
Cemip2	2.24547e-06	0.0651803	0.246	0.197	0.0360264
Carhsp1	2.25267e-06	0.0733424	0.393	0.332	0.0361418
Tes	2.29559e-06	-0.0850126	0.878	0.872	0.0368305
Dnajc21	2.33241e-06	0.0660987	0.368	0.309	0.0374213
Plcg1	2.35605e-06	0.0765206	0.467	0.409	0.0378005
Ss18	2.36372e-06	0.080554	0.553	0.488	0.0379235
Psat1	2.39597e-06	0.0811133	0.639	0.582	0.0384409
Sin3b	2.42024e-06	0.0794136	0.818	0.785	0.0388303
Zdhhc18	2.42394e-06	0.0594538	0.243	0.193	0.0388896
Cops6	2.42698e-06	0.0905275	0.776	0.733	0.0389385
Spc25	2.47344e-06	0.0649774	0.553	0.484	0.0396839
Pacs2	2.51108e-06	0.0470038	0.128	0.092	0.0402877
Xpo1	2.51706e-06	0.0712017	0.488	0.426	0.0403838
Ndufs7	2.52225e-06	0.0847931	0.779	0.729	0.040467
Mapk3	2.53238e-06	0.0790156	0.473	0.412	0.0406296
Cd69	2.5511e-06	-0.153957	0.606	0.64	0.0409298
Sigmar1	2.55349e-06	0.0593932	0.248	0.199	0.0409682
Tmed8	2.58423e-06	0.0383622	0.113	0.079	0.0414613
Pds5a	2.58667e-06	0.0748618	0.448	0.387	0.0415005
Arih1	2.6593e-06	0.0671431	0.346	0.289	0.0426658
Micos10	2.66186e-06	-0.084951	0.829	0.837	0.0427068
Hip1	2.71262e-06	0.0793734	0.423	0.363	0.0435212
Mcrip1	2.71471e-06	0.0895522	0.63	0.58	0.0435548
Epsti1	2.77193e-06	-0.11196	0.894	0.914	0.0444728
Pfdn4	2.77682e-06	-0.0808702	0.372	0.419	0.0445513
Junb	2.78599e-06	-0.0999009	0.967	0.965	0.0446985
Pfdn6	2.81214e-06	0.0911107	0.671	0.621	0.0451179
Akap13	2.81573e-06	0.0794897	0.919	0.908	0.0451755
Arhgef2	2.8158e-06	0.0658802	0.397	0.338	0.0451767
Tmem167	2.82144e-06	-0.0843172	0.817	0.833	0.0452672
Slc39a6	2.83932e-06	0.0659302	0.361	0.302	0.045554
Polr1d	2.86287e-06	-0.069941	0.95	0.961	0.0459319
Impdh1	2.88711e-06	0.0766253	0.566	0.502	0.0463208
Rilpl2	2.89665e-06	-0.0963622	0.687	0.717	0.0464738
Fosl2	2.93253e-06	0.0969282	0.77	0.718	0.0470495
Ctnnd2	2.95601e-06	0.0433665	0.137	0.1	0.0474262
Sub1	2.97549e-06	0.082776	0.985	0.978	0.0477387
Gsn	2.97703e-06	0.0550026	0.213	0.167	0.0477634
Atf7ip	3.05092e-06	0.0942197	0.442	0.384	0.0489489
Peli1	3.05329e-06	0.0718223	0.7	0.638	0.0489869
Mgst3	3.06262e-06	-0.0727538	0.23	0.273	0.0491366
Neurl3	3.08487e-06	0.128916	0.694	0.642	0.0494936
Zadh2	3.11757e-06	0.0464114	0.163	0.123	0.0500182
Soat1	3.12085e-06	0.0719217	0.368	0.313	0.0500709
Irf9	3.13829e-06	-0.0667418	0.155	0.197	0.0503508
Hadh	3.15287e-06	-0.0719496	0.31	0.357	0.0505847
Cobll1	3.20175e-06	0.0539427	0.237	0.19	0.0513689
Aldoc	3.2278e-06	0.0561896	0.2	0.156	0.0517867
Jazf1	3.25863e-06	0.0428356	0.127	0.092	0.0522814
Hnrnpdl	3.29804e-06	0.072388	0.853	0.832	0.0529138
Fbxo5	3.35588e-06	0.0770392	0.583	0.522	0.0538417
Psmc4	3.39993e-06	0.0834519	0.724	0.684	0.0545485
Irak2	3.44214e-06	0.0639329	0.221	0.175	0.0552257
Snrpb	3.44456e-06	0.0697916	0.952	0.942	0.0552646
Eif6	3.46982e-06	0.0759279	0.736	0.684	0.0556697
Sar1a	3.52458e-06	0.0728552	0.65	0.596	0.0565484
Kpnb1	3.55169e-06	0.0771788	0.687	0.624	0.0569832
Pdcd4	3.64754e-06	-0.102156	0.458	0.502	0.0585211
Brd2	3.73238e-06	0.0853386	0.794	0.751	0.0598823
H2-M3	3.73282e-06	0.0531615	0.481	0.415	0.0598894
Stk16	3.73411e-06	0.087163	0.443	0.388	0.0599101
Syt11	3.7377e-06	0.0564078	0.206	0.161	0.0599676
Baz2b	3.84513e-06	-0.0448874	0.106	0.143	0.0616912
Szrd1	3.91287e-06	0.0740952	0.416	0.365	0.062778
Slc44a2	3.92606e-06	0.078789	0.53	0.468	0.0629896
Abca7	3.92999e-06	0.0469242	0.139	0.102	0.0630527
Ubb	4.05009e-06	0.0581936	1	1	0.0649796
Il1r2	4.06878e-06	-0.0410506	0.23	0.283	0.0652795
Psmb7	4.09195e-06	0.0777912	0.671	0.616	0.0656512
Ndufb4	4.15344e-06	-0.0812779	0.658	0.688	0.0666379
Ikbkb	4.16773e-06	0.0683678	0.391	0.337	0.0668671
C1qtnf12	4.16995e-06	0.0477401	0.226	0.179	0.0669027
H2-Q4	4.19718e-06	0.0836497	0.888	0.868	0.0673395
Idi1	4.21017e-06	0.064002	0.354	0.302	0.0675479
Syne3	4.28386e-06	0.0604654	0.325	0.271	0.0687302
Prkacb	4.28592e-06	0.0727312	0.401	0.342	0.0687633
Znrf2	4.37535e-06	0.0589953	0.257	0.208	0.0701981
Slc25a17	4.3773e-06	-0.0819143	0.445	0.481	0.0702293
Eif3b	4.43035e-06	0.0784683	0.731	0.682	0.0710805
Pdlim1	4.52407e-06	-0.0859329	0.347	0.394	0.0725842
Rell1	4.56813e-06	0.0462928	0.25	0.201	0.073291
Lpgat1	4.58339e-06	0.0598329	0.264	0.215	0.0735359
D16Ertd472e	4.60115e-06	-0.0993712	0.869	0.883	0.0738208
Rida	4.66838e-06	-0.0441268	0.103	0.138	0.0748994
Rpa3	4.674e-06	-0.075312	0.703	0.735	0.0749896
Arid2	4.78978e-06	0.0536797	0.209	0.166	0.0768472
Edf1	4.79873e-06	0.0668704	0.973	0.968	0.0769908
Ptprcap	4.83869e-06	0.0776997	0.979	0.977	0.0776319
Tmem259	4.87181e-06	0.0638795	0.121	0.088	0.0781633
Whamm	4.87429e-06	0.0438166	0.169	0.128	0.0782031
Pkn1	5.07157e-06	0.0714817	0.481	0.413	0.0813683
H2afv	5.32914e-06	-0.0870499	0.966	0.98	0.0855008
Tmem120a	5.34003e-06	0.0621354	0.367	0.308	0.0856755
Sdf4	5.4209e-06	-0.117071	0.922	0.926	0.086973
Lonp1	5.56312e-06	0.0898741	0.41	0.358	0.0892546
Bach1	5.61954e-06	0.0343685	0.113	0.08	0.0901599
BC003965	5.6846e-06	0.0581251	0.345	0.286	0.0912037
Oip5os1	5.82997e-06	0.0897181	0.649	0.597	0.0935361
Rangap1	5.97199e-06	0.0891567	0.744	0.708	0.0958146
Srsf7	6.00777e-06	0.0864638	0.893	0.872	0.0963886
Mpnd	6.04781e-06	0.0716084	0.387	0.328	0.097031
Bmp2k	6.12213e-06	0.0418843	0.27	0.218	0.0982235
Myo5a	6.12746e-06	0.0390973	0.185	0.142	0.098309
Cd93	6.18681e-06	0.0750402	0.264	0.217	0.0992612
Rps6ka3	6.62099e-06	0.056337	0.357	0.3	0.106227
2310011J03Rik	6.64975e-06	0.0745918	0.43	0.372	0.106689
Gspt1	6.72797e-06	0.089596	0.685	0.635	0.107944
Tmem245	6.7772e-06	0.0425458	0.167	0.127	0.108733
Gsto1	6.86202e-06	-0.0708883	0.2	0.241	0.110094
Rnf6	6.93092e-06	0.0709626	0.369	0.314	0.1112
Rb1	6.9554e-06	0.051463	0.266	0.217	0.111593
Ipcef1	7.12639e-06	-0.0785125	0.198	0.239	0.114336
Taok2	7.14874e-06	0.0556074	0.238	0.192	0.114694
Eno1b	7.1779e-06	0.0789303	0.528	0.477	0.115162
Eif3m	7.2168e-06	-0.0728288	0.863	0.883	0.115786
Cbl	7.21836e-06	0.062872	0.453	0.391	0.115811
Lmna	7.26565e-06	-0.0774326	0.229	0.273	0.11657
Xbp1	7.2864e-06	0.0880222	0.548	0.493	0.116903
Ppp1r15b	7.31281e-06	0.0699298	0.432	0.374	0.117327
Elovl1	7.34108e-06	0.0813026	0.544	0.487	0.11778
Cd3e	7.3774e-06	-0.0605008	0.995	0.999	0.118363
Cops9	7.38092e-06	-0.0775222	0.616	0.653	0.118419
Dda1	7.54561e-06	0.0750808	0.644	0.583	0.121062
Elk3	7.638e-06	0.071188	0.402	0.343	0.122544
Eif1ad	7.65756e-06	0.0755013	0.608	0.555	0.122858
Snrpc	7.75887e-06	0.0763751	0.855	0.831	0.124483
Rprd2	7.82966e-06	0.0604828	0.244	0.199	0.125619
Pqlc3	7.89076e-06	0.0572924	0.34	0.285	0.126599
Adamts14	7.91199e-06	0.0342914	0.123	0.088	0.12694
0610010K14Rik	8.16125e-06	-0.0889331	0.704	0.725	0.130939
Csnk1g2	8.2013e-06	0.0602818	0.271	0.222	0.131582
Kars	8.21632e-06	0.062485	0.432	0.378	0.131823
Calu	8.47936e-06	0.0669353	0.375	0.318	0.136043
Rab6a	8.49695e-06	0.0770084	0.506	0.448	0.136325
Ddit3	8.77408e-06	0.0456942	0.204	0.16	0.140771
Prrc2a	8.86537e-06	0.0744768	0.669	0.616	0.142236
Snhg4	8.87674e-06	-0.0596001	0.154	0.191	0.142418
Dennd4c	8.99763e-06	0.0709726	0.313	0.264	0.144358
Strip1	9.25201e-06	0.0571415	0.251	0.204	0.148439
Pgm1	9.28081e-06	0.0631086	0.416	0.362	0.148901
Timm8b	9.36832e-06	-0.0940831	0.507	0.529	0.150305
Tbrg1	9.42163e-06	-0.0848239	0.692	0.711	0.151161
Stxbp5	9.53271e-06	0.0408095	0.159	0.121	0.152943
Ccdc82	9.5727e-06	0.0573488	0.312	0.261	0.153584
Rps27l	9.73111e-06	-0.0882427	0.841	0.849	0.156126
Tbc1d10c	9.80017e-06	0.082292	0.688	0.637	0.157234
Swap70	9.87103e-06	0.0608369	0.206	0.165	0.158371
Alyref	9.98411e-06	0.073305	0.816	0.77	0.160185
Usp25	1.00718e-05	0.0606282	0.473	0.41	0.161592
Fam120a	1.02341e-05	0.0680561	0.268	0.223	0.164196
Ahnak	1.02716e-05	0.133834	0.905	0.895	0.164798
Krtcap2	1.04024e-05	0.0665621	0.958	0.955	0.166895
Ckap5	1.05668e-05	0.083626	0.674	0.619	0.169533
Arl8a	1.06017e-05	0.0444191	0.187	0.146	0.170093
Mtor	1.06176e-05	0.0492911	0.253	0.206	0.170349
Asf1a	1.06939e-05	0.0491196	0.321	0.265	0.171573
Ube2h	1.12866e-05	0.0503645	0.291	0.238	0.181082
Ikzf3	1.12878e-05	0.053015	0.378	0.32	0.181101
Gstm5	1.13164e-05	0.0474335	0.139	0.104	0.18156
Mrpl18	1.14866e-05	0.0814183	0.856	0.834	0.184291
Frmd4a	1.16385e-05	0.0346584	0.148	0.11	0.186728
Glrx5	1.1906e-05	0.0639121	0.614	0.553	0.19102
Nap1l1	1.19135e-05	-0.0736681	0.955	0.963	0.19114
Dpp4	1.19264e-05	-0.0834794	0.227	0.266	0.191347
Rnps1	1.19292e-05	0.0793166	0.816	0.782	0.191392
Dock8	1.2011e-05	0.0890948	0.688	0.641	0.192704
Csgalnact2	1.20136e-05	0.0391471	0.113	0.081	0.192747
Naa50	1.20351e-05	0.0631797	0.591	0.535	0.193092
Mgat5	1.20661e-05	0.0601913	0.24	0.194	0.193589
Vav1	1.20856e-05	0.0800497	0.432	0.377	0.193902
Map11	1.21815e-05	0.0397841	0.13	0.096	0.195441
Vars	1.22777e-05	0.104158	0.748	0.697	0.196983
Psrc1	1.22856e-05	-0.0480214	0.119	0.154	0.197109
Slc35d1	1.23039e-05	0.0506463	0.222	0.179	0.197403
Vamp3	1.2315e-05	0.047924	0.405	0.345	0.197583
Psma6	1.23468e-05	0.0696478	0.797	0.755	0.198091
Tmbim1	1.24084e-05	-0.0429629	0.09	0.123	0.19908
Paip2	1.26281e-05	-0.0779387	0.736	0.752	0.202606
Nploc4	1.27269e-05	0.0430784	0.133	0.099	0.20419
Rcc2	1.28027e-05	0.0839708	0.324	0.277	0.205406
Ino80e	1.29333e-05	0.070143	0.48	0.423	0.207501
Ppp3r1	1.3257e-05	0.0519231	0.346	0.294	0.212696
Rwdd1	1.34084e-05	0.0714088	0.889	0.877	0.215124
Slc16a10	1.35331e-05	0.0425568	0.102	0.073	0.217125
Csf1	1.35444e-05	-0.0989626	0.232	0.275	0.217306
Kdm6b	1.35968e-05	0.0655082	0.254	0.208	0.218147
Tufm	1.36135e-05	-0.0735218	0.506	0.545	0.218416
Prmt5	1.3796e-05	0.0624235	0.348	0.298	0.221343
Noc2l	1.38576e-05	0.0644295	0.369	0.315	0.222331
Ppp1r12a	1.39303e-05	0.0798187	0.779	0.737	0.223498
Emp3	1.41209e-05	0.0833521	0.97	0.977	0.226556
Nudt8	1.4134e-05	0.0337951	0.124	0.09	0.226766
Sptan1	1.42079e-05	0.0822027	0.581	0.528	0.227952
Azi2	1.43894e-05	0.0658138	0.481	0.423	0.230864
Rps6ka1	1.44132e-05	0.077134	0.546	0.496	0.231245
Htra2	1.44493e-05	-0.0674346	0.249	0.29	0.231824
Uba3	1.44611e-05	0.0503898	0.213	0.172	0.232014
Gm50012	1.4811e-05	0.0480798	0.119	0.087	0.237628
Syncrip	1.48876e-05	0.0660273	0.764	0.719	0.238856
Wbp1l	1.50215e-05	0.0353459	0.128	0.095	0.241005
Ier2	1.52005e-05	-0.0910427	0.797	0.829	0.243876
Atp2b1	1.52637e-05	0.0930237	0.706	0.656	0.244891
Lcn4	1.52926e-05	-0.0594764	0.168	0.206	0.245354
Zdhhc2	1.60709e-05	0.0485373	0.332	0.278	0.257841
Pik3cg	1.60723e-05	0.0702612	0.357	0.305	0.257863
Bspry	1.61837e-05	0.0670277	0.374	0.324	0.259651
Itm2a	1.62097e-05	-0.076328	0.21	0.249	0.260068
Gzmk	1.62812e-05	0.090868	0.167	0.129	0.261215
Sertad1	1.65129e-05	0.0710178	0.564	0.507	0.264933
Ier5l	1.65224e-05	0.0472568	0.168	0.13	0.265085
Hist1h1c	1.6889e-05	0.0922129	0.677	0.615	0.270967
Pja1	1.75086e-05	0.0566545	0.232	0.19	0.280907
Rpl9-ps6	1.76777e-05	0.0734033	0.44	0.389	0.283621
Mark3	1.78095e-05	0.0397457	0.199	0.158	0.285736
Fam168b	1.79275e-05	0.041456	0.275	0.225	0.287628
Snrpb2	1.80767e-05	-0.0827456	0.461	0.498	0.290023
Ncapg2	1.83188e-05	0.0812245	0.573	0.523	0.293907
Eif4e3	1.83377e-05	0.0514738	0.428	0.366	0.294209
Aopep	1.84421e-05	0.0875439	0.668	0.627	0.295885
Atp5c1	1.85574e-05	-0.0592625	0.962	0.974	0.297734
Smim27	1.85614e-05	-0.0394434	0.079	0.109	0.297799
Axin1	1.86784e-05	0.0409919	0.151	0.115	0.299676
Znfx1	1.8979e-05	0.0360615	0.117	0.085	0.304499
Ptp4a3	1.89848e-05	0.0639527	0.556	0.497	0.304592
Bag1	1.96231e-05	0.0734081	0.889	0.865	0.314833
mt-Nd4	2.00405e-05	-0.0638303	0.83	0.847	0.32153
Aggf1	2.0876e-05	0.061003	0.498	0.441	0.334934
N4bp1	2.13168e-05	0.0347624	0.191	0.149	0.342006
Pgrmc2	2.1582e-05	0.0624682	0.245	0.201	0.346261
Cdk1	2.19875e-05	0.0732242	0.864	0.852	0.352767
Rnf4	2.1999e-05	0.0637741	0.534	0.472	0.352952
Atp5o	2.20015e-05	0.0617625	0.97	0.961	0.352992
Atp11b	2.20787e-05	0.0850439	0.539	0.486	0.35423
H2-Ab1	2.259e-05	0.100193	0.427	0.383	0.362435
Cdk2	2.25913e-05	0.0547781	0.329	0.277	0.362454
Sypl	2.26218e-05	0.070662	0.471	0.417	0.362944
Stk19	2.27095e-05	0.052759	0.335	0.286	0.364351
Btaf1	2.27616e-05	0.0436632	0.174	0.136	0.365187
Cops5	2.29234e-05	0.0719954	0.593	0.54	0.367784
Dgkh	2.29523e-05	0.046629	0.161	0.125	0.368247
Runx2os1	2.3283e-05	0.0473127	0.161	0.125	0.373552
Carnmt1	2.33661e-05	0.0672105	0.536	0.479	0.374886
Trak1	2.36635e-05	0.0536152	0.257	0.209	0.379658
Fance	2.3669e-05	0.036724	0.155	0.119	0.379746
Rab1b	2.36765e-05	0.0827174	0.739	0.701	0.379865
Spc24	2.39486e-05	0.0782438	0.87	0.844	0.384231
Raly	2.40059e-05	0.0683256	0.951	0.951	0.385151
B3gat3	2.43975e-05	0.0537034	0.316	0.265	0.391433
Tars	2.44345e-05	0.0637589	0.381	0.332	0.392026
Slc35b1	2.44681e-05	0.077459	0.46	0.413	0.392567
Tubg1	2.51264e-05	0.0689584	0.527	0.468	0.403128
Kxd1	2.60609e-05	-0.0826237	0.656	0.676	0.418122
Stat1	2.619e-05	-0.116019	0.555	0.576	0.420193
Tmem134	2.62161e-05	0.075979	0.788	0.751	0.420611
Cs	2.64327e-05	0.0752576	0.685	0.637	0.424087
Kif22	2.68637e-05	0.0750158	0.607	0.563	0.431
Klhl25	2.70293e-05	0.0481795	0.182	0.144	0.433659
Pik3c2a	2.71671e-05	0.0393825	0.108	0.078	0.435869
Ndufb1-ps	2.76145e-05	-0.0807845	0.543	0.571	0.443046
Dnmt3a	2.80684e-05	0.0579624	0.243	0.2	0.45033
Alad	2.8136e-05	0.0780342	0.563	0.515	0.451414
Mcl1	2.8165e-05	0.0828504	0.592	0.54	0.45188
Nek7	2.82513e-05	-0.0728972	0.346	0.384	0.453264
Bnip3	2.84307e-05	0.154537	0.662	0.626	0.456142
Psmb10	2.97272e-05	0.0782352	0.718	0.678	0.476944
Tmem183a	2.98799e-05	0.0520883	0.37	0.317	0.479393
Ccp110	3.02643e-05	0.0424891	0.188	0.148	0.485561
Eif4ebp2	3.05241e-05	0.0610209	0.356	0.302	0.489728
Ybx3	3.0766e-05	-0.0803954	0.7	0.71	0.49361
Pole3	3.08844e-05	0.0601636	0.42	0.366	0.49551
Irf8	3.09256e-05	0.10465	0.717	0.688	0.49617
Iqgap1	3.11152e-05	0.0785056	0.918	0.902	0.499212
Cmc1	3.1452e-05	-0.0796654	0.55	0.575	0.504616
Cdk6	3.14834e-05	0.0882508	0.564	0.515	0.50512
Uhmk1	3.15413e-05	0.0530722	0.312	0.26	0.506049
Chchd2	3.17655e-05	0.0603927	0.954	0.954	0.509646
Ptbp1	3.20307e-05	0.0738341	0.818	0.795	0.5139
Uba52	3.2373e-05	-0.0349899	0.993	0.995	0.519392
Ssb	3.24573e-05	0.0668619	0.856	0.829	0.520745
Mrpl51	3.43105e-05	0.0587804	0.625	0.574	0.550478
Npepl1	3.47634e-05	0.0559975	0.333	0.282	0.557745
C2cd2l	3.47893e-05	0.0251889	0.134	0.101	0.55816
Tmem128	3.54752e-05	-0.071034	0.646	0.67	0.569164
Sart3	3.59103e-05	0.0559732	0.414	0.359	0.576145
Samd9l	3.59149e-05	0.0544673	0.26	0.213	0.576219
Prdx2	3.60573e-05	-0.0769161	0.854	0.858	0.578503
Baz1b	3.63949e-05	0.0953982	0.653	0.604	0.58392
Pcyt2	3.69611e-05	0.0621934	0.271	0.228	0.593004
Herpud1	3.73668e-05	0.0920729	0.431	0.385	0.599513
Osbpl8	3.82665e-05	0.065612	0.42	0.368	0.613948
Anapc11	3.84031e-05	0.0658809	0.928	0.927	0.616139
Heatr5b	3.84526e-05	0.0293814	0.108	0.079	0.616934
Klrc2	3.93297e-05	0.0570943	0.173	0.137	0.631005
Srsf6	3.95922e-05	0.0693262	0.667	0.626	0.635218
Fasl	3.97206e-05	0.070531	0.68	0.635	0.637277
Nr4a1	3.99706e-05	-0.112927	0.62	0.647	0.641288
Ncor1	4.00093e-05	0.0769603	0.769	0.742	0.641909
Mrps16	4.00939e-05	-0.0814979	0.823	0.847	0.643267
2610318N02Rik	4.12817e-05	0.0685691	0.238	0.198	0.662323
Fnbp1	4.16112e-05	0.0833422	0.605	0.549	0.667609
Birc6	4.17496e-05	0.0882812	0.659	0.616	0.66983
Nrd1	4.17894e-05	0.0802313	0.578	0.526	0.670469
Hnrnpu	4.22708e-05	0.0728226	0.975	0.976	0.678192
Rchy1	4.28594e-05	-0.0723953	0.49	0.529	0.687636
Rpl5	4.3404e-05	0.0495535	0.998	0.997	0.696373
Prr13	4.38291e-05	-0.0807635	0.829	0.84	0.703194
Otud4	4.40401e-05	0.0526046	0.316	0.266	0.70658
Rfwd3	4.65242e-05	0.0596872	0.464	0.41	0.746434
Lss	4.66412e-05	0.0319428	0.105	0.076	0.748311
Gsdmd	4.7076e-05	0.0587263	0.312	0.265	0.755287
Klri2	4.73045e-05	-0.0709225	0.134	0.168	0.758954
Btbd10	4.75116e-05	0.0374001	0.258	0.212	0.762276
Tmsb15b2	4.7802e-05	-0.0364651	0.073	0.101	0.766936
Lrpap1	4.78616e-05	0.0624789	0.422	0.369	0.767891
Syngr1	4.84504e-05	0.0291729	0.114	0.084	0.777339
Colgalt1	4.85375e-05	0.0633161	0.471	0.417	0.778735
Fancm	4.86358e-05	0.0462235	0.198	0.159	0.780312
Lsm3	4.88738e-05	-0.0751205	0.755	0.765	0.784132
Fbl	4.96628e-05	-0.0876866	0.706	0.718	0.79679
Hsd17b12	4.9951e-05	0.0646547	0.517	0.465	0.801413
Tpp2	5.02481e-05	0.0865692	0.586	0.541	0.806181
Ssna1	5.13111e-05	0.0733604	0.774	0.733	0.823235
Mafg	5.17603e-05	0.0405988	0.197	0.159	0.830442
Maz	5.23038e-05	0.084062	0.573	0.517	0.839163
Pgp	5.23229e-05	0.099968	0.626	0.575	0.839468
Slirp	5.3399e-05	-0.0692917	0.283	0.319	0.856734
Dbnl	5.35216e-05	0.0860776	0.716	0.675	0.858701
Arih2	5.51001e-05	0.042363	0.352	0.3	0.884026
Pcbp1	5.54723e-05	0.0529933	0.959	0.961	0.889997
Ppil2	5.59358e-05	-0.0621191	0.397	0.439	0.897433
Canx	5.68108e-05	0.0764526	0.835	0.824	0.911473
Sec61a1	5.68765e-05	0.0734538	0.624	0.578	0.912526
Sos2	5.68975e-05	0.0364596	0.139	0.106	0.912863
Nus1	5.71179e-05	0.0561385	0.282	0.237	0.9164
Tinf2	5.77567e-05	0.0570115	0.428	0.374	0.926648
Map3k1	5.77697e-05	0.060077	0.28	0.236	0.926858
Prkaca	5.77872e-05	0.0372443	0.275	0.229	0.927137
Dido1	5.81787e-05	0.0405617	0.188	0.15	0.933418
Rap1b	5.83532e-05	0.062979	0.933	0.946	0.936219
Rlf	5.89374e-05	0.0710685	0.481	0.426	0.945592
Nfatc3	5.90131e-05	0.076178	0.517	0.458	0.946805
Prdm1	5.9211e-05	0.0572229	0.173	0.138	0.949981
Upf1	5.97253e-05	0.049898	0.266	0.22	0.958233
Ppp1cc	6.02228e-05	0.0618913	0.933	0.945	0.966214
Dnm2	6.05446e-05	0.0723036	0.703	0.656	0.971377
Tap1	6.06295e-05	0.0610083	0.846	0.811	0.972739
Bard1	6.08185e-05	0.0471235	0.314	0.268	0.975772
Snrnp200	6.12418e-05	0.0670542	0.511	0.458	0.982564
Thrap3	6.28344e-05	0.0752984	0.789	0.764	1
Dnajc3	6.32492e-05	0.0722165	0.713	0.668	1
Gucd1	6.39412e-05	0.0246908	0.12	0.089	1
Nt5dc1	6.39416e-05	0.0334159	0.271	0.225	1
Mtrex	6.53009e-05	0.0377166	0.393	0.339	1
Mbd2	6.65567e-05	0.0608871	0.415	0.365	1
Lars	6.68219e-05	0.0626038	0.419	0.37	1
Cox5b	6.7035e-05	-0.0515671	0.985	0.985	1
Sp110	6.70547e-05	-0.0807714	0.571	0.594	1
Tomm22	6.72981e-05	-0.073154	0.861	0.878	1
Inpp5d	6.75065e-05	0.065903	0.46	0.419	1
Nfkb2	6.77258e-05	-0.0792683	0.352	0.392	1
Prrc2b	6.81888e-05	0.0644038	0.435	0.386	1
Zfp52	6.8431e-05	0.070362	0.343	0.3	1
Csde1	6.86132e-05	0.0929936	0.655	0.615	1
Srsf3	6.88383e-05	0.0734826	0.94	0.944	1
Gabpb2	6.89946e-05	0.0540346	0.285	0.239	1
Tmed10	6.91655e-05	0.0636643	0.826	0.806	1
Gstt2	6.92849e-05	-0.0562351	0.278	0.315	1
Slc35c1	6.96575e-05	0.0362962	0.134	0.103	1
Edem1	6.98756e-05	0.0742502	0.68	0.636	1
Ankrd13a	7.00015e-05	0.0521748	0.289	0.244	1
Mtmr3	7.05179e-05	0.0307895	0.109	0.08	1
Suv39h1	7.07185e-05	0.0577728	0.411	0.355	1
1700017B05Rik	7.08923e-05	0.0785184	0.482	0.436	1
Arhgap4	7.10789e-05	0.0589884	0.431	0.38	1
Pknox1	7.11918e-05	0.0585551	0.276	0.231	1
Rps6ka4	7.15709e-05	0.040197	0.219	0.178	1
Lin54	7.19007e-05	0.0623707	0.447	0.397	1
Ric8a	7.19808e-05	0.046152	0.355	0.305	1
Smim3	7.22498e-05	0.0526218	0.393	0.342	1
Pdp1	7.30987e-05	0.0292709	0.136	0.104	1
Gipc2	7.36433e-05	-0.0679541	0.239	0.274	1
Faf1	7.37089e-05	0.0530459	0.514	0.458	1
Ppp2r1b	7.39755e-05	0.041131	0.218	0.177	1
Zbtb32	7.42582e-05	0.0766826	0.266	0.227	1
Styk1	7.50238e-05	0.0453709	0.201	0.162	1
Cd164	7.64786e-05	0.0765277	0.715	0.673	1
Yipf4	7.6612e-05	-0.0692227	0.547	0.577	1
Vps28	7.72829e-05	0.0730331	0.874	0.84	1
Dusp10	7.83143e-05	0.0996779	0.297	0.257	1
Ctla2b	7.86336e-05	-0.0896375	0.538	0.568	1
Nudt14	7.87794e-05	-0.0588118	0.258	0.296	1
Ddx18	7.97193e-05	-0.065202	0.275	0.312	1
Zdhhc16	8.05185e-05	0.0390903	0.228	0.188	1
Cul1	8.05841e-05	0.0626384	0.426	0.376	1
Osbpl11	8.13246e-05	0.040582	0.229	0.188	1
Pola1	8.147e-05	0.07302	0.47	0.423	1
Dtnbp1	8.19594e-05	0.0556765	0.289	0.244	1
Shc1	8.25683e-05	0.0380669	0.29	0.243	1
Satb1	8.33223e-05	0.0843758	0.716	0.666	1
Mbnl3	8.38844e-05	0.0418516	0.213	0.173	1
Usp9x	8.41024e-05	0.0550991	0.4	0.348	1
Apc	8.42019e-05	0.0427768	0.18	0.143	1
Anxa1	8.56253e-05	-0.0767428	0.578	0.609	1
Capza1	8.62983e-05	0.0590167	0.893	0.89	1
Sap30bp	8.74088e-05	0.0508954	0.318	0.27	1
Eef2	8.75497e-05	-0.0428903	1	1	1
Pfas	8.76333e-05	0.0387536	0.134	0.102	1
Ccr8	8.76969e-05	0.0635207	0.146	0.114	1
Spen	8.87332e-05	0.0390684	0.226	0.183	1
Cox14	8.89274e-05	-0.0625331	0.596	0.616	1
C1qbp	8.94413e-05	-0.0947116	0.719	0.729	1
H3f3a	9.03428e-05	0.0450531	0.982	0.996	1
Pds5b	9.08804e-05	0.0472276	0.328	0.281	1
Kidins220	9.10351e-05	0.0446683	0.256	0.212	1
Usp24	9.17759e-05	0.0458175	0.206	0.167	1
Topbp1	9.27008e-05	0.0731971	0.644	0.603	1
Rgs14	9.28828e-05	0.0559987	0.273	0.232	1
Rpa1	9.29574e-05	0.0709096	0.662	0.615	1
Clptm1	9.30351e-05	0.064954	0.517	0.468	1
Trbc2	9.41764e-05	-0.075095	0.912	0.914	1
Psmc5	9.4194e-05	0.068776	0.65	0.606	1
Mtpn	9.4544e-05	0.0740655	0.628	0.588	1
Nup62	9.50094e-05	0.0665264	0.579	0.532	1
2610507B11Rik	9.50766e-05	0.0657554	0.321	0.279	1
Ube2o	9.53242e-05	0.0376723	0.108	0.08	1
Dgka	9.58038e-05	-0.0799755	0.403	0.44	1
Ppp1r9b	9.77043e-05	0.0500009	0.15	0.118	1
Praf2	9.90531e-05	0.0385571	0.275	0.231	1
Herc1	0.000101834	0.06752	0.405	0.36	1
Faap100	0.000101883	0.0408875	0.171	0.136	1
Ndfip2	0.000101963	0.0682268	0.739	0.703	1
Socs1	0.000102996	0.0670163	0.48	0.431	1
Gypc	0.000103563	-0.0480482	0.106	0.136	1
Aip	0.000103686	0.0596367	0.735	0.687	1
Depdc5	0.00010615	0.0337778	0.111	0.083	1
Ppp2ca	0.000107664	0.0711974	0.728	0.686	1
Yy1	0.000108146	0.0597583	0.654	0.598	1
Ubr2	0.000108397	0.0527945	0.418	0.368	1
Trim12a	0.000108977	-0.0556063	0.197	0.231	1
Srrd	0.000109312	0.0421416	0.145	0.114	1
Hid1	0.000109319	0.0368166	0.144	0.112	1
Naa10	0.000109326	0.0396794	0.301	0.254	1
Sipa1l1	0.00010992	0.055001	0.388	0.341	1
Igflr1	0.000110279	0.0610726	0.388	0.339	1
Actr2	0.000110832	0.0531174	0.852	0.826	1
Slc20a1	0.000110906	0.049046	0.351	0.3	1
Eif3i	0.000112916	-0.0481406	0.955	0.952	1
Lxn	0.000113423	-0.0674906	0.317	0.35	1
Ccm2	0.000114542	0.0493891	0.37	0.322	1
Rufy2	0.000114665	0.0410166	0.123	0.094	1
Gsk3b	0.000114996	0.0696752	0.512	0.46	1
Strn	0.000115001	0.0498064	0.24	0.199	1
AI506816	0.000115005	0.101193	0.618	0.578	1
Ptpn22	0.000115048	0.0583795	0.727	0.687	1
Racgap1	0.000115327	0.0791493	0.812	0.796	1
Herc4	0.000116615	0.049222	0.293	0.246	1
Rab11a	0.000116769	0.0664409	0.704	0.658	1
Mfap3	0.000117301	0.0285088	0.148	0.116	1
Atp8a1	0.000117773	0.0331933	0.149	0.115	1
Adam9	0.000123024	0.0425957	0.161	0.128	1
Galnt1	0.000123327	0.0619452	0.552	0.498	1
Cks2	0.000123481	-0.089318	0.869	0.885	1
Mob1a	0.000126621	0.061168	0.473	0.424	1
Orc1	0.000127678	0.0308999	0.155	0.121	1
Eif4h	0.00012825	0.0687039	0.804	0.767	1
Snapc1	0.000129779	0.0310992	0.318	0.271	1
Brwd3	0.00012988	0.0364718	0.143	0.111	1
Cd96	0.000130978	-0.0771751	0.619	0.641	1
Vps8	0.000131188	0.028895	0.111	0.083	1
Galnt10	0.000131421	0.0408579	0.161	0.128	1
Lztr1	0.000135267	0.0457776	0.221	0.183	1
Nbdy	0.000136211	-0.0676016	0.214	0.247	1
Slc37a3	0.000136988	0.0341873	0.158	0.125	1
Dcakd	0.000137968	0.0396782	0.177	0.141	1
A930005H10Rik	0.000139319	-0.0438768	0.09	0.118	1
Filip1l	0.000140116	-0.0600719	0.136	0.167	1
Ifi208	0.000141862	-0.0557116	0.107	0.136	1
Med31	0.000144242	-0.0506296	0.23	0.265	1
Pom121	0.000144964	0.0591366	0.3	0.257	1
Ms4a6b	0.00014514	-0.0740166	0.883	0.901	1
Crbn	0.000146898	0.046274	0.341	0.29	1
Lypla2	0.000147331	0.0694602	0.688	0.632	1
Map2k4	0.000147802	0.0441538	0.243	0.201	1
Zfp740	0.000149637	0.0305692	0.111	0.084	1
Apmap	0.00015007	0.049148	0.267	0.226	1
Atp2b4	0.000150151	0.0986237	0.511	0.472	1
Qrfp	0.000150905	-0.0472025	0.116	0.147	1
Smarcc2	0.00015167	0.0746513	0.495	0.446	1
Rrp1b	0.000152471	0.0412618	0.321	0.275	1
Txndc11	0.000152678	0.0488779	0.245	0.203	1
Irf2bpl	0.000154335	0.057398	0.346	0.301	1
Uba1	0.000157113	0.0945684	0.718	0.687	1
Tnf	0.000158204	-0.0368814	0.076	0.102	1
Ufd1	0.000158774	0.0484543	0.399	0.35	1
Tubb4b	0.000161023	0.0873258	0.955	0.957	1
Calm3	0.000161687	0.0675341	0.942	0.946	1
Eif4ebp1	0.00016182	0.095702	0.52	0.483	1
Sqle	0.000162164	0.0520506	0.278	0.238	1
Crmp1	0.000162343	0.0366831	0.237	0.195	1
Ipo9	0.00016346	0.0410892	0.244	0.203	1
Nin	0.000163933	0.0634948	0.412	0.364	1
Rab24	0.000165863	0.0542617	0.544	0.487	1
Ing2	0.000166303	0.0514487	0.425	0.374	1
Rai1	0.00016653	0.0502485	0.273	0.231	1
Cd247	0.000168011	0.0643054	0.742	0.703	1
Ttc17	0.000169524	0.0343424	0.135	0.105	1
Nprl2	0.000171044	0.0426186	0.252	0.211	1
Mrpl54	0.000171605	-0.0502189	0.812	0.814	1
Mef2d	0.000173084	0.0639177	0.375	0.33	1
Actr1a	0.000173141	0.064589	0.505	0.462	1
Prdx4	0.00017342	-0.0695206	0.276	0.311	1
Kpna6	0.000174052	0.0372346	0.196	0.159	1
Slc26a10	0.000177305	0.0346773	0.107	0.08	1
Pde4b	0.000179046	0.0826088	0.737	0.698	1
Uso1	0.000180542	0.0384998	0.273	0.229	1
Ptpn4	0.000180952	0.0315666	0.139	0.108	1
Ifi27	0.000181802	0.0733081	0.783	0.74	1
Zfand5	0.000182054	0.0606644	0.511	0.462	1
Foxn2	0.000182782	0.0382554	0.232	0.191	1
Bloc1s1	0.00018327	-0.0678607	0.416	0.449	1
Dpy19l1	0.000187919	0.0495971	0.18	0.147	1
Tspan31	0.000188274	0.0678172	0.62	0.575	1
Sbf1	0.000188657	0.0370438	0.266	0.224	1
Ssr1	0.000189371	0.0520584	0.633	0.572	1
Mthfd1l	0.000189473	0.0480319	0.417	0.369	1
Tbk1	0.000189771	0.0471732	0.248	0.21	1
AY036118	0.000190553	0.113924	0.62	0.562	1
Atpif1	0.000190877	-0.0546336	0.894	0.88	1
Ric1	0.000191345	0.0437189	0.143	0.113	1
Stag1	0.000193742	0.0525283	0.402	0.352	1
Sart1	0.000194624	0.0617755	0.503	0.452	1
Saraf	0.000196425	0.0701362	0.881	0.875	1
Plcg2	0.000196924	0.0449311	0.151	0.12	1
1810013L24Rik	0.000197212	0.0379676	0.207	0.169	1
Ppp6r3	0.000198572	0.0612384	0.378	0.333	1
Myl12b	0.000199336	-0.0591372	0.975	0.983	1
Cnot9	0.000202255	0.0446761	0.315	0.27	1
Atp5f1	0.000202355	0.0506713	0.967	0.965	1
Mcts1	0.000204199	-0.0647542	0.566	0.591	1
Ncoa6	0.000205631	0.0491489	0.136	0.107	1
Plp2	0.000205657	0.0588109	0.955	0.964	1
Nup210	0.000206305	0.0833977	0.461	0.414	1
2022-03-02	0.000208462	0.0526333	0.495	0.442	1
Cblb	0.000209996	-0.0804231	0.736	0.749	1
Myo9b	0.000212044	0.0635361	0.373	0.33	1
Ets2	0.00021214	0.0423165	0.172	0.139	1
Bdp1	0.000213211	0.0698754	0.406	0.359	1
Lcor	0.000215018	0.0299413	0.17	0.136	1
Fdft1	0.000216226	0.0556087	0.345	0.3	1
Hp1bp3	0.000216298	-0.0870541	0.759	0.777	1
AI467606	0.000217004	0.059175	0.466	0.421	1
Cyc1	0.000218478	0.0632698	0.815	0.792	1
Tnpo1	0.000220871	0.0541538	0.381	0.33	1
Hexim1	0.000221433	0.0431173	0.249	0.209	1
Rpl8	0.000222152	-0.0177387	1	1	1
Sra1	0.000223188	0.0676121	0.727	0.699	1
Ldlr	0.000223559	0.0270418	0.106	0.079	1
Nucb1	0.000226908	0.0692048	0.772	0.728	1
Cln3	0.000228166	0.0237865	0.143	0.112	1
Cd47	0.000230244	-0.0546949	0.975	0.984	1
Snx18	0.000230248	0.0619511	0.39	0.344	1
Cybc1	0.000230362	0.031878	0.274	0.227	1
Rcsd1	0.000231466	-0.0699247	0.474	0.501	1
Os9	0.000241109	0.0669745	0.672	0.623	1
Tbl2	0.000243516	0.0335422	0.122	0.094	1
Ar	0.000244285	-0.0549067	0.223	0.256	1
Rpl7	0.000244532	-0.0347492	0.999	1	1
Bbc3	0.000246911	-0.0473675	0.102	0.13	1
Lgals9	0.000247373	-0.0736595	0.63	0.647	1
Emc3	0.000248158	0.0546759	0.522	0.471	1
Atf2	0.00024892	0.0534481	0.268	0.228	1
Gsap	0.000249667	0.0361168	0.217	0.18	1
Zswim6	0.000249741	0.0267534	0.102	0.076	1
Chd9	0.000250611	-0.0621361	0.238	0.272	1
Ptar1	0.000251757	0.03698	0.153	0.122	1
Tbc1d20	0.000254832	0.0323567	0.268	0.226	1
Prkcq	0.000255001	0.0647822	0.562	0.506	1
Cflar	0.000257703	0.0554143	0.348	0.301	1
Anxa6	0.000258669	0.0610772	0.904	0.896	1
Prpf40a	0.000259829	0.0674626	0.812	0.78	1
Ahctf1	0.000260696	0.0440514	0.283	0.238	1
Srsf1	0.000263285	0.0716857	0.481	0.44	1
Alg1	0.000265068	0.0329019	0.182	0.148	1
Tmem50a	0.000268331	-0.0716846	0.901	0.919	1
Ganab	0.000268617	0.0612766	0.335	0.29	1
Paip1	0.000268949	0.0264366	0.145	0.114	1
Med4	0.000269721	0.0591647	0.421	0.371	1
Zdhhc9	0.000270692	0.0287324	0.105	0.079	1
Vps54	0.000273089	0.0362234	0.142	0.113	1
Cyb561d2	0.000275037	0.0306477	0.265	0.221	1
Ube2j1	0.000275563	0.0594619	0.556	0.512	1
Glud1	0.00027781	-0.0776884	0.813	0.821	1
Dlg1	0.00027819	0.0305593	0.122	0.094	1
Tent5c	0.000278514	0.0414977	0.122	0.095	1
Atxn2l	0.000280487	0.0623658	0.532	0.48	1
Casp7	0.000280651	0.0260925	0.163	0.13	1
Trip12	0.000282403	0.0691965	0.484	0.432	1
Pold2	0.000283292	0.0486237	0.581	0.522	1
Acadl	0.000284086	0.0865554	0.836	0.822	1
Dnajc8	0.000286276	0.0649437	0.768	0.731	1
Gnl3l	0.000286518	0.0286519	0.201	0.165	1
Grap	0.000288801	-0.0712967	0.463	0.481	1
Arf1	0.000291073	0.052939	0.934	0.931	1
Pts	0.000291771	-0.0538005	0.244	0.277	1
Uchl5	0.000292242	0.0572355	0.678	0.635	1
Aak1	0.000292552	0.0540114	0.393	0.349	1
Eif4enif1	0.000294586	0.036211	0.211	0.173	1
Traf7	0.000295341	0.037723	0.422	0.372	1
Pacsin2	0.000296538	0.0458776	0.302	0.259	1
Cox5a	0.000296879	0.044854	0.988	0.992	1
Zfp330	0.000299383	-0.0852874	0.364	0.388	1
Bnip3l	0.000300673	-0.077815	0.788	0.799	1
Spcs1	0.000301596	-0.0570584	0.901	0.916	1
Scly	0.000302316	0.0304399	0.228	0.189	1
Itm2b	0.000303239	-0.0501697	0.978	0.996	1
Lamb3	0.000303428	0.0379618	0.196	0.16	1
Prkab1	0.000303686	0.0404938	0.244	0.204	1
Lrp10	0.00030725	0.0800054	0.793	0.767	1
Fam89b	0.00030923	0.0577834	0.527	0.48	1
Pradc1	0.000309917	0.040926	0.288	0.245	1
Ehbp1l1	0.000311072	0.0569866	0.293	0.251	1
Dexi	0.000311929	0.0334266	0.138	0.108	1
Ap1g1	0.000311996	0.0444686	0.245	0.207	1
Erc1	0.000316754	0.0299487	0.107	0.081	1
Nsmce1	0.000319659	0.0615045	0.653	0.611	1
Rpain	0.000321326	0.0332987	0.198	0.161	1
Fh1	0.000322701	-0.0755869	0.517	0.534	1
Pigp	0.000323102	-0.0681047	0.381	0.416	1
Piezo1	0.000328029	0.0518811	0.214	0.179	1
Vapa	0.000328689	-0.0672191	0.746	0.766	1
Slc25a10	0.000331205	0.0400789	0.19	0.156	1
Nop53	0.000332427	0.0791843	0.713	0.661	1
Ap3d1	0.000334728	0.0353452	0.311	0.267	1
Dap3	0.000335542	-0.0594905	0.403	0.439	1
Pfdn2	0.00033652	0.0533389	0.715	0.671	1
Snap47	0.00033729	-0.0541716	0.137	0.165	1
Rftn1	0.000341063	0.0457213	0.28	0.24	1
Elf4	0.000341844	0.0586417	0.291	0.251	1
Psmd14	0.000342571	0.05031	0.729	0.692	1
Clcn3	0.000347263	0.0699011	0.463	0.417	1
Mrps33	0.000351389	-0.0578583	0.713	0.74	1
Ube2l3	0.000352424	0.0505204	0.882	0.869	1
Wdr26	0.000353111	0.0426461	0.403	0.353	1
1810026B05Rik	0.000356669	0.0462306	0.347	0.301	1
Ier3	0.000357397	0.0988505	0.504	0.464	1
Cdc14a	0.000359437	0.0363169	0.154	0.123	1
Hnrnpk	0.000365627	-0.0575965	0.965	0.973	1
Htt	0.00036598	0.0460361	0.226	0.19	1
Lsm10	0.000369711	0.04594	0.247	0.21	1
Nfe2l1	0.00036985	0.0340268	0.149	0.118	1
Lyrm2	0.000370126	-0.0468889	0.142	0.172	1
Mfn1	0.000377563	0.0342593	0.16	0.128	1
Synj1	0.000378399	0.03413	0.174	0.142	1
Ap2m1	0.00037937	0.0525502	0.889	0.875	1
Prpf31	0.000381094	0.0494142	0.377	0.333	1
Hsph1	0.000381694	-0.132334	0.381	0.409	1
Socs3	0.000384708	0.0375426	0.181	0.147	1
Taf1	0.00038505	0.0498546	0.441	0.394	1
Rela	0.000393759	0.0528807	0.497	0.442	1
Hspa14	0.000395494	0.0553878	0.514	0.467	1
Larp4	0.000396513	0.0475068	0.338	0.293	1
Pafah1b2	0.000396658	0.035235	0.364	0.315	1
Trappc4	0.000396819	0.0677982	0.657	0.625	1
Gm26917	0.000401397	-0.0886064	0.45	0.484	1
Dctpp1	0.000402362	0.0782368	0.758	0.724	1
Sptlc1	0.000404741	0.0404387	0.265	0.225	1
Pip4k2c	0.000406867	0.0413819	0.242	0.204	1
Cxcr3	0.000407834	-0.0627608	0.121	0.148	1
Upp1	0.000408161	0.0972291	0.421	0.389	1
Sqstm1	0.00040909	-0.0649243	0.883	0.89	1
Bcl2a1b	0.000416781	-0.0740482	0.885	0.905	1
Ormdl3	0.000416882	0.0275752	0.193	0.158	1
Cyb5r1	0.000419649	0.0367154	0.166	0.135	1
Clasp2	0.000420021	0.045962	0.297	0.255	1
Trpm7	0.000421562	0.0397104	0.315	0.27	1
Mta3	0.000424514	0.0554638	0.463	0.415	1
Mrps7	0.000428363	0.0560028	0.521	0.475	1
Lta4h	0.000429764	0.0689267	0.789	0.768	1
Anapc1	0.00042977	0.0470318	0.334	0.29	1
Tapbpl	0.000435487	0.0643135	0.382	0.339	1
Cic	0.000436786	0.0436182	0.198	0.163	1
Vamp5	0.000437887	-0.0374128	0.098	0.125	1
Zmynd19	0.000438942	0.0425331	0.203	0.169	1
Fbxo34	0.00044198	0.0411655	0.28	0.239	1
Cisd3	0.000443075	0.0475299	0.355	0.312	1
Mettl14	0.000444722	-0.0381127	0.093	0.118	1
Akt1	0.000447851	0.0575033	0.329	0.287	1
Sidt2	0.000451563	0.0321604	0.249	0.21	1
Rbm42	0.000451821	0.0726003	0.69	0.652	1
Mrpl34	0.000452233	-0.0647688	0.511	0.533	1
Cbx4	0.000458685	0.0505296	0.544	0.497	1
Znrd1	0.000461114	-0.0729591	0.568	0.592	1
Creb3l2	0.000462941	-0.0504192	0.117	0.143	1
Hopx	0.000471282	0.0606494	0.512	0.468	1
Itpripl1	0.000475013	0.0317244	0.157	0.126	1
Slf1	0.000475887	0.0282851	0.201	0.165	1
Scyl1	0.000477884	0.0419407	0.268	0.23	1
Kif11	0.000479747	0.0661533	0.823	0.793	1
Mtr	0.000490858	0.0367115	0.148	0.119	1
Agap2	0.000492801	0.0434563	0.33	0.285	1
Rdh11	0.000495272	0.0268042	0.149	0.119	1
Lmnb2	0.000495644	0.0397483	0.2	0.167	1
Dyrk1a	0.000496082	0.03852	0.169	0.138	1
Pgs1	0.00049689	0.0344072	0.209	0.173	1
Zbtb1	0.000500378	0.05324	0.388	0.343	1
Tmub2	0.000504807	0.0373923	0.178	0.146	1
Gm13546	0.000504999	-0.0471645	0.096	0.121	1
Ankib1	0.00050506	0.0414775	0.182	0.149	1
Slc1a5	0.000506435	0.0527722	0.681	0.632	1
E2f6	0.00050776	0.0385233	0.161	0.131	1
Sbno1	0.0005125	0.0635158	0.668	0.628	1
Ap4s1	0.000515835	0.0481074	0.271	0.234	1
Mapk9	0.000522245	0.0382412	0.28	0.24	1
Eif2ak1	0.000528551	0.045813	0.263	0.225	1
Rabac1	0.000532886	0.0696462	0.785	0.752	1
Ano6	0.000538775	0.0220764	0.124	0.096	1
Fis1	0.000538892	-0.0555355	0.91	0.907	1
Atox1	0.000544553	-0.0535767	0.763	0.768	1
Tnks	0.000547283	0.0364507	0.163	0.132	1
Mapk14	0.000556787	0.0455301	0.365	0.319	1
Arcn1	0.000556874	0.062871	0.527	0.488	1
Coa7	0.000563602	0.0310853	0.204	0.169	1
Mgst2	0.000568834	-0.0518704	0.187	0.217	1
Maco1	0.000568946	0.0367367	0.139	0.112	1
Glmn	0.000568953	0.0375425	0.199	0.166	1
Ndufa1	0.000569237	-0.0556808	0.715	0.725	1
Cdkn2c	0.000571357	0.0398115	0.499	0.446	1
Chmp7	0.000574761	0.037171	0.173	0.143	1
Pdcd11	0.000575727	0.0422159	0.174	0.143	1
Exosc8	0.000579876	0.0660593	0.802	0.769	1
Zhx1	0.000587379	0.0272052	0.138	0.11	1
Lztfl1	0.000588071	-0.0387893	0.107	0.133	1
Rnf157	0.000588579	-0.0331737	0.086	0.11	1
Tatdn2	0.000589213	0.0275351	0.146	0.117	1
Grpel1	0.000590245	0.0588561	0.664	0.62	1
Tmem208	0.000591517	0.0552012	0.523	0.474	1
Dpm3	0.00059193	-0.0628223	0.554	0.581	1
Eprs	0.000591961	0.0715735	0.727	0.696	1
Ssrp1	0.000593087	0.0625307	0.898	0.889	1
Ikzf1	0.000602107	0.0482784	0.516	0.466	1
Srek1ip1	0.000602912	-0.0403297	0.118	0.145	1
Ambra1	0.000603193	0.0334852	0.134	0.107	1
Tor1aip2	0.000605724	0.0577584	0.524	0.477	1
Panx1	0.000605857	0.0460228	0.31	0.269	1
E2f7	0.000611217	0.0487271	0.219	0.184	1
4932438A13Rik	0.000611314	0.0607059	0.445	0.399	1
Dip2b	0.000612027	0.0528301	0.333	0.289	1
Mrpl30	0.000613854	-0.0507585	0.837	0.838	1
Gpsm3	0.000614806	0.0651287	0.835	0.8	1
Cycs	0.00062414	0.0593258	0.928	0.926	1
Rab27b	0.000624829	0.0473748	0.155	0.126	1
Pfkfb3	0.000632553	0.0375671	0.186	0.153	1
Cops8	0.000638174	0.0340147	0.389	0.341	1
Epas1	0.000638894	0.0454551	0.108	0.084	1
Tent4b	0.000638946	0.0238907	0.163	0.132	1
Gm17018	0.000648316	-0.0538004	0.379	0.41	1
Ikzf2	0.00065166	0.073614	0.568	0.527	1
Anln	0.000652009	0.0374954	0.317	0.276	1
Gm36723	0.000652507	0.0794299	0.601	0.554	1
Nipa2	0.000672847	0.0390065	0.382	0.335	1
Egln1	0.000681666	0.0453788	0.329	0.288	1
Iqsec1	0.000693675	0.021924	0.151	0.121	1
Gramd4	0.000700352	0.033302	0.106	0.083	1
Zfp69	0.000701581	0.0327759	0.162	0.132	1
Adam17	0.000706146	0.0366116	0.342	0.295	1
Ctss	0.000708506	-0.0542708	0.178	0.209	1
Slmap	0.000711331	0.042486	0.263	0.225	1
Cerk	0.000714039	0.0450876	0.147	0.118	1
Sufu	0.000717301	0.0328992	0.142	0.114	1
Ccny	0.000721958	0.039546	0.396	0.354	1
Qrich1	0.000728473	0.0289956	0.355	0.309	1
Smchd1	0.000730452	0.0574552	0.793	0.755	1
Ankrd17	0.000730461	0.051117	0.402	0.358	1
Trdv4	0.000747526	0.0350203	0.117	0.092	1
Lsm2	0.00074838	-0.055961	0.797	0.82	1
Prdx3	0.000749211	-0.0651395	0.495	0.519	1
Kif14	0.000752952	0.0506284	0.286	0.245	1
Por	0.000753418	0.0315332	0.232	0.194	1
Gpat4	0.000762076	0.0399436	0.215	0.18	1
Tpd52	0.000763729	0.036174	0.207	0.174	1
Med11	0.000764615	0.0479513	0.347	0.308	1
Map2k3	0.000764669	0.0621255	0.649	0.6	1
Mrps12	0.000766982	0.0613076	0.575	0.529	1
Mad2l2	0.000768844	0.052357	0.428	0.384	1
Jade1	0.000768881	0.035502	0.2	0.166	1
Nup160	0.000781952	0.0292884	0.227	0.192	1
Ube3a	0.000784255	0.0681788	0.63	0.592	1
Reep5	0.000787662	0.0550445	0.985	0.984	1
Cplane1	0.000788767	0.0357107	0.163	0.133	1
H2-DMa	0.000792802	-0.0461241	0.182	0.212	1
Arpp19	0.000794771	-0.0607227	0.778	0.801	1
Tpgs2	0.000798929	0.0388963	0.35	0.308	1
Trim12c	0.000800502	-0.0575514	0.245	0.276	1
Srsf5	0.000803495	0.0469876	0.769	0.729	1
Lbh	0.000806559	0.0502628	0.405	0.361	1
Dnajc5	0.000806965	0.0675079	0.495	0.458	1
Slc25a11	0.000807429	0.0556648	0.653	0.614	1
Crk	0.000822594	0.0419409	0.269	0.232	1
Rhot2	0.000830704	0.0309609	0.163	0.133	1
Ska3	0.000831576	0.0334143	0.237	0.202	1
Atp2a3	0.000832709	0.0379441	0.325	0.283	1
Rbbp4	0.000833921	-0.0592736	0.909	0.919	1
Sdhb	0.000833949	0.0594218	0.871	0.858	1
Mink1	0.000837423	0.0506231	0.254	0.216	1
Wars	0.000840332	0.0363079	0.224	0.189	1
Ankrd37	0.000840447	0.066101	0.549	0.509	1
Pum2	0.000842118	0.0683509	0.568	0.519	1
Nfkbiz	0.000842149	-0.0476422	0.114	0.14	1
Abcb1a	0.000845837	0.0309502	0.196	0.162	1
Tmx1	0.000847637	0.0527978	0.597	0.551	1
Eif1	0.000848892	0.0472687	0.999	0.999	1
Bmyc	0.000853657	-0.0393695	0.111	0.137	1
Serinc1	0.000864585	0.0457794	0.438	0.388	1
Pycr2	0.000873707	0.0412972	0.394	0.348	1
Cers2	0.000876539	0.0562655	0.619	0.582	1
Tspan13	0.000877922	-0.0441719	0.735	0.762	1
Ube2m	0.000878683	0.0609975	0.581	0.535	1
Higd2a	0.000882979	-0.0643684	0.673	0.692	1
Aldh9a1	0.000883064	0.042184	0.36	0.315	1
Cirbp	0.00088705	0.0598819	0.682	0.638	1
Serpinb1a	0.000888828	0.0466649	0.119	0.094	1
Jpt2	0.000891123	0.0336056	0.189	0.158	1
Pkn2	0.000896085	0.0482012	0.482	0.435	1
Sp4	0.000907719	0.0348085	0.189	0.157	1
Ubxn7	0.000908923	0.0347486	0.18	0.149	1
Scoc	0.000918222	0.0259708	0.138	0.11	1
Suox	0.000925023	0.0366672	0.233	0.199	1
Rrn3	0.000926705	0.0302728	0.151	0.123	1
Nomo1	0.000928465	0.0325782	0.171	0.14	1
Snupn	0.000941076	0.0210314	0.106	0.081	1
Ccl4	0.000941777	0.172096	0.325	0.285	1
Baz1a	0.00094974	0.0524181	0.532	0.488	1
U2surp	0.000950735	0.0555058	0.661	0.619	1
Fmc1	0.000965716	-0.0688576	0.378	0.406	1
Hivep2	0.000971032	0.03264	0.148	0.12	1
Med14	0.000971988	0.0518753	0.527	0.474	1
Ranbp1	0.000986411	0.0618992	0.935	0.922	1
Slc4a2	0.000988263	0.0361549	0.163	0.133	1
Pvrig	0.000998794	0.0224978	0.131	0.104	1
Mrgbp	0.00100627	0.0297577	0.202	0.17	1
Ccdc90b	0.00101102	-0.0303674	0.085	0.109	1
Mpv17l2	0.00101184	0.0486409	0.469	0.427	1
Senp2	0.00101803	0.042585	0.492	0.443	1
Il2rg	0.00101855	-0.0535505	0.977	0.991	1
Tgoln1	0.00101886	0.053703	0.395	0.352	1
Nfatc2	0.00103641	0.0377703	0.192	0.161	1
H2-T22	0.00103694	0.0592428	0.936	0.923	1
Galnt3	0.00103867	-0.0523826	0.202	0.23	1
Alg5	0.00104043	0.0500357	0.483	0.434	1
Plaat3	0.00104696	0.0499453	0.855	0.825	1
Ddi2	0.00104808	0.0381559	0.176	0.145	1
Rcl1	0.00105785	-0.0449279	0.15	0.178	1
Wdr48	0.0010583	0.0381681	0.261	0.224	1
Nudt16	0.00105995	-0.0438354	0.188	0.218	1
Ly9	0.00107634	-0.0619289	0.217	0.246	1
Hacd3	0.00108702	-0.0552646	0.288	0.316	1
Mrpl41	0.00109261	0.0459047	0.366	0.326	1
Opa1	0.00110347	0.0343135	0.25	0.213	1
Katnb1	0.00111122	0.0426331	0.223	0.19	1
Lpcat1	0.00111453	0.0298283	0.16	0.13	1
Phtf1	0.00111634	0.0407402	0.272	0.237	1
Trappc8	0.00111714	0.0285599	0.124	0.099	1
Iqgap2	0.00113911	0.0475486	0.402	0.361	1
Foxm1	0.00114621	0.0497223	0.269	0.233	1
Wsb1	0.00115002	0.0472912	0.386	0.344	1
Nol10	0.00115859	0.0268786	0.212	0.176	1
Xndc1	0.00115902	0.0202405	0.101	0.078	1
Kpna1	0.001177	0.0481339	0.314	0.277	1
Acap1	0.00117814	0.0624546	0.723	0.69	1
Ptpn9	0.00118635	0.0425122	0.204	0.173	1
Nudt3	0.00119894	0.03854	0.287	0.248	1
Rnf11	0.00119975	0.0347703	0.224	0.19	1
Jmjd1c	0.00120164	0.0611614	0.317	0.281	1
Gabpa	0.00120364	0.0386772	0.249	0.213	1
Kansl1	0.00120991	0.054441	0.337	0.302	1
Camk2g	0.00121032	0.0454956	0.436	0.391	1
St13	0.00121661	-0.0759522	0.615	0.632	1
Rbbp8	0.00122171	0.0636747	0.545	0.499	1
Cdkn1b	0.00122733	0.0602105	0.616	0.578	1
Fam162a	0.0012312	-0.0628263	0.85	0.862	1
Flot2	0.00123456	0.046011	0.334	0.297	1
Ttc7	0.00126019	0.0396447	0.294	0.256	1
Tprgl	0.00126253	-0.0757677	0.519	0.535	1
B4galnt1	0.00126448	-0.0658124	0.922	0.913	1
Anapc13	0.00126458	-0.047616	0.273	0.305	1
Dpagt1	0.00126642	0.0456047	0.311	0.274	1
Golga4	0.00126897	0.0403008	0.39	0.345	1
Xrn2	0.00127734	-0.0666385	0.71	0.72	1
Cysltr2	0.00128015	0.035691	0.132	0.106	1
Sharpin	0.00128281	0.0420935	0.524	0.475	1
Fam20a	0.00129173	0.0263449	0.148	0.121	1
Rnf141	0.00129195	0.0224278	0.134	0.108	1
Gna15	0.0012923	0.0612862	0.473	0.429	1
Nfe2l2	0.00129506	0.0399146	0.179	0.149	1
Klf4	0.00129526	-0.0619362	0.132	0.158	1
Atp6v1e1	0.00129591	0.0442398	0.471	0.424	1
Ncapd2	0.00131681	0.063694	0.707	0.673	1
Wdr82	0.00131943	0.0505369	0.38	0.339	1
Rbm15b	0.0013233	0.0171223	0.127	0.101	1
Dennd2d	0.00133333	0.0498122	0.375	0.333	1
Bzw1	0.00133877	0.0538492	0.783	0.756	1
Tmem256	0.00134092	-0.0640957	0.703	0.718	1
Fip1l1	0.00134838	-0.0639333	0.653	0.666	1
Nampt	0.00134903	0.041065	0.298	0.262	1
Tipin	0.00135067	-0.0755217	0.717	0.735	1
Arl6ip4	0.0013563	0.0577759	0.694	0.644	1
Fam110a	0.00136523	-0.0647795	0.394	0.419	1
Cc2d1a	0.00137791	0.0209568	0.149	0.121	1
Mmd	0.00137833	-0.0630192	0.474	0.496	1
Hltf	0.00137916	0.0415813	0.326	0.285	1
Slc25a16	0.00138541	0.0253939	0.161	0.132	1
Ramac	0.00138986	-0.0576552	0.613	0.634	1
Bad	0.00139991	0.0317467	0.253	0.216	1
Pbk	0.00141473	0.0488204	0.462	0.416	1
Rab1a	0.00141728	0.0534048	0.553	0.508	1
Ube2z	0.00141986	0.034164	0.24	0.204	1
Ccdc88b	0.00142705	0.0520581	0.261	0.225	1
Hipk3	0.00144674	0.0280188	0.174	0.145	1
Clcf1	0.00146061	0.0425974	0.294	0.257	1
Gcn1	0.00146893	0.0481448	0.297	0.261	1
Arl13b	0.00147383	0.029005	0.206	0.173	1
Gtpbp4	0.0014903	-0.0640787	0.469	0.495	1
Rap1gds1	0.0014905	0.0361151	0.265	0.228	1
Selenot	0.0014975	0.0488017	0.535	0.488	1
Ddx23	0.00150163	0.036382	0.416	0.369	1
Reep4	0.00151646	0.0748954	0.609	0.578	1
Myd88	0.00151779	0.0252977	0.256	0.218	1
Pde7a	0.00151786	0.0469508	0.376	0.333	1
Lgals3bp	0.00152426	0.0458849	0.472	0.429	1
Rasa2	0.00152768	0.0392523	0.371	0.326	1
Sptlc2	0.0015334	0.0313639	0.409	0.363	1
Ssh2	0.0015403	0.0368268	0.308	0.268	1
Ell	0.00155486	0.0315057	0.147	0.121	1
Dctn1	0.00156571	0.0413404	0.415	0.372	1
Necap2	0.00156578	0.0484658	0.41	0.369	1
Etf1	0.00157324	0.0488982	0.652	0.611	1
Sec24d	0.00157511	0.0338967	0.188	0.157	1
Tmem209	0.00160262	0.0322442	0.232	0.199	1
Mrps25	0.0016029	0.041781	0.392	0.351	1
Zfp638	0.00162425	0.0471484	0.357	0.317	1
Bach2	0.00162532	-0.0509327	0.186	0.214	1
Sit1	0.00163611	0.0387911	0.321	0.285	1
Txndc17	0.00163952	0.0541387	0.771	0.741	1
Wdr45b	0.00164853	0.0284745	0.284	0.245	1
Dnajb11	0.00165631	0.0536009	0.684	0.65	1
Traf4	0.00166252	0.0411041	0.42	0.381	1
Hist1h4d	0.00166276	0.0551755	0.48	0.438	1
Myo1g	0.00166584	0.0495174	0.596	0.554	1
Golt1b	0.00166865	0.0572602	0.522	0.483	1
Lsm7	0.00168319	-0.055266	0.578	0.593	1
Dbf4	0.0016934	0.054269	0.69	0.648	1
Arhgap10	0.0017001	0.0289482	0.185	0.154	1
2310061I04Rik	0.00170176	-0.0483397	0.282	0.311	1
Slc37a4	0.00170785	0.0304111	0.193	0.162	1
Smap2	0.00171362	0.0534127	0.523	0.474	1
Nme1	0.00171449	0.0498529	0.918	0.9	1
Ndufc1	0.00173642	-0.056972	0.633	0.644	1
Lyst	0.00174955	0.0351334	0.292	0.254	1
Kcna3	0.00175427	0.0176333	0.119	0.094	1
Alkbh4	0.00175652	0.021778	0.114	0.09	1
Trpc4ap	0.00175696	0.0303225	0.354	0.307	1
Erbin	0.00175769	0.0402065	0.253	0.219	1
Adrm1	0.00175937	0.0579525	0.541	0.505	1
Camk4	0.00177528	-0.0631612	0.719	0.732	1
Dtd2	0.00178777	-0.0395476	0.135	0.16	1
Ubqln1	0.00179998	0.038042	0.411	0.362	1
Pitpnb	0.00180613	0.0388625	0.344	0.303	1
Cbx5	0.00180809	0.0440965	0.474	0.428	1
Rasa3	0.00181977	0.0414443	0.259	0.226	1
Ppp4r3a	0.00182514	0.047496	0.461	0.419	1
Ctsz	0.00186192	0.0463466	0.304	0.27	1
Dgcr8	0.0018721	0.0425229	0.214	0.182	1
Itk	0.00187261	0.04434	0.852	0.826	1
Vti1a	0.00187344	0.0361754	0.273	0.236	1
Gtf3c6	0.00187372	0.0391233	0.323	0.284	1
Mnd1	0.00187845	-0.0363878	0.085	0.106	1
Kpna4	0.00187893	0.0570752	0.542	0.501	1
Ctbp1	0.00188047	0.0493584	0.733	0.698	1
Atp13a1	0.00188151	0.0306343	0.265	0.229	1
Zfp598	0.00188379	0.0305982	0.135	0.11	1
Smim15	0.00191102	0.0450217	0.309	0.274	1
Raph1	0.00191259	0.0477968	0.341	0.307	1
Gstt1	0.00191305	0.0462298	0.137	0.113	1
Rbm4	0.00191444	0.0332101	0.198	0.167	1
Otub1	0.00192868	0.0566811	0.594	0.553	1
Cpne1	0.00193104	0.0372451	0.353	0.312	1
Trnt1	0.00193535	0.0438568	0.33	0.289	1
Nfkbil1	0.00195312	0.0430437	0.345	0.304	1
Srgap2	0.0019539	0.0469864	0.302	0.265	1
Cdk13	0.00196391	0.0414009	0.323	0.284	1
Ddx42	0.00196423	0.0533448	0.466	0.423	1
Ripor2	0.00197261	-0.053539	0.181	0.207	1
Foxp1	0.00197526	-0.0604223	0.513	0.532	1
Lpin2	0.00197949	0.0486144	0.368	0.327	1
Kcnk7	0.0019795	0.0256453	0.185	0.155	1
Kmt2e	0.00199633	0.066794	0.79	0.746	1
Cd8b1	0.00199719	0.0514483	0.969	0.969	1
Fam169b	0.00200066	-0.0421773	0.256	0.286	1
Rcan3	0.00201461	0.0311496	0.128	0.104	1
Dnajc25	0.00202583	0.0317418	0.17	0.142	1
Tax1bp1	0.00203065	-0.0673565	0.864	0.872	1
Psip1	0.0020327	0.0586241	0.753	0.727	1
Cep350	0.00203955	0.0331299	0.312	0.273	1
Slc39a7	0.00204552	0.0350399	0.34	0.302	1
Haus4	0.00205223	0.0617754	0.7	0.66	1
Psma7	0.00205637	0.0410492	0.94	0.934	1
Tmem147	0.00206336	0.0542087	0.594	0.554	1
[truncated: 5,308 more rows]

## Sheet: Proliferating (P vs C) GO
ONTOLOGY	ID	Description	GeneRatio	BgRatio	pvalue	p.adjust	qvalue	geneID	Count
BP	GO:0019835	cytolysis	6/69	28/23355	1.90542e-10	3.57267e-07	2.4931e-07	Gzmb/Gzma/Fgl2/Prf1/Gzmc/Gzmg	6
BP	GO:0002683	negative regulation of immune system process	11/69	417/23355	3.71238e-08	3.32191e-05	2.31811e-05	Thy1/Fgl2/Laptm5/Jak3/Ccr2/Id2/Sla2/Ctla4/Lgals3/Lilrb4a/Fcer1g	11
BP	GO:0022407	regulation of cell-cell adhesion	11/69	432/23355	5.31505e-08	3.32191e-05	2.31811e-05	Thy1/Fgl2/Laptm5/Jak3/Ccr2/Ccr5/Ctla4/Lgals3/Icos/Wnk1/Myo10	11
BP	GO:0002695	negative regulation of leukocyte activation	8/69	192/23355	9.81858e-08	4.60246e-05	3.21171e-05	Fgl2/Laptm5/Jak3/Ccr2/Id2/Ctla4/Lgals3/Lilrb4a	8
BP	GO:0050866	negative regulation of cell activation	8/69	213/23355	2.17691e-07	8.1634e-05	5.69662e-05	Fgl2/Laptm5/Jak3/Ccr2/Id2/Ctla4/Lgals3/Lilrb4a	8
BP	GO:0060326	cell chemotaxis	9/69	304/23355	2.72428e-07	8.51339e-05	5.94085e-05	Spp1/Jaml/Ccr2/Ccr5/Lgals3/Prex1/Wnk1/Cxcr6/Fcer1g	9
BP	GO:1903037	regulation of leukocyte cell-cell adhesion	9/69	314/23355	3.57542e-07	9.57701e-05	6.68307e-05	Thy1/Fgl2/Laptm5/Jak3/Ccr2/Ctla4/Lgals3/Icos/Wnk1	9
BP	GO:0050860	negative regulation of T cell receptor signaling pathway	4/69	23/23355	5.92067e-07	0.000138766	9.68342e-05	Thy1/Laptm5/Sla2/Lgals3	4
BP	GO:0007159	leukocyte cell-cell adhesion	9/69	353/23355	9.48706e-07	0.000197647	0.000137923	Thy1/Fgl2/Laptm5/Jak3/Ccr2/Ctla4/Lgals3/Icos/Wnk1	9
BP	GO:0019221	cytokine-mediated signaling pathway	9/69	372/23355	1.46266e-06	0.000257305	0.000179554	Laptm5/Ifitm2/Il2rb/Jak3/Ccr2/Ugcg/Ifitm1/Wnk1/Fcer1g	9
BP	GO:0031640	killing of cells of other organism	5/69	66/23355	1.50952e-06	0.000257305	0.000179554	Prf1/Gapdh/Bcl2l11/Ccr5/Lgals3	5
BP	GO:0050858	negative regulation of antigen receptor-mediated signaling pathway	4/69	30/23355	1.80403e-06	0.00028188	0.000196702	Thy1/Laptm5/Sla2/Lgals3	4
BP	GO:0030217	T cell differentiation	8/69	290/23355	2.22619e-06	0.000321085	0.000224061	Fgl2/Cd8a/Jak3/Ccr2/Ctla4/Chd7/Prex1/Fcer1g	8
BP	GO:0001906	cell killing	7/69	205/23355	2.46599e-06	0.000325411	0.00022708	Gzmb/Prf1/Gapdh/H2-Q7/Bcl2l11/Ccr5/Lgals3	7
BP	GO:0050852	T cell receptor signaling pathway	6/69	132/23355	2.60329e-06	0.000325411	0.00022708	Thy1/Laptm5/Sla2/Ctla4/Lgals3/Wnk1	6
BP	GO:1903038	negative regulation of leukocyte cell-cell adhesion	6/69	136/23355	3.09592e-06	0.000362803	0.000253173	Fgl2/Laptm5/Jak3/Ctla4/Lgals3/Wnk1	6
BP	GO:0030595	leukocyte chemotaxis	7/69	220/23355	3.93205e-06	0.000433682	0.000302634	Spp1/Jaml/Ccr2/Lgals3/Prex1/Wnk1/Fcer1g	7
BP	GO:0030098	lymphocyte differentiation	9/69	423/23355	4.17738e-06	0.000435144	0.000303654	Fgl2/Cd8a/Jak3/Ccr2/Id2/Ctla4/Chd7/Prex1/Fcer1g	9
BP	GO:0050863	regulation of T cell activation	8/69	323/23355	4.93127e-06	0.000486638	0.000339588	Thy1/Fgl2/Laptm5/Jak3/Ccr2/Ctla4/Lgals3/Icos	8
BP	GO:0045785	positive regulation of cell adhesion	9/69	442/23355	5.95712e-06	0.00055848	0.000389721	Thy1/Spp1/Jak3/Ccr2/Flna/Ccr5/Icos/Prex1/Myo10	9
BP	GO:0050777	negative regulation of immune response	6/69	156/23355	6.83169e-06	0.000609972	0.000425654	Fgl2/Jak3/Ccr2/Ctla4/Lgals3/Lilrb4a	6
BP	GO:0051250	negative regulation of lymphocyte activation	6/69	160/23355	7.89869e-06	0.000673184	0.000469764	Fgl2/Laptm5/Jak3/Id2/Ctla4/Lgals3	6
BP	GO:0051712	positive regulation of killing of cells of other organism	3/69	14/23355	8.77644e-06	0.000715471	0.000499273	Prf1/Bcl2l11/Ccr5	3
BP	GO:1903131	mononuclear cell differentiation	9/69	468/23355	9.42189e-06	0.000736085	0.000513659	Fgl2/Cd8a/Jak3/Ccr2/Id2/Ctla4/Chd7/Prex1/Fcer1g	9
BP	GO:0050856	regulation of T cell receptor signaling pathway	4/69	46/23355	1.03665e-05	0.000777489	0.000542551	Thy1/Laptm5/Sla2/Lgals3	4
BP	GO:0050900	leukocyte migration	8/69	364/23355	1.17748e-05	0.000849147	0.000592556	Thy1/Spp1/Jaml/Ccr2/Lgals3/Prex1/Wnk1/Fcer1g	8
BP	GO:0030593	neutrophil chemotaxis	5/69	101/23355	1.23523e-05	0.000857799	0.000598594	Spp1/Jaml/Lgals3/Prex1/Fcer1g	5
BP	GO:0051709	regulation of killing of cells of other organism	3/69	17/23355	1.62916e-05	0.00109096	0.000761298	Prf1/Bcl2l11/Ccr5	3
BP	GO:0002262	myeloid cell homeostasis	6/69	192/23355	2.22571e-05	0.0014348	0.00100124	Jak3/Ccr2/Id2/Bcl2l11/Lilrb4a/Fcer1g	6
BP	GO:0022408	negative regulation of cell-cell adhesion	6/69	194/23355	2.35951e-05	0.0014348	0.00100124	Fgl2/Laptm5/Jak3/Ctla4/Lgals3/Wnk1	6
BP	GO:0001776	leukocyte homeostasis	5/69	116/23355	2.41714e-05	0.0014348	0.00100124	Jak3/Ccr2/Bcl2l11/Lilrb4a/Fcer1g	5
BP	GO:0045620	negative regulation of lymphocyte differentiation	4/69	57/23355	2.44873e-05	0.0014348	0.00100124	Fgl2/Jak3/Id2/Ctla4	4
BP	GO:0002286	T cell activation involved in immune response	5/69	120/23355	2.84603e-05	0.00161707	0.00112843	Fgl2/Jak3/Ccr2/Lgals3/Fcer1g	5
BP	GO:0050868	negative regulation of T cell activation	5/69	124/23355	3.33182e-05	0.0018374	0.00128218	Fgl2/Laptm5/Jak3/Ctla4/Lgals3	5
BP	GO:0071621	granulocyte chemotaxis	5/69	126/23355	3.59763e-05	0.00184648	0.00128852	Spp1/Jaml/Lgals3/Prex1/Fcer1g	5
BP	GO:1990266	neutrophil migration	5/69	126/23355	3.59763e-05	0.00184648	0.00128852	Spp1/Jaml/Lgals3/Prex1/Fcer1g	5
BP	GO:0050854	regulation of antigen receptor-mediated signaling pathway	4/69	63/23355	3.64371e-05	0.00184648	0.00128852	Thy1/Laptm5/Sla2/Lgals3	4
BP	GO:0042098	T cell proliferation	6/69	215/23355	4.19684e-05	0.00207081	0.00144506	Laptm5/Jak3/Ccr2/Ctla4/Lgals3/Lilrb4a	6
BP	GO:0002697	regulation of immune effector process	8/69	437/23355	4.34255e-05	0.00207416	0.0014474	Fgl2/Laptm5/Jak3/H2-Q7/Ccr2/Lgals3/Lilrb4a/Fcer1g	8
BP	GO:0046651	lymphocyte proliferation	7/69	320/23355	4.42487e-05	0.00207416	0.0014474	Laptm5/Cdkn1a/Jak3/Ccr2/Ctla4/Lgals3/Lilrb4a	7
BP	GO:0032943	mononuclear cell proliferation	7/69	323/23355	4.69362e-05	0.00213304	0.00148849	Laptm5/Cdkn1a/Jak3/Ccr2/Ctla4/Lgals3/Lilrb4a	7
BP	GO:0002456	T cell mediated immunity	5/69	134/23355	4.82926e-05	0.00213304	0.00148849	Gzmb/Prf1/Cd8a/H2-Q7/Ccr2	5
BP	GO:0097529	myeloid leukocyte migration	6/69	221/23355	4.89177e-05	0.00213304	0.00148849	Spp1/Jaml/Ccr2/Lgals3/Prex1/Fcer1g	6
BP	GO:0002698	negative regulation of immune effector process	5/69	136/23355	5.18275e-05	0.00220856	0.00154119	Fgl2/Jak3/Ccr2/Lgals3/Lilrb4a	5
BP	GO:0034341	response to interferon-gamma	5/69	137/23355	5.36683e-05	0.00223618	0.00156046	Vim/Gapdh/Ifitm2/H2-Q7/Ifitm1	5
BP	GO:0002460	adaptive immune response based on somatic recombination of immune receptors built from immunoglobulin superfamily domains	8/69	452/23355	5.50488e-05	0.00224384	0.0015658	Gzmb/Fgl2/Prf1/Cd8a/Jak3/H2-Q7/Ccr2/Fcer1g	8
BP	GO:0071887	leukocyte apoptotic process	5/69	139/23355	5.75013e-05	0.00226006	0.00157712	Jak3/Bcl2l11/Ccr5/Lgals3/Fcer1g	5
BP	GO:0002429	immune response-activating cell surface receptor signaling pathway	7/69	334/23355	5.79633e-05	0.00226006	0.00157712	Thy1/Laptm5/Sla2/Ctla4/Lgals3/Wnk1/Fcer1g	7
BP	GO:0002757	immune response-activating signal transduction	7/69	335/23355	5.90629e-05	0.00226006	0.00157712	Thy1/Laptm5/Sla2/Ctla4/Lgals3/Wnk1/Fcer1g	7
BP	GO:0050670	regulation of lymphocyte proliferation	6/69	232/23355	6.40375e-05	0.00240141	0.00167576	Laptm5/Cdkn1a/Jak3/Ccr2/Ctla4/Lgals3	6
BP	GO:0051883	killing of cells in other organism involved in symbiotic interaction	3/69	27/23355	6.86096e-05	0.00247895	0.00172988	Gapdh/Bcl2l11/Ccr5	3
BP	GO:0032944	regulation of mononuclear cell proliferation	6/69	235/23355	6.87497e-05	0.00247895	0.00172988	Laptm5/Cdkn1a/Jak3/Ccr2/Ctla4/Lgals3	6
BP	GO:0002768	immune response-regulating cell surface receptor signaling pathway	7/69	347/23355	7.36457e-05	0.00260358	0.00181684	Thy1/Laptm5/Sla2/Ctla4/Lgals3/Wnk1/Fcer1g	7
BP	GO:0070661	leukocyte proliferation	7/69	348/23355	7.4983e-05	0.00260358	0.00181684	Laptm5/Cdkn1a/Jak3/Ccr2/Ctla4/Lgals3/Lilrb4a	7
BP	GO:0002764	immune response-regulating signaling pathway	7/69	350/23355	7.77172e-05	0.00264945	0.00184885	Thy1/Laptm5/Sla2/Ctla4/Lgals3/Wnk1/Fcer1g	7
BP	GO:0002292	T cell differentiation involved in immune response	4/69	77/23355	8.02464e-05	0.00268682	0.00187493	Fgl2/Jak3/Ccr2/Fcer1g	4
BP	GO:0042060	wound healing	7/69	357/23355	8.79366e-05	0.00289265	0.00201856	Jaml/Cdkn1a/Anxa2/Ccr2/Flna/Lilrb4a/Fcer1g	7
BP	GO:0097530	granulocyte migration	5/69	155/23355	9.63244e-05	0.00311394	0.00217298	Spp1/Jaml/Lgals3/Prex1/Fcer1g	5
BP	GO:0070663	regulation of leukocyte proliferation	6/69	252/23355	0.000100955	0.00320832	0.00223884	Laptm5/Cdkn1a/Jak3/Ccr2/Ctla4/Lgals3	6
BP	GO:0002718	regulation of cytokine production involved in immune response	4/69	83/23355	0.000107526	0.00336018	0.00234481	Laptm5/Jak3/Ccr2/Fcer1g	4
BP	GO:0022409	positive regulation of cell-cell adhesion	6/69	267/23355	0.000138432	0.00425204	0.00296718	Thy1/Jak3/Ccr2/Ccr5/Icos/Myo10	6
BP	GO:0051100	negative regulation of binding	5/69	168/23355	0.000140601	0.00425204	0.00296718	Gzma/Actb/Cdkn1a/Id2/Tle5	5
BP	GO:0050869	negative regulation of B cell activation	3/69	36/23355	0.000164319	0.00489045	0.00341268	Laptm5/Id2/Ctla4	3
BP	GO:0042129	regulation of T cell proliferation	5/69	176/23355	0.000174702	0.00511823	0.00357162	Laptm5/Jak3/Ccr2/Ctla4/Lgals3	5
BP	GO:0051924	regulation of calcium ion transport	6/69	280/23355	0.000179162	0.00515306	0.00359593	Thy1/Gnai2/Jak3/Gem/Lgals3/Chd7	6
BP	GO:0031343	positive regulation of cell killing	4/69	95/23355	0.000181388	0.00515306	0.00359593	Prf1/H2-Q7/Bcl2l11/Ccr5	4
BP	GO:0010959	regulation of metal ion transport	6/69	291/23355	0.000220562	0.00617245	0.00430729	Thy1/Gnai2/Jak3/Gem/Lgals3/Chd7	6
BP	GO:0007162	negative regulation of cell adhesion	6/69	293/23355	0.00022884	0.00630991	0.00440321	Fgl2/Laptm5/Jak3/Ctla4/Lgals3/Wnk1	6
BP	GO:0002253	activation of immune response	7/69	420/23355	0.000239077	0.00649664	0.00453352	Thy1/Laptm5/Sla2/Ctla4/Lgals3/Wnk1/Fcer1g	7
BP	GO:0006816	calcium ion transport	7/69	423/23355	0.000249634	0.00655448	0.00457387	Thy1/Gnai2/Jak3/Gem/Ccr5/Lgals3/Chd7	7
BP	GO:0002366	leukocyte activation involved in immune response	6/69	298/23355	0.000250608	0.00655448	0.00457387	Fgl2/Jak3/Ccr2/Lgals3/Lilrb4a/Fcer1g	6
BP	GO:0045619	regulation of lymphocyte differentiation	5/69	191/23355	0.000255306	0.00655448	0.00457387	Fgl2/Jak3/Ccr2/Id2/Ctla4	5
BP	GO:0002367	cytokine production involved in immune response	4/69	104/23355	0.000256811	0.00655448	0.00457387	Laptm5/Jak3/Ccr2/Fcer1g	4
BP	GO:0050851	antigen receptor-mediated signaling pathway	6/69	301/23355	0.000264432	0.00655448	0.00457387	Thy1/Laptm5/Sla2/Ctla4/Lgals3/Wnk1	6
BP	GO:1902106	negative regulation of leukocyte differentiation	4/69	105/23355	0.000266391	0.00655448	0.00457387	Fgl2/Jak3/Id2/Ctla4	4
BP	GO:0019722	calcium-mediated signaling	5/69	193/23355	0.000267884	0.00655448	0.00457387	Cd8a/Ccr2/Ccr5/Sla2/Cxcr6	5
BP	GO:0002263	cell activation involved in immune response	6/69	302/23355	0.000269171	0.00655448	0.00457387	Fgl2/Jak3/Ccr2/Lgals3/Lilrb4a/Fcer1g	6
BP	GO:1903707	negative regulation of hemopoiesis	4/69	107/23355	0.000286317	0.00688262	0.00480286	Fgl2/Jak3/Id2/Ctla4	4
BP	GO:0002449	lymphocyte mediated immunity	7/69	435/23355	0.000295693	0.00701802	0.00489735	Gzmb/Fgl2/Prf1/Cd8a/H2-Q7/Ccr2/Fcer1g	7
BP	GO:2000106	regulation of leukocyte apoptotic process	4/69	111/23355	0.000329346	0.00771905	0.00538654	Jak3/Ccr5/Lgals3/Fcer1g	4
BP	GO:0019932	second-messenger-mediated signaling	6/69	318/23355	0.000354513	0.00820632	0.00572657	Cd8a/Gapdh/Ccr2/Ccr5/Sla2/Cxcr6	6
BP	GO:0002285	lymphocyte activation involved in immune response	5/69	209/23355	0.000386236	0.00876691	0.00611777	Fgl2/Jak3/Ccr2/Lgals3/Fcer1g	5
BP	GO:0045581	negative regulation of T cell differentiation	3/69	48/23355	0.000388082	0.00876691	0.00611777	Fgl2/Jak3/Ctla4	3
BP	GO:2000177	regulation of neural precursor cell proliferation	4/69	118/23355	0.000415507	0.0092747	0.00647212	Gnai2/Id2/Flna/Ccr5	4
BP	GO:0007204	positive regulation of cytosolic calcium ion concentration	6/69	333/23355	0.000452543	0.00998256	0.00696608	Thy1/Jak3/Ccr2/Ccr5/Chd7/Cxcr6	6
BP	GO:0001974	blood vessel remodeling	3/69	53/23355	0.000520106	0.0113395	0.00791299	Ccr2/Flna/Chd7	3
BP	GO:0006874	cellular calcium ion homeostasis	7/69	480/23355	0.00053297	0.0114864	0.00801551	Thy1/Spp1/Jak3/Ccr2/Ccr5/Chd7/Cxcr6	7
BP	GO:0045625	regulation of T-helper 1 cell differentiation	2/69	12/23355	0.000556998	0.0117345	0.00818863	Jak3/Ccr2	2
BP	GO:2000644	regulation of receptor catabolic process	2/69	12/23355	0.000556998	0.0117345	0.00818863	Laptm5/Anxa2	2
BP	GO:0031341	regulation of cell killing	4/69	128/23355	0.000564984	0.0117705	0.00821375	Prf1/H2-Q7/Bcl2l11/Ccr5	4
BP	GO:0050867	positive regulation of cell activation	7/69	494/23355	0.000631728	0.0129062	0.00900627	Thy1/Cdkn1a/Jak3/Ccr2/Dgat1/Icos/Fcer1g	7
BP	GO:0048872	homeostasis of number of cells	6/69	355/23355	0.000633265	0.0129062	0.00900627	Jak3/Ccr2/Id2/Bcl2l11/Lilrb4a/Fcer1g	6
BP	GO:0055074	calcium ion homeostasis	7/69	496/23355	0.000646952	0.0130152	0.00908235	Thy1/Spp1/Jak3/Ccr2/Ccr5/Chd7/Cxcr6	7
BP	GO:0010811	positive regulation of cell-substrate adhesion	4/69	133/23355	0.000652497	0.0130152	0.00908235	Thy1/Spp1/Flna/Prex1	4
BP	GO:0032653	regulation of interleukin-10 production	3/69	58/23355	0.000677878	0.0131679	0.00918891	Jak3/Tnfrsf9/Fcer1g	3
BP	GO:0033003	regulation of mast cell activation	3/69	58/23355	0.000677878	0.0131679	0.00918891	Ptpre/Lilrb4a/Fcer1g	3
BP	GO:0050878	regulation of body fluid levels	6/69	360/23355	0.000681221	0.0131679	0.00918891	Gnai2/Anxa2/Lilrb4a/Ugcg/Wnk1/Fcer1g	6
BP	GO:0032655	regulation of interleukin-12 production	3/69	59/23355	0.000712689	0.0136356	0.00951527	Laptm5/Jak3/Tnfrsf9	3
BP	GO:0070231	T cell apoptotic process	3/69	61/23355	0.000785681	0.0148803	0.0103839	Jak3/Bcl2l11/Lgals3	3
BP	GO:0051607	defense response to virus	5/69	246/23355	0.000808149	0.014998	0.010466	Fgl2/Prf1/Cd8a/Ifitm2/Ifitm1	5
BP	GO:0140546	defense response to symbiont	5/69	246/23355	0.000808149	0.014998	0.010466	Fgl2/Prf1/Cd8a/Ifitm2/Ifitm1	5
BP	GO:0032613	interleukin-10 production	3/69	62/23355	0.000823892	0.014998	0.010466	Jak3/Tnfrsf9/Fcer1g	3
BP	GO:0032615	interleukin-12 production	3/69	62/23355	0.000823892	0.014998	0.010466	Laptm5/Jak3/Tnfrsf9	3
BP	GO:0051480	regulation of cytosolic calcium ion concentration	6/69	377/23355	0.000865668	0.015585	0.0108756	Thy1/Jak3/Ccr2/Ccr5/Chd7/Cxcr6	6
BP	GO:0010820	positive regulation of T cell chemotaxis	2/69	15/23355	0.000881071	0.015585	0.0108756	Ccr2/Wnk1	2
BP	GO:0044068	modulation by symbiont of host cellular process	2/69	15/23355	0.000881071	0.015585	0.0108756	Bcl2l11/Ccr5	2
BP	GO:0035821	modulation of process of other organism	4/69	145/23355	0.000901096	0.0157902	0.0110188	Prf1/Anxa2/Bcl2l11/Ccr5	4
BP	GO:0051701	biological process involved in interaction with host	4/69	146/23355	0.000924433	0.0160492	0.0111995	Ifitm2/Bcl2l11/Ccr5/Ifitm1	4
BP	GO:0071677	positive regulation of mononuclear cell migration	3/69	65/23355	0.000945551	0.0162652	0.0113503	Ccr2/Lgals3/Wnk1	3
BP	GO:0001771	immunological synapse formation	2/69	16/23355	0.00100502	0.0169766	0.0118467	Prf1/Lgals3	2
BP	GO:0010819	regulation of T cell chemotaxis	2/69	16/23355	0.00100502	0.0169766	0.0118467	Ccr2/Wnk1	2
BP	GO:0015850	organic hydroxy compound transport	5/69	259/23355	0.00101721	0.0169844	0.0118521	Actb/Spp1/Anxa2/Lgals3/Fcer1g	5
BP	GO:0044403	biological process involved in symbiotic interaction	6/69	390/23355	0.00103105	0.0169844	0.0118521	Gapdh/Ifitm2/Anxa2/Bcl2l11/Ccr5/Ifitm1	6
BP	GO:0032623	interleukin-2 production	3/69	67/23355	0.00103265	0.0169844	0.0118521	Laptm5/Ccr2/Fcer1g	3
BP	GO:0002687	positive regulation of leukocyte migration	4/69	151/23355	0.00104755	0.0170144	0.0118731	Thy1/Ccr2/Lgals3/Wnk1	4
BP	GO:0098657	import into cell	5/69	261/23355	0.00105263	0.0170144	0.0118731	Actb/Slc17a6/Slc7a5/Wnk1/Slc2a3	5
BP	GO:0051098	regulation of binding	6/69	396/23355	0.00111513	0.0177192	0.0123649	Gzma/Actb/Cdkn1a/Anxa2/Id2/Tle5	6
BP	GO:1903706	regulation of hemopoiesis	6/69	396/23355	0.00111513	0.0177192	0.0123649	Fgl2/Jak3/Ccr2/Id2/Ctla4/Gpr171	6
BP	GO:0019048	modulation by virus of host process	2/69	17/23355	0.00113685	0.0179125	0.0124998	Bcl2l11/Ccr5	2
BP	GO:0002699	positive regulation of immune effector process	5/69	268/23355	0.00118384	0.0184976	0.0129081	Laptm5/H2-Q7/Ccr2/Lilrb4a/Fcer1g	5
BP	GO:0045580	regulation of T cell differentiation	4/69	157/23355	0.00120998	0.0186236	0.012996	Fgl2/Jak3/Ccr2/Ctla4	4
BP	GO:0001913	T cell mediated cytotoxicity	3/69	71/23355	0.00122171	0.0186236	0.012996	Gzmb/Prf1/H2-Q7	3
BP	GO:2000107	negative regulation of leukocyte apoptotic process	3/69	71/23355	0.00122171	0.0186236	0.012996	Jak3/Ccr5/Fcer1g	3
BP	GO:0002700	regulation of production of molecular mediator of immune response	4/69	158/23355	0.00123867	0.0187299	0.0130702	Laptm5/Jak3/Ccr2/Fcer1g	4
BP	GO:0001820	serotonin secretion	2/69	18/23355	0.00127651	0.0189958	0.0132557	Lgals3/Fcer1g	2
BP	GO:0140131	positive regulation of lymphocyte chemotaxis	2/69	18/23355	0.00127651	0.0189958	0.0132557	Ccr2/Wnk1	2
BP	GO:0010977	negative regulation of neuron projection development	4/69	164/23355	0.0014209	0.0208032	0.014517	Thy1/Vim/Flna/Ccr5	4
BP	GO:0098856	intestinal lipid absorption	2/69	19/23355	0.00142397	0.0208032	0.014517	Dgat1/Ugcg	2
BP	GO:0045123	cellular extravasation	3/69	75/23355	0.00143126	0.0208032	0.014517	Thy1/Jaml/Ccr2	3
BP	GO:0032695	negative regulation of interleukin-12 production	2/69	20/23355	0.00157918	0.0224315	0.0156532	Jak3/Tnfrsf9	2
BP	GO:0033033	negative regulation of myeloid cell apoptotic process	2/69	20/23355	0.00157918	0.0224315	0.0156532	Ccr5/Fcer1g	2
BP	GO:0061081	positive regulation of myeloid leukocyte cytokine production involved in immune response	2/69	20/23355	0.00157918	0.0224315	0.0156532	Laptm5/Fcer1g	2
BP	GO:0071674	mononuclear cell migration	4/69	171/23355	0.00165624	0.0232571	0.0162294	Jaml/Ccr2/Lgals3/Wnk1	4
BP	GO:0045576	mast cell activation	3/69	79/23355	0.00166211	0.0232571	0.0162294	Ptpre/Lilrb4a/Fcer1g	3
BP	GO:0010818	T cell chemotaxis	2/69	21/23355	0.00174208	0.0238423	0.0166378	Ccr2/Wnk1	2
BP	GO:0014808	release of sequestered calcium ion into cytosol by sarcoplasmic reticulum	2/69	21/23355	0.00174208	0.0238423	0.0166378	Ccr5/Chd7	2
BP	GO:0032693	negative regulation of interleukin-10 production	2/69	21/23355	0.00174208	0.0238423	0.0166378	Jak3/Tnfrsf9	2
BP	GO:0072659	protein localization to plasma membrane	5/69	296/23355	0.00183268	0.0249006	0.0173763	Actb/Anxa2/Flna/Lgals3/Fcer1g	5
BP	GO:0051817	modulation of process of other organism involved in symbiotic interaction	3/69	82/23355	0.00184967	0.0249041	0.0173787	Anxa2/Bcl2l11/Ccr5	3
BP	GO:0002693	positive regulation of cellular extravasation	2/69	22/23355	0.00191264	0.0249041	0.0173787	Thy1/Ccr2	2
BP	GO:0070242	thymocyte apoptotic process	2/69	22/23355	0.00191264	0.0249041	0.0173787	Jak3/Bcl2l11	2
BP	GO:1901623	regulation of lymphocyte chemotaxis	2/69	22/23355	0.00191264	0.0249041	0.0173787	Ccr2/Wnk1	2
BP	GO:1903514	release of sequestered calcium ion into cytosol by endoplasmic reticulum	2/69	22/23355	0.00191264	0.0249041	0.0173787	Ccr5/Chd7	2
BP	GO:1903975	regulation of glial cell migration	2/69	22/23355	0.00191264	0.0249041	0.0173787	Vim/Ccr2	2
BP	GO:0009615	response to virus	5/69	300/23355	0.00194313	0.0251266	0.017534	Fgl2/Prf1/Cd8a/Ifitm2/Ifitm1	5
BP	GO:0045063	T-helper 1 cell differentiation	2/69	23/23355	0.0020908	0.0266684	0.0186099	Jak3/Ccr2	2
BP	GO:1903306	negative regulation of regulated secretory pathway	2/69	23/23355	0.0020908	0.0266684	0.0186099	Gnai2/Ccr2	2
BP	GO:1902105	regulation of leukocyte differentiation	5/69	307/23355	0.00214803	0.0272133	0.0189901	Fgl2/Jak3/Ccr2/Id2/Ctla4	5
BP	GO:0001819	positive regulation of cytokine production	6/69	452/23355	0.00217837	0.0274124	0.019129	Gapdh/Laptm5/Ccr2/Ccr5/Slc7a5/Fcer1g	6
BP	GO:0035455	response to interferon-alpha	2/69	24/23355	0.00227653	0.0280822	0.0195965	Ifitm2/Ifitm1	2
BP	GO:0044003	modulation by symbiont of host process	2/69	24/23355	0.00227653	0.0280822	0.0195965	Bcl2l11/Ccr5	2
BP	GO:0150105	protein localization to cell-cell junction	2/69	24/23355	0.00227653	0.0280822	0.0195965	Actb/Flna	2
BP	GO:0032753	positive regulation of interleukin-4 production	2/69	25/23355	0.00246978	0.0298764	0.0208485	Slc7a5/Fcer1g	2
BP	GO:0034114	regulation of heterotypic cell-cell adhesion	2/69	25/23355	0.00246978	0.0298764	0.0208485	Thy1/Wnk1	2
BP	GO:0046597	negative regulation of viral entry into host cell	2/69	25/23355	0.00246978	0.0298764	0.0208485	Ifitm2/Ifitm1	2
BP	GO:0061351	neural precursor cell proliferation	4/69	193/23355	0.00257078	0.0308988	0.0215619	Gnai2/Id2/Flna/Ccr5	4
BP	GO:0001780	neutrophil homeostasis	2/69	26/23355	0.0026705	0.0318929	0.0222557	Ccr2/Lilrb4a	2
BP	GO:0051235	maintenance of location	5/69	324/23355	0.00271098	0.0321714	0.02245	Thy1/Flna/Ccr5/Dgat1/Chd7	5
BP	GO:0048771	tissue remodeling	4/69	198/23355	0.00281876	0.0332401	0.0231958	Spp1/Ccr2/Flna/Chd7	4
BP	GO:0007229	integrin-mediated signaling pathway	3/69	96/23355	0.00289767	0.033824	0.0236032	Thy1/Flna/Fcer1g	3
BP	GO:0002696	positive regulation of leukocyte activation	6/69	479/23355	0.00290539	0.033824	0.0236032	Thy1/Cdkn1a/Jak3/Ccr2/Icos/Fcer1g	6
BP	GO:0002822	regulation of adaptive immune response based on somatic recombination of immune receptors built from immunoglobulin superfamily domains	4/69	200/23355	0.00292239	0.033824	0.0236032	Jak3/H2-Q7/Ccr2/Fcer1g	4
BP	GO:0050870	positive regulation of T cell activation	4/69	201/23355	0.00297517	0.0342236	0.0238821	Thy1/Jak3/Ccr2/Icos	4
BP	GO:1903901	negative regulation of viral life cycle	2/69	28/23355	0.00309419	0.0351613	0.0245364	Ifitm2/Ifitm1	2
BP	GO:1904030	negative regulation of cyclin-dependent protein kinase activity	2/69	28/23355	0.00309419	0.0351613	0.0245364	Actb/Cdkn1a	2
BP	GO:0002275	myeloid cell activation involved in immune response	3/69	99/23355	0.003161	0.035704	0.0249151	Ccr2/Lilrb4a/Fcer1g	3
BP	GO:0006837	serotonin transport	2/69	29/23355	0.00331707	0.0365853	0.0255301	Lgals3/Fcer1g	2
BP	GO:0032801	receptor catabolic process	2/69	29/23355	0.00331707	0.0365853	0.0255301	Laptm5/Anxa2	2
BP	GO:0070296	sarcoplasmic reticulum calcium ion transport	2/69	29/23355	0.00331707	0.0365853	0.0255301	Ccr5/Chd7	2
BP	GO:0071353	cellular response to interleukin-4	2/69	29/23355	0.00331707	0.0365853	0.0255301	Tuba1b/Jak3	2
BP	GO:0031345	negative regulation of cell projection organization	4/69	209/23355	0.00342112	0.0372677	0.0260063	Thy1/Vim/Flna/Ccr5	4
BP	GO:0032755	positive regulation of interleukin-6 production	3/69	102/23355	0.00343857	0.0372677	0.0260063	Laptm5/Ccr5/Fcer1g	3
BP	GO:0032760	positive regulation of tumor necrosis factor production	3/69	102/23355	0.00343857	0.0372677	0.0260063	Ccr2/Ccr5/Fcer1g	3
BP	GO:0032091	negative regulation of protein binding	3/69	103/23355	0.0035343	0.0373656	0.0260746	Actb/Cdkn1a/Tle5	3
BP	GO:0070227	lymphocyte apoptotic process	3/69	103/23355	0.0035343	0.0373656	0.0260746	Jak3/Bcl2l11/Lgals3	3
BP	GO:1903557	positive regulation of tumor necrosis factor superfamily cytokine production	3/69	103/23355	0.0035343	0.0373656	0.0260746	Ccr2/Ccr5/Fcer1g	3
BP	GO:0002347	response to tumor cell	2/69	30/23355	0.00354724	0.0373656	0.0260746	Prf1/Laptm5	2
BP	GO:0002825	regulation of T-helper 1 type immune response	2/69	30/23355	0.00354724	0.0373656	0.0260746	Jak3/Ccr2	2
BP	GO:0015844	monoamine transport	3/69	105/23355	0.00373063	0.0387774	0.0270598	Actb/Lgals3/Fcer1g	3
BP	GO:0045920	negative regulation of exocytosis	2/69	31/23355	0.00378467	0.0387774	0.0270598	Gnai2/Ccr2	2
BP	GO:0048535	lymph node development	2/69	31/23355	0.00378467	0.0387774	0.0270598	Jak3/Id2	2
BP	GO:0061082	myeloid leukocyte cytokine production	2/69	31/23355	0.00378467	0.0387774	0.0270598	Laptm5/Fcer1g	2
BP	GO:0070670	response to interleukin-4	2/69	31/23355	0.00378467	0.0387774	0.0270598	Tuba1b/Jak3	2
BP	GO:0002819	regulation of adaptive immune response	4/69	216/23355	0.00384697	0.0392015	0.0273557	Jak3/H2-Q7/Ccr2/Fcer1g	4
BP	GO:0002685	regulation of leukocyte migration	4/69	217/23355	0.0039106	0.0396345	0.0276579	Thy1/Ccr2/Lgals3/Wnk1	4
BP	GO:0032673	regulation of interleukin-4 production	2/69	32/23355	0.00402931	0.0404008	0.0281927	Slc7a5/Fcer1g	2
BP	GO:0095500	acetylcholine receptor signaling pathway	2/69	32/23355	0.00402931	0.0404008	0.0281927	Ly6a/Gnai2	2
BP	GO:0031589	cell-substrate adhesion	5/69	358/23355	0.00414707	0.0413604	0.0288623	Thy1/Spp1/Bcl2l11/Flna/Prex1	5
BP	GO:0010810	regulation of cell-substrate adhesion	4/69	221/23355	0.00417228	0.0413917	0.0288842	Thy1/Spp1/Flna/Prex1	4
BP	GO:0035710	CD4-positive, alpha-beta T cell activation	3/69	110/23355	0.00425022	0.0416314	0.0290514	Jak3/Ccr2/Lilrb4a	3
BP	GO:0071675	regulation of mononuclear cell migration	3/69	110/23355	0.00425022	0.0416314	0.0290514	Ccr2/Lgals3/Wnk1	3
BP	GO:0002440	production of molecular mediator of immune response	5/69	361/23355	0.00429559	0.0416314	0.0290514	Fgl2/Laptm5/Jak3/Ccr2/Fcer1g	5
BP	GO:0043393	regulation of protein binding	4/69	223/23355	0.00430746	0.0416314	0.0290514	Actb/Cdkn1a/Anxa2/Tle5	4
BP	GO:1903039	positive regulation of leukocyte cell-cell adhesion	4/69	223/23355	0.00430746	0.0416314	0.0290514	Thy1/Jak3/Ccr2/Icos	4
BP	GO:0022600	digestive system process	3/69	111/23355	0.00435913	0.0417009	0.0290999	Dgat1/Ugcg/Wnk1	3
BP	GO:0051209	release of sequestered calcium ion into cytosol	3/69	111/23355	0.00435913	0.0417009	0.0290999	Thy1/Ccr5/Chd7	3
BP	GO:0051283	negative regulation of sequestering of calcium ion	3/69	112/23355	0.00446973	0.0423511	0.0295536	Thy1/Ccr5/Chd7	3
BP	GO:0033032	regulation of myeloid cell apoptotic process	2/69	34/23355	0.00454003	0.0423511	0.0295536	Ccr5/Fcer1g	2
BP	GO:1905144	response to acetylcholine	2/69	34/23355	0.00454003	0.0423511	0.0295536	Ly6a/Gnai2	2
BP	GO:1905145	cellular response to acetylcholine	2/69	34/23355	0.00454003	0.0423511	0.0295536	Ly6a/Gnai2	2
BP	GO:2000406	positive regulation of T cell migration	2/69	34/23355	0.00454003	0.0423511	0.0295536	Ccr2/Wnk1	2
BP	GO:0071346	cellular response to interferon-gamma	3/69	113/23355	0.00458202	0.0425245	0.0296747	Vim/Gapdh/H2-Q7	3
BP	GO:1990778	protein localization to cell periphery	5/69	367/23355	0.00460399	0.0425245	0.0296747	Actb/Anxa2/Flna/Lgals3/Fcer1g	5
BP	GO:0051282	regulation of sequestering of calcium ion	3/69	114/23355	0.004696	0.0431618	0.0301194	Thy1/Ccr5/Chd7	3
BP	GO:1904062	regulation of cation transmembrane transport	5/69	370/23355	0.00476397	0.0435729	0.0304063	Thy1/Flna/Gem/Chd7/Wnk1	5
BP	GO:0032649	regulation of interferon-gamma production	3/69	115/23355	0.00481169	0.0437958	0.0305618	Laptm5/Ccr2/Slc7a5	3
BP	GO:0051208	sequestering of calcium ion	3/69	116/23355	0.0049291	0.0446438	0.0311535	Thy1/Ccr5/Chd7	3
BP	GO:0033673	negative regulation of kinase activity	4/69	232/23355	0.00495248	0.0446438	0.0311535	Thy1/Actb/Cdkn1a/Wnk1	4
BP	GO:0002675	positive regulation of acute inflammatory response	2/69	36/23355	0.00507908	0.0455659	0.031797	Ccr5/Fcer1g	2
BP	GO:0019882	antigen processing and presentation	3/69	119/23355	0.00529167	0.047247	0.0329701	Fgl2/H2-Q7/Fcer1g	3
BP	GO:0071158	positive regulation of cell cycle arrest	2/69	37/23355	0.00535912	0.0473979	0.0330754	Cdkn1a/Id2	2
BP	GO:0071709	membrane assembly	2/69	37/23355	0.00535912	0.0473979	0.0330754	Anxa2/Ugcg	2
BP	GO:0002274	myeloid leukocyte activation	4/69	238/23355	0.00541679	0.047683	0.0332744	Ptpre/Ccr2/Lilrb4a/Fcer1g	4
BP	GO:0045622	regulation of T-helper cell differentiation	2/69	38/23355	0.00564611	0.0494694	0.034521	Jak3/Ccr2	2
CC	GO:0045121	membrane raft	8/70	381/23177	1.92324e-05	0.00183232	0.00147493	Ctsd/Thy1/Actb/Cd8a/Gnai2/Anxa2/Fcer1g/Slc2a3	8
CC	GO:0098857	membrane microdomain	8/70	382/23177	1.9597e-05	0.00183232	0.00147493	Ctsd/Thy1/Actb/Cd8a/Gnai2/Anxa2/Fcer1g/Slc2a3	8
CC	GO:0009898	cytoplasmic side of plasma membrane	5/70	172/23177	0.000174053	0.0108493	0.00873321	Gnai2/Gng2/Gem/Litaf/Rgs1	5
CC	GO:0098562	cytoplasmic side of membrane	5/70	189/23177	0.000269453	0.0125969	0.0101399	Gnai2/Gng2/Gem/Litaf/Rgs1	5
CC	GO:0019898	extrinsic component of membrane	6/70	323/23177	0.000433481	0.0128811	0.0103687	Gnai2/Gng2/Anxa2/Bcl2l11/Sla2/Rgs1	6
CC	GO:0043209	myelin sheath	5/70	213/23177	0.00046609	0.0128811	0.0103687	Thy1/Actb/Gapdh/Tuba1b/Anxa2	5
CC	GO:0000323	lytic vacuole	7/70	472/23177	0.000551063	0.0128811	0.0103687	Gzmb/Ctsd/Prf1/Laptm5/Anxa2/Litaf/Slc7a5	7
CC	GO:0005764	lysosome	7/70	472/23177	0.000551063	0.0128811	0.0103687	Gzmb/Ctsd/Prf1/Laptm5/Anxa2/Litaf/Slc7a5	7
CC	GO:0005765	lysosomal membrane	4/70	139/23177	0.000835933	0.0156319	0.012583	Ctsd/Laptm5/Anxa2/Litaf	4
CC	GO:0098852	lytic vacuole membrane	4/70	139/23177	0.000835933	0.0156319	0.012583	Ctsd/Laptm5/Anxa2/Litaf	4
CC	GO:0019897	extrinsic component of plasma membrane	4/70	190/23177	0.00263165	0.0417929	0.0336413	Gnai2/Gng2/Anxa2/Rgs1	4
CC	GO:0005774	vacuolar membrane	4/70	191/23177	0.0026819	0.0417929	0.0336413	Ctsd/Laptm5/Anxa2/Litaf	4
CC	GO:0032432	actin filament bundle	3/70	95/23177	0.00299391	0.0430663	0.0346663	Actb/Anxa2/Flna	3
MF	GO:0140375	immune receptor activity	5/67	124/22682	3.31611e-05	0.00198295	0.00144698	Il2rb/Ccr2/Ccr5/Cxcr6/Fcer1g	5
MF	GO:0005200	structural constituent of cytoskeleton	4/67	64/22682	3.86594e-05	0.00198295	0.00144698	Actb/Vim/Tuba1b/Tuba4a	4
MF	GO:0016493	C-C chemokine receptor activity	3/67	24/22682	4.76929e-05	0.00198295	0.00144698	Ccr2/Ccr5/Cxcr6	3
MF	GO:0001637	G protein-coupled chemoattractant receptor activity	3/67	25/22682	5.4082e-05	0.00198295	0.00144698	Ccr2/Ccr5/Cxcr6	3
MF	GO:0004950	chemokine receptor activity	3/67	25/22682	5.4082e-05	0.00198295	0.00144698	Ccr2/Ccr5/Cxcr6	3
MF	GO:0019957	C-C chemokine binding	3/67	25/22682	5.4082e-05	0.00198295	0.00144698	Ccr2/Ccr5/Cxcr6	3
MF	GO:0019955	cytokine binding	5/67	138/22682	5.53014e-05	0.00198295	0.00144698	Il2rb/Ccr2/Ccr5/Tnfrsf9/Cxcr6	5
MF	GO:0048029	monosaccharide binding	4/67	85/22682	0.000117596	0.00351795	0.00256709	Pfkp/Lgals3/Egln3/Slc2a3	4
MF	GO:0019956	chemokine binding	3/67	33/22682	0.000126142	0.00351795	0.00256709	Ccr2/Ccr5/Cxcr6	3
MF	GO:0004896	cytokine receptor activity	4/67	97/22682	0.000195958	0.00491854	0.00358912	Il2rb/Ccr2/Ccr5/Cxcr6	4
MF	GO:0019902	phosphatase binding	5/67	225/22682	0.000538182	0.0122803	0.00896112	Vim/Jak3/Lgals3/Lilrb4a/Wnk1	5
MF	GO:0004860	protein kinase inhibitor activity	3/67	59/22682	0.000711497	0.0140627	0.0102617	Cdkn1a/Lilrb4a/Wnk1	3
MF	GO:0005178	integrin binding	4/67	138/22682	0.00074712	0.0140627	0.0102617	Thy1/Spp1/Jaml/Lilrb4a	4
MF	GO:0050840	extracellular matrix binding	3/67	61/22682	0.000784373	0.0140627	0.0102617	Spp1/Anxa2/Lgals3	3
MF	GO:0019210	kinase inhibitor activity	3/67	64/22682	0.000902316	0.0150988	0.0110178	Cdkn1a/Lilrb4a/Wnk1	3
MF	GO:0030246	carbohydrate binding	5/67	275/22682	0.00132159	0.0207325	0.0151287	Pfkp/Lgals3/Egln3/Klra5/Slc2a3	5
MF	GO:0003924	GTPase activity	5/67	298/22682	0.00188008	0.0252634	0.018435	Gnai2/Gng2/Tuba1b/Gem/Tuba4a	5
MF	GO:0019865	immunoglobulin binding	2/67	22/22682	0.00191121	0.0252634	0.018435	Lgals3/Fcer1g	2
MF	GO:0019903	protein phosphatase binding	4/67	178/22682	0.00191237	0.0252634	0.018435	Vim/Jak3/Lgals3/Lilrb4a	4
MF	GO:0004252	serine-type endopeptidase activity	4/67	186/22682	0.00224355	0.0281566	0.0205462	Gzmb/Gzma/Gzmc/Gzmg	4
MF	GO:0008236	serine-type peptidase activity	4/67	207/22682	0.00329727	0.03755	0.0274007	Gzmb/Gzma/Gzmc/Gzmg	4
MF	GO:0019207	kinase regulator activity	4/67	207/22682	0.00329727	0.03755	0.0274007	Cdkn1a/Sla2/Lilrb4a/Wnk1	4
MF	GO:0030291	protein serine/threonine kinase inhibitor activity	2/67	30/22682	0.00354465	0.03755	0.0274007	Cdkn1a/Wnk1	2
MF	GO:0017171	serine hydrolase activity	4/67	212/22682	0.00359043	0.03755	0.0274007	Gzmb/Gzma/Gzmc/Gzmg	4
MF	GO:0099106	ion channel regulator activity	3/67	110/22682	0.00424376	0.0426074	0.0310912	Flna/Gem/Wnk1	3
MF	GO:0030547	receptor inhibitor activity	2/67	36/22682	0.00507543	0.0489974	0.0357541	Ly6a/Lilrb4a	2

## Sheet: Proliferating (DP vs P) Gene
	p_val	avg_log2FC	pct.1	pct.2	p_val_adj
Ly6a	1.04366e-199	-0.633364	0.957	0.987	1.67445e-195
Ly6c2	1.85755e-197	-0.968133	0.786	0.927	2.98026e-193
Tuba1b	2.22507e-197	-0.481557	0.992	0.995	3.5699e-193
Fgl2	2.89655e-197	-0.675034	0.638	0.845	4.64723e-193
Hsp90ab1	1.31965e-196	0.374569	1	1	2.11724e-192
Ccdc184	2.36665e-189	0.743507	0.519	0.185	3.79706e-185
Stk17b	2.30009e-187	-0.563634	0.827	0.919	3.69026e-183
H2-D1	6.93075e-184	-0.422384	0.999	1	1.11197e-179
Gzma	9.30981e-179	-1.0642	0.766	0.92	1.49367e-174
Serpinb9b	3.59509e-178	0.942737	0.822	0.585	5.76796e-174
Ctsw	1.23364e-175	-0.498	0.936	0.98	1.97925e-171
Tubb5	2.31086e-168	-0.425082	0.996	0.997	3.70755e-164
Cd3g	4.93932e-162	-0.373323	0.992	0.999	7.92465e-158
Hsp90aa1	4.24638e-152	0.431908	0.987	0.971	6.81289e-148
Tnfrsf4	4.76894e-146	0.634914	0.866	0.647	7.65129e-142
Cst3	4.79124e-145	0.858127	0.929	0.881	7.68706e-141
Gzmd	5.90583e-140	1.33828	0.637	0.348	9.47531e-136
Vps37b	8.38738e-140	-0.533391	0.835	0.927	1.34567e-135
Gzme	1.5032e-137	1.25263	0.619	0.336	2.41173e-133
H2-Q7	2.38437e-137	-0.422622	0.982	0.989	3.82548e-133
Ftl1	2.77518e-135	0.508522	0.994	0.992	4.45249e-131
H2afv	8.77899e-135	-0.49794	0.938	0.966	1.4085e-130
Ccr2	2.36606e-134	-0.531263	0.527	0.753	3.79611e-130
Cox17	1.05312e-132	0.454206	0.898	0.796	1.68962e-128
Sh3bgrl3	1.84541e-130	-0.305567	0.999	1	2.96078e-126
Irf8	2.42756e-129	0.645459	0.879	0.717	3.89478e-125
Fkbp1a	4.07539e-126	0.391443	0.953	0.909	6.53856e-122
Cxcr6	4.39885e-124	-0.527291	0.722	0.877	7.05751e-120
B2m	3.64345e-123	-0.301813	0.998	0.999	5.84555e-119
Cd52	1.84737e-122	-0.371402	0.998	0.999	2.96392e-118
Serinc3	2.60507e-122	-0.447326	0.735	0.856	4.17957e-118
Rgs10	1.13815e-121	-0.39147	0.15	0.385	1.82604e-117
Mrps6	1.26326e-119	0.4431	0.687	0.463	2.02677e-115
Ifitm2	1.38767e-116	-0.545099	0.949	0.977	2.22637e-112
Gldc	1.96759e-114	0.391456	0.367	0.131	3.1568e-110
Gramd3	3.72234e-114	-0.488627	0.574	0.754	5.97212e-110
Npm1	4.59618e-114	0.348168	0.997	0.994	7.37412e-110
Phlda1	8.4181e-114	0.44384	0.523	0.266	1.3506e-109
Ms4a4b	1.7883e-112	-0.410699	0.952	0.989	2.86915e-108
Zfp36l2	3.80469e-111	-0.587908	0.68	0.81	6.10425e-107
Laptm5	1.41837e-110	-0.321175	0.991	0.996	2.27564e-106
Fabp5	9.0537e-110	0.495747	0.693	0.484	1.45258e-105
Rps2	1.4082e-107	0.212931	1	1	2.25932e-103
Top2a	7.24501e-107	-0.387936	0.964	0.979	1.16239e-102
Ly6e	1.8973e-106	-0.333858	0.993	0.998	3.04403e-102
Stmn1	1.21751e-105	-0.407	0.975	0.984	1.95337e-101
H2-K1	1.67448e-104	-0.348346	0.999	0.999	2.68654e-100
Prf1	1.62458e-103	0.638345	0.887	0.799	2.60647e-99
Cmtm7	4.26897e-103	0.425059	0.95	0.909	6.84914e-99
Hspe1	4.52618e-102	0.367049	0.946	0.91	7.2618e-98
Fosl2	2.48998e-101	-0.496904	0.602	0.77	3.99493e-97
Cystm1	8.49414e-101	0.274761	0.235	0.051	1.3628e-96
Icos	1.03354e-98	-0.483228	0.635	0.79	1.65821e-94
Ctla2a	2.38288e-98	-0.421969	0.935	0.97	3.8231e-94
Jaml	2.98535e-98	-0.413767	0.581	0.751	4.7897e-94
Cd3e	3.45875e-98	-0.278865	0.99	0.995	5.54922e-94
Il1r2	1.50623e-97	0.569437	0.472	0.23	2.4166e-93
Basp1	1.94064e-97	0.383975	0.362	0.144	3.11356e-93
Ctla4	4.30706e-96	-0.515969	0.847	0.913	6.91025e-92
Ptprc	3.30421e-95	-0.34296	0.973	0.986	5.30127e-91
Btg2	5.25438e-95	-0.427691	0.856	0.916	8.43013e-91
Bcl2l11	7.4039e-95	-0.43101	0.429	0.647	1.18788e-90
Igfbp7	1.19271e-94	0.391658	0.299	0.099	1.91358e-90
Itga1	1.67644e-94	-0.36702	0.214	0.425	2.68968e-90
Fxyd5	1.98603e-94	-0.264706	0.996	0.999	3.18639e-90
Rsrp1	5.63019e-93	-0.436848	0.721	0.835	9.03308e-89
Ifngr1	6.73868e-93	-0.362206	0.961	0.977	1.08115e-88
Cebpb	8.62147e-93	-0.456708	0.336	0.545	1.38323e-88
Skap1	2.54801e-92	-0.345947	0.886	0.939	4.08803e-88
Pde4b	2.35917e-91	-0.415932	0.567	0.737	3.78506e-87
Cd8a	4.95785e-91	-0.362585	0.942	0.971	7.95438e-87
Zbtb32	9.50687e-91	0.390002	0.488	0.266	1.52528e-86
Rps27a	2.07595e-90	0.168108	1	1	3.33066e-86
Selplg	4.95749e-90	-0.318758	0.971	0.985	7.9538e-86
Sv2c	2.90106e-89	0.298267	0.294	0.101	4.65447e-85
Calr	7.3568e-89	0.461497	0.894	0.824	1.18032e-84
H2-T22	8.07435e-89	-0.357339	0.88	0.936	1.29545e-84
Ets1	6.89314e-88	-0.367875	0.821	0.89	1.10594e-83
Mt1	6.70196e-87	0.658115	0.897	0.777	1.07526e-82
Sdf4	7.35764e-87	0.462444	0.959	0.922	1.18046e-82
Srm	1.15993e-86	0.449299	0.546	0.338	1.86099e-82
Rnf130	1.50412e-86	-0.294271	0.241	0.453	2.41321e-82
Hmgn2	3.28193e-86	-0.393312	0.919	0.95	5.26552e-82
H2-Q4	3.27832e-85	-0.391478	0.808	0.888	5.25974e-81
Rps26	5.77602e-85	0.159234	1	1	9.26705e-81
Mt2	1.0005e-84	0.54717	0.648	0.435	1.6052e-80
Rpl14	1.55884e-82	0.19968	1	1	2.501e-78
C1qbp	2.11931e-82	0.406481	0.811	0.719	3.40022e-78
Igfbp2	2.33112e-82	0.677606	0.144	0.014	3.74006e-78
Tes	6.13879e-82	0.338434	0.931	0.878	9.84907e-78
Rplp0	2.02358e-80	0.145909	1	1	3.24663e-76
Utf1	2.11905e-80	0.174802	0.176	0.032	3.39981e-76
Osr2	7.53743e-80	0.231795	0.176	0.032	1.2093e-75
Arl4c	1.78393e-79	-0.312836	0.243	0.441	2.86214e-75
Zyx	3.60441e-79	-0.322521	0.906	0.941	5.78291e-75
Ybx3	6.94874e-79	0.352391	0.824	0.7	1.11486e-74
Pcyt1a	1.56585e-78	0.267831	0.338	0.145	2.51224e-74
Sec61b	3.74303e-78	0.283138	0.978	0.957	6.00532e-74
Arid5a	4.13687e-78	-0.377723	0.577	0.721	6.63719e-74
Slc25a3	8.06452e-77	0.234289	0.988	0.984	1.29387e-72
Neurl3	8.19334e-77	-0.427444	0.52	0.694	1.31454e-72
Nrgn	9.51463e-77	0.461316	0.842	0.696	1.52653e-72
Hspd1	1.04713e-76	0.367984	0.887	0.819	1.68002e-72
Ly6g5b	1.5186e-76	-0.247823	0.12	0.294	2.43645e-72
Mki67	3.46992e-76	-0.435715	0.935	0.968	5.56714e-72
Satb1	4.00692e-76	-0.379716	0.545	0.716	6.42871e-72
Tcp1	8.19808e-76	0.319059	0.941	0.904	1.3153e-71
Tpt1	1.01209e-75	-0.149346	1	1	1.62379e-71
Hmgb2	1.32518e-75	-0.281552	0.994	0.997	2.12613e-71
Serpine2	1.57981e-75	0.451528	0.75	0.543	2.53465e-71
Eif5a	3.60654e-75	0.261997	0.995	0.991	5.78633e-71
Ablim1	1.16091e-73	-0.340408	0.682	0.8	1.86256e-69
Dusp14	2.76018e-73	0.326945	0.44	0.243	4.42844e-69
Manf	8.52114e-73	0.352961	0.894	0.844	1.36713e-68
Gimap4	1.09876e-72	-0.366537	0.808	0.89	1.76284e-68
Rps8	7.47023e-72	0.154396	1	1	1.19852e-67
Cycs	2.7345e-71	0.284289	0.965	0.928	4.38724e-67
Klrc1	3.50355e-71	-0.338376	0.93	0.96	5.6211e-67
Slc16a11	8.58074e-71	0.295911	0.33	0.147	1.37669e-66
Prelid2	5.6083e-70	0.311457	0.598	0.401	8.99795e-66
Il2ra	6.53616e-70	0.434962	0.737	0.572	1.04866e-65
Epsti1	8.43882e-70	-0.337524	0.836	0.894	1.35392e-65
Rpl27	9.32577e-70	0.146864	1	0.999	1.49623e-65
Plac8	2.73885e-69	0.335715	0.978	0.971	4.39422e-65
Pdcd1	5.68896e-69	-0.405913	0.895	0.923	9.12737e-65
S100a4	5.93856e-69	-0.34721	0.959	0.976	9.52783e-65
H3f3a	1.24909e-68	-0.2463	0.984	0.982	2.00404e-64
Gna13	2.50351e-68	-0.345894	0.51	0.67	4.01662e-64
Cd8b1	8.86868e-68	-0.310209	0.953	0.969	1.42289e-63
Tgfbr2	2.37436e-67	-0.357092	0.537	0.685	3.80942e-63
Nusap1	5.95185e-67	-0.355677	0.696	0.796	9.54915e-63
Serpinb6a	2.98901e-66	0.352665	0.87	0.807	4.79557e-62
Ccr5	4.85489e-66	-0.344006	0.487	0.647	7.78918e-62
Btg1	6.49961e-66	-0.405054	0.815	0.887	1.0428e-61
Klrb1c	6.59411e-66	-0.2151	0.06	0.189	1.05796e-61
Cdkn2c	9.51129e-66	-0.299365	0.325	0.499	1.52599e-61
Itm2b	1.27786e-65	-0.260582	0.975	0.978	2.0502e-61
Ccnd3	1.87557e-65	-0.318325	0.845	0.903	3.00917e-61
Gimap3	3.35065e-64	-0.364775	0.697	0.807	5.37579e-60
Slfn2	8.3369e-64	-0.33265	0.592	0.732	1.33757e-59
Jak3	9.24601e-64	-0.319702	0.619	0.735	1.48343e-59
Nhp2	9.78735e-64	0.328068	0.838	0.754	1.57028e-59
Rpl36al	1.43916e-63	0.208029	0.992	0.987	2.30899e-59
Tmpo	4.49575e-63	-0.319281	0.893	0.927	7.21299e-59
mt-Cytb	5.70956e-63	0.354832	0.992	0.983	9.16042e-59
Mxd1	7.34238e-63	-0.299076	0.253	0.425	1.17801e-58
Nme1	1.92373e-62	0.288884	0.942	0.918	3.08643e-58
Eef1g	2.11316e-62	0.269348	0.978	0.968	3.39035e-58
Pnrc1	2.58803e-62	-0.310179	0.944	0.964	4.15223e-58
Ndufab1	3.25471e-62	0.281303	0.898	0.86	5.22185e-58
Eif4a1	9.13734e-62	0.253489	0.985	0.976	1.46599e-57
Nme2	1.33321e-61	0.234664	0.99	0.988	2.139e-57
Cd70	2.38908e-61	0.193836	0.173	0.045	3.83304e-57
Tnfaip3	4.50714e-61	-0.348634	0.657	0.776	7.23126e-57
Rps27l	5.13632e-61	0.307351	0.9	0.841	8.24071e-57
Gch1	9.75955e-61	-0.285	0.355	0.531	1.56582e-56
Malat1	1.09246e-60	-0.367331	0.999	0.999	1.75274e-56
Rac2	5.67697e-60	-0.18851	0.995	0.997	9.10812e-56
Nebl	8.29733e-60	0.128194	0.12	0.017	1.33122e-55
Tctex1d2	8.30598e-60	0.164151	0.2	0.064	1.33261e-55
Srgn	3.18469e-59	-0.236796	0.989	0.99	5.10952e-55
Ppa1	1.26097e-58	0.290011	0.628	0.471	2.0231e-54
Ccnd2	1.61509e-58	0.328934	0.713	0.572	2.59126e-54
Rps17	1.85025e-58	0.215834	0.988	0.986	2.96854e-54
Gpx1	5.67986e-58	0.313589	0.851	0.765	9.11277e-54
Stk39	1.11577e-57	0.298671	0.706	0.564	1.79014e-53
Prex1	4.56319e-57	-0.29935	0.283	0.449	7.32118e-53
Efhd2	4.78417e-57	-0.302214	0.813	0.871	7.67572e-53
AW112010	6.85294e-57	-0.275101	0.991	0.993	1.09949e-52
Gzmf	1.1942e-56	0.771983	0.632	0.444	1.91597e-52
Cdk2ap2	1.8563e-56	-0.323096	0.826	0.872	2.97825e-52
Ms4a6b	2.65622e-56	-0.30973	0.819	0.883	4.26165e-52
Cytip	2.93287e-56	-0.274895	0.923	0.943	4.7055e-52
Prc1	4.10111e-56	-0.331955	0.526	0.659	6.57982e-52
Rbm3	4.65674e-56	-0.167411	0.993	0.992	7.47127e-52
Gzmc	6.86018e-56	0.5125	0.967	0.937	1.10065e-51
Rps27	4.03439e-55	-0.206238	0.994	0.994	6.47277e-51
Ssh2	1.35365e-54	-0.218438	0.16	0.308	2.1718e-50
Oaz1	3.30485e-54	-0.171344	0.996	0.996	5.3023e-50
Nrm	4.50885e-54	-0.295929	0.59	0.722	7.234e-50
Wdr95	6.03882e-54	-0.230317	0.229	0.39	9.68868e-50
Epas1	9.20026e-54	0.188318	0.254	0.108	1.47609e-49
S100a11	2.09121e-53	0.241367	0.989	0.987	3.35513e-49
Ass1	2.8163e-53	0.308165	0.54	0.369	4.51847e-49
Timm17a	2.83427e-53	0.276169	0.747	0.649	4.54731e-49
P2ry14	5.88519e-53	-0.168828	0.073	0.193	9.44219e-49
Grk6	6.60694e-53	-0.309898	0.526	0.652	1.06002e-48
Fam162a	1.14127e-52	0.286016	0.91	0.85	1.83105e-48
Foxo1	2.80519e-52	-0.293524	0.377	0.531	4.50065e-48
Tnfsf11	3.7153e-52	0.378383	0.56	0.387	5.96082e-48
Sp100	4.36361e-52	-0.295786	0.652	0.757	7.00098e-48
Ran	2.35491e-51	0.189797	0.993	0.984	3.77822e-47
Mrto4	5.80854e-51	0.264096	0.621	0.474	9.31921e-47
Gipc2	8.26418e-51	0.222335	0.403	0.239	1.3259e-46
Itgax	1.15695e-50	-0.161887	0.046	0.148	1.85621e-46
Gramd1a	1.29026e-50	-0.290715	0.508	0.637	2.07009e-46
Chchd10	1.40431e-50	0.303088	0.64	0.479	2.25307e-46
Rpl22l1	1.84316e-50	0.19556	0.99	0.99	2.95717e-46
Cdkn2d	3.14977e-50	-0.323233	0.747	0.814	5.05349e-46
Hist1h2ap	3.59361e-50	-0.357299	0.719	0.795	5.76558e-46
Ifng	4.88491e-50	0.66267	0.51	0.342	7.83735e-46
Racgap1	7.48132e-50	-0.307046	0.747	0.812	1.2003e-45
Pag1	9.68137e-50	-0.235268	0.172	0.311	1.55328e-45
Dusp2	1.01003e-49	-0.317338	0.892	0.938	1.6205e-45
Glrx	1.69555e-49	-0.287541	0.662	0.758	2.72034e-45
Hcst	2.61188e-49	-0.287188	0.707	0.787	4.1905e-45
Ccr7	2.74176e-49	0.636237	0.345	0.188	4.39888e-45
Qpct	3.87879e-49	-0.121459	0.03	0.118	6.22313e-45
Mbnl1	4.21769e-49	-0.293278	0.83	0.891	6.76687e-45
Ranbp1	8.23268e-49	0.245908	0.96	0.935	1.32085e-44
Sesn3	1.94994e-48	-0.231555	0.28	0.437	3.12848e-44
Rpl26	2.00304e-48	0.146823	1	0.998	3.21368e-44
Hmgb1	2.21086e-48	-0.196549	0.996	0.996	3.54711e-44
Rnpep	2.28564e-48	0.230378	0.51	0.344	3.66709e-44
Clec2i	4.19506e-48	-0.187308	0.097	0.22	6.73056e-44
S1pr4	5.51979e-48	-0.265364	0.388	0.533	8.85595e-44
Apol7e	7.02044e-48	-0.13512	0.056	0.159	1.12636e-43
Lta	1.90458e-47	0.176139	0.151	0.045	3.05571e-43
Mdh2	2.06976e-47	0.219645	0.948	0.923	3.32073e-43
Gimap6	2.44197e-47	-0.311571	0.671	0.769	3.91789e-43
Trac	2.99874e-47	-0.258327	0.963	0.979	4.81118e-43
Btf3	9.01994e-47	0.163509	0.99	0.985	1.44716e-42
Rps18	1.02201e-46	0.1438	1	0.999	1.63971e-42
Ccni	1.18472e-46	-0.246426	0.81	0.862	1.90077e-42
Peli1	1.8971e-46	-0.284841	0.586	0.7	3.04371e-42
Exph5	2.01323e-46	0.145666	0.162	0.052	3.23002e-42
Gimap7	4.20908e-46	-0.321803	0.687	0.775	6.75305e-42
Gadd45gip1	7.59834e-46	0.267593	0.718	0.601	1.21908e-41
Akr1b8	9.6559e-46	0.0965688	0.107	0.02	1.54919e-41
Pebp1	1.24524e-45	0.227486	0.917	0.891	1.99787e-41
Kif11	3.12734e-45	-0.287818	0.75	0.823	5.0175e-41
H2afx	5.09102e-45	-0.313693	0.901	0.923	8.16803e-41
Ccna2	5.55744e-45	-0.275827	0.883	0.912	8.91635e-41
Gngt2	7.87005e-45	-0.156141	0.097	0.214	1.26267e-40
Ncapd2	8.11669e-45	-0.296287	0.605	0.707	1.30224e-40
Selenos	9.57862e-45	0.248063	0.642	0.5	1.53679e-40
Gpd2	9.78376e-45	0.247858	0.575	0.421	1.56971e-40
Tap1	9.93908e-45	-0.24782	0.777	0.846	1.59463e-40
Osgin2	1.87352e-44	0.163465	0.247	0.116	3.00587e-40
Rpl28	2.27987e-44	0.113568	1	1	3.65782e-40
Cxcr3	2.74419e-44	-0.137896	0.035	0.121	4.40278e-40
Lck	3.10799e-44	-0.210905	0.955	0.975	4.98646e-40
Cotl1	3.33552e-44	-0.26307	0.879	0.92	5.3515e-40
Eif2s1	4.26484e-44	0.255276	0.846	0.793	6.84251e-40
Rgcc	6.33243e-44	0.375916	0.736	0.616	1.01598e-39
Trbv12-1	6.33883e-44	-0.250158	0.907	0.945	1.017e-39
Gpx4	7.75775e-44	-0.230498	0.965	0.98	1.24465e-39
Tubb6	1.07353e-43	0.256233	0.816	0.721	1.72237e-39
Cct6a	1.07802e-43	0.264776	0.779	0.701	1.72957e-39
Rpl41	1.10462e-43	0.121645	1	0.999	1.77225e-39
Rps15	1.39543e-43	0.198028	0.996	0.994	2.23883e-39
Gar1	2.45222e-43	0.252205	0.645	0.513	3.93434e-39
Lyar	2.65197e-43	0.25485	0.663	0.545	4.25482e-39
Mt3	2.90124e-43	0.170437	0.218	0.096	4.65475e-39
Ccl5	2.93042e-43	-0.721895	0.399	0.539	4.70156e-39
Asf1b	3.09786e-43	-0.265267	0.756	0.818	4.97021e-39
Jak1	9.21622e-43	-0.234063	0.871	0.91	1.47865e-38
Mif	2.93913e-42	0.188967	0.998	0.998	4.71554e-38
Bsg	3.01386e-42	0.217193	0.968	0.962	4.83544e-38
Psma7	4.06328e-42	0.208644	0.959	0.94	6.51912e-38
Ctsd	4.6583e-42	-0.277128	0.976	0.981	7.47378e-38
Cct2	4.76578e-42	0.22193	0.921	0.897	7.64622e-38
Hist1h1b	4.94139e-42	-0.380218	0.868	0.907	7.92796e-38
Tapbp	5.00471e-42	-0.25938	0.732	0.8	8.02955e-38
Ifitm1	5.43622e-42	-0.547288	0.776	0.789	8.72187e-38
Sec61g	5.6486e-42	0.209056	0.939	0.918	9.06261e-38
Rps25	5.93773e-42	0.167616	0.991	0.991	9.5265e-38
Pglyrp2	6.1843e-42	-0.211074	0.227	0.36	9.92209e-38
Edf1	6.9397e-42	0.179283	0.975	0.973	1.1134e-37
Ctsa	7.02008e-42	-0.246541	0.523	0.636	1.1263e-37
Rgs16	8.13665e-42	0.300066	0.907	0.814	1.30544e-37
Eef1e1	1.04912e-41	0.239085	0.544	0.407	1.68321e-37
Anxa5	1.5065e-41	0.258312	0.78	0.697	2.41703e-37
Mef2a	1.60346e-41	-0.251635	0.393	0.528	2.57259e-37
Tnfrsf1a	1.80821e-41	-0.180886	0.197	0.331	2.9011e-37
H2-T23	2.95556e-41	-0.241279	0.766	0.839	4.7419e-37
Ppp1r14b	3.61731e-41	0.251595	0.521	0.381	5.80362e-37
Uba52	5.39952e-41	-0.182152	0.992	0.993	8.66299e-37
Ugt1a7c	5.62922e-41	0.179079	0.302	0.162	9.03152e-37
Neil3	8.5901e-41	-0.246141	0.394	0.532	1.3782e-36
Sms	1.72711e-40	0.22834	0.75	0.637	2.77098e-36
Lgals3bp	2.04848e-40	-0.223173	0.335	0.472	3.28658e-36
Uchl3	2.19003e-40	0.229126	0.597	0.469	3.51369e-36
Gtpbp4	2.3045e-40	0.243414	0.599	0.469	3.69734e-36
Saraf	5.19081e-40	-0.24551	0.843	0.881	8.32813e-36
Sh3bgrl	6.24517e-40	0.268233	0.543	0.41	1.00198e-35
Smc4	6.54651e-40	-0.218905	0.953	0.957	1.05032e-35
Lmnb1	6.70315e-40	-0.252835	0.934	0.953	1.07545e-35
Odc1	6.70482e-40	0.307139	0.897	0.85	1.07572e-35
Mrpl12	6.86722e-40	0.236537	0.804	0.732	1.10178e-35
Atp2a3	9.64066e-40	-0.197693	0.196	0.325	1.54675e-35
Pygl	1.04489e-39	-0.167767	0.121	0.237	1.67642e-35
Perp	1.25745e-39	0.175475	0.242	0.119	2.01745e-35
Kif22	1.77448e-39	-0.250923	0.493	0.607	2.84697e-35
Mrps28	2.30473e-39	0.21646	0.521	0.382	3.69771e-35
Atp5g1	3.43701e-39	0.206249	0.934	0.906	5.51433e-35
Bcl2	4.05675e-39	-0.286641	0.548	0.66	6.50865e-35
Ssr4	4.14228e-39	0.201087	0.954	0.934	6.64588e-35
Fbl	4.2312e-39	0.247158	0.79	0.706	6.78854e-35
Ebi3	9.85439e-39	0.116708	0.165	0.063	1.58104e-34
Ptbp3	1.60346e-38	-0.226453	0.772	0.822	2.5726e-34
Hsd11b1	1.99407e-38	-0.193516	0.214	0.344	3.19928e-34
Ptpn18	2.25827e-38	-0.230106	0.953	0.973	3.62317e-34
Psap	2.33778e-38	-0.22602	0.66	0.742	3.75074e-34
Prdx5	3.8575e-38	0.238892	0.889	0.871	6.18897e-34
Vamp8	4.97725e-38	0.23003	0.901	0.841	7.9855e-34
Ifnar2	4.99061e-38	-0.236219	0.441	0.572	8.00693e-34
Fyb	5.5513e-38	-0.247207	0.833	0.877	8.9065e-34
Crlf2	6.57243e-38	-0.252995	0.724	0.798	1.05448e-33
Rps14	6.63734e-38	0.116016	1	0.999	1.0649e-33
Nop16	8.31434e-38	0.196713	0.429	0.284	1.33395e-33
Gstp3	9.50122e-38	-0.244124	0.612	0.705	1.52438e-33
Tpst2	9.81956e-38	-0.231693	0.536	0.644	1.57545e-33
Gng2	1.19685e-37	-0.221807	0.853	0.896	1.92023e-33
Myh9	1.44398e-37	-0.278974	0.973	0.985	2.31672e-33
Mrpl17	1.57806e-37	0.22427	0.681	0.56	2.53184e-33
Prdx6	1.96074e-37	-0.224557	0.896	0.927	3.1458e-33
Fam189b	2.02738e-37	-0.1962	0.233	0.358	3.25273e-33
Prxl2a	2.17364e-37	0.11806	0.208	0.094	3.48738e-33
Snu13	2.35555e-37	0.216783	0.928	0.9	3.77924e-33
Swi5	2.75183e-37	0.186717	0.931	0.906	4.41503e-33
Cdc25b	2.97159e-37	-0.321158	0.421	0.538	4.76763e-33
Uqcrb	3.21124e-37	0.208177	0.882	0.83	5.15211e-33
Esyt1	4.2689e-37	-0.2485	0.847	0.886	6.84902e-33
Tnfrsf18	4.50511e-37	0.250351	0.938	0.913	7.228e-33
Rpl27a	5.48707e-37	0.109932	1	1	8.80346e-33
Myb	5.62994e-37	0.202319	0.414	0.269	9.03268e-33
Cox7a2	5.92779e-37	0.177887	0.974	0.965	9.51055e-33
Atp5b	5.94543e-37	0.159717	0.991	0.989	9.53885e-33
Nip7	6.87843e-37	0.188804	0.484	0.339	1.10358e-32
Rgs2	7.3131e-37	-0.330459	0.6	0.703	1.17331e-32
Rnaset2b	7.77444e-37	-0.222489	0.517	0.623	1.24733e-32
Lman1	8.26238e-37	0.212983	0.606	0.469	1.32562e-32
Slc9a9	9.31397e-37	-0.160909	0.115	0.222	1.49433e-32
Vim	1.42744e-36	-0.232292	0.997	0.998	2.29018e-32
Gnas	1.43563e-36	-0.166841	0.986	0.991	2.30333e-32
Clic1	1.73611e-36	-0.159393	0.993	0.996	2.78542e-32
Rpl13	1.76367e-36	0.102403	1	1	2.82963e-32
Rpl10	2.47228e-36	0.105453	1	0.999	3.96653e-32
Rapgef6	2.98992e-36	-0.235661	0.539	0.643	4.79703e-32
Cct3	3.19169e-36	0.230194	0.767	0.69	5.12074e-32
Snap47	3.34205e-36	0.151751	0.258	0.137	5.36199e-32
Lgals1	4.65298e-36	0.16255	0.999	1	7.46524e-32
Tnfrsf9	5.84741e-36	0.242354	0.982	0.953	9.38159e-32
Cd80	6.43149e-36	0.164431	0.329	0.193	1.03187e-31
Mettl1	9.55389e-36	0.137381	0.261	0.138	1.53283e-31
1810037I17Rik	9.64237e-36	0.207202	0.957	0.934	1.54702e-31
Rpl15	1.28821e-35	0.103164	1	1	2.06681e-31
Ckap4	1.47212e-35	0.132051	0.169	0.07	2.36188e-31
P2ry10	1.58104e-35	-0.236379	0.372	0.502	2.53662e-31
Ppp3cc	1.5972e-35	-0.216024	0.537	0.643	2.56254e-31
Cstb	2.03071e-35	0.234956	0.779	0.703	3.25807e-31
Sept1	2.09258e-35	-0.202058	0.925	0.951	3.35733e-31
Trdc	2.21794e-35	-0.452978	0.498	0.58	3.55846e-31
Nolc1	2.37106e-35	0.284276	0.635	0.519	3.80413e-31
Zfp36l1	2.47982e-35	-0.257094	0.419	0.543	3.97862e-31
Ldha	2.98155e-35	0.151307	0.999	0.997	4.78361e-31
Tecr	3.08578e-35	0.203177	0.868	0.812	4.95083e-31
Ifi208	3.34208e-35	-0.110903	0.034	0.107	5.36204e-31
Arl6ip5	8.95072e-35	-0.218919	0.839	0.872	1.43605e-30
Ak2	1.02084e-34	0.220441	0.778	0.675	1.63784e-30
Adam8	1.0305e-34	0.222921	0.489	0.348	1.65334e-30
Birc2	1.24211e-34	-0.231925	0.42	0.537	1.99285e-30
Jakmip1	1.47283e-34	-0.187382	0.223	0.342	2.363e-30
Timm8a1	2.12602e-34	0.22672	0.601	0.487	3.41099e-30
Plcg1	2.29081e-34	-0.201641	0.34	0.467	3.67538e-30
Arhgdib	2.78754e-34	-0.18382	0.984	0.992	4.47233e-30
Timm23	2.91885e-34	0.218893	0.83	0.768	4.683e-30
Ppp1r18	2.96882e-34	-0.218574	0.856	0.89	4.76318e-30
Atf7ip	3.0085e-34	-0.248408	0.322	0.442	4.82683e-30
mt-Nd4	3.93595e-34	0.240165	0.895	0.83	6.31483e-30
CAAA01147332.1	4.32763e-34	-0.227905	0.793	0.85	6.94325e-30
Casp3	5.15693e-34	0.20899	0.866	0.791	8.27378e-30
AA467197	5.20974e-34	-0.308374	0.8	0.845	8.3585e-30
Rplp1	5.92805e-34	0.142398	1	0.999	9.51096e-30
Smc2	6.56636e-34	-0.193543	0.936	0.944	1.05351e-29
Knl1	7.52572e-34	-0.258032	0.594	0.676	1.20743e-29
Ubb	8.80762e-34	-0.153897	1	1	1.41309e-29
Mctp2	8.99918e-34	-0.155621	0.108	0.209	1.44383e-29
Arhgap45	1.00682e-33	-0.221868	0.726	0.795	1.61535e-29
Vdac2	1.09457e-33	0.184276	0.931	0.91	1.75613e-29
S100a10	1.40815e-33	0.179482	0.995	0.993	2.25924e-29
Ost4	1.62177e-33	0.191364	0.872	0.827	2.60196e-29
Lat	1.62252e-33	-0.219279	0.919	0.947	2.60318e-29
Hist1h1e	1.7617e-33	-0.361835	0.882	0.91	2.82647e-29
Dynll1	1.80402e-33	0.198484	0.945	0.916	2.89438e-29
Emb	2.13377e-33	-0.276997	0.476	0.587	3.42342e-29
Fut8	2.17715e-33	-0.150031	0.141	0.249	3.49302e-29
Cdk6	2.45831e-33	0.234031	0.69	0.564	3.94411e-29
Grap2	2.67806e-33	-0.204241	0.321	0.443	4.29668e-29
Creld2	3.89328e-33	0.241239	0.668	0.572	6.24638e-29
Ifitm10	4.3035e-33	-0.199374	0.228	0.345	6.90454e-29
Tmem71	4.79283e-33	-0.165563	0.185	0.302	7.68962e-29
Pa2g4	6.52565e-33	0.211203	0.929	0.903	1.04698e-28
Hnrnpa3	7.02972e-33	-0.175019	0.994	0.994	1.12785e-28
Metap2	7.94544e-33	0.220319	0.755	0.678	1.27477e-28
Cct8	8.98533e-33	0.208438	0.882	0.846	1.44161e-28
Pglyrp1	9.60871e-33	0.265506	0.857	0.806	1.54162e-28
Cd6	1.12878e-32	-0.230523	0.431	0.546	1.81102e-28
Srp19	1.13158e-32	0.199846	0.79	0.709	1.81551e-28
Glipr1	1.61745e-32	0.243474	0.618	0.505	2.59503e-28
Tsr1	1.88398e-32	0.127732	0.232	0.12	3.02265e-28
Pop5	2.22286e-32	0.210244	0.738	0.647	3.56636e-28
Litaf	2.3602e-32	-0.21256	0.864	0.898	3.7867e-28
Slc37a2	2.41254e-32	0.104956	0.157	0.065	3.87068e-28
Rnaset2a	2.60976e-32	-0.209919	0.508	0.604	4.1871e-28
Psma4	2.80897e-32	0.20196	0.86	0.819	4.50672e-28
Ptma	2.93329e-32	-0.134031	1	0.999	4.70618e-28
Fam102a	3.13909e-32	-0.215702	0.388	0.503	5.03636e-28
Llph	3.30222e-32	0.198371	0.736	0.639	5.29808e-28
Tg	3.33283e-32	0.125678	0.174	0.077	5.34719e-28
Set	3.3378e-32	0.189655	0.954	0.941	5.35516e-28
Pdia3	4.10582e-32	0.210104	0.951	0.937	6.58737e-28
Zyg11b	4.5076e-32	-0.169013	0.174	0.283	7.23199e-28
Phb	5.84363e-32	0.211162	0.732	0.642	9.37551e-28
Gcsh	5.96192e-32	0.162019	0.349	0.224	9.56531e-28
Hid1	7.1614e-32	-0.110573	0.062	0.144	1.14897e-27
Rpl31	7.31119e-32	0.165109	0.981	0.975	1.17301e-27
Ebna1bp2	7.58104e-32	0.210146	0.686	0.574	1.2163e-27
Incenp	7.59738e-32	-0.239955	0.773	0.826	1.21892e-27
Rpl34	7.7147e-32	0.117118	1	1	1.23775e-27
Itgb7	8.55519e-32	-0.232828	0.362	0.484	1.3726e-27
Stard10	8.97787e-32	0.101441	0.152	0.062	1.44041e-27
Arpc2	1.06477e-31	-0.133872	0.994	0.994	1.70831e-27
Sema4d	1.07752e-31	-0.242284	0.644	0.721	1.72877e-27
Rtraf	1.17769e-31	0.165283	0.936	0.915	1.88949e-27
Lockd	1.37169e-31	-0.222648	0.41	0.523	2.20074e-27
Pfdn4	1.55602e-31	0.181885	0.503	0.372	2.49648e-27
Sh2d2a	1.83311e-31	0.195111	0.96	0.952	2.94104e-27
Cd200	1.84574e-31	0.0934075	0.13	0.047	2.9613e-27
Myo10	2.06746e-31	0.233932	0.737	0.607	3.31704e-27
Ypel3	2.15424e-31	-0.208034	0.361	0.48	3.45627e-27
Prmt1	2.58585e-31	0.196162	0.824	0.778	4.14874e-27
Pno1	3.5853e-31	0.188149	0.44	0.32	5.75225e-27
Shisa5	6.68264e-31	-0.169165	0.983	0.989	1.07216e-26
Lilr4b	6.81903e-31	-0.180646	0.261	0.382	1.09404e-26
Cct5	7.07294e-31	0.198643	0.918	0.888	1.13478e-26
Lap3	8.12157e-31	0.159175	0.365	0.238	1.30303e-26
Ndufa4	9.15399e-31	0.220301	0.836	0.774	1.46867e-26
Pdia6	9.60288e-31	0.257757	0.793	0.744	1.54069e-26
Sytl2	1.0211e-30	-0.180577	0.369	0.491	1.63825e-26
Sla2	1.22772e-30	-0.211407	0.566	0.661	1.96975e-26
Rpl18	1.44759e-30	0.0907154	1	1	2.32251e-26
Prkch	1.48371e-30	-0.219629	0.834	0.882	2.38047e-26
Pfdn1	1.51879e-30	0.1912	0.769	0.696	2.43675e-26
Tmem120b	1.75819e-30	0.116645	0.245	0.133	2.82085e-26
Cd74	1.82236e-30	0.183293	0.123	0.045	2.92379e-26
Sh2d1a	1.92531e-30	0.182062	0.405	0.273	3.08896e-26
Ncaph2	2.75645e-30	-0.199892	0.692	0.764	4.42245e-26
Hist1h2ae	2.77565e-30	-0.302513	0.788	0.827	4.45325e-26
Rpl5	2.89563e-30	0.150534	0.999	0.998	4.64575e-26
Gng11	3.66962e-30	0.206514	0.155	0.067	5.88753e-26
Ccdc58	6.10633e-30	0.160881	0.411	0.282	9.797e-26
Cirbp	7.80427e-30	-0.210237	0.605	0.682	1.25212e-25
Mrpl20	9.26922e-30	0.194999	0.846	0.804	1.48715e-25
Rpl11	1.24761e-29	0.0900019	1	1	2.00167e-25
Rhoh	1.29599e-29	-0.210507	0.637	0.712	2.07928e-25
Npc2	2.04383e-29	-0.184368	0.868	0.905	3.27913e-25
Pomp	2.09147e-29	0.163389	0.935	0.921	3.35555e-25
Mrpl42	2.28846e-29	0.189522	0.824	0.753	3.67161e-25
Cenpf	2.50331e-29	-0.359613	0.666	0.741	4.01631e-25
Plcxd2	2.67502e-29	-0.156335	0.141	0.241	4.2918e-25
Ccl1	3.1819e-29	0.26094	0.234	0.127	5.10504e-25
Klhl6	3.18845e-29	-0.175503	0.239	0.347	5.11555e-25
Eomes	3.19637e-29	0.159478	0.265	0.155	5.12826e-25
Chn2	3.45782e-29	-0.148119	0.088	0.175	5.54773e-25
Eif1ax	3.87688e-29	0.184435	0.869	0.834	6.22006e-25
Ifi47	4.11287e-29	-0.245188	0.416	0.518	6.59869e-25
Snrpd2	4.29617e-29	0.173297	0.927	0.896	6.89277e-25
Ckap5	4.56033e-29	-0.224199	0.588	0.674	7.31659e-25
Cdkn1b	4.59444e-29	-0.21973	0.524	0.616	7.37131e-25
Metrnl	5.31218e-29	-0.209545	0.403	0.519	8.52286e-25
Cdca3	5.4414e-29	-0.221617	0.784	0.829	8.73018e-25
Ppan	5.46472e-29	0.132189	0.287	0.171	8.76759e-25
Phb2	7.94337e-29	0.19847	0.879	0.84	1.27443e-24
Fasl	9.74182e-29	-0.220357	0.596	0.68	1.56298e-24
Rrm2	1.02722e-28	-0.272975	0.85	0.87	1.64806e-24
Mrps18b	1.41046e-28	0.142939	0.339	0.217	2.26295e-24
Clta	1.41773e-28	-0.171241	0.967	0.974	2.2746e-24
Nsd3	1.89851e-28	-0.207044	0.704	0.762	3.04597e-24
Ankrd44	1.93791e-28	-0.219772	0.529	0.621	3.10918e-24
Cox6a1	2.03565e-28	0.153195	0.975	0.968	3.266e-24
Brix1	2.35032e-28	0.179905	0.524	0.402	3.77086e-24
Uap1	2.41202e-28	0.252792	0.63	0.523	3.86984e-24
Mxd3	2.54372e-28	-0.17055	0.259	0.371	4.08115e-24
Ripk2	2.82285e-28	0.171992	0.353	0.234	4.52898e-24
Ifi27l2a	2.94676e-28	-0.352073	0.45	0.574	4.72778e-24
Glrx3	3.02743e-28	0.193732	0.816	0.752	4.85721e-24
Mydgf	3.32688e-28	0.18593	0.629	0.526	5.33765e-24
Bcl11b	4.44708e-28	-0.15922	0.211	0.321	7.13489e-24
Pim2	5.34801e-28	-0.213241	0.176	0.273	8.58035e-24
Cd37	6.01656e-28	-0.177616	0.815	0.854	9.65298e-24
Pld3	6.01788e-28	-0.207119	0.743	0.798	9.65509e-24
Flnb	6.23647e-28	0.143241	0.274	0.163	1.00058e-23
Capns1	6.44826e-28	-0.197396	0.841	0.883	1.03456e-23
Slc2a3	7.84918e-28	0.240309	0.814	0.727	1.25932e-23
Mrps14	7.85853e-28	0.189572	0.824	0.781	1.26082e-23
Cct7	7.95009e-28	0.168047	0.941	0.927	1.27551e-23
Add3	7.96824e-28	-0.18816	0.357	0.463	1.27842e-23
Psmd7	1.00366e-27	0.181457	0.712	0.615	1.61027e-23
Lmna	1.03812e-27	0.182136	0.347	0.229	1.66556e-23
Sntb2	1.0466e-27	-0.136486	0.136	0.23	1.67916e-23
Sun2	1.17791e-27	-0.227457	0.402	0.508	1.88984e-23
Rassf5	1.49677e-27	-0.19446	0.444	0.54	2.40141e-23
Rpl22	1.49896e-27	0.115325	0.999	0.998	2.40493e-23
Denr	1.67014e-27	0.187961	0.686	0.582	2.67958e-23
Mrps33	1.75189e-27	0.184212	0.778	0.713	2.81074e-23
Eno3	2.012e-27	0.166033	0.288	0.177	3.22805e-23
Dkc1	2.02147e-27	0.188143	0.519	0.406	3.24325e-23
Cdkn1a	2.13645e-27	-0.210147	0.67	0.749	3.42773e-23
Stx11	2.21446e-27	0.161536	0.316	0.202	3.55288e-23
Lgals9	2.23895e-27	-0.203472	0.54	0.63	3.59217e-23
Fam3c	2.47675e-27	0.187651	0.564	0.45	3.9737e-23
Ywhae	2.57587e-27	0.162059	0.947	0.932	4.13272e-23
Nfe2l2	2.59166e-27	-0.131286	0.094	0.179	4.15805e-23
Bzw1	2.67972e-27	0.18291	0.845	0.783	4.29935e-23
Anp32e	3.17121e-27	-0.188576	0.913	0.931	5.08789e-23
1500009L16Rik	3.31105e-27	0.195492	0.639	0.527	5.31225e-23
Nfkbia	3.601e-27	0.31525	0.737	0.653	5.77745e-23
Rpl10a	3.62126e-27	0.0941916	1	0.999	5.80995e-23
Tff1	3.7489e-27	0.141438	0.128	0.052	6.01474e-23
Fbxo5	3.78613e-27	-0.216444	0.478	0.583	6.07446e-23
Lsm7	4.13869e-27	0.179244	0.676	0.578	6.64012e-23
Nop58	4.28806e-27	0.204802	0.692	0.604	6.87976e-23
Rexo2	4.41248e-27	0.18598	0.778	0.705	7.07938e-23
Apex1	5.12619e-27	0.152186	0.379	0.258	8.22446e-23
Pla2g12a	5.3216e-27	0.142986	0.384	0.261	8.53797e-23
Uqcc2	5.85016e-27	0.183089	0.806	0.738	9.386e-23
Txnip	6.12207e-27	-0.215004	0.534	0.635	9.82224e-23
Cacybp	7.01822e-27	0.184187	0.757	0.686	1.126e-22
Hsp90b1	7.73839e-27	0.180122	0.988	0.987	1.24155e-22
Atp5g3	9.81249e-27	0.127027	0.99	0.993	1.57432e-22
Nsun2	1.14553e-26	0.213337	0.619	0.511	1.83789e-22
Adgrg5	1.2284e-26	-0.135679	0.181	0.285	1.97085e-22
Rpl12	1.23446e-26	0.127883	0.999	0.998	1.98057e-22
mt-Nd2	1.55925e-26	0.237841	0.932	0.891	2.50166e-22
Rpf2	1.5771e-26	0.129779	0.302	0.189	2.5303e-22
Eif2s2	1.61349e-26	0.183748	0.871	0.816	2.58868e-22
Ttc39c	1.74527e-26	0.211354	0.472	0.357	2.80011e-22
Etfb	1.93971e-26	0.191437	0.864	0.822	3.11207e-22
Ncapg	2.10859e-26	-0.186873	0.594	0.676	3.38302e-22
Ftsj3	2.27492e-26	0.163066	0.436	0.317	3.64988e-22
Tent5a	3.14399e-26	0.263522	0.572	0.456	5.04422e-22
Abcb9	3.25922e-26	-0.204402	0.596	0.677	5.22909e-22
Csrp1	3.82284e-26	-0.190719	0.763	0.821	6.13336e-22
Hnrnpab	4.16921e-26	0.166863	0.983	0.973	6.68909e-22
Acp1	4.81189e-26	0.178361	0.739	0.664	7.7202e-22
Ybx1	5.04049e-26	0.13423	0.997	0.993	8.08696e-22
Hspa9	5.57196e-26	0.185195	0.718	0.625	8.93965e-22
Cd5	6.51509e-26	-0.197021	0.351	0.463	1.04528e-21
Grwd1	7.80244e-26	0.109437	0.224	0.125	1.25182e-21
Actg1	8.22959e-26	0.12724	1	1	1.32035e-21
Aak1	8.66124e-26	-0.167962	0.289	0.393	1.38961e-21
Ube2m	9.08906e-26	0.191318	0.672	0.581	1.45825e-21
Gpatch4	9.70353e-26	0.0959366	0.191	0.099	1.55683e-21
Gorasp2	9.73758e-26	0.177859	0.653	0.561	1.5623e-21
Nfkbib	9.81186e-26	0.197387	0.626	0.527	1.57421e-21
H2afy	1.06199e-25	-0.180884	0.929	0.952	1.70386e-21
Slco4a1	1.10027e-25	0.157091	0.393	0.277	1.76527e-21
Tmbim1	1.27358e-25	0.0992448	0.179	0.09	2.04332e-21
Erp29	1.43147e-25	0.173782	0.861	0.806	2.29665e-21
Ssbp4	1.6168e-25	-0.19503	0.641	0.713	2.59399e-21
Mybbp1a	1.72858e-25	0.218378	0.518	0.41	2.77334e-21
Psma3	1.91717e-25	0.16201	0.933	0.916	3.0759e-21
Ckap2l	1.99145e-25	-0.185248	0.401	0.502	3.19508e-21
Txnl4a	2.40181e-25	0.165465	0.554	0.437	3.85346e-21
Ndufa12	2.40777e-25	0.176389	0.804	0.745	3.86302e-21
Nfil3	2.45165e-25	-0.206113	0.594	0.684	3.93342e-21
Mrpl15	3.25999e-25	0.18153	0.69	0.617	5.23032e-21
Rps29	3.56355e-25	-0.129659	0.988	0.992	5.71735e-21
Arid5b	3.69575e-25	-0.133305	0.185	0.286	5.92946e-21
Abcb1a	4.15646e-25	-0.109089	0.109	0.196	6.66862e-21
Gnpnat1	4.1679e-25	0.149942	0.407	0.291	6.68698e-21
Tsc22d3	5.36089e-25	-0.214938	0.468	0.565	8.60101e-21
St13	6.18184e-25	0.188585	0.712	0.615	9.91815e-21
Cnn2	6.65495e-25	-0.185227	0.931	0.95	1.06772e-20
Mrpl45	6.81078e-25	0.14892	0.456	0.341	1.09272e-20
Podnl1	7.62622e-25	0.105678	0.191	0.102	1.22355e-20
Ssbp2	7.91832e-25	-0.124712	0.14	0.232	1.27042e-20
Coro1a	8.43805e-25	-0.131117	0.997	0.999	1.3538e-20
Timm8b	8.68424e-25	0.167957	0.609	0.507	1.3933e-20
Abi3	1.06525e-24	-0.0935474	0.075	0.151	1.70908e-20
Eef1b2	1.42855e-24	0.113344	0.998	0.997	2.29196e-20
Dek	1.4639e-24	-0.169703	0.95	0.956	2.34868e-20
Kif20b	1.57205e-24	-0.204324	0.461	0.553	2.52219e-20
Zc3hav1	1.5912e-24	-0.195995	0.679	0.74	2.55292e-20
Gzmg	1.64104e-24	0.60995	0.223	0.13	2.63289e-20
Malt1	1.66027e-24	-0.23308	0.576	0.656	2.66374e-20
Ube2l3	1.70375e-24	0.163846	0.908	0.882	2.7335e-20
Ppp1r3b	1.73738e-24	-0.138963	0.206	0.306	2.78745e-20
Cd81	1.81615e-24	0.186253	0.126	0.054	2.91384e-20
Slfn1	1.97854e-24	-0.124549	0.12	0.207	3.17436e-20
Snx18	2.03262e-24	-0.178624	0.291	0.39	3.26114e-20
Gpsm3	2.30709e-24	-0.195381	0.799	0.835	3.7015e-20
Degs1	2.85652e-24	0.18531	0.766	0.696	4.583e-20
Evl	2.95477e-24	-0.187035	0.679	0.747	4.74064e-20
Timm10	3.08623e-24	0.114726	0.271	0.167	4.95155e-20
Ubash3b	3.64472e-24	0.182316	0.557	0.447	5.8476e-20
Tomm40	3.69523e-24	0.17582	0.573	0.469	5.92863e-20
Cox5b	3.78609e-24	0.12498	0.983	0.985	6.07441e-20
Rhob	4.3234e-24	0.130843	0.23	0.133	6.93646e-20
Hsph1	5.82905e-24	0.133632	0.503	0.381	9.35213e-20
Hint1	6.25587e-24	0.110234	0.992	0.991	1.00369e-19
Klf13	6.48805e-24	-0.201194	0.56	0.641	1.04094e-19
Zfp593	6.83863e-24	0.156911	0.479	0.37	1.09719e-19
Pde4d	7.53643e-24	-0.179839	0.594	0.673	1.20914e-19
Tmem243	8.03915e-24	-0.129688	0.194	0.29	1.2898e-19
Lilrb4a	8.52749e-24	-0.211899	0.48	0.576	1.36815e-19
Rrp15	8.54731e-24	0.111101	0.29	0.184	1.37133e-19
Atp2b4	9.43858e-24	-0.211888	0.424	0.511	1.51433e-19
Gm8369	9.54612e-24	-0.202244	0.474	0.574	1.53158e-19
Vars	1.00202e-23	-0.188492	0.671	0.748	1.60764e-19
Usf2	1.02051e-23	-0.174926	0.433	0.529	1.63731e-19
Siva1	1.04255e-23	0.184461	0.865	0.813	1.67267e-19
Cd2	1.04266e-23	-0.185588	0.826	0.876	1.67284e-19
Dock10	1.05146e-23	-0.187405	0.733	0.791	1.68696e-19
Atic	1.13709e-23	0.16546	0.52	0.407	1.82435e-19
Per1	1.19183e-23	-0.20934	0.342	0.442	1.91218e-19
Gm43305	1.3215e-23	-0.327302	0.39	0.484	2.12021e-19
Mrps10	1.39709e-23	0.14149	0.375	0.264	2.24149e-19
Calhm6	1.4482e-23	-0.147934	0.202	0.302	2.3235e-19
Birc5	1.66647e-23	-0.17873	0.933	0.957	2.67369e-19
Eif4e3	1.68116e-23	-0.141038	0.323	0.428	2.69725e-19
Gm13546	1.74947e-23	0.110489	0.18	0.096	2.80685e-19
Cd226	2.01935e-23	-0.144796	0.319	0.432	3.23985e-19
Taf10	2.11033e-23	0.184109	0.844	0.801	3.38581e-19
Inpp4b	2.19318e-23	-0.226601	0.592	0.659	3.51874e-19
Znhit3	2.25671e-23	0.133055	0.402	0.287	3.62067e-19
Tufm	2.3439e-23	0.162877	0.613	0.506	3.76055e-19
Akt2	2.55867e-23	-0.161208	0.447	0.542	4.10512e-19
Rbx1	2.62412e-23	0.150494	0.93	0.906	4.21014e-19
Ptk2b	2.70249e-23	-0.181554	0.464	0.557	4.33587e-19
Kif13b	2.83461e-23	0.164436	0.361	0.255	4.54785e-19
Tle5	3.45699e-23	-0.179012	0.888	0.909	5.54639e-19
Lbr	3.60564e-23	-0.18868	0.757	0.804	5.78488e-19
Fdx2	3.6459e-23	0.165509	0.52	0.41	5.84947e-19
Styk1	4.46814e-23	-0.126604	0.119	0.201	7.16868e-19
Eif3b	4.80475e-23	0.202882	0.79	0.731	7.70874e-19
B4galt1	5.28054e-23	-0.180645	0.485	0.576	8.47209e-19
Rpn1	5.44998e-23	0.181576	0.757	0.703	8.74395e-19
Ankrd39	5.63289e-23	0.137199	0.345	0.238	9.0374e-19
Dennd4c	6.07997e-23	-0.142424	0.216	0.313	9.7547e-19
Vcl	6.1261e-23	0.0904099	0.124	0.054	9.82872e-19
Ltv1	7.42159e-23	0.105933	0.298	0.194	1.19072e-18
Arf5	7.73999e-23	-0.126269	0.982	0.982	1.2418e-18
Cbx3	8.24089e-23	-0.186389	0.752	0.796	1.32217e-18
Fdx1	8.28746e-23	0.190557	0.619	0.513	1.32964e-18
Bub1b	9.0006e-23	-0.18287	0.451	0.546	1.44406e-18
Tmem59	9.2415e-23	-0.180534	0.638	0.703	1.48271e-18
Idi1	1.00294e-22	0.167235	0.472	0.354	1.60912e-18
Cap1	1.08213e-22	-0.183166	0.836	0.864	1.73617e-18
Rnf125	1.11843e-22	-0.186304	0.519	0.605	1.79441e-18
Lsm3	1.12151e-22	0.161434	0.801	0.755	1.79935e-18
Mrps18a	1.18434e-22	0.155873	0.529	0.418	1.90015e-18
Klrk1	1.26682e-22	-0.160628	0.859	0.906	2.03248e-18
Rps19bp1	1.42147e-22	0.126598	0.372	0.262	2.28061e-18
Irak1bp1	1.57588e-22	0.0826378	0.153	0.077	2.52834e-18
Polr1d	1.71789e-22	0.140753	0.959	0.95	2.75618e-18
Dctn3	1.84369e-22	0.152384	0.866	0.819	2.95802e-18
Gstm5	1.8772e-22	-0.0989415	0.071	0.139	3.01178e-18
Rbms1	1.89375e-22	-0.177298	0.769	0.819	3.03833e-18
Hacd3	1.94541e-22	0.129271	0.401	0.288	3.12122e-18
Tomm5	1.95423e-22	0.166132	0.73	0.67	3.13537e-18
Pfn1	1.99785e-22	-0.103046	1	1	3.20535e-18
Serbp1	2.15446e-22	0.121584	0.994	0.991	3.45661e-18
Phf20l1	2.45179e-22	-0.16924	0.617	0.689	3.93365e-18
Vps28	2.4938e-22	-0.169164	0.819	0.874	4.00105e-18
Gadd45g	2.70524e-22	0.242123	0.476	0.373	4.34028e-18
Ifi203	2.91166e-22	-0.159046	0.227	0.322	4.67146e-18
Psma2	2.94946e-22	0.148473	0.944	0.93	4.73212e-18
Ier5l	3.36011e-22	-0.114314	0.093	0.168	5.39096e-18
Anp32a	3.56046e-22	0.178812	0.927	0.899	5.7124e-18
Rcl1	3.85856e-22	0.0988108	0.247	0.15	6.19068e-18
Emc6	5.08334e-22	0.167599	0.73	0.654	8.1557e-18
Cit	5.14174e-22	-0.191719	0.449	0.54	8.24941e-18
Tpx2	5.35683e-22	-0.194054	0.77	0.811	8.5945e-18
Prrg4	5.35959e-22	0.0741082	0.125	0.057	8.59893e-18
Tln1	5.64493e-22	-0.191029	0.844	0.882	9.05672e-18
Gpi1	6.39268e-22	-0.158827	0.988	0.99	1.02564e-17
Tbc1d10c	6.81486e-22	-0.189484	0.623	0.688	1.09338e-17
E2f2	7.25042e-22	-0.135997	0.225	0.322	1.16326e-17
Polr3d	7.4417e-22	0.0789711	0.164	0.085	1.19395e-17
Gimap5	7.63328e-22	-0.180158	0.552	0.626	1.22468e-17
Prkacb	8.61173e-22	-0.15976	0.306	0.401	1.38167e-17
Nop14	8.68632e-22	0.131025	0.373	0.264	1.39363e-17
Eif3g	1.05592e-21	0.154408	0.685	0.6	1.69412e-17
Eif3i	1.10603e-21	0.125294	0.96	0.955	1.77451e-17
Fli1	1.12151e-21	-0.178603	0.617	0.689	1.79935e-17
Gpr171	1.12824e-21	-0.198311	0.435	0.522	1.81015e-17
Cisd1	1.16022e-21	0.176644	0.721	0.644	1.86146e-17
Arhgef1	1.33199e-21	-0.179321	0.78	0.816	2.13705e-17
Spc24	1.42596e-21	-0.180535	0.843	0.87	2.28782e-17
Rrs1	1.4548e-21	0.116716	0.324	0.22	2.33409e-17
Matk	1.47661e-21	-0.101454	0.096	0.172	2.36908e-17
Jund	1.55088e-21	0.163573	0.988	0.981	2.48823e-17
Ncapd3	1.6489e-21	-0.194544	0.513	0.594	2.6455e-17
Anln	1.68241e-21	-0.140769	0.224	0.317	2.69925e-17
Nfat5	1.70147e-21	0.162938	0.476	0.365	2.72984e-17
Isy1	1.70395e-21	0.187063	0.816	0.756	2.73382e-17
Madd	1.75599e-21	-0.155983	0.258	0.355	2.8173e-17
Gm4316	1.75707e-21	-0.19178	0.257	0.347	2.81905e-17
Kbtbd11	1.7762e-21	-0.143381	0.166	0.252	2.84973e-17
Eif4e	2.06844e-21	0.156782	0.713	0.631	3.31861e-17
Gm36723	2.07436e-21	-0.210225	0.528	0.601	3.32811e-17
Pitpnc1	2.19003e-21	-0.165973	0.445	0.531	3.51368e-17
Rwdd1	2.31118e-21	0.162566	0.919	0.889	3.70805e-17
Gtf2i	2.42126e-21	-0.182151	0.389	0.482	3.88467e-17
Nfkb1	2.45292e-21	0.1538	0.568	0.463	3.93546e-17
Gsto1	2.50156e-21	0.109994	0.301	0.2	4.01351e-17
Rad21	2.63119e-21	-0.217596	0.852	0.879	4.22149e-17
Cyfip2	2.65227e-21	-0.172539	0.664	0.733	4.2553e-17
Irf5	2.70438e-21	0.0945897	0.217	0.128	4.33891e-17
Msn	2.78172e-21	-0.157649	0.96	0.976	4.46299e-17
Ppib	2.99813e-21	0.118903	0.986	0.984	4.81019e-17
Tspan32	3.39981e-21	0.0855746	0.131	0.062	5.45465e-17
Psmb6	3.63541e-21	0.14068	0.937	0.927	5.83266e-17
Card11	3.69794e-21	-0.158174	0.28	0.374	5.93297e-17
Gpsm2	3.78463e-21	-0.151907	0.211	0.3	6.07205e-17
Top2b	3.86134e-21	-0.182012	0.64	0.706	6.19514e-17
Cd3d	4.22929e-21	-0.11327	0.995	1	6.78547e-17
Fgr	4.27152e-21	-0.103116	0.108	0.185	6.85322e-17
Emg1	4.30186e-21	0.150265	0.88	0.848	6.9019e-17
Atf3	4.38276e-21	0.119443	0.165	0.089	7.03169e-17
Tcf19	4.93928e-21	-0.225135	0.493	0.566	7.92458e-17
Lsm12	5.10305e-21	0.152979	0.843	0.8	8.18734e-17
Spc25	5.56223e-21	-0.161807	0.466	0.553	8.92404e-17
Nutf2	6.46222e-21	0.17044	0.846	0.812	1.0368e-16
F2r	6.80979e-21	-0.148242	0.27	0.364	1.09256e-16
Pik3cd	6.99946e-21	-0.187857	0.574	0.644	1.12299e-16
Pkp3	7.20659e-21	-0.201234	0.666	0.726	1.15622e-16
Tnfrsf1b	8.64113e-21	-0.170665	0.387	0.484	1.38638e-16
Rgs3	9.40529e-21	-0.13034	0.19	0.277	1.50898e-16
Wdr75	9.8894e-21	0.108072	0.325	0.221	1.58666e-16
Mrpl32	9.91248e-21	0.150337	0.6	0.501	1.59036e-16
Gem	9.99767e-21	-0.304378	0.673	0.723	1.60403e-16
Elmsan1	1.06292e-20	-0.12688	0.157	0.241	1.70534e-16
Ipo4	1.08052e-20	0.0818626	0.197	0.113	1.73358e-16
Ncl	1.08668e-20	0.190866	0.98	0.979	1.74347e-16
Mrpl21	1.08852e-20	0.152391	0.636	0.545	1.74642e-16
Slc3a2	1.17947e-20	-0.179135	0.814	0.852	1.89234e-16
Nifk	1.27153e-20	0.118717	0.321	0.219	2.04004e-16
Nkg7	1.5119e-20	-0.112659	0.999	0.999	2.42569e-16
Ss18	1.5154e-20	-0.161888	0.465	0.553	2.43131e-16
Polr2c	1.53526e-20	0.158993	0.728	0.65	2.46316e-16
Nin	1.54415e-20	-0.172286	0.323	0.412	2.47744e-16
Rpl7	1.54904e-20	0.0825911	1	0.999	2.48527e-16
Rpl7l1	1.65202e-20	0.137841	0.478	0.372	2.65051e-16
Impa2	1.7907e-20	0.170906	0.876	0.838	2.87299e-16
Pcbp2	1.82602e-20	-0.117946	0.987	0.987	2.92967e-16
Kif21b	1.84573e-20	-0.161521	0.317	0.409	2.96128e-16
Cd44	1.86939e-20	-0.174976	0.388	0.484	2.99925e-16
Csf1	2.23404e-20	-0.192598	0.148	0.232	3.58429e-16
Ripor2	2.33508e-20	-0.116695	0.107	0.181	3.7464e-16
Kif23	2.34288e-20	-0.208107	0.538	0.602	3.75892e-16
Prnp	2.58252e-20	-0.088215	0.091	0.164	4.1434e-16
Irf2bpl	2.6022e-20	-0.152139	0.259	0.346	4.17496e-16
Nt5c	2.60906e-20	0.161812	0.782	0.725	4.18597e-16
Arrb2	2.67916e-20	-0.162142	0.701	0.759	4.29844e-16
Klk8	2.80186e-20	-0.190808	0.722	0.781	4.4953e-16
Cdk1	3.10235e-20	-0.175503	0.833	0.864	4.97741e-16
Hopx	3.13531e-20	-0.182444	0.433	0.512	5.03029e-16
Snrpf	3.66105e-20	0.140452	0.93	0.914	5.8738e-16
Fam136a	3.7261e-20	0.103413	0.329	0.224	5.97816e-16
Atad2	3.73556e-20	-0.19086	0.708	0.757	5.99333e-16
Snrpd3	4.03637e-20	0.152013	0.886	0.858	6.47595e-16
1110038B12Rik	4.21903e-20	0.134025	0.502	0.392	6.76901e-16
Cdv3	4.70024e-20	0.177775	0.69	0.608	7.54107e-16
2900026A02Rik	4.75627e-20	-0.120049	0.138	0.218	7.63096e-16
Frmd8	4.75794e-20	-0.148412	0.391	0.476	7.63365e-16
Gm44040	4.87886e-20	0.152268	0.433	0.326	7.82765e-16
AU020206	5.62686e-20	-0.133608	0.177	0.261	9.02773e-16
Pbk	5.66699e-20	-0.164439	0.374	0.462	9.09212e-16
Arpc1b	5.79393e-20	-0.113928	0.989	0.992	9.29578e-16
Rplp2	6.05318e-20	0.0859738	1	0.999	9.71173e-16
Ikzf1	6.46652e-20	-0.161994	0.428	0.516	1.03749e-15
Myo1f	6.56448e-20	-0.167921	0.386	0.471	1.05321e-15
Sema4a	6.86097e-20	-0.17228	0.479	0.559	1.10077e-15
Tecpr1	7.04546e-20	-0.162057	0.261	0.349	1.13037e-15
Nap1l1	7.07449e-20	0.133761	0.969	0.955	1.13503e-15
Arhgef3	7.13613e-20	-0.0870437	0.085	0.154	1.14492e-15
Cx3cr1	7.13855e-20	-0.110217	0.095	0.168	1.14531e-15
Tmem126a	7.17509e-20	0.151823	0.612	0.517	1.15117e-15
Stk38	7.2734e-20	-0.145458	0.341	0.43	1.16694e-15
Eya2	7.39384e-20	-0.0865222	0.086	0.153	1.18627e-15
Dnajc2	7.73271e-20	0.154964	0.837	0.79	1.24064e-15
Smyd5	8.63258e-20	0.0791567	0.171	0.094	1.38501e-15
Stoml2	8.66066e-20	0.163842	0.73	0.664	1.38952e-15
Isg20	9.2976e-20	-0.164207	0.29	0.386	1.49171e-15
mt-Atp8	9.51148e-20	-0.182679	0.814	0.849	1.52602e-15
Cd63	9.58034e-20	0.119611	0.122	0.058	1.53707e-15
Rcbtb2	9.95004e-20	-0.125957	0.174	0.255	1.59639e-15
Htra2	1.01486e-19	0.118045	0.351	0.249	1.62825e-15
Dkkl1	1.0557e-19	-0.154898	0.279	0.368	1.69376e-15
Rrp9	1.05699e-19	0.0990859	0.272	0.178	1.69583e-15
Snrpe	1.06381e-19	0.124664	0.978	0.966	1.70677e-15
Snrpd1	1.13263e-19	0.139762	0.928	0.905	1.81719e-15
Rrp1	1.30107e-19	0.164423	0.822	0.757	2.08743e-15
Tbx21	1.31511e-19	-0.187773	0.638	0.692	2.10996e-15
Hpcal1	1.46568e-19	-0.1298	0.322	0.413	2.35154e-15
Dusp5	1.62169e-19	-0.21919	0.731	0.775	2.60184e-15
Eif3c	1.62955e-19	0.155385	0.907	0.89	2.61444e-15
Ddx18	1.63305e-19	0.133422	0.376	0.275	2.62006e-15
H3f3b	1.6856e-19	-0.115293	0.998	0.999	2.70438e-15
Mrps5	1.71875e-19	0.113037	0.377	0.271	2.75756e-15
Trim59	1.75601e-19	-0.158369	0.354	0.445	2.81735e-15
Cfl1	1.8308e-19	-0.10316	1	0.998	2.93733e-15
Abr	1.83848e-19	-0.131506	0.186	0.27	2.94965e-15
Dph3	2.19121e-19	0.148225	0.763	0.703	3.51558e-15
Crot	2.26008e-19	-0.129501	0.268	0.357	3.62607e-15
Cct4	3.10961e-19	0.148604	0.897	0.883	4.98905e-15
Nob1	3.30575e-19	0.109695	0.379	0.278	5.30374e-15
Tnfsf10	3.37955e-19	-0.14522	0.291	0.387	5.42215e-15
Klf4	3.40373e-19	0.133282	0.214	0.132	5.46094e-15
Ptpre	3.75525e-19	-0.189889	0.403	0.48	6.02492e-15
Gm10282	3.89731e-19	-0.152728	0.448	0.531	6.25284e-15
Mrps36	4.08363e-19	0.146677	0.738	0.661	6.55178e-15
Mrpl35	4.2559e-19	0.138729	0.584	0.486	6.82817e-15
Adam19	4.37594e-19	-0.15511	0.327	0.417	7.02075e-15
Chchd1	4.90799e-19	0.151527	0.777	0.731	7.87438e-15
Rbl1	5.23578e-19	-0.158902	0.359	0.445	8.40028e-15
Rpl35	5.25475e-19	0.083976	1	0.998	8.43073e-15
Timm13	5.26383e-19	0.153494	0.88	0.864	8.44529e-15
Yif1b	5.48634e-19	0.14279	0.662	0.584	8.80229e-15
Rasal3	5.6392e-19	-0.156993	0.47	0.545	9.04753e-15
Rida	6.02122e-19	0.0831109	0.178	0.103	9.66044e-15
Arhgap4	6.18596e-19	-0.150458	0.345	0.431	9.92476e-15
Cox4i1	7.16383e-19	0.0907035	0.998	0.998	1.14936e-14
Gbp9	7.70567e-19	-0.0910321	0.105	0.176	1.2363e-14
Snx9	7.82104e-19	-0.158263	0.354	0.441	1.25481e-14
Il21r	8.28357e-19	-0.146543	0.656	0.729	1.32902e-14
Cox7b	8.33355e-19	0.134624	0.909	0.888	1.33703e-14
Rps6ka3	8.43453e-19	-0.133243	0.269	0.357	1.35324e-14
Wdr18	9.17611e-19	0.13219	0.425	0.324	1.47222e-14
9930111J21Rik2	9.44609e-19	-0.0960742	0.082	0.147	1.51553e-14
Mphosph10	9.56643e-19	0.131458	0.445	0.343	1.53484e-14
Pkp4	9.89032e-19	0.106808	0.241	0.155	1.5868e-14
Ruvbl1	1.00506e-18	0.134523	0.543	0.45	1.61252e-14
Acot7	1.06357e-18	0.147849	0.833	0.787	1.70639e-14
Nop2	1.29888e-18	0.101714	0.222	0.14	2.08392e-14
mt-Nd1	1.45258e-18	0.212644	0.973	0.96	2.33052e-14
Upk1a	1.48605e-18	0.16811	0.135	0.072	2.38422e-14
Tet3	1.52889e-18	-0.148119	0.262	0.346	2.45295e-14
Atad3a	1.56713e-18	0.0920357	0.25	0.16	2.5143e-14
Alyref	1.57611e-18	0.14443	0.856	0.816	2.52872e-14
Arhgap19	1.70781e-18	-0.107374	0.118	0.189	2.74002e-14
Fth1	1.81786e-18	-0.104537	0.997	0.998	2.91657e-14
Pde3b	1.9618e-18	-0.151619	0.39	0.477	3.14751e-14
Itpkb	2.01195e-18	-0.146437	0.28	0.366	3.22797e-14
Txn1	2.06123e-18	0.115558	0.989	0.986	3.30704e-14
Cryl1	2.10833e-18	-0.0614478	0.053	0.108	3.38261e-14
Maz	2.28693e-18	-0.166547	0.496	0.573	3.66914e-14
Pdia4	2.33913e-18	0.16446	0.717	0.645	3.7529e-14
Hist1h1d	2.35514e-18	-0.334474	0.618	0.697	3.77859e-14
Tm6sf1	2.58354e-18	-0.178792	0.498	0.571	4.14503e-14
Il7r	2.70665e-18	0.129302	0.634	0.52	4.34255e-14
Anxa2	2.824e-18	0.118732	0.995	0.993	4.53083e-14
Gnl3	2.892e-18	0.119614	0.329	0.231	4.63993e-14
Rell1	2.92746e-18	-0.107813	0.17	0.25	4.69681e-14
Edem2	3.04007e-18	0.135375	0.407	0.312	4.87749e-14
Dpy30	3.12419e-18	0.142893	0.799	0.736	5.01246e-14
Mrps16	3.48634e-18	0.145191	0.867	0.823	5.59349e-14
Prdx2	3.48827e-18	0.148165	0.881	0.854	5.59658e-14
H2-Oa	3.50698e-18	0.0889608	0.177	0.103	5.6266e-14
Cdk17	3.76972e-18	-0.150759	0.382	0.468	6.04814e-14
Micos10	4.09099e-18	0.140169	0.864	0.829	6.56358e-14
Prkd3	4.27797e-18	-0.120088	0.213	0.297	6.86358e-14
P4hb	4.44044e-18	0.154661	0.938	0.929	7.12424e-14
Rps3a1	4.97855e-18	0.0624713	1	1	7.98759e-14
Eif3d	5.36381e-18	0.148654	0.828	0.782	8.6057e-14
Ssr2	5.6028e-18	0.153897	0.846	0.825	8.98912e-14
Rpsa	6.04208e-18	0.0620326	1	0.999	9.69392e-14
Itgal	6.55123e-18	-0.189451	0.746	0.79	1.05108e-13
Emilin2	6.63294e-18	0.150527	0.379	0.283	1.06419e-13
Foxm1	6.66726e-18	-0.127809	0.191	0.269	1.0697e-13
Bccip	6.67392e-18	0.142327	0.584	0.493	1.07076e-13
Ncapg2	6.93616e-18	-0.178228	0.504	0.573	1.11284e-13
Lsm2	7.0338e-18	0.141035	0.85	0.797	1.1285e-13
Mak16	7.31678e-18	0.150932	0.552	0.451	1.1739e-13
Ptpn6	7.97318e-18	-0.218244	0.702	0.751	1.27922e-13
Nfkb2	8.07886e-18	0.148182	0.454	0.352	1.29617e-13
Tbrg4	8.17134e-18	0.108517	0.321	0.226	1.31101e-13
Rpl23a	8.54465e-18	0.130215	0.991	0.99	1.3709e-13
Hacd2	8.60378e-18	0.144859	0.522	0.419	1.38039e-13
Med29	8.6992e-18	0.0971017	0.295	0.202	1.3957e-13
Sat1	8.78753e-18	0.234494	0.727	0.659	1.40987e-13
Kdelr2	9.23992e-18	0.145371	0.769	0.709	1.48245e-13
Lxn	9.24342e-18	0.125327	0.415	0.317	1.48301e-13
Ubl3	9.74315e-18	-0.165408	0.717	0.763	1.56319e-13
Rgs8	1.03788e-17	0.0809133	0.108	0.052	1.66518e-13
Nol12	1.05321e-17	0.113319	0.388	0.286	1.68978e-13
Lrmp	1.17084e-17	-0.155974	0.447	0.528	1.87849e-13
Mrpl36	1.22352e-17	0.146767	0.6	0.511	1.96302e-13
Rasa3	1.33375e-17	-0.11815	0.181	0.259	2.13987e-13
Pdcd5	1.39295e-17	0.139157	0.863	0.824	2.23484e-13
Socs1	1.47758e-17	-0.177119	0.402	0.48	2.37064e-13
Lin54	1.47945e-17	-0.148236	0.365	0.447	2.37363e-13
Smchd1	1.51597e-17	-0.15908	0.743	0.793	2.43222e-13
H13	1.55265e-17	0.144358	0.783	0.726	2.49106e-13
Retreg1	1.55299e-17	-0.11577	0.145	0.218	2.49161e-13
Imp4	1.57067e-17	0.13099	0.489	0.388	2.51999e-13
Rpl6	1.60967e-17	0.0826501	1	1	2.58256e-13
Pop7	1.64461e-17	0.113267	0.434	0.332	2.63861e-13
Dad1	1.71721e-17	0.120516	0.969	0.962	2.75509e-13
Tma16	1.71948e-17	0.0770191	0.185	0.11	2.75874e-13
Ncaph	1.72511e-17	-0.166563	0.559	0.623	2.76777e-13
Wdr43	1.76301e-17	0.136803	0.445	0.346	2.82858e-13
Igflr1	1.83332e-17	-0.130879	0.296	0.388	2.94137e-13
Ccdc50	1.84168e-17	0.1396	0.662	0.569	2.95479e-13
Il2rg	1.86031e-17	-0.112009	0.972	0.977	2.98468e-13
Emc4	2.09124e-17	0.140794	0.614	0.528	3.35518e-13
Ubfd1	2.14489e-17	0.0993924	0.298	0.209	3.44127e-13
Mrps7	2.29044e-17	0.149529	0.601	0.521	3.67478e-13
Ccnb2	2.33026e-17	-0.216061	0.727	0.777	3.73868e-13
Dbf4	2.76772e-17	-0.168024	0.633	0.69	4.44052e-13
Ppp1r12a	3.1454e-17	-0.171247	0.738	0.779	5.04649e-13
Prdx3	3.23558e-17	0.13712	0.583	0.495	5.19116e-13
Cables1	3.60684e-17	-0.138791	0.245	0.331	5.78682e-13
Sept6	3.61009e-17	-0.1377	0.724	0.767	5.79202e-13
Cd3eap	3.82572e-17	0.0713816	0.155	0.087	6.13799e-13
Rheb	4.15473e-17	-0.140701	0.759	0.785	6.66584e-13
Srpr	4.35568e-17	0.133769	0.673	0.587	6.98825e-13
Cdk19	4.3753e-17	-0.111216	0.174	0.251	7.01972e-13
Sdcbp	5.09859e-17	-0.144737	0.81	0.835	8.18017e-13
Aimp2	5.14348e-17	0.122181	0.476	0.377	8.2522e-13
Cenpe	5.31104e-17	-0.236146	0.65	0.687	8.52104e-13
Sash3	5.83872e-17	-0.169931	0.586	0.648	9.36765e-13
Mphosph6	5.86327e-17	0.130566	0.439	0.34	9.40704e-13
Camk2n1	5.97671e-17	0.138726	0.586	0.479	9.58903e-13
Rnf187	6.37783e-17	-0.140101	0.796	0.827	1.02326e-12
Rps24	6.80381e-17	-0.0693767	1	0.999	1.0916e-12
Rlf	7.66112e-17	-0.162151	0.408	0.481	1.22915e-12
Dgat1	7.72624e-17	-0.17352	0.5	0.571	1.2396e-12
Tmem123	7.91208e-17	-0.152835	0.685	0.728	1.26941e-12
Clpp	7.99045e-17	0.117266	0.401	0.305	1.28199e-12
Abhd16a	8.11701e-17	-0.104658	0.264	0.349	1.30229e-12
Rpl7a	8.51556e-17	0.0802184	0.999	1	1.36624e-12
Rbm39	9.25744e-17	-0.137082	0.957	0.967	1.48526e-12
Wdr74	1.09042e-16	0.117942	0.426	0.325	1.74947e-12
Serpinb1a	1.12047e-16	-0.131683	0.064	0.119	1.79768e-12
Sra1	1.16512e-16	0.134274	0.787	0.727	1.86931e-12
Gm4070	1.18291e-16	-0.0864139	0.096	0.16	1.89786e-12
Mrps15	1.2655e-16	0.127235	0.758	0.695	2.03037e-12
Cd86	1.27816e-16	-0.0682317	0.053	0.106	2.05068e-12
Rsl1d1	1.35229e-16	0.157317	0.746	0.683	2.16961e-12
Naca	1.41625e-16	0.0803496	0.998	0.997	2.27223e-12
Pin1	1.58634e-16	0.151024	0.72	0.661	2.54512e-12
Mtx2	1.59051e-16	0.118033	0.42	0.325	2.55182e-12
Utp11	1.61017e-16	0.136386	0.607	0.516	2.58335e-12
Tuba1c	1.77755e-16	-0.22269	0.845	0.869	2.8519e-12
Ftl1-ps1	1.80713e-16	0.0704416	0.175	0.104	2.89936e-12
Runx1	1.83155e-16	-0.087298	0.119	0.19	2.93854e-12
Sema4c	1.85595e-16	0.09982	0.172	0.103	2.97768e-12
Kif4	1.85675e-16	-0.172766	0.474	0.539	2.97898e-12
Nr2c2ap	1.87702e-16	0.0932471	0.339	0.247	3.01149e-12
Ugcg	1.94541e-16	-0.160675	0.628	0.689	3.12122e-12
Notch1	1.9549e-16	-0.13081	0.274	0.355	3.13645e-12
Wdr36	1.99468e-16	0.109704	0.367	0.271	3.20026e-12
Lax1	2.113e-16	-0.108351	0.14	0.21	3.3901e-12
Arhgap9	2.20598e-16	-0.159612	0.585	0.644	3.53927e-12
Tpi1	2.21097e-16	0.129727	0.993	0.989	3.54728e-12
Rars	2.23386e-16	0.131462	0.463	0.37	3.584e-12
Ece1	2.23665e-16	0.118965	0.257	0.176	3.58848e-12
Ube2n	2.23759e-16	0.128306	0.826	0.78	3.58998e-12
Sapcd2	2.28028e-16	-0.13916	0.239	0.316	3.65849e-12
Lman2	2.38362e-16	0.134029	0.842	0.791	3.82428e-12
Zpr1	2.43418e-16	0.123362	0.395	0.301	3.9054e-12
Raly	2.5507e-16	-0.136166	0.942	0.951	4.09234e-12
Dennd4a	2.56577e-16	-0.180971	0.763	0.803	4.11653e-12
Prkcq	2.60579e-16	-0.143465	0.48	0.562	4.18073e-12
Spcs3	2.68222e-16	0.134129	0.592	0.5	4.30335e-12
Rai14	2.75424e-16	0.0633326	0.1	0.047	4.4189e-12
Ankrd11	2.8036e-16	-0.147505	0.753	0.8	4.49809e-12
Sarnp	2.93863e-16	0.141445	0.796	0.747	4.71474e-12
Nsmce1	3.14858e-16	-0.15522	0.597	0.653	5.05158e-12
Sgo2a	3.22815e-16	-0.143703	0.317	0.395	5.17924e-12
Ifi27	3.69112e-16	-0.132223	0.712	0.783	5.92204e-12
Rab27b	3.70916e-16	-0.110568	0.095	0.155	5.95098e-12
Exosc3	3.71972e-16	0.140691	0.633	0.564	5.96792e-12
Rangrf	4.09853e-16	0.0563127	0.109	0.054	6.57568e-12
Irak2	4.2704e-16	-0.113774	0.151	0.221	6.85143e-12
Eif3e	4.60354e-16	0.127895	0.927	0.905	7.38593e-12
Arl4d	5.25814e-16	0.0820182	0.119	0.063	8.43616e-12
Mtch2	5.54258e-16	0.148553	0.749	0.693	8.89251e-12
Rsl24d1	5.62141e-16	0.126359	0.573	0.495	9.01898e-12
Ptp4a3	6.07577e-16	-0.1348	0.485	0.556	9.74797e-12
Chchd4	6.34498e-16	0.0946802	0.245	0.167	1.01799e-11
Polr2f	6.61336e-16	0.141614	0.746	0.69	1.06105e-11
Rps20	6.61559e-16	0.0645387	1	0.999	1.0614e-11
Serp1	6.69378e-16	0.149922	0.687	0.61	1.07395e-11
Efr3a	6.7056e-16	-0.153224	0.507	0.578	1.07585e-11
Syce2	6.74735e-16	0.114345	0.518	0.416	1.08254e-11
Aprt	6.81406e-16	0.138594	0.89	0.867	1.09325e-11
Uqcrc2	7.60058e-16	0.136973	0.78	0.719	1.21944e-11
St8sia4	7.89321e-16	-0.123532	0.174	0.245	1.26639e-11
Agap2	8.45565e-16	-0.112945	0.249	0.33	1.35662e-11
Noc2l	8.92764e-16	0.128743	0.463	0.369	1.43235e-11
Dap3	9.10192e-16	0.127906	0.501	0.403	1.46031e-11
Sp110	9.364e-16	-0.158489	0.507	0.571	1.50236e-11
Pum3	9.39397e-16	0.105801	0.398	0.303	1.50717e-11
Ddit3	9.82833e-16	-0.120795	0.137	0.204	1.57686e-11
Bax	1.03433e-15	0.144432	0.87	0.835	1.65948e-11
Mrpl23	1.07483e-15	0.134948	0.798	0.744	1.72446e-11
Polr2h	1.20667e-15	0.11909	0.519	0.42	1.93598e-11
Ppp1r16b	1.26706e-15	-0.133066	0.48	0.553	2.03288e-11
Numa1	1.27585e-15	-0.166484	0.495	0.557	2.04698e-11
Pvrig	1.27752e-15	-0.0627802	0.074	0.131	2.04965e-11
Ppid	1.41243e-15	0.1427	0.511	0.423	2.26611e-11
Eif3a	1.44702e-15	0.148192	0.914	0.893	2.3216e-11
Ccdc86	1.4931e-15	0.0832397	0.238	0.159	2.39553e-11
Nrp1	1.59077e-15	0.0808176	0.184	0.114	2.55224e-11
Prkd2	1.59701e-15	-0.102333	0.17	0.241	2.56225e-11
Tnfaip8l1	1.59879e-15	-0.141213	0.198	0.271	2.5651e-11
Uqcrq	1.62613e-15	0.124013	0.924	0.918	2.60896e-11
Mtss1	1.63478e-15	0.0926167	0.273	0.19	2.62284e-11
Mrpl38	1.65901e-15	0.0885482	0.303	0.215	2.66172e-11
Cd200r4	1.7622e-15	-0.0826376	0.085	0.144	2.82727e-11
Hist1h1c	1.76563e-15	-0.26844	0.621	0.677	2.83277e-11
Ntrk3	1.78215e-15	0.0660817	0.104	0.052	2.85928e-11
Hnrnpc	1.80288e-15	0.141315	0.785	0.738	2.89255e-11
Bcat1	1.92931e-15	0.0733666	0.18	0.111	3.09539e-11
Pde7a	2.03347e-15	-0.138853	0.3	0.376	3.26249e-11
Tomm20	2.17379e-15	0.12894	0.944	0.929	3.48763e-11
Lfng	2.21909e-15	-0.161123	0.62	0.675	3.5603e-11
Cbx4	2.37661e-15	-0.137709	0.473	0.544	3.81303e-11
Las1l	2.54736e-15	0.105969	0.35	0.259	4.08698e-11
Nudc	2.68646e-15	0.129185	0.879	0.855	4.31016e-11
Wdr77	2.72566e-15	0.0948706	0.27	0.19	4.37304e-11
Ddx56	2.88259e-15	0.0905102	0.324	0.238	4.62483e-11
Cbfb	2.99614e-15	-0.146634	0.644	0.687	4.80701e-11
Mrpl53	3.05066e-15	0.11813	0.465	0.374	4.89448e-11
Ptpn1	3.14267e-15	-0.142898	0.597	0.657	5.04209e-11
Plin2	3.15893e-15	0.113066	0.432	0.339	5.06819e-11
Ctbp1	3.3606e-15	-0.137283	0.686	0.733	5.39175e-11
Lime1	3.44409e-15	-0.119982	0.247	0.32	5.52571e-11
Mrps24	3.61081e-15	0.12728	0.869	0.837	5.79318e-11
Atp6v1g1	3.65989e-15	-0.128391	0.836	0.864	5.87193e-11
Socs3	3.83351e-15	-0.0948564	0.117	0.181	6.15048e-11
Ubald2	4.08169e-15	-0.149921	0.836	0.866	6.54867e-11
Ndufb5	4.13512e-15	0.121047	0.919	0.898	6.63439e-11
Itgb2	4.14399e-15	-0.147658	0.93	0.934	6.64861e-11
Hist1h4d	4.14724e-15	-0.16688	0.411	0.48	6.65384e-11
Eef1d	4.4296e-15	0.0949061	0.98	0.982	7.10685e-11
Crbn	4.45258e-15	-0.124349	0.266	0.341	7.14372e-11
Rgs1	4.55021e-15	-0.168693	0.869	0.898	7.30036e-11
Nop10	4.5775e-15	0.141765	0.829	0.797	7.34413e-11
Cep290	4.58752e-15	0.0560124	0.112	0.058	7.36021e-11
Psen2	4.60163e-15	0.0884109	0.244	0.167	7.38285e-11
Smc6	4.60506e-15	-0.143621	0.831	0.843	7.38835e-11
Psmb2	4.64948e-15	0.138628	0.876	0.851	7.45963e-11
Eci1	5.32968e-15	0.117632	0.415	0.325	8.55093e-11
Ipcef1	5.40262e-15	-0.0941719	0.132	0.198	8.66796e-11
Ddx21	5.44498e-15	0.151514	0.632	0.547	8.73593e-11
Ctnnd2	5.54918e-15	-0.067664	0.08	0.137	8.90311e-11
Txnl1	5.71636e-15	0.129235	0.868	0.833	9.17133e-11
Ndufs5	5.78757e-15	0.127854	0.788	0.732	9.28557e-11
Shmt1	6.29739e-15	0.0928898	0.27	0.188	1.01035e-10
Ppp1r15a	6.38175e-15	-0.153135	0.365	0.443	1.02389e-10
Rpl24	6.43598e-15	0.0706493	1	1	1.03259e-10
Eef1akmt4	6.93346e-15	0.06786	0.18	0.112	1.1124e-10
Zap70	7.42323e-15	-0.136976	0.803	0.828	1.19098e-10
Mfsd6	7.7429e-15	-0.121979	0.247	0.325	1.24227e-10
Dusp10	7.84679e-15	-0.155653	0.225	0.297	1.25894e-10
Nop56	7.95566e-15	0.144462	0.707	0.632	1.27641e-10
Smn1	7.98894e-15	0.111213	0.407	0.314	1.28174e-10
Ndufb6	8.00043e-15	0.115799	0.865	0.834	1.28359e-10
Dnajc11	8.20907e-15	0.0877287	0.211	0.14	1.31706e-10
Gm20559	1.00762e-14	-0.0810826	0.089	0.146	1.61663e-10
Smox	1.01305e-14	0.0965349	0.175	0.109	1.62534e-10
Eef1a1	1.09594e-14	-0.0504523	1	1	1.75833e-10
Maf1	1.13649e-14	-0.133343	0.543	0.609	1.82339e-10
Orc6	1.1545e-14	0.139687	0.66	0.581	1.85229e-10
Magt1	1.15709e-14	0.123088	0.567	0.473	1.85644e-10
Atp5h	1.23239e-14	-0.0985883	0.987	0.988	1.97724e-10
Plec	1.26499e-14	-0.191118	0.545	0.603	2.02955e-10
Hnrnpl	1.29178e-14	-0.125571	0.946	0.962	2.07253e-10
Dock9	1.35687e-14	0.0932585	0.223	0.152	2.17696e-10
Sema6d	1.36256e-14	-0.0840778	0.06	0.11	2.18609e-10
Phf5a	1.4198e-14	0.135553	0.771	0.712	2.27792e-10
Ndufa7	1.47917e-14	0.119426	0.887	0.863	2.37318e-10
Irf1	1.48054e-14	-0.124115	0.28	0.358	2.37538e-10
Ptpa	1.49187e-14	-0.130224	0.673	0.718	2.39356e-10
Elac2	1.52526e-14	0.102772	0.27	0.191	2.44713e-10
Rbck1	1.54485e-14	-0.120565	0.593	0.661	2.47855e-10
Ikzf2	1.58298e-14	-0.159929	0.492	0.568	2.53973e-10
Timm50	1.60348e-14	0.117104	0.689	0.606	2.57262e-10
Stip1	1.65077e-14	0.139503	0.718	0.652	2.6485e-10
Sem1	1.69186e-14	0.112683	0.955	0.947	2.71443e-10
Gpr146	1.70129e-14	-0.0995924	0.182	0.253	2.72955e-10
Bid	1.73518e-14	0.060652	0.146	0.085	2.78392e-10
Rps10	1.77899e-14	0.0542213	1	0.999	2.85421e-10
Tmem167	1.81488e-14	0.130981	0.85	0.817	2.91179e-10
Ntan1	1.848e-14	-0.136957	0.729	0.764	2.96494e-10
Ino80c	1.85047e-14	0.101118	0.332	0.247	2.9689e-10
Inpp5d	1.9784e-14	-0.139218	0.394	0.46	3.17415e-10
Itm2c	2.00967e-14	-0.134087	0.356	0.43	3.22432e-10
S100a6	2.02497e-14	-0.152759	0.982	0.992	3.24886e-10
Avpi1	2.07298e-14	0.103299	0.32	0.237	3.3259e-10
Nuf2	2.09904e-14	-0.136969	0.429	0.494	3.36769e-10
Susd3	2.1983e-14	-0.114499	0.288	0.366	3.52695e-10
Lnpep	2.29346e-14	-0.139012	0.686	0.739	3.67963e-10
Hars	2.33103e-14	0.115692	0.5	0.41	3.7399e-10
Tk1	2.47787e-14	-0.187334	0.775	0.789	3.9755e-10
Polr2d	2.50829e-14	0.125406	0.582	0.5	4.02429e-10
Ccnf	2.54373e-14	-0.131068	0.263	0.335	4.08116e-10
Nedd8	2.55651e-14	0.104229	0.919	0.907	4.10167e-10
Cdc34	2.61555e-14	0.133289	0.56	0.475	4.19639e-10
Kat6a	2.6228e-14	-0.116108	0.273	0.348	4.20802e-10
Creb3l2	2.71205e-14	0.0770108	0.184	0.117	4.35121e-10
Cnot6l	2.8007e-14	-0.142033	0.35	0.417	4.49344e-10
M6pr	3.03318e-14	0.135642	0.795	0.749	4.86643e-10
Acyp1	3.05551e-14	0.0637047	0.135	0.077	4.90226e-10
Cst7	3.23773e-14	0.137401	0.943	0.921	5.19461e-10
Gfer	3.62337e-14	0.103858	0.397	0.307	5.81333e-10
Gm42031	3.7176e-14	-0.145624	0.314	0.386	5.96452e-10
Mif4gd	3.72876e-14	-0.177083	0.582	0.623	5.98242e-10
Scamp3	3.76095e-14	-0.130509	0.519	0.579	6.03407e-10
Clspn	3.86489e-14	-0.170314	0.608	0.65	6.20084e-10
Wbp1	3.94759e-14	-0.120285	0.268	0.342	6.33352e-10
Stk4	3.97145e-14	-0.141599	0.53	0.588	6.3718e-10
Lrp10	4.10642e-14	-0.140659	0.767	0.793	6.58834e-10
Rpp40	4.18969e-14	0.0374616	0.104	0.053	6.72194e-10
Psmg3	4.54952e-14	0.0753648	0.303	0.217	7.29924e-10
Smc5	4.71938e-14	-0.134895	0.448	0.516	7.57178e-10
Pimreg	4.7232e-14	-0.161711	0.324	0.392	7.57791e-10
Pclaf	4.95931e-14	-0.140437	0.972	0.972	7.95671e-10
Eif3m	5.02852e-14	0.109976	0.882	0.863	8.06776e-10
Rps19	5.1049e-14	0.0687203	0.999	1	8.19031e-10
Lrrc8c	5.27955e-14	-0.12982	0.416	0.485	8.47051e-10
Srp14	5.69764e-14	0.122996	0.908	0.889	9.14129e-10
Prr7	5.77793e-14	-0.100128	0.162	0.228	9.27011e-10
Pabpc4	5.9656e-14	0.126051	0.42	0.338	9.5712e-10
Kctd12	5.98331e-14	-0.0872625	0.089	0.144	9.59962e-10
H2-M3	6.38035e-14	-0.108243	0.406	0.481	1.02366e-09
Pdcd2l	6.40851e-14	0.0731461	0.239	0.164	1.02818e-09
Abce1	6.43148e-14	0.116245	0.477	0.391	1.03187e-09
Sgf29	6.74522e-14	-0.133445	0.437	0.503	1.0822e-09
Tspan14	7.0407e-14	-0.109127	0.207	0.275	1.12961e-09
Mrpl11	7.05516e-14	0.109528	0.478	0.393	1.13193e-09
Bbs9	7.12385e-14	-0.0697188	0.06	0.108	1.14295e-09
Srgap2	7.56168e-14	-0.112994	0.231	0.302	1.2132e-09
Slc44a2	7.59796e-14	-0.149882	0.473	0.53	1.21902e-09
Soat1	7.85998e-14	-0.123574	0.295	0.368	1.26106e-09
Ncf1	7.96656e-14	-0.0855677	0.099	0.156	1.27815e-09
Srp72	8.49768e-14	0.122462	0.747	0.698	1.36337e-09
Cyb561d2	8.97577e-14	0.104632	0.347	0.265	1.44007e-09
Rnf166	8.98221e-14	-0.136852	0.467	0.526	1.44111e-09
Ect2	9.0416e-14	-0.112454	0.319	0.394	1.45063e-09
Dnajb4	9.13871e-14	0.0897454	0.214	0.144	1.46621e-09
Emp3	9.28469e-14	-0.14051	0.962	0.97	1.48964e-09
Ciao2b	9.92041e-14	0.137501	0.754	0.692	1.59163e-09
Rpl4	1.05637e-13	0.0870998	0.999	0.998	1.69484e-09
Pdap1	1.09094e-13	0.123708	0.763	0.719	1.7503e-09
Cd320	1.09545e-13	0.0662921	0.203	0.134	1.75753e-09
Lims1	1.14994e-13	-0.131111	0.528	0.587	1.84496e-09
Kif18b	1.17725e-13	-0.104532	0.13	0.191	1.88877e-09
Jpt1	1.18847e-13	-0.152244	0.956	0.966	1.90678e-09
Gtpbp2	1.23585e-13	-0.128274	0.264	0.333	1.98279e-09
Atf6	1.28611e-13	-0.101432	0.156	0.22	2.06343e-09
Nfatc3	1.29066e-13	-0.139382	0.45	0.517	2.07074e-09
Ncbp2	1.32015e-13	0.115613	0.49	0.402	2.11805e-09
Sec13	1.32718e-13	0.125529	0.762	0.721	2.12933e-09
Farsb	1.39755e-13	0.0955472	0.452	0.361	2.24224e-09
Ppat	1.41414e-13	0.0984956	0.36	0.273	2.26885e-09
Ppp1ca	1.43599e-13	-0.0911535	0.983	0.99	2.3039e-09
Timm9	1.49091e-13	0.0858781	0.289	0.21	2.39202e-09
Esf1	1.49899e-13	0.10352	0.382	0.295	2.40498e-09
Msc	1.50176e-13	0.0566814	0.102	0.054	2.40942e-09
Tacc1	1.51305e-13	-0.134972	0.444	0.512	2.42753e-09
Gnl2	1.591e-13	0.0927378	0.366	0.279	2.5526e-09
Wdr4	1.70833e-13	0.0547452	0.145	0.086	2.74085e-09
S100a1	1.7149e-13	0.0919022	0.273	0.195	2.75139e-09
Wdr55	1.73375e-13	0.0827971	0.29	0.209	2.78163e-09
Smpd1	1.87291e-13	-0.172969	0.465	0.524	3.00489e-09
Emc8	1.88211e-13	0.118059	0.588	0.51	3.01966e-09
Batf	1.92437e-13	-0.167788	0.377	0.433	3.08746e-09
Pycrl	2.0465e-13	0.0793957	0.253	0.176	3.2834e-09
Tomm22	2.09559e-13	0.119162	0.881	0.861	3.36216e-09
Bola3	2.09673e-13	0.120968	0.753	0.694	3.364e-09
Aspm	2.13321e-13	-0.195705	0.511	0.559	3.42253e-09
Ankrd37	2.15766e-13	0.16986	0.616	0.549	3.46175e-09
Lrrc8d	2.15857e-13	0.0929359	0.296	0.217	3.4632e-09
Sf3b5	2.17541e-13	0.108282	0.921	0.902	3.49022e-09
Ptges3	2.19202e-13	0.128236	0.897	0.886	3.51687e-09
Aurkaip1	2.35185e-13	0.12373	0.871	0.845	3.77332e-09
Hjurp	2.36701e-13	-0.151747	0.5	0.557	3.79764e-09
Mthfd1	2.43901e-13	0.102235	0.37	0.284	3.91315e-09
Eif2b1	2.44993e-13	0.0904392	0.355	0.268	3.93067e-09
A430093F15Rik	2.49471e-13	-0.0875617	0.187	0.256	4.00251e-09
Ccng2	2.51254e-13	-0.14258	0.454	0.528	4.03113e-09
BC035044	2.53633e-13	0.0549047	0.105	0.056	4.06928e-09
Pnp	2.54881e-13	0.1328	0.613	0.538	4.08931e-09
Fcf1	2.64906e-13	0.120739	0.598	0.522	4.25015e-09
Srsf6	2.70651e-13	0.132359	0.737	0.667	4.34232e-09
2410006H16Rik	2.73171e-13	-0.164043	0.764	0.8	4.38275e-09
Tfrc	2.91946e-13	0.10749	0.307	0.229	4.68399e-09
Twistnb	3.09787e-13	0.0973802	0.491	0.402	4.97023e-09
Gimap1	3.14168e-13	-0.130464	0.737	0.783	5.04051e-09
Cd38	3.15809e-13	-0.0896654	0.172	0.237	5.06684e-09
Hspa5	3.41479e-13	0.126301	0.947	0.937	5.47869e-09
Eloc	3.46744e-13	0.105075	0.872	0.851	5.56317e-09
Sfxn1	3.48776e-13	0.118809	0.549	0.469	5.59577e-09
Rbm8a	3.49149e-13	0.129926	0.787	0.736	5.60174e-09
Cep55	3.55327e-13	-0.156226	0.453	0.513	5.70087e-09
Ikzf3	3.57944e-13	-0.116504	0.302	0.378	5.74285e-09
3110082I17Rik	3.62276e-13	0.0454818	0.145	0.086	5.81236e-09
Gm17767	3.71877e-13	0.0464513	0.11	0.06	5.9664e-09
Tespa1	3.91437e-13	-0.0984377	0.098	0.152	6.28021e-09
Rora	4.06211e-13	0.136812	0.174	0.115	6.51725e-09
Bambi	4.16846e-13	-0.111451	0.075	0.124	6.68788e-09
Utrn	4.19611e-13	-0.138612	0.375	0.443	6.73223e-09
Gimap9	4.24088e-13	-0.147916	0.423	0.477	6.80408e-09
Apbb1ip	4.28987e-13	-0.135141	0.621	0.668	6.88267e-09
Pus1	4.29276e-13	0.0910922	0.329	0.246	6.8873e-09
Pusl1	4.46637e-13	0.0652399	0.189	0.124	7.16585e-09
Panx1	4.51319e-13	-0.104354	0.24	0.31	7.24096e-09
Dck	4.71712e-13	-0.127356	0.368	0.436	7.56815e-09
Tspan3	4.80247e-13	0.0899397	0.286	0.209	7.70508e-09
Sec11a	4.93787e-13	0.123226	0.79	0.733	7.92231e-09
Ndufb9	5.17063e-13	0.11209	0.932	0.918	8.29576e-09
Grina	5.25129e-13	-0.129121	0.666	0.712	8.42517e-09
Wnk1	5.2635e-13	-0.136033	0.8	0.834	8.44476e-09
Rap1b	5.36512e-13	-0.114798	0.934	0.933	8.60779e-09
Ikbkb	5.39289e-13	-0.127498	0.329	0.391	8.65235e-09
Ifi209	5.4343e-13	-0.0932166	0.166	0.233	8.71878e-09
Cdc26	5.80384e-13	0.105187	0.535	0.453	9.31168e-09
Ruvbl2	5.84312e-13	0.117567	0.536	0.458	9.3747e-09
Itpr1	6.05768e-13	0.120113	0.351	0.276	9.71894e-09
Zeb1	6.27066e-13	-0.105077	0.197	0.264	1.00607e-08
Sorl1	6.27956e-13	-0.122487	0.283	0.356	1.00749e-08
Morf4l2	6.40595e-13	0.131277	0.699	0.631	1.02777e-08
Dok2	6.54479e-13	-0.150009	0.643	0.683	1.05005e-08
Rbm17	6.87193e-13	0.12366	0.719	0.661	1.10253e-08
Ift57	7.10199e-13	0.0616302	0.218	0.147	1.13944e-08
Anxa1	7.20197e-13	-0.149141	0.513	0.578	1.15548e-08
Kit	7.43015e-13	0.0700374	0.191	0.126	1.19209e-08
Nle1	7.54914e-13	0.0613647	0.189	0.124	1.21118e-08
Slirp	7.68936e-13	0.0936835	0.366	0.283	1.23368e-08
H2afz	8.28959e-13	-0.0795693	0.996	0.996	1.32998e-08
Snx3	8.32484e-13	0.113308	0.91	0.887	1.33564e-08
Tmbim4	9.00683e-13	0.114572	0.748	0.69	1.44506e-08
Isg15	9.3721e-13	-0.146044	0.25	0.317	1.50366e-08
Tomm70a	9.48234e-13	0.144537	0.579	0.504	1.52135e-08
Nlrc3	9.53315e-13	-0.110805	0.143	0.202	1.5295e-08
Psmc5	9.5408e-13	0.114575	0.708	0.65	1.53073e-08
Tsfm	9.57093e-13	0.0931753	0.418	0.33	1.53556e-08
Uhrf2	9.97892e-13	0.132935	0.642	0.556	1.60102e-08
Ubash3a	1.01294e-12	-0.125665	0.34	0.407	1.62517e-08
Agfg2	1.03942e-12	-0.117273	0.316	0.383	1.66765e-08
Cyc1	1.07057e-12	0.120164	0.845	0.815	1.71762e-08
Snrnp27	1.11748e-12	0.107853	0.605	0.523	1.79289e-08
Mpdu1	1.1541e-12	0.106331	0.603	0.522	1.85164e-08
Rdm1	1.17639e-12	-0.135733	0.488	0.551	1.8874e-08
Sfr1	1.19932e-12	0.110156	0.828	0.78	1.92418e-08
Fh1	1.30399e-12	0.123513	0.589	0.517	2.09213e-08
Rpl35a	1.30954e-12	0.0626285	1	0.998	2.10103e-08
Ppp1cc	1.34616e-12	-0.116371	0.931	0.933	2.15978e-08
Lmf2	1.3681e-12	-0.133199	0.363	0.425	2.19497e-08
Mrpl46	1.3687e-12	0.0824429	0.351	0.266	2.19595e-08
Hnrnpul1	1.37595e-12	-0.116535	0.688	0.73	2.20758e-08
Usp25	1.38451e-12	-0.123032	0.407	0.473	2.22131e-08
Csnk2b	1.39706e-12	-0.0926226	0.961	0.964	2.24144e-08
Crim1	1.41012e-12	-0.065558	0.057	0.1	2.26239e-08
Ndufc2	1.41274e-12	0.108662	0.885	0.868	2.26659e-08
Cerk	1.42157e-12	-0.0793052	0.093	0.147	2.28076e-08
Pgd	1.47086e-12	0.098732	0.423	0.338	2.35984e-08
Mis18bp1	1.49276e-12	-0.142061	0.323	0.387	2.39499e-08
Wdr12	1.59522e-12	0.0832462	0.274	0.201	2.55938e-08
Serpinb9	1.60042e-12	-0.167261	0.887	0.888	2.56772e-08
Gzmb	1.61611e-12	0.168512	0.99	0.992	2.59289e-08
Cd93	1.63397e-12	-0.113431	0.2	0.264	2.62155e-08
Cdc20	1.67525e-12	-0.237387	0.48	0.53	2.68777e-08
Anxa11	1.70824e-12	-0.13439	0.511	0.565	2.74069e-08
Itk	1.71622e-12	-0.10907	0.819	0.852	2.75351e-08
Vkorc1	1.76527e-12	0.0962758	0.395	0.31	2.83221e-08
Sco2	1.78089e-12	0.0545605	0.168	0.106	2.85726e-08
Cyb5b	1.87246e-12	0.109889	0.533	0.448	3.00418e-08
Eef1akmt1	1.89857e-12	0.0800209	0.369	0.286	3.04607e-08
Ddx54	1.91031e-12	0.104333	0.445	0.358	3.0649e-08
Fam110a	1.92608e-12	0.117246	0.473	0.394	3.0902e-08
Gimap8	1.95669e-12	-0.126089	0.273	0.342	3.13931e-08
Aasdhppt	2.00748e-12	0.0769331	0.319	0.238	3.22081e-08
Msto1	2.03881e-12	0.0739421	0.242	0.171	3.27106e-08
Ttc7	2.03954e-12	-0.0993096	0.227	0.294	3.27224e-08
Xbp1	2.05629e-12	0.130003	0.621	0.548	3.29911e-08
Apoo	2.10939e-12	0.0887018	0.348	0.268	3.38431e-08
Itpr2	2.23133e-12	-0.0746647	0.105	0.159	3.57995e-08
Fah	2.23196e-12	0.0554127	0.126	0.075	3.58096e-08
Upp1	2.26113e-12	0.129263	0.506	0.421	3.62776e-08
Selenok	2.32152e-12	0.113024	0.898	0.882	3.72464e-08
Rrp12	2.3687e-12	0.0528739	0.144	0.088	3.80034e-08
Prr11	2.37786e-12	-0.107757	0.159	0.218	3.81503e-08
Rnf126	2.40781e-12	0.114675	0.486	0.403	3.86309e-08
Glrx5	2.41076e-12	0.11436	0.67	0.614	3.86783e-08
Nudt5	2.47574e-12	0.110352	0.594	0.518	3.97208e-08
Srfbp1	2.56105e-12	0.0719149	0.171	0.112	4.10895e-08
Psmg1	2.66699e-12	0.0847045	0.306	0.23	4.27892e-08
Slc35b1	2.71518e-12	0.101895	0.549	0.46	4.35624e-08
Ezh2	2.76048e-12	-0.13329	0.792	0.813	4.42891e-08
Eif5b	2.82148e-12	0.114698	0.617	0.54	4.52678e-08
Mpzl3	2.94753e-12	0.0560998	0.127	0.075	4.72902e-08
Psmb10	3.08827e-12	-0.144237	0.692	0.718	4.95481e-08
Cenpm	3.1204e-12	-0.132625	0.52	0.573	5.00636e-08
Zc3h15	3.26673e-12	0.115894	0.782	0.723	5.24114e-08
Glrx2	3.2989e-12	0.105592	0.474	0.392	5.29275e-08
Cenpl	3.33165e-12	-0.10734	0.309	0.376	5.34529e-08
Surf2	3.37299e-12	0.0769281	0.248	0.177	5.41162e-08
Endog	3.40446e-12	0.0526065	0.16	0.101	5.46212e-08
Gpr34	3.49632e-12	-0.0880985	0.158	0.218	5.60949e-08
Zdhhc20	3.5299e-12	-0.116231	0.512	0.577	5.66337e-08
Uqcr11	3.54795e-12	0.118037	0.76	0.711	5.69233e-08
Ostc	3.63776e-12	0.115081	0.841	0.816	5.83642e-08
Plk1	3.6427e-12	-0.154882	0.472	0.526	5.84435e-08
Pcbp1	3.70768e-12	0.0930099	0.968	0.959	5.9486e-08
Mrpl39	3.78275e-12	0.0945134	0.428	0.346	6.06904e-08
mt-Nd5	3.8293e-12	0.1866	0.872	0.837	6.14373e-08
Ppp3ca	4.03911e-12	-0.116782	0.347	0.41	6.48035e-08
Kif20a	4.24541e-12	-0.13539	0.345	0.405	6.81134e-08
Cd55	4.31802e-12	0.0891844	0.11	0.062	6.92782e-08
Il16	4.422e-12	-0.0888873	0.227	0.293	7.09465e-08
Pgls	4.43612e-12	-0.122328	0.909	0.931	7.11731e-08
Gtf2e2	4.45974e-12	0.0918473	0.478	0.389	7.15521e-08
Rack1	4.91705e-12	0.0737317	1	0.999	7.88892e-08
Kif15	5.02517e-12	-0.147991	0.613	0.656	8.06238e-08
1600002K03Rik	5.07548e-12	0.0644146	0.183	0.121	8.14309e-08
Il3ra	5.28255e-12	-0.0890106	0.248	0.318	8.47533e-08
Il17ra	5.49383e-12	-0.0696788	0.143	0.203	8.8143e-08
Elp6	5.93217e-12	0.0491598	0.148	0.092	9.51757e-08
Abhd8	6.00564e-12	-0.103176	0.293	0.358	9.63545e-08
Rpl29	6.48209e-12	0.0592013	1	1	1.03999e-07
Gtf2h5	7.04202e-12	0.111823	0.777	0.731	1.12982e-07
Uqcr10	7.17235e-12	0.106967	0.883	0.866	1.15073e-07
Haus4	7.28701e-12	-0.134836	0.662	0.7	1.16913e-07
Mark2	7.52638e-12	-0.142214	0.385	0.446	1.20753e-07
Psmb3	7.57508e-12	0.0985599	0.96	0.951	1.21535e-07
Arhgap25	7.62915e-12	-0.063339	0.079	0.128	1.22402e-07
Rufy2	7.92964e-12	-0.068879	0.076	0.123	1.27223e-07
Abhd14a	8.05936e-12	0.0586853	0.153	0.097	1.29304e-07
Nol8	8.32332e-12	0.0759604	0.233	0.165	1.33539e-07
Polr1b	8.325e-12	0.0418968	0.102	0.056	1.33566e-07
Pop1	9.25483e-12	0.0514049	0.158	0.1	1.48484e-07
Bop1	9.29198e-12	0.0729442	0.304	0.227	1.4908e-07
Hp1bp3	9.44517e-12	-0.157961	0.73	0.759	1.51538e-07
B4galnt1	9.67429e-12	-0.118874	0.904	0.922	1.55214e-07
Atp6v0c	9.76675e-12	0.116149	0.919	0.895	1.56698e-07
Ndufb3	9.82538e-12	0.107819	0.777	0.732	1.57638e-07
Dapk2	9.84196e-12	-0.0900911	0.224	0.292	1.57904e-07
Tmem163	1.01851e-11	0.0986434	0.501	0.422	1.6341e-07
Ube2v2	1.06867e-11	0.0945274	0.444	0.367	1.71458e-07
Acoxl	1.0825e-11	-0.0886032	0.171	0.234	1.73676e-07
Ndufaf4	1.0882e-11	0.0769159	0.239	0.171	1.74591e-07
Arf1	1.15086e-11	0.104267	0.937	0.934	1.84644e-07
Rwdd4a	1.18562e-11	0.0859576	0.365	0.283	1.90221e-07
Polr2g	1.21874e-11	0.113259	0.699	0.646	1.95534e-07
Gbp2	1.24247e-11	-0.0742158	0.138	0.196	1.99341e-07
Nudcd2	1.28407e-11	0.117645	0.612	0.543	2.06016e-07
Galnt10	1.30932e-11	-0.0767681	0.11	0.161	2.10067e-07
Atp5j	1.34222e-11	0.106441	0.97	0.963	2.15346e-07
Gm156	1.38651e-11	0.132128	0.102	0.057	2.22452e-07
Gsk3b	1.42851e-11	-0.123655	0.452	0.512	2.2919e-07
Mrps31	1.45081e-11	0.0757382	0.251	0.18	2.32768e-07
Akr1e1	1.55971e-11	0.0632993	0.145	0.091	2.5024e-07
Mrps21	1.58093e-11	0.119624	0.749	0.691	2.53644e-07
Bcr	1.58152e-11	0.0710458	0.229	0.163	2.5374e-07
Higd1a	1.73468e-11	0.114489	0.918	0.903	2.78312e-07
Eif6	1.75589e-11	0.114691	0.773	0.736	2.81715e-07
Kif14	1.76428e-11	-0.116841	0.225	0.286	2.83062e-07
Psmd12	1.7758e-11	0.126328	0.664	0.606	2.8491e-07
Ddost	1.78495e-11	0.110187	0.898	0.881	2.86378e-07
Bloc1s2	1.82053e-11	0.103619	0.474	0.395	2.92086e-07
Tcf3	1.90029e-11	-0.110611	0.455	0.511	3.04882e-07
Alkbh7	1.94603e-11	0.072526	0.236	0.168	3.12221e-07
Ciapin1	1.97005e-11	0.11324	0.651	0.586	3.16075e-07
Ddb2	1.98897e-11	-0.0774526	0.135	0.191	3.19111e-07
Ergic1	1.99821e-11	0.103256	0.509	0.428	3.20593e-07
Ckap2	2.15047e-11	-0.119955	0.289	0.351	3.45022e-07
Ell2	2.17521e-11	0.0900577	0.307	0.233	3.4899e-07
Stim1	2.18802e-11	-0.111391	0.329	0.388	3.51046e-07
Zmiz1	2.26055e-11	-0.118165	0.571	0.622	3.62683e-07
Cd9	2.27406e-11	0.0789532	0.181	0.122	3.64849e-07
Fau	2.36484e-11	-0.0719575	1	1	3.79415e-07
Vdac1	2.37827e-11	0.119174	0.849	0.817	3.8157e-07
Lcn4	2.46535e-11	-0.0716724	0.114	0.168	3.9554e-07
Rrp8	2.5019e-11	0.0657735	0.217	0.153	4.01405e-07
Mrpl37	2.53123e-11	0.0947182	0.407	0.324	4.0611e-07
Fndc3a	2.55295e-11	-0.13663	0.462	0.521	4.09595e-07
Pcnx4	2.56282e-11	0.0540592	0.15	0.095	4.11179e-07
Ssbp3	2.59003e-11	0.0915528	0.415	0.334	4.15545e-07
Ier5	2.6281e-11	0.108451	0.5	0.42	4.21653e-07
Impdh2	2.64082e-11	0.0914369	0.904	0.886	4.23693e-07
Sf3b6	2.67133e-11	0.103351	0.893	0.865	4.28588e-07
Lamtor5	2.73977e-11	0.108127	0.665	0.592	4.39569e-07
Tmed9	2.74983e-11	0.111825	0.892	0.869	4.41182e-07
Fcho2	2.79799e-11	-0.0884827	0.151	0.208	4.48909e-07
Polr2k	2.80464e-11	0.104149	0.565	0.486	4.49977e-07
Tmem33	2.81212e-11	0.103077	0.547	0.46	4.51177e-07
Slc38a2	2.88385e-11	-0.137999	0.669	0.711	4.62684e-07
Slc16a3	2.94969e-11	0.135591	0.775	0.707	4.73249e-07
Rad51ap1	2.96307e-11	-0.128179	0.479	0.534	4.75395e-07
Lcp2	3.01192e-11	-0.113753	0.669	0.708	4.83232e-07
Gfm1	3.06224e-11	0.0770674	0.277	0.204	4.91306e-07
Aurkb	3.0919e-11	-0.128612	0.686	0.723	4.96065e-07
Ing2	3.12023e-11	-0.117824	0.368	0.425	5.0061e-07
Rab5if	3.14531e-11	0.10467	0.822	0.795	5.04633e-07
Bcap29	3.51251e-11	0.100785	0.562	0.487	5.63547e-07
Clk1	3.64144e-11	-0.110317	0.514	0.574	5.84232e-07
Tmem258	3.70021e-11	0.107229	0.844	0.834	5.93661e-07
Uck2	3.75224e-11	0.101724	0.525	0.446	6.0201e-07
Sh2d3c	3.75731e-11	-0.0834968	0.128	0.18	6.02823e-07
Kmt2a	3.77946e-11	-0.109003	0.383	0.446	6.06377e-07
Ifrd2	3.80098e-11	0.0566763	0.204	0.14	6.09829e-07
Anapc5	3.80641e-11	-0.116829	0.868	0.88	6.10701e-07
Zfp652	3.92774e-11	-0.0608086	0.089	0.137	6.30166e-07
Srp9	4.00484e-11	0.100685	0.91	0.902	6.42536e-07
Tut4	4.08487e-11	-0.111944	0.358	0.42	6.55376e-07
Rnf19a	4.3792e-11	-0.116603	0.33	0.393	7.02598e-07
Slc35c2	4.54048e-11	0.0753706	0.336	0.261	7.28475e-07
Ubn1	4.54177e-11	-0.129914	0.572	0.625	7.28681e-07
Hmgn1	4.55504e-11	0.105162	0.412	0.338	7.30811e-07
Grpel1	4.61503e-11	0.106061	0.712	0.664	7.40435e-07
Dusp16	4.65077e-11	0.0579828	0.188	0.128	7.46169e-07
Errfi1	4.65908e-11	-0.129693	0.26	0.323	7.47502e-07
Qtrt1	4.78974e-11	0.0531613	0.177	0.117	7.68466e-07
Utp4	4.8247e-11	0.0800012	0.289	0.218	7.74075e-07
Nol7	5.04965e-11	0.100326	0.899	0.88	8.10166e-07
Nudt4	5.15193e-11	-0.141132	0.498	0.546	8.26576e-07
Dcaf13	5.21986e-11	0.0914678	0.438	0.357	8.37474e-07
Rae1	5.27512e-11	0.103874	0.55	0.477	8.46341e-07
Junb	5.28321e-11	-0.218695	0.965	0.967	8.47638e-07
Hmmr	5.32573e-11	-0.163505	0.57	0.613	8.5446e-07
Dock11	5.52801e-11	-0.112065	0.406	0.468	8.86914e-07
Lcp1	5.58888e-11	-0.0948161	0.995	0.998	8.9668e-07
Amz2	5.90819e-11	-0.0822396	0.115	0.167	9.4791e-07
Tcp11l1	6.10772e-11	0.0423455	0.117	0.069	9.79923e-07
Commd8	6.19035e-11	-0.11603	0.395	0.453	9.9318e-07
Iqgap2	6.2345e-11	-0.115152	0.342	0.402	1.00026e-06
Pea15a	6.29872e-11	-0.0912298	0.19	0.25	1.01057e-06
Ep400	6.42933e-11	-0.11367	0.504	0.556	1.03152e-06
Psmb5	6.46496e-11	0.101452	0.898	0.89	1.03724e-06
Ampd2	6.86523e-11	0.0556605	0.164	0.109	1.10146e-06
Rtcb	6.87571e-11	0.117442	0.646	0.581	1.10314e-06
Galk1	7.246e-11	0.107962	0.717	0.655	1.16255e-06
Ufm1	7.35985e-11	0.104598	0.51	0.435	1.18081e-06
Rps12	7.79527e-11	0.0798022	1	0.999	1.25067e-06
Epn1	8.01527e-11	-0.105113	0.421	0.48	1.28597e-06
Cops9	8.04521e-11	0.104932	0.684	0.616	1.29077e-06
Mtap	8.22945e-11	0.0951195	0.392	0.317	1.32033e-06
Rdx	8.79957e-11	0.117317	0.642	0.572	1.4118e-06
Ppie	9.22064e-11	0.0991819	0.488	0.41	1.47936e-06
Prrc2b	9.46504e-11	-0.109846	0.375	0.435	1.51857e-06
H2-Q10	9.50984e-11	0.0752081	0.277	0.207	1.52576e-06
Dnajc12	9.76464e-11	0.0461401	0.129	0.08	1.56664e-06
Mettl16	9.83042e-11	0.076803	0.306	0.234	1.57719e-06
Rab35	9.84629e-11	-0.0987716	0.35	0.412	1.57974e-06
Map2k3	1.03166e-10	0.111305	0.697	0.649	1.65519e-06
Chd3	1.04231e-10	-0.0936119	0.171	0.23	1.67228e-06
Il4ra	1.07995e-10	-0.120908	0.341	0.401	1.73266e-06
Mrpl16	1.11168e-10	0.0902234	0.428	0.353	1.78357e-06
Elf1	1.11509e-10	-0.134163	0.744	0.777	1.78905e-06
Spag7	1.11953e-10	0.107648	0.555	0.483	1.79617e-06
Smyd2	1.15364e-10	0.0738746	0.279	0.209	1.8509e-06
Ndufaf1	1.15573e-10	0.0431435	0.161	0.105	1.85426e-06
Ptrhd1	1.17189e-10	0.0704109	0.251	0.183	1.88019e-06
Bcl2a1b	1.17642e-10	-0.127222	0.886	0.885	1.88745e-06
Pnkd	1.19367e-10	0.0998813	0.509	0.433	1.91512e-06
Thy1	1.20129e-10	-0.083797	0.998	0.998	1.92734e-06
Snhg6	1.20766e-10	0.0920343	0.339	0.265	1.93758e-06
Ctla2b	1.20788e-10	-0.123516	0.485	0.538	1.93792e-06
Kcna3	1.21942e-10	-0.0534052	0.074	0.119	1.95644e-06
Hbs1l	1.22924e-10	0.090638	0.455	0.375	1.97218e-06
Tm2d3	1.27802e-10	0.0728987	0.28	0.212	2.05046e-06
Znrd2	1.30352e-10	0.0993234	0.424	0.348	2.09136e-06
Dazap2	1.35789e-10	-0.100111	0.866	0.881	2.17859e-06
Tacc3	1.38207e-10	-0.132748	0.755	0.79	2.21739e-06
Arid1a	1.38653e-10	-0.107755	0.467	0.526	2.22454e-06
Erh	1.39317e-10	0.0972671	0.877	0.846	2.23521e-06
Aph1a	1.39381e-10	-0.118046	0.563	0.612	2.23623e-06
Rpl38	1.48529e-10	-0.0879557	0.992	0.992	2.38299e-06
Uqcrc1	1.56348e-10	0.103737	0.818	0.796	2.50844e-06
Tmem39a	1.56724e-10	0.0571817	0.298	0.225	2.51448e-06
Utp18	1.57898e-10	0.0856373	0.4	0.322	2.53332e-06
Clns1a	1.58445e-10	0.1027	0.602	0.533	2.54209e-06
Pacs1	1.5971e-10	-0.0794572	0.129	0.18	2.56239e-06
Dars	1.6194e-10	0.110758	0.673	0.605	2.59816e-06
Decr1	1.63598e-10	0.0534867	0.191	0.132	2.62477e-06
Rrp1b	1.77302e-10	0.0861093	0.396	0.321	2.84464e-06
Esco2	1.80572e-10	-0.137694	0.425	0.477	2.89709e-06
Jagn1	1.84952e-10	0.0605304	0.244	0.178	2.96737e-06
Naa25	1.85625e-10	0.0552017	0.174	0.118	2.97817e-06
Ddx10	1.89055e-10	0.108941	0.468	0.397	3.0332e-06
Cdca8	2.00546e-10	-0.121496	0.864	0.876	3.21756e-06
Yrdc	2.02488e-10	0.0930343	0.454	0.38	3.24872e-06
Irf7	2.0774e-10	-0.0884603	0.138	0.192	3.33298e-06
Ppil3	2.10131e-10	0.0876302	0.427	0.349	3.37134e-06
Eprs	2.1146e-10	0.106409	0.776	0.727	3.39267e-06
Cox5a	2.17108e-10	0.0756793	0.988	0.988	3.48327e-06
Bet1	2.18974e-10	0.0798466	0.308	0.237	3.51322e-06
Acap2	2.2131e-10	-0.109379	0.333	0.395	3.55069e-06
Rinl	2.23586e-10	-0.12399	0.571	0.611	3.58722e-06
Tmem50a	2.27848e-10	-0.0887667	0.894	0.901	3.6556e-06
Ube2f	2.32341e-10	0.0640179	0.316	0.241	3.72767e-06
Cinp	2.36831e-10	0.0905779	0.426	0.352	3.79972e-06
Cic	2.38228e-10	-0.0844515	0.145	0.198	3.82213e-06
Bcl3	2.39334e-10	-0.128382	0.281	0.337	3.83988e-06
Rps6	2.42145e-10	0.0763654	0.999	0.999	3.88497e-06
Klc1	2.43179e-10	0.0937828	0.362	0.289	3.90156e-06
Lamb3	2.84896e-10	-0.0701409	0.141	0.196	4.57087e-06
Mapk3	2.86807e-10	-0.122651	0.421	0.473	4.60153e-06
Lrrc59	2.89137e-10	0.116238	0.591	0.534	4.63891e-06
Usp16	2.90925e-10	0.0767196	0.449	0.37	4.66759e-06
Aen	2.91244e-10	0.0780468	0.31	0.24	4.67271e-06
Syne3	2.93456e-10	-0.10186	0.266	0.325	4.70822e-06
Mrps27	3.00407e-10	0.05636	0.179	0.124	4.81973e-06
Zbp1	3.03089e-10	-0.100767	0.278	0.338	4.86277e-06
Celf2	3.13118e-10	-0.120028	0.856	0.871	5.02367e-06
Hist3h2ba	3.16161e-10	-0.118467	0.175	0.232	5.07248e-06
Mrpl3	3.16871e-10	0.090078	0.399	0.324	5.08388e-06
Coq3	3.26427e-10	0.0498469	0.188	0.13	5.2372e-06
BC031181	3.28421e-10	0.0972848	0.69	0.631	5.26919e-06
Tax1bp1	3.30129e-10	0.105975	0.887	0.864	5.2966e-06
Ddx1	3.32971e-10	0.0926771	0.471	0.39	5.34219e-06
Tmem216	3.38662e-10	0.0388054	0.14	0.09	5.4335e-06
Strap	3.39389e-10	0.11177	0.786	0.744	5.44516e-06
E2f4	3.41973e-10	0.111269	0.732	0.686	5.48662e-06
Abcb1b	3.43415e-10	-0.12469	0.33	0.386	5.50976e-06
Sdf2l1	3.43682e-10	0.135949	0.761	0.726	5.51404e-06
Fcer1g	3.43953e-10	-0.207673	0.384	0.452	5.51838e-06
Hmbs	3.48514e-10	0.0941689	0.456	0.378	5.59156e-06
Ube2h	3.59064e-10	-0.08882	0.231	0.291	5.76082e-06
Rsrc2	3.83497e-10	-0.108944	0.583	0.63	6.15282e-06
Dlgap4	3.88071e-10	0.0443882	0.168	0.113	6.22621e-06
Fam107b	4.06785e-10	0.118318	0.928	0.91	6.52646e-06
Rraga	4.16006e-10	0.0845674	0.407	0.33	6.67441e-06
Ndufv2	4.16457e-10	0.103841	0.863	0.838	6.68164e-06
Il18rap	4.1838e-10	-0.108012	0.439	0.5	6.71249e-06
Ap3b1	4.20521e-10	0.120655	0.621	0.55	6.74685e-06
Tbrg1	4.28832e-10	0.109466	0.741	0.692	6.88019e-06
Psmd11	4.34876e-10	0.10151	0.749	0.705	6.97715e-06
Ctsb	4.65125e-10	-0.107954	0.695	0.736	7.46247e-06
Stt3a	4.71207e-10	0.106445	0.707	0.653	7.56005e-06
Cebpz	4.71462e-10	0.0861435	0.415	0.336	7.56414e-06
2810004N23Rik	4.90202e-10	0.0727522	0.276	0.21	7.8648e-06
Smarcd2	4.95799e-10	-0.0965524	0.403	0.462	7.9546e-06
Ube2t	4.98117e-10	-0.109344	0.41	0.465	7.99179e-06
Gpaa1	5.27011e-10	-0.11478	0.452	0.507	8.45537e-06
Eif4g1	5.28997e-10	0.123668	0.73	0.688	8.48722e-06
4932438A13Rik	5.30679e-10	-0.119336	0.389	0.445	8.51422e-06
Znhit6	5.31108e-10	0.0577772	0.201	0.141	8.5211e-06
Dleu2	5.65458e-10	-0.0676628	0.13	0.182	9.0722e-06
Pfdn2	5.80467e-10	0.106095	0.757	0.715	9.31301e-06
Nkapd1	5.8832e-10	0.0591669	0.231	0.167	9.439e-06
Chd7	6.03467e-10	-0.119799	0.682	0.716	9.68202e-06
Ndufs6	6.06457e-10	0.0956607	0.705	0.657	9.73e-06
9130401M01Rik	6.12322e-10	0.0861924	0.402	0.325	9.82409e-06
Stc2	6.27221e-10	-0.066864	0.095	0.141	1.00631e-05
Rhoa	6.40717e-10	-0.0732855	0.975	0.972	1.02797e-05
Pik3ap1	6.62819e-10	-0.128056	0.376	0.432	1.06343e-05
Tmem165	6.68408e-10	0.0871285	0.437	0.361	1.07239e-05
Bola1	6.76434e-10	0.0712988	0.276	0.208	1.08527e-05
Snd1	6.8236e-10	0.100204	0.526	0.448	1.09478e-05
Prkar1a	7.11602e-10	-0.0932607	0.96	0.965	1.14169e-05
Gart	7.58652e-10	0.0774801	0.38	0.302	1.21718e-05
Mrps22	7.67184e-10	0.0635098	0.261	0.195	1.23087e-05
Rnaseh1	7.71477e-10	0.0523878	0.23	0.167	1.23776e-05
Pigp	7.90321e-10	0.102264	0.453	0.381	1.26799e-05
Tmem238	7.97861e-10	0.0640844	0.314	0.24	1.28009e-05
Rpl30	8.06537e-10	0.0520257	1	1	1.29401e-05
Dimt1	8.13054e-10	0.0481562	0.235	0.171	1.30446e-05
Elk4	8.32428e-10	-0.0762745	0.139	0.19	1.33555e-05
Anxa6	8.4189e-10	-0.113162	0.902	0.904	1.35073e-05
Fyn	8.46952e-10	-0.107694	0.505	0.553	1.35885e-05
Pih1d1	8.5712e-10	-0.121924	0.436	0.488	1.37516e-05
Mrps12	8.67185e-10	0.0996437	0.637	0.575	1.39131e-05
Psmc6	8.94027e-10	0.103273	0.719	0.674	1.43438e-05
Cdkn3	8.96262e-10	-0.128741	0.467	0.524	1.43796e-05
Lasp1	8.97724e-10	-0.108966	0.583	0.625	1.44031e-05
Itgav	9.05234e-10	-0.122674	0.66	0.696	1.45236e-05
Naa15	9.33483e-10	0.094347	0.524	0.451	1.49768e-05
Elmo2	9.71027e-10	-0.107991	0.398	0.458	1.55792e-05
Dtd1	9.81716e-10	0.0691268	0.27	0.206	1.57506e-05
Calm1	1.01179e-09	0.0792647	0.998	0.996	1.62332e-05
Etf1	1.01249e-09	0.100064	0.706	0.652	1.62444e-05
Cnbp	1.02299e-09	0.0849823	0.979	0.975	1.64129e-05
Rhoc	1.03689e-09	0.101224	0.329	0.264	1.66359e-05
mt-Co3	1.03765e-09	0.114387	0.999	0.998	1.6648e-05
R3hdm4	1.08589e-09	-0.107547	0.566	0.6	1.7422e-05
Spp1	1.12761e-09	0.30727	0.83	0.791	1.80914e-05
Hist1h3e	1.1279e-09	-0.143435	0.441	0.49	1.80961e-05
Smarcc2	1.12825e-09	-0.126086	0.444	0.495	1.81016e-05
Cd99l2	1.20263e-09	0.0561504	0.181	0.127	1.92951e-05
Sf3a3	1.21696e-09	0.0931429	0.598	0.521	1.95249e-05
B4galt5	1.27239e-09	0.0745434	0.248	0.186	2.04143e-05
Ccng1	1.28347e-09	0.176242	0.659	0.612	2.05921e-05
G3bp1	1.34323e-09	0.0867958	0.891	0.872	2.15508e-05
Mien1	1.35166e-09	0.106557	0.66	0.608	2.1686e-05
Dnajb11	1.3788e-09	0.114032	0.725	0.684	2.21215e-05
Slc9a3r1	1.39493e-09	-0.0966184	0.704	0.74	2.23802e-05
Rangap1	1.39589e-09	-0.114467	0.724	0.744	2.23956e-05
Gm43042	1.44609e-09	-0.0798176	0.142	0.194	2.32011e-05
Psmd6	1.4706e-09	0.111062	0.607	0.559	2.35943e-05
Dpm2	1.47509e-09	0.0769408	0.394	0.317	2.36664e-05
Gpr18	1.49759e-09	-0.115289	0.253	0.307	2.40273e-05
Ddx24	1.53808e-09	0.109383	0.696	0.636	2.4677e-05
Trmt6	1.57604e-09	0.0820168	0.348	0.277	2.5286e-05
Mrpl54	1.57674e-09	0.0939443	0.839	0.812	2.52972e-05
Rbmx2	1.60734e-09	0.0678835	0.296	0.229	2.57882e-05
Ccl4	1.61593e-09	-0.09898	0.262	0.325	2.5926e-05
Csrnp1	1.62452e-09	-0.120633	0.46	0.519	2.60638e-05
Arl3	1.63046e-09	0.0910547	0.442	0.366	2.61591e-05
Serf1	1.70296e-09	0.048235	0.134	0.087	2.73224e-05
Ccl3	1.71191e-09	0.275188	0.134	0.088	2.74659e-05
Nol11	1.73551e-09	0.092895	0.37	0.306	2.78446e-05
Spag5	1.75136e-09	-0.105225	0.302	0.354	2.80987e-05
Nfu1	1.7632e-09	0.0986559	0.521	0.452	2.82887e-05
Tpm4	1.84396e-09	-0.0976684	0.924	0.931	2.95845e-05
Aig1	1.85166e-09	0.0546289	0.203	0.146	2.9708e-05
Coa3	1.91444e-09	0.0967354	0.681	0.631	3.07152e-05
Suco	1.98408e-09	-0.110947	0.387	0.443	3.18327e-05
Capg	2.00168e-09	0.0827579	0.952	0.934	3.2115e-05
Pttg1	2.0459e-09	0.102766	0.614	0.55	3.28244e-05
Thop1	2.05339e-09	0.0583521	0.219	0.159	3.29446e-05
Miip	2.07707e-09	-0.108207	0.268	0.322	3.33245e-05
Tapbpl	2.13761e-09	-0.108033	0.325	0.382	3.42958e-05
Hilpda	2.15058e-09	0.172891	0.876	0.853	3.45039e-05
Adk	2.24488e-09	0.0510993	0.207	0.148	3.60168e-05
Tent5c	2.2692e-09	-0.0665409	0.081	0.122	3.64071e-05
D8Ertd738e	2.27934e-09	0.0857556	0.941	0.938	3.65697e-05
Spcs2	2.28319e-09	0.0991501	0.886	0.876	3.66315e-05
Spata6	2.32609e-09	-0.0873346	0.243	0.3	3.73198e-05
Rpf1	2.40833e-09	0.0692633	0.309	0.239	3.86392e-05
Hells	2.43952e-09	0.103711	0.604	0.531	3.91396e-05
Ak6	2.4612e-09	0.0955671	0.468	0.4	3.94875e-05
AC149090.1	2.48673e-09	-0.0830136	0.109	0.153	3.98971e-05
Metrn	2.53981e-09	-0.114398	0.376	0.427	4.07488e-05
Mrpl55	2.54374e-09	0.0861528	0.512	0.439	4.08118e-05
Nsd2	2.54655e-09	-0.11951	0.657	0.688	4.08568e-05
Isyna1	2.61461e-09	0.093816	0.553	0.488	4.19488e-05
Ociad1	2.72239e-09	0.110531	0.792	0.746	4.3678e-05
Iqgap3	2.74485e-09	-0.0630812	0.086	0.128	4.40384e-05
Alg8	2.75814e-09	0.059383	0.278	0.211	4.42516e-05
Elf4	2.85032e-09	-0.0969646	0.237	0.291	4.57305e-05
Cdc42se2	2.88067e-09	-0.0951949	0.394	0.452	4.62174e-05
Serpina3g	2.91914e-09	-0.152398	0.461	0.514	4.68347e-05
Depdc1b	2.93478e-09	-0.05609	0.092	0.136	4.70856e-05
Bloc1s1	2.94691e-09	-0.105438	0.361	0.416	4.72802e-05
Ddx47	2.99776e-09	0.103511	0.561	0.49	4.8096e-05
Pip5k1c	3.0102e-09	-0.0728949	0.127	0.174	4.82956e-05
Agpat5	3.0428e-09	0.0783313	0.386	0.312	4.88187e-05
Rfc4	3.11553e-09	0.107551	0.625	0.57	4.99855e-05
Ndufb7	3.17157e-09	0.0923181	0.927	0.929	5.08846e-05
Slc38a10	3.18711e-09	-0.100692	0.368	0.42	5.1134e-05
Ctnna1	3.20987e-09	-0.0971347	0.355	0.415	5.14992e-05
Gm5547	3.25563e-09	-0.0491226	0.074	0.114	5.22334e-05
Ric1	3.2585e-09	-0.0646748	0.099	0.143	5.22793e-05
Commd2	3.32822e-09	0.0886994	0.498	0.425	5.3398e-05
Irf2	3.36046e-09	-0.109697	0.454	0.505	5.39153e-05
Gins2	3.37506e-09	0.0895286	0.531	0.456	5.41495e-05
Stil	3.39207e-09	-0.0811327	0.214	0.268	5.44223e-05
Rnf141	3.55788e-09	-0.0584378	0.092	0.134	5.70826e-05
Med31	3.56235e-09	0.0615608	0.296	0.23	5.71544e-05
Nol9	3.57763e-09	0.0567443	0.228	0.167	5.73994e-05
Eif2b3	3.69866e-09	0.0644204	0.228	0.169	5.93412e-05
Nudcd1	3.79391e-09	0.0602855	0.214	0.157	6.08695e-05
Eea1	3.94159e-09	0.0890188	0.456	0.385	6.32389e-05
Ahsa2	3.94213e-09	0.0606542	0.292	0.224	6.32476e-05
Diaph3	3.94525e-09	-0.109638	0.519	0.571	6.32976e-05
Cpsf2	3.98454e-09	0.0833695	0.487	0.413	6.39279e-05
Pithd1	3.9868e-09	0.0758191	0.398	0.326	6.39643e-05
BE692007	4.04117e-09	-0.0546589	0.074	0.114	6.48366e-05
Dnttip2	4.10655e-09	0.0812474	0.417	0.343	6.58854e-05
Rpl32	4.11334e-09	0.0445115	1	0.999	6.59945e-05
Slamf7	4.13909e-09	-0.116273	0.666	0.693	6.64075e-05
Rab37	4.1893e-09	-0.0599571	0.111	0.159	6.72132e-05
Dynlrb1	4.2356e-09	0.0961944	0.855	0.82	6.79559e-05
Inf2	4.24783e-09	0.0466981	0.138	0.092	6.81522e-05
Arsb	4.36015e-09	-0.110294	0.516	0.568	6.99542e-05
Tle4	4.46721e-09	-0.0518584	0.08	0.121	7.16719e-05
Nsfl1c	4.56435e-09	0.0920431	0.581	0.517	7.32304e-05
Aldh7a1	4.72378e-09	0.0473404	0.174	0.122	7.57883e-05
Pink1	4.73538e-09	-0.0725189	0.154	0.204	7.59744e-05
Myl12a	4.74479e-09	0.0779684	0.985	0.989	7.61253e-05
Prkcb	5.05241e-09	-0.0964926	0.218	0.271	8.10608e-05
Sdad1	5.09113e-09	0.0618446	0.275	0.211	8.16821e-05
Tipin	5.14644e-09	0.109461	0.77	0.717	8.25695e-05
Ccdc115	5.15974e-09	0.07097	0.385	0.311	8.27829e-05
Hist1h1a	5.20059e-09	-0.122574	0.374	0.433	8.34382e-05
Vma21	5.2045e-09	0.0950141	0.604	0.538	8.3501e-05
Cemip2	5.29844e-09	-0.0816441	0.192	0.246	8.50081e-05
Mvp	5.31274e-09	0.0583044	0.303	0.235	8.52377e-05
Ccdc59	5.32702e-09	0.0957296	0.56	0.497	8.54667e-05
Gpr132	5.40224e-09	-0.1214	0.471	0.518	8.66735e-05
Asap1	5.45357e-09	-0.0553695	0.11	0.155	8.7497e-05
Rabggtb	5.48576e-09	0.100637	0.558	0.496	8.80135e-05
Mrpl1	5.49536e-09	0.0589955	0.222	0.165	8.81676e-05
Asxl2	5.49776e-09	-0.0883839	0.228	0.282	8.8206e-05
Pafah1b3	5.54759e-09	0.102809	0.459	0.393	8.90056e-05
Polr1a	5.6221e-09	0.048178	0.164	0.114	9.0201e-05
Elp5	5.78751e-09	0.0712223	0.476	0.403	9.28547e-05
Fam104a	5.91815e-09	0.0990172	0.63	0.568	9.49508e-05
Bhlhe40	5.93009e-09	-0.0914425	0.951	0.955	9.51424e-05
Prpf19	5.93545e-09	0.114435	0.66	0.619	9.52284e-05
Aldoa	5.9991e-09	0.0875007	0.999	0.997	9.62495e-05
Cbx6	6.06337e-09	-0.0468266	0.066	0.103	9.72807e-05
Rps5	6.13668e-09	0.0434291	1	0.999	9.84569e-05
Akap13	6.16576e-09	-0.0859908	0.905	0.919	9.89234e-05
Npm3	6.32471e-09	0.092107	0.867	0.848	0.000101474
Rbm27	6.47482e-09	0.0688661	0.401	0.325	0.000103882
Crls1	6.55303e-09	0.0380338	0.124	0.08	0.000105137
Rbbp6	6.55546e-09	0.0978794	0.445	0.381	0.000105176
Bcl2l1	6.56216e-09	0.0585583	0.255	0.194	0.000105283
Flt3l	6.56909e-09	-0.0978865	0.411	0.464	0.000105394
Cdk2ap1	6.59839e-09	0.0862086	0.395	0.324	0.000105865
Ifitm3	6.66307e-09	-0.161419	0.733	0.766	0.000106902
U2af1	6.80261e-09	0.101958	0.889	0.869	0.000109141
Epb41	6.82487e-09	-0.073992	0.219	0.275	0.000109498
Mdm2	6.82507e-09	0.108508	0.489	0.421	0.000109501
Pbrm1	6.86699e-09	-0.125404	0.636	0.667	0.000110174
Noa1	6.929e-09	0.0441761	0.19	0.135	0.000111169
Exosc7	7.01136e-09	0.0925005	0.474	0.411	0.00011249
mt-Nd4l	7.0313e-09	0.106621	0.954	0.937	0.00011281
Heatr3	7.22334e-09	0.0578508	0.171	0.12	0.000115891
Abcf1	7.37967e-09	0.10733	0.685	0.637	0.000118399
Pym1	7.41878e-09	0.0668321	0.274	0.209	0.000119027
Slc16a10	7.46097e-09	-0.0592413	0.066	0.102	0.000119704
Tnks	7.46321e-09	-0.0693067	0.118	0.163	0.00011974
Prdx4	7.72511e-09	0.0691035	0.347	0.276	0.000123942
2610001J05Rik	7.96329e-09	0.064617	0.364	0.294	0.000127763
H2-Q6	7.98294e-09	-0.106702	0.893	0.903	0.000128078
Lonp1	8.02921e-09	0.088077	0.485	0.41	0.000128821
Cbl	8.0482e-09	-0.104527	0.403	0.453	0.000129125
Cenpx	8.05391e-09	-0.108501	0.751	0.784	0.000129217
Ydjc	8.08537e-09	0.0396678	0.14	0.093	0.000129722
Tars	8.08603e-09	0.0822418	0.454	0.381	0.000129732
Sh2b1	8.44698e-09	-0.0803624	0.218	0.27	0.000135523
Erbin	8.56435e-09	-0.0891599	0.203	0.253	0.000137406
Pam16	8.62072e-09	0.0919483	0.711	0.666	0.000138311
Pgk1	8.79819e-09	0.0821986	0.993	0.989	0.000141158
Cluh	8.94417e-09	0.047234	0.148	0.1	0.0001435
Ptprs	8.95949e-09	0.0757125	0.266	0.208	0.000143746
Dnajc1	9.00837e-09	0.0930184	0.77	0.718	0.00014453
Tank	9.53632e-09	0.0708547	0.254	0.195	0.000153001
Ndfip1	9.54302e-09	0.104353	0.972	0.969	0.000153108
Psma6	9.55679e-09	0.096385	0.83	0.797	0.000153329
Snrpa	9.69205e-09	0.0923489	0.713	0.674	0.000155499
Esd	9.74619e-09	0.0941629	0.881	0.853	0.000156368
Bard1	9.80103e-09	-0.0875407	0.26	0.314	0.000157248
2210016F16Rik	9.87041e-09	0.0831211	0.51	0.439	0.000158361
Atp5g2	1.00756e-08	0.0629276	0.994	0.991	0.000161653
Ramp1	1.01743e-08	-0.0513568	0.095	0.139	0.000163237
Klhdc2	1.042e-08	0.0946908	0.493	0.422	0.000167178
Cfdp1	1.04481e-08	0.0993756	0.61	0.554	0.000167629
Ndufb8	1.0635e-08	0.0849227	0.908	0.905	0.000170627
Plcl2	1.06478e-08	-0.0559162	0.134	0.182	0.000170834
Thg1l	1.06755e-08	0.0417455	0.148	0.101	0.000171277
Prkcsh	1.07127e-08	0.0955203	0.686	0.629	0.000171875
Prmt7	1.07539e-08	0.0529947	0.229	0.169	0.000172536
Rab43	1.07564e-08	-0.0935618	0.194	0.244	0.000172576
Surf6	1.08213e-08	0.0465739	0.138	0.093	0.000173618
Ccdc102a	1.08717e-08	-0.0659281	0.139	0.188	0.000174425
Ndufc1	1.09609e-08	0.0854875	0.688	0.633	0.000175857
Zcchc17	1.11254e-08	0.085542	0.581	0.512	0.000178496
Galnt6	1.14535e-08	-0.115762	0.321	0.372	0.000183761
Smad7	1.16363e-08	-0.108263	0.423	0.478	0.000186693
Crebrf	1.16561e-08	-0.0704478	0.108	0.151	0.00018701
Sltm	1.17096e-08	0.0910752	0.635	0.565	0.000187869
Pprc1	1.21523e-08	0.0603957	0.177	0.127	0.000194971
Cenpj	1.21849e-08	-0.089397	0.206	0.256	0.000195495
Tpp2	1.2542e-08	-0.128499	0.546	0.586	0.000201224
Frrs1	1.25898e-08	0.0556338	0.169	0.12	0.00020199
Rab21	1.28296e-08	0.0589294	0.243	0.184	0.000205838
Tnfaip8l2	1.35034e-08	-0.0995262	0.228	0.278	0.000216649
Rps21	1.35393e-08	-0.0693199	0.995	0.994	0.000217224
Nudt2	1.37275e-08	0.0654899	0.326	0.26	0.000220244
Stat1	1.38101e-08	-0.117982	0.509	0.555	0.000221569
Tomm7	1.3831e-08	0.0929313	0.85	0.819	0.000221904
Med14	1.42998e-08	-0.095805	0.473	0.527	0.000229426
Dnajb6	1.43878e-08	-0.106127	0.795	0.821	0.000230837
Ubac2	1.44848e-08	-0.0932509	0.608	0.651	0.000232394
Polr3e	1.45552e-08	0.0362161	0.106	0.067	0.000233523
Emc10	1.48512e-08	-0.109303	0.619	0.65	0.000238272
Ptprj	1.51033e-08	-0.0758185	0.135	0.182	0.000242318
Prrc2c	1.53024e-08	-0.101259	0.891	0.911	0.000245511
Cdca5	1.56705e-08	-0.0980831	0.388	0.436	0.000251418
Msmo1	1.57138e-08	0.073625	0.324	0.258	0.000252112
Impdh1	1.57637e-08	-0.105989	0.52	0.566	0.000252912
Ss18l2	1.61089e-08	0.0536803	0.243	0.184	0.000258452
N4bp2l1	1.6413e-08	-0.0595122	0.103	0.146	0.00026333
Slc25a5	1.67002e-08	0.0799504	0.97	0.956	0.000267937
Tmem70	1.67792e-08	0.0607086	0.312	0.247	0.000269205
Tvp23b	1.68732e-08	0.0615135	0.245	0.188	0.000270713
Mecr	1.70077e-08	0.0355552	0.217	0.159	0.000272872
Zfpl1	1.71291e-08	0.0550085	0.21	0.156	0.000274819
Chordc1	1.71494e-08	0.0790803	0.466	0.397	0.000275146
Hexa	1.72892e-08	-0.0831555	0.171	0.22	0.000277388
Psma1	1.75139e-08	0.092343	0.849	0.822	0.000280993
Dut	1.7583e-08	0.0819541	0.967	0.948	0.000282102
Pdlim1	1.77858e-08	-0.0907057	0.293	0.347	0.000285356
Mtdh	1.78713e-08	0.0876644	0.859	0.826	0.000286727
Ndufb4	1.78915e-08	0.0952142	0.708	0.658	0.000287051
Pes1	1.79296e-08	0.0955547	0.451	0.389	0.000287662
Ddx6	1.80378e-08	-0.100712	0.533	0.581	0.000289399
Zmynd19	1.8141e-08	0.0568912	0.266	0.203	0.000291054
Gatad2b	1.84763e-08	-0.103373	0.438	0.488	0.000296434
Tsn	1.85293e-08	0.0910687	0.817	0.774	0.000297284
Pggt1b	1.90776e-08	0.06122	0.307	0.241	0.000306081
Ube2e3	1.91064e-08	0.0851408	0.442	0.378	0.000306543
Bri3	1.91271e-08	-0.0975557	0.759	0.784	0.000306875
Med11	1.92766e-08	0.0711243	0.42	0.347	0.000309274
Parp14	1.97826e-08	-0.0835747	0.231	0.284	0.000317393
Fasn	2.00691e-08	0.0713633	0.258	0.2	0.000321988
Mrps35	2.00862e-08	0.0881116	0.46	0.394	0.000322263
Smyd3	2.01435e-08	-0.0861538	0.258	0.31	0.000323183
Spr	2.02081e-08	0.0592628	0.314	0.249	0.000324219
Cdc25a	2.04269e-08	0.0701454	0.261	0.202	0.000327729
1600014C10Rik	2.05674e-08	-0.0653885	0.145	0.191	0.000329984
Coa4	2.06901e-08	0.0321426	0.117	0.076	0.000331951
Gnai2	2.07408e-08	-0.0723486	0.98	0.987	0.000332765
Jade1	2.08166e-08	-0.0730374	0.153	0.2	0.000333982
Canx	2.17563e-08	0.106362	0.871	0.835	0.000349059
Sh3gl1	2.18192e-08	-0.118405	0.443	0.487	0.000350068
Flot2	2.20019e-08	-0.0888051	0.284	0.334	0.000352998
Mndal	2.20484e-08	-0.0976796	0.44	0.493	0.000353744
Gna15	2.21984e-08	-0.103912	0.424	0.473	0.000356152
Cebpzos	2.30625e-08	0.0656805	0.399	0.327	0.000370014
Mrpl50	2.31115e-08	0.0590257	0.272	0.211	0.0003708
Polr3h	2.35546e-08	0.0619341	0.262	0.201	0.00037791
Acot9	2.35818e-08	0.0877431	0.419	0.353	0.000378347
Cd274	2.36292e-08	-0.106347	0.23	0.28	0.000379108
Gemin5	2.36671e-08	0.0506111	0.213	0.157	0.000379715
Snrnp40	2.43049e-08	0.0875776	0.705	0.648	0.000389948
Metap1	2.45743e-08	0.0809504	0.326	0.264	0.000394269
Gtf2b	2.50039e-08	0.103829	0.588	0.53	0.000401162
Xpnpep1	2.51897e-08	0.069078	0.366	0.299	0.000404144
Zcchc10	2.52367e-08	0.0536696	0.174	0.125	0.000404897
Lyrm2	2.53115e-08	0.0508648	0.195	0.142	0.000406097
Dusp22	2.62169e-08	0.0551839	0.269	0.207	0.000420624
Mta3	2.66368e-08	-0.0883829	0.414	0.463	0.000427361
Rnf7	2.66445e-08	0.0943624	0.79	0.768	0.000427484
Gde1	2.66504e-08	0.0828373	0.475	0.411	0.000427578
Alg3	2.69918e-08	0.0475883	0.288	0.222	0.000433056
Adap1	2.72211e-08	0.0338628	0.154	0.106	0.000436736
Glo1	2.79955e-08	0.072423	0.522	0.456	0.00044916
Il27ra	2.80481e-08	-0.0875837	0.269	0.32	0.000450004
Paqr4	2.81773e-08	-0.0846293	0.215	0.268	0.000452076
Flad1	2.82771e-08	0.0363037	0.16	0.112	0.000453678
Ddx58	2.83926e-08	-0.0834159	0.208	0.258	0.000455531
Zgpat	2.84686e-08	-0.104399	0.359	0.403	0.00045675
Cln6	2.89026e-08	-0.0756401	0.198	0.249	0.000463713
4833439L19Rik	2.96062e-08	0.0709763	0.353	0.285	0.000475002
Coq7	2.96262e-08	0.0550408	0.311	0.244	0.000475322
Utp23	2.97046e-08	0.0610664	0.286	0.222	0.00047658
Fam98a	3.01146e-08	0.0598725	0.213	0.159	0.000483159
Heg1	3.03584e-08	-0.0472282	0.096	0.138	0.00048707
Smim26	3.05842e-08	0.0709487	0.302	0.24	0.000490692
Mcrip2	3.07661e-08	0.0302496	0.118	0.077	0.000493612
Drg1	3.08218e-08	0.103097	0.635	0.583	0.000494504
Desi2	3.08892e-08	0.067409	0.35	0.284	0.000495586
Nufip1	3.09499e-08	0.0672294	0.319	0.256	0.00049656
Ifrd1	3.10642e-08	-0.111106	0.653	0.691	0.000498393
Rab3d	3.12414e-08	-0.0568205	0.13	0.175	0.000501237
Osbpl3	3.12973e-08	-0.100562	0.382	0.436	0.000502134
Srprb	3.19807e-08	0.0800508	0.421	0.351	0.000513098
Mtx1	3.20841e-08	0.0776549	0.409	0.341	0.000514757
Nubp2	3.30205e-08	0.0749878	0.364	0.297	0.000529782
Cdc37	3.33222e-08	0.088276	0.861	0.842	0.000534622
Mrpl40	3.35725e-08	0.0905753	0.666	0.614	0.000538638
Trps1	3.39079e-08	0.036666	0.104	0.066	0.000544019
Mat2a	3.39839e-08	0.101943	0.601	0.542	0.000545238
Skiv2l	3.40627e-08	-0.0831188	0.246	0.298	0.000546503
Klhl25	3.41541e-08	-0.0698522	0.137	0.182	0.000547968
Sult2b1	3.42992e-08	-0.0899479	0.212	0.262	0.000550297
Rgs14	3.46892e-08	-0.0877249	0.224	0.273	0.000556554
Kcnn4	3.48282e-08	0.0823991	0.663	0.588	0.000558784
Vps29	3.49636e-08	0.0850847	0.783	0.737	0.000560956
Vav1	3.5727e-08	-0.102659	0.385	0.432	0.000573204
Slc2a8	3.61282e-08	-0.0672616	0.133	0.178	0.000579641
Atp2b1	3.67545e-08	-0.125608	0.679	0.706	0.000589689
Tmem171	3.68026e-08	0.0582507	0.187	0.137	0.000590461
Rps6ka4	3.70478e-08	-0.065201	0.171	0.219	0.000594395
Bzw2	3.75692e-08	0.0727709	0.429	0.36	0.00060276
Slc39a7	3.7888e-08	0.0783353	0.411	0.34	0.000607874
Ifnar1	3.80675e-08	-0.0908439	0.465	0.514	0.000610756
Oip5os1	3.83186e-08	-0.108385	0.62	0.649	0.000614783
Tmem147	3.93526e-08	0.088433	0.646	0.594	0.000631373
Jmjd1c	3.94282e-08	-0.0919387	0.266	0.317	0.000632585
Atp11b	3.96428e-08	-0.10934	0.493	0.539	0.000636028
Mrpl58	4.0315e-08	-0.0984696	0.658	0.701	0.000646814
Galnt1	4.04754e-08	0.0998415	0.605	0.552	0.000649387
Polr2e	4.25126e-08	0.083259	0.73	0.68	0.000682072
Isca1	4.46437e-08	-0.105631	0.472	0.519	0.000716263
Gpr160	4.47145e-08	0.059247	0.183	0.134	0.0007174
Ahnak	4.62951e-08	-0.12843	0.904	0.905	0.000742758
Mia2	4.95215e-08	0.0820981	0.454	0.383	0.000794522
Adam10	4.95398e-08	-0.0899218	0.319	0.37	0.000794816
Commd9	5.03204e-08	0.0361368	0.138	0.094	0.00080734
Card19	5.07758e-08	-0.0945399	0.642	0.68	0.000814647
Prr13	5.09899e-08	0.103003	0.848	0.829	0.000818082
Ets2	5.11938e-08	-0.0696433	0.128	0.172	0.000821354
Plgrkt	5.12913e-08	-0.0896324	0.555	0.593	0.000822918
Bmyc	5.15639e-08	0.0599025	0.156	0.111	0.000827291
Cisd2	5.20045e-08	0.0958233	0.721	0.661	0.00083436
Lgals3	5.21274e-08	-0.139137	0.95	0.934	0.000836332
Atp5md	5.28996e-08	0.0875882	0.864	0.848	0.000848722
Tbcb	5.31432e-08	0.087503	0.755	0.71	0.00085263
Acat1	5.35112e-08	0.0925417	0.568	0.514	0.000858534
Mrpl34	5.47457e-08	0.0911533	0.573	0.511	0.00087834
Mtfmt	5.49232e-08	0.0474842	0.179	0.129	0.000881188
Mtg1	5.57282e-08	0.0509737	0.19	0.14	0.000894103
Sipa1	5.74331e-08	-0.105062	0.324	0.374	0.000921456
Slc39a14	5.84964e-08	0.0468846	0.17	0.123	0.000938516
Map4k2	5.864e-08	-0.0816134	0.292	0.344	0.000940821
Pwp2	5.86476e-08	0.0387885	0.103	0.066	0.000940942
Neb	5.86977e-08	0.0676551	0.219	0.166	0.000941746
Nde1	5.89034e-08	-0.107543	0.516	0.553	0.000945046
Prelid3b	5.98135e-08	0.0982421	0.751	0.717	0.000959648
Fam83d	6.03012e-08	-0.0964775	0.23	0.279	0.000967472
Nras	6.03722e-08	0.0935043	0.577	0.515	0.000968611
Otulinl	6.04555e-08	-0.0922115	0.462	0.508	0.000969948
Vapa	6.05463e-08	0.090464	0.784	0.746	0.000971405
Samd9l	6.16282e-08	-0.0902976	0.21	0.26	0.000988763
Mbnl3	6.1735e-08	-0.0688606	0.166	0.213	0.000990476
Ehd4	6.19805e-08	0.0647846	0.457	0.385	0.000994415
Pigu	6.28009e-08	0.0519208	0.218	0.163	0.00100758
Gadd45b	6.6154e-08	0.118399	0.338	0.28	0.00106137
Slc25a33	6.72988e-08	0.0474249	0.171	0.124	0.00107974
Mrpl47	6.78053e-08	0.035325	0.133	0.09	0.00108787
Suclg2	6.84826e-08	0.0548304	0.273	0.213	0.00109873
Uvrag	6.91071e-08	-0.0812845	0.253	0.302	0.00110875
Vdac3	7.00831e-08	0.090969	0.78	0.738	0.00112441
Cox6b1	7.01693e-08	0.0770359	0.962	0.956	0.0011258
Tbca	7.19782e-08	0.0868917	0.838	0.813	0.00115482
Akt1	7.27024e-08	0.0690476	0.399	0.329	0.00116644
Hras	7.28332e-08	0.0681941	0.458	0.389	0.00116854
Rab1b	7.28423e-08	-0.107702	0.713	0.739	0.00116868
Eif1a	7.33509e-08	0.0690495	0.462	0.392	0.00117684
Esyt2	7.34027e-08	-0.105368	0.382	0.43	0.00117767
Hsf2	7.344e-08	0.046513	0.116	0.077	0.00117827
Chchd2	7.59168e-08	-0.0801261	0.943	0.954	0.00121801
Depdc1a	7.59948e-08	-0.0924751	0.325	0.375	0.00121926
Tmem199	7.62944e-08	0.0409127	0.184	0.134	0.00122407
Rpa1	7.65425e-08	-0.109139	0.631	0.662	0.00122805
Derl2	7.72804e-08	0.0841514	0.58	0.521	0.00123989
Trnau1ap	7.78957e-08	0.0791199	0.458	0.392	0.00124976
Arhgap15	7.90089e-08	-0.0980731	0.39	0.436	0.00126762
Zfp664	7.92487e-08	-0.0839017	0.267	0.318	0.00127147
Jun	7.99688e-08	0.0749987	0.376	0.308	0.00128302
Zc3hc1	8.06347e-08	0.0479768	0.222	0.167	0.0012937
Ptger2	8.30638e-08	0.045785	0.152	0.107	0.00133268
Tagln2	8.41224e-08	-0.0631205	0.999	0.998	0.00134966
Erg28	8.58519e-08	0.0809	0.634	0.574	0.00137741
Card6	8.59878e-08	-0.0483742	0.069	0.104	0.00137959
Aars	8.65712e-08	-0.127315	0.432	0.469	0.00138895
Mrps34	8.79164e-08	0.0884831	0.609	0.545	0.00141053
Ndufs3	8.87016e-08	0.090471	0.757	0.711	0.00142313
Clec2d	8.92433e-08	-0.0923208	0.28	0.333	0.00143182
Calm2	8.93411e-08	-0.102406	0.948	0.955	0.00143339
Txn2	8.95561e-08	0.0919809	0.765	0.728	0.00143684
Leo1	9.00743e-08	0.0667822	0.3	0.24	0.00144515
Agfg1	9.02096e-08	-0.0897565	0.352	0.399	0.00144732
Snrpb2	9.06759e-08	0.0794912	0.53	0.461	0.0014548
Triobp	9.10675e-08	-0.0925013	0.333	0.376	0.00146109
Mrpl18	9.1146e-08	0.0838386	0.875	0.856	0.00146235
Ddx27	9.2407e-08	0.0884893	0.586	0.525	0.00148258
Ssbp1	9.24458e-08	0.0918804	0.58	0.524	0.0014832
Nfkbil1	9.32339e-08	-0.0992375	0.299	0.345	0.00149585
Uba5	9.70272e-08	0.0584085	0.285	0.225	0.0015567
Mrpl19	9.7443e-08	0.0699658	0.371	0.304	0.00156337
Tmem128	9.85703e-08	0.084413	0.701	0.646	0.00158146
Runx2	9.86857e-08	-0.107153	0.61	0.644	0.00158331
Sp4	9.87745e-08	-0.0669854	0.145	0.189	0.00158474
Uqcrfs1	9.94542e-08	0.0779815	0.917	0.911	0.00159564
Noc3l	9.95132e-08	0.0508217	0.122	0.082	0.00159659
Rtca	9.9816e-08	0.0679686	0.491	0.418	0.00160145
Utp20	1.00404e-07	0.0467225	0.176	0.128	0.00161088
Ctnnbip1	1.01928e-07	-0.0595702	0.135	0.178	0.00163533
D5Ertd579e	1.04731e-07	-0.0836998	0.279	0.328	0.0016803
Hist1h2bb	1.05525e-07	-0.0763828	0.144	0.188	0.00169304
H2-Ke6	1.05995e-07	-0.101735	0.41	0.45	0.00170058
Ankhd1	1.06447e-07	-0.0924873	0.276	0.328	0.00170784
Txnrd2	1.11303e-07	0.0479974	0.25	0.192	0.00178575
Krr1	1.11648e-07	0.038339	0.22	0.165	0.00179128
Unc119	1.12075e-07	0.0843123	0.636	0.574	0.00179813
Stoml1	1.13029e-07	0.0345225	0.118	0.079	0.00181344
G6pc3	1.13334e-07	0.0618048	0.268	0.211	0.00181833
4930486L24Rik	1.18871e-07	-0.0768115	0.201	0.249	0.00190716
Brip1	1.20574e-07	-0.0786906	0.303	0.354	0.00193448
Ccdc34	1.2276e-07	-0.10783	0.688	0.719	0.00196956
Elovl5	1.23789e-07	-0.0930775	0.367	0.41	0.00198607
Acaca	1.25761e-07	0.0318029	0.145	0.101	0.00201771
2310057M21Rik	1.26066e-07	0.0321818	0.121	0.081	0.00202261
Syngr2	1.26836e-07	0.0951374	0.718	0.677	0.00203496
Rassf2	1.27593e-07	-0.052016	0.085	0.122	0.0020471
Polr1e	1.28084e-07	0.0389821	0.15	0.106	0.00205498
Abhd5	1.28633e-07	0.0518565	0.163	0.118	0.00206378
Sf3b4	1.31218e-07	0.0966556	0.635	0.578	0.00210527
Brcc3	1.31909e-07	0.0733207	0.454	0.386	0.00211634
Utp6	1.32227e-07	0.0481901	0.272	0.213	0.00212146
Nr4a1	1.36559e-07	-0.11271	0.581	0.62	0.00219096
Tmem126b	1.36641e-07	0.0379111	0.149	0.104	0.00219226
Cd247	1.38174e-07	-0.0960686	0.722	0.742	0.00221687
[truncated: 5,453 more rows]

## Sheet: Proliferating (DP vs P) GO
ONTOLOGY	ID	Description	GeneRatio	BgRatio	pvalue	p.adjust	qvalue	geneID	Count
BP	GO:0042254	ribosome biogenesis	17/156	294/23355	1.43175e-11	3.54501e-08	2.76102e-08	Npm1/Rps2/C1qbp/Nhp2/Rps27l/Rps17/Mrto4/Gar1/Lyar/Gtpbp4/Fbl/Snu13/Pa2g4/Pop5/Ebna1bp2/Nop58/Mybbp1a	17
BP	GO:0022613	ribonucleoprotein complex biogenesis	19/156	408/23355	3.6331e-11	4.49778e-08	3.50307e-08	Hsp90ab1/Hsp90aa1/Npm1/Rps2/C1qbp/Nhp2/Rps27l/Rps17/Mrto4/Gar1/Lyar/Gtpbp4/Fbl/Snu13/Pa2g4/Pop5/Ebna1bp2/Nop58/Mybbp1a	19
BP	GO:0006457	protein folding	12/156	158/23355	7.32986e-10	6.04958e-07	4.71168e-07	Hsp90ab1/Hsp90aa1/Fkbp1a/Hspe1/Calr/Hspd1/Tcp1/Cct6a/Cct2/Cct3/Cct8/Pdia3	12
BP	GO:1904851	positive regulation of establishment of protein localization to telomere	5/156	10/23355	3.05822e-09	1.71877e-06	1.33866e-06	Tcp1/Cct6a/Cct2/Cct3/Cct8	5
BP	GO:0050821	protein stabilization	12/156	181/23355	3.47087e-09	1.71877e-06	1.33866e-06	Hsp90ab1/Hsp90aa1/Npm1/Calr/Hspd1/Tcp1/Cct6a/Cct2/Gtpbp4/Cct3/Cct8/Phb	12
BP	GO:0070203	regulation of establishment of protein localization to telomere	5/156	11/23355	5.57653e-09	1.9517e-06	1.52007e-06	Tcp1/Cct6a/Cct2/Cct3/Cct8	5
BP	GO:0006278	RNA-dependent DNA biosynthetic process	8/156	60/23355	6.30597e-09	1.9517e-06	1.52007e-06	Hsp90ab1/Hsp90aa1/Tcp1/Nhp2/Cct6a/Cct2/Cct3/Cct8	8
BP	GO:0007004	telomere maintenance via telomerase	8/156	60/23355	6.30597e-09	1.9517e-06	1.52007e-06	Hsp90ab1/Hsp90aa1/Tcp1/Nhp2/Cct6a/Cct2/Cct3/Cct8	8
BP	GO:0070202	regulation of establishment of protein localization to chromosome	5/156	12/23355	9.50829e-09	2.61584e-06	2.03733e-06	Tcp1/Cct6a/Cct2/Cct3/Cct8	5
BP	GO:1904816	positive regulation of protein localization to chromosome, telomeric region	5/156	13/23355	1.53678e-08	3.53588e-06	2.75391e-06	Tcp1/Cct6a/Cct2/Cct3/Cct8	5
BP	GO:0006364	rRNA processing	12/156	207/23355	1.57087e-08	3.53588e-06	2.75391e-06	Npm1/Nhp2/Rps17/Mrto4/Gar1/Lyar/Gtpbp4/Fbl/Snu13/Pa2g4/Pop5/Ebna1bp2	12
BP	GO:0016072	rRNA metabolic process	12/156	216/23355	2.52114e-08	5.12418e-06	3.99094e-06	Npm1/Nhp2/Rps17/Mrto4/Gar1/Lyar/Gtpbp4/Fbl/Snu13/Pa2g4/Pop5/Ebna1bp2	12
BP	GO:0019835	cytolysis	6/156	28/23355	2.6904e-08	5.12418e-06	3.99094e-06	Gzmd/Gzme/Prf1/Gzmf/Gzmc/Gzmg	6
BP	GO:0010833	telomere maintenance via telomere lengthening	8/156	74/23355	3.43253e-08	5.85543e-06	4.56047e-06	Hsp90ab1/Hsp90aa1/Tcp1/Nhp2/Cct6a/Cct2/Cct3/Cct8	8
BP	GO:1904814	regulation of protein localization to chromosome, telomeric region	5/156	15/23355	3.54731e-08	5.85543e-06	4.56047e-06	Tcp1/Cct6a/Cct2/Cct3/Cct8	5
BP	GO:2000573	positive regulation of DNA biosynthetic process	8/156	75/23355	3.82078e-08	5.91266e-06	4.60504e-06	Hsp90ab1/Hsp90aa1/Npm1/Tcp1/Cct6a/Cct2/Cct3/Cct8	8
BP	GO:0070200	establishment of protein localization to telomere	5/156	16/23355	5.13195e-08	7.47453e-06	5.82151e-06	Tcp1/Cct6a/Cct2/Cct3/Cct8	5
BP	GO:0050727	regulation of inflammatory response	14/156	344/23355	8.4016e-08	1.15046e-05	8.96028e-06	Hspd1/Il2ra/Gpx1/Stk39/Tnfsf11/Ifng/Ccr7/Selenos/Vamp8/Adam8/Pglyrp1/Ccl1/Nfkbia/Ccl3	14
BP	GO:0031647	regulation of protein stability	13/156	292/23355	8.82823e-08	1.15046e-05	8.96028e-06	Hsp90ab1/Hsp90aa1/Npm1/Calr/Hspd1/Tcp1/Cct6a/Cct2/Gtpbp4/Cct3/Casp3/Cct8/Phb	13
BP	GO:0022407	regulation of cell-cell adhesion	15/156	432/23355	2.23029e-07	2.58535e-05	2.01359e-05	Hsp90aa1/Igfbp2/Hspd1/Serpine2/Il2ra/Ass1/Tnfsf11/Ifng/Ccr7/Rgcc/Gtpbp4/Myb/Adam8/Casp3/Myo10	15
BP	GO:0071897	DNA biosynthetic process	10/156	170/23355	2.24955e-07	2.58535e-05	2.01359e-05	Hsp90ab1/Hsp90aa1/Npm1/Tcp1/Nhp2/Cct6a/Cct2/Cct3/Cct8/Phb	10
BP	GO:0072594	establishment of protein localization to organelle	15/156	433/23355	2.29716e-07	2.58535e-05	2.01359e-05	Hsp90ab1/Hsp90aa1/Sec61b/Hspd1/Tcp1/Timm17a/Ifng/Cct6a/Cct2/Sec61g/Cct3/Timm8a1/Timm23/Cct8/Nfkbia	15
BP	GO:0030595	leukocyte chemotaxis	11/156	220/23355	2.84165e-07	3.0591e-05	2.38256e-05	Calr/C1qbp/Stk39/Tnfsf11/Ifng/Ccr7/Bsg/Adam8/Ccl1/Spp1/Ccl3	11
BP	GO:0045785	positive regulation of cell adhesion	15/156	442/23355	2.98584e-07	3.08039e-05	2.39915e-05	Hsp90aa1/Calr/C1qbp/Igfbp2/Hspd1/Il2ra/Tnfsf11/Ifng/Ccr7/Tnfrsf18/Myb/Adam8/Cdk6/Myo10/Spp1	15
BP	GO:0050729	positive regulation of inflammatory response	9/156	135/23355	3.20352e-07	3.17277e-05	2.4711e-05	Hspd1/Tnfsf11/Ifng/Ccr7/Vamp8/Adam8/Ccl1/Nfkbia/Ccl3	9
BP	GO:0070199	establishment of protein localization to chromosome	5/156	24/23355	4.78287e-07	4.55476e-05	3.54745e-05	Tcp1/Cct6a/Cct2/Cct3/Cct8	5
BP	GO:0009988	cell-cell recognition	7/156	75/23355	7.03012e-07	6.44688e-05	5.02112e-05	Prf1/Tcp1/Ccr7/Cct6a/Cct2/Cct3/Cct8	7
BP	GO:0034470	ncRNA processing	13/156	355/23355	8.1958e-07	7.24742e-05	5.64462e-05	Npm1/Nhp2/Rps17/Mrto4/Gar1/Lyar/Gtpbp4/Fbl/Snu13/Pa2g4/Pop5/Ebna1bp2/Nsun2	13
BP	GO:0060249	anatomical structure homeostasis	14/156	426/23355	1.10493e-06	9.23039e-05	7.18905e-05	Hsp90ab1/Hsp90aa1/Tcp1/Nhp2/Stk39/Tnfsf11/Cct6a/Bsg/Cct2/Prdx5/Cct3/Adam8/Cct8/Spp1	14
BP	GO:1902105	regulation of leukocyte differentiation	12/156	307/23355	1.11838e-06	9.23039e-05	7.18905e-05	Hsp90aa1/Il2ra/Nme1/Nme2/Tnfsf11/Ifng/Ccr7/Myb/Adam8/Cdk6/Pglyrp1/Ccl3	12
BP	GO:0070198	protein localization to chromosome, telomeric region	5/156	29/23355	1.30079e-06	0.000103895	8.09183e-05	Tcp1/Cct6a/Cct2/Cct3/Cct8	5
BP	GO:2000278	regulation of DNA biosynthetic process	8/156	119/23355	1.3862e-06	0.000107257	8.35366e-05	Hsp90ab1/Hsp90aa1/Npm1/Tcp1/Cct6a/Cct2/Cct3/Cct8	8
BP	GO:0006596	polyamine biosynthetic process	4/156	14/23355	1.81986e-06	0.000136545	0.000106347	Srm/Sms/Odc1/Sat1	4
BP	GO:0000723	telomere maintenance	8/156	124/23355	1.89192e-06	0.000137776	0.000107306	Hsp90ab1/Hsp90aa1/Tcp1/Nhp2/Cct6a/Cct2/Cct3/Cct8	8
BP	GO:0001818	negative regulation of cytokine production	11/156	270/23355	2.13198e-06	0.00014142	0.000110144	Hsp90ab1/Tnfrsf4/Fkbp1a/Il1r2/C1qbp/Ifng/Ccr7/Selenos/Rgcc/Tnfrsf9/Pglyrp1	11
BP	GO:0032200	telomere organization	8/156	126/23355	2.13416e-06	0.00014142	0.000110144	Hsp90ab1/Hsp90aa1/Tcp1/Nhp2/Cct6a/Cct2/Cct3/Cct8	8
BP	GO:1990266	neutrophil migration	8/156	126/23355	2.13416e-06	0.00014142	0.000110144	C1qbp/Ifng/Ccr7/Bsg/Adam8/Ccl1/Spp1/Ccl3	8
BP	GO:0032212	positive regulation of telomere maintenance via telomerase	5/156	32/23355	2.17042e-06	0.00014142	0.000110144	Tcp1/Cct6a/Cct2/Cct3/Cct8	5
BP	GO:0032655	regulation of interleukin-12 production	6/156	59/23355	2.71284e-06	0.000170081	0.000132467	Irf8/C1qbp/Hspd1/Ifng/Ccr7/Tnfrsf9	6
BP	GO:1903706	regulation of hemopoiesis	13/156	396/23355	2.74767e-06	0.000170081	0.000132467	Hsp90aa1/Il2ra/Nme1/Nme2/Tnfsf11/Ifng/Ccr7/Myb/Adam8/Cdk6/Pglyrp1/Nfkbia/Ccl3	13
BP	GO:0032103	positive regulation of response to external stimulus	13/156	405/23355	3.51106e-06	0.000212034	0.000165141	Hsp90aa1/Calr/C1qbp/Hspd1/Stk39/Tnfsf11/Ifng/Ccr7/Vamp8/Adam8/Ccl1/Nfkbia/Ccl3	13
BP	GO:0032615	interleukin-12 production	6/156	62/23355	3.64075e-06	0.000214631	0.000167164	Irf8/C1qbp/Hspd1/Ifng/Ccr7/Tnfrsf9	6
BP	GO:1904358	positive regulation of telomere maintenance via telomere lengthening	5/156	36/23355	3.97661e-06	0.000228979	0.000178339	Tcp1/Cct6a/Cct2/Cct3/Cct8	5
BP	GO:0071677	positive regulation of mononuclear cell migration	6/156	65/23355	4.81182e-06	0.000270774	0.000210891	Calr/C1qbp/Stk39/Ccr7/Adam8/Ccl1	6
BP	GO:0030593	neutrophil chemotaxis	7/156	101/23355	5.27001e-06	0.000289967	0.00022584	C1qbp/Ifng/Ccr7/Bsg/Ccl1/Spp1/Ccl3	7
BP	GO:0030099	myeloid cell differentiation	13/156	422/23355	5.48042e-06	0.000294989	0.000229751	Irf8/Nme1/Nme2/Tnfsf11/Ifng/Ccr7/Lyar/Myb/Adam8/Casp3/Cdk6/Nfkbia/Ccl3	13
BP	GO:0050900	leukocyte migration	12/156	364/23355	6.45246e-06	0.000339921	0.000264746	Calr/C1qbp/Stk39/Tnfsf11/Ifng/Ccr7/Bsg/Tnfrsf18/Adam8/Ccl1/Spp1/Ccl3	12
BP	GO:0060326	cell chemotaxis	11/156	304/23355	6.62761e-06	0.000341874	0.000266267	Calr/C1qbp/Stk39/Tnfsf11/Ifng/Ccr7/Bsg/Adam8/Ccl1/Spp1/Ccl3	11
BP	GO:0006595	polyamine metabolic process	4/156	19/23355	6.86556e-06	0.000346921	0.000270198	Srm/Sms/Odc1/Sat1	4
BP	GO:0050870	positive regulation of T cell activation	9/156	201/23355	8.68002e-06	0.000425211	0.000331173	Hsp90aa1/Igfbp2/Hspd1/Il2ra/Tnfsf11/Ifng/Ccr7/Myb/Adam8	9
BP	GO:0042273	ribosomal large subunit biogenesis	6/156	72/23355	8.75838e-06	0.000425211	0.000331173	Npm1/Nhp2/Mrto4/Gtpbp4/Snu13/Ebna1bp2	6
BP	GO:1903037	regulation of leukocyte cell-cell adhesion	11/156	314/23355	8.99049e-06	0.000428086	0.000333413	Hsp90aa1/Igfbp2/Hspd1/Il2ra/Ass1/Tnfsf11/Ifng/Ccr7/Myb/Adam8/Casp3	11
BP	GO:0034660	ncRNA metabolic process	13/156	445/23355	9.6729e-06	0.000451838	0.000351912	Npm1/Nhp2/Rps17/Mrto4/Gar1/Lyar/Gtpbp4/Fbl/Snu13/Pa2g4/Pop5/Ebna1bp2/Nsun2	13
BP	GO:0097530	granulocyte migration	8/156	155/23355	9.92741e-06	0.000451838	0.000351912	C1qbp/Ifng/Ccr7/Bsg/Adam8/Ccl1/Spp1/Ccl3	8
BP	GO:0031349	positive regulation of defense response	10/156	259/23355	1.00368e-05	0.000451838	0.000351912	Hsp90aa1/Hspd1/Tnfsf11/Ifng/Ccr7/Vamp8/Adam8/Ccl1/Nfkbia/Ccl3	10
BP	GO:1901998	toxin transport	5/156	45/23355	1.22782e-05	0.000542873	0.000422814	Tcp1/Cct6a/Cct2/Cct3/Cct8	5
BP	GO:0022409	positive regulation of cell-cell adhesion	10/156	267/23355	1.30705e-05	0.000567762	0.000442199	Hsp90aa1/Igfbp2/Hspd1/Il2ra/Tnfsf11/Ifng/Ccr7/Myb/Adam8/Myo10	10
BP	GO:0051897	positive regulation of protein kinase B signaling	7/156	117/23355	1.39008e-05	0.000593422	0.000462184	Hsp90ab1/Hsp90aa1/C1qbp/Gpx1/Tnfsf11/Adam8/Phb	7
BP	GO:0006986	response to unfolded protein	7/156	119/23355	1.55273e-05	0.00065162	0.000507511	Hsp90aa1/Calr/Hspd1/Manf/Ifng/Selenos/Pdia6	7
BP	GO:0051054	positive regulation of DNA metabolic process	9/156	220/23355	1.78569e-05	0.000736896	0.000573928	Hsp90ab1/Hsp90aa1/Npm1/Tcp1/Ifng/Cct6a/Cct2/Cct3/Cct8	9
BP	GO:0097529	myeloid leukocyte migration	9/156	221/23355	1.85101e-05	0.000749021	0.000583372	C1qbp/Tnfsf11/Ifng/Ccr7/Bsg/Adam8/Ccl1/Spp1/Ccl3	9
BP	GO:0007339	binding of sperm to zona pellucida	5/156	49/23355	1.87558e-05	0.000749021	0.000583372	Tcp1/Cct6a/Cct2/Cct3/Cct8	5
BP	GO:1903039	positive regulation of leukocyte cell-cell adhesion	9/156	223/23355	1.98776e-05	0.00078122	0.000608449	Hsp90aa1/Igfbp2/Hspd1/Il2ra/Tnfsf11/Ifng/Ccr7/Myb/Adam8	9
BP	GO:0071674	mononuclear cell migration	8/156	171/23355	2.02626e-05	0.000783908	0.000610543	Calr/C1qbp/Stk39/Tnfsf11/Ccr7/Adam8/Ccl1/Ccl3	8
BP	GO:0032210	regulation of telomere maintenance via telomerase	5/156	50/23355	2.07281e-05	0.00078958	0.00061496	Tcp1/Cct6a/Cct2/Cct3/Cct8	5
BP	GO:0071621	granulocyte chemotaxis	7/156	126/23355	2.25094e-05	0.000844445	0.000657692	C1qbp/Ifng/Ccr7/Bsg/Ccl1/Spp1/Ccl3	7
BP	GO:0032206	positive regulation of telomere maintenance	5/156	51/23355	2.28579e-05	0.000844721	0.000657907	Tcp1/Cct6a/Cct2/Cct3/Cct8	5
BP	GO:0002683	negative regulation of immune system process	12/156	417/23355	2.49421e-05	0.000889737	0.000692968	Tnfrsf4/C1qbp/Il2ra/Nme1/Nme2/Gpx1/Ifng/Selenos/Lyar/Casp3/Cdk6/Pglyrp1	12
BP	GO:0048247	lymphocyte chemotaxis	5/156	52/23355	2.51541e-05	0.000889737	0.000692968	Stk39/Ccr7/Adam8/Ccl1/Ccl3	5
BP	GO:0065002	intracellular protein transmembrane transport	5/156	52/23355	2.51541e-05	0.000889737	0.000692968	Sec61b/Hspd1/Timm17a/Sec61g/Timm23	5
BP	GO:0007159	leukocyte cell-cell adhesion	11/156	353/23355	2.66176e-05	0.000916908	0.000714129	Hsp90aa1/Igfbp2/Hspd1/Il2ra/Ass1/Tnfsf11/Ifng/Ccr7/Myb/Adam8/Casp3	11
BP	GO:1902107	positive regulation of leukocyte differentiation	8/156	178/23355	2.70332e-05	0.000916908	0.000714129	Hsp90aa1/Il2ra/Tnfsf11/Ifng/Ccr7/Myb/Adam8/Ccl3	8
BP	GO:1903708	positive regulation of hemopoiesis	8/156	178/23355	2.70332e-05	0.000916908	0.000714129	Hsp90aa1/Il2ra/Tnfsf11/Ifng/Ccr7/Myb/Adam8/Ccl3	8
BP	GO:0002761	regulation of myeloid leukocyte differentiation	7/156	130/23355	2.75435e-05	0.000921592	0.000717777	Nme1/Nme2/Tnfsf11/Ifng/Adam8/Cdk6/Ccl3	7
BP	GO:0070997	neuron death	12/156	422/23355	2.8021e-05	0.000925067	0.000720484	Hsp90ab1/Npm1/Mt1/Hspd1/Gpx1/Fam162a/Ifng/Eif2s1/Atp5g1/Adam8/Casp3/Ccl3	12
BP	GO:0071806	protein transmembrane transport	5/156	54/23355	3.02814e-05	0.000986535	0.000768358	Sec61b/Hspd1/Timm17a/Sec61g/Timm23	5
BP	GO:0035036	sperm-egg recognition	5/156	56/23355	3.61844e-05	0.00115643	0.000900677	Tcp1/Cct6a/Cct2/Cct3/Cct8	5
BP	GO:0072593	reactive oxygen species metabolic process	10/156	301/23355	3.64302e-05	0.00115643	0.000900677	Hsp90aa1/Hspd1/Eif5a/Cycs/Gpx1/Ass1/Ifng/Selenos/Atp5g1/Prdx5	10
BP	GO:0045860	positive regulation of protein kinase activity	12/156	439/23355	4.11006e-05	0.00128817	0.00100328	Hsp90ab1/Hsp90aa1/Npm1/Ccnd2/Stk39/Tnfsf11/Ifng/Ccr7/Rgcc/Adam8/Phb/Gadd45g	12
BP	GO:0071887	leukocyte apoptotic process	7/156	139/23355	4.23144e-05	0.00130963	0.00102	Tnfrsf4/Tcp1/Il2ra/Ifng/Ccr7/Selenos/Adam8	7
BP	GO:0000470	maturation of LSU-rRNA	4/156	30/23355	4.58429e-05	0.00140132	0.00109141	Npm1/Nhp2/Gtpbp4/Snu13	4
BP	GO:1904356	regulation of telomere maintenance via telomere lengthening	5/156	59/23355	4.66668e-05	0.00140911	0.00109748	Tcp1/Cct6a/Cct2/Cct3/Cct8	5
BP	GO:0035966	response to topologically incorrect protein	7/156	143/23355	5.06966e-05	0.00151235	0.00117788	Hsp90aa1/Calr/Hspd1/Manf/Ifng/Selenos/Pdia6	7
BP	GO:0045582	positive regulation of T cell differentiation	6/156	99/23355	5.41675e-05	0.00159665	0.00124354	Hsp90aa1/Il2ra/Ifng/Ccr7/Myb/Adam8	6
BP	GO:0034976	response to endoplasmic reticulum stress	9/156	254/23355	5.49329e-05	0.00160016	0.00124628	Calr/Sec61b/Manf/Ifng/Selenos/Eif2s1/Casp3/Pdia3/Pdia6	9
BP	GO:0050863	regulation of T cell activation	10/156	323/23355	6.57845e-05	0.00189398	0.00147512	Hsp90aa1/Igfbp2/Hspd1/Il2ra/Tnfsf11/Ifng/Ccr7/Myb/Adam8/Casp3	10
BP	GO:0051973	positive regulation of telomerase activity	4/156	33/23355	6.73922e-05	0.00191797	0.0014938	Hsp90ab1/Hsp90aa1/Tcp1/Cct2	4
BP	GO:1904951	positive regulation of establishment of protein localization	10/156	325/23355	6.92444e-05	0.00194829	0.00151741	Hsp90ab1/Hsp90aa1/Tcp1/Ifng/Cct6a/Bsg/Cct2/Vamp8/Cct3/Cct8	10
BP	GO:0002687	positive regulation of leukocyte migration	7/156	151/23355	7.15569e-05	0.00199073	0.00155047	Calr/C1qbp/Stk39/Ccr7/Tnfrsf18/Adam8/Ccl1	7
BP	GO:0045454	cell redox homeostasis	5/156	66/23355	8.02345e-05	0.00220734	0.00171918	Gpx1/Selenos/Prdx5/Pdia3/Pdia6	5
BP	GO:1903829	positive regulation of cellular protein localization	9/156	272/23355	9.27874e-05	0.00252463	0.0019663	Hsp90ab1/Hsp90aa1/Npm1/Tcp1/Ifng/Cct6a/Cct2/Cct3/Cct8	9
BP	GO:0071675	regulation of mononuclear cell migration	6/156	110/23355	9.74869e-05	0.00261168	0.00203409	Calr/C1qbp/Stk39/Ccr7/Adam8/Ccl1	6
BP	GO:0071902	positive regulation of protein serine/threonine kinase activity	9/156	274/23355	9.80961e-05	0.00261168	0.00203409	Hsp90ab1/Ccnd2/Stk39/Tnfsf11/Ifng/Ccr7/Rgcc/Adam8/Gadd45g	9
BP	GO:0042098	T cell proliferation	8/156	215/23355	0.000102328	0.00269538	0.00209928	Tnfrsf4/Fkbp1a/Zbtb32/Igfbp2/Il2ra/Ifng/Ccr7/Casp3	8
BP	GO:0007005	mitochondrion organization	12/156	489/23355	0.000114518	0.0029847	0.00232462	Hsp90aa1/Cox17/Hspd1/Ndufab1/Gpx1/Timm17a/Fam162a/Chchd10/Mrpl17/Timm8a1/Timm23/Phb	12
BP	GO:0070661	leukocyte proliferation	10/156	348/23355	0.00012155	0.00313497	0.00244165	Tnfrsf4/Fkbp1a/Zbtb32/Igfbp2/Hspd1/Il2ra/Tnfsf11/Ifng/Ccr7/Casp3	10
BP	GO:0045621	positive regulation of lymphocyte differentiation	6/156	115/23355	0.000124611	0.0031808	0.00247735	Hsp90aa1/Il2ra/Ifng/Ccr7/Myb/Adam8	6
BP	GO:0045637	regulation of myeloid cell differentiation	8/156	222/23355	0.000127675	0.00322576	0.00251237	Nme1/Nme2/Tnfsf11/Ifng/Adam8/Cdk6/Nfkbia/Ccl3	8
BP	GO:0042274	ribosomal small subunit biogenesis	5/156	73/23355	0.000129884	0.00324842	0.00253001	Npm1/Rps2/Rps27l/Rps17/Snu13	5
BP	GO:0052547	regulation of peptidase activity	11/156	422/23355	0.000131455	0.00325482	0.002535	Serpinb9b/Cst3/Hspd1/Serpine2/Cycs/Serpinb6a/Rps27l/Gpx1/Fam162a/Pebp1/Cstb	11
BP	GO:0008037	cell recognition	9/156	287/23355	0.000139195	0.00339895	0.00264725	Prf1/Tcp1/Ccr7/Cct6a/Bsg/Cct2/Cct3/Casp3/Cct8	9
BP	GO:0002573	myeloid leukocyte differentiation	8/156	225/23355	0.000140021	0.00339895	0.00264725	Nme1/Nme2/Tnfsf11/Ifng/Ccr7/Adam8/Cdk6/Ccl3	8
BP	GO:0048872	homeostasis of number of cells	10/156	355/23355	0.000142936	0.00343502	0.00267535	Tnfrsf4/Il2ra/Rps17/Ifng/Ccr7/Lyar/Prdx5/Myb/Casp3/Cdk6	10
BP	GO:0032735	positive regulation of interleukin-12 production	4/156	40/23355	0.000145143	0.00343502	0.00267535	Irf8/Hspd1/Ifng/Ccr7	4
BP	GO:0071900	regulation of protein serine/threonine kinase activity	11/156	427/23355	0.000145669	0.00343502	0.00267535	Hsp90ab1/Ccnd2/Stk39/Tnfsf11/Ifng/Ccr7/Rgcc/Gtpbp4/Adam8/Casp3/Gadd45g	11
BP	GO:0006626	protein targeting to mitochondrion	5/156	75/23355	0.000147655	0.003449	0.00268624	Hsp90aa1/Hspd1/Timm17a/Timm8a1/Timm23	5
BP	GO:0009309	amine biosynthetic process	4/156	41/23355	0.000160002	0.00366819	0.00285696	Srm/Sms/Odc1/Sat1	4
BP	GO:0042401	cellular biogenic amine biosynthetic process	4/156	41/23355	0.000160002	0.00366819	0.00285696	Srm/Sms/Odc1/Sat1	4
BP	GO:1904029	regulation of cyclin-dependent protein kinase activity	5/156	78/23355	0.000177728	0.0040372	0.00314436	Hsp90ab1/Ccnd2/Rgcc/Gtpbp4/Casp3	5
BP	GO:0051896	regulation of protein kinase B signaling	7/156	175/23355	0.000179377	0.00403761	0.00314467	Hsp90ab1/Hsp90aa1/C1qbp/Gpx1/Tnfsf11/Adam8/Phb	7
BP	GO:0002407	dendritic cell chemotaxis	3/156	17/23355	0.000185571	0.00413939	0.00322395	Calr/C1qbp/Ccr7	3
BP	GO:0051402	neuron apoptotic process	9/156	303/23355	0.000208656	0.00461278	0.00359264	Hsp90ab1/Npm1/Mt1/Hspd1/Gpx1/Fam162a/Adam8/Casp3/Ccl3	9
BP	GO:0032204	regulation of telomere maintenance	5/156	81/23355	0.000212264	0.00463129	0.00360706	Tcp1/Cct6a/Cct2/Cct3/Cct8	5
BP	GO:0006403	RNA localization	7/156	180/23355	0.000213234	0.00463129	0.00360706	Npm1/Tcp1/Eif5a/Cct2/Fbl/Nop58/Nsun2	7
BP	GO:0051131	chaperone-mediated protein complex assembly	3/156	18/23355	0.000221595	0.00477104	0.0037159	Hsp90ab1/Hsp90aa1/Cct2	3
BP	GO:0032609	interferon-gamma production	6/156	129/23355	0.000233352	0.00498086	0.00387932	Irf8/C1qbp/Hspd1/Ccr7/Pglyrp1/Gadd45g	6
BP	GO:0045786	negative regulation of cell cycle	11/156	452/23355	0.000238004	0.00503673	0.00392284	Hsp90ab1/Npm1/Calr/Rps27l/Ifng/Gadd45gip1/Rgcc/Casp3/Cdk6/Nsun2/Mybbp1a	11
BP	GO:1901214	regulation of neuron death	10/156	380/23355	0.000247095	0.00518481	0.00403817	Hsp90ab1/Npm1/Mt1/Hspd1/Ifng/Eif2s1/Atp5g1/Adam8/Casp3/Ccl3	10
BP	GO:2001057	reactive nitrogen species metabolic process	5/156	87/23355	0.000296444	0.0061173	0.00476443	Hsp90aa1/Ass1/Ifng/Selenos/Prdx5	5
BP	GO:0051972	regulation of telomerase activity	4/156	48/23355	0.000296476	0.0061173	0.00476443	Hsp90ab1/Hsp90aa1/Tcp1/Cct2	4
BP	GO:0044403	biological process involved in symbiotic interaction	10/156	390/23355	0.000303684	0.00617108	0.00480632	Hsp90ab1/Hspd1/Tcp1/Gpx1/Ifng/Bsg/Vamp8/Pglyrp1/Phb/Eif3b	10
BP	GO:0045619	regulation of lymphocyte differentiation	7/156	191/23355	0.000305992	0.00617108	0.00480632	Hsp90aa1/Il2ra/Ifng/Ccr7/Myb/Adam8/Pglyrp1	7
BP	GO:0032695	negative regulation of interleukin-12 production	3/156	20/23355	0.00030656	0.00617108	0.00480632	C1qbp/Ccr7/Tnfrsf9	3
BP	GO:0046651	lymphocyte proliferation	9/156	320/23355	0.000311884	0.00622761	0.00485035	Tnfrsf4/Fkbp1a/Zbtb32/Igfbp2/Hspd1/Il2ra/Ifng/Ccr7/Casp3	9
BP	GO:1903131	mononuclear cell differentiation	11/156	468/23355	0.000319964	0.00633785	0.00493621	Hsp90aa1/Irf8/Cmtm7/Il2ra/Ifng/Ccr7/Myb/Adam8/Cdk6/Pglyrp1/Gadd45g	11
BP	GO:0032943	mononuclear cell proliferation	9/156	323/23355	0.00033388	0.00650386	0.0050655	Tnfrsf4/Fkbp1a/Zbtb32/Igfbp2/Hspd1/Il2ra/Ifng/Ccr7/Casp3	9
BP	GO:0007050	cell cycle arrest	6/156	138/23355	0.000335576	0.00650386	0.0050655	Hsp90ab1/Calr/Ifng/Gadd45gip1/Rgcc/Mybbp1a	6
BP	GO:0022408	negative regulation of cell-cell adhesion	7/156	194/23355	0.000336226	0.00650386	0.0050655	Serpine2/Il2ra/Ass1/Rgcc/Gtpbp4/Adam8/Casp3	7
BP	GO:0002762	negative regulation of myeloid leukocyte differentiation	4/156	50/23355	0.000347287	0.00666576	0.0051916	Nme1/Nme2/Ifng/Cdk6	4
BP	GO:0034620	cellular response to unfolded protein	5/156	91/23355	0.000365205	0.00695576	0.00541746	Calr/Hspd1/Ifng/Selenos/Pdia6	5
BP	GO:0071470	cellular response to osmotic stress	4/156	51/23355	0.000374898	0.00708587	0.00551879	Ybx3/Serpinb6a/Stk39/Casp3	4
BP	GO:0002696	positive regulation of leukocyte activation	11/156	479/23355	0.000389161	0.00729973	0.00568536	Hsp90aa1/Tnfrsf4/Igfbp2/Hspd1/Il2ra/Tnfsf11/Ifng/Ccr7/Vamp8/Myb/Adam8	11
BP	GO:0034502	protein localization to chromosome	5/156	93/23355	0.000403798	0.00751732	0.00585483	Tcp1/Cct6a/Cct2/Cct3/Cct8	5
BP	GO:0072655	establishment of protein localization to mitochondrion	5/156	94/23355	0.000424211	0.0078384	0.0061049	Hsp90aa1/Hspd1/Timm17a/Timm8a1/Timm23	5
BP	GO:0034248	regulation of cellular amide metabolic process	10/156	409/23355	0.000441233	0.00803904	0.00626117	Npm1/Calr/C1qbp/Eif5a/Rps27l/Ifng/Eif2s1/Casp3/Pa2g4/Eif3b	10
BP	GO:0009566	fertilization	7/156	203/23355	0.000441563	0.00803904	0.00626117	Ybx3/Tcp1/Cct6a/Cct2/Snu13/Cct3/Cct8	7
BP	GO:0002690	positive regulation of leukocyte chemotaxis	5/156	95/23355	0.000445392	0.00804957	0.00626937	Calr/C1qbp/Stk39/Ccr7/Ccl1	5
BP	GO:0045638	negative regulation of myeloid cell differentiation	5/156	96/23355	0.000467361	0.00829982	0.00646427	Nme1/Nme2/Ifng/Cdk6/Nfkbia	5
BP	GO:0036336	dendritic cell migration	3/156	23/23355	0.000469295	0.00829982	0.00646427	Calr/C1qbp/Ccr7	3
BP	GO:0046931	pore complex assembly	3/156	23/23355	0.000469295	0.00829982	0.00646427	Atp5g1/Cct3/Cct8	3
BP	GO:0043491	protein kinase B signaling	7/156	206/23355	0.000482006	0.00846417	0.00659228	Hsp90ab1/Hsp90aa1/C1qbp/Gpx1/Tnfsf11/Adam8/Phb	7
BP	GO:2000377	regulation of reactive oxygen species metabolic process	7/156	207/23355	0.000496125	0.00865075	0.00673759	Hsp90aa1/Hspd1/Eif5a/Ass1/Ifng/Selenos/Atp5g1	7
BP	GO:0050867	positive regulation of cell activation	11/156	494/23355	0.000503458	0.00868314	0.00676282	Hsp90aa1/Tnfrsf4/Igfbp2/Hspd1/Il2ra/Tnfsf11/Ifng/Ccr7/Vamp8/Myb/Adam8	11
BP	GO:0045861	negative regulation of proteolysis	9/156	342/23355	0.000504997	0.00868314	0.00676282	Hsp90ab1/Serpinb9b/Cst3/Il1r2/Serpine2/Serpinb6a/Gpx1/Pebp1/Cstb	9
BP	GO:0051251	positive regulation of lymphocyte activation	10/156	417/23355	0.000512943	0.00875895	0.00682186	Hsp90aa1/Tnfrsf4/Igfbp2/Hspd1/Il2ra/Tnfsf11/Ifng/Ccr7/Myb/Adam8	10
BP	GO:0002673	regulation of acute inflammatory response	4/156	56/23355	0.000536938	0.00906489	0.00706015	Tnfsf11/Ccr7/Selenos/Adam8	4
BP	GO:0070585	protein localization to mitochondrion	5/156	99/23355	0.000538182	0.00906489	0.00706015	Hsp90aa1/Hspd1/Timm17a/Timm8a1/Timm23	5
BP	GO:0030098	lymphocyte differentiation	10/156	423/23355	0.000572859	0.00958377	0.00746427	Hsp90aa1/Cmtm7/Il2ra/Ifng/Ccr7/Myb/Adam8/Cdk6/Pglyrp1/Gadd45g	10
BP	GO:0007338	single fertilization	6/156	155/23355	0.000621663	0.0103305	0.00804583	Tcp1/Cct6a/Cct2/Snu13/Cct3/Cct8	6
BP	GO:1903557	positive regulation of tumor necrosis factor superfamily cytokine production	5/156	103/23355	0.000644797	0.0106435	0.0082896	Hspd1/Ifng/Ccr7/Adam8/Ccl3	5
BP	GO:0002685	regulation of leukocyte migration	7/156	217/23355	0.000656268	0.0107611	0.0083812	Calr/C1qbp/Stk39/Ccr7/Tnfrsf18/Adam8/Ccl1	7
BP	GO:0045580	regulation of T cell differentiation	6/156	157/23355	0.000664935	0.0108314	0.00843602	Hsp90aa1/Il2ra/Ifng/Ccr7/Myb/Adam8	6
BP	GO:0006413	translational initiation	5/156	104/23355	0.000673758	0.0108326	0.00843694	Npm1/Rps2/Eif4a1/Eif2s1/Eif3b	5
BP	GO:0072676	lymphocyte migration	5/156	104/23355	0.000673758	0.0108326	0.00843694	Stk39/Ccr7/Adam8/Ccl1/Ccl3	5
BP	GO:0071156	regulation of cell cycle arrest	4/156	60/23355	0.000698285	0.0111507	0.00868466	Hsp90ab1/Calr/Rgcc/Mybbp1a	4
BP	GO:1902106	negative regulation of leukocyte differentiation	5/156	105/23355	0.000703682	0.0111507	0.00868466	Nme1/Nme2/Ifng/Cdk6/Pglyrp1	5
BP	GO:0034250	positive regulation of cellular amide metabolic process	6/156	159/23355	0.000710505	0.0111507	0.00868466	Npm1/C1qbp/Eif5a/Rps27l/Ifng/Casp3	6
BP	GO:0017038	protein import	7/156	220/23355	0.000711554	0.0111507	0.00868466	Hsp90ab1/Hsp90aa1/Hspd1/Timm17a/Ifng/Timm23/Nfkbia	7
BP	GO:0002697	regulation of immune effector process	10/156	437/23355	0.000735493	0.0114533	0.00892038	Hsp90aa1/Tnfrsf4/C1qbp/Hspd1/Ifng/Ccr7/Vamp8/Myb/Pglyrp1/Phb	10
BP	GO:0006925	inflammatory cell apoptotic process	3/156	27/23355	0.000760066	0.0116433	0.0090683	Tcp1/Ifng/Selenos	3
BP	GO:0045780	positive regulation of bone resorption	3/156	27/23355	0.000760066	0.0116433	0.0090683	Tnfsf11/Adam8/Spp1	3
BP	GO:0030217	T cell differentiation	8/156	290/23355	0.000762894	0.0116433	0.0090683	Hsp90aa1/Il2ra/Ifng/Ccr7/Myb/Adam8/Cdk6/Gadd45g	8
BP	GO:1903707	negative regulation of hemopoiesis	5/156	107/23355	0.000766499	0.0116433	0.0090683	Nme1/Nme2/Ifng/Cdk6/Pglyrp1	5
BP	GO:0050673	epithelial cell proliferation	10/156	443/23355	0.000815992	0.0123195	0.00959498	Npm1/Osr2/Nme1/Nme2/Ccnd2/Gpx1/Tnfsf11/Ifng/Rgcc/Cdk6	10
BP	GO:1903426	regulation of reactive oxygen species biosynthetic process	5/156	109/23355	0.000833412	0.0125062	0.00974042	Hsp90aa1/Hspd1/Ass1/Ifng/Atp5g1	5
BP	GO:0042255	ribosome assembly	4/156	64/23355	0.000891247	0.0132935	0.0103536	Rps2/C1qbp/Rps27l/Mrto4	4
BP	GO:2000106	regulation of leukocyte apoptotic process	5/156	111/23355	0.000904586	0.0134117	0.0104456	Tnfrsf4/Tcp1/Ccr7/Selenos/Adam8	5
BP	GO:1904031	positive regulation of cyclin-dependent protein kinase activity	3/156	29/23355	0.000940257	0.0137986	0.0107469	Hsp90ab1/Ccnd2/Rgcc	3
BP	GO:0044106	cellular amine metabolic process	5/156	112/23355	0.000941824	0.0137986	0.0107469	Srm/Pebp1/Sms/Odc1/Sat1	5
BP	GO:0001819	positive regulation of cytokine production	10/156	452/23355	0.000950243	0.01384	0.0107792	Hsp90aa1/Irf8/Hspd1/Ifng/Ccr7/Rgcc/Bsg/Adam8/Ccl1/Ccl3	10
BP	GO:0035967	cellular response to topologically incorrect protein	5/156	113/23355	0.000980189	0.0141102	0.0109896	Calr/Hspd1/Ifng/Selenos/Pdia6	5
BP	GO:0071346	cellular response to interferon-gamma	5/156	113/23355	0.000980189	0.0141102	0.0109896	Irf8/Ifng/Vamp8/Ccl1/Ccl3	5
BP	GO:0031640	killing of cells of other organism	4/156	66/23355	0.00100058	0.0142458	0.0110952	Prf1/Ifng/Pglyrp1/Ccl1	4
BP	GO:1903555	regulation of tumor necrosis factor superfamily cytokine production	6/156	170/23355	0.00100597	0.0142458	0.0110952	Hspd1/Ifng/Ccr7/Selenos/Adam8/Ccl3	6
BP	GO:0050678	regulation of epithelial cell proliferation	9/156	377/23355	0.00100687	0.0142458	0.0110952	Npm1/Osr2/Nme1/Nme2/Ccnd2/Gpx1/Ifng/Rgcc/Cdk6	9
BP	GO:0022618	ribonucleoprotein complex assembly	6/156	171/23355	0.00103689	0.0145321	0.0113182	Hsp90ab1/Hsp90aa1/Rps2/Rps27l/Mrto4/Snu13	6
BP	GO:0043372	positive regulation of CD4-positive, alpha-beta T cell differentiation	3/156	30/23355	0.00103964	0.0145321	0.0113182	Ifng/Ccr7/Myb	3
BP	GO:0051052	regulation of DNA metabolic process	9/156	379/23355	0.00104471	0.0145321	0.0113182	Hsp90ab1/Hsp90aa1/Npm1/Tcp1/Ifng/Cct6a/Cct2/Cct3/Cct8	9
BP	GO:0032649	regulation of interferon-gamma production	5/156	115/23355	0.00106039	0.0146677	0.0114239	Irf8/C1qbp/Hspd1/Ccr7/Pglyrp1	5
BP	GO:0006913	nucleocytoplasmic transport	8/156	307/23355	0.00110045	0.0150537	0.0117245	Hsp90ab1/Hsp90aa1/Npm1/Calr/Eif5a/Ifng/Nfkbia/Nsun2	8
BP	GO:0051169	nuclear transport	8/156	307/23355	0.00110045	0.0150537	0.0117245	Hsp90ab1/Hsp90aa1/Npm1/Calr/Eif5a/Ifng/Nfkbia/Nsun2	8
BP	GO:0000154	rRNA modification	3/156	31/23355	0.00114542	0.0155827	0.0121365	Nhp2/Gar1/Fbl	3
BP	GO:0002294	CD4-positive, alpha-beta T cell differentiation involved in immune response	4/156	69/23355	0.00118176	0.0159893	0.0124532	Ifng/Ccr7/Myb/Gadd45g	4
BP	GO:0071706	tumor necrosis factor superfamily cytokine production	6/156	177/23355	0.00123807	0.0166602	0.0129757	Hspd1/Ifng/Ccr7/Selenos/Adam8/Ccl3	6
BP	GO:0002293	alpha-beta T cell differentiation involved in immune response	4/156	70/23355	0.00124694	0.0166888	0.012998	Ifng/Ccr7/Myb/Gadd45g	4
BP	GO:0042176	regulation of protein catabolic process	9/156	390/23355	0.00127402	0.0168728	0.0131413	Hsp90ab1/Hsp90aa1/Cst3/Serpine2/Gpx1/Ifng/Odc1/Adam8/Phb	9
BP	GO:0071826	ribonucleoprotein complex subunit organization	6/156	178/23355	0.00127432	0.0168728	0.0131413	Hsp90ab1/Hsp90aa1/Rps2/Rps27l/Mrto4/Snu13	6
BP	GO:0009308	amine metabolic process	5/156	120/23355	0.00128214	0.016886	0.0131516	Srm/Pebp1/Sms/Odc1/Sat1	5
BP	GO:0010466	negative regulation of peptidase activity	7/156	244/23355	0.00129898	0.0169527	0.0132035	Serpinb9b/Cst3/Serpine2/Serpinb6a/Gpx1/Pebp1/Cstb	7
BP	GO:0002287	alpha-beta T cell activation involved in immune response	4/156	71/23355	0.00131459	0.0169527	0.0132035	Ifng/Ccr7/Myb/Gadd45g	4
BP	GO:0030968	endoplasmic reticulum unfolded protein response	4/156	71/23355	0.00131459	0.0169527	0.0132035	Calr/Ifng/Selenos/Pdia6	4
BP	GO:0080164	regulation of nitric oxide metabolic process	4/156	71/23355	0.00131459	0.0169527	0.0132035	Hsp90aa1/Ass1/Ifng/Selenos	4
BP	GO:0002688	regulation of leukocyte chemotaxis	5/156	121/23355	0.0013303	0.0170665	0.0132921	Calr/C1qbp/Stk39/Ccr7/Ccl1	5
BP	GO:0045672	positive regulation of osteoclast differentiation	3/156	33/23355	0.00137678	0.0175717	0.0136857	Tnfsf11/Ifng/Ccl3	3
BP	GO:2001252	positive regulation of chromosome organization	6/156	181/23355	0.00138793	0.0176231	0.0137257	Tcp1/Cct6a/Cct2/Myb/Cct3/Cct8	6
BP	GO:0051098	regulation of binding	9/156	396/23355	0.00141527	0.0178786	0.0139247	Hsp90ab1/Fkbp1a/Cycs/Nme1/Tnfsf11/Ifng/Eif2s1/Gtpbp4/1810037I17Rik	9
BP	GO:0002437	inflammatory response to antigenic stimulus	4/156	73/23355	0.00145751	0.0183187	0.0142675	Il2ra/Gpx1/Ccr7/Selenos	4
BP	GO:0044743	protein transmembrane import into intracellular organelle	3/156	34/23355	0.00150267	0.0186965	0.0145617	Hspd1/Timm17a/Timm23	3
BP	GO:2000406	positive regulation of T cell migration	3/156	34/23355	0.00150267	0.0186965	0.0145617	Stk39/Ccr7/Adam8	3
BP	GO:0000079	regulation of cyclin-dependent protein serine/threonine kinase activity	4/156	74/23355	0.00153288	0.018977	0.0147802	Ccnd2/Rgcc/Gtpbp4/Casp3	4
BP	GO:1901216	positive regulation of neuron death	5/156	126/23355	0.00159141	0.0196037	0.0152682	Ifng/Eif2s1/Atp5g1/Casp3/Ccl3	5
BP	GO:0045670	regulation of osteoclast differentiation	4/156	75/23355	0.00161092	0.0197457	0.0153789	Tnfsf11/Ifng/Adam8/Ccl3	4
BP	GO:0010043	response to zinc ion	3/156	35/23355	0.00163554	0.0199488	0.015537	Mt1/Mt2/Ass1	3
BP	GO:0046034	ATP metabolic process	7/156	256/23355	0.00170849	0.0207363	0.0161504	Cycs/Chchd10/Ifng/Gadd45gip1/Atp5g1/Uqcrb/Ak2	7
BP	GO:0062197	cellular response to chemical stress	8/156	331/23355	0.00176988	0.0210347	0.0163828	Ybx3/Serpinb6a/Gpx1/Stk39/Selenos/Eif2s1/Prdx5/Casp3	8
BP	GO:0002292	T cell differentiation involved in immune response	4/156	77/23355	0.00177521	0.0210347	0.0163828	Ifng/Ccr7/Myb/Gadd45g	4
BP	GO:0002675	positive regulation of acute inflammatory response	3/156	36/23355	0.00177555	0.0210347	0.0163828	Tnfsf11/Ccr7/Adam8	3
BP	GO:1902624	positive regulation of neutrophil migration	3/156	36/23355	0.00177555	0.0210347	0.0163828	C1qbp/Ccr7/Adam8	3
BP	GO:2000516	positive regulation of CD4-positive, alpha-beta T cell activation	3/156	36/23355	0.00177555	0.0210347	0.0163828	Ifng/Ccr7/Myb	3
BP	GO:0006919	activation of cysteine-type endopeptidase activity involved in apoptotic process	4/156	78/23355	0.00186156	0.0218747	0.017037	Hspd1/Cycs/Rps27l/Fam162a	4
BP	GO:1903409	reactive oxygen species biosynthetic process	5/156	131/23355	0.00188838	0.0218747	0.017037	Hsp90aa1/Hspd1/Ass1/Ifng/Atp5g1	5
BP	GO:0006183	GTP biosynthetic process	2/156	10/23355	0.00192596	0.0218747	0.017037	Nme1/Nme2	2
BP	GO:0009209	pyrimidine ribonucleoside triphosphate biosynthetic process	2/156	10/23355	0.00192596	0.0218747	0.017037	Nme1/Nme2	2
BP	GO:0009650	UV protection	2/156	10/23355	0.00192596	0.0218747	0.017037	Sdf4/Gpx1	2
BP	GO:0031118	rRNA pseudouridine synthesis	2/156	10/23355	0.00192596	0.0218747	0.017037	Nhp2/Gar1	2
BP	GO:0046036	CTP metabolic process	2/156	10/23355	0.00192596	0.0218747	0.017037	Nme1/Nme2	2
BP	GO:0046051	UTP metabolic process	2/156	10/23355	0.00192596	0.0218747	0.017037	Nme1/Nme2	2
BP	GO:2000109	regulation of macrophage apoptotic process	2/156	10/23355	0.00192596	0.0218747	0.017037	Tcp1/Selenos	2
BP	GO:0002920	regulation of humoral immune response	3/156	38/23355	0.00207747	0.0234877	0.0182933	C1qbp/Ccr7/Phb	3
BP	GO:0002699	positive regulation of immune effector process	7/156	268/23355	0.00221208	0.0248671	0.0193677	Tnfrsf4/Hspd1/Ifng/Ccr7/Vamp8/Myb/Phb	7
BP	GO:0002861	regulation of inflammatory response to antigenic stimulus	3/156	39/23355	0.00223965	0.0248671	0.0193677	Gpx1/Ccr7/Selenos	3
BP	GO:0033028	myeloid cell apoptotic process	3/156	39/23355	0.00223965	0.0248671	0.0193677	Tcp1/Ifng/Selenos	3
BP	GO:2000403	positive regulation of lymphocyte migration	3/156	39/23355	0.00223965	0.0248671	0.0193677	Stk39/Ccr7/Adam8	3
BP	GO:0034341	response to interferon-gamma	5/156	137/23355	0.00229603	0.0253793	0.0197666	Irf8/Ifng/Vamp8/Ccl1/Ccl3	5
BP	GO:0006122	mitochondrial electron transport, ubiquinol to cytochrome c	2/156	11/23355	0.00234365	0.0255633	0.0199099	Cycs/Uqcrb	2
BP	GO:0036363	transforming growth factor beta activation	2/156	11/23355	0.00234365	0.0255633	0.0199099	Hsp90ab1/Fkbp1a	2
BP	GO:0071888	macrophage apoptotic process	2/156	11/23355	0.00234365	0.0255633	0.0199099	Tcp1/Selenos	2
BP	GO:0050671	positive regulation of lymphocyte proliferation	5/156	138/23355	0.00236973	0.0257345	0.0200432	Tnfrsf4/Igfbp2/Il2ra/Ifng/Ccr7	5
BP	GO:0043523	regulation of neuron apoptotic process	7/156	272/23355	0.0024032	0.0259839	0.0202374	Hsp90ab1/Npm1/Mt1/Hspd1/Adam8/Casp3/Ccl3	7
BP	GO:0052548	regulation of endopeptidase activity	8/156	348/23355	0.00241381	0.0259851	0.0202384	Serpinb9b/Hspd1/Serpine2/Cycs/Serpinb6a/Rps27l/Gpx1/Fam162a	8
BP	GO:0046209	nitric oxide metabolic process	4/156	84/23355	0.00244158	0.0260575	0.0202948	Hsp90aa1/Ass1/Ifng/Selenos	4
BP	GO:0050766	positive regulation of phagocytosis	4/156	84/23355	0.00244158	0.0260575	0.0202948	Calr/Ifng/Ccr7/Lyar	4
BP	GO:0006417	regulation of translation	8/156	350/23355	0.00250027	0.0265693	0.0206934	Npm1/Calr/C1qbp/Eif5a/Rps27l/Eif2s1/Pa2g4/Eif3b	8
BP	GO:0032946	positive regulation of mononuclear cell proliferation	5/156	140/23355	0.00252228	0.0266887	0.0207864	Tnfrsf4/Igfbp2/Il2ra/Ifng/Ccr7	5
BP	GO:0006605	protein targeting	7/156	275/23355	0.0025547	0.0269092	0.0209581	Hsp90aa1/Sec61b/Hspd1/Timm17a/Sec61g/Timm8a1/Timm23	7
BP	GO:0046006	regulation of activated T cell proliferation	3/156	41/23355	0.00258706	0.0269092	0.0209581	Igfbp2/Il2ra/Casp3	3
BP	GO:0001906	cell killing	6/156	205/23355	0.00259746	0.0269092	0.0209581	Hsp90ab1/Serpinb9b/Prf1/Ifng/Pglyrp1/Ccl1	6
BP	GO:0006839	mitochondrial transport	6/156	205/23355	0.00259746	0.0269092	0.0209581	Hsp90aa1/Hspd1/Timm17a/Chchd10/Timm8a1/Timm23	6
BP	GO:0031396	regulation of protein ubiquitination	6/156	205/23355	0.00259746	0.0269092	0.0209581	Hsp90ab1/Hsp90aa1/Fkbp1a/Npm1/Rps2/Gtpbp4	6
BP	GO:0006970	response to osmotic stress	4/156	86/23355	0.00265965	0.0274388	0.0213706	Ybx3/Serpinb6a/Stk39/Casp3	4
BP	GO:0009208	pyrimidine ribonucleoside triphosphate metabolic process	2/156	12/23355	0.00280007	0.0286487	0.0223129	Nme1/Nme2	2
BP	GO:1902947	regulation of tau-protein kinase activity	2/156	12/23355	0.00280007	0.0286487	0.0223129	Hsp90aa1/Ifng	2
BP	GO:0002285	lymphocyte activation involved in immune response	6/156	209/23355	0.00285831	0.0291241	0.0226832	Hspd1/Ifng/Ccr7/Myb/Pglyrp1/Gadd45g	6
BP	GO:0009144	purine nucleoside triphosphate metabolic process	4/156	88/23355	0.00289073	0.0293338	0.0228465	Nme1/Nme2/Atp5g1/Ak2	4
BP	GO:0032620	interleukin-17 production	3/156	43/23355	0.002966	0.0299748	0.0233457	Ifng/Phb/Ccl1	3
BP	GO:0043367	CD4-positive, alpha-beta T cell differentiation	4/156	89/23355	0.00301126	0.0300571	0.0234098	Ifng/Ccr7/Myb/Gadd45g	4
BP	GO:0009411	response to UV	5/156	146/23355	0.0030227	0.0300571	0.0234098	Npm1/Sdf4/Gpx1/Eif2s1/Casp3	5
BP	GO:0050921	positive regulation of chemotaxis	5/156	146/23355	0.0030227	0.0300571	0.0234098	Calr/C1qbp/Stk39/Ccr7/Ccl1	5
BP	GO:0051701	biological process involved in interaction with host	5/156	146/23355	0.0030227	0.0300571	0.0234098	Tcp1/Bsg/Vamp8/Pglyrp1/Phb	5
BP	GO:0045787	positive regulation of cell cycle	8/156	365/23355	0.00322874	0.0319775	0.0249055	Hsp90ab1/Npm1/Calr/Ccnd2/Ranbp1/Pebp1/Rgcc/Mybbp1a	8
BP	GO:0051702	biological process involved in interaction with symbiont	4/156	91/23355	0.00326253	0.0321169	0.0250141	Hspd1/Gpx1/Ifng/Phb	4
BP	GO:0009148	pyrimidine nucleoside triphosphate biosynthetic process	2/156	13/23355	0.0032947	0.0321169	0.0250141	Nme1/Nme2	2
BP	GO:1901070	guanosine-containing compound biosynthetic process	2/156	13/23355	0.0032947	0.0321169	0.0250141	Nme1/Nme2	2
BP	GO:1901163	regulation of trophoblast cell migration	2/156	13/23355	0.0032947	0.0321169	0.0250141	Calr/C1qbp	2
BP	GO:0070665	positive regulation of leukocyte proliferation	5/156	152/23355	0.00359117	0.0345053	0.0268743	Tnfrsf4/Igfbp2/Il2ra/Ifng/Ccr7	5
BP	GO:0002753	cytoplasmic pattern recognition receptor signaling pathway	3/156	46/23355	0.00359547	0.0345053	0.0268743	C1qbp/Phb/Nfkbia	3
BP	GO:1902991	regulation of amyloid precursor protein catabolic process	3/156	46/23355	0.00359547	0.0345053	0.0268743	Fkbp1a/Ifng/Casp3	3
BP	GO:2000404	regulation of T cell migration	3/156	46/23355	0.00359547	0.0345053	0.0268743	Stk39/Ccr7/Adam8	3
BP	GO:0019221	cytokine-mediated signaling pathway	8/156	372/23355	0.00362067	0.0345117	0.0268793	Fkbp1a/Il1r2/Stk39/Tnfsf11/Ifng/Ccl1/Nfkbia/Ccl3	8
BP	GO:0007162	negative regulation of cell adhesion	7/156	293/23355	0.00362401	0.0345117	0.0268793	Serpine2/Il2ra/Ass1/Rgcc/Gtpbp4/Adam8/Casp3	7
BP	GO:1900182	positive regulation of protein localization to nucleus	4/156	94/23355	0.00366567	0.0347486	0.0270638	Hsp90ab1/Hsp90aa1/Npm1/Ifng	4
BP	GO:0031348	negative regulation of defense response	6/156	220/23355	0.00367695	0.0347486	0.0270638	C1qbp/Il2ra/Gpx1/Selenos/Lyar/Pglyrp1	6
BP	GO:0043029	T cell homeostasis	3/156	47/23355	0.00382199	0.0350952	0.0273337	Tnfrsf4/Il2ra/Casp3	3
BP	GO:0033280	response to vitamin D	2/156	14/23355	0.00382702	0.0350952	0.0273337	Pdia3/Spp1	2
BP	GO:0043558	regulation of translational initiation in response to stress	2/156	14/23355	0.00382702	0.0350952	0.0273337	Npm1/Eif2s1	2
BP	GO:0051712	positive regulation of killing of cells of other organism	2/156	14/23355	0.00382702	0.0350952	0.0273337	Prf1/Ifng	2
BP	GO:0061450	trophoblast cell migration	2/156	14/23355	0.00382702	0.0350952	0.0273337	Calr/C1qbp	2
BP	GO:0071294	cellular response to zinc ion	2/156	14/23355	0.00382702	0.0350952	0.0273337	Mt1/Mt2	2
BP	GO:0071635	negative regulation of transforming growth factor beta production	2/156	14/23355	0.00382702	0.0350952	0.0273337	Hsp90ab1/Fkbp1a	2
BP	GO:0071850	mitotic cell cycle arrest	2/156	14/23355	0.00382702	0.0350952	0.0273337	Gadd45gip1/Rgcc	2
BP	GO:0002366	leukocyte activation involved in immune response	7/156	298/23355	0.00397408	0.0363093	0.0282793	Hspd1/Ifng/Ccr7/Vamp8/Myb/Pglyrp1/Gadd45g	7
BP	GO:0045429	positive regulation of nitric oxide biosynthetic process	3/156	48/23355	0.00405702	0.0367955	0.028658	Hsp90aa1/Ass1/Ifng	3
BP	GO:1902622	regulation of neutrophil migration	3/156	48/23355	0.00405702	0.0367955	0.028658	C1qbp/Ccr7/Adam8	3
BP	GO:0032102	negative regulation of response to external stimulus	8/156	380/23355	0.00411272	0.0371646	0.0289455	C1qbp/Serpine2/Il2ra/Gpx1/Selenos/Lyar/Anxa5/Pglyrp1	8
BP	GO:0034504	protein localization to nucleus	7/156	301/23355	0.00419611	0.0376711	0.0293399	Hsp90ab1/Hsp90aa1/Npm1/Calr/Chchd10/Ifng/Nfkbia	7
BP	GO:0006576	cellular biogenic amine metabolic process	4/156	98/23355	0.00425401	0.0376711	0.0293399	Srm/Sms/Odc1/Sat1	4
BP	GO:0002263	cell activation involved in immune response	7/156	302/23355	0.00427217	0.0376711	0.0293399	Hspd1/Ifng/Ccr7/Vamp8/Myb/Pglyrp1/Gadd45g	7
BP	GO:0046638	positive regulation of alpha-beta T cell differentiation	3/156	49/23355	0.00430066	0.0376711	0.0293399	Ifng/Ccr7/Myb	3
BP	GO:0050798	activated T cell proliferation	3/156	49/23355	0.00430066	0.0376711	0.0293399	Igfbp2/Il2ra/Casp3	3
BP	GO:1904407	positive regulation of nitric oxide metabolic process	3/156	49/23355	0.00430066	0.0376711	0.0293399	Hsp90aa1/Ass1/Ifng	3
BP	GO:0045333	cellular respiration	5/156	159/23355	0.00434699	0.0376711	0.0293399	Cycs/Ifng/Mdh2/Uqcrb/Mybbp1a	5
BP	GO:0002862	negative regulation of inflammatory response to antigenic stimulus	2/156	15/23355	0.0043965	0.0376711	0.0293399	Gpx1/Selenos	2
BP	GO:0006924	activation-induced cell death of T cells	2/156	15/23355	0.0043965	0.0376711	0.0293399	Tnfrsf4/Il2ra	2
BP	GO:0009220	pyrimidine ribonucleotide biosynthetic process	2/156	15/23355	0.0043965	0.0376711	0.0293399	Nme1/Nme2	2
BP	GO:0010820	positive regulation of T cell chemotaxis	2/156	15/23355	0.0043965	0.0376711	0.0293399	Stk39/Ccr7	2
BP	GO:0030157	pancreatic juice secretion	2/156	15/23355	0.0043965	0.0376711	0.0293399	Stk39/Vamp8	2
BP	GO:0030449	regulation of complement activation	2/156	15/23355	0.0043965	0.0376711	0.0293399	C1qbp/Phb	2
BP	GO:0071280	cellular response to copper ion	2/156	15/23355	0.0043965	0.0376711	0.0293399	Mt1/Mt2	2
BP	GO:0032652	regulation of interleukin-1 production	4/156	99/23355	0.00441047	0.0376711	0.0293399	Il1r2/Ifng/Ccr7/Ccl3	4
BP	GO:0071214	cellular response to abiotic stimulus	7/156	304/23355	0.00442742	0.0376711	0.0293399	Npm1/Ybx3/Serpinb6a/Ccnd2/Stk39/Eif2s1/Casp3	7
BP	GO:0104004	cellular response to environmental stimulus	7/156	304/23355	0.00442742	0.0376711	0.0293399	Npm1/Ybx3/Serpinb6a/Ccnd2/Stk39/Eif2s1/Casp3	7
BP	GO:0043370	regulation of CD4-positive, alpha-beta T cell differentiation	3/156	50/23355	0.004553	0.038607	0.0300689	Ifng/Ccr7/Myb	3
BP	GO:0042102	positive regulation of T cell proliferation	4/156	100/23355	0.00457076	0.0386252	0.0300831	Igfbp2/Il2ra/Ifng/Ccr7	4
BP	GO:0050670	regulation of lymphocyte proliferation	6/156	232/23355	0.00475618	0.0400554	0.031197	Tnfrsf4/Igfbp2/Il2ra/Ifng/Ccr7/Casp3	6
BP	GO:0032760	positive regulation of tumor necrosis factor production	4/156	102/23355	0.00490301	0.0411512	0.0320504	Hspd1/Ifng/Ccr7/Ccl3	4
BP	GO:0000463	maturation of LSU-rRNA from tricistronic rRNA transcript (SSU-rRNA, 5.8S rRNA, LSU-rRNA)	2/156	16/23355	0.00500263	0.0411512	0.0320504	Npm1/Gtpbp4	2
BP	GO:0001771	immunological synapse formation	2/156	16/23355	0.00500263	0.0411512	0.0320504	Prf1/Ccr7	2
BP	GO:0006620	posttranslational protein targeting to endoplasmic reticulum membrane	2/156	16/23355	0.00500263	0.0411512	0.0320504	Sec61b/Sec61g	2
BP	GO:0010819	regulation of T cell chemotaxis	2/156	16/23355	0.00500263	0.0411512	0.0320504	Stk39/Ccr7	2
BP	GO:0051044	positive regulation of membrane protein ectodomain proteolysis	2/156	16/23355	0.00500263	0.0411512	0.0320504	Ifng/Adam8	2
BP	GO:0071498	cellular response to fluid shear stress	2/156	16/23355	0.00500263	0.0411512	0.0320504	Ass1/Spp1	2
BP	GO:0032944	regulation of mononuclear cell proliferation	6/156	235/23355	0.00505898	0.041409	0.0322512	Tnfrsf4/Igfbp2/Il2ra/Ifng/Ccr7/Casp3	6
BP	GO:0032731	positive regulation of interleukin-1 beta production	3/156	52/23355	0.00508414	0.041409	0.0322512	Ifng/Ccr7/Ccl3	3
BP	GO:0045124	regulation of bone resorption	3/156	52/23355	0.00508414	0.041409	0.0322512	Tnfsf11/Adam8/Spp1	3
BP	GO:0034605	cellular response to heat	3/156	53/23355	0.0053631	0.0433956	0.0337984	Hsp90ab1/Hsp90aa1/Eif2s1	3
BP	GO:0042307	positive regulation of protein import into nucleus	3/156	53/23355	0.0053631	0.0433956	0.0337984	Hsp90ab1/Hsp90aa1/Ifng	3
BP	GO:0032680	regulation of tumor necrosis factor production	5/156	168/23355	0.00547733	0.0441754	0.0344058	Hspd1/Ifng/Ccr7/Selenos/Ccl3	5
BP	GO:1903320	regulation of protein modification by small protein conjugation or removal	6/156	240/23355	0.0055948	0.0446543	0.0347788	Hsp90ab1/Hsp90aa1/Fkbp1a/Npm1/Rps2/Gtpbp4	6
BP	GO:0009147	pyrimidine nucleoside triphosphate metabolic process	2/156	17/23355	0.00564491	0.0446543	0.0347788	Nme1/Nme2	2
BP	GO:0045793	positive regulation of cell size	2/156	17/23355	0.00564491	0.0446543	0.0347788	Hsp90ab1/Hsp90aa1	2
BP	GO:0051709	regulation of killing of cells of other organism	2/156	17/23355	0.00564491	0.0446543	0.0347788	Prf1/Ifng	2
BP	GO:0098760	response to interleukin-7	2/156	17/23355	0.00564491	0.0446543	0.0347788	Hspd1/Pdia3	2
BP	GO:0098761	cellular response to interleukin-7	2/156	17/23355	0.00564491	0.0446543	0.0347788	Hspd1/Pdia3	2
BP	GO:0071356	cellular response to tumor necrosis factor	5/156	170/23355	0.00575422	0.0453741	0.0353394	Ybx3/Tnfsf11/Ccl1/Nfkbia/Ccl3	5
BP	GO:0006119	oxidative phosphorylation	4/156	107/23355	0.0058037	0.0456189	0.0355301	Cycs/Chchd10/Gadd45gip1/Uqcrb	4
BP	GO:0006091	generation of precursor metabolites and energy	8/156	404/23355	0.00590276	0.0462507	0.0360222	Cox17/Cycs/Chchd10/Ifng/Mdh2/Gadd45gip1/Uqcrb/Mybbp1a	8
BP	GO:0042743	hydrogen peroxide metabolic process	3/156	55/23355	0.00594821	0.0463954	0.0361348	Cycs/Gpx1/Prdx5	3
BP	GO:0051346	negative regulation of hydrolase activity	8/156	405/23355	0.00598845	0.0463954	0.0361348	Serpinb9b/Cst3/Fkbp1a/Serpine2/Serpinb6a/Gpx1/Pebp1/Cstb	8
BP	GO:0009141	nucleoside triphosphate metabolic process	4/156	108/23355	0.00599617	0.0463954	0.0361348	Nme1/Nme2/Atp5g1/Ak2	4
BP	GO:0140053	mitochondrial gene expression	4/156	108/23355	0.00599617	0.0463954	0.0361348	Mrps6/C1qbp/Chchd10/Mrpl12	4
BP	GO:0046916	cellular transition metal ion homeostasis	4/156	109/23355	0.00619285	0.047406	0.036922	Ftl1/Mt1/Mt2/Ifng	4
BP	GO:0002548	monocyte chemotaxis	3/156	56/23355	0.00625451	0.047406	0.036922	Tnfsf11/Ccl1/Ccl3	3
BP	GO:0061077	chaperone-mediated protein folding	3/156	56/23355	0.00625451	0.047406	0.036922	Fkbp1a/Hspe1/Cct2	3
BP	GO:0051607	defense response to virus	6/156	246/23355	0.00629127	0.047406	0.036922	Hsp90aa1/Prf1/C1qbp/Ifng/Vamp8/Phb	6
BP	GO:0140546	defense response to symbiont	6/156	246/23355	0.00629127	0.047406	0.036922	Hsp90aa1/Prf1/C1qbp/Ifng/Vamp8/Phb	6
BP	GO:0001522	pseudouridine synthesis	2/156	18/23355	0.00632282	0.047406	0.036922	Nhp2/Gar1	2
BP	GO:0030150	protein import into mitochondrial matrix	2/156	18/23355	0.00632282	0.047406	0.036922	Timm17a/Timm23	2
BP	GO:0042026	protein refolding	2/156	18/23355	0.00632282	0.047406	0.036922	Hsp90aa1/Hspd1	2
BP	GO:0048291	isotype switching to IgG isotypes	2/156	18/23355	0.00632282	0.047406	0.036922	Hspd1/Ifng	2
BP	GO:0140131	positive regulation of lymphocyte chemotaxis	2/156	18/23355	0.00632282	0.047406	0.036922	Stk39/Ccr7	2
BP	GO:0032640	tumor necrosis factor production	5/156	174/23355	0.0063374	0.047406	0.036922	Hspd1/Ifng/Ccr7/Selenos/Ccl3	5
BP	GO:0035710	CD4-positive, alpha-beta T cell activation	4/156	110/23355	0.00639377	0.0476836	0.0371382	Ifng/Ccr7/Myb/Gadd45g	4
BP	GO:0030316	osteoclast differentiation	4/156	111/23355	0.00659897	0.0487733	0.0379868	Tnfsf11/Ifng/Adam8/Ccl3	4
BP	GO:0032612	interleukin-1 production	4/156	111/23355	0.00659897	0.0487733	0.0379868	Il1r2/Ifng/Ccr7/Ccl3	4
BP	GO:2000379	positive regulation of reactive oxygen species metabolic process	4/156	111/23355	0.00659897	0.0487733	0.0379868	Hsp90aa1/Eif5a/Ass1/Ifng	4
BP	GO:0042129	regulation of T cell proliferation	5/156	176/23355	0.00664402	0.0489601	0.0381324	Igfbp2/Il2ra/Ifng/Ccr7/Casp3	5
CC	GO:0043209	myelin sheath	14/156	213/23177	2.01557e-10	5.70407e-08	4.17966e-08	Hsp90aa1/Slc25a3/Hspd1/Tcp1/Cycs/Nme1/Nme2/Ass1/Mdh2/Pebp1/Cct2/Cct3/Pdia3/Phb	14
CC	GO:0005832	chaperonin-containing T-complex	5/156	10/23177	3.17682e-09	4.4952e-07	3.29386e-07	Tcp1/Cct6a/Cct2/Cct3/Cct8	5
CC	GO:0002199	zona pellucida receptor complex	5/156	13/23177	1.59618e-08	1.50573e-06	1.10332e-06	Tcp1/Cct6a/Cct2/Cct3/Cct8	5
CC	GO:0101031	chaperone complex	6/156	27/23177	2.22345e-08	1.57309e-06	1.15268e-06	Hsp90ab1/Tcp1/Cct6a/Cct2/Cct3/Cct8	6
CC	GO:0005732	sno(s)RNA-containing ribonucleoprotein complex	6/156	29/23177	3.52864e-08	1.99721e-06	1.46346e-06	Nhp2/Gar1/Fbl/Snu13/Pop5/Nop58	6
CC	GO:0005758	mitochondrial intermembrane space	8/156	83/23177	9.04834e-08	4.2678e-06	3.12723e-06	Cox17/Cycs/Prelid2/Chchd10/Ak2/Timm8a1/Timm23/Pdia3	8
CC	GO:0098798	mitochondrial protein-containing complex	12/156	266/23177	2.65135e-07	9.99504e-06	7.32387e-06	Mrps6/Ndufab1/Timm17a/Chchd10/Mrpl12/Mrps28/Atp5g1/Mrpl17/Uqcrb/Timm23/Phb/Ndufa4	12
CC	GO:0031970	organelle envelope lumen	8/156	96/23177	2.82545e-07	9.99504e-06	7.32387e-06	Cox17/Cycs/Prelid2/Chchd10/Ak2/Timm8a1/Timm23/Pdia3	8
CC	GO:0005743	mitochondrial inner membrane	15/156	448/23177	3.8994e-07	1.22614e-05	8.98458e-06	Slc25a3/Hspd1/Ndufab1/Timm17a/Chchd10/Mdh2/Gpd2/Atp5g1/Mrpl17/Uqcrb/Ak2/Timm8a1/Timm23/Phb/Ndufa4	15
CC	GO:0019866	organelle inner membrane	15/156	492/23177	1.26047e-06	3.56714e-05	2.61382e-05	Slc25a3/Hspd1/Ndufab1/Timm17a/Chchd10/Mdh2/Gpd2/Atp5g1/Mrpl17/Uqcrb/Ak2/Timm8a1/Timm23/Phb/Ndufa4	15
CC	GO:0098800	inner mitochondrial membrane protein complex	8/156	131/23177	3.02219e-06	7.77526e-05	5.69733e-05	Ndufab1/Timm17a/Chchd10/Atp5g1/Uqcrb/Timm23/Phb/Ndufa4	8
CC	GO:0005840	ribosome	10/156	231/23177	3.92156e-06	9.24834e-05	6.77673e-05	Mrps6/Npm1/Rps2/Ndufab1/Rps27l/Rps17/Gadd45gip1/Mrpl12/Mrps28/Mrpl17	10
CC	GO:0044391	ribosomal subunit	9/156	198/23177	8.17017e-06	0.000177858	0.000130326	Mrps6/Npm1/Rps2/Ndufab1/Rps27l/Rps17/Mrpl12/Mrps28/Mrpl17	9
CC	GO:0015935	small ribosomal subunit	6/156	78/23177	1.45421e-05	0.000293957	0.000215398	Mrps6/Npm1/Rps2/Rps27l/Rps17/Mrps28	6
CC	GO:0140534	endoplasmic reticulum protein-containing complex	7/156	137/23177	4.04679e-05	0.000763495	0.000559451	Calr/Sec61b/Selenos/Sec61g/Ssr4/Pdia3/Pdia6	7
CC	GO:0030141	secretory granule	11/156	404/23177	9.58342e-05	0.00169507	0.00124206	Calr/Hspd1/Tcp1/Serpine2/Rnpep/Cct6a/Bsg/Vamp8/Adam8/Pdia3/Slc2a3	11
CC	GO:0005759	mitochondrial matrix	9/156	275/23177	0.000106792	0.00177778	0.00130267	Mrps6/Hspe1/C1qbp/Hspd1/Ndufab1/Mdh2/Mrpl12/Mrps28/Mrpl17	9
CC	GO:0030867	rough endoplasmic reticulum membrane	3/156	17/23177	0.000189779	0.00298374	0.00218634	Sec61b/Sec61g/Ssr4	3
CC	GO:0030684	preribosome	5/156	80/23177	0.000207397	0.00308912	0.00226356	Mrto4/Fbl/Snu13/Ebna1bp2/Nop58	5
CC	GO:0062023	collagen-containing extracellular matrix	10/156	386/23177	0.000297212	0.0040672	0.00298025	Hsp90aa1/Cst3/Igfbp7/Calr/Serpine2/Serpinb6a/S100a11/Anxa5/Lman1/Cstb	10
CC	GO:0031305	integral component of mitochondrial inner membrane	4/156	48/23177	0.000305154	0.0040672	0.00298025	Slc25a3/Timm17a/Chchd10/Timm23	4
CC	GO:0001669	acrosomal vesicle	6/156	136/23177	0.000323104	0.0040672	0.00298025	Calr/Tcp1/Cct6a/Bsg/Pdia3/Slc2a3	6
CC	GO:0031304	intrinsic component of mitochondrial inner membrane	4/156	49/23177	0.00033055	0.0040672	0.00298025	Slc25a3/Timm17a/Chchd10/Timm23	4
CC	GO:0005791	rough endoplasmic reticulum	5/156	90/23177	0.000359261	0.00423629	0.00310414	Sec61b/Hspd1/Pebp1/Sec61g/Ssr4	5
CC	GO:0000313	organellar ribosome	5/156	92/23177	0.000397689	0.0043287	0.00317185	Mrps6/Ndufab1/Mrpl12/Mrps28/Mrpl17	5
CC	GO:0005761	mitochondrial ribosome	5/156	92/23177	0.000397689	0.0043287	0.00317185	Mrps6/Ndufab1/Mrpl12/Mrps28/Mrpl17	5
CC	GO:1990204	oxidoreductase complex	5/156	112/23177	0.000974264	0.00996055	0.0072986	Gldc/Ndufab1/Gpd2/Uqcrb/Ndufa4	5
CC	GO:0031301	integral component of organelle membrane	9/156	373/23177	0.000985496	0.00996055	0.0072986	Sv2c/Calr/Slc25a3/Timm17a/Chchd10/Selenos/Tecr/Timm23/Pdia3	9
CC	GO:0015030	Cajal body	3/156	35/23177	0.00167151	0.0163116	0.0119523	Fbl/Nolc1/Nop58	3
CC	GO:0005790	smooth endoplasmic reticulum	3/156	36/23177	0.00181452	0.016684	0.0122252	Calr/Pdia3/Pdia6	3
CC	GO:0031300	intrinsic component of organelle membrane	9/156	408/23177	0.00182758	0.016684	0.0122252	Sv2c/Calr/Slc25a3/Timm17a/Chchd10/Selenos/Tecr/Timm23/Pdia3	9
CC	GO:0032592	integral component of mitochondrial membrane	4/156	80/23177	0.00210007	0.0182056	0.0133402	Slc25a3/Timm17a/Chchd10/Timm23	4
CC	GO:0032040	small-subunit processome	3/156	38/23177	0.00212291	0.0182056	0.0133402	Fbl/Snu13/Nop58	3
CC	GO:0098573	intrinsic component of mitochondrial membrane	4/156	82/23177	0.00229851	0.0191317	0.0140188	Slc25a3/Timm17a/Chchd10/Timm23	4
CC	GO:0005744	TIM23 mitochondrial import inner membrane translocase complex	2/156	11/23177	0.00237906	0.0192364	0.0140955	Timm17a/Timm23	2
CC	GO:0005788	endoplasmic reticulum lumen	4/156	86/23177	0.00273343	0.0214878	0.0157452	Calr/Manf/Pdia3/Pdia6	4
CC	GO:0044294	dendritic growth cone	2/156	12/23177	0.00284229	0.0217397	0.0159297	Hsp90ab1/Hsp90aa1	2
CC	GO:0030667	secretory granule membrane	4/156	90/23177	0.00322164	0.0238158	0.0174511	Bsg/Vamp8/Adam8/Slc2a3	4
CC	GO:0044322	endoplasmic reticulum quality control compartment	2/156	13/23177	0.00334426	0.0238158	0.0174511	Calr/Sec61b	2
CC	GO:0001726	ruffle	5/156	149/23177	0.00340665	0.0238158	0.0174511	Hsp90aa1/Nme1/Nme2/Cdk6/Myo10	5
CC	GO:0022627	cytosolic small ribosomal subunit	3/156	45/23177	0.00345035	0.0238158	0.0174511	Rps2/Rps27l/Rps17	3
CC	GO:0030061	mitochondrial crista	2/156	14/23177	0.00388446	0.0261738	0.0191789	Hspd1/Phb	2
CC	GO:0042824	MHC class I peptide loading complex	2/156	15/23177	0.00446234	0.0293684	0.0215197	Calr/Pdia3	2
CC	GO:0005767	secondary lysosome	2/156	16/23177	0.00507737	0.0326568	0.0239293	Ftl1/Adam8	2
CC	GO:0005839	proteasome core complex	2/156	19/23177	0.00714028	0.0449044	0.0329038	Psma7/Psma4	2
CC	GO:0000315	organellar large ribosomal subunit	3/156	60/23177	0.00773235	0.0465586	0.0341159	Ndufab1/Mrpl12/Mrpl17	3
CC	GO:0005762	mitochondrial large ribosomal subunit	3/156	60/23177	0.00773235	0.0465586	0.0341159	Ndufab1/Mrpl12/Mrpl17	3
CC	GO:0044292	dendrite terminus	2/156	20/23177	0.00789882	0.0465701	0.0341243	Hsp90ab1/Hsp90aa1	2
MF	GO:0051082	unfolded protein binding	10/154	86/22682	3.52943e-10	1.37295e-07	1.10341e-07	Hsp90ab1/Hsp90aa1/Npm1/Hspe1/Calr/Tcp1/Cct6a/Cct2/Cct3/Cct8	10
MF	GO:0044183	protein folding chaperone	7/154	34/22682	2.67483e-09	5.20254e-07	4.18118e-07	Hsp90ab1/Hsp90aa1/Tcp1/Cct6a/Cct2/Cct3/Cct8	7
MF	GO:0090079	translation regulator activity, nucleic acid binding	7/154	95/22682	3.88756e-06	0.000504086	0.000405124	C1qbp/Eif5a/Eef1g/Eif4a1/Rps27l/Eif2s1/Eif3b	7
MF	GO:0043021	ribonucleoprotein complex binding	8/154	150/22682	8.76282e-06	0.000852185	0.000684884	Npm1/C1qbp/Ybx3/Sec61b/Eif5a/Nme1/Gadd45gip1/Eif2s1	8
MF	GO:0045182	translation regulator activity	7/154	127/22682	2.62329e-05	0.00204092	0.00164025	C1qbp/Eif5a/Eef1g/Eif4a1/Rps27l/Eif2s1/Eif3b	7
MF	GO:0030515	snoRNA binding	4/154	31/22682	5.57429e-05	0.00355866	0.00286002	Nhp2/Gar1/Snu13/Nop58	4
MF	GO:0043022	ribosome binding	5/154	62/22682	6.40376e-05	0.00355866	0.00286002	C1qbp/Sec61b/Eif5a/Gadd45gip1/Eif2s1	5
MF	GO:0004857	enzyme inhibitor activity	11/154	398/22682	9.03484e-05	0.00439319	0.00353072	Serpinb9b/Cst3/Npm1/Serpine2/Serpinb6a/Pebp1/Ppp1r14b/Prdx5/Cstb/Casp3/Pdia6	11
MF	GO:0008320	protein transmembrane transporter activity	3/154	16/22682	0.000161081	0.00630911	0.00507051	Timm17a/Sec61g/Timm23	3
MF	GO:0008135	translation factor activity, RNA binding	5/154	76/22682	0.000169406	0.00630911	0.00507051	Eif5a/Eef1g/Eif4a1/Eif2s1/Eif3b	5
MF	GO:0003756	protein disulfide isomerase activity	3/154	17/22682	0.000194626	0.00630911	0.00507051	Creld2/Pdia3/Pdia6	3
MF	GO:0016864	intramolecular oxidoreductase activity, transposing S-S bonds	3/154	17/22682	0.000194626	0.00630911	0.00507051	Creld2/Pdia3/Pdia6	3
MF	GO:0004550	nucleoside diphosphate kinase activity	3/154	19/22682	0.000274591	0.0082166	0.00660352	Nme1/Nme2/Ak2	3
MF	GO:0022884	macromolecule transmembrane transporter activity	3/154	21/22682	0.000373153	0.0101979	0.00819582	Timm17a/Sec61g/Timm23	3
MF	GO:0061134	peptidase regulator activity	8/154	258/22682	0.000393234	0.0101979	0.00819582	Serpinb9b/Cst3/Serpine2/Serpinb6a/Rps27l/Pebp1/Prdx5/Cstb	8
MF	GO:0140318	protein transporter activity	3/154	22/22682	0.000429926	0.0104526	0.00840053	Timm17a/Sec61g/Timm23	3
MF	GO:0019838	growth factor binding	6/154	147/22682	0.000511366	0.0117012	0.00940406	Rps2/Il1r2/Igfbp7/Igfbp2/Sec61b/Il2ra	6
MF	GO:0004866	endopeptidase inhibitor activity	7/154	212/22682	0.000628412	0.0135807	0.0109145	Serpinb9b/Cst3/Serpine2/Serpinb6a/Pebp1/Prdx5/Cstb	7
MF	GO:0003735	structural constituent of ribosome	6/154	158/22682	0.000747279	0.0147999	0.0118944	Mrps6/Rps2/Rps27l/Rps17/Mrpl12/Mrpl17	6
MF	GO:0030414	peptidase inhibitor activity	7/154	219/22682	0.000760921	0.0147999	0.0118944	Serpinb9b/Cst3/Serpine2/Serpinb6a/Pebp1/Prdx5/Cstb	7
MF	GO:0061135	endopeptidase regulator activity	7/154	225/22682	0.000891293	0.0165101	0.0132689	Serpinb9b/Cst3/Serpine2/Serpinb6a/Pebp1/Prdx5/Cstb	7
MF	GO:0005125	cytokine activity	7/154	229/22682	0.000987574	0.0174621	0.0140339	Cmtm7/Tnfsf11/Ifng/Pglyrp1/Ccl1/Spp1/Ccl3	7
MF	GO:0031625	ubiquitin protein ligase binding	8/154	306/22682	0.0011934	0.0194496	0.0156313	Hsp90ab1/Hsp90aa1/Calr/Hspd1/Tcp1/Cct2/Pa2g4/Nfkbia	8
MF	GO:1904680	peptide transmembrane transporter activity	3/154	31/22682	0.00119998	0.0194496	0.0156313	Timm17a/Sec61g/Timm23	3
MF	GO:0003714	transcription corepressor activity	6/154	180/22682	0.00146393	0.0227788	0.0183069	Basp1/Zbtb32/C1qbp/Pa2g4/Phb/Mybbp1a	6
MF	GO:0016776	phosphotransferase activity, phosphate group as acceptor	3/154	34/22682	0.00157388	0.0235476	0.0189247	Nme1/Nme2/Ak2	3
MF	GO:0044389	ubiquitin-like protein ligase binding	8/154	324/22682	0.00171151	0.0246585	0.0198175	Hsp90ab1/Hsp90aa1/Calr/Hspd1/Tcp1/Cct2/Pa2g4/Nfkbia	8
MF	GO:0001094	TFIID-class transcription factor complex binding	2/154	10/22682	0.00198862	0.027008	0.0217058	Fbl/Nop58	2
MF	GO:0019205	nucleobase-containing compound kinase activity	3/154	37/22682	0.00201345	0.027008	0.0217058	Nme1/Nme2/Ak2	3
MF	GO:0008494	translation activator activity	2/154	11/22682	0.00241972	0.0303636	0.0244026	C1qbp/Rps27l	2
MF	GO:0019103	pyrimidine nucleotide binding	2/154	11/22682	0.00241972	0.0303636	0.0244026	Hsp90ab1/Hsp90aa1	2
MF	GO:0015037	peptide disulfide oxidoreductase activity	2/154	12/22682	0.00289076	0.0351408	0.0282419	Pdia3/Pdia6	2
MF	GO:0002020	protease binding	5/154	152/22682	0.00384498	0.0432117	0.0347284	Cst3/Serpinb6a/Selenos/Cstb/Casp3	5
MF	GO:0004175	endopeptidase activity	9/154	453/22682	0.00387412	0.0432117	0.0347284	Gzmd/Gzme/Gzmf/Gzmc/Psma7/Adam8/Casp3/Psma4/Gzmg	9
MF	GO:0016853	isomerase activity	5/154	153/22682	0.00395355	0.0432117	0.0347284	Fkbp1a/Hspd1/Creld2/Pdia3/Pdia6	5
MF	GO:0003743	translation initiation factor activity	3/154	47/22682	0.00399902	0.0432117	0.0347284	Eif4a1/Eif2s1/Eif3b	3
MF	GO:0042887	amide transmembrane transporter activity	3/154	48/22682	0.00424461	0.0446258	0.0358649	Timm17a/Sec61g/Timm23	3
MF	GO:0051117	ATPase binding	4/154	98/22682	0.00450373	0.0452628	0.0363768	Selenos/Fbl/Snu13/Nop58	4
MF	GO:0019215	intermediate filament binding	2/154	15/22682	0.00453792	0.0452628	0.0363768	Nme1/Nme2	2
MF	GO:0016860	intramolecular oxidoreductase activity	3/154	50/22682	0.00476279	0.0463182	0.037225	Creld2/Pdia3/Pdia6	3
MF	GO:0043024	ribosomal small subunit binding	2/154	16/22682	0.00516318	0.0489872	0.0393701	Npm1/Nme1	2

## Sheet: Proliferating (D vs C) Gene
	p_val	avg_log2FC	pct.1	pct.2	p_val_adj
Rplp0	0	-0.38773	0.999	1	0
Rps15a	0	-0.46429	0.999	1	0
Gzmb	0	1.50068	0.999	0.968	0
Rbm3	0	-0.555806	0.99	0.998	0
mt-Co3	0	-0.70151	0.998	0.998	0
Tnfrsf9	2.80094e-297	0.903128	0.992	0.929	4.49383e-293
Prf1	1.68546e-267	1.34631	0.885	0.675	2.70415e-263
mt-Co2	4.12872e-239	-0.449006	0.998	0.999	6.62412e-235
Rps11	4.18789e-229	-0.270066	0.999	1	6.71905e-225
Hspa5	5.44908e-218	0.791149	0.98	0.933	8.7425e-214
Shisa5	6.89552e-207	-0.523106	0.978	0.996	1.10632e-202
Hsp90b1	2.48151e-201	0.609307	0.995	0.987	3.98133e-197
Eif3f	5.24536e-200	-0.404374	0.986	0.997	8.41566e-196
mt-Atp6	1.53462e-198	-0.446596	0.993	0.997	2.46215e-194
Pcbp2	4.07962e-193	-0.407544	0.985	0.996	6.54534e-189
Rpl5	2.22074e-187	0.373973	0.998	0.997	3.56296e-183
Spp1	9.34557e-187	1.65725	0.875	0.674	1.4994e-182
Ptpn18	7.5574e-186	-0.539934	0.951	0.983	1.21251e-181
Ldha	1.141e-179	0.403201	1	0.999	1.83063e-175
Anxa2	1.03363e-178	0.453226	0.996	0.994	1.65835e-174
Ms4a4b	2.6126e-174	-0.538323	0.972	0.994	4.19165e-170
mt-Co1	2.3246e-171	-0.343583	0.999	0.999	3.72959e-167
Cd3e	1.28502e-166	-0.392499	0.99	0.999	2.06169e-162
Rpl32	6.54455e-166	-0.23544	0.999	1	1.05001e-161
Cdkn1a	1.41261e-160	0.740457	0.828	0.614	2.26639e-156
Itm2b	2.55948e-160	-0.426614	0.981	0.996	4.10643e-156
Arhgdib	5.79963e-148	-0.424432	0.979	0.992	9.30492e-144
Rpl18a	2.51166e-143	-0.228822	1	1	4.0297e-139
Zfp36l2	1.15927e-142	-0.638231	0.675	0.84	1.85994e-138
Eif5a	1.69075e-142	0.384307	0.996	0.992	2.71263e-138
Rps18	1.12312e-141	-0.262302	1	1	1.80194e-137
Gem	3.7213e-140	0.739067	0.825	0.629	5.97045e-136
Epsti1	7.26423e-140	-0.555204	0.826	0.914	1.16547e-135
H2afv	8.31963e-140	-0.514221	0.934	0.98	1.3348e-135
Gm44040	4.09276e-139	0.491894	0.551	0.265	6.56643e-135
Fabp5	4.01587e-138	0.628387	0.704	0.455	6.44306e-134
Cmtm7	3.54917e-134	-0.499864	0.872	0.952	5.69428e-130
Cd52	4.20157e-134	-0.387215	0.999	1	6.74099e-130
Rpl18	4.49258e-133	-0.216683	1	1	7.20789e-129
Myo10	1.12903e-132	0.584975	0.762	0.533	1.81142e-128
Cycs	1.24527e-128	0.43978	0.963	0.926	1.99792e-124
Gzmc	2.34129e-128	1.00185	0.978	0.917	3.75636e-124
Rps19	2.77254e-128	-0.23764	0.999	1	4.44826e-124
Trbv12-1	1.29575e-127	-0.524213	0.897	0.971	2.0789e-123
Rps27	3.45792e-125	-0.320475	0.991	0.999	5.54788e-121
Rps13	1.79933e-124	-0.204485	0.999	1	2.88684e-120
Eef1a1	2.33885e-123	-0.189006	1	1	3.75246e-119
Rpl37a	6.60833e-122	-0.262709	0.997	0.999	1.06024e-117
Rps15	8.29187e-121	0.332848	0.994	0.995	1.33035e-116
Rpl34	1.50143e-117	-0.230989	0.998	1	2.4089e-113
Limd2	1.47931e-116	-0.519156	0.738	0.872	2.37341e-112
Ctsw	2.67506e-116	-0.420202	0.946	0.982	4.29186e-112
Rpsa	2.00938e-115	-0.18669	1	1	3.22385e-111
Rpl3	3.72994e-115	-0.20061	1	1	5.98432e-111
Pgk1	9.45493e-115	0.381212	0.994	0.992	1.51695e-110
Coro1a	9.75489e-115	-0.303414	0.994	0.999	1.56507e-110
Slfn2	8.23401e-114	-0.505224	0.517	0.718	1.32106e-109
Rpl23	3.40059e-113	-0.188349	1	1	5.4559e-109
Fdps	6.44015e-110	0.561438	0.686	0.457	1.03326e-105
Gzmg	4.60547e-109	1.416	0.308	0.092	7.38901e-105
Rpl10	4.80405e-109	0.192376	0.999	1	7.70761e-105
Zbtb32	2.67183e-108	0.428626	0.468	0.227	4.28669e-104
Jund	4.22445e-108	0.438477	0.993	0.982	6.77771e-104
Gmfg	6.66601e-107	-0.42909	0.856	0.918	1.06949e-102
Tnfrsf18	1.00387e-106	0.516964	0.965	0.909	1.61061e-102
B4galnt1	1.80883e-106	-0.427789	0.847	0.913	2.90209e-102
Slc2a3	2.11176e-106	0.700731	0.825	0.658	3.38812e-102
Rpl29	7.98559e-104	-0.194065	0.999	1	1.28121e-99
Calr	1.28738e-103	0.56661	0.907	0.815	2.06547e-99
B2m	1.63736e-103	0.305482	0.999	1	2.62699e-99
Hilpda	1.97929e-100	0.556132	0.913	0.845	3.17557e-96
Rps20	2.17901e-100	-0.176636	1	1	3.496e-96
H2afx	9.80096e-100	-0.516556	0.874	0.93	1.57247e-95
Rps10	1.33503e-99	-0.169818	1	1	2.14193e-95
Tpi1	3.52351e-98	0.374035	0.996	0.988	5.65312e-94
Rps5	4.64382e-97	-0.179937	0.999	1	7.45054e-93
Mif	3.03467e-96	0.309856	0.998	0.997	4.86882e-92
Eno1	3.78802e-96	0.301544	1	0.999	6.07749e-92
Rps7	1.0704e-95	-0.17801	0.999	1	1.71734e-91
Rpl30	3.18079e-95	-0.192025	1	1	5.10326e-91
Ube2s	3.44865e-95	0.389365	0.98	0.968	5.53301e-91
Sema6d	7.76404e-94	0.256553	0.218	0.051	1.24566e-89
Cnn2	1.98097e-93	-0.40152	0.907	0.953	3.17827e-89
Bnip3	2.38266e-93	0.617051	0.795	0.626	3.82274e-89
Il2ra	3.16757e-93	0.575983	0.767	0.586	5.08205e-89
Higd1a	8.57859e-93	0.402477	0.941	0.888	1.37635e-88
Ly6c2	3.62876e-92	-0.733683	0.801	0.893	5.82199e-88
Klra5	4.43345e-92	0.749168	0.616	0.383	7.11303e-88
Ms4a6b	1.87495e-91	-0.41774	0.817	0.901	3.00817e-87
Rpl39	4.66901e-91	-0.197818	0.996	0.999	7.49097e-87
Neb	4.03716e-90	0.278793	0.273	0.089	6.47722e-86
Bsg	4.72671e-90	0.373624	0.975	0.95	7.58353e-86
Vim	7.99515e-89	0.363174	0.999	0.999	1.28274e-84
Ifitm3	1.40186e-88	-0.648791	0.64	0.785	2.24915e-84
Hspd1	1.95381e-87	0.44952	0.908	0.818	3.13469e-83
Pdia6	3.51046e-87	0.49884	0.826	0.697	5.63218e-83
Ero1l	4.01592e-87	0.616666	0.755	0.576	6.44315e-83
Rsrp1	6.29961e-87	-0.408167	0.637	0.771	1.01071e-82
Rps23	6.67521e-87	-0.186909	0.998	1	1.07097e-82
1810037I17Rik	1.57612e-86	0.368669	0.966	0.943	2.52873e-82
Hmgn2	2.0206e-86	-0.416132	0.913	0.962	3.24185e-82
Ftl1	5.80808e-86	0.413707	0.994	0.996	9.31849e-82
Gramd3	1.38408e-85	-0.411468	0.561	0.749	2.22062e-81
Emilin2	3.34507e-85	0.378803	0.385	0.181	5.36683e-81
Cdk6	5.82709e-85	0.402627	0.724	0.515	9.34899e-81
Hmgb2	1.81274e-84	-0.326858	0.994	0.999	2.90836e-80
Rpl7a	3.45338e-84	0.20313	0.999	1	5.5406e-80
H2-K1	5.24381e-84	-0.298409	0.999	1	8.41316e-80
Rps9	2.79973e-83	-0.161257	0.999	1	4.49189e-79
Rac2	3.11786e-83	-0.241297	0.993	0.998	5.00229e-79
Atp5g2	1.01476e-82	-0.231419	0.992	0.997	1.62809e-78
Rps29	1.02451e-82	-0.251378	0.991	0.996	1.64373e-78
Plac8	1.04303e-81	-0.409025	0.968	0.985	1.67344e-77
Rps3a1	1.78692e-81	-0.154423	1	1	2.86693e-77
Rpl14	1.82168e-81	-0.206561	0.998	1	2.9227e-77
Rwdd1	6.18709e-81	0.334104	0.936	0.877	9.92657e-77
Evl	9.53123e-81	-0.396388	0.648	0.771	1.52919e-76
Hsp90ab1	1.41778e-80	0.250242	1	1	2.27469e-76
Gas5	7.26868e-80	-0.359793	0.893	0.934	1.16619e-75
Eef2	9.64241e-79	-0.238523	1	1	1.54703e-74
Dynll1	1.7853e-77	0.352378	0.96	0.912	2.86433e-73
Tubb5	1.97154e-77	-0.305452	0.995	1	3.16314e-73
Rpl27a	3.43449e-77	-0.167286	0.999	1	5.5103e-73
Errfi1	2.43029e-76	0.353003	0.434	0.226	3.89915e-72
Aldoa	8.73958e-76	0.319944	0.999	0.997	1.40218e-71
Ncl	1.15114e-75	0.36603	0.983	0.96	1.84689e-71
Rpl21	7.97516e-75	-0.151058	1	1	1.27953e-70
mt-Cytb	8.68834e-75	-0.305282	0.968	0.988	1.39396e-70
Eif3h	2.74519e-74	-0.235269	0.986	0.993	4.40438e-70
mt-Atp8	5.72883e-74	-0.348122	0.709	0.811	9.19133e-70
Rpl24	8.73756e-74	-0.188867	0.999	1	1.40185e-69
Epas1	1.14092e-73	0.220903	0.246	0.084	1.83049e-69
Slamf7	1.19643e-73	0.410751	0.786	0.632	1.91955e-69
Hspe1	1.57547e-73	0.39892	0.953	0.928	2.52768e-69
Ifng	4.68009e-73	0.764083	0.609	0.397	7.50873e-69
Clta	5.49729e-73	-0.283585	0.968	0.981	8.81985e-69
Rpl22l1	1.30736e-72	-0.251855	0.987	0.996	2.09752e-68
Nkg7	1.51036e-72	0.267273	0.999	0.999	2.42322e-68
Set	5.75022e-72	0.314717	0.965	0.926	9.22565e-68
Slc17a6	3.54878e-71	0.413673	0.286	0.116	5.69367e-67
Rpl35	1.38701e-70	-0.163043	0.996	1	2.22532e-66
Rpl23a	4.11075e-70	0.223247	0.993	0.996	6.59529e-66
Slc2a1	5.15276e-70	0.38934	0.724	0.557	8.26709e-66
Rnf187	6.67341e-70	-0.329875	0.734	0.823	1.07068e-65
Vegfa	7.3696e-70	0.264727	0.278	0.11	1.18238e-65
Bzw1	1.23974e-69	0.306267	0.868	0.756	1.98904e-65
Egln3	8.98124e-69	0.323954	0.501	0.298	1.44095e-64
Ypel3	9.2588e-69	-0.370991	0.349	0.528	1.48548e-64
Fos	1.15482e-68	0.346767	0.404	0.203	1.8528e-64
Alyref	1.53124e-68	0.317051	0.878	0.77	2.45673e-64
Rps4x	4.44246e-68	-0.146698	1	1	7.12748e-64
Irf8	5.09742e-68	0.426335	0.825	0.688	8.17831e-64
Hdlbp	6.49805e-68	0.338231	0.789	0.633	1.04255e-63
Stk39	8.02498e-68	0.337668	0.724	0.544	1.28753e-63
Rpl13	1.67338e-67	-0.135087	1	1	2.68477e-63
Rpl10a	2.7179e-67	-0.156733	1	1	4.36059e-63
Lilrb4a	5.91275e-67	0.431918	0.649	0.461	9.48642e-63
Idi1	2.15687e-66	0.314285	0.508	0.302	3.46048e-62
Rpl37	3.31945e-65	-0.179631	0.998	1	5.32573e-61
2410006H16Rik	9.72918e-65	-0.336517	0.781	0.862	1.56095e-60
Cd3g	1.80986e-64	-0.219664	0.993	0.999	2.90374e-60
Tuba1b	4.79692e-64	-0.288257	0.991	0.994	7.69618e-60
Atf4	5.32936e-64	0.336714	0.708	0.531	8.55042e-60
Ptpn6	5.98788e-64	-0.381297	0.669	0.778	9.60696e-60
Ccni	1.17368e-63	-0.325924	0.78	0.848	1.88305e-59
Stmn1	2.49682e-63	-0.299269	0.982	0.994	4.00589e-59
Sept1	3.70002e-63	-0.278289	0.919	0.948	5.93631e-59
Hsp90aa1	5.94549e-63	0.32094	0.987	0.972	9.53895e-59
Rps16	7.06807e-63	-0.138744	1	1	1.134e-58
Rpl19	8.10991e-63	-0.13268	1	1	1.30115e-58
Grb2	4.94303e-62	0.289549	0.639	0.452	7.9306e-58
Tcp1	1.18353e-61	0.273267	0.952	0.9	1.89886e-57
Hcst	1.26808e-61	-0.33704	0.744	0.824	2.03451e-57
C1qtnf6	1.55796e-61	0.300498	0.438	0.247	2.49959e-57
Lsp1	1.64649e-61	-0.29568	0.938	0.955	2.64163e-57
Sdc4	1.70274e-61	0.153414	0.114	0.018	2.73187e-57
Creld2	5.11161e-61	0.362465	0.69	0.534	8.20107e-57
H2-D1	4.28511e-60	-0.220007	1	1	6.87503e-56
Tapbp	4.68399e-60	-0.330609	0.693	0.787	7.51499e-56
Gdi2	5.89586e-60	-0.299968	0.938	0.963	9.45932e-56
Ndrg1	2.12249e-59	0.38852	0.469	0.285	3.40532e-55
Manf	3.21711e-59	0.362713	0.899	0.844	5.16153e-55
Gpr171	3.64531e-59	0.301952	0.593	0.392	5.84854e-55
Id2	5.89934e-59	0.348431	0.948	0.913	9.4649e-55
Cct6a	6.19108e-59	0.310646	0.797	0.675	9.93297e-55
Rack1	1.10507e-58	0.166165	0.997	1	1.77297e-54
Rps24	1.4069e-58	-0.135561	1	1	2.25723e-54
Ifngr1	4.69938e-58	-0.285306	0.96	0.976	7.53969e-54
Uap1	7.62559e-58	0.371986	0.65	0.476	1.22345e-53
Ccl5	1.1966e-57	-0.24498	0.405	0.599	1.91982e-53
Gstp3	1.9694e-57	-0.353761	0.599	0.701	3.1597e-53
Gapdh	2.21874e-57	0.218904	1	1	3.55975e-53
Eif4g2	3.66972e-57	0.296722	0.924	0.871	5.8877e-53
Xbp1	1.35129e-56	0.335034	0.656	0.493	2.16801e-52
Cisd3	2.10611e-56	0.258591	0.499	0.312	3.37905e-52
Ctsd	2.3107e-56	0.336953	0.977	0.96	3.70729e-52
Ccdc184	3.00995e-56	0.436018	0.478	0.299	4.82916e-52
Pfdn5	5.72097e-56	-0.218171	0.979	0.989	9.17873e-52
Dusp2	9.7952e-56	-0.391997	0.891	0.94	1.57154e-51
Cyb5a	1.23012e-55	0.308609	0.769	0.639	1.9736e-51
Phlda1	1.3996e-55	0.388483	0.506	0.33	2.24552e-51
Cyp51	1.50313e-55	0.316986	0.548	0.359	2.41162e-51
Gadd45g	2.52567e-55	0.349678	0.493	0.314	4.05218e-51
Ssbp2	3.8276e-55	-0.248471	0.141	0.294	6.141e-51
Cxcr3	8.42245e-55	-0.19583	0.033	0.148	1.3513e-50
Cd160	1.61404e-54	-0.342991	0.446	0.604	2.58956e-50
Ptpre	2.31755e-54	0.282445	0.5	0.316	3.71827e-50
Il18r1	2.36822e-54	-0.319331	0.278	0.434	3.79957e-50
Arsb	3.17356e-54	-0.311728	0.422	0.568	5.09165e-50
Serinc3	3.29897e-54	-0.304416	0.789	0.848	5.29287e-50
Itgb1	3.69914e-54	-0.34853	0.806	0.87	5.93489e-50
Sun2	3.78824e-54	-0.338613	0.365	0.521	6.07785e-50
AB124611	4.01024e-54	-0.247549	0.178	0.337	6.43403e-50
Cdv3	1.14218e-53	0.313481	0.705	0.544	1.83251e-49
Gadd45b	1.50973e-53	0.368259	0.452	0.272	2.42221e-49
Gimap1	3.07924e-53	-0.318588	0.682	0.77	4.94034e-49
Fdx1	4.38249e-53	0.351245	0.658	0.506	7.03127e-49
Lrp10	5.08228e-53	-0.276554	0.684	0.767	8.15401e-49
Arhgef1	5.82482e-53	-0.298186	0.724	0.8	9.34534e-49
Pdia3	5.89809e-53	0.318821	0.966	0.944	9.4629e-49
Pkm	1.12058e-52	0.241601	0.998	0.996	1.79786e-48
Selplg	1.23775e-52	-0.241977	0.968	0.982	1.98585e-48
H2-Ab1	2.42719e-52	0.322516	0.556	0.383	3.89418e-48
Rras2	1.04549e-51	0.216347	0.424	0.248	1.67738e-47
Arhgap9	1.54439e-51	-0.304117	0.519	0.637	2.47781e-47
Nrm	2.60002e-51	-0.305118	0.585	0.693	4.17148e-47
Ptges3	6.21993e-51	0.259459	0.923	0.868	9.97925e-47
Plk2	8.3627e-51	0.362711	0.313	0.159	1.34171e-46
Rpl31	9.01622e-51	0.211812	0.981	0.983	1.44656e-46
Tnfrsf4	9.08708e-51	0.4726	0.811	0.714	1.45793e-46
Hsph1	1.02304e-50	0.384151	0.585	0.409	1.64137e-46
Cirbp	4.69313e-50	-0.287478	0.509	0.638	7.52966e-46
Sla	2.7216e-49	-0.308734	0.576	0.71	4.36654e-45
Sertad1	5.11684e-49	0.293738	0.668	0.507	8.20945e-45
Lgals9	6.60913e-49	-0.307042	0.538	0.647	1.06037e-44
Canx	2.05345e-48	0.308817	0.89	0.824	3.29456e-44
Hist1h3c	2.14896e-48	0.213316	0.387	0.217	3.44778e-44
Myl12b	4.4112e-48	-0.231623	0.968	0.983	7.07732e-44
Hmgb1	5.5889e-48	-0.193232	0.996	0.999	8.96683e-44
Arhgap45	8.29884e-48	-0.278116	0.68	0.762	1.33147e-43
Eomes	1.23518e-47	0.220938	0.278	0.137	1.98173e-43
Gm43042	1.35029e-47	0.191757	0.264	0.122	2.1664e-43
Entpd1	2.22898e-47	0.249231	0.495	0.325	3.57618e-43
Ccr8	2.42324e-47	0.26963	0.249	0.114	3.88784e-43
Adam8	2.81886e-47	0.290141	0.48	0.313	4.52257e-43
Ly6a	3.48307e-47	0.362619	0.976	0.965	5.58823e-43
Uqcrh	3.56176e-47	-0.211782	0.979	0.986	5.71449e-43
Itgb7	4.7204e-47	-0.304488	0.342	0.49	7.57341e-43
Cd8b1	6.90714e-47	-0.267879	0.952	0.969	1.10818e-42
Scin	8.21687e-47	0.13499	0.121	0.031	1.31831e-42
Lgals3	9.37892e-47	0.36792	0.962	0.922	1.50475e-42
Sdf2l1	1.03998e-46	0.317343	0.78	0.668	1.66854e-42
Tent5a	2.22313e-46	0.45535	0.59	0.441	3.5668e-42
Lck	2.88376e-46	-0.229872	0.952	0.973	4.62671e-42
Gimap6	3.37793e-46	-0.311117	0.679	0.771	5.41955e-42
Phb	8.89615e-46	0.263165	0.724	0.571	1.4273e-41
Sp100	1.0799e-45	-0.314387	0.668	0.749	1.7326e-41
Phf11b	1.1455e-45	-0.283894	0.315	0.458	1.83784e-41
Skap1	1.45838e-45	-0.254214	0.893	0.917	2.33982e-41
Lamp1	1.47031e-45	-0.275934	0.501	0.618	2.35897e-41
Pitpna	1.92438e-45	0.240651	0.691	0.522	3.08748e-41
Gng2	2.62256e-45	0.261524	0.892	0.824	4.20763e-41
P4ha2	3.59737e-45	0.12147	0.122	0.032	5.77162e-41
Ctla2a	3.72931e-45	-0.256096	0.959	0.978	5.9833e-41
Rap2a	4.62382e-45	0.233808	0.482	0.309	7.41845e-41
Rps27a	6.09322e-45	-0.123501	1	1	9.77596e-41
Ifi203	8.78987e-45	-0.283825	0.234	0.381	1.41025e-40
Itgax	1.44395e-44	-0.157911	0.039	0.142	2.31668e-40
Rps21	1.62443e-44	-0.179733	0.993	0.996	2.60623e-40
Srrm2	1.95846e-44	0.245125	0.967	0.929	3.14215e-40
Tap1	7.34906e-44	-0.284234	0.748	0.811	1.17908e-39
Ass1	8.77771e-44	0.296042	0.553	0.393	1.4083e-39
Ifi27l2a	1.24156e-43	-0.746878	0.545	0.637	1.99197e-39
Nop56	1.37289e-43	0.278204	0.703	0.56	2.20267e-39
Rpl11	1.58206e-43	-0.11334	1	1	2.53826e-39
P4ha1	1.71137e-43	0.275114	0.665	0.503	2.74572e-39
Reep5	2.34342e-43	0.209043	0.992	0.984	3.75978e-39
Gpx1	2.91797e-43	0.287843	0.838	0.768	4.68159e-39
Txn1	3.6439e-43	0.187404	0.989	0.991	5.84627e-39
Cst7	4.23589e-43	0.274157	0.952	0.936	6.79607e-39
Rpl6	5.13544e-43	-0.130319	0.999	1	8.2393e-39
Dusp14	5.20285e-43	0.27538	0.396	0.25	8.34745e-39
Sp110	8.51164e-43	-0.292795	0.488	0.594	1.36561e-38
Eif3c	8.78745e-43	0.243929	0.926	0.876	1.40986e-38
Psmb7	1.88971e-42	0.23276	0.752	0.616	3.03186e-38
Cd28	5.09962e-42	-0.281951	0.746	0.827	8.18182e-38
Capg	5.70803e-42	0.231136	0.944	0.915	9.15796e-38
Fam162a	6.36367e-42	0.267766	0.92	0.862	1.02099e-37
Chchd10	8.2651e-42	0.318603	0.622	0.478	1.32605e-37
Ifi213	9.05527e-42	-0.131768	0.027	0.117	1.45283e-37
Fundc2	9.55943e-42	-0.233115	0.829	0.886	1.53371e-37
Nhp2	1.27319e-41	0.263918	0.822	0.731	2.04271e-37
Capn2	2.755e-41	0.263893	0.609	0.45	4.42013e-37
Glipr1	4.8634e-41	0.298938	0.643	0.509	7.80283e-37
Rps28	5.66729e-41	-0.175306	0.99	0.996	9.0926e-37
Uqcrq	9.10135e-41	0.23244	0.935	0.894	1.46022e-36
Hspa9	9.77565e-41	0.250624	0.71	0.571	1.56841e-36
Eif2s1	1.0209e-40	0.234395	0.849	0.77	1.63794e-36
Havcr2	1.22137e-40	0.348232	0.682	0.555	1.95956e-36
Hmgcr	1.54414e-40	0.248331	0.571	0.407	2.47742e-36
Timm17a	3.96975e-40	0.226829	0.751	0.628	6.36907e-36
Ccnb2	7.12444e-40	-0.35671	0.709	0.779	1.14305e-35
Tubb6	2.18256e-39	0.278162	0.791	0.687	3.5017e-35
Prelid2	2.27211e-39	0.256964	0.563	0.415	3.64538e-35
Hif1a	3.40049e-39	0.269272	0.923	0.843	5.45575e-35
Timm13	4.88725e-39	0.246918	0.888	0.819	7.8411e-35
Nme1	6.03077e-39	0.23361	0.937	0.9	9.67577e-35
Galnt6	6.49135e-39	0.217911	0.456	0.296	1.04147e-34
Ggta1	6.81903e-39	0.201916	0.372	0.225	1.09405e-34
Calm1	7.22773e-39	0.173726	0.994	0.996	1.15962e-34
Hnrnpab	7.68169e-39	0.222215	0.981	0.975	1.23245e-34
Eif4a1	9.40279e-39	0.221496	0.987	0.981	1.50858e-34
Ankrd37	1.0304e-38	0.321308	0.64	0.509	1.65317e-34
Srp19	2.90246e-38	0.224952	0.799	0.704	4.6567e-34
Rpl27	3.25494e-38	-0.114172	0.997	1	5.22222e-34
Cks1b	5.23026e-38	-0.248973	0.911	0.937	8.39143e-34
Cox6a1	6.42459e-38	0.18102	0.979	0.969	1.03076e-33
Ltb	7.17995e-38	-0.304068	0.742	0.826	1.15195e-33
Ccna2	8.24074e-38	-0.256642	0.867	0.912	1.32214e-33
Prkch	9.19519e-38	-0.279054	0.821	0.864	1.47528e-33
Kctd11	1.04528e-37	0.0889804	0.116	0.035	1.67705e-33
Rpl35a	1.17676e-37	-0.0989267	0.998	1	1.888e-33
Gimap4	1.31053e-37	-0.272157	0.845	0.893	2.10261e-33
Odc1	2.11043e-37	0.291811	0.885	0.826	3.38598e-33
Msmo1	2.41599e-37	0.177	0.339	0.197	3.87622e-33
Btf3	2.76985e-37	-0.162025	0.987	0.996	4.44395e-33
Igfbp7	7.94495e-37	-0.264096	0.141	0.26	1.27469e-32
Ppa1	8.27443e-37	0.234549	0.599	0.462	1.32755e-32
Ppp1r3b	1.08685e-36	0.183914	0.33	0.192	1.74374e-32
Traf1	1.25605e-36	0.275517	0.774	0.657	2.01521e-32
Hspa1b	1.39258e-36	0.510189	0.144	0.053	2.23426e-32
Esyt1	2.14712e-36	-0.24704	0.817	0.863	3.44484e-32
Hemk1	2.38014e-36	0.114284	0.165	0.067	3.81869e-32
Mrps6	2.73706e-36	0.245489	0.66	0.518	4.39134e-32
Klrd1	3.47725e-36	-0.209642	0.942	0.978	5.5789e-32
Cish	4.39773e-36	0.248953	0.739	0.606	7.05572e-32
Gnb1	5.2818e-36	0.221052	0.815	0.715	8.47412e-32
Sept6	5.46141e-36	-0.247625	0.711	0.767	8.76229e-32
Cox7a2l	6.44701e-36	-0.236751	0.87	0.908	1.03436e-31
Fyb	9.26319e-36	-0.253387	0.84	0.869	1.48619e-31
Ciao2b	1.46491e-35	0.230243	0.782	0.687	2.35031e-31
Srm	2.04774e-35	0.260215	0.488	0.344	3.28539e-31
Gnb2	2.087e-35	-0.19007	0.962	0.972	3.34838e-31
Tfrc	2.3783e-35	0.186775	0.349	0.209	3.81575e-31
Emc10	2.73105e-35	-0.23385	0.543	0.634	4.3817e-31
Ndufab1	2.90396e-35	0.21002	0.901	0.844	4.65912e-31
Cd8a	4.09991e-35	0.247587	0.968	0.942	6.5779e-31
Ppp1r18	4.54859e-35	-0.229164	0.832	0.87	7.29775e-31
P4hb	5.71894e-35	0.266401	0.941	0.917	9.17547e-31
Metrnl	5.7708e-35	0.227201	0.491	0.34	9.25867e-31
Ppp1r10	6.67986e-35	0.170092	0.345	0.205	1.07172e-30
Emb	7.24509e-35	-0.253448	0.559	0.668	1.1624e-30
Wsb1	8.85872e-35	0.210063	0.497	0.344	1.42129e-30
Uqcr11	9.24773e-35	0.229938	0.799	0.688	1.48371e-30
Edf1	1.15512e-34	0.176568	0.975	0.968	1.85327e-30
Klre1	1.60227e-34	0.232823	0.693	0.539	2.57068e-30
Birc2	2.27148e-34	0.249089	0.6	0.452	3.64437e-30
Krtcap2	2.33103e-34	0.185252	0.962	0.955	3.7399e-30
Bcl3	2.59055e-34	0.148951	0.367	0.221	4.15629e-30
Rpl28	3.06558e-34	-0.0988736	0.999	1	4.91842e-30
Kbtbd11	3.63384e-34	0.156341	0.289	0.16	5.83014e-30
Cstb	4.23084e-34	0.226067	0.803	0.714	6.78796e-30
Nsa2	4.70282e-34	-0.186751	0.966	0.972	7.54521e-30
Tmpo	7.94866e-34	-0.230075	0.905	0.931	1.27528e-29
Hist1h2ae	9.00372e-34	0.363961	0.864	0.802	1.44456e-29
Cct7	1.42873e-33	0.205725	0.943	0.911	2.29226e-29
Arl6ip1	1.65736e-33	-0.33773	0.973	0.984	2.65907e-29
Hnrnpl	1.81285e-33	-0.198454	0.934	0.952	2.90853e-29
Tsc22d3	1.87355e-33	-0.28233	0.511	0.617	3.00593e-29
Pabpc1	2.06412e-33	-0.15862	0.993	0.997	3.31167e-29
Nop58	2.07433e-33	0.228465	0.704	0.583	3.32805e-29
F2rl2	3.032e-33	0.148689	0.255	0.14	4.86454e-29
Rrbp1	3.12675e-33	0.264172	0.738	0.618	5.01656e-29
Gimap7	3.5273e-33	-0.272686	0.722	0.775	5.65919e-29
Adgre5	4.41826e-33	-0.262204	0.664	0.757	7.08866e-29
Kif5b	6.6485e-33	0.202932	0.872	0.792	1.06669e-28
Spag9	7.85131e-33	0.19456	0.517	0.363	1.25966e-28
Maz	1.26201e-32	-0.223343	0.409	0.517	2.02477e-28
Lilr4b	1.28387e-32	0.229843	0.413	0.275	2.05983e-28
Pin1	1.28861e-32	0.213985	0.739	0.615	2.06744e-28
Eif3k	1.36879e-32	-0.166523	0.973	0.981	2.19609e-28
Txk	1.46544e-32	0.195588	0.464	0.319	2.35115e-28
Gimap3	1.91171e-32	-0.263998	0.729	0.794	3.06715e-28
Cd81	2.54191e-32	0.262679	0.129	0.049	4.07823e-28
Tmem50a	2.63031e-32	-0.203071	0.879	0.919	4.22006e-28
Pxdc1	2.76154e-32	0.183917	0.206	0.102	4.43062e-28
Smpdl3a	3.17436e-32	-0.204885	0.264	0.381	5.09295e-28
Stat3	3.84569e-32	0.262415	0.946	0.893	6.17003e-28
Uqcrb	5.85945e-32	0.205766	0.899	0.855	9.40091e-28
Nr4a2	7.43186e-32	-0.332509	0.834	0.859	1.19237e-27
Zyx	9.49504e-32	-0.222855	0.897	0.927	1.52338e-27
Scyl2	1.13407e-31	0.167502	0.369	0.231	1.8195e-27
Ifi209	1.40124e-31	-0.224558	0.203	0.321	2.24816e-27
Anxa1	1.97814e-31	-0.245084	0.509	0.609	3.17372e-27
Dhx9	2.026e-31	0.234982	0.78	0.67	3.25051e-27
Rnf126	2.87295e-31	0.169342	0.492	0.344	4.60937e-27
Cd37	3.06915e-31	-0.200681	0.813	0.856	4.92414e-27
Eif3e	3.15281e-31	-0.200073	0.902	0.933	5.05838e-27
Csk	3.23051e-31	-0.222687	0.548	0.642	5.18303e-27
Slc26a10	3.65877e-31	0.129241	0.174	0.08	5.87012e-27
Birc5	6.58511e-31	-0.224831	0.935	0.959	1.05651e-26
Txnrd1	7.52435e-31	0.193681	0.481	0.339	1.20721e-26
Lta	7.95002e-31	0.168077	0.175	0.081	1.2755e-26
Ywhae	8.92976e-31	0.182305	0.946	0.923	1.43269e-26
Selenos	1.00265e-30	0.210802	0.618	0.485	1.60866e-26
Rpl17	1.28494e-30	-0.108425	1	1	2.06156e-26
Ccnd2	1.32333e-30	0.24829	0.681	0.555	2.12316e-26
Cmas	1.4378e-30	0.177809	0.552	0.404	2.30681e-26
Tpd52	1.55112e-30	0.133609	0.295	0.174	2.48862e-26
H2afy	1.71778e-30	-0.201078	0.924	0.945	2.756e-26
H2-Q4	2.04103e-30	-0.241865	0.819	0.868	3.27462e-26
Tmem120b	2.06389e-30	0.129214	0.232	0.123	3.3113e-26
Usf2	2.55889e-30	-0.217486	0.391	0.493	4.10548e-26
Mgarp	3.03351e-30	0.112734	0.165	0.075	4.86697e-26
Elob	3.46335e-30	0.157819	0.992	0.986	5.55659e-26
Pafah1b1	3.52396e-30	0.193319	0.872	0.812	5.65384e-26
Hist1h2ab	3.94666e-30	0.26054	0.601	0.457	6.33202e-26
Gspt1	4.21589e-30	0.230343	0.747	0.635	6.76398e-26
Mydgf	9.55063e-30	0.195537	0.618	0.487	1.5323e-25
Basp1	1.08364e-29	0.229993	0.322	0.204	1.73859e-25
Psmd12	1.13971e-29	0.191292	0.689	0.569	1.82854e-25
Hist1h2ap	1.40467e-29	-0.302123	0.714	0.757	2.25366e-25
Rpl9	1.42782e-29	-0.0946924	1	1	2.29079e-25
Atad2	1.51437e-29	0.238925	0.815	0.705	2.42966e-25
Mxd4	1.71801e-29	-0.182696	0.159	0.268	2.75638e-25
Psme1	1.7998e-29	-0.18713	0.951	0.959	2.8876e-25
Kit	1.80269e-29	0.172742	0.25	0.141	2.89224e-25
Pfdn6	1.99698e-29	0.191229	0.74	0.621	3.20396e-25
mt-Nd1	2.51646e-29	0.247371	0.972	0.953	4.03741e-25
Zap70	3.9409e-29	-0.206978	0.771	0.809	6.32279e-25
Cysltr1	3.9919e-29	0.102291	0.116	0.044	6.40461e-25
Srpr	4.04426e-29	0.208417	0.711	0.59	6.48861e-25
Fam189b	6.23003e-29	-0.203036	0.22	0.328	9.99545e-25
Foxp1	1.23967e-28	-0.212081	0.426	0.532	1.98893e-24
Tsc22d4	1.46162e-28	-0.219031	0.533	0.612	2.34502e-24
Myl12a	1.59974e-28	0.149732	0.986	0.989	2.56662e-24
Atp5h	1.76318e-28	-0.148672	0.987	0.992	2.82885e-24
Ikzf4	2.36333e-28	0.104066	0.148	0.065	3.79173e-24
Ctbp1	2.63153e-28	-0.223153	0.639	0.698	4.22203e-24
Pink1	2.9504e-28	-0.157511	0.12	0.219	4.73361e-24
Hspa1a	3.19074e-28	0.493324	0.138	0.059	5.11922e-24
Cd69	4.81996e-28	0.209301	0.764	0.64	7.73315e-24
Eif1ax	4.89818e-28	0.180952	0.869	0.801	7.85864e-24
S1pr4	5.0097e-28	-0.200073	0.341	0.447	8.03756e-24
H3f3b	5.31412e-28	0.162186	0.999	1	8.52597e-24
Fkbp2	6.28906e-28	0.207034	0.81	0.725	1.00902e-23
Ifi208	6.80822e-28	-0.139273	0.056	0.136	1.09231e-23
Taf10	6.89585e-28	0.182985	0.844	0.761	1.10637e-23
Sept11	7.09985e-28	0.220941	0.7	0.575	1.1391e-23
Ripor2	8.62252e-28	-0.1645	0.112	0.207	1.3834e-23
Dkkl1	9.99331e-28	-0.200608	0.271	0.378	1.60333e-23
Cdc42	1.02901e-27	0.147498	0.982	0.983	1.65094e-23
Ipcef1	1.19752e-27	-0.171802	0.138	0.239	1.9213e-23
Galk1	1.5432e-27	0.220931	0.685	0.58	2.47591e-23
Rps25	2.13105e-27	0.136875	0.991	0.996	3.41906e-23
Cox7b	2.16393e-27	0.177557	0.931	0.902	3.4718e-23
Hp1bp3	2.19696e-27	-0.261592	0.723	0.777	3.52481e-23
Diaph1	2.30941e-27	0.225094	0.837	0.759	3.70521e-23
Parp1	2.49925e-27	0.179301	0.491	0.354	4.0098e-23
H2-T22	2.79234e-27	-0.204683	0.894	0.923	4.48003e-23
Cln6	3.32311e-27	-0.152953	0.161	0.266	5.3316e-23
Mpp6	3.47529e-27	0.151102	0.428	0.292	5.57576e-23
Rbck1	3.82432e-27	-0.210585	0.549	0.618	6.13575e-23
Orc6	4.5243e-27	0.196847	0.701	0.574	7.25879e-23
Tecpr1	4.87799e-27	-0.184678	0.246	0.354	7.82624e-23
Rplp2	5.3681e-27	0.0934698	0.999	1	8.61258e-23
Rps3	6.25421e-27	-0.0920313	0.999	1	1.00343e-22
Tpm3	6.62944e-27	0.160221	0.983	0.979	1.06363e-22
Hmgcs1	7.31995e-27	0.242451	0.521	0.396	1.17441e-22
Morf4l2	7.88859e-27	0.187786	0.708	0.599	1.26564e-22
Dnajc15	8.49879e-27	-0.187031	0.931	0.937	1.36355e-22
Dnajc2	8.85789e-27	0.188139	0.845	0.768	1.42116e-22
Lrrc59	8.95758e-27	0.184596	0.591	0.465	1.43715e-22
Grcc10	1.36217e-26	-0.175976	0.947	0.95	2.18546e-22
Cmip	1.38296e-26	0.172212	0.391	0.262	2.21882e-22
Slc16a3	1.60023e-26	0.263911	0.771	0.673	2.56742e-22
Cd226	1.60604e-26	0.177528	0.497	0.352	2.57673e-22
Sec61g	2.45513e-26	0.166146	0.954	0.937	3.93901e-22
Mbnl1	2.73924e-26	-0.202902	0.842	0.874	4.39484e-22
Rps14	2.76119e-26	-0.100797	0.998	1	4.43006e-22
Serpine2	3.34296e-26	0.528896	0.672	0.594	5.36345e-22
Chmp4b	3.52797e-26	0.166607	0.89	0.812	5.66027e-22
Cd27	3.63423e-26	-0.242012	0.448	0.544	5.83077e-22
Ran	3.96636e-26	0.133882	0.99	0.993	6.36363e-22
Tcf3	4.0205e-26	-0.195668	0.397	0.494	6.4505e-22
Lmnb1	4.03531e-26	-0.21077	0.928	0.953	6.47426e-22
Csf1	4.13483e-26	-0.254787	0.17	0.275	6.63392e-22
Flot1	4.56774e-26	0.153516	0.349	0.229	7.32849e-22
Stk40	4.95015e-26	0.117071	0.227	0.127	7.94203e-22
Ilk	5.35657e-26	-0.198723	0.74	0.792	8.59409e-22
Cdk2ap2	5.59667e-26	-0.201195	0.821	0.875	8.97929e-22
Atp6v0c	5.60519e-26	0.182371	0.92	0.901	8.99296e-22
Naca	5.82393e-26	-0.121451	0.996	0.999	9.34392e-22
Sh2d1a	6.03671e-26	-0.224482	0.282	0.383	9.68529e-22
Abracl	6.25576e-26	-0.172342	0.897	0.936	1.00367e-21
Atp5g1	6.37454e-26	0.182719	0.933	0.899	1.02273e-21
Hras	6.4413e-26	0.155585	0.439	0.307	1.03344e-21
Atp2a3	7.74239e-26	-0.179996	0.182	0.283	1.24219e-21
Casp3	7.83284e-26	0.198108	0.844	0.793	1.2567e-21
Rrp1b	7.90099e-26	0.136886	0.406	0.275	1.26763e-21
mt-Nd2	7.92279e-26	0.257442	0.905	0.854	1.27113e-21
Oxa1l	8.00724e-26	-0.21124	0.417	0.507	1.28468e-21
Selenop	9.69121e-26	-0.165072	0.122	0.216	1.55486e-21
Serp1	1.25585e-25	0.20022	0.698	0.59	2.01489e-21
Kxd1	1.35506e-25	-0.207144	0.616	0.676	2.17407e-21
Zcrb1	1.512e-25	0.180629	0.751	0.633	2.42585e-21
Smox	1.55175e-25	0.10438	0.208	0.112	2.48963e-21
Cox17	1.7295e-25	0.202393	0.881	0.823	2.77482e-21
Cd63	1.92587e-25	0.147236	0.141	0.065	3.08986e-21
Cd53	1.96498e-25	0.253746	0.948	0.943	3.15262e-21
Ubl4a	2.20485e-25	0.176639	0.678	0.559	3.53746e-21
Wapl	2.26451e-25	0.155132	0.545	0.406	3.63318e-21
Cct3	2.30766e-25	0.198381	0.763	0.666	3.70241e-21
Usp16	2.61567e-25	0.153645	0.473	0.338	4.19658e-21
Pdlim1	3.04825e-25	-0.191301	0.285	0.394	4.89062e-21
Mien1	3.37985e-25	0.161568	0.695	0.571	5.42263e-21
Myl6	3.39897e-25	0.137035	0.998	0.999	5.4533e-21
Fosl2	3.92434e-25	-0.268195	0.667	0.718	6.2962e-21
Dad1	3.99529e-25	0.169794	0.972	0.96	6.41004e-21
Ppme1	4.31187e-25	0.149166	0.415	0.287	6.91797e-21
U2af1	4.79372e-25	0.164518	0.901	0.864	7.69105e-21
Vars	5.43382e-25	-0.196811	0.641	0.697	8.71803e-21
Clcn3	6.09266e-25	0.198036	0.552	0.417	9.77507e-21
Npc2	6.70642e-25	-0.199374	0.879	0.889	1.07598e-20
C1qtnf12	7.5588e-25	0.152292	0.287	0.179	1.21273e-20
Rpl36a	9.28464e-25	-0.120608	0.994	0.998	1.48963e-20
Aldoc	1.0245e-24	0.122749	0.261	0.156	1.64371e-20
Hsd17b7	1.04551e-24	0.086024	0.167	0.083	1.67741e-20
Clic1	1.18894e-24	-0.12848	0.994	0.998	1.90753e-20
Maff	1.40637e-24	0.0838994	0.149	0.07	2.25638e-20
Tespa1	1.41797e-24	-0.150881	0.113	0.204	2.27499e-20
Lman1	1.50102e-24	0.187547	0.581	0.454	2.40824e-20
Larp4	1.56713e-24	0.139424	0.423	0.293	2.5143e-20
Gm33424	1.67937e-24	0.0919074	0.116	0.048	2.69438e-20
Sf3b5	1.68193e-24	0.149595	0.93	0.903	2.69849e-20
Ubald2	1.74003e-24	-0.204849	0.867	0.891	2.79171e-20
Ccl1	1.97881e-24	0.326269	0.287	0.18	3.1748e-20
Slc7a1	2.08272e-24	0.154989	0.34	0.224	3.34151e-20
Nudt21	2.10911e-24	-0.175421	0.886	0.924	3.38386e-20
Fzr1	2.39588e-24	-0.232543	0.47	0.548	3.84394e-20
Nans	2.40195e-24	0.190939	0.789	0.694	3.85369e-20
Vps37b	2.73315e-24	-0.234585	0.893	0.903	4.38506e-20
Mlec	2.78441e-24	0.215527	0.634	0.522	4.46731e-20
Ppp2ca	2.99148e-24	0.178924	0.779	0.686	4.79954e-20
Retreg2	3.5589e-24	-0.190388	0.349	0.445	5.70989e-20
Rel	3.8984e-24	0.239918	0.489	0.366	6.25459e-20
Nusap1	3.90393e-24	-0.206578	0.727	0.774	6.26346e-20
Insig1	4.04157e-24	0.142198	0.346	0.226	6.48429e-20
Cdkn2c	4.47562e-24	-0.211261	0.348	0.446	7.18068e-20
Ndufs7	4.83276e-24	0.179323	0.811	0.729	7.75368e-20
Sdf4	7.99425e-24	0.28304	0.959	0.926	1.2826e-19
Rab37	8.96011e-24	-0.134126	0.098	0.182	1.43756e-19
Rasal3	1.12111e-23	-0.183305	0.461	0.546	1.79871e-19
Fcho1	1.22894e-23	-0.194506	0.378	0.471	1.97172e-19
Fus	1.46094e-23	0.20534	0.932	0.89	2.34394e-19
Slc35b1	1.57049e-23	0.16874	0.534	0.413	2.51969e-19
Rhoc	1.61412e-23	0.137867	0.343	0.23	2.5897e-19
Noc2l	1.6381e-23	0.16	0.441	0.315	2.62816e-19
Pfdn2	2.26742e-23	0.181736	0.759	0.671	3.63785e-19
Rpl15	2.29579e-23	-0.0947836	0.999	1	3.68336e-19
Rpl22	2.32137e-23	-0.108558	0.997	1	3.7244e-19
Fmnl1	2.6549e-23	-0.17791	0.744	0.788	4.25952e-19
Neil3	2.75953e-23	-0.215999	0.437	0.53	4.42739e-19
Ugt1a7c	2.89995e-23	-0.167699	0.184	0.28	4.65268e-19
Pgls	3.23676e-23	-0.163545	0.908	0.921	5.19306e-19
Cdkn2a	3.41139e-23	0.144259	0.307	0.197	5.47324e-19
Matk	3.58024e-23	-0.136844	0.09	0.171	5.74414e-19
Supt4a	3.75081e-23	-0.188285	0.802	0.821	6.01781e-19
Tes	4.04941e-23	0.191779	0.933	0.872	6.49688e-19
Tnfsf11	4.35576e-23	0.283795	0.567	0.449	6.98838e-19
Ramp1	4.78674e-23	0.115976	0.168	0.088	7.67985e-19
Hyou1	5.3584e-23	0.182271	0.397	0.281	8.59702e-19
Gimap9	5.80012e-23	-0.1979	0.398	0.486	9.30571e-19
Med28	6.01026e-23	0.15961	0.847	0.782	9.64286e-19
Rpl36	6.1831e-23	-0.0823986	0.997	0.999	9.92017e-19
R3hdm4	7.12889e-23	-0.1907	0.531	0.589	1.14376e-18
Rps27l	7.16511e-23	0.197321	0.901	0.849	1.14957e-18
Ptms	7.38916e-23	-0.210413	0.852	0.883	1.18552e-18
Pim1	7.88122e-23	0.265255	0.709	0.605	1.26446e-18
Pglyrp1	8.89171e-23	0.250177	0.881	0.831	1.42659e-18
Chst12	1.00306e-22	-0.213595	0.614	0.67	1.60931e-18
Pdcd5	1.0058e-22	0.162695	0.863	0.802	1.61371e-18
Pfkp	1.00723e-22	0.183559	0.876	0.823	1.61601e-18
Qrfp	1.0667e-22	-0.109065	0.071	0.147	1.71142e-18
Cd47	1.07071e-22	-0.137843	0.978	0.984	1.71785e-18
Agpat4	1.22929e-22	0.184409	0.52	0.396	1.97227e-18
Pgam1	1.25496e-22	0.166305	0.984	0.978	2.01347e-18
Stx11	1.56147e-22	0.128211	0.311	0.204	2.50522e-18
Polr3d	1.90681e-22	0.0810277	0.169	0.088	3.05929e-18
Slc25a19	2.10968e-22	0.110468	0.323	0.21	3.38477e-18
Nolc1	2.41253e-22	0.203724	0.628	0.512	3.87067e-18
Pfkfb3	2.57813e-22	0.121423	0.252	0.153	4.13635e-18
Prdx6	2.69559e-22	-0.166037	0.92	0.94	4.3248e-18
Ifi214	2.94692e-22	-0.109113	0.068	0.142	4.72804e-18
Eef1e1	4.00125e-22	0.15373	0.532	0.415	6.4196e-18
Rpp21	4.07246e-22	0.167372	0.634	0.516	6.53386e-18
Mt2	4.07268e-22	0.555847	0.572	0.489	6.53421e-18
Gramd1a	4.59612e-22	-0.198789	0.54	0.609	7.37401e-18
Nop16	5.3254e-22	0.134123	0.393	0.275	8.54407e-18
Orc2	5.65726e-22	0.107863	0.317	0.206	9.07651e-18
Mrto4	6.61894e-22	0.162557	0.583	0.466	1.06194e-17
Dnaja1	6.86342e-22	0.18086	0.945	0.924	1.10117e-17
Gpr183	7.18772e-22	-0.200934	0.412	0.51	1.1532e-17
Snrpg	7.77578e-22	-0.140235	0.969	0.977	1.24755e-17
Hist2h2ac	8.33456e-22	0.189772	0.468	0.345	1.3372e-17
Psma4	8.48581e-22	0.158039	0.865	0.818	1.36146e-17
Aph1a	8.93638e-22	-0.179448	0.534	0.601	1.43375e-17
Gxylt1	1.06039e-21	0.127375	0.291	0.189	1.70129e-17
Upp1	1.06168e-21	0.219037	0.498	0.389	1.70336e-17
Snrpa1	1.08275e-21	0.152987	0.712	0.611	1.73716e-17
Dnajb11	1.24701e-21	0.188148	0.735	0.65	2.0007e-17
Gzmd	1.32963e-21	0.653709	0.568	0.419	2.13325e-17
Pdia4	1.34249e-21	0.232818	0.711	0.638	2.15388e-17
Ccdc59	1.38067e-21	0.153079	0.597	0.465	2.21514e-17
Psap	1.50899e-21	-0.167864	0.657	0.714	2.42103e-17
Eloc	1.59107e-21	0.162362	0.884	0.839	2.55272e-17
Cacybp	1.8429e-21	0.182694	0.777	0.69	2.95675e-17
Hsd17b12	1.89115e-21	0.163203	0.587	0.465	3.03416e-17
Aimp2	1.90437e-21	0.131386	0.474	0.349	3.05538e-17
Hk2	1.91659e-21	0.116757	0.232	0.14	3.07498e-17
Ckap4	2.00039e-21	0.0759853	0.121	0.055	3.20942e-17
Golga4	2.49159e-21	0.160282	0.469	0.345	3.99751e-17
Gpr65	3.37998e-21	0.125826	0.333	0.224	5.42284e-17
Capza2	3.44789e-21	0.157714	0.892	0.861	5.5318e-17
Cdc25b	3.57158e-21	-0.2767	0.439	0.514	5.73024e-17
Ifi206	3.66675e-21	-0.0858041	0.041	0.103	5.88294e-17
Nup88	3.81115e-21	0.134573	0.483	0.356	6.11461e-17
Il4ra	4.28026e-21	0.17273	0.408	0.295	6.86725e-17
Abce1	4.49708e-21	0.149022	0.484	0.367	7.21512e-17
Ebna1bp2	5.65225e-21	0.162227	0.667	0.557	9.06847e-17
Arl3	5.66637e-21	0.125956	0.473	0.347	9.09112e-17
H2-Q7	5.87503e-21	-0.168298	0.988	0.99	9.42589e-17
Gramd4	6.0892e-21	0.0914985	0.157	0.083	9.76952e-17
Itgb3	6.87863e-21	0.171647	0.477	0.362	1.10361e-16
Arf5	6.94812e-21	-0.130318	0.976	0.984	1.11476e-16
Erc1	7.89186e-21	0.0701041	0.157	0.081	1.26617e-16
Cox7a2	7.90191e-21	0.147322	0.975	0.97	1.26778e-16
Rgs1	7.96656e-21	0.306131	0.906	0.867	1.27816e-16
Stip1	9.07126e-21	0.170623	0.739	0.644	1.45539e-16
Oas3	9.32709e-21	-0.100637	0.053	0.117	1.49644e-16
Nptn	1.00176e-20	-0.177156	0.505	0.583	1.60722e-16
Naa50	1.13253e-20	0.147793	0.656	0.535	1.81703e-16
Epn1	1.14628e-20	-0.173569	0.368	0.454	1.83909e-16
Tmsb10	1.14812e-20	0.0994229	1	1	1.84204e-16
Hist1h1b	1.18924e-20	0.357897	0.89	0.867	1.90801e-16
Ranbp1	1.48252e-20	0.1679	0.946	0.922	2.37856e-16
Cndp2	1.6296e-20	0.155472	0.521	0.401	2.61453e-16
Nras	1.66423e-20	0.14188	0.566	0.45	2.67009e-16
Gm17767	1.93649e-20	0.069651	0.119	0.055	3.1069e-16
Pdcd4	2.48484e-20	-0.185879	0.411	0.502	3.98667e-16
Ndufa2	2.61698e-20	0.151375	0.926	0.884	4.19869e-16
Elmo2	2.74352e-20	0.160125	0.44	0.328	4.4017e-16
Ndufs5	3.80581e-20	0.157422	0.809	0.723	6.10603e-16
Rilpl2	4.03489e-20	-0.217588	0.663	0.717	6.47358e-16
Atp5c1	4.48312e-20	-0.132669	0.959	0.974	7.19271e-16
Frmd8	5.09383e-20	-0.19061	0.355	0.432	8.17255e-16
Nabp1	6.17569e-20	0.18102	0.541	0.43	9.90828e-16
Med29	6.52995e-20	0.111057	0.306	0.202	1.04767e-15
Pnrc1	6.58828e-20	-0.163485	0.954	0.972	1.05702e-15
S100a6	7.65395e-20	0.192379	0.994	0.986	1.228e-15
Il18rap	8.225e-20	-0.192705	0.405	0.487	1.31962e-15
Cct2	8.3448e-20	0.15282	0.921	0.899	1.33884e-15
Gpr146	9.66596e-20	0.105054	0.249	0.157	1.55081e-15
Ctnna1	1.09139e-19	0.117038	0.453	0.334	1.75102e-15
BC031181	1.11241e-19	0.152486	0.705	0.599	1.78475e-15
Pdcd1	1.25281e-19	-0.223086	0.889	0.898	2.01e-15
Fau	1.4414e-19	-0.0706639	1	1	2.31258e-15
Tpr	1.79149e-19	0.150427	0.956	0.927	2.87427e-15
Psma7	1.85274e-19	0.145055	0.958	0.934	2.97253e-15
Batf	2.44807e-19	0.17105	0.439	0.329	3.92769e-15
Magt1	2.78922e-19	0.168895	0.565	0.454	4.47502e-15
Rps17	3.34796e-19	0.128463	0.986	0.986	5.37147e-15
Tmf1	3.39607e-19	0.122186	0.414	0.298	5.44866e-15
Eprs	3.9776e-19	0.1599	0.778	0.696	6.38166e-15
Maf1	4.56937e-19	-0.167659	0.504	0.574	7.33109e-15
Gm26917	4.69778e-19	-0.339686	0.412	0.484	7.53712e-15
Agfg1	5.53316e-19	0.132959	0.452	0.336	8.87741e-15
Dgat1	5.74537e-19	0.206274	0.564	0.454	9.21788e-15
Edaradd	6.12285e-19	0.0942053	0.169	0.095	9.82351e-15
Ece1	6.37805e-19	0.1118	0.263	0.171	1.02329e-14
Rnf213	6.39707e-19	-0.172047	0.182	0.266	1.02635e-14
Dctn3	6.40059e-19	0.152496	0.873	0.811	1.02691e-14
Prnp	6.88663e-19	0.105091	0.158	0.087	1.10489e-14
Eno1b	6.90085e-19	0.149879	0.591	0.477	1.10717e-14
Tmem59	7.15868e-19	-0.170108	0.662	0.708	1.14854e-14
Spcs2	7.23799e-19	0.165487	0.904	0.874	1.16126e-14
Tomm6	7.54486e-19	0.12987	0.971	0.95	1.2105e-14
Dusp6	7.9559e-19	0.090336	0.213	0.128	1.27644e-14
Acsl4	8.12674e-19	0.127556	0.407	0.295	1.30385e-14
Lcp1	8.83206e-19	0.158019	0.997	0.996	1.41702e-14
Cdk9	9.36688e-19	0.109243	0.378	0.269	1.50282e-14
Sc5d	9.44281e-19	0.136024	0.443	0.33	1.515e-14
Ranbp2	1.00075e-18	0.158689	0.638	0.524	1.6056e-14
Rinl	1.00176e-18	-0.189555	0.531	0.584	1.60722e-14
St14	1.03996e-18	-0.105424	0.081	0.148	1.66851e-14
P2ry14	1.10316e-18	0.0982646	0.182	0.105	1.76992e-14
Sdcbp2	1.1523e-18	-0.103386	0.075	0.143	1.84875e-14
D10Wsu102e	1.20394e-18	0.0927362	0.268	0.173	1.93161e-14
Txnl4a	1.24001e-18	0.14803	0.539	0.428	1.98947e-14
Atp5md	1.25806e-18	0.14518	0.893	0.853	2.01843e-14
Elmsan1	1.26295e-18	-0.165641	0.17	0.251	2.02628e-14
Psma6	1.50119e-18	0.147944	0.827	0.755	2.4085e-14
Dhcr24	1.53757e-18	0.0980664	0.207	0.126	2.46688e-14
Uqcc2	1.66853e-18	0.169799	0.803	0.733	2.67698e-14
Chd7	1.68959e-18	0.180077	0.722	0.615	2.71077e-14
Acot7	1.96252e-18	0.152997	0.846	0.758	3.14866e-14
Ptpa	2.17445e-18	-0.169567	0.637	0.682	3.48868e-14
Serpinb6b	2.26246e-18	-0.195346	0.898	0.915	3.6299e-14
Atp5b	2.58561e-18	0.110474	0.993	0.993	4.14836e-14
Impdh2	2.67204e-18	-0.150806	0.893	0.914	4.28702e-14
Sdhc	2.88249e-18	0.130474	0.582	0.467	4.62467e-14
Anxa11	2.90021e-18	-0.1787	0.471	0.537	4.6531e-14
Cblb	2.90508e-18	-0.200602	0.711	0.749	4.66091e-14
Rabep1	3.24838e-18	0.120394	0.44	0.326	5.2117e-14
Sra1	3.30177e-18	0.157407	0.777	0.699	5.29736e-14
Kif21b	3.4722e-18	-0.186139	0.297	0.38	5.5708e-14
Zc3hav1	3.51138e-18	-0.185493	0.691	0.722	5.63366e-14
Scd2	3.70506e-18	0.131978	0.246	0.161	5.9444e-14
Gtpbp2	4.04269e-18	-0.160149	0.258	0.337	6.48609e-14
mt-Nd4l	4.44251e-18	-0.115204	0.926	0.938	7.12757e-14
Gabarapl1	5.40088e-18	0.18981	0.582	0.475	8.66517e-14
Ndufa6	5.47871e-18	-0.149025	0.894	0.92	8.79005e-14
Gtpbp4	5.63356e-18	0.14132	0.609	0.495	9.03849e-14
Baz1b	5.71898e-18	0.1432	0.725	0.604	9.17553e-14
Ndufb3	5.81574e-18	0.135744	0.8	0.724	9.33078e-14
Rars	5.8343e-18	0.118016	0.458	0.342	9.36054e-14
Cd38	5.96787e-18	0.103016	0.253	0.163	9.57485e-14
Eif3b	5.99366e-18	0.176867	0.769	0.682	9.61622e-14
Fasn	6.03999e-18	0.0962093	0.223	0.14	9.69057e-14
Pcmt1	6.40957e-18	0.142487	0.78	0.686	1.02835e-13
Madd	7.0379e-18	-0.149831	0.235	0.319	1.12916e-13
Slc25a39	7.5825e-18	-0.180057	0.656	0.69	1.21654e-13
Stc2	8.22016e-18	0.0743025	0.15	0.082	1.31884e-13
Psmc6	8.69561e-18	0.146698	0.736	0.639	1.39512e-13
Mak16	8.74306e-18	0.135225	0.573	0.454	1.40274e-13
Irf2bpl	9.11731e-18	-0.144849	0.22	0.301	1.46278e-13
Sema4a	9.74204e-18	-0.182109	0.407	0.477	1.56301e-13
Dguok	1.00988e-17	-0.165256	0.358	0.436	1.62026e-13
Sipa1	1.13492e-17	-0.167266	0.302	0.38	1.82087e-13
Tk1	1.23606e-17	-0.188904	0.752	0.789	1.98313e-13
Srxn1	1.26355e-17	0.0605161	0.1	0.046	2.02724e-13
Mrpl53	1.28193e-17	0.114582	0.476	0.364	2.05673e-13
Xdh	1.41599e-17	-0.219361	0.46	0.525	2.27182e-13
Raly	1.42356e-17	-0.134598	0.946	0.951	2.28396e-13
Mia2	1.42879e-17	0.147131	0.481	0.372	2.29235e-13
Xaf1	1.46482e-17	-0.12442	0.129	0.206	2.35016e-13
Polr2k	1.65643e-17	0.142902	0.62	0.511	2.65757e-13
Rassf5	1.68458e-17	-0.170611	0.429	0.502	2.70273e-13
Pkn2	1.79925e-17	0.128719	0.551	0.435	2.88672e-13
Grina	1.81695e-17	-0.178261	0.653	0.701	2.91512e-13
Add3	2.01979e-17	-0.184539	0.36	0.433	3.24055e-13
Trip11	2.12549e-17	0.122853	0.479	0.365	3.41013e-13
Pomp	2.16852e-17	0.131954	0.942	0.923	3.47917e-13
Ptprcap	2.17137e-17	-0.121462	0.967	0.977	3.48374e-13
Nrd1	2.46079e-17	0.146074	0.642	0.526	3.9481e-13
Nus1	2.4763e-17	0.105244	0.339	0.237	3.97298e-13
Rhob	2.55951e-17	0.098427	0.266	0.175	4.10648e-13
Cnp	2.59581e-17	-0.17299	0.395	0.462	4.16471e-13
Kin	2.61847e-17	0.0967969	0.319	0.218	4.20107e-13
Mrpl20	2.6374e-17	0.136224	0.838	0.78	4.23145e-13
Gzma	2.867e-17	0.576759	0.88	0.82	4.59982e-13
Pmvk	3.02515e-17	0.11667	0.395	0.286	4.85355e-13
Grn	3.0766e-17	-0.152877	0.251	0.329	4.93609e-13
Cyb561d2	3.12868e-17	0.102832	0.32	0.221	5.01966e-13
Slc39a7	3.21897e-17	0.115682	0.408	0.302	5.16452e-13
Atf3	3.37165e-17	0.153039	0.213	0.136	5.40947e-13
Rexo5	3.39277e-17	0.101369	0.361	0.255	5.44335e-13
Cd200r4	3.43429e-17	0.0941869	0.163	0.094	5.50997e-13
Gm8369	3.50137e-17	-0.206488	0.513	0.573	5.61759e-13
Mndal	3.56762e-17	-0.193064	0.467	0.533	5.72389e-13
Sh2d3c	3.91091e-17	-0.112708	0.104	0.173	6.27467e-13
Snrpd1	4.07431e-17	0.128698	0.934	0.917	6.53683e-13
Rnf166	4.1789e-17	-0.174099	0.437	0.5	6.70463e-13
Syngr1	4.26078e-17	0.0764662	0.151	0.084	6.83599e-13
Tspan32	4.48812e-17	-0.102661	0.076	0.139	7.20074e-13
Plod2	4.77214e-17	0.129743	0.425	0.316	7.65642e-13
Syce2	4.92229e-17	0.133817	0.535	0.42	7.89732e-13
Lsm5	5.06034e-17	-0.151704	0.879	0.898	8.11881e-13
Cd200	5.33928e-17	0.0912822	0.129	0.068	8.56635e-13
Mrpl12	5.7683e-17	0.161303	0.791	0.711	9.25466e-13
Efhd2	6.03366e-17	-0.182183	0.784	0.808	9.68041e-13
Pop1	6.14946e-17	0.0728167	0.172	0.101	9.86619e-13
Pitpnc1	7.08854e-17	-0.174158	0.458	0.521	1.13729e-12
Dnajc21	7.10506e-17	0.108952	0.418	0.309	1.13994e-12
Gpsm3	7.161e-17	-0.168452	0.776	0.8	1.14891e-12
Znhit1	7.31501e-17	0.126691	0.567	0.452	1.17362e-12
Rhof	7.56642e-17	0.145491	0.71	0.621	1.21396e-12
Slfn1	7.57578e-17	-0.124308	0.13	0.202	1.21546e-12
Mrpl18	7.58494e-17	0.149517	0.878	0.834	1.21693e-12
Eef1b2	7.74545e-17	-0.0944172	0.996	0.999	1.24268e-12
Litaf	8.66558e-17	0.168529	0.903	0.855	1.39031e-12
Ddx42	9.36133e-17	0.116039	0.543	0.423	1.50193e-12
Arf4	9.77853e-17	0.160937	0.827	0.776	1.56887e-12
Lat2	1.2137e-16	0.144054	0.655	0.55	1.94727e-12
Ncapd2	1.23641e-16	-0.179471	0.62	0.673	1.98369e-12
Sec61b	1.28507e-16	0.132711	0.974	0.973	2.06177e-12
Zfp580	1.31376e-16	-0.122785	0.142	0.215	2.10779e-12
Ndfip2	1.32719e-16	0.15622	0.776	0.703	2.12934e-12
Snapc1	1.32883e-16	0.0968435	0.374	0.271	2.13197e-12
Gtf3c6	1.34113e-16	0.10114	0.389	0.284	2.15171e-12
Dctpp1	1.41983e-16	0.147539	0.804	0.724	2.27797e-12
Atp5k	1.42079e-16	0.126841	0.55	0.434	2.27952e-12
Hnrnpc	1.48308e-16	0.139505	0.789	0.713	2.37946e-12
Cbx4	1.4939e-16	-0.1742	0.426	0.497	2.39681e-12
Mrps18b	1.79412e-16	0.0968534	0.304	0.209	2.87849e-12
Wdr95	1.80565e-16	-0.144235	0.238	0.319	2.89698e-12
Ppm1g	1.9272e-16	-0.146657	0.815	0.849	3.092e-12
D8Ertd738e	1.94656e-16	0.141807	0.947	0.913	3.12306e-12
Dap	1.97489e-16	-0.248017	0.68	0.714	3.16852e-12
Gcnt1	2.03895e-16	0.0667505	0.128	0.067	3.27129e-12
U2surp	2.09344e-16	0.139396	0.72	0.619	3.35871e-12
Unc93b1	2.23973e-16	-0.111265	0.098	0.163	3.59342e-12
Mettl16	2.32706e-16	0.089839	0.316	0.219	3.73353e-12
Kdm5b	2.38263e-16	0.0792913	0.165	0.097	3.82269e-12
Rab11b	2.38803e-16	-0.146388	0.698	0.725	3.83136e-12
Ak2	2.43386e-16	0.136968	0.781	0.695	3.90489e-12
Cd96	2.44213e-16	-0.177077	0.598	0.641	3.91815e-12
Bub3	2.45635e-16	-0.168001	0.847	0.866	3.94097e-12
Smap1	2.45964e-16	-0.156339	0.657	0.699	3.94624e-12
Arcn1	2.48763e-16	0.144565	0.59	0.488	3.99116e-12
Sar1a	2.55719e-16	0.139668	0.694	0.596	4.10275e-12
Prpf4b	2.66913e-16	0.14859	0.598	0.487	4.28236e-12
Gatad1	2.77809e-16	0.106158	0.433	0.324	4.45717e-12
Ddb2	2.87542e-16	-0.117998	0.128	0.197	4.61332e-12
Cdca3	2.91913e-16	-0.174448	0.799	0.833	4.68346e-12
Prpf31	2.94e-16	0.109987	0.442	0.333	4.71694e-12
Mir22hg	2.97067e-16	0.0628605	0.128	0.068	4.76615e-12
Rpl8	3.01646e-16	-0.0608045	1	1	4.83961e-12
Csnk2a1	3.05129e-16	0.140941	0.629	0.523	4.89548e-12
Tmem189	3.26833e-16	0.106966	0.429	0.317	5.2437e-12
Lsm12	3.29301e-16	0.133101	0.843	0.771	5.2833e-12
Rangrf	3.30793e-16	0.0473196	0.1	0.048	5.30725e-12
Map2k2	3.36672e-16	-0.153126	0.782	0.807	5.40156e-12
Lax1	3.39618e-16	-0.126999	0.129	0.198	5.44883e-12
Nip7	3.40109e-16	0.103814	0.453	0.341	5.45671e-12
Tmem97	3.46227e-16	0.14132	0.481	0.38	5.55486e-12
Psmb4	4.25382e-16	0.136424	0.884	0.831	6.82483e-12
Scamp3	4.61612e-16	-0.162811	0.496	0.554	7.40611e-12
Trbc2	4.63936e-16	-0.153794	0.904	0.914	7.4434e-12
Pde3b	4.96075e-16	-0.158947	0.391	0.462	7.95903e-12
Ptpmt1	5.16691e-16	0.111679	0.43	0.326	8.2898e-12
Hscb	5.31273e-16	-0.163289	0.457	0.514	8.52374e-12
Mphosph10	5.42228e-16	0.106524	0.474	0.363	8.69951e-12
Mrpl51	5.95184e-16	0.128027	0.671	0.574	9.54914e-12
Txnl1	6.8033e-16	0.129683	0.878	0.841	1.09152e-11
Filip1	6.98164e-16	0.137763	0.526	0.419	1.12013e-11
Cisd1	7.36388e-16	0.1501	0.714	0.623	1.18146e-11
Nop14	7.42508e-16	0.101842	0.352	0.254	1.19128e-11
Mrps7	7.48448e-16	0.139882	0.575	0.475	1.20081e-11
Xpo1	7.55368e-16	0.1495	0.528	0.426	1.21191e-11
Mrps12	8.34988e-16	0.137474	0.631	0.529	1.33965e-11
Arl5a	8.45138e-16	0.0871649	0.318	0.221	1.35594e-11
Isy1	9.43307e-16	0.14124	0.82	0.748	1.51344e-11
Snx9	1.06186e-15	0.142994	0.471	0.368	1.70364e-11
Degs1	1.1305e-15	0.153923	0.778	0.704	1.81377e-11
E330009J07Rik	1.20663e-15	0.114476	0.475	0.366	1.93592e-11
Kif13b	1.26254e-15	0.135255	0.355	0.261	2.02561e-11
Cdk11b	1.26402e-15	0.138417	0.635	0.521	2.028e-11
Ppid	1.28318e-15	0.133443	0.504	0.402	2.05873e-11
Itga1	1.28905e-15	-0.149376	0.246	0.327	2.06815e-11
Trim12c	1.38608e-15	-0.138194	0.204	0.276	2.22383e-11
Dpysl2	1.50724e-15	0.111407	0.392	0.288	2.41821e-11
Nfkbib	1.50952e-15	0.167514	0.604	0.509	2.42187e-11
Gngt2	1.54022e-15	0.0705587	0.184	0.112	2.47113e-11
Klc1	1.55763e-15	0.116723	0.367	0.273	2.49906e-11
Celf2	1.57174e-15	-0.153493	0.838	0.854	2.5217e-11
Fbxo32	1.58074e-15	0.0864207	0.124	0.067	2.53614e-11
Nfatc1	1.68842e-15	-0.161361	0.454	0.525	2.7089e-11
Tagln2	1.70394e-15	0.115558	0.996	0.999	2.7338e-11
Cggbp1	1.81899e-15	0.130882	0.621	0.517	2.91838e-11
Mbd1	1.87895e-15	0.0897525	0.293	0.202	3.01459e-11
Gnb4	2.02228e-15	0.073496	0.177	0.107	3.24455e-11
Lmna	2.08263e-15	0.155948	0.366	0.273	3.34137e-11
Cyb5b	2.10481e-15	0.126421	0.522	0.415	3.37696e-11
Arrb1	2.13947e-15	0.0681328	0.146	0.083	3.43257e-11
Acin1	2.21332e-15	0.142575	0.81	0.723	3.55104e-11
Apobec3	2.29116e-15	-0.157681	0.86	0.882	3.67593e-11
Eif2s2	2.30222e-15	0.140207	0.87	0.805	3.69367e-11
Trnt1	2.31531e-15	0.0932087	0.394	0.289	3.71468e-11
Foxn3	2.48132e-15	-0.13293	0.216	0.293	3.98103e-11
Nol12	2.61615e-15	0.0990964	0.363	0.263	4.19735e-11
Nsd3	2.62254e-15	0.146902	0.805	0.719	4.2076e-11
Gimap5	2.75372e-15	-0.156629	0.583	0.631	4.41807e-11
Dimt1	2.75403e-15	0.0637255	0.237	0.154	4.41857e-11
Slf1	2.89862e-15	0.0787797	0.249	0.165	4.65055e-11
Emc4	2.91855e-15	0.133951	0.605	0.51	4.68252e-11
Cdca8	2.95685e-15	-0.161577	0.871	0.887	4.74398e-11
Mt3	3.1947e-15	0.112114	0.206	0.133	5.12557e-11
Il21r	3.21921e-15	0.165016	0.722	0.632	5.1649e-11
Nedd9	3.44743e-15	0.14481	0.664	0.562	5.53105e-11
Agpat3	3.50811e-15	0.111182	0.319	0.228	5.62841e-11
Snrpd3	3.55177e-15	0.132194	0.888	0.843	5.69845e-11
Rnf114	3.65807e-15	-0.154511	0.451	0.517	5.869e-11
Tmed10	3.81544e-15	0.139751	0.846	0.806	6.12149e-11
Hist1h3f	4.11326e-15	0.0702985	0.265	0.178	6.59931e-11
Orc1	4.27111e-15	0.0744767	0.195	0.121	6.85257e-11
Tnfsf10	4.41835e-15	0.100496	0.374	0.276	7.0888e-11
Coa3	4.67419e-15	0.126156	0.711	0.606	7.49928e-11
Tomm20	4.96699e-15	0.127938	0.934	0.923	7.96904e-11
Coro1b	5.76061e-15	-0.150716	0.678	0.709	9.24232e-11
Zfand5	5.8537e-15	0.125205	0.566	0.462	9.39167e-11
Plod3	6.42233e-15	0.0629311	0.16	0.094	1.0304e-10
Vgll4	6.51353e-15	0.168423	0.765	0.687	1.04503e-10
Rabgef1	6.61031e-15	0.0883159	0.235	0.157	1.06056e-10
Rad21	6.68605e-15	-0.169353	0.869	0.893	1.07271e-10
Nol10	7.04884e-15	0.0759339	0.264	0.176	1.13092e-10
Tprgl	7.3087e-15	-0.161981	0.483	0.535	1.17261e-10
Atp6v1g1	7.54207e-15	0.1302	0.869	0.821	1.21005e-10
Ftsj3	7.7095e-15	0.107033	0.404	0.304	1.23691e-10
Klhl6	7.71311e-15	-0.145628	0.254	0.328	1.23749e-10
Cryl1	7.75111e-15	-0.074616	0.066	0.122	1.24359e-10
Ifnar1	7.93114e-15	-0.145869	0.466	0.522	1.27247e-10
Tsr1	8.60702e-15	0.0757026	0.191	0.121	1.38091e-10
Eif3a	8.88417e-15	0.137698	0.918	0.894	1.42538e-10
Med11	9.1477e-15	0.10399	0.405	0.308	1.46766e-10
Prpf40a	9.18799e-15	0.132219	0.848	0.78	1.47412e-10
Ddx23	9.76577e-15	0.135299	0.475	0.369	1.56682e-10
Znhit3	1.00863e-14	0.104652	0.389	0.288	1.61824e-10
Sqle	1.02734e-14	0.105991	0.329	0.238	1.64827e-10
Pmaip1	1.03314e-14	0.11443	0.322	0.23	1.65757e-10
Cenpx	1.05345e-14	0.140457	0.802	0.724	1.69016e-10
Far1	1.11847e-14	0.124494	0.536	0.431	1.79447e-10
Zbtb38	1.12855e-14	0.0995786	0.356	0.26	1.81064e-10
A930005H10Rik	1.28661e-14	-0.0819963	0.063	0.118	2.06424e-10
Ubxn4	1.29301e-14	0.140394	0.69	0.588	2.0745e-10
Ppp2r2d	1.34955e-14	0.092817	0.384	0.288	2.16522e-10
Timm8a1	1.39249e-14	0.131305	0.567	0.475	2.23411e-10
Rbmx2	1.45347e-14	0.0821892	0.335	0.239	2.33195e-10
B4galt5	1.47022e-14	0.0926779	0.214	0.14	2.35882e-10
Slc9a9	1.49088e-14	-0.120155	0.135	0.2	2.39197e-10
Nudcd1	1.49501e-14	0.0762744	0.234	0.155	2.39859e-10
Sesn3	1.51358e-14	-0.151235	0.347	0.416	2.42839e-10
Heatr1	1.52996e-14	0.0647012	0.246	0.162	2.45468e-10
Tars	1.56762e-14	0.123124	0.429	0.332	2.51508e-10
Lonp1	1.62985e-14	0.116537	0.459	0.358	2.61493e-10
Znrd2	1.6519e-14	0.106083	0.43	0.333	2.65031e-10
Fdft1	1.86783e-14	0.104798	0.399	0.3	2.99675e-10
Gltp	2.00188e-14	-0.138253	0.822	0.848	3.21181e-10
Gabarapl2	2.14041e-14	-0.140702	0.812	0.839	3.43407e-10
Gnai2	2.14209e-14	0.110789	0.981	0.972	3.43676e-10
Sumo1	2.19795e-14	-0.150729	0.811	0.836	3.52639e-10
Wdr74	2.30793e-14	0.100931	0.397	0.299	3.70284e-10
Sccpdh	2.32835e-14	0.0508989	0.159	0.094	3.7356e-10
Utp3	2.37808e-14	0.119754	0.613	0.509	3.8154e-10
Mrps28	2.43258e-14	0.116296	0.469	0.371	3.90284e-10
Gpaa1	2.47353e-14	-0.144465	0.404	0.47	3.96853e-10
Dusp1	2.73373e-14	0.180018	0.548	0.454	4.386e-10
Smarca5	2.89795e-14	0.123459	0.902	0.853	4.64947e-10
Bcat1	2.99311e-14	0.06233	0.15	0.089	4.80215e-10
Tex2	3.10562e-14	0.077724	0.241	0.162	4.98266e-10
Ets1	3.13003e-14	-0.162441	0.822	0.841	5.02182e-10
Rhoq	3.31624e-14	0.0952288	0.312	0.226	5.32058e-10
Ost4	3.3547e-14	0.125135	0.886	0.854	5.38228e-10
Pa2g4	3.37344e-14	0.141615	0.937	0.894	5.41234e-10
H2-Ke6	3.4709e-14	-0.143336	0.386	0.449	5.56871e-10
Fubp1	3.57258e-14	0.139535	0.76	0.673	5.73185e-10
Fem1c	3.60209e-14	0.102967	0.3	0.216	5.77919e-10
Pcna	3.96583e-14	0.144004	0.891	0.832	6.36278e-10
Dnajc3	3.98363e-14	0.152847	0.746	0.668	6.39134e-10
Tbc1d10c	4.10224e-14	-0.170738	0.595	0.637	6.58164e-10
Pank3	4.34385e-14	0.0635878	0.18	0.111	6.96927e-10
Fam78a	4.52957e-14	-0.114936	0.128	0.193	7.26725e-10
Ccl3	4.94998e-14	0.448287	0.155	0.095	7.94175e-10
Zfp362	5.24753e-14	-0.0734328	0.051	0.101	8.41914e-10
Srrt	5.329e-14	0.129649	0.61	0.509	8.54985e-10
Irf7	5.3759e-14	-0.138513	0.148	0.216	8.6251e-10
Sertad3	5.55434e-14	-0.10156	0.097	0.157	8.91138e-10
Fkbp4	5.58399e-14	0.125966	0.751	0.667	8.95896e-10
Klhdc2	6.13246e-14	0.139578	0.509	0.416	9.83892e-10
Ube2l3	6.16618e-14	0.120387	0.893	0.869	9.89301e-10
Lcn4	6.36317e-14	-0.102178	0.138	0.206	1.02091e-09
2900026A02Rik	6.42418e-14	0.0721505	0.188	0.12	1.0307e-09
Bscl2	6.62845e-14	-0.14241	0.508	0.555	1.06347e-09
Clec2d	6.70367e-14	-0.15115	0.276	0.347	1.07554e-09
Tnks2	6.73585e-14	0.125302	0.489	0.388	1.0807e-09
Ppan	6.9158e-14	0.086999	0.261	0.18	1.10957e-09
Ppp1r14b	6.92756e-14	0.102831	0.464	0.362	1.11146e-09
Dnajc1	6.93581e-14	0.158536	0.777	0.695	1.11278e-09
Slc9a3r1	7.13885e-14	-0.133827	0.7	0.738	1.14536e-09
Crlf2	7.18525e-14	-0.183075	0.729	0.743	1.1528e-09
Rsbn1	7.33539e-14	0.123918	0.417	0.324	1.17689e-09
Ppib	7.50091e-14	0.119321	0.988	0.986	1.20345e-09
Ccnd3	7.59984e-14	-0.151972	0.849	0.861	1.21932e-09
Mt1	8.03232e-14	0.578713	0.862	0.847	1.2887e-09
Wdr1	8.10508e-14	-0.13242	0.89	0.906	1.30038e-09
Eif4ebp1	8.12785e-14	0.161898	0.574	0.483	1.30403e-09
Dis3	8.5319e-14	0.0888025	0.322	0.231	1.36886e-09
Rpl26	8.9887e-14	-0.0632814	0.999	1	1.44215e-09
Nampt	9.18038e-14	0.0937918	0.354	0.262	1.4729e-09
Usp14	9.29335e-14	0.120518	0.625	0.523	1.49103e-09
Sdad1	9.34444e-14	0.0730387	0.271	0.188	1.49922e-09
4930523C07Rik	9.5046e-14	-0.147635	0.717	0.75	1.52492e-09
Cbx7	9.52225e-14	-0.0871768	0.088	0.146	1.52775e-09
Rexo2	9.57217e-14	0.132278	0.747	0.688	1.53576e-09
Nt5c	9.75351e-14	0.139216	0.768	0.683	1.56485e-09
Ybx1	9.86485e-14	0.0942063	0.995	0.998	1.58272e-09
Gm10282	1.00544e-13	-0.159894	0.446	0.505	1.61313e-09
Chchd1	1.05135e-13	0.126394	0.782	0.712	1.68679e-09
Snu13	1.17375e-13	0.137613	0.926	0.904	1.88316e-09
Ankrd10	1.19578e-13	-0.136511	0.304	0.368	1.91851e-09
Surf2	1.29216e-13	0.0703698	0.245	0.167	2.07315e-09
Hspa4	1.31033e-13	0.137935	0.834	0.775	2.10229e-09
Nde1	1.34732e-13	-0.150155	0.49	0.547	2.16164e-09
Gtf2f1	1.40304e-13	0.136885	0.671	0.576	2.25103e-09
Mcub	1.41345e-13	0.0704823	0.224	0.149	2.26773e-09
Apex1	1.42989e-13	0.0827718	0.363	0.267	2.29411e-09
Secisbp2l	1.4967e-13	0.0758854	0.326	0.234	2.40131e-09
Ifrd1	1.52062e-13	0.178452	0.746	0.666	2.43969e-09
Ndufaf4	1.53227e-13	0.0725355	0.234	0.157	2.45838e-09
Suco	1.57272e-13	0.115906	0.519	0.413	2.52327e-09
E2f3	1.57575e-13	0.0666623	0.241	0.162	2.52814e-09
Mrpl55	1.58511e-13	0.0979871	0.514	0.408	2.54315e-09
Snhg6	1.59137e-13	0.0812332	0.367	0.272	2.55319e-09
Glrx5	1.63329e-13	0.125059	0.643	0.553	2.62045e-09
Pgrmc2	1.66932e-13	0.0751453	0.286	0.201	2.67825e-09
Adora2a	1.74945e-13	-0.126598	0.243	0.313	2.80682e-09
Fam98b	1.83553e-13	0.081969	0.354	0.261	2.94492e-09
Plk1	1.88555e-13	-0.200436	0.467	0.52	3.02517e-09
Cinp	1.88823e-13	0.100756	0.424	0.328	3.02947e-09
Srprb	2.02405e-13	0.0921584	0.421	0.32	3.24738e-09
Atp11b	2.02779e-13	0.129765	0.586	0.486	3.25339e-09
Grpel1	2.04369e-13	0.122778	0.697	0.62	3.2789e-09
Man2b2	2.07025e-13	-0.119856	0.174	0.239	3.32151e-09
Kdm6b	2.10682e-13	0.100071	0.291	0.208	3.38018e-09
Casp8ap2	2.17998e-13	0.1287	0.597	0.493	3.49756e-09
Fndc3a	2.4936e-13	0.132395	0.537	0.441	4.00074e-09
Zfr	2.55885e-13	0.0940729	0.466	0.363	4.10542e-09
Eif6	2.58633e-13	0.123802	0.758	0.684	4.14951e-09
Fis1	2.66654e-13	-0.130233	0.902	0.907	4.27819e-09
Plgrkt	2.69413e-13	-0.139475	0.532	0.578	4.32247e-09
Pak1ip1	2.77449e-13	0.105375	0.61	0.501	4.4514e-09
Serinc1	2.81271e-13	0.122671	0.488	0.388	4.51271e-09
Myo1e	2.81686e-13	0.094399	0.309	0.226	4.51937e-09
Siah2	2.84184e-13	0.0854011	0.354	0.262	4.55945e-09
Fam129a	2.91585e-13	0.110311	0.347	0.262	4.67819e-09
Ripk1	3.05506e-13	0.101378	0.34	0.254	4.90154e-09
Polr2l	3.09345e-13	0.0924525	0.383	0.289	4.96313e-09
Sfr1	3.13161e-13	0.118889	0.835	0.77	5.02436e-09
Clec2i	3.25544e-13	-0.126484	0.154	0.219	5.22302e-09
Tcea1	3.39403e-13	0.134562	0.795	0.702	5.44539e-09
Mrps15	3.47626e-13	0.119288	0.739	0.657	5.57731e-09
Malt1	3.50297e-13	-0.161145	0.633	0.675	5.62016e-09
Plpp5	3.52861e-13	0.0567188	0.175	0.109	5.66131e-09
Wdr75	3.56659e-13	0.0851591	0.331	0.241	5.72224e-09
Sin3b	3.57072e-13	0.121631	0.853	0.785	5.72887e-09
Git2	3.73726e-13	-0.135698	0.455	0.514	5.99606e-09
Zfp106	3.98193e-13	0.112447	0.452	0.355	6.3886e-09
Ccdc92	4.02798e-13	-0.115656	0.163	0.228	6.46249e-09
Cfl1	4.20792e-13	-0.0817736	0.998	0.999	6.75119e-09
Plekho2	4.22588e-13	0.0688817	0.245	0.166	6.78e-09
S100a10	4.37561e-13	-0.105344	0.995	0.996	7.02022e-09
Psmd14	4.44156e-13	0.120154	0.77	0.692	7.12604e-09
Nudt5	4.53176e-13	0.117087	0.597	0.496	7.27075e-09
Rhog	4.60644e-13	-0.131569	0.859	0.877	7.39057e-09
Esf1	4.8329e-13	0.0813726	0.384	0.289	7.7539e-09
Ahsa2	4.99308e-13	0.0771912	0.315	0.227	8.0109e-09
Mrps31	5.07343e-13	0.0755708	0.262	0.184	8.13981e-09
Arl6ip5	5.36042e-13	-0.129897	0.856	0.878	8.60026e-09
4933434E20Rik	5.36402e-13	0.08187	0.362	0.267	8.60604e-09
Pik3r1	5.3696e-13	-0.14001	0.677	0.71	8.61499e-09
Asxl1	5.41946e-13	-0.143496	0.286	0.348	8.69498e-09
Rock2	5.56358e-13	0.0850086	0.325	0.236	8.9262e-09
Srsf5	5.98545e-13	0.127666	0.8	0.729	9.60305e-09
Ccdc34	6.16785e-13	-0.142047	0.673	0.709	9.8957e-09
Calu	6.45422e-13	0.104433	0.418	0.318	1.03552e-08
Sntb2	6.49365e-13	-0.112772	0.152	0.215	1.04184e-08
Agpat5	6.94285e-13	0.0910785	0.377	0.285	1.11391e-08
Crem	7.1825e-13	0.130158	0.741	0.66	1.15236e-08
Fgl2	7.60209e-13	0.173655	0.781	0.712	1.21968e-08
Fasl	8.01061e-13	-0.168904	0.594	0.635	1.28522e-08
Cd3d	8.13237e-13	-0.0809083	0.997	0.997	1.30476e-08
Ppp3cc	8.27114e-13	-0.155857	0.545	0.584	1.32702e-08
Retreg1	8.53973e-13	-0.116239	0.173	0.239	1.37012e-08
Mgat5	8.71375e-13	0.0973017	0.271	0.194	1.39803e-08
Skil	8.79197e-13	0.116044	0.555	0.458	1.41058e-08
Mrpl42	9.013e-13	0.118298	0.818	0.76	1.44605e-08
Stk10	9.18907e-13	-0.153234	0.457	0.514	1.47429e-08
Pde4d	9.23302e-13	-0.137511	0.563	0.61	1.48135e-08
Phgdh	9.24125e-13	-0.158229	0.801	0.821	1.48267e-08
Bclaf3	9.65873e-13	0.0647456	0.203	0.133	1.54965e-08
Tmsb15b1	1.01723e-12	-0.0747667	0.058	0.105	1.63204e-08
Cops9	1.05162e-12	0.123448	0.723	0.653	1.68721e-08
Dpy30	1.06607e-12	0.120038	0.805	0.744	1.7104e-08
Smarcd2	1.09237e-12	-0.139075	0.365	0.42	1.75259e-08
Hmga1	1.09838e-12	-0.143651	0.392	0.455	1.76224e-08
Usp15	1.11088e-12	0.105307	0.507	0.403	1.7823e-08
Uba3	1.18381e-12	0.0692953	0.248	0.172	1.8993e-08
Cenpa	1.1929e-12	-0.194718	0.921	0.925	1.91389e-08
Kras	1.19333e-12	0.111683	0.632	0.537	1.91458e-08
Satb1	1.24098e-12	-0.152313	0.621	0.666	1.99102e-08
Gadd45gip1	1.29576e-12	0.143508	0.689	0.61	2.07891e-08
CAAA01147332.1	1.33568e-12	-0.141245	0.815	0.832	2.14297e-08
Capzb	1.35657e-12	-0.0963845	0.98	0.987	2.17647e-08
Pde4b	1.42178e-12	-0.136513	0.652	0.698	2.28111e-08
Etf1	1.4562e-12	0.122306	0.693	0.611	2.33632e-08
Polr2d	1.50211e-12	0.0968949	0.575	0.472	2.40998e-08
Anapc11	1.51638e-12	0.113373	0.946	0.927	2.43288e-08
Psrc1	1.52731e-12	-0.102176	0.099	0.154	2.45042e-08
Psmb6	1.6272e-12	0.124637	0.926	0.898	2.61068e-08
Hk1	1.62892e-12	0.162341	0.596	0.502	2.61343e-08
Klf6	1.64352e-12	0.1118	0.887	0.841	2.63687e-08
Nup35	1.66461e-12	0.0534998	0.258	0.176	2.6707e-08
Plcxd2	1.74451e-12	-0.123604	0.172	0.238	2.7989e-08
Ufm1	1.74583e-12	0.100374	0.522	0.423	2.801e-08
Msh6	1.75471e-12	0.10646	0.345	0.26	2.81526e-08
Icam1	1.75606e-12	0.120674	0.312	0.232	2.81742e-08
Calm2	1.76222e-12	-0.118205	0.951	0.968	2.82731e-08
Ssh2	1.76911e-12	-0.128146	0.203	0.268	2.83837e-08
Nefh	1.79661e-12	0.0719053	0.172	0.11	2.88248e-08
Tap2	1.80787e-12	-0.141475	0.697	0.723	2.90055e-08
Slc29a1	1.95054e-12	-0.156203	0.545	0.586	3.12944e-08
Cenpp	1.98577e-12	-0.142841	0.272	0.334	3.18597e-08
Ascc3	1.99955e-12	0.0982887	0.385	0.292	3.20808e-08
Ttc3	2.00369e-12	0.091078	0.354	0.264	3.21472e-08
H3f3a	2.01202e-12	-0.0902175	0.985	0.996	3.22808e-08
Ss18l2	2.02561e-12	0.06411	0.258	0.179	3.24989e-08
Atp5g3	2.098e-12	0.0925412	0.993	0.994	3.36603e-08
Wasf2	2.09832e-12	0.123149	0.793	0.729	3.36655e-08
Slc39a10	2.13744e-12	0.0625567	0.129	0.076	3.4293e-08
Chordc1	2.16603e-12	0.0969631	0.513	0.415	3.47519e-08
Trdc	2.28187e-12	-0.275187	0.536	0.574	3.66103e-08
Hhex	2.30523e-12	0.0749436	0.171	0.11	3.69851e-08
Zmpste24	2.37675e-12	0.0780507	0.382	0.286	3.81326e-08
Cep83	2.38956e-12	0.0958536	0.45	0.352	3.83381e-08
Uba52	2.42708e-12	-0.0833897	0.991	0.995	3.894e-08
Prmt2	2.44109e-12	0.0438012	0.117	0.066	3.91649e-08
Lbr	2.48726e-12	-0.121222	0.795	0.811	3.99056e-08
Rps6	2.51637e-12	0.0761741	0.997	1	4.03726e-08
Fam91a1	2.59202e-12	0.0530393	0.178	0.114	4.15863e-08
Cbwd1	2.60911e-12	0.0630488	0.164	0.104	4.18606e-08
Mfsd10	2.93882e-12	-0.141238	0.358	0.412	4.71504e-08
Rbx1	2.98642e-12	0.115453	0.924	0.918	4.7914e-08
Ccdc186	3.12109e-12	0.070374	0.248	0.173	5.00748e-08
Cct8	3.36381e-12	0.128658	0.884	0.843	5.3969e-08
Atp2a2	3.47724e-12	0.124048	0.419	0.333	5.57888e-08
Fyttd1	3.51304e-12	0.0955708	0.393	0.302	5.63633e-08
Nup98	3.62133e-12	0.0838972	0.401	0.306	5.81006e-08
Gm4316	3.66396e-12	-0.168434	0.26	0.324	5.87846e-08
Fas	3.76086e-12	0.0908031	0.181	0.119	6.03393e-08
Haus4	3.93502e-12	-0.147795	0.634	0.66	6.31334e-08
Nfkbia	3.96924e-12	0.239718	0.772	0.704	6.36825e-08
Calhm6	3.99693e-12	-0.111878	0.254	0.325	6.41267e-08
Cd320	4.00159e-12	0.0588243	0.198	0.131	6.42015e-08
H1f0	4.07795e-12	0.210063	0.712	0.643	6.54266e-08
Irs2	4.34939e-12	0.0883345	0.257	0.185	6.97816e-08
Pold3	4.51885e-12	0.0966934	0.461	0.363	7.25004e-08
Tmx3	4.60196e-12	0.105236	0.499	0.398	7.38338e-08
Trim12a	4.69481e-12	-0.10392	0.168	0.231	7.53235e-08
Pde7a	4.84852e-12	-0.140243	0.275	0.333	7.77897e-08
Map3k1	5.10093e-12	0.0933018	0.319	0.236	8.18393e-08
Ptp4a1.1	5.20521e-12	0.0899779	0.398	0.305	8.35123e-08
Eif5b	5.30803e-12	0.124971	0.624	0.538	8.51621e-08
Eif4g1	5.35342e-12	0.129425	0.751	0.667	8.58903e-08
Ddx27	5.59992e-12	0.111906	0.585	0.496	8.98452e-08
Yars	5.66098e-12	0.104911	0.454	0.358	9.08247e-08
Cdc6	5.7373e-12	0.0999477	0.34	0.253	9.20492e-08
Abraxas2	5.79093e-12	0.0563466	0.234	0.161	9.29096e-08
Dennd1b	5.88048e-12	0.104052	0.362	0.278	9.43465e-08
Fam3c	5.88829e-12	0.108577	0.539	0.442	9.44717e-08
Nkapd1	6.04015e-12	0.0619221	0.236	0.161	9.69081e-08
Cep170	6.15269e-12	0.0692747	0.241	0.168	9.87137e-08
Ctla2b	6.51866e-12	-0.159024	0.522	0.568	1.04585e-07
Cenpm	6.6847e-12	-0.146853	0.513	0.559	1.07249e-07
Uba5	6.71176e-12	0.0738589	0.298	0.217	1.07683e-07
Zfp524	6.73599e-12	-0.132709	0.262	0.322	1.08072e-07
Sms	6.85546e-12	-0.139548	0.689	0.714	1.09989e-07
Abhd8	7.41107e-12	-0.11901	0.257	0.319	1.18903e-07
Krr1	7.42775e-12	0.0548945	0.23	0.158	1.19171e-07
Slc16a6	7.49304e-12	0.0943836	0.256	0.183	1.20218e-07
Fbxl8	7.93661e-12	-0.0947957	0.139	0.198	1.27335e-07
Bub1b	8.16204e-12	-0.152456	0.483	0.532	1.30952e-07
Cox4i1	8.1879e-12	-0.0705153	0.999	1	1.31367e-07
Sf3a3	8.7065e-12	0.101224	0.612	0.508	1.39687e-07
Ube2a	9.09007e-12	0.11098	0.81	0.766	1.45841e-07
Topbp1	9.20019e-12	0.133738	0.688	0.603	1.47608e-07
Bach2	9.55154e-12	-0.101285	0.153	0.214	1.53245e-07
Wdr18	9.64354e-12	0.0977122	0.383	0.296	1.54721e-07
Sytl3	9.69076e-12	0.127209	0.484	0.394	1.55479e-07
Casp8	9.76593e-12	0.106967	0.556	0.461	1.56685e-07
Pigt	1.01491e-11	-0.125296	0.379	0.431	1.62833e-07
Ergic2	1.04909e-11	0.101011	0.566	0.465	1.68316e-07
Paip2	1.05292e-11	-0.134799	0.73	0.752	1.6893e-07
Rrp1	1.06072e-11	0.111403	0.81	0.747	1.70181e-07
Eno3	1.07185e-11	0.0831595	0.232	0.164	1.71968e-07
Ergic1	1.08766e-11	0.105821	0.506	0.414	1.74504e-07
Hacd2	1.17999e-11	0.106359	0.519	0.418	1.89318e-07
Sytl1	1.18397e-11	-0.0869531	0.106	0.16	1.89957e-07
Polr1d	1.20178e-11	-0.107497	0.954	0.961	1.92814e-07
Anxa6	1.21135e-11	-0.13261	0.889	0.896	1.94349e-07
Trpc4ap	1.24789e-11	-0.120137	0.248	0.307	2.00211e-07
Uhrf1bp1l	1.25789e-11	0.0850663	0.318	0.237	2.01816e-07
Polr3g	1.26125e-11	0.0452792	0.137	0.084	2.02355e-07
Lgals1	1.26838e-11	0.0938226	0.998	1	2.03498e-07
Cmpk1	1.2735e-11	-0.1205	0.767	0.787	2.0432e-07
Dnmt3a	1.28166e-11	0.0825176	0.275	0.2	2.0563e-07
Eci1	1.28746e-11	0.0791198	0.401	0.309	2.06561e-07
Tomm5	1.33826e-11	0.125962	0.728	0.67	2.1471e-07
Ipo7	1.3404e-11	0.113769	0.612	0.516	2.15054e-07
Saraf	1.40247e-11	-0.12585	0.859	0.875	2.25013e-07
Pnpt1	1.48956e-11	0.0606738	0.237	0.165	2.38986e-07
Ier3	1.59611e-11	0.188687	0.553	0.464	2.5608e-07
Bend4	1.69421e-11	-0.0856044	0.145	0.205	2.71819e-07
Mier1	1.73855e-11	0.119416	0.764	0.66	2.78932e-07
Alg3	1.75711e-11	0.0680514	0.268	0.192	2.8191e-07
Gm10053	1.774e-11	0.0388309	0.111	0.063	2.84621e-07
Rraga	1.80069e-11	0.0802422	0.402	0.309	2.88902e-07
Hist1h3e	1.85184e-11	0.0886683	0.57	0.465	2.9711e-07
Qsox1	1.86687e-11	-0.110997	0.18	0.239	2.99521e-07
Card6	1.86891e-11	-0.0785387	0.066	0.112	2.99849e-07
Bet1l	1.90626e-11	0.0636075	0.229	0.16	3.0584e-07
Gng5	1.92716e-11	0.0991232	0.966	0.965	3.09194e-07
Polr2c	1.97325e-11	0.103831	0.716	0.65	3.16589e-07
Cd2	2.02807e-11	-0.143041	0.847	0.866	3.25384e-07
Abi3	2.07171e-11	0.0552811	0.137	0.084	3.32385e-07
Agps	2.08494e-11	0.0766851	0.346	0.259	3.34508e-07
Golga7	2.09698e-11	0.100414	0.633	0.541	3.3644e-07
Mrpl58	2.1363e-11	-0.131753	0.653	0.681	3.42748e-07
Stk26	2.24062e-11	0.101621	0.528	0.429	3.59485e-07
Rwdd4a	2.30633e-11	0.0794711	0.346	0.261	3.70028e-07
Rab27a	2.36024e-11	0.0894472	0.406	0.316	3.78678e-07
Mrps5	2.43856e-11	0.0823485	0.365	0.277	3.91243e-07
Ndufv3	2.56169e-11	0.117878	0.906	0.869	4.10998e-07
Exoc3	2.56347e-11	0.0728357	0.367	0.279	4.11283e-07
Insig2	2.60704e-11	0.0687673	0.316	0.233	4.18274e-07
Pspc1	2.64706e-11	0.0848812	0.45	0.353	4.24695e-07
Actr2	2.84593e-11	0.123288	0.881	0.826	4.56601e-07
Rnh1	2.84965e-11	0.121245	0.781	0.703	4.57198e-07
Eif4e	2.87916e-11	0.108848	0.698	0.621	4.61932e-07
Mrpl17	2.93617e-11	0.105064	0.656	0.566	4.71079e-07
Il12rb2	2.9507e-11	-0.127233	0.648	0.683	4.73411e-07
Lyar	2.99337e-11	0.102987	0.641	0.552	4.80257e-07
Rap1b	3.0079e-11	-0.114599	0.928	0.946	4.82587e-07
Chmp5	3.08926e-11	0.105697	0.651	0.564	4.95641e-07
Rpf2	3.16253e-11	0.0624138	0.268	0.193	5.07396e-07
Bcl2	3.16826e-11	0.12484	0.67	0.584	5.08316e-07
Taf7	3.17211e-11	0.059709	0.308	0.227	5.08933e-07
Trappc6b	3.26788e-11	0.0993794	0.649	0.566	5.24299e-07
Dynlrb1	3.34058e-11	0.105923	0.857	0.806	5.35963e-07
Mbd3	3.35268e-11	0.109942	0.487	0.4	5.37904e-07
Gde1	3.36302e-11	0.0878324	0.463	0.372	5.39563e-07
Mtap	3.39883e-11	0.0772655	0.391	0.306	5.45308e-07
Ankib1	3.4405e-11	0.0619577	0.216	0.149	5.51994e-07
Eif1a	3.64053e-11	0.0947347	0.468	0.378	5.84087e-07
Acbd3	3.74413e-11	0.0956902	0.343	0.262	6.00708e-07
Adrm1	3.75182e-11	0.0944184	0.604	0.505	6.01941e-07
Fbxo30	3.95445e-11	0.053757	0.117	0.07	6.34452e-07
Ahi1	3.95837e-11	0.116112	0.371	0.287	6.35081e-07
Ofd1	3.99941e-11	0.0703493	0.213	0.148	6.41666e-07
Nedd8	4.24279e-11	0.101037	0.923	0.905	6.80713e-07
Ktn1	4.24933e-11	0.0696765	0.271	0.197	6.81762e-07
Med25	4.38183e-11	-0.121359	0.253	0.31	7.0302e-07
Mdm2	4.46785e-11	0.127269	0.504	0.413	7.16822e-07
Atp5j2	4.61016e-11	0.0908227	0.974	0.96	7.39654e-07
Cdc25a	4.64072e-11	0.0737823	0.262	0.189	7.44557e-07
Rgcc	4.69182e-11	0.242162	0.718	0.66	7.52756e-07
Cul2	4.75405e-11	0.0591553	0.282	0.204	7.62739e-07
Btg3	4.78842e-11	0.117894	0.799	0.742	7.68255e-07
Grk6	5.00835e-11	-0.141872	0.516	0.561	8.03539e-07
Alad	5.02482e-11	0.0988481	0.614	0.515	8.06183e-07
Csde1	5.04427e-11	0.123415	0.703	0.615	8.09303e-07
1500009L16Rik	5.05748e-11	-0.140712	0.567	0.611	8.11422e-07
Lsm7	5.20345e-11	0.127535	0.675	0.593	8.34842e-07
Ctsz	5.34876e-11	0.0910257	0.349	0.27	8.58155e-07
Eif2s3x	5.37513e-11	0.108469	0.569	0.473	8.62386e-07
Hist1h4i	5.38046e-11	0.142621	0.704	0.626	8.63241e-07
Tsc22d2	5.48747e-11	-0.0971799	0.137	0.193	8.80409e-07
Cd70	5.55264e-11	0.0936994	0.151	0.098	8.90865e-07
Itm2c	5.58249e-11	-0.113293	0.37	0.43	8.95654e-07
Hsf2	5.59094e-11	0.0558539	0.138	0.086	8.9701e-07
Selenoi	5.61065e-11	0.0843997	0.312	0.231	9.00172e-07
Swap70	5.61423e-11	0.088363	0.231	0.165	9.00747e-07
Mvp	5.84963e-11	0.0766721	0.293	0.217	9.38514e-07
Rp9	5.92986e-11	-0.123406	0.819	0.833	9.51386e-07
Psip1	6.08735e-11	0.124033	0.798	0.727	9.76655e-07
Scfd1	6.34222e-11	0.0643565	0.329	0.246	1.01755e-06
Pop7	6.35733e-11	0.0736451	0.422	0.329	1.01997e-06
Egr1	6.38275e-11	0.141037	0.314	0.238	1.02405e-06
Mxd1	6.701e-11	0.105152	0.356	0.276	1.07511e-06
Lgals3bp	7.06923e-11	-0.139804	0.376	0.429	1.13419e-06
F2r	7.20981e-11	0.0826422	0.323	0.242	1.15674e-06
Hpcal1	7.365e-11	-0.135327	0.342	0.399	1.18164e-06
Etfb	7.40082e-11	0.134136	0.849	0.794	1.18739e-06
Mrps18a	7.42786e-11	0.0930463	0.502	0.412	1.19173e-06
Gfpt1	7.46576e-11	0.0739048	0.264	0.191	1.19781e-06
Rnf168	7.76479e-11	0.0746292	0.357	0.274	1.24578e-06
Gnl2	7.86186e-11	0.0882362	0.383	0.298	1.26136e-06
Yif1a	7.97759e-11	0.0672618	0.347	0.262	1.27992e-06
Tent5c	8.21815e-11	0.0588587	0.148	0.095	1.31852e-06
Rbm8a	8.3478e-11	0.0979877	0.788	0.723	1.33932e-06
Srsf6	8.34894e-11	0.108772	0.696	0.626	1.3395e-06
Baz1a	8.43722e-11	0.104541	0.583	0.488	1.35367e-06
Mapkapk2	8.50836e-11	0.111905	0.452	0.37	1.36508e-06
Rnf20	8.61435e-11	0.109277	0.486	0.399	1.38209e-06
Timm10	8.67954e-11	0.0634585	0.236	0.167	1.39254e-06
Supt6	9.28051e-11	0.0896721	0.439	0.35	1.48897e-06
Arid1a	9.33929e-11	-0.144047	0.442	0.485	1.4984e-06
Knstrn	9.35273e-11	-0.156661	0.486	0.527	1.50055e-06
Jak1	9.60954e-11	0.1141	0.922	0.884	1.54176e-06
Rps8	9.70456e-11	-0.0445044	1	1	1.557e-06
1700017B05Rik	9.75405e-11	-0.125254	0.378	0.436	1.56494e-06
Slk	9.85521e-11	0.0856931	0.366	0.28	1.58117e-06
Ino80b	9.89444e-11	-0.110036	0.231	0.291	1.58746e-06
Cdc34	1.00843e-10	0.0981552	0.501	0.419	1.61792e-06
Rab1a	1.01638e-10	0.111307	0.6	0.508	1.63069e-06
Mtf1	1.0251e-10	0.0496091	0.237	0.165	1.64468e-06
Hnrnpu	1.03297e-10	0.119558	0.985	0.976	1.6573e-06
Cks2	1.03571e-10	-0.153431	0.872	0.885	1.66169e-06
Zmynd19	1.03939e-10	0.0611517	0.239	0.169	1.6676e-06
Nsf	1.05901e-10	0.0691121	0.322	0.242	1.69908e-06
Il16	1.08807e-10	-0.103891	0.217	0.278	1.74569e-06
Gtf2b	1.13152e-10	0.0937559	0.594	0.493	1.81542e-06
Rab5c	1.13442e-10	-0.133456	0.613	0.64	1.82007e-06
Pck2	1.16076e-10	-0.10586	0.215	0.275	1.86233e-06
Plscr1	1.16793e-10	-0.156643	0.698	0.724	1.87383e-06
Gpatch4	1.26301e-10	0.0580779	0.161	0.106	2.02638e-06
Med16	1.26865e-10	-0.0794033	0.12	0.173	2.03542e-06
Sept7	1.28329e-10	0.104962	0.942	0.924	2.05891e-06
Prelid1	1.2971e-10	0.0891355	0.991	0.988	2.08107e-06
Bag6	1.30646e-10	-0.118605	0.358	0.411	2.09608e-06
Ets2	1.37461e-10	0.072738	0.201	0.139	2.20542e-06
Gstt1	1.38173e-10	0.131124	0.167	0.113	2.21685e-06
Arl13b	1.43451e-10	0.0590875	0.244	0.173	2.30152e-06
Elp5	1.47332e-10	0.0782374	0.481	0.386	2.3638e-06
Mdh2	1.4745e-10	0.0965346	0.94	0.927	2.36569e-06
2610507B11Rik	1.50425e-10	0.0915064	0.359	0.279	2.41342e-06
Trappc13	1.53048e-10	0.0383955	0.118	0.071	2.45551e-06
Kdelr2	1.53723e-10	0.125143	0.775	0.725	2.46633e-06
Cyfip1	1.54253e-10	0.0649234	0.275	0.201	2.47483e-06
Myh9	1.54508e-10	-0.146652	0.975	0.973	2.47892e-06
Pstpip1	1.55573e-10	0.138552	0.765	0.711	2.49601e-06
Ctsa	1.60658e-10	-0.118911	0.53	0.573	2.57759e-06
Psmg4	1.65729e-10	0.0840615	0.463	0.369	2.65895e-06
Rps19bp1	1.69712e-10	0.0698115	0.35	0.268	2.72286e-06
Ldlr	1.69845e-10	0.0538028	0.129	0.079	2.72499e-06
Rheb	1.72039e-10	0.127747	0.794	0.743	2.7602e-06
Naa15	1.74362e-10	0.0905273	0.52	0.423	2.79746e-06
Rabggtb	1.79584e-10	0.0849538	0.576	0.482	2.88125e-06
Cct5	1.80335e-10	0.109441	0.908	0.884	2.8933e-06
Arih1	1.82534e-10	0.0861144	0.373	0.289	2.92858e-06
Lpcat1	1.83169e-10	0.0581672	0.192	0.13	2.93876e-06
Srrd	1.85758e-10	0.0536062	0.17	0.114	2.9803e-06
2210016F16Rik	1.87733e-10	0.0790869	0.511	0.413	3.01199e-06
Sept9	1.88081e-10	0.159948	0.869	0.816	3.01757e-06
Thoc1	1.88729e-10	0.0709013	0.4	0.31	3.02796e-06
Mrpl46	1.89835e-10	0.0774765	0.359	0.273	3.04571e-06
Swt1	1.8985e-10	0.070201	0.305	0.229	3.04595e-06
Ndufc1	1.9228e-10	0.11143	0.719	0.644	3.08494e-06
Fgr	1.93619e-10	0.0566128	0.16	0.105	3.10643e-06
Tmem33	2.00515e-10	0.0925942	0.545	0.455	3.21706e-06
Cnbp	2.06066e-10	0.0936509	0.979	0.975	3.30613e-06
Cul1	2.11405e-10	0.0810239	0.471	0.376	3.39179e-06
Xrcc5	2.12208e-10	0.0557332	0.227	0.161	3.40467e-06
Mesd	2.13575e-10	0.0796113	0.372	0.287	3.42659e-06
Racgap1	2.14978e-10	-0.141923	0.788	0.796	3.44911e-06
Tmem234	2.17938e-10	-0.125769	0.765	0.775	3.4966e-06
Cul5	2.18781e-10	0.0676262	0.401	0.311	3.51012e-06
Psma5	2.2102e-10	-0.111694	0.784	0.806	3.54604e-06
Prdm1	2.23767e-10	0.0778608	0.199	0.138	3.59012e-06
Klhl24	2.28084e-10	-0.0868461	0.134	0.189	3.65938e-06
Fkbp5	2.30251e-10	0.0780459	0.343	0.263	3.69415e-06
Nfe2l1	2.31881e-10	0.0614891	0.176	0.118	3.7203e-06
Tmem248	2.36662e-10	0.095866	0.526	0.427	3.79701e-06
Lpin2	2.39478e-10	0.0957642	0.413	0.327	3.84218e-06
Nup210	2.41757e-10	-0.118922	0.36	0.414	3.87875e-06
Adamts14	2.45586e-10	0.0402822	0.14	0.088	3.94019e-06
Derl2	2.50281e-10	0.106995	0.576	0.494	4.01551e-06
Adsl	2.57284e-10	0.100449	0.527	0.439	4.12786e-06
Padi2	2.65086e-10	0.0989703	0.514	0.425	4.25304e-06
Nek6	2.78521e-10	0.0578666	0.23	0.164	4.4686e-06
Itpkb	2.82731e-10	-0.124614	0.305	0.364	4.53613e-06
Trmt112	2.86813e-10	-0.098657	0.946	0.954	4.60163e-06
Sh2b1	2.91032e-10	-0.107747	0.209	0.264	4.66932e-06
Riox2	2.98463e-10	-0.131983	0.297	0.345	4.78854e-06
Timm50	2.99246e-10	0.097725	0.667	0.581	4.8011e-06
Mrps25	3.03754e-10	0.0790412	0.442	0.351	4.87343e-06
Ncbp2	3.04813e-10	0.0727019	0.471	0.377	4.89041e-06
AW112010	3.11188e-10	-0.0629574	0.994	0.997	4.99269e-06
Rap1gds1	3.11265e-10	0.0733443	0.302	0.228	4.99393e-06
Mad2l1bp	3.1334e-10	0.0758593	0.397	0.308	5.02723e-06
Ccdc86	3.20708e-10	0.0560939	0.219	0.154	5.14543e-06
Bdp1	3.24638e-10	0.100025	0.45	0.359	5.20849e-06
Abcd1	3.32692e-10	-0.0623721	0.078	0.124	5.33771e-06
Aurkb	3.33913e-10	-0.129864	0.679	0.708	5.3573e-06
Thy1	3.34149e-10	0.0850124	0.998	0.998	5.36108e-06
Tnfsf4	3.36816e-10	0.064924	0.106	0.063	5.40387e-06
Mkrn1	3.41778e-10	-0.117807	0.647	0.669	5.48349e-06
Cables1	3.41798e-10	0.0802855	0.302	0.231	5.48381e-06
Pcyt1a	3.58433e-10	0.0950649	0.27	0.203	5.75069e-06
Prss16	3.71197e-10	-0.0743682	0.093	0.141	5.95549e-06
Nol11	3.75008e-10	0.0762864	0.387	0.303	6.01663e-06
Cd244a	3.753e-10	0.0864831	0.41	0.322	6.02131e-06
Rab1b	3.82874e-10	-0.11894	0.671	0.701	6.14283e-06
Mgat2	3.88163e-10	0.0848398	0.465	0.377	6.22768e-06
Lrrc8c	3.88617e-10	0.0980071	0.476	0.384	6.23497e-06
Atp5d	3.91407e-10	0.0881769	0.992	0.993	6.27973e-06
Txlna	4.21863e-10	0.100573	0.387	0.308	6.76838e-06
Ikzf1	4.25151e-10	-0.136364	0.417	0.466	6.82112e-06
Timm23	4.36162e-10	0.104927	0.81	0.759	6.99778e-06
Rnpepl1	4.44522e-10	-0.0869632	0.129	0.181	7.13191e-06
Pitpnb	4.58764e-10	0.0728165	0.39	0.303	7.36041e-06
Ahctf1	4.7021e-10	0.0706712	0.316	0.238	7.54405e-06
Anapc16	4.80051e-10	0.0931773	0.541	0.452	7.70194e-06
Heg1	4.8014e-10	-0.0738857	0.084	0.13	7.70336e-06
Eva1b	4.84701e-10	0.101276	0.538	0.449	7.77654e-06
Rala	5.05516e-10	0.104353	0.616	0.527	8.1105e-06
Nudt2	5.05704e-10	0.0616766	0.323	0.243	8.11352e-06
Socs2	5.06198e-10	0.0677298	0.252	0.185	8.12144e-06
Ube3a	5.15702e-10	0.0994359	0.685	0.592	8.27392e-06
Herpud1	5.41754e-10	0.111271	0.472	0.385	8.69191e-06
Ly6e	5.57325e-10	-0.0960121	0.997	0.999	8.94172e-06
Ddx17	5.63953e-10	0.099193	0.506	0.415	9.04806e-06
Slc16a11	5.6708e-10	0.102391	0.233	0.173	9.09823e-06
Scoc	5.75346e-10	0.0424499	0.166	0.11	9.23085e-06
Gyg	5.78406e-10	-0.132252	0.601	0.629	9.27995e-06
Gmps	5.81151e-10	0.100786	0.63	0.55	9.32398e-06
Tfip11	5.84824e-10	0.0820856	0.263	0.196	9.38292e-06
Serhl	5.89194e-10	-0.122617	0.352	0.4	9.45303e-06
Ube2f	5.91984e-10	0.0729452	0.314	0.238	9.4978e-06
Brix1	6.10458e-10	0.0801826	0.493	0.398	9.79418e-06
Sptssa	6.13702e-10	-0.123517	0.759	0.782	9.84623e-06
Polr2g	6.29725e-10	0.0969633	0.71	0.636	1.01033e-05
Perp	6.32665e-10	-0.117832	0.149	0.201	1.01505e-05
Appl1	6.5068e-10	0.0832229	0.491	0.395	1.04395e-05
Smyd5	6.53433e-10	0.0461317	0.153	0.1	1.04837e-05
Ppp1r11	6.70435e-10	0.0937995	0.648	0.572	1.07565e-05
Endog	6.75807e-10	0.0470932	0.143	0.092	1.08426e-05
Vma21	7.07582e-10	0.106707	0.624	0.536	1.13524e-05
Eml3	7.08031e-10	-0.0884513	0.154	0.207	1.13597e-05
Nup153	7.39255e-10	0.0719343	0.327	0.251	1.18606e-05
Uggt1	7.55881e-10	0.0904486	0.388	0.307	1.21274e-05
Lpxn	7.82373e-10	-0.126661	0.627	0.664	1.25524e-05
Pym1	8.18632e-10	0.0574258	0.296	0.222	1.31341e-05
Zeb2	8.23175e-10	0.111772	0.347	0.273	1.3207e-05
Polr1c	8.32195e-10	0.0784622	0.333	0.256	1.33517e-05
Pradc1	8.86124e-10	0.0712223	0.322	0.245	1.4217e-05
Sh3bp2	8.95406e-10	0.0416088	0.106	0.063	1.43659e-05
Mrpl21	8.95772e-10	0.103278	0.628	0.543	1.43718e-05
Vdac2	9.13496e-10	0.0947474	0.935	0.922	1.46561e-05
Gcat	9.4621e-10	0.0735748	0.316	0.242	1.5181e-05
Pou2f2	9.57907e-10	-0.0669015	0.073	0.117	1.53687e-05
Tomm40	9.84531e-10	0.0871961	0.528	0.439	1.57958e-05
Atad2b	9.87569e-10	0.0525977	0.286	0.211	1.58446e-05
Ubfd1	9.89017e-10	0.0571283	0.281	0.208	1.58678e-05
Sh3bgrl3	9.90932e-10	-0.07912	0.997	0.999	1.58985e-05
Tyw5	1.01813e-09	0.0278542	0.133	0.084	1.63348e-05
Pola1	1.02418e-09	0.0892254	0.513	0.423	1.6432e-05
Rassf1	1.06052e-09	0.0980941	0.555	0.469	1.70149e-05
Pold1	1.06966e-09	-0.112544	0.373	0.425	1.71617e-05
Cdc123	1.11778e-09	0.0824498	0.635	0.539	1.79336e-05
Pfn1	1.17793e-09	-0.071063	1	1	1.88987e-05
Sfxn3	1.17906e-09	-0.0886268	0.157	0.211	1.89169e-05
2700097O09Rik	1.19515e-09	0.0438803	0.113	0.069	1.9175e-05
Usp1	1.20189e-09	0.104001	0.784	0.715	1.92831e-05
Comtd1	1.21704e-09	0.0561888	0.2	0.141	1.95262e-05
Abhd5	1.21957e-09	0.0424326	0.169	0.115	1.95667e-05
Hsd17b10	1.23212e-09	0.113643	0.672	0.598	1.97681e-05
S100a1	1.2332e-09	0.0782285	0.28	0.21	1.97854e-05
Ublcp1	1.25772e-09	-0.101674	0.151	0.202	2.01788e-05
Ccnf	1.26957e-09	-0.102843	0.262	0.319	2.03689e-05
Pole3	1.26998e-09	0.0681233	0.461	0.366	2.03756e-05
Dazap2	1.30782e-09	-0.118703	0.867	0.884	2.09826e-05
Itk	1.31452e-09	0.114178	0.866	0.826	2.10901e-05
Kcnk7	1.35062e-09	0.0490686	0.217	0.155	2.16693e-05
Stk3	1.3711e-09	0.034843	0.107	0.064	2.1998e-05
Tnfaip8l2	1.39132e-09	-0.102699	0.229	0.284	2.23223e-05
Tbxa2r	1.40985e-09	-0.0713363	0.077	0.121	2.26197e-05
Kdelr1	1.42434e-09	-0.116483	0.65	0.676	2.28521e-05
Mphosph6	1.42733e-09	0.0752343	0.427	0.343	2.29001e-05
Dnaaf2	1.44084e-09	0.0708016	0.378	0.296	2.31168e-05
Nfu1	1.4537e-09	0.0860094	0.499	0.408	2.33232e-05
Nae1	1.47697e-09	0.0782543	0.439	0.354	2.36966e-05
Ints8	1.48041e-09	0.0410595	0.232	0.166	2.37516e-05
Ltv1	1.49646e-09	0.0601201	0.254	0.187	2.40092e-05
Mettl1	1.53905e-09	0.06411	0.214	0.154	2.46925e-05
Emp1	1.60155e-09	0.101109	0.304	0.234	2.56952e-05
Cfap36	1.60222e-09	0.0854994	0.419	0.337	2.57059e-05
Dnttip2	1.61335e-09	0.0812717	0.423	0.337	2.58846e-05
Paqr4	1.66293e-09	0.074802	0.242	0.177	2.668e-05
Clspn	1.6741e-09	0.118002	0.681	0.596	2.68593e-05
Carhsp1	1.68923e-09	0.0736668	0.418	0.332	2.7102e-05
Hnrnpa2b1	1.7868e-09	0.101641	0.994	0.996	2.86674e-05
Clnk	1.79262e-09	0.0495008	0.115	0.072	2.87608e-05
Prkcb	1.7985e-09	-0.101349	0.206	0.262	2.88551e-05
5430416N02Rik	1.80578e-09	0.065136	0.201	0.142	2.8972e-05
Bud23	1.84973e-09	0.0804887	0.431	0.346	2.96771e-05
Cnih4	1.87643e-09	0.104473	0.696	0.62	3.01055e-05
1810013L24Rik	1.89187e-09	0.0723653	0.232	0.169	3.03532e-05
N4bp2l1	1.89614e-09	-0.0727603	0.1	0.147	3.04217e-05
Mmgt1	1.92006e-09	0.0457487	0.117	0.073	3.08055e-05
Faf2	1.92205e-09	0.0815952	0.38	0.301	3.08374e-05
AI413582	1.92668e-09	-0.122947	0.48	0.515	3.09116e-05
Ssbp4	1.93508e-09	-0.127099	0.574	0.602	3.10464e-05
Tpt1	1.94948e-09	-0.0578801	0.999	1	3.12774e-05
Snhg15	1.99772e-09	0.0761044	0.266	0.199	3.20514e-05
Endod1	2.10249e-09	0.100392	0.503	0.42	3.37324e-05
Atg3	2.12715e-09	0.107721	0.609	0.531	3.41279e-05
Puf60	2.13013e-09	-0.113025	0.821	0.832	3.41758e-05
Map2k3	2.14662e-09	0.110389	0.685	0.6	3.44404e-05
Rrp9	2.21328e-09	0.0537315	0.218	0.156	3.55098e-05
Stx7	2.26001e-09	0.0543987	0.332	0.254	3.62597e-05
Rasa2	2.26582e-09	0.078819	0.408	0.326	3.63527e-05
Fam136a	2.32226e-09	0.059825	0.313	0.238	3.72583e-05
Rrn3	2.37289e-09	0.052252	0.178	0.123	3.80706e-05
Brcc3	2.39347e-09	0.0790751	0.457	0.377	3.84008e-05
Prdx1	2.39681e-09	0.10037	0.957	0.953	3.84545e-05
Cnep1r1	2.44348e-09	0.0632754	0.375	0.291	3.92032e-05
Pum3	2.44708e-09	0.0841235	0.381	0.302	3.92609e-05
Msh5	2.45594e-09	0.0447007	0.131	0.084	3.94031e-05
Cep164	2.46896e-09	-0.0773525	0.115	0.163	3.9612e-05
Mybbp1a	2.4809e-09	0.105477	0.483	0.4	3.98036e-05
Cd55	2.49684e-09	0.0732786	0.1	0.06	4.00593e-05
Mrpl49	2.50061e-09	0.0651376	0.4	0.317	4.01198e-05
Akap13	2.50234e-09	0.12893	0.933	0.908	4.01476e-05
Isg20	2.50759e-09	-0.126464	0.315	0.369	4.02318e-05
Eml4	2.56482e-09	0.0876084	0.471	0.387	4.115e-05
Lap3	2.57683e-09	0.0615399	0.315	0.239	4.13427e-05
Dhx29	2.66052e-09	0.0447098	0.237	0.172	4.26854e-05
Lrch4	2.66596e-09	-0.117955	0.358	0.406	4.27727e-05
Trappc4	2.72608e-09	0.109945	0.687	0.625	4.37373e-05
Itpr1	2.73084e-09	0.0700922	0.349	0.27	4.38135e-05
Man1a2	2.76244e-09	0.0699312	0.416	0.335	4.43206e-05
Riok1	2.78846e-09	0.089784	0.504	0.414	4.4738e-05
Tgoln1	2.79571e-09	0.0926676	0.437	0.352	4.48544e-05
Cdc20	2.79626e-09	-0.211541	0.461	0.505	4.48632e-05
Cdc27	2.82424e-09	0.0628239	0.311	0.237	4.53121e-05
Rcbtb2	2.95439e-09	-0.101019	0.172	0.223	4.74002e-05
Gcsh	3.04192e-09	0.0638307	0.289	0.221	4.88046e-05
2310011J03Rik	3.0686e-09	0.0734364	0.459	0.372	4.92327e-05
Tspo	3.15268e-09	-0.0995471	0.919	0.924	5.05816e-05
Atp1b3	3.16682e-09	-0.103262	0.844	0.855	5.08085e-05
Hsbp1	3.19006e-09	0.103203	0.658	0.568	5.11813e-05
Crls1	3.20113e-09	0.0305654	0.113	0.07	5.13589e-05
Pdzd11	3.20951e-09	0.0793856	0.495	0.408	5.14934e-05
Lnpk	3.2446e-09	0.05358	0.338	0.258	5.20563e-05
Btaf1	3.27784e-09	0.0517957	0.193	0.136	5.25897e-05
Mrpl3	3.31347e-09	0.0712408	0.4	0.319	5.31613e-05
Atrx	3.3259e-09	0.115737	0.833	0.76	5.33607e-05
Ubc	3.35854e-09	0.130807	0.924	0.898	5.38845e-05
Wdr12	3.35858e-09	0.0619085	0.256	0.189	5.3885e-05
Hbs1l	3.44933e-09	0.0902068	0.439	0.358	5.53411e-05
Actr3	3.46695e-09	-0.0921181	0.981	0.986	5.56238e-05
Tmem263	3.51773e-09	0.0445479	0.17	0.116	5.64385e-05
Pafah1b3	3.54315e-09	0.0972682	0.468	0.391	5.68463e-05
Smc5	3.63073e-09	0.0926523	0.536	0.448	5.82515e-05
Pbxip1	3.64327e-09	-0.110016	0.3	0.353	5.84525e-05
Psd4	3.77183e-09	0.0695754	0.338	0.262	6.05152e-05
Gins2	3.8279e-09	0.0980873	0.535	0.452	6.14148e-05
Gpbp1	3.85078e-09	0.0917245	0.6	0.506	6.17819e-05
Rbbp6	3.90184e-09	0.0879259	0.436	0.357	6.26011e-05
Clk1	3.90609e-09	-0.119032	0.532	0.571	6.26693e-05
Smap2	3.90781e-09	0.0907045	0.571	0.474	6.26969e-05
Mbip	3.91206e-09	0.0396071	0.18	0.123	6.27651e-05
Nubp1	4.02031e-09	-0.118002	0.675	0.695	6.45018e-05
Kdm5c	4.1092e-09	0.0670011	0.32	0.246	6.5928e-05
Akap9	4.20313e-09	0.0964158	0.501	0.415	6.7435e-05
Tmem147	4.31973e-09	0.099967	0.624	0.554	6.93057e-05
Ddx46	4.42981e-09	0.10306	0.69	0.604	7.10718e-05
Alcam	4.47538e-09	0.0737736	0.315	0.243	7.1803e-05
Rpl7l1	4.54527e-09	0.0672824	0.431	0.348	7.29243e-05
Mettl23	4.58111e-09	-0.126217	0.653	0.674	7.34993e-05
Hook1	4.61628e-09	0.0481462	0.195	0.136	7.40636e-05
Zfp414	4.68213e-09	-0.114989	0.31	0.358	7.512e-05
Eloa	4.84352e-09	0.0571751	0.35	0.271	7.77094e-05
Micos10	4.86513e-09	0.0987917	0.872	0.837	7.80562e-05
Sh3glb1	4.89486e-09	0.099561	0.894	0.857	7.85331e-05
Bloc1s1	4.9051e-09	-0.108532	0.399	0.449	7.86974e-05
Zfp830	4.91317e-09	0.0507302	0.23	0.168	7.88269e-05
Polr2m	4.98438e-09	-0.124984	0.513	0.545	7.99694e-05
Mpzl3	4.98452e-09	0.0430351	0.123	0.079	7.99717e-05
Arl4d	5.07995e-09	-0.0619704	0.069	0.11	8.15027e-05
Spc24	5.11763e-09	-0.120816	0.846	0.844	8.21073e-05
Mfng	5.27636e-09	-0.117997	0.334	0.379	8.46539e-05
Per1	5.33722e-09	-0.170084	0.387	0.431	8.56304e-05
2310061I04Rik	5.34107e-09	-0.0991168	0.259	0.311	8.56922e-05
Mospd2	5.34296e-09	0.0435172	0.136	0.089	8.57224e-05
Mrps36	5.47825e-09	0.0946535	0.739	0.666	8.7893e-05
Nudc	5.63342e-09	0.0996136	0.881	0.84	9.03825e-05
Csnk1g3	5.65728e-09	0.0594316	0.342	0.264	9.07654e-05
Ssr2	5.72029e-09	0.103364	0.853	0.816	9.17763e-05
Trim36	5.72637e-09	0.0403201	0.177	0.123	9.1874e-05
Prmt5	5.74368e-09	0.0753196	0.376	0.298	9.21516e-05
Dph3	5.76892e-09	0.0992007	0.752	0.678	9.25565e-05
Mlx	5.82077e-09	0.0729336	0.446	0.366	9.33885e-05
Mcl1	5.8369e-09	0.110763	0.619	0.54	9.36473e-05
Arl5b	5.93487e-09	0.0502044	0.196	0.138	9.52191e-05
Paip1	5.97423e-09	0.0433811	0.167	0.114	9.58505e-05
Uck2	6.07272e-09	0.0881045	0.494	0.409	9.74307e-05
Pitpnm1	6.13563e-09	-0.0721533	0.134	0.184	9.84401e-05
Chchd4	6.20767e-09	0.0416483	0.215	0.154	9.95959e-05
Kdm1a	6.22249e-09	0.0523846	0.32	0.245	9.98337e-05
Dido1	6.23086e-09	0.0575345	0.208	0.15	9.9968e-05
Ctdsp1	6.24107e-09	-0.0955834	0.214	0.267	0.000100132
Ctla4	6.2865e-09	0.215139	0.897	0.888	0.000100861
Vdac3	6.34622e-09	0.0944707	0.796	0.734	0.000101819
Bub1	6.53405e-09	0.0826977	0.534	0.443	0.000104832
Timm8b	6.606e-09	0.0829811	0.615	0.529	0.000105987
Exosc2	6.60724e-09	0.0555801	0.216	0.157	0.000106006
Yif1b	6.60865e-09	0.100318	0.643	0.57	0.000106029
Pus7	6.8712e-09	0.0367154	0.129	0.083	0.000110241
Ifi47	6.89731e-09	-0.138597	0.456	0.494	0.00011066
Itprid2	7.05905e-09	0.0363301	0.106	0.065	0.000113255
Chmp1b	7.32858e-09	0.04545	0.228	0.166	0.00011758
Mrps10	7.37685e-09	0.0598668	0.347	0.271	0.000118354
Oga	7.41567e-09	0.0816076	0.474	0.385	0.000118977
Hist1h1e	7.53488e-09	0.191505	0.901	0.888	0.00012089
Nfkbie	7.55646e-09	0.0613306	0.255	0.191	0.000121236
Cd200r1	7.58953e-09	0.0720127	0.131	0.086	0.000121766
Anxa4	7.8053e-09	0.0482307	0.228	0.165	0.000125228
Slain1	7.83484e-09	-0.115081	0.213	0.262	0.000125702
Rmdn3	7.90522e-09	0.0396832	0.171	0.118	0.000126831
Runx1	7.98784e-09	0.0613983	0.198	0.141	0.000128157
Cd9	7.98834e-09	-0.109537	0.139	0.188	0.000128165
Psmg3	8.07048e-09	0.0585978	0.282	0.212	0.000129483
Thap11	8.23367e-09	-0.103725	0.217	0.266	0.000132101
Psmc4	8.27525e-09	0.0962853	0.752	0.684	0.000132768
Vcpkmt	8.44401e-09	0.0845062	0.526	0.437	0.000135476
Ostf1	8.46894e-09	0.0965494	0.96	0.961	0.000135876
Itih5	8.54e-09	-0.0827693	0.119	0.165	0.000137016
Lactb	8.58349e-09	0.0710081	0.306	0.236	0.000137713
Supt16	8.66903e-09	0.102365	0.727	0.64	0.000139086
Hnrnpul2	8.77257e-09	0.103782	0.781	0.707	0.000140747
Sigmar1	8.87179e-09	0.0590821	0.264	0.199	0.000142339
Sri	8.98727e-09	-0.0972787	0.905	0.91	0.000144192
Snx6	9.10272e-09	0.0867902	0.584	0.508	0.000146044
Ubxn2a	9.20837e-09	0.0683507	0.352	0.278	0.000147739
Swi5	9.2245e-09	0.0795676	0.921	0.905	0.000147998
Klf4	9.4244e-09	0.0873059	0.214	0.158	0.000151205
Ogdh	9.55928e-09	-0.117796	0.505	0.542	0.000153369
Atad5	9.59364e-09	0.0839359	0.413	0.334	0.00015392
Rtf2	9.6175e-09	0.0913025	0.571	0.477	0.000154303
Apobr	9.65024e-09	0.0753442	0.226	0.168	0.000154828
Smim26	9.72271e-09	0.0556582	0.325	0.252	0.000155991
Socs1	9.74221e-09	0.0916103	0.514	0.431	0.000156304
Aak1	9.76413e-09	-0.118328	0.3	0.349	0.000156656
Gbp2	9.77909e-09	-0.0851815	0.14	0.188	0.000156896
Dnajc9	9.89826e-09	-0.113452	0.842	0.841	0.000158808
Ewsr1	1.008e-08	-0.111968	0.874	0.886	0.000161724
Irf9	1.02113e-08	-0.088653	0.147	0.197	0.000163829
Uba7	1.04208e-08	-0.0592498	0.071	0.111	0.000167191
Cwc15	1.0625e-08	0.0926724	0.902	0.877	0.000170468
Fam49a	1.07373e-08	-0.0534732	0.068	0.108	0.000172269
Bmyc	1.0763e-08	0.0640066	0.19	0.137	0.000172682
Dnajc13	1.08063e-08	0.0540445	0.262	0.195	0.000173377
A430005L14Rik	1.08361e-08	0.0826014	0.493	0.414	0.000173855
Slc2a8	1.08998e-08	-0.0741331	0.115	0.161	0.000174877
Hadh	1.09539e-08	-0.105137	0.311	0.357	0.000175744
Il10ra	1.09669e-08	-0.115765	0.424	0.471	0.000175953
Rbbp5	1.10753e-08	0.0467297	0.217	0.156	0.000177692
Ccdc174	1.11091e-08	0.0608415	0.358	0.277	0.000178235
Cyc1	1.13992e-08	0.0946403	0.842	0.792	0.000182889
Prkd2	1.22412e-08	-0.0943693	0.169	0.219	0.000196398
Comt	1.2759e-08	0.0623074	0.39	0.311	0.000204706
Nbdy	1.29567e-08	-0.101243	0.199	0.247	0.000207877
Zfp207	1.3149e-08	-0.107722	0.591	0.606	0.000210963
Unc13a	1.33341e-08	0.0481835	0.12	0.078	0.000213932
Gbe1	1.35912e-08	0.0548354	0.258	0.195	0.000218058
Ssx2ip	1.36038e-08	0.0335325	0.115	0.073	0.000218259
Hspa13	1.36967e-08	0.0488604	0.281	0.211	0.00021975
Ncaph2	1.38541e-08	-0.108407	0.704	0.722	0.000222276
Hspa2	1.38987e-08	0.0575379	0.161	0.112	0.000222991
Cops8	1.41197e-08	0.0555495	0.427	0.341	0.000226536
Gripap1	1.43198e-08	0.0549618	0.252	0.188	0.000229747
Bclaf1	1.43817e-08	0.0962744	0.749	0.679	0.00023074
Prmt1	1.45114e-08	0.104596	0.8	0.751	0.000232821
Mical1	1.46263e-08	-0.107429	0.39	0.438	0.000234665
Tcf19	1.46878e-08	-0.15312	0.5	0.539	0.000235651
Maco1	1.47044e-08	0.0585741	0.16	0.112	0.000235918
Adipor1	1.48296e-08	-0.103693	0.766	0.781	0.000237926
Sub1	1.50479e-08	0.102025	0.985	0.978	0.000241428
Dtnbp1	1.53084e-08	0.057262	0.318	0.244	0.000245608
St3gal4	1.5677e-08	0.078573	0.466	0.384	0.000251522
Zc3h13	1.59243e-08	0.0739268	0.549	0.46	0.000255489
Suz12	1.61848e-08	0.0934767	0.642	0.561	0.000259668
Cbx5	1.62133e-08	0.0772858	0.518	0.428	0.000260126
Hikeshi	1.64093e-08	0.102885	0.608	0.533	0.000263271
Pycard	1.6561e-08	-0.104895	0.754	0.763	0.000265704
Ndufb2	1.6578e-08	0.093147	0.698	0.622	0.000265978
Thoc6	1.681e-08	0.0599846	0.243	0.183	0.0002697
Taf5l	1.69561e-08	-0.0914201	0.184	0.233	0.000272044
Ppp1cc	1.72639e-08	-0.097269	0.924	0.945	0.000276983
Triobp	1.72854e-08	-0.113835	0.31	0.355	0.000277327
Sorl1	1.73818e-08	-0.116521	0.269	0.315	0.000278874
Bud31	1.78605e-08	0.0771787	0.514	0.431	0.000286554
Spata6	1.81049e-08	-0.107454	0.245	0.295	0.000290475
Spag7	1.8176e-08	0.0680532	0.56	0.464	0.000291616
Mtpn	1.86005e-08	0.0906641	0.655	0.588	0.000298426
Pno1	1.8949e-08	0.0765756	0.374	0.3	0.000304018
Mfsd6	1.90275e-08	-0.107744	0.248	0.301	0.000305277
Wrnip1	1.91802e-08	-0.112271	0.392	0.433	0.000307727
Ikzf2	1.96035e-08	0.12599	0.605	0.527	0.000314518
Hexim1	2.02971e-08	0.0587491	0.273	0.209	0.000325647
Tspan31	2.04218e-08	0.101309	0.649	0.575	0.000327648
Rpl36al	2.0673e-08	0.0679346	0.989	0.991	0.000331678
Ormdl1	2.09465e-08	0.0633113	0.362	0.286	0.000336065
Ppat	2.13821e-08	0.0604405	0.35	0.277	0.000343055
Rtraf	2.14653e-08	-0.0922255	0.921	0.94	0.00034439
Btg1	2.18662e-08	-0.0891503	0.868	0.897	0.000350821
Gpx4	2.19833e-08	0.0995535	0.97	0.971	0.0003527
Phtf2	2.2512e-08	0.0417145	0.134	0.089	0.000361182
Utp15	2.27167e-08	0.0517754	0.208	0.151	0.000364467
Mob1b	2.28294e-08	0.0535554	0.245	0.183	0.000366276
Nr4a1	2.32531e-08	-0.179084	0.625	0.647	0.000373073
Dmac1	2.34784e-08	0.0726268	0.461	0.379	0.000376687
Drg2	2.35854e-08	0.0477696	0.308	0.234	0.000378404
Bola2	2.38295e-08	0.112767	0.638	0.566	0.000382321
Praf2	2.40073e-08	0.0510784	0.302	0.231	0.000385173
Ell2	2.41112e-08	0.0720818	0.312	0.243	0.00038684
Shoc2	2.41866e-08	0.0616054	0.272	0.207	0.00038805
Polr3a	2.44269e-08	0.0480601	0.15	0.103	0.000391905
Ddx10	2.44682e-08	0.0747216	0.451	0.374	0.000392568
Rrs1	2.48915e-08	0.0764478	0.289	0.225	0.00039936
Eif3j1	2.52369e-08	0.0661959	0.451	0.364	0.000404901
Poc5	2.53489e-08	0.0383538	0.143	0.096	0.000406698
Pak2	2.53891e-08	0.0945961	0.871	0.826	0.000407343
Prdx5	2.55451e-08	0.110819	0.886	0.854	0.000409845
Gnpda2	2.65848e-08	-0.103538	0.241	0.289	0.000426526
Zbtb1	2.68587e-08	0.0857512	0.421	0.343	0.000430921
Tmsb15b2	2.72166e-08	-0.0562513	0.063	0.101	0.000436664
H2-Oa	2.75979e-08	-0.0910777	0.163	0.21	0.00044278
Gmppb	2.77122e-08	0.0386743	0.184	0.131	0.000444614
Cd274	2.78732e-08	0.0589703	0.326	0.255	0.000447197
Il7r	2.82828e-08	0.120479	0.643	0.572	0.00045377
Gm42047	2.97127e-08	-0.129893	0.194	0.245	0.00047671
Trac	2.99251e-08	-0.100514	0.974	0.968	0.000480119
Aggf1	3.02721e-08	0.0777607	0.521	0.441	0.000485686
Cep135	3.03628e-08	0.0478524	0.212	0.154	0.000487141
Trafd1	3.04523e-08	-0.0938222	0.284	0.333	0.000488577
Stam2	3.12082e-08	0.0435417	0.184	0.132	0.000500705
Emc8	3.12485e-08	0.0905367	0.553	0.475	0.000501351
Esco1	3.13723e-08	0.063472	0.326	0.252	0.000503337
Csnk1a1	3.17896e-08	0.0964558	0.904	0.865	0.000510032
Fam160a2	3.18326e-08	-0.0598761	0.074	0.113	0.000510722
Atf1	3.24702e-08	-0.104865	0.611	0.633	0.000520952
Cops5	3.26316e-08	0.0958748	0.618	0.54	0.000523542
Tubb2a	3.26679e-08	0.0643385	0.281	0.217	0.000524124
Nrbf2	3.27726e-08	0.0529691	0.28	0.213	0.000525804
Pdcd6ip	3.31386e-08	0.0981973	0.777	0.718	0.000531676
Ldah	3.45842e-08	0.0444695	0.256	0.192	0.000554869
Zbtb43	3.48721e-08	0.0452853	0.129	0.086	0.000559488
Pcnp	3.49409e-08	0.0934429	0.764	0.701	0.000560592
Dennd1c	3.51745e-08	-0.0980456	0.242	0.288	0.00056434
Trmt10c	3.56725e-08	0.0499666	0.281	0.213	0.00057233
Ccdc47	3.5862e-08	0.0698582	0.413	0.332	0.000575369
Psmd4	3.5955e-08	0.0908842	0.805	0.742	0.000576862
Ckap2	3.62403e-08	-0.111072	0.291	0.338	0.00058144
Itsn2	3.64787e-08	0.0767409	0.552	0.465	0.000585264
Vrk1	3.64863e-08	-0.0974369	0.339	0.386	0.000585387
Pdap1	3.68741e-08	0.0985623	0.743	0.677	0.000591607
Timm9	3.688e-08	0.0474401	0.27	0.205	0.000591703
Il3ra	3.7279e-08	-0.107405	0.244	0.292	0.000598105
Fxyd5	3.73754e-08	-0.050948	1	0.999	0.00059965
1810026B05Rik	4.04994e-08	0.0714134	0.378	0.301	0.000649772
Peli1	4.05724e-08	-0.143223	0.619	0.638	0.000650944
Tmem243	4.08243e-08	-0.0914053	0.226	0.275	0.000654985
Lrpprc	4.21576e-08	0.0504457	0.268	0.203	0.000676377
Tmc8	4.24768e-08	-0.0769799	0.115	0.157	0.000681498
Mtdh	4.24887e-08	0.101758	0.871	0.817	0.000681688
Hopx	4.34337e-08	0.0731264	0.552	0.468	0.000696851
Mtmr2	4.41135e-08	0.0523481	0.26	0.197	0.000707757
Tbcb	4.41556e-08	0.0860278	0.745	0.68	0.000708432
Sap30bp	4.4888e-08	0.0690311	0.341	0.27	0.000720182
Brd9	4.56079e-08	-0.103301	0.296	0.346	0.000731733
Orai1	4.58562e-08	-0.118055	0.667	0.69	0.000735717
Fastkd3	4.60292e-08	0.0427452	0.124	0.081	0.000738492
Gpr68	4.61276e-08	-0.102173	0.353	0.397	0.000740071
Fastkd2	4.66075e-08	0.0297597	0.106	0.067	0.000747772
Gnl3l	4.70876e-08	0.0435457	0.223	0.165	0.000755473
Rbbp8	4.73516e-08	0.087301	0.585	0.499	0.000759708
Kdm3a	4.83491e-08	0.0744904	0.326	0.258	0.000775712
Aunip	4.96088e-08	-0.103059	0.257	0.301	0.000795924
Slc25a3	4.97649e-08	-0.0684027	0.989	0.986	0.000798429
Mob2	5.07978e-08	-0.113045	0.393	0.43	0.000815
Fyn	5.09541e-08	-0.119069	0.49	0.525	0.000817507
2900097C17Rik	5.09888e-08	0.0488318	0.137	0.093	0.000818064
Ccng2	5.17479e-08	-0.0979834	0.474	0.52	0.000830244
Ssb	5.20033e-08	0.0899585	0.864	0.829	0.000834341
Lpgat1	5.30029e-08	0.0596303	0.281	0.215	0.000850379
Topors	5.32704e-08	0.0728166	0.426	0.345	0.000854671
Sart3	5.33791e-08	0.0670096	0.443	0.359	0.000856414
Rgs3	5.33791e-08	-0.0912117	0.194	0.243	0.000856415
Ccng1	5.33805e-08	0.136033	0.668	0.599	0.000856436
Fam32a	5.35596e-08	-0.105688	0.449	0.483	0.00085931
Rpn1	5.37557e-08	0.139567	0.715	0.673	0.000862457
Ifitm10	5.45902e-08	-0.0939196	0.217	0.266	0.000875845
Atp5a1	5.50473e-08	-0.0953474	0.944	0.952	0.000883178
Golga3	5.5222e-08	0.0437104	0.257	0.193	0.000885982
Acap1	5.57281e-08	0.102871	0.748	0.69	0.000894101
Ndufb8	5.58751e-08	0.0943366	0.917	0.885	0.000896461
Hadhb	5.64647e-08	-0.11067	0.532	0.559	0.00090592
Runx2os1	5.71051e-08	0.04446	0.175	0.125	0.000916194
9130401M01Rik	5.74301e-08	0.0580822	0.378	0.3	0.000921409
Mrpl47	5.8192e-08	0.0363753	0.13	0.087	0.000933632
Ecpas	5.93603e-08	0.0568132	0.319	0.249	0.000952376
Stk38	5.97948e-08	-0.11778	0.372	0.412	0.000959348
Arpc3	6.00591e-08	0.0680198	0.983	0.987	0.000963589
Aplp2	6.0124e-08	0.0771675	0.366	0.294	0.000964629
Shmt1	6.03269e-08	0.0497666	0.232	0.173	0.000967885
Nagk	6.04133e-08	0.0366029	0.156	0.109	0.000969271
Hist1h1d	6.10689e-08	0.266932	0.717	0.659	0.000979789
Mettl5	6.20754e-08	0.0418237	0.257	0.193	0.000995938
Nudcd2	6.43266e-08	0.092242	0.613	0.538	0.00103206
Cklf	6.4852e-08	0.0748782	0.538	0.453	0.00104049
Ndufb6	6.52419e-08	0.0867345	0.865	0.817	0.00104674
1600002K03Rik	6.54531e-08	0.0423095	0.183	0.131	0.00105013
Ruvbl2	6.7029e-08	0.0764898	0.512	0.43	0.00107541
Pusl1	6.77625e-08	0.0340424	0.163	0.114	0.00108718
Ddx21	6.79538e-08	0.103413	0.592	0.517	0.00109025
Atp1a1	6.81779e-08	-0.0878215	0.601	0.63	0.00109385
Nol8	6.99529e-08	0.0460653	0.214	0.159	0.00112232
Mpst	7.08699e-08	-0.113672	0.347	0.387	0.00113704
Samsn1	7.2173e-08	0.083014	0.681	0.596	0.00115794
Nek7	7.25953e-08	-0.100952	0.34	0.384	0.00116472
Mrps22	7.26415e-08	0.0497453	0.256	0.195	0.00116546
Acer3	7.31458e-08	0.036645	0.119	0.078	0.00117355
Mxd3	7.40206e-08	-0.100223	0.288	0.337	0.00118759
Rbm17	7.40812e-08	0.0883495	0.731	0.677	0.00118856
Senp5	7.44802e-08	0.0423491	0.166	0.118	0.00119496
Mrpl45	7.52296e-08	0.0752449	0.428	0.353	0.00120698
Ccdc58	7.58418e-08	0.0615099	0.38	0.306	0.00121681
Izumo4	7.71545e-08	-0.0811983	0.148	0.192	0.00123787
Naa25	7.72464e-08	0.0455811	0.154	0.107	0.00123934
Tmem192	7.78803e-08	-0.108699	0.443	0.481	0.00124951
Zdhhc2	7.83178e-08	0.0638568	0.347	0.278	0.00125653
Eaf1	7.89149e-08	0.0385878	0.183	0.131	0.00126611
Ppp1r7	8.01242e-08	0.0792693	0.434	0.357	0.00128551
Cyth3	8.21239e-08	0.0477429	0.13	0.088	0.0013176
Coro7	8.36144e-08	-0.113341	0.256	0.298	0.00134151
Hnrnpd	8.51834e-08	-0.123178	0.701	0.72	0.00136668
Zfp593	8.71478e-08	0.0660939	0.45	0.37	0.0013982
Pclaf	8.74344e-08	-0.114858	0.972	0.981	0.0014028
Nudt3	8.88055e-08	0.0598035	0.318	0.248	0.00142479
Nifk	8.91393e-08	0.0583507	0.281	0.218	0.00143015
mt-Nd6	8.91485e-08	0.0947835	0.418	0.342	0.0014303
Copb1	9.27358e-08	0.0974499	0.671	0.599	0.00148785
Trim27	9.3318e-08	-0.10804	0.546	0.575	0.00149719
Plek	9.45702e-08	-0.131852	0.544	0.578	0.00151728
Map3k2	9.66583e-08	0.058655	0.369	0.291	0.00155079
Fam50a	9.87366e-08	0.0912908	0.477	0.399	0.00158413
Nqo2	1.01222e-07	0.0560292	0.215	0.161	0.001624
Tmed9	1.01422e-07	0.0971483	0.891	0.849	0.00162721
Pfdn1	1.02587e-07	0.104529	0.739	0.675	0.00164591
Icos	1.04775e-07	0.132816	0.768	0.702	0.00168101
9930111J21Rik2	1.06348e-07	-0.0663717	0.094	0.135	0.00170625
Tiparp	1.09059e-07	0.0586799	0.282	0.219	0.00174974
Chid1	1.09121e-07	0.0387635	0.173	0.123	0.00175074
Sh2d2a	1.10733e-07	-0.0940728	0.955	0.963	0.00177661
Ipo5	1.11355e-07	0.0865133	0.573	0.49	0.00178658
Pcm1	1.12118e-07	0.0841602	0.425	0.349	0.00179882
Galnt1	1.12535e-07	0.0878946	0.568	0.498	0.00180551
Tmem71	1.13628e-07	-0.0970687	0.224	0.271	0.00182305
Dync1i2	1.14409e-07	0.0675892	0.477	0.395	0.00183558
Hid1	1.14798e-07	-0.0579165	0.075	0.112	0.00184183
Hars	1.1517e-07	0.0721412	0.461	0.38	0.00184779
Psmb9	1.17381e-07	-0.0951832	0.935	0.935	0.00188327
Bcr	1.1826e-07	0.0490148	0.198	0.146	0.00189736
Slc37a2	1.18402e-07	0.0461843	0.113	0.075	0.00189964
Gpn1	1.21817e-07	0.0474459	0.235	0.177	0.00195443
Nufip1	1.22968e-07	0.0531524	0.321	0.253	0.00197289
Sec61a1	1.24575e-07	0.0882629	0.66	0.578	0.00199868
Hist1h3i	1.26078e-07	0.0491241	0.21	0.156	0.0020228
Ppp1r15a	1.28173e-07	0.0783149	0.534	0.458	0.00205641
Szrd1	1.28778e-07	0.0684702	0.44	0.365	0.00206612
Sema4d	1.29261e-07	-0.0995427	0.619	0.648	0.00207386
Rsrc1	1.2994e-07	0.0660579	0.469	0.384	0.00208476
Gtf2h1	1.34605e-07	0.0488681	0.299	0.231	0.0021596
Creb3	1.34645e-07	0.0413412	0.26	0.198	0.00216024
Copb2	1.36798e-07	0.0882338	0.649	0.577	0.00219479
Gtf2h5	1.38146e-07	0.0880793	0.768	0.712	0.00221641
Rmi2	1.38778e-07	0.0498159	0.37	0.295	0.00222655
Psmc3	1.39653e-07	0.0899229	0.833	0.786	0.00224059
Mtfr1	1.40817e-07	0.0290173	0.212	0.156	0.00225926
Pop5	1.41925e-07	0.0886908	0.718	0.652	0.00227705
Anapc5	1.43175e-07	-0.106241	0.85	0.854	0.0022971
Ms4a6d	1.43502e-07	0.0420687	0.2	0.146	0.00230235
Traf4	1.45155e-07	0.0736169	0.455	0.381	0.00232886
Lsm10	1.45683e-07	0.0571011	0.271	0.21	0.00233734
Tnip2	1.49001e-07	0.0361086	0.122	0.081	0.00239058
Entr1	1.50252e-07	0.0456148	0.392	0.313	0.00241065
Csrnp1	1.51197e-07	0.0796313	0.575	0.493	0.00242581
Dhx36	1.51521e-07	0.0573313	0.334	0.262	0.00243101
Oxsr1	1.51746e-07	0.055114	0.302	0.235	0.00243461
Golga1	1.52699e-07	0.038618	0.11	0.072	0.0024499
Siva1	1.54369e-07	0.101499	0.849	0.81	0.0024767
Mrpl36	1.55454e-07	0.0918341	0.577	0.504	0.00249411
Paxbp1	1.55681e-07	0.0404508	0.194	0.142	0.00249774
Tmem208	1.5928e-07	0.0725707	0.552	0.474	0.00255549
Ccdc9	1.62858e-07	0.0319042	0.206	0.152	0.00261289
Fam133b	1.63378e-07	0.0780127	0.392	0.321	0.00262124
Dmxl1	1.63534e-07	0.0461021	0.211	0.156	0.00262374
Keap1	1.64122e-07	-0.12606	0.437	0.463	0.00263318
Crk	1.6542e-07	0.0416463	0.298	0.232	0.002654
Dennd3	1.65569e-07	0.0371112	0.105	0.068	0.00265638
Gale	1.65595e-07	0.0450767	0.159	0.113	0.00265681
Atic	1.69087e-07	0.0673806	0.494	0.417	0.00271283
Papola	1.72053e-07	0.0834449	0.732	0.663	0.00276042
Stard10	1.76662e-07	0.0305428	0.116	0.077	0.00283437
Klri2	1.76764e-07	-0.103476	0.126	0.168	0.002836
Rplp1	1.8045e-07	0.0626976	0.998	1	0.00289515
Btbd7	1.82134e-07	0.0452089	0.184	0.134	0.00292215
Tmem256	1.85366e-07	0.0879481	0.781	0.718	0.00297401
Hjurp	1.88423e-07	-0.11335	0.539	0.565	0.00302306
Map2k4	1.9028e-07	0.0558353	0.262	0.201	0.00305285
Tfpt	1.92764e-07	0.0448844	0.24	0.181	0.00309271
Ntmt1	1.981e-07	0.0506259	0.239	0.182	0.00317832
Lats1	2.01706e-07	0.0426612	0.177	0.127	0.00323617
Drg1	2.06486e-07	0.0861341	0.654	0.581	0.00331287
Mospd3	2.0804e-07	-0.110839	0.285	0.325	0.0033378
Vps29	2.14889e-07	0.0762085	0.793	0.727	0.00344768
Cit	2.16467e-07	-0.107704	0.467	0.504	0.00347299
Eea1	2.16613e-07	0.0885082	0.451	0.381	0.00347534
Chuk	2.19498e-07	0.0488039	0.285	0.22	0.00352163
Nme6	2.20649e-07	0.031902	0.119	0.08	0.00354009
Pnp	2.21218e-07	0.0773504	0.592	0.514	0.00354923
Uso1	2.21639e-07	0.0440994	0.295	0.229	0.00355598
Arglu1	2.22934e-07	0.0667244	0.47	0.39	0.00357676
Mtg1	2.23779e-07	0.0471132	0.183	0.134	0.00359031
Golt1b	2.25412e-07	0.0866574	0.556	0.483	0.00361651
Zcchc10	2.27339e-07	0.035473	0.176	0.127	0.00364743
Gtf2h4	2.31592e-07	0.0383212	0.211	0.157	0.00371566
Jagn1	2.32949e-07	0.0465934	0.212	0.158	0.00373744
Bst2	2.32957e-07	-0.186807	0.727	0.717	0.00373756
Snrnp200	2.34068e-07	0.102908	0.537	0.458	0.00375539
Clpx	2.35114e-07	0.0569916	0.318	0.251	0.00377217
Lmbrd2	2.35845e-07	0.0474439	0.171	0.123	0.0037839
Rbm34	2.3969e-07	0.0479419	0.219	0.164	0.00384559
Ube2m	2.39736e-07	0.0766655	0.615	0.535	0.00384633
Mrps9	2.40093e-07	-0.109846	0.335	0.37	0.00385205
Gbp9	2.43852e-07	-0.0826715	0.129	0.171	0.00391235
Plcg1	2.45004e-07	-0.112927	0.365	0.409	0.00393085
Iws1	2.46575e-07	0.0634398	0.432	0.351	0.00395606
Fdx2	2.51598e-07	0.0802245	0.472	0.398	0.00403663
Rrp15	2.53726e-07	0.053532	0.24	0.184	0.00407078
2810408I11Rik	2.54263e-07	0.0412117	0.218	0.162	0.00407939
Ndufs1	2.57422e-07	0.0591135	0.364	0.29	0.00413007
Tia1	2.60557e-07	-0.109602	0.299	0.337	0.00418038
Crcp	2.61564e-07	0.0480595	0.286	0.223	0.00419653
Tfb2m	2.63047e-07	0.0438736	0.193	0.141	0.00422033
Enpp4	2.65907e-07	0.0342272	0.103	0.067	0.00426622
Crot	2.69602e-07	-0.111134	0.299	0.341	0.00432549
Dusp11	2.69914e-07	-0.0918114	0.692	0.707	0.00433049
Osbpl8	2.73893e-07	0.0764483	0.445	0.368	0.00439434
Mapk8ip3	2.74382e-07	0.0476182	0.229	0.172	0.00440218
Srsf7	2.74774e-07	0.0928034	0.905	0.872	0.00440847
0610010F05Rik	2.75368e-07	0.0393895	0.15	0.105	0.00441801
Zfp945	2.78838e-07	-0.0614818	0.087	0.124	0.00447368
Napsa	2.7947e-07	0.103773	0.372	0.31	0.00448381
Flna	2.82115e-07	0.139321	0.68	0.617	0.00452625
Gnptab	2.87898e-07	0.0765518	0.436	0.361	0.00461903
Lin7c	2.92856e-07	0.0410091	0.319	0.251	0.00469858
Prpf8	2.97009e-07	0.0989687	0.71	0.646	0.00476522
Aacs	3.03458e-07	0.0387127	0.147	0.104	0.00486868
Pml	3.04982e-07	-0.0920764	0.217	0.261	0.00489314
Clk4	3.06757e-07	-0.0830924	0.313	0.356	0.00492161
Senp6	3.12495e-07	0.0719149	0.594	0.513	0.00501367
Pip4k2c	3.14643e-07	0.0501677	0.265	0.204	0.00504813
Xcl1	3.1718e-07	0.56434	0.485	0.461	0.00508884
Anxa5	3.20522e-07	0.0902865	0.766	0.701	0.00514245
Ruvbl1	3.30452e-07	0.0722553	0.508	0.436	0.00530178
Ndufa5	3.347e-07	0.0783813	0.68	0.604	0.00536993
Cdk4	3.35502e-07	-0.101195	0.843	0.854	0.0053828
Mthfd1	3.36414e-07	0.043194	0.341	0.27	0.00539743
Ap1g1	3.38106e-07	0.0555707	0.266	0.207	0.00542458
Psmd2	3.38762e-07	0.0807835	0.756	0.688	0.00543509
Tmem123	3.39602e-07	0.108771	0.744	0.663	0.00544858
Ep400	3.42836e-07	-0.0973646	0.493	0.524	0.00550046
Dtx3	3.45965e-07	-0.105451	0.239	0.282	0.00555066
Atp13a3	3.46216e-07	0.0636997	0.312	0.249	0.0055547
Crybg1	3.47341e-07	0.0719411	0.525	0.446	0.00557275
Sarnp	3.47802e-07	0.0898469	0.797	0.741	0.00558013
Snhg4	3.52095e-07	-0.07014	0.148	0.191	0.00564901
Bckdk	3.52737e-07	-0.105608	0.479	0.504	0.00565932
Pnn	3.57778e-07	0.102207	0.73	0.668	0.00574019
Bola1	3.58337e-07	0.0475921	0.268	0.207	0.00574916
Wdr44	3.63664e-07	0.0536522	0.239	0.182	0.00583463
Gabpb1	3.69543e-07	0.0539103	0.412	0.332	0.00592895
Trim28	3.72017e-07	-0.0984994	0.674	0.692	0.00596864
Spint2	3.81586e-07	-0.100824	0.55	0.579	0.00612216
Arid5a	3.85756e-07	-0.119888	0.607	0.627	0.00618907
Vasp	3.90099e-07	-0.112562	0.821	0.821	0.00625876
Grwd1	3.9111e-07	0.041567	0.167	0.121	0.00627498
Scaf11	3.91776e-07	0.0887902	0.762	0.705	0.00628565
Chp1	3.92683e-07	-0.0930066	0.514	0.547	0.00630021
Mrps14	3.98363e-07	0.0789871	0.81	0.782	0.00639134
Vti1b	3.98847e-07	0.0817589	0.67	0.607	0.0063991
BC003965	4.09671e-07	0.0525292	0.358	0.286	0.00657276
Rasgrp1	4.11414e-07	0.122189	0.595	0.525	0.00660073
Dubr	4.16404e-07	0.0605539	0.26	0.203	0.00668079
Lsm3	4.18235e-07	0.0806714	0.815	0.765	0.00671016
Mettl26	4.18842e-07	-0.0976714	0.451	0.485	0.0067199
Pdss1	4.22645e-07	0.0272038	0.133	0.091	0.00678092
Glb1	4.23369e-07	-0.0746914	0.162	0.205	0.00679252
Gnai3	4.27057e-07	0.0890304	0.673	0.598	0.00685171
Arl8a	4.31811e-07	0.0330179	0.198	0.146	0.00692798
Leo1	4.33255e-07	0.0557163	0.3	0.236	0.00695114
Pfas	4.33881e-07	0.0445966	0.145	0.102	0.00696119
Ykt6	4.36087e-07	0.0441744	0.302	0.235	0.00699658
Aatf	4.40051e-07	0.0566778	0.254	0.197	0.00706018
Btbd1	4.48075e-07	-0.108717	0.563	0.582	0.00718891
Acaca	4.4885e-07	0.0452149	0.131	0.092	0.00720136
[truncated: 5,419 more rows]

## Sheet: Proliferating (D vs C) GO
ONTOLOGY	ID	Description	GeneRatio	BgRatio	pvalue	p.adjust	qvalue	geneID	Count
BP	GO:0006457	protein folding	21/214	158/23355	1.42318e-18	4.91423e-15	3.27031e-15	Hspa5/Hsp90b1/Calr/B2m/Hspd1/Hsp90ab1/Hspe1/Hsp90aa1/Tcp1/Cct6a/Pdia3/Ptges3/Hsph1/Canx/Sdf2l1/Hspa9/Hspa1b/P4hb/Cct7/Hspa1a/Pdia4	21
BP	GO:0006986	response to unfolded protein	16/214	119/23355	1.64496e-14	2.27058e-11	1.51102e-11	Hspa5/Calr/Hspd1/Pdia6/Ifng/Atf4/Hsp90aa1/Manf/Xbp1/Hsph1/Canx/Hspa9/Hspa1b/Selenos/Hspa1a/Serp1	16
BP	GO:0035966	response to topologically incorrect protein	17/214	143/23355	1.9727e-14	2.27058e-11	1.51102e-11	Hspa5/Calr/Hspd1/Pdia6/Ifng/Atf4/Hsp90aa1/Manf/Xbp1/Hsph1/Canx/Sdf2l1/Hspa9/Hspa1b/Selenos/Hspa1a/Serp1	17
BP	GO:0034620	cellular response to unfolded protein	13/214	91/23355	2.27605e-12	1.63513e-09	1.08814e-09	Hspa5/Calr/Hspd1/Pdia6/Ifng/Atf4/Xbp1/Canx/Hspa9/Hspa1b/Selenos/Hspa1a/Serp1	13
BP	GO:0035967	cellular response to topologically incorrect protein	14/214	113/23355	2.36769e-12	1.63513e-09	1.08814e-09	Hspa5/Calr/Hspd1/Pdia6/Ifng/Atf4/Xbp1/Canx/Sdf2l1/Hspa9/Hspa1b/Selenos/Hspa1a/Serp1	14
BP	GO:0001819	positive regulation of cytokine production	24/214	452/23355	5.07398e-12	2.92007e-09	1.94324e-09	B2m/Hilpda/Mif/Bsg/Hspd1/Ncl/Ifng/Irf8/Atf4/Hsp90aa1/Gapdh/Xbp1/Adam8/Havcr2/Hif1a/Klre1/Cd81/Stat3/Dhx9/Ccl1/Rel/Ccl3/Rgcc/Xcl1	24
BP	GO:0070997	neuron death	23/214	422/23355	8.54438e-12	4.21482e-09	2.80487e-09	Bnip3/Hspd1/Hsp90ab1/Ifng/Set/Vegfa/Egln3/Fos/Atf4/Gapdh/Rras2/Hsph1/Adam8/Gpx1/Fam162a/Capn2/Eif2s1/Hif1a/Pin1/Stat3/Rel/Ccl3/Mt1	23
BP	GO:0042026	protein refolding	7/214	18/23355	1.43595e-10	5.84045e-08	3.88669e-08	Hspa5/B2m/Hspd1/Hsp90aa1/Hspa9/Hspa1b/Hspa1a	7
BP	GO:0046031	ADP metabolic process	12/214	102/23355	1.68479e-10	5.84045e-08	3.88669e-08	Pgk1/Tpi1/Mif/Eno1/Aldoa/Ifng/Gapdh/Pkm/Entpd1/Hif1a/Stat3/Galk1	12
BP	GO:0009132	nucleoside diphosphate metabolic process	13/214	127/23355	1.69141e-10	5.84045e-08	3.88669e-08	Pgk1/Tpi1/Mif/Eno1/Aldoa/Ifng/Gapdh/Pkm/Entpd1/Hif1a/Nme1/Stat3/Galk1	13
BP	GO:0071456	cellular response to hypoxia	12/214	103/23355	1.89174e-10	5.93834e-08	3.95183e-08	Pgk1/Bnip3/Higd1a/Epas1/Vegfa/Egln3/Adam8/Fam162a/Hif1a/Gnb1/P4hb/Rgcc	12
BP	GO:0046034	ATP metabolic process	17/214	256/23355	2.4815e-10	6.55572e-08	4.36269e-08	Ldha/Cycs/Pgk1/Tpi1/Mif/Eno1/Aldoa/Ifng/Gapdh/Pkm/Entpd1/Chchd10/Uqcrq/Hif1a/Stat3/Uqcrb/Galk1	17
BP	GO:0009135	purine nucleoside diphosphate metabolic process	12/214	106/23355	2.65798e-10	6.55572e-08	4.36269e-08	Pgk1/Tpi1/Mif/Eno1/Aldoa/Ifng/Gapdh/Pkm/Entpd1/Hif1a/Stat3/Galk1	12
BP	GO:0009179	purine ribonucleoside diphosphate metabolic process	12/214	106/23355	2.65798e-10	6.55572e-08	4.36269e-08	Pgk1/Tpi1/Mif/Eno1/Aldoa/Ifng/Gapdh/Pkm/Entpd1/Hif1a/Stat3/Galk1	12
BP	GO:0006165	nucleoside diphosphate phosphorylation	12/214	107/23355	2.96984e-10	6.83657e-08	4.54958e-08	Pgk1/Tpi1/Mif/Eno1/Aldoa/Ifng/Gapdh/Pkm/Hif1a/Nme1/Stat3/Galk1	12
BP	GO:0051085	chaperone cofactor-dependent protein refolding	8/214	32/23355	3.79512e-10	8.19035e-08	5.45049e-08	Hspa5/Hspe1/Ptges3/Hsph1/Sdf2l1/Hspa9/Hspa1b/Hspa1a	8
BP	GO:0046939	nucleotide phosphorylation	12/214	110/23355	4.11404e-10	8.35634e-08	5.56096e-08	Pgk1/Tpi1/Mif/Eno1/Aldoa/Ifng/Gapdh/Pkm/Hif1a/Nme1/Stat3/Galk1	12
BP	GO:0009185	ribonucleoside diphosphate metabolic process	12/214	111/23355	4.57591e-10	8.77811e-08	5.84164e-08	Pgk1/Tpi1/Mif/Eno1/Aldoa/Ifng/Gapdh/Pkm/Entpd1/Hif1a/Stat3/Galk1	12
BP	GO:0006096	glycolytic process	11/214	93/23355	9.33625e-10	1.69674e-07	1.12914e-07	Pgk1/Tpi1/Mif/Eno1/Aldoa/Ifng/Gapdh/Pkm/Hif1a/Stat3/Galk1	11
BP	GO:0006757	ATP generation from ADP	11/214	94/23355	1.04894e-09	1.7569e-07	1.16918e-07	Pgk1/Tpi1/Mif/Eno1/Aldoa/Ifng/Gapdh/Pkm/Hif1a/Stat3/Galk1	11
BP	GO:0001666	response to hypoxia	15/214	210/23355	1.06849e-09	1.7569e-07	1.16918e-07	Hsp90b1/Pgk1/Bnip3/Higd1a/Epas1/Vegfa/Egln3/Adam8/Fam162a/Hif1a/Gnb1/P4hb/Birc2/Pin1/Rgcc	15
BP	GO:0006091	generation of precursor metabolites and energy	20/214	404/23355	1.11998e-09	1.75786e-07	1.16982e-07	Ldha/Cycs/Pgk1/Tpi1/Mif/Eno1/Bnip3/Aldoa/Ifng/Gapdh/Pkm/Ptges3/Chchd10/Uqcrq/Hif1a/Stat3/Uqcrb/Galk1/Cox17/Dgat1	20
BP	GO:0006090	pyruvate metabolic process	12/214	121/23355	1.25344e-09	1.84988e-07	1.23106e-07	Ldha/Pgk1/Tpi1/Mif/Eno1/Aldoa/Ifng/Gapdh/Pkm/Hif1a/Stat3/Galk1	12
BP	GO:0006458	'de novo' protein folding	8/214	37/23355	1.33933e-09	1.84988e-07	1.23106e-07	Hspa5/Hspe1/Ptges3/Hsph1/Sdf2l1/Hspa9/Hspa1b/Hspa1a	8
BP	GO:0051084	'de novo' posttranslational protein folding	8/214	37/23355	1.33933e-09	1.84988e-07	1.23106e-07	Hspa5/Hspe1/Ptges3/Hsph1/Sdf2l1/Hspa9/Hspa1b/Hspa1a	8
BP	GO:0034976	response to endoplasmic reticulum stress	16/214	254/23355	1.83122e-09	2.432e-07	1.61844e-07	Hspa5/Hsp90b1/Calr/Pdia6/Ifng/Atf4/Manf/Xbp1/Pdia3/Canx/Sdf2l1/Eif2s1/P4hb/Selenos/Serp1/Pdia4	16
BP	GO:0061077	chaperone-mediated protein folding	9/214	56/23355	2.00713e-09	2.5669e-07	1.70821e-07	Hspa5/Hspe1/Ptges3/Hsph1/Sdf2l1/Hspa9/Hspa1b/Hspa1a/Pdia4	9
BP	GO:0036294	cellular response to decreased oxygen levels	12/214	128/23355	2.40249e-09	2.96279e-07	1.97167e-07	Pgk1/Bnip3/Higd1a/Epas1/Vegfa/Egln3/Adam8/Fam162a/Hif1a/Gnb1/P4hb/Rgcc	12
BP	GO:1901214	regulation of neuron death	19/214	380/23355	2.52744e-09	3.0094e-07	2.00269e-07	Hspd1/Hsp90ab1/Ifng/Set/Vegfa/Egln3/Fos/Atf4/Rras2/Hsph1/Adam8/Capn2/Eif2s1/Hif1a/Pin1/Stat3/Rel/Ccl3/Mt1	19
[truncated: 914 more rows]

## Sheet: Non-Proliferating (DP vs P)Gene
	p_val	avg_log2FC	pct.1	pct.2	p_val_adj
Gzma	1.01189e-301	-1.11784	0.732	0.902	1.62348e-297
Hsp90ab1	2.24344e-258	0.390401	1	0.999	3.59937e-254
[truncated: 6,242 more rows]

## Sheet: GSEA_Pair
ID	NES	pvalue	class
[truncated: 40,179 more rows]
