# Supplementary material for: Decitabine priming increases anti–PD-1 antitumor efficacy by promoting CD8+ progenitor exhausted T cell expansion in tumor models
Source: J Clin Invest. 2023 Apr 3;133(7):e165673. doi: 10.1172/JCI165673 (PMC10065084; doi:10.1172/JCI165673)
Supplement: Supplemental table 4 [file jci-133-165673-s112.xlsx]

## Sheet: TCR_information
orig.ident	nCount_RNA	nFeature_RNA	percent.mt	celltype	sample_clonetype	freq	clonotype_id	barcode	is_cell	contig_id	high_confidence	length	chain	v_gene	d_gene	j_gene	c_gene	full_length	productive	fwr1	fwr1_nt	cdr1	cdr1_nt	fwr2	fwr2_nt	cdr2	cdr2_nt	fwr3	fwr3_nt	cdr3	cdr3_nt	fwr4	fwr4_nt	reads	umis	raw_consensus_id	exact_subclonotype_id	frequency	proportion	cdr3s_aa	cdr3s_nt	inkt_evidence	mait_evidence
Con	5563	1533	1.67176	C4 terminal Tex	Con_clonotype5	10+	clonotype5	AAACCTGAGTGACTCT-1_1	TRUE	AAACCTGAGTGACTCT-1_contig_1	TRUE	600	TRA	TRAV5-4		TRAJ30	TRAC	TRUE	TRUE	GEQVEQLPSILRVQEGSSASINCSYE	GGCGAGCAGGTGGAGCAGCTTCCTTCCATCCTGAGAGTCCAGGAGGGATCCAGTGCCAGCATCAACTGCAGTTATGAA	DSASNY	GACAGTGCCTCCAACTAC	FPWYKQEPGENPKLIID	TTCCCTTGGTATAAGCAAGAACCTGGAGAGAATCCTAAGCTCATCATTGAC	IRSNMER	ATTCGTTCAAATATGGAAAGA	KQIQELIVLLDKKAKRFSLHITDTQPGDSAMYF	AAGCAGATCCAAGAACTCATCGTTTTACTGGATAAGAAAGCCAAACGCTTCTCCCTGCACATCACAGACACCCAGCCTGGAGACTCAGCCATGTACTTC	CAASDDTNAYKVIF	TGTGCTGCAAGCGATGACACAAATGCTTACAAAGTCATCTTT	GKGTHLHVLP	GGAAAAGGGACACATCTTCATGTTCTCCCTA	10394	9	clonotype5_consensus_2	1	24	0.018794	TRB:CASSGTAYNSPLYF;TRA:CAASDDTNAYKVIF	TRB:TGTGCCAGCAGTGGGACAGCTTATAATTCGCCCCTCTACTTT;TRA:TGTGCTGCAAGCGATGACACAAATGCTTACAAAGTCATCTTT		TRB:gene
Con	14019	2855	1.51223	C2 proliferating Tex	Con_clonotype40	2+	clonotype40	AAACCTGCACGGACAA-1_1	TRUE	AAACCTGCACGGACAA-1_contig_1	TRUE	559	TRB	TRBV12-2+TRBV13-2	TRBD1	TRBJ2-7	TRBC2	TRUE	TRUE	EAAVTQSPRNKVAVTGGKVTLSCNQT	GAGGCTGCAGTCACCCAAAGCCCAAGAAACAAGGTGGCAGTAACAGGAGGAAAGGTGACATTGAGCTGTAATCAGACT	NNHNN	AATAACCACAACAAC	MYWYRQDTGHGLRLIHY	ATGTACTGGTATCGGCAGGACACGGGGCATGGGCTGAGGCTGATCCATTAT	SYGAGS	TCATATGGTGCTGGCAGC	TEKGDIPDGYKASRPSQENFSLILELATPSQTSVYF	ACTGAGAAAGGAGATATCCCTGATGGATACAAGGCCTCCAGACCAAGCCAAGAGAACTTCTCCCTCATTCTGGAGTTGGCTACCCCCTCTCAGACATCAGTGTACTTC	CASGGQGEQYF	TGTGCCAGCGGTGGACAGGGTGAACAGTACTTC	GPGTRLTVL	GGTCCCGGCACCAGGCTCACGGTTTTAG	39988	26	clonotype40_consensus_1	1	5	0.00391543	TRB:CASGGQGEQYF;TRA:CALNYAQGLTF	TRB:TGTGCCAGCGGTGGACAGGGTGAACAGTACTTC;TRA:TGTGCTCTGAACTATGCCCAGGGATTAACCTTC
Con	4818	1348	0.871731	C4 terminal Tex	Con_clonotype6	10+	clonotype6	AAACGGGGTTCCACTC-1_1	TRUE	AAACGGGGTTCCACTC-1_contig_1	TRUE	595	TRA	TRAV4D-3		TRAJ9	TRAC	TRUE	TRUE	GDKVKQSPSALSLQEGTNSALRCNFS	GGAGATAAGGTGAAGCAAAGTCCCTCAGCGCTGAGTCTCCAAGAGGGAACCAATTCTGCTCTGAGATGCAATTTTTCT	IAATT	ATCGCTGCGACAACT	VQWFLQNPRGSLMNLFY	GTGCAGTGGTTCCTACAGAATCCCAGGGGCAGCCTCATGAATCTTTTTTAC	LVPGT	CTGGTGCCAGGAACA	KENGRLKSAFDSKESYSTLHIRDAQLEDSGTYF	AAGGAGAATGGGAGGTTAAAGTCAGCATTTGATTCTAAGGAGAGCTACAGCACCCTGCACATTAGGGATGCCCAGCTGGAGGACTCAGGCACTTACTTC	CAAEGDMGYKLTF	TGTGCTGCTGAGGGGGACATGGGCTACAAACTTACCTTC	GTGTSLLVDP	GGGACAGGAACAAGCTTGTTGGTTGATCCAA	19076	12	clonotype6_consensus_2	1	23	0.018011	TRB:CASSRDSYEQYF;TRA:CAAEGDMGYKLTF	TRB:TGTGCCAGCTCCCGGGACTCTTATGAACAGTACTTC;TRA:TGTGCTGCTGAGGGGGACATGGGCTACAAACTTACCTTC
Con	9112	2157	1.27305	C5 early active T	Con_clonotype112	2+	clonotype112	AAACGGGTCTGCGACG-1_1	TRUE	AAACGGGTCTGCGACG-1_contig_1	TRUE	574	TRA	TRAV4-3		TRAJ7	TRAC	TRUE	TRUE	QGEQVEQLPSILRVQEGSSASINCTY	CAAGGTGAGCAGGTGGAGCAGCTTCCTTCCATCCTGAGAGTCCAGGAGGGATCCAGTGCCAGCATCAACTGCACTTAT	ENSAS	GAGAACAGTGCCTCC	NYFPWYKQEPGENPKLI	AACTACTTCCCTTGGTATAAGCAAGAACCTGGAGAGAATCCTAAGCTCATC	IDIRS	ATTGACATTCGTTCA	NMERKQTQGLIVLLDKKAKRFSLHITDTQPGDSAMYF	AATATGGAAAGAAAGCAGACCCAAGGACTCATCGTTTTACTGGATAAGAAAGCCAAACGCTTCTCCCTGCACATCACAGACACCCAGCCTGGAGACTCAGCCATGTACTTC	CAASVGDYSNNRLTL	TGTGCTGCAAGTGTAGGGGACTACAGCAACAACAGACTTACTTTG	GKGTQVVVLP	GGGAAGGGAACCCAGGTGGTGGTGTTACCAA	4208	3	clonotype112_consensus_2	1	2	0.00156617	TRB:CASSGTGGGAEQFF;TRA:CAASVGDYSNNRLTL	TRB:TGTGCCAGCAGTGGGACTGGGGGGGGGGCTGAGCAGTTCTTC;TRA:TGTGCTGCAAGTGTAGGGGACTACAGCAACAACAGACTTACTTTG		TRB:gene
Con	14282	2969	0.931242	C2 proliferating Tex	Con_clonotype1	10+	clonotype1	AAAGATGTCACGACTA-1_1	TRUE	AAAGATGTCACGACTA-1_contig_1	TRUE	513	TRB	TRBV5		TRBJ1-4	TRBC1	TRUE	TRUE	NTKITQSPRYLILGRANKSLECEQH	AACACTAAAATTACTCAGTCACCAAGATATCTAATCCTGGGAAGAGCAAATAAGTCTTTGGAATGTGAGCAACAT	LGHNA	CTGGGACATAATGCT	MYWYKQSAEKPPELMFL	ATGTACTGGTATAAACAGAGCGCTGAGAAGCCGCCAGAGCTCATGTTTCTC	YNLKQL	TACAATCTTAAACAGTTG	IRNETVPSRFIPECPDSSKLLLHISAVDPEDSAVYF	ATTCGAAATGAGACGGTGCCCAGTCGTTTTATACCTGAATGCCCAGACAGCTCCAAGCTACTTTTACATATATCTGCCGTGGATCCAGAAGACTCAGCTGTCTATTTT	CASSQDSERLFF	TGTGCCAGCAGCCAAGACAGCGAAAGATTATTTTTC	GHGTKLSVL	GGTCATGGAACCAAGCTGTCTGTCCTGG	34156	18	clonotype1_consensus_1	1	92	0.0720439	TRB:CASSQDSERLFF;TRA:CAMREGLGTNAYKVIF	TRB:TGTGCCAGCAGCCAAGACAGCGAAAGATTATTTTTC;TRA:TGTGCTATGAGAGAGGGCTTGGGGACAAATGCTTACAAAGTCATCTTT
Con	7295	1836	1.32968	C3 proliferating Tem	Con_clonotype304	1	clonotype304	AAAGCAAAGTGCTGCC-1_1	TRUE	AAAGCAAAGTGCTGCC-1_contig_1	TRUE	519	TRB	TRBV5		TRBJ2-7	TRBC2	TRUE	TRUE	NTKITQSPRYLILGRANKSLECEQH	AACACTAAAATTACTCAGTCACCAAGATATCTAATCCTGGGAAGAGCAAATAAGTCTTTGGAATGTGAGCAACAT	LGHNA	CTGGGACATAATGCT	MYWYKQSAEKPPELMFL	ATGTACTGGTATAAACAGAGCGCTGAGAAGCCGCCAGAGCTCATGTTTCTC	YNLKQL	TACAATCTTAAACAGTTG	IRNETVPSRFIPECPDSSKLLLHISAVDPEDSAVYF	ATTCGAAATGAGACGGTGCCCAGTCGTTTTATACCTGAATGCCCAGACAGCTCCAAGCTACTTTTACATATATCTGCCGTGGATCCAGAAGACTCAGCTGTCTATTTT	CASSQVVGGYEQYF	TGTGCCAGCAGCCAAGTGGTGGGGGGATATGAACAGTACTTC	GPGTRLTVL	GGTCCCGGCACCAGGCTCACGGTTTTAG	7078	3	clonotype304_consensus_1	1	1	0.000783085	TRB:CASSQVVGGYEQYF;TRA:CAASESSGSWQLIF	TRB:TGTGCCAGCAGCCAAGTGGTGGGGGGATATGAACAGTACTTC;TRA:TGTGCAGCAAGTGAATCTTCTGGCAGCTGGCAACTCATCTTT
Con	7705	2159	1.02531	C1 intermediate Tex	Con_clonotype454	1	clonotype454	AAAGTAGCAAATCCGT-1_1	TRUE	AAAGTAGCAAATCCGT-1_contig_1	TRUE	568	TRB	TRBV2	TRBD1	TRBJ1-3	TRBC1	TRUE	TRUE	DPKIIQKPKYLVAVTGSEKILICEQY	GACCCGAAAATTATCCAGAAACCAAAATATCTGGTGGCAGTCACAGGGAGCGAAAAAATCCTGATATGCGAACAGTAT	LGHNA	CTAGGCCACAATGCT	MYWYRQSAKKPLEFMFS	ATGTATTGGTATAGACAAAGTGCTAAGAAGCCTCTAGAGTTCATGTTTTCC	YSYQKL	TACAGCTATCAAAAACTT	MDNQTASSRFQPQSSKKNHLDLQITALKPDDSATYF	ATGGACAATCAGACTGCCTCAAGTCGCTTCCAACCTCAAAGTTCAAAGAAAAACCATTTAGACCTTCAGATCACAGCTCTAAAGCCTGATGACTCGGCCACATACTTC	CASSRGQGPTGNTLYF	TGTGCCAGCAGCCGAGGACAGGGCCCGACTGGAAATACGCTCTATTTT	GEGSRLIVV	GGAGAAGGAAGCCGGCTCATTGTTGTAG	36352	12	clonotype454_consensus_1	1	1	0.000783085	TRB:CASSRGQGPTGNTLYF;TRA:CAASAAAGNTGKLIF	TRB:TGTGCCAGCAGCCGAGGACAGGGCCCGACTGGAAATACGCTCTATTTT;TRA:TGTGCTGCAAGTGCGGCGGCAGGCAATACCGGAAAACTCATCTTT
Con	4590	1308	0.980392	C0 progenitor Tex	Con_clonotype346	1	clonotype346	AAAGTAGCAATCGAAA-1_1	TRUE	AAAGTAGCAATCGAAA-1_contig_1	TRUE	515	TRB	TRBV26		TRBJ1-1	TRBC1	TRUE	TRUE	NSKVIQTPRYLVKGQGQKAKMRCIPE	AATTCAAAAGTCATTCAGACTCCAAGATATCTGGTGAAAGGGCAAGGACAAAAAGCAAAGATGAGGTGTATCCCTGAA	KGHPV	AAGGGACATCCAGTT	VFWYQQNKNNEFKFLIN	GTATTCTGGTATCAACAAAATAAGAACAATGAGTTTAAATTTTTGATTAAC	FQNQEV	TTTCAGAATCAAGAAGTT	LQQIDMTEKRFSAECPSNSPCSLEIQSSEAGDSALYL	CTTCAGCAAATAGACATGACTGAAAAACGATTCTCTGCTGAGTGTCCTTCAAACTCACCTTGCAGCCTAGAAATTCAGTCCTCTGAGGCAGGAGACTCAGCACTGTACCTC	CASRQGANTEVFF	TGTGCCAGCAGGCAGGGTGCAAACACAGAAGTCTTCTTT	GKGTRLTVV	GGTAAAGGAACCAGACTCACAGTTGTAG	29696	9	clonotype346_consensus_1	1	1	0.000783085	TRB:CASRQGANTEVFF;TRA:CSARRNTGYQNFYF	TRB:TGTGCCAGCAGGCAGGGTGCAAACACAGAAGTCTTCTTT;TRA:TGCTCAGCAAGGAGGAACACGGGTTACCAGAACTTCTATTTT
Con	10501	2299	0.904676	C1 intermediate Tex	Con_clonotype3	10+	clonotype3	AAAGTAGGTCATGCCG-1_1	TRUE	AAAGTAGGTCATGCCG-1_contig_1	TRUE	596	TRB	TRBV12-2+TRBV13-2	TRBD1	TRBJ2-1	TRBC2	TRUE	TRUE	EAAVTQSPRNKVAVTGGKVTLSCNQT	GAGGCTGCAGTCACCCAAAGCCCAAGAAACAAGGTGGCAGTAACAGGAGGAAAGGTGACATTGAGCTGTAATCAGACT	NNHNN	AATAACCACAACAAC	MYWYRQDTGHGLRLIHY	ATGTACTGGTATCGGCAGGACACGGGGCATGGGCTGAGGCTGATCCATTAT	SYGAGS	TCATATGGTGCTGGCAGC	TEKGDIPDGYKASRPSQENFSLILELATPSQTSVYF	ACTGAGAAAGGAGATATCCCTGATGGATACAAGGCCTCCAGACCAAGCCAAGAGAACTTCTCCCTCATTCTGGAGTTGGCTACCCCCTCTCAGACATCAGTGTACTTC	CASGGQGAEQFF	TGTGCCAGCGGTGGACAGGGTGCTGAGCAGTTCTTC	GPGTRLTVL	GGACCAGGGACACGACTCACCGTCCTAG	29500	18	clonotype3_consensus_1	1	26	0.0203602	TRB:CASGGQGAEQFF;TRA:CAGITGSGGKLTL;TRA:CAVSGATGYQNFYF	TRB:TGTGCCAGCGGTGGACAGGGTGCTGAGCAGTTCTTC;TRA:TGCGCAGGCATTACTGGCAGTGGTGGAAAACTCACTTTG;TRA:TGCGCAGTCAGTGGGGCCACGGGTTACCAGAACTTCTATTTT
Con	10287	2196	1.50676	C4 terminal Tex	Con_clonotype5	10+	clonotype5	AAATGCCTCTCGGACG-1_1	TRUE	AAATGCCTCTCGGACG-1_contig_1	TRUE	511	TRB	TRBV13-1		TRBJ1-6	TRBC1	TRUE	TRUE	EAAVTQSPRNKVTVTGGNVTLSCRQT	GAGGCTGCAGTCACCCAAAGCCCTAGAAACAAGGTGACAGTAACAGGAGGAAACGTGACATTGAGCTGTCGCCAGACT	NSHNY	AATAGCCACAACTAC	MYWYRQDTGHGLRLIHY	ATGTACTGGTATCGGCAGGACACTGGGCATGGGCTGAGGCTGATCCATTAC	SYGAGN	TCATATGGTGCTGGCAAC	LQIGDVPDGYKATRTTQEDFFLLLELASPSQTSLYF	CTTCAAATAGGAGATGTCCCTGATGGGTACAAGGCCACCAGAACAACGCAAGAAGACTTCTTCCTCCTGCTGGAATTGGCTTCTCCCTCTCAGACATCTTTGTACTTC	CASSGTAYNSPLYF	TGTGCCAGCAGTGGGACAGCTTATAATTCGCCCCTCTACTTT	AAGTRLTVT	GCGGCAGGCACCCGGCTCACTGTGACAG	38778	33	clonotype5_consensus_1	1	24	0.018794	TRB:CASSGTAYNSPLYF;TRA:CAASDDTNAYKVIF	TRB:TGTGCCAGCAGTGGGACAGCTTATAATTCGCCCCTCTACTTT;TRA:TGTGCTGCAAGCGATGACACAAATGCTTACAAAGTCATCTTT		TRB:gene
Con	7079	2199	1.52564	C2 proliferating Tex	Con_clonotype57	2+	clonotype57	AACCATGGTTGGGACA-1_1	TRUE	AACCATGGTTGGGACA-1_contig_1	TRUE	561	TRA	TRAV13-1		TRAJ32	TRAC	TRUE	TRUE	GQQVQQSPASLVLQEGENAELQCNFS	GGACAGCAAGTGCAGCAGAGCCCCGCGTCCTTGGTTCTGCAGGAGGGGGAGAACGCAGAGCTGCAGTGTAACTTTTCC	TSLNS	ACATCTTTGAACAGT	MQWFYQRPGGSLVSLFY	ATGCAGTGGTTTTACCAACGTCCTGGGGGAAGTCTCGTCAGCCTGTTCTAC	NPSGT	AATCCTTCTGGGACA	KHSGRLTSTTVIKERRSSLHISSSQTTDSGTYL	AAGCATAGTGGGAGACTGACATCCACTACAGTCATCAAAGAACGTCGCAGCTCTTTGCACATTTCCTCCTCCCAGACAACAGACTCAGGCACTTATCTC	CALDNYGSSGNKLIF	TGTGCTTTGGACAATTATGGGAGCAGTGGCAACAAGCTCATCTTT	GIGTLLSVKP	GGAATTGGGACTCTGCTTTCTGTCAAGCCAA	23622	6	clonotype57_consensus_2	1	4	0.00313234	TRB:CASSLDSQDTQYF;TRA:CALDNYGSSGNKLIF	TRB:TGTGCCAGCTCTCTCGACTCACAAGACACCCAGTACTTT;TRA:TGTGCTTTGGACAATTATGGGAGCAGTGGCAACAAGCTCATCTTT
Con	11126	2736	1.1954	C4 terminal Tex	Con_clonotype2	10+	clonotype2	AACCATGTCACAGTAC-1_1	TRUE	AACCATGTCACAGTAC-1_contig_1	TRUE	513	TRB	TRBV5		TRBJ1-4	TRBC1	TRUE	TRUE	NTKITQSPRYLILGRANKSLECEQH	AACACTAAAATTACTCAGTCACCAAGATATCTAATCCTGGGAAGAGCAAATAAGTCTTTGGAATGTGAGCAACAT	LGHNA	CTGGGACATAATGCT	MYWYKQSAEKPPELMFL	ATGTACTGGTATAAACAGAGCGCTGAGAAGCCGCCAGAGCTCATGTTTCTC	YNLKQL	TACAATCTTAAACAGTTG	IRNETVPSRFIPECPDSSKLLLHISAVDPEDSAVYF	ATTCGAAATGAGACGGTGCCCAGTCGTTTTATACCTGAATGCCCAGACAGCTCCAAGCTACTTTTACATATATCTGCCGTGGATCCAGAAGACTCAGCTGTCTATTTT	CASSQDSERLFF	TGTGCCAGCAGCCAAGACAGCGAAAGATTATTTTTC	GHGTKLSVL	GGTCATGGAACCAAGCTGTCTGTCCTGG	24526	8	clonotype2_consensus_1	1	29	0.0227095	TRB:CASSQDSERLFF;TRA:CAMREGLGTNAYKVIF	TRB:TGTGCCAGCAGCCAAGACAGCGAAAGATTATTTTTC;TRA:TGTGCTATGAGAGAGGGCTTGGGGACAAATGCTTACAAAGTCATCTTT
Con	9394	2454	1.00064	C2 proliferating Tex	Con_clonotype508	1	clonotype508	AACCGCGTCACTTCAT-1_1	TRUE	AACCGCGTCACTTCAT-1_contig_1	TRUE	564	TRB	TRBV12-2+TRBV13-2		TRBJ1-2	TRBC1	TRUE	TRUE	EAAVTQSPRNKVAVTGGKVTLSCNQT	GAGGCTGCAGTCACCCAAAGCCCAAGAAACAAGGTGGCAGTAACAGGAGGAAAGGTGACATTGAGCTGTAATCAGACT	NNHNN	AATAACCACAACAAC	MYWYRQDTGHGLRLIHY	ATGTACTGGTATCGGCAGGACACGGGGCATGGGCTGAGGCTGATCCATTAT	SYGAGS	TCATATGGTGCTGGCAGC	TEKGDIPDGYKASRPSQENFSLILELATPSQTSVYF	ACTGAGAAAGGAGATATCCCTGATGGATACAAGGCCTCCAGACCAAGCCAAGAGAACTTCTCCCTCATTCTGGAGTTGGCTACCCCCTCTCAGACATCAGTGTACTTC	CASGGQANSDYTF	TGTGCCAGCGGCGGACAGGCAAACTCCGACTACACCTTC	GSGTRLLVI	GGCTCAGGGACCAGGCTTTTGGTAATAG	22468	8	clonotype508_consensus_1	1	1	0.000783085	TRB:CASGGQANSDYTF	TRB:TGTGCCAGCGGCGGACAGGCAAACTCCGACTACACCTTC
Con	7427	2044	1.10408	C2 proliferating Tex	Con_clonotype4	10+	clonotype4	AACTCCCCATCGATGT-1_1	TRUE	AACTCCCCATCGATGT-1_contig_1	TRUE	562	TRA	TRAV12-1		TRAJ38	TRAC	TRUE	TRUE	GDSVTQTEGLVTVTEGLPVKLNCTYQ	GGAGACTCCGTGACCCAGACAGAAGGCCTGGTCACTGTCACCGAGGGGTTGCCTGTGAAGCTGAACTGCACCTATCAG	TTYLTIA	ACTACTTATTTAACTATTGCC	FFWYVQYLNEAPQVLLK	TTTTTCTGGTATGTGCAATATCTCAACGAAGCCCCTCAGGTACTCCTGAAG	SSTDNKR	AGCTCCACAGACAACAAGAGG	TEHQGFHATLHKSSSSFHLQKSSAQLSDSALYY	ACCGAGCACCAAGGGTTCCACGCCACTCTCCATAAGAGCAGCAGCTCCTTCCATCTGCAGAAGTCCTCAGCGCAGCTGTCAGACTCTGCCCTGTACTAC	CAHYNVGDNSKLIW	TGTGCCCATTATAATGTTGGTGACAACAGTAAGCTGATTTGG	GLGTSLVVNP	GGCTTGGGGACAAGTCTGGTAGTAAATCCAA	29212	10	clonotype4_consensus_2	1	25	0.0195771	TRB:CASSIGGPQNTLYF;TRA:CAHYNVGDNSKLIW	TRB:TGTGCCAGCAGTATTGGGGGGCCTCAAAACACCTTGTACTTT;TRA:TGTGCCCATTATAATGTTGGTGACAACAGTAAGCTGATTTGG		TRB:gene
Con	5595	1786	1.55496	C4 terminal Tex	Con_clonotype2	10+	clonotype2	AACTCTTGTAGATTAG-1_1	TRUE	AACTCTTGTAGATTAG-1_contig_1	TRUE	527	TRA	TRAV16N		TRAJ30	TRAC	TRUE	TRUE	AQKVTQTQTSISVVEKTTVTMDCVYE	GCCCAGAAGGTAACACAGACTCAGACTTCAATTTCTGTGGTGGAGAAGACAACGGTGACAATGGACTGTGTGTATGAA	TRDSSYF	ACCCGGGACAGTTCTTACTTC	LFWYKQTASGEIVFLIR	TTATTCTGGTACAAGCAAACAGCAAGTGGGGAAATAGTTTTCCTTATTCGT	QDSYKKEN	CAGGACTCTTACAAAAAGGAAAAT	ATVGHYSLNFQKPKSSIGLIITATQIEDSAVYF	GCAACAGTGGGTCATTATTCTCTGAACTTTCAGAAGCCAAAAAGTTCCATCGGACTCATCATCACCGCCACACAGATTGAGGACTCAGCAGTATATTTC	CAMREGLGTNAYKVIF	TGTGCTATGAGAGAGGGCTTGGGGACAAATGCTTACAAAGTCATCTTT	GKGTHLHVLP	GGAAAAGGGACACATCTTCATGTTCTCCCTA	9840	3	clonotype2_consensus_2	1	29	0.0227095	TRB:CASSQDSERLFF;TRA:CAMREGLGTNAYKVIF	TRB:TGTGCCAGCAGCCAAGACAGCGAAAGATTATTTTTC;TRA:TGTGCTATGAGAGAGGGCTTGGGGACAAATGCTTACAAAGTCATCTTT
Con	13394	3109	1.17963	C2 proliferating Tex	Con_clonotype127	2+	clonotype127	AACTGGTGTCCAGTGC-1_1	TRUE	AACTGGTGTCCAGTGC-1_contig_1	TRUE	594	TRA	TRAV7-5		TRAJ30	TRAC	TRUE	TRUE	QQKVQQSPESLTVSEGAMASLNCTFS	CAGCAGAAGGTGCAGCAGAGCCCAGAATCCCTCACTGTCTCAGAGGGAGCCATGGCCTCTCTCAACTGCACGTTCAGT	DGTSNN	GATGGTACTTCTAACAAC	FRWYRQHSAKGLEVLVS	TTCAGGTGGTACAGACAGCATTCTGCGAAAGGCCTTGAGGTGCTAGTGTCC	IFSDGE	ATCTTCTCTGATGGTGAA	KEEGRFTAHLNRANLHVSLHIREPQPSDSAVYL	AAGGAAGAAGGCAGATTTACAGCTCACCTCAATAGAGCCAACTTGCATGTTTCCCTACACATCAGAGAACCACAACCCAGTGACTCTGCTGTCTACCTC	CAVSDTNAYKVIF	TGTGCAGTGAGTGACACAAATGCTTACAAAGTCATCTTT	GKGTHLHVLP	GGAAAAGGGACACATCTTCATGTTCTCCCTA	39518	16	clonotype127_consensus_2	1	2	0.00156617	TRB:CASSQEGDNYEQYF;TRA:CAVSDTNAYKVIF	TRB:TGTGCCAGCAGCCAAGAGGGGGACAACTATGAACAGTACTTC;TRA:TGTGCAGTGAGTGACACAAATGCTTACAAAGTCATCTTT
Con	4066	1475	2.16429	C2 proliferating Tex	Con_clonotype6	10+	clonotype6	AAGACCTAGTGGAGAA-1_1	TRUE	AAGACCTAGTGGAGAA-1_contig_1	TRUE	562	TRB	TRBV12-2		TRBJ2-7	TRBC2	TRUE	TRUE	NSGVVQSPRYIIKGKGERSILKCIPI	AATTCTGGGGTTGTCCAGTCTCCAAGATACATAATCAAAGGAAAGGGAGAAAGGTCCATTCTAAAATGTATTCCCATC	SGHLS	TCTGGACATCTCTCT	VAWYQQTQGQELKFFIQ	GTGGCCTGGTATCAACAGACTCAGGGGCAGGAACTAAAGTTCTTCATTCAG	HYDKME	CATTATGATAAAATGGAG	RDKGNLPSRFSVQQFDDYHSEMNMSALELEDSAVYF	AGAGATAAAGGAAACCTGCCCAGCAGATTCTCAGTCCAACAGTTTGATGACTATCACTCTGAGATGAACATGAGTGCCTTGGAGCTAGAGGACTCTGCCGTGTACTTC	CASSRDSYEQYF	TGTGCCAGCTCCCGGGACTCTTATGAACAGTACTTC	GPGTRLTVL	GGTCCCGGCACCAGGCTCACGGTTTTAG	8106	5	clonotype6_consensus_1	2	23	0.018011	TRB:CASSRDSYEQYF;TRA:CAAEGDMGYKLTF	TRB:TGTGCCAGCTCCCGGGACTCTTATGAACAGTACTTC;TRA:TGTGCTGCTGAGGGGGACATGGGCTACAAACTTACCTTC
Con	4530	1375	2.16336	C4 terminal Tex	Con_clonotype2	10+	clonotype2	AAGGAGCAGTGAACAT-1_1	TRUE	AAGGAGCAGTGAACAT-1_contig_1	TRUE	513	TRB	TRBV5		TRBJ1-4	TRBC1	TRUE	TRUE	NTKITQSPRYLILGRANKSLECEQH	AACACTAAAATTACTCAGTCACCAAGATATCTAATCCTGGGAAGAGCAAATAAGTCTTTGGAATGTGAGCAACAT	LGHNA	CTGGGACATAATGCT	MYWYKQSAEKPPELMFL	ATGTACTGGTATAAACAGAGCGCTGAGAAGCCGCCAGAGCTCATGTTTCTC	YNLKQL	TACAATCTTAAACAGTTG	IRNETVPSRFIPECPDSSKLLLHISAVDPEDSAVYF	ATTCGAAATGAGACGGTGCCCAGTCGTTTTATACCTGAATGCCCAGACAGCTCCAAGCTACTTTTACATATATCTGCCGTGGATCCAGAAGACTCAGCTGTCTATTTT	CASSQDSERLFF	TGTGCCAGCAGCCAAGACAGCGAAAGATTATTTTTC	GHGTKLSVL	GGTCATGGAACCAAGCTGTCTGTCCTGG	1722	1	clonotype2_consensus_1	1	29	0.0227095	TRB:CASSQDSERLFF;TRA:CAMREGLGTNAYKVIF	TRB:TGTGCCAGCAGCCAAGACAGCGAAAGATTATTTTTC;TRA:TGTGCTATGAGAGAGGGCTTGGGGACAAATGCTTACAAAGTCATCTTT
Con	6914	1849	1.60544	C4 terminal Tex	Con_clonotype1	10+	clonotype1	AAGGAGCGTCCCTTGT-1_1	TRUE	AAGGAGCGTCCCTTGT-1_contig_1	TRUE	513	TRB	TRBV5		TRBJ1-4	TRBC1	TRUE	TRUE	NTKITQSPRYLILGRANKSLECEQH	AACACTAAAATTACTCAGTCACCAAGATATCTAATCCTGGGAAGAGCAAATAAGTCTTTGGAATGTGAGCAACAT	LGHNA	CTGGGACATAATGCT	MYWYKQSAEKPPELMFL	ATGTACTGGTATAAACAGAGCGCTGAGAAGCCGCCAGAGCTCATGTTTCTC	YNLKQL	TACAATCTTAAACAGTTG	IRNETVPSRFIPECPDSSKLLLHISAVDPEDSAVYF	ATTCGAAATGAGACGGTGCCCAGTCGTTTTATACCTGAATGCCCAGACAGCTCCAAGCTACTTTTACATATATCTGCCGTGGATCCAGAAGACTCAGCTGTCTATTTT	CASSQDSERLFF	TGTGCCAGCAGCCAAGACAGCGAAAGATTATTTTTC	GHGTKLSVL	GGTCATGGAACCAAGCTGTCTGTCCTGG	17018	8	clonotype1_consensus_1	1	92	0.0720439	TRB:CASSQDSERLFF;TRA:CAMREGLGTNAYKVIF	TRB:TGTGCCAGCAGCCAAGACAGCGAAAGATTATTTTTC;TRA:TGTGCTATGAGAGAGGGCTTGGGGACAAATGCTTACAAAGTCATCTTT
Con	11331	2665	0.926661	C2 proliferating Tex	Con_clonotype7	10+	clonotype7	AAGGCAGCAGAGCCAA-1_1	TRUE	AAGGCAGCAGAGCCAA-1_contig_1	TRUE	599	TRA	TRAV5D-4		TRAJ7	TRAC	TRUE	TRUE	GEQVEQLPSILRVQEGSSASINCTYE	GGTGAGCAGGTGGAGCAGCTTCCTTCCATCCTGAGAGTCCAGGAGGGATCCAGTGCCAGCATCAACTGCACTTATGAG	NSASNY	AACAGTGCCTCCAACTAC	FPWYKQEPGENPKLIID	TTCCCTTGGTATAAGCAAGAACCTGGAGAGAATCCTAAGCTCATCATTGAC	IRSNMER	ATTCGTTCAAATATGGAAAGA	KQTQGLIVLLDKKAKRFSLHITDTQPGDSAMYF	AAGCAGACCCAAGGACTCATCGTTTTACTGGATAAGAAAGCCAAACGCTTCTCCCTGCACATCACAGACACCCAGCCTGGAGACTCAGCCATGTACTTC	CAASVGDYSNNRLTL	TGTGCTGCAAGTGTAGGGGACTACAGCAACAACAGACTTACTTTG	GKGTQVVVLP	GGGAAGGGAACCCAGGTGGTGGTGTTACCAA	3010	1	clonotype7_consensus_2	2	20	0.0156617	TRB:CASSGTGGGAEQFF;TRA:CAASVGDYSNNRLTL	TRB:TGTGCCAGCAGTGGGACTGGGGGGGGGGCTGAGCAGTTCTTC;TRA:TGTGCTGCAAGTGTAGGGGACTACAGCAACAACAGACTTACTTTG		TRB:gene
Con	5030	1483	0.854871	C5 early active T	Con_clonotype349	1	clonotype349	AAGGCAGGTCTGATCA-1_1	TRUE	AAGGCAGGTCTGATCA-1_contig_1	TRUE	521	TRB	TRBV29		TRBJ2-7	TRBC2	TRUE	TRUE	DMKVTQMPRYLIKRMGENVLLECGQD	GACATGAAAGTAACCCAGATGCCAAGATACCTGATCAAAAGAATGGGAGAGAATGTTTTGCTGGAATGTGGACAGGAC	MSHET	ATGAGCCATGAAACA	MYWYRQDPGLGLQLIYI	ATGTACTGGTATCGACAAGACCCTGGTCTGGGGCTACAGCTGATTTATATC	SYDVDS	TCATACGATGTTGATAGT	NSEGDIPKGYRVSRKKREHFSLILDSAKTNQTSVYF	AACAGCGAAGGAGACATCCCTAAAGGATACAGGGTCTCACGGAAGAAGCGGGAGCATTTCTCCCTGATTCTGGATTCTGCTAAAACAAACCAGACATCTGTGTACTTC	CASSLSGHSYEQYF	TGTGCTAGCAGTTTATCTGGACACTCCTATGAACAGTACTTC	GPGTRLTVL	GGTCCCGGCACCAGGCTCACGGTTTTAG	21770	4	clonotype349_consensus_1	1	1	0.000783085	TRB:CASSLSGHSYEQYF;TRA:CALSANYGNEKITF	TRB:TGTGCTAGCAGTTTATCTGGACACTCCTATGAACAGTACTTC;TRA:TGTGCTCTGAGTGCCAACTATGGAAATGAGAAAATAACTTTT	TRB:gene
Con	5597	1632	1.41147	C4 terminal Tex	Con_clonotype4	10+	clonotype4	AAGGTTCCACAGACTT-1_1	TRUE	AAGGTTCCACAGACTT-1_contig_1	TRUE	562	TRA	TRAV12-1		TRAJ38	TRAC	TRUE	TRUE	GDSVTQTEGLVTVTEGLPVKLNCTYQ	GGAGACTCCGTGACCCAGACAGAAGGCCTGGTCACTGTCACCGAGGGGTTGCCTGTGAAGCTGAACTGCACCTATCAG	TTYLTIA	ACTACTTATTTAACTATTGCC	FFWYVQYLNEAPQVLLK	TTTTTCTGGTATGTGCAATATCTCAACGAAGCCCCTCAGGTACTCCTGAAG	SSTDNKR	AGCTCCACAGACAACAAGAGG	TEHQGFHATLHKSSSSFHLQKSSAQLSDSALYY	ACCGAGCACCAAGGGTTCCACGCCACTCTCCATAAGAGCAGCAGCTCCTTCCATCTGCAGAAGTCCTCAGCGCAGCTGTCAGACTCTGCCCTGTACTAC	CAHYNVGDNSKLIW	TGTGCCCATTATAATGTTGGTGACAACAGTAAGCTGATTTGG	GLGTSLVVNP	GGCTTGGGGACAAGTCTGGTAGTAAATCCAA	17962	6	clonotype4_consensus_2	1	25	0.0195771	TRB:CASSIGGPQNTLYF;TRA:CAHYNVGDNSKLIW	TRB:TGTGCCAGCAGTATTGGGGGGCCTCAAAACACCTTGTACTTT;TRA:TGTGCCCATTATAATGTTGGTGACAACAGTAAGCTGATTTGG		TRB:gene
Con	4223	1337	3.00734	C4 terminal Tex	Con_clonotype293	1	clonotype293	AAGTCTGCAAGACACG-1_1	TRUE	AAGTCTGCAAGACACG-1_contig_1	TRUE	572	TRA	TRAV12-2		TRAJ7	TRAC	TRUE	TRUE	GDSVTQTEGLVTLTEGLPVMLNCTYQ	GGAGACTCTGTGACCCAGACAGAAGGCCTGGTCACTCTCACCGAGGGGTTGCCTGTGATGCTGAACTGCACCTATCAG	STYSPF	AGTACTTACTCACCTTTC	LFWYVQHLNEAPKLLLK	CTTTTCTGGTATGTGCAACATCTCAACGAAGCCCCTAAGCTACTTTTGAAG	SFTDNKR	AGCTTCACAGACAACAAGAGG	PEHQGFHATLHKSSSSFHLQKSSAQLSDSALYY	CCCGAGCACCAAGGGTTCCACGCCACTCTCCATAAGAGCAGCAGCTCCTTCCATCTGCAGAAGTCCTCAGCGCAGCTGTCAGACTCTGCCCTGTACTAC	CALTPDYSNNRLTL	TGTGCTTTGACCCCTGACTACAGCAACAACAGACTTACTTTG	GKGTQVVVLP	GGGAAGGGAACCCAGGTGGTGGTGTTACCAA	12568	8	clonotype293_consensus_2	1	1	0.000783085	TRB:CASSPPGGTETLYF;TRA:CALTPDYSNNRLTL	TRB:TGTGCCAGCAGCCCCCCGGGGGGGACAGAAACGCTGTATTTT;TRA:TGTGCTTTGACCCCTGACTACAGCAACAACAGACTTACTTTG
Con	9815	2381	1.4162	C2 proliferating Tex	Con_clonotype8	10+	clonotype8	AAGTCTGGTTCACCTC-1_1	TRUE	AAGTCTGGTTCACCTC-1_contig_1	TRUE	690	TRB	TRBV19		TRBJ1-5	TRBC1	TRUE	TRUE	GGIITQTPKFLIGQEGQKLTLKCQQN	GGTGGCATCATTACTCAGACACCCAAATTCCTGATTGGTCAGGAAGGGCAAAAACTGACCTTGAAATGTCAACAGAAT	FNHDT	TTCAATCATGATACA	MYWYRQDSGKGLRLIYY	ATGTACTGGTACCGACAGGATTCAGGGAAAGGATTGAGACTGATCTACTAT	SITEND	TCAATAACTGAAAACGAT	LQKGDLSEGYDASREKKSSFSLTVTSAQKNEMAVFL	CTTCAAAAAGGCGATCTATCTGAAGGCTATGATGCGTCTCGAGAGAAGAAGTCATCTTTTTCTCTCACTGTGACATCTGCCCAGAAGAACGAGATGGCCGTTTTTCTC	CASSRDSQAPLF	TGTGCCAGCAGCCGGGACAGCCAGGCTCCGCTTTTT	GEGTRLSVL	GGAGAGGGGACTCGACTCTCTGTTCTAG	59138	26	clonotype8_consensus_1	1	16	0.0125294	TRB:CASSRDSQAPLF;TRA:CAMRESLASSGSWQLIF	TRB:TGTGCCAGCAGCCGGGACAGCCAGGCTCCGCTTTTT;TRA:TGTGCTATGAGAGAGTCCCTTGCATCTTCTGGCAGCTGGCAACTCATCTTT		TRB:gene
Con	9212	2561	1.69344	C3 proliferating Tem	Con_clonotype244	1	clonotype244	AATCCAGTCCTCAATT-1_1	TRUE	AATCCAGTCCTCAATT-1_contig_1	TRUE	518	TRB	TRBV13-1		TRBJ1-6	TRBC1	TRUE	TRUE	EAAVTQSPRNKVTVTGGNVTLSCRQT	GAGGCTGCAGTCACCCAAAGCCCTAGAAACAAGGTGACAGTAACAGGAGGAAACGTGACATTGAGCTGTCGCCAGACT	NSHNY	AATAGCCACAACTAC	MYWYRQDTGHGLRLIHY	ATGTACTGGTATCGGCAGGACACTGGGCATGGGCTGAGGCTGATCCATTAC	SYGAGN	TCATATGGTGCTGGCAAC	LQIGDVPDGYKATRTTQEDFFLLLELASPSQTSLYF	CTTCAAATAGGAGATGTCCCTGATGGGTACAAGGCCACCAGAACAACGCAAGAAGACTTCTTCCTCCTGCTGGAATTGGCTTCTCCCTCTCAGACATCTTTGTACTTC	CASSRGSYNSPLYF	TGTGCCAGCAGCAGGGGGTCCTATAATTCGCCCCTCTACTTT	AAGTRLTVT	GCGGCAGGCACCCGGCTCACTGTGACAG	68158	22	clonotype244_consensus_1	1	1	0.000783085	TRB:CASSRGSYNSPLYF;TRA:CAVKGDTNAYKVIF	TRB:TGTGCCAGCAGCAGGGGGTCCTATAATTCGCCCCTCTACTTT;TRA:TGTGCAGTGAAGGGGGACACAAATGCTTACAAAGTCATCTTT		TRB:gene
Con	5701	1740	1.22785	C1 intermediate Tex	Con_clonotype4	10+	clonotype4	AATCCAGTCTGCAGTA-1_1	TRUE	AATCCAGTCTGCAGTA-1_contig_1	TRUE	562	TRA	TRAV12-1		TRAJ38	TRAC	TRUE	TRUE	GDSVTQTEGLVTVTEGLPVKLNCTYQ	GGAGACTCCGTGACCCAGACAGAAGGCCTGGTCACTGTCACCGAGGGGTTGCCTGTGAAGCTGAACTGCACCTATCAG	TTYLTIA	ACTACTTATTTAACTATTGCC	FFWYVQYLNEAPQVLLK	TTTTTCTGGTATGTGCAATATCTCAACGAAGCCCCTCAGGTACTCCTGAAG	SSTDNKR	AGCTCCACAGACAACAAGAGG	TEHQGFHATLHKSSSSFHLQKSSAQLSDSALYY	ACCGAGCACCAAGGGTTCCACGCCACTCTCCATAAGAGCAGCAGCTCCTTCCATCTGCAGAAGTCCTCAGCGCAGCTGTCAGACTCTGCCCTGTACTAC	CAHYNVGDNSKLIW	TGTGCCCATTATAATGTTGGTGACAACAGTAAGCTGATTTGG	GLGTSLVVNP	GGCTTGGGGACAAGTCTGGTAGTAAATCCAA	11702	5	clonotype4_consensus_2	1	25	0.0195771	TRB:CASSIGGPQNTLYF;TRA:CAHYNVGDNSKLIW	TRB:TGTGCCAGCAGTATTGGGGGGCCTCAAAACACCTTGTACTTT;TRA:TGTGCCCATTATAATGTTGGTGACAACAGTAAGCTGATTTGG		TRB:gene
Con	14836	3107	1.03802	C2 proliferating Tex	Con_clonotype1	10+	clonotype1	ACACCAAAGGCTACGA-1_1	TRUE	ACACCAAAGGCTACGA-1_contig_1	TRUE	513	TRB	TRBV5		TRBJ1-4	TRBC1	TRUE	TRUE	NTKITQSPRYLILGRANKSLECEQH	AACACTAAAATTACTCAGTCACCAAGATATCTAATCCTGGGAAGAGCAAATAAGTCTTTGGAATGTGAGCAACAT	LGHNA	CTGGGACATAATGCT	MYWYKQSAEKPPELMFL	ATGTACTGGTATAAACAGAGCGCTGAGAAGCCGCCAGAGCTCATGTTTCTC	YNLKQL	TACAATCTTAAACAGTTG	IRNETVPSRFIPECPDSSKLLLHISAVDPEDSAVYF	ATTCGAAATGAGACGGTGCCCAGTCGTTTTATACCTGAATGCCCAGACAGCTCCAAGCTACTTTTACATATATCTGCCGTGGATCCAGAAGACTCAGCTGTCTATTTT	CASSQDSERLFF	TGTGCCAGCAGCCAAGACAGCGAAAGATTATTTTTC	GHGTKLSVL	GGTCATGGAACCAAGCTGTCTGTCCTGG	36820	21	clonotype1_consensus_1	1	92	0.0720439	TRB:CASSQDSERLFF;TRA:CAMREGLGTNAYKVIF	TRB:TGTGCCAGCAGCCAAGACAGCGAAAGATTATTTTTC;TRA:TGTGCTATGAGAGAGGGCTTGGGGACAAATGCTTACAAAGTCATCTTT
Con	7684	2117	1.14524	C4 terminal Tex	Con_clonotype1	10+	clonotype1	ACACCCTGTTGTACAC-1_1	TRUE	ACACCCTGTTGTACAC-1_contig_1	TRUE	513	TRB	TRBV5		TRBJ1-4	TRBC1	TRUE	TRUE	NTKITQSPRYLILGRANKSLECEQH	AACACTAAAATTACTCAGTCACCAAGATATCTAATCCTGGGAAGAGCAAATAAGTCTTTGGAATGTGAGCAACAT	LGHNA	CTGGGACATAATGCT	MYWYKQSAEKPPELMFL	ATGTACTGGTATAAACAGAGCGCTGAGAAGCCGCCAGAGCTCATGTTTCTC	YNLKQL	TACAATCTTAAACAGTTG	IRNETVPSRFIPECPDSSKLLLHISAVDPEDSAVYF	ATTCGAAATGAGACGGTGCCCAGTCGTTTTATACCTGAATGCCCAGACAGCTCCAAGCTACTTTTACATATATCTGCCGTGGATCCAGAAGACTCAGCTGTCTATTTT	CASSQDSERLFF	TGTGCCAGCAGCCAAGACAGCGAAAGATTATTTTTC	GHGTKLSVL	GGTCATGGAACCAAGCTGTCTGTCCTGG	44142	14	clonotype1_consensus_1	1	92	0.0720439	TRB:CASSQDSERLFF;TRA:CAMREGLGTNAYKVIF	TRB:TGTGCCAGCAGCCAAGACAGCGAAAGATTATTTTTC;TRA:TGTGCTATGAGAGAGGGCTTGGGGACAAATGCTTACAAAGTCATCTTT
Con	13549	2973	1.43922	C2 proliferating Tex	Con_clonotype328	1	clonotype328	ACACCGGAGTCCCACG-1_1	TRUE	ACACCGGAGTCCCACG-1_contig_1	TRUE	562	TRB	TRBV2		TRBJ1-5	TRBC1	TRUE	TRUE	DPKIIQKPKYLVAVTGSEKILICEQY	GACCCGAAAATTATCCAGAAACCAAAATATCTGGTGGCAGTCACAGGGAGCGAAAAAATCCTGATATGCGAACAGTAT	LGHNA	CTAGGCCACAATGCT	MYWYRQSAKKPLEFMFS	ATGTATTGGTATAGACAAAGTGCTAAGAAGCCTCTAGAGTTCATGTTTTCC	YSYQKL	TACAGCTATCAAAAACTT	MDNQTASSRFQPQSSKKNHLDLQITALKPDDSATYF	ATGGACAATCAGACTGCCTCAAGTCGCTTCCAACCTCAAAGTTCAAAGAAAAACCATTTAGACCTTCAGATCACAGCTCTAAAGCCTGATGACTCGGCCACATACTTC	CASSQEGDNQAPLF	TGTGCCAGCAGCCAAGAAGGGGACAACCAGGCTCCGCTTTTT	GEGTRLSVL	GGAGAGGGGACTCGACTCTCTGTTCTAG	7988	4	clonotype328_consensus_1	1	1	0.000783085	TRB:CASSQEGDNQAPLF;TRA:CAVTSDSNYQLIW	TRB:TGTGCCAGCAGCCAAGAAGGGGACAACCAGGCTCCGCTTTTT;TRA:TGTGCTGTGACCTCGGATAGCAACTATCAGTTGATCTGG
Con	6031	1718	1.27674	C4 terminal Tex	Con_clonotype1	10+	clonotype1	ACACCGGAGTGGAGAA-1_1	TRUE	ACACCGGAGTGGAGAA-1_contig_1	TRUE	513	TRB	TRBV5		TRBJ1-4	TRBC1	TRUE	TRUE	NTKITQSPRYLILGRANKSLECEQH	AACACTAAAATTACTCAGTCACCAAGATATCTAATCCTGGGAAGAGCAAATAAGTCTTTGGAATGTGAGCAACAT	LGHNA	CTGGGACATAATGCT	MYWYKQSAEKPPELMFL	ATGTACTGGTATAAACAGAGCGCTGAGAAGCCGCCAGAGCTCATGTTTCTC	YNLKQL	TACAATCTTAAACAGTTG	IRNETVPSRFIPECPDSSKLLLHISAVDPEDSAVYF	ATTCGAAATGAGACGGTGCCCAGTCGTTTTATACCTGAATGCCCAGACAGCTCCAAGCTACTTTTACATATATCTGCCGTGGATCCAGAAGACTCAGCTGTCTATTTT	CASSQDSERLFF	TGTGCCAGCAGCCAAGACAGCGAAAGATTATTTTTC	GHGTKLSVL	GGTCATGGAACCAAGCTGTCTGTCCTGG	27278	9	clonotype1_consensus_1	1	92	0.0720439	TRB:CASSQDSERLFF;TRA:CAMREGLGTNAYKVIF	TRB:TGTGCCAGCAGCCAAGACAGCGAAAGATTATTTTTC;TRA:TGTGCTATGAGAGAGGGCTTGGGGACAAATGCTTACAAAGTCATCTTT
Con	5848	2130	0.872093	C2 proliferating Tex	Con_clonotype105	2+	clonotype105	ACACTGACAGCGATCC-1_1	TRUE	ACACTGACAGCGATCC-1_contig_1	TRUE	601	TRA	TRAV4D-4		TRAJ27	TRAC	TRUE	TRUE	GDQVEQSPSALSLHEGTGSALRCNFT	GGAGATCAGGTGGAGCAGAGTCCTTCAGCCCTGAGCCTCCACGAGGGAACCGGTTCTGCTCTGAGATGCAATTTTACT	TTMRA	ACCACCATGAGGGCT	VQWFRKNSRGSLINLFY	GTGCAGTGGTTCCGAAAGAATTCCAGGGGCAGCCTCATCAATCTGTTCTAC	LASGT	TTGGCTTCAGGAACA	KENGRLKSAFDSKERYSTLHIRDAQLEDSGTYF	AAGGAGAATGGGAGGCTAAAGTCAGCATTTGATTCTAAGGAGCGCTACAGCACCCTGCACATCAGGGATGCCCAGCTGGAGGACTCAGGCACTTACTTC	CAAEDTNTGKLTF	TGTGCTGCTGAGGACACCAATACAGGCAAATTAACCTTT	GDGTVLTVKP	GGGGATGGGACCGTGCTCACAGTGAAGCCAA	51152	26	clonotype105_consensus_2	1	2	0.00156617	TRB:CASSTPQGGGNTLYF;TRA:CAAEDTNTGKLTF	TRB:TGTGCCAGCAGTACCCCACAGGGGGGTGGAAATACGCTCTATTTT;TRA:TGTGCTGCTGAGGACACCAATACAGGCAAATTAACCTTT		TRB:gene
Con	9476	2418	1.03419	C2 proliferating Tex	Con_clonotype81	2+	clonotype81	ACAGCTAGTTATTCTC-1_1	TRUE	ACAGCTAGTTATTCTC-1_contig_1	TRUE	712	TRB	TRBV19		TRBJ1-5	TRBC1	TRUE	TRUE	GGIITQTPKFLIGQEGQKLTLKCQQN	GGTGGCATCATTACTCAGACACCCAAATTCCTGATTGGTCAGGAAGGGCAAAAACTGACCTTGAAATGTCAACAGAAT	FNHDT	TTCAATCATGATACA	MYWYRQDSGKGLRLIYY	ATGTACTGGTACCGACAGGATTCAGGGAAAGGATTGAGACTGATCTACTAT	SITEND	TCAATAACTGAAAACGAT	LQKGDLSEGYDASREKKSSFSLTVTSAQKNEMAVFL	CTTCAAAAAGGCGATCTATCTGAAGGCTATGATGCGTCTCGAGAGAAGAAGTCATCTTTTTCTCTCACTGTGACATCTGCCCAGAAGAACGAGATGGCCGTTTTTCTC	CASSRDSQAPLF	TGTGCCAGCAGCCGGGACAGCCAGGCTCCGCTTTTT	GEGTRLSVL	GGAGAGGGGACTCGACTCTCTGTTCTAG	28562	17	clonotype81_consensus_1	1	3	0.00234926	TRB:CASSRDSQAPLF;TRA:CAMRESLASSGSWQLIF	TRB:TGTGCCAGCAGCCGGGACAGCCAGGCTCCGCTTTTT;TRA:TGTGCTATGAGAGAGTCCCTTGCATCTTCTGGCAGCTGGCAACTCATCTTT		TRB:gene
Con	9514	2359	0.819844	C2 proliferating Tex	Con_clonotype16	10+	clonotype16	ACATACGTCACATACG-1_1	TRUE	ACATACGTCACATACG-1_contig_1	TRUE	511	TRB	TRBV13-1		TRBJ1-5	TRBC1	TRUE	TRUE	EAAVTQSPRNKVTVTGGNVTLSCRQT	GAGGCTGCAGTCACCCAAAGCCCTAGAAACAAGGTGACAGTAACAGGAGGAAACGTGACATTGAGCTGTCGCCAGACT	NSHNY	AATAGCCACAACTAC	MYWYRQDTGHGLRLIHY	ATGTACTGGTATCGGCAGGACACTGGGCATGGGCTGAGGCTGATCCATTAC	SYGAGN	TCATATGGTGCTGGCAAC	LQIGDVPDGYKATRTTQEDFFLLLELASPSQTSLYF	CTTCAAATAGGAGATGTCCCTGATGGGTACAAGGCCACCAGAACAACGCAAGAAGACTTCTTCCTCCTGCTGGAATTGGCTTCTCCCTCTCAGACATCTTTGTACTTC	CASSASGYNQAPLF	TGTGCCAGCAGTGCCTCAGGGTACAACCAGGCTCCGCTTTTT	GEGTRLSVL	GGAGAGGGGACTCGACTCTCTGTTCTAG	59070	23	clonotype16_consensus_1	1	10	0.00783085	TRB:CASSASGYNQAPLF;TRA:CVLTSDSNYQLIW	TRB:TGTGCCAGCAGTGCCTCAGGGTACAACCAGGCTCCGCTTTTT;TRA:TGTGTTTTGACCTCGGATAGCAACTATCAGTTGATCTGG		TRB:gene
Con	14630	3286	1.2782	C2 proliferating Tex	Con_clonotype1	10+	clonotype1	ACATACGTCCTTCAAT-1_1	TRUE	ACATACGTCCTTCAAT-1_contig_1	TRUE	513	TRB	TRBV5		TRBJ1-4	TRBC1	TRUE	TRUE	NTKITQSPRYLILGRANKSLECEQH	AACACTAAAATTACTCAGTCACCAAGATATCTAATCCTGGGAAGAGCAAATAAGTCTTTGGAATGTGAGCAACAT	LGHNA	CTGGGACATAATGCT	MYWYKQSAEKPPELMFL	ATGTACTGGTATAAACAGAGCGCTGAGAAGCCGCCAGAGCTCATGTTTCTC	YNLKQL	TACAATCTTAAACAGTTG	IRNETVPSRFIPECPDSSKLLLHISAVDPEDSAVYF	ATTCGAAATGAGACGGTGCCCAGTCGTTTTATACCTGAATGCCCAGACAGCTCCAAGCTACTTTTACATATATCTGCCGTGGATCCAGAAGACTCAGCTGTCTATTTT	CASSQDSERLFF	TGTGCCAGCAGCCAAGACAGCGAAAGATTATTTTTC	GHGTKLSVL	GGTCATGGAACCAAGCTGTCTGTCCTGG	26738	13	clonotype1_consensus_1	1	92	0.0720439	TRB:CASSQDSERLFF;TRA:CAMREGLGTNAYKVIF	TRB:TGTGCCAGCAGCCAAGACAGCGAAAGATTATTTTTC;TRA:TGTGCTATGAGAGAGGGCTTGGGGACAAATGCTTACAAAGTCATCTTT
Con	10477	2603	0.906748	C2 proliferating Tex	Con_clonotype54	2+	clonotype54	ACATCAGAGCTTATCG-1_1	TRUE	ACATCAGAGCTTATCG-1_contig_1	TRUE	667	TRB	TRBV19		TRBJ2-7	TRBC2	TRUE	TRUE	GGIITQTPKFLIGQEGQKLTLKCQQN	GGTGGCATCATTACTCAGACACCCAAATTCCTGATTGGTCAGGAAGGGCAAAAACTGACCTTGAAATGTCAACAGAAT	FNHDT	TTCAATCATGATACA	MYWYRQDSGKGLRLIYY	ATGTACTGGTACCGACAGGATTCAGGGAAAGGATTGAGACTGATCTACTAT	SITEND	TCAATAACTGAAAACGAT	LQKGDLSEGYDASREKKSSFSLTVTSAQKNEMAVFL	CTTCAAAAAGGCGATCTATCTGAAGGCTATGATGCGTCTCGAGAGAAGAAGTCATCTTTTTCTCTCACTGTGACATCTGCCCAGAAGAACGAGATGGCCGTTTTTCTC	CASSTGLGGYEQYF	TGTGCCAGCAGTACGGGACTGGGGGGCTATGAACAGTACTTC	GPGTRLTVL	GGTCCCGGCACCAGGCTCACGGTTTTAG	26062	12	clonotype54_consensus_1	1	4	0.00313234	TRB:CASSTGLGGYEQYF;TRA:CAVSAPYSNNRLTL	TRB:TGTGCCAGCAGTACGGGACTGGGGGGCTATGAACAGTACTTC;TRA:TGTGCTGTGAGCGCGCCCTACAGCAACAACAGACTTACTTTG		TRB:gene
Con	9997	2230	0.850255	C1 intermediate Tex	Con_clonotype22	2+	clonotype22	ACATCAGCAGGTGGAT-1_1	TRUE	ACATCAGCAGGTGGAT-1_contig_1	TRUE	527	TRA	TRAV13N-4		TRAJ37	TRAC	TRUE	TRUE	EQQVQQSPASLVLQEAENAELQCSFS	GAACAGCAAGTGCAGCAGAGTCCCGCATCCTTGGTTCTGCAGGAGGCGGAGAACGCAGAGCTCCAGTGTAGCTTTTCC	IFTNQ	ATCTTTACAAACCAG	VQWFYQRPGGRLVSLLY	GTGCAGTGGTTTTACCAACGTCCTGGGGGAAGACTCGTCAGCCTGTTGTAC	NPSGT	AATCCTTCTGGGACA	KQSGRLTSTTVIKERRSSLHISSSQITDSGTYL	AAGCAGAGTGGGAGACTGACATCCACAACAGTCATTAAAGAACGTCGCAGCTCTTTGCACATTTCCTCCTCCCAGATCACAGACTCAGGCACTTATCTC	CAINLTGNTGKLIF	TGTGCTATAAATTTAACAGGCAATACCGGAAAACTCATCTTT	GLGTTLQVQP	GGACTGGGGACAACTTTACAAGTGCAACCAG	11888	10	clonotype22_consensus_2	1	8	0.00626468	TRB:CASSLYWNQAPLF;TRA:CAINLTGNTGKLIF	TRB:TGTGCTAGCAGTTTATACTGGAACCAGGCTCCGCTTTTT;TRA:TGTGCTATAAATTTAACAGGCAATACCGGAAAACTCATCTTT	TRB:gene
Con	25685	4225	1.6936	C2 proliferating Tex	Con_clonotype151	2+	clonotype151	ACATGGTGTAGGACAC-1_1	TRUE	ACATGGTGTAGGACAC-1_contig_1	TRUE	695	TRB	TRBV19		TRBJ1-4	TRBC1	TRUE	TRUE	GGIITQTPKFLIGQEGQKLTLKCQQN	GGTGGCATCATTACTCAGACACCCAAATTCCTGATTGGTCAGGAAGGGCAAAAACTGACCTTGAAATGTCAACAGAAT	FNHDT	TTCAATCATGATACA	MYWYRQDSGKGLRLIYY	ATGTACTGGTACCGACAGGATTCAGGGAAAGGATTGAGACTGATCTACTAT	SITEND	TCAATAACTGAAAACGAT	LQKGDLSEGYDASREKKSSFSLTVTSAQKNEMAVFL	CTTCAAAAAGGCGATCTATCTGAAGGCTATGATGCGTCTCGAGAGAAGAAGTCATCTTTTTCTCTCACTGTGACATCTGCCCAGAAGAACGAGATGGCCGTTTTTCTC	CASTPDNNERLFF	TGTGCCAGCACCCCGGACAACAACGAAAGATTATTTTTC	GHGTKLSVL	GGTCATGGAACCAAGCTGTCTGTCCTGG	33684	51	clonotype151_consensus_1	1	2	0.00156617	TRB:CASTPDNNERLFF;TRA:CALKLANYNVLYF	TRB:TGTGCCAGCACCCCGGACAACAACGAAAGATTATTTTTC;TRA:TGTGCTTTGAAGTTGGCTAATTACAACGTGCTTTACTTC		TRB:gene
Con	4163	1913	4.34783	C2 proliferating Tex	Con_clonotype4	10+	clonotype4	ACCCACTTCGGTTCGG-1_1	TRUE	ACCCACTTCGGTTCGG-1_contig_1	TRUE	667	TRB	TRBV19		TRBJ2-4	TRBC2	TRUE	TRUE	GGIITQTPKFLIGQEGQKLTLKCQQN	GGTGGCATCATTACTCAGACACCCAAATTCCTGATTGGTCAGGAAGGGCAAAAACTGACCTTGAAATGTCAACAGAAT	FNHDT	TTCAATCATGATACA	MYWYRQDSGKGLRLIYY	ATGTACTGGTACCGACAGGATTCAGGGAAAGGATTGAGACTGATCTACTAT	SITEND	TCAATAACTGAAAACGAT	LQKGDLSEGYDASREKKSSFSLTVTSAQKNEMAVFL	CTTCAAAAAGGCGATCTATCTGAAGGCTATGATGCGTCTCGAGAGAAGAAGTCATCTTTTTCTCTCACTGTGACATCTGCCCAGAAGAACGAGATGGCCGTTTTTCTC	CASSIGGPQNTLYF	TGTGCCAGCAGTATTGGGGGGCCTCAAAACACCTTGTACTTT	GAGTRLSVL	GGTGCGGGCACCCGACTATCGGTGCTAG	28416	11	clonotype4_consensus_1	1	25	0.0195771	TRB:CASSIGGPQNTLYF;TRA:CAHYNVGDNSKLIW	TRB:TGTGCCAGCAGTATTGGGGGGCCTCAAAACACCTTGTACTTT;TRA:TGTGCCCATTATAATGTTGGTGACAACAGTAAGCTGATTTGG		TRB:gene
Con	14863	3075	0.89484	C2 proliferating Tex	Con_clonotype17	10+	clonotype17	ACGAGCCTCGAATGCT-1_1	TRUE	ACGAGCCTCGAATGCT-1_contig_1	TRUE	582	TRA	TRAV12D-1		TRAJ23	TRAC	TRUE	TRUE	GDSVTQTEGLVTVTEGLPVMLNCTYQ	GGAGACTCCGTGACCCAGACAGAAGGCCTGGTCACTGTCACAGAAGGGTTGCCTGTGATGCTGAACTGCACCTATCAG	TAYSDVA	ACTGCTTACTCAGATGTTGCC	FFWYVQYLNEAPKLLLR	TTTTTCTGGTATGTGCAATATCTCAACGAAGCCCCTAAACTACTCCTGCGG	SSTDNKR	AGCTCCACAGACAACAAGAGG	TEHQGFHATLHKSSSSFHLQKSSVQLSDSALYY	ACCGAGCACCAAGGGTTCCACGCCACTCTCCATAAGAGCAGCAGCTCCTTCCATCTGCAGAAGTCCTCAGTGCAGCTGTCAGACTCTGCCCTGTACTAC	CALRPDYNQGKLIF	TGTGCTCTGAGACCGGATTATAACCAGGGGAAGCTTATCTTT	GQGTKLSIKP	GGACAGGGAACCAAGTTATCTATCAAGCCCA	38656	13	clonotype17_consensus_3	1	10	0.00783085	TRB:CASSQEGDSYEQYF;TRA:CAASAGGSNAKLTF;TRA:CALRPDYNQGKLIF	TRB:TGTGCCAGCAGCCAAGAGGGGGACTCCTATGAACAGTACTTC;TRA:TGTGCAGCAAGTGCAGGAGGAAGCAATGCAAAGCTAACCTTC;TRA:TGTGCTCTGAGACCGGATTATAACCAGGGGAAGCTTATCTTT
Con	14739	3083	1.57406	C2 proliferating Tex	Con_clonotype5	10+	clonotype5	ACGAGGAGTCTCCATC-1_1	TRUE	ACGAGGAGTCTCCATC-1_contig_1	TRUE	518	TRB	TRBV13-1		TRBJ1-6	TRBC1	TRUE	TRUE	EAAVTQSPRNKVTVTGGNVTLSCRQT	GAGGCTGCAGTCACCCAAAGCCCTAGAAACAAGGTGACAGTAACAGGAGGAAACGTGACATTGAGCTGTCGCCAGACT	NSHNY	AATAGCCACAACTAC	MYWYRQDTGHGLRLIHY	ATGTACTGGTATCGGCAGGACACTGGGCATGGGCTGAGGCTGATCCATTAC	SYGAGN	TCATATGGTGCTGGCAAC	LQIGDVPDGYKATRTTQEDFFLLLELASPSQTSLYF	CTTCAAATAGGAGATGTCCCTGATGGGTACAAGGCCACCAGAACAACGCAAGAAGACTTCTTCCTCCTGCTGGAATTGGCTTCTCCCTCTCAGACATCTTTGTACTTC	CASSGTAYNSPLYF	TGTGCCAGCAGTGGGACAGCTTATAATTCGCCCCTCTACTTT	AAGTRLTVT	GCGGCAGGCACCCGGCTCACTGTGACAG	35374	32	clonotype5_consensus_1	1	24	0.018794	TRB:CASSGTAYNSPLYF;TRA:CAASDDTNAYKVIF	TRB:TGTGCCAGCAGTGGGACAGCTTATAATTCGCCCCTCTACTTT;TRA:TGTGCTGCAAGCGATGACACAAATGCTTACAAAGTCATCTTT		TRB:gene
Con	5238	1632	1.01184	C3 proliferating Tem	Con_clonotype229	1	clonotype229	ACGAGGAGTGAGTATA-1_1	TRUE	ACGAGGAGTGAGTATA-1_contig_1	TRUE	507	TRB	TRBV29		TRBJ1-1	TRBC1	TRUE	TRUE	DMKVTQMPRYLIKRMGENVLLECGQD	GACATGAAAGTAACCCAGATGCCAAGATACCTGATCAAAAGAATGGGAGAGAATGTTTTGCTGGAATGTGGACAGGAC	MSHET	ATGAGCCATGAAACA	MYWYRQDPGLGLQLIYI	ATGTACTGGTATCGACAAGACCCTGGTCTGGGGCTACAGCTGATTTATATC	SYDVDS	TCATACGATGTTGATAGT	NSEGDIPKGYRVSRKKREHFSLILDSAKTNQTSVYF	AACAGCGAAGGAGACATCCCTAAAGGATACAGGGTCTCACGGAAGAAGCGGGAGCATTTCTCCCTGATTCTGGATTCTGCTAAAACAAACCAGACATCTGTGTACTTC	CASSLKHTEVFF	TGTGCTAGCAGTTTAAAACATACAGAAGTCTTCTTT	GKGTRLTVV	GGTAAAGGAACCAGACTCACAGTTGTAG	33504	10	clonotype229_consensus_1	1	1	0.000783085	TRB:CASSLKHTEVFF;TRA:CALEPSSFSKLVF	TRB:TGTGCTAGCAGTTTAAAACATACAGAAGTCTTCTTT;TRA:TGTGCTTTGGAACCCTCCTCCTTCAGCAAGCTGGTGTTT	TRB:gene
Con	7515	2027	1.41051	C4 terminal Tex	Con_clonotype224	1	clonotype224	ACGAGGATCGCATGAT-1_1	TRUE	ACGAGGATCGCATGAT-1_contig_1	TRUE	511	TRB	TRBV13-1	TRBD2	TRBJ2-1	TRBC2	TRUE	TRUE	EAAVTQSPRNKVTVTGGNVTLSCRQT	GAGGCTGCAGTCACCCAAAGCCCTAGAAACAAGGTGACAGTAACAGGAGGAAACGTGACATTGAGCTGTCGCCAGACT	NSHNY	AATAGCCACAACTAC	MYWYRQDTGHGLRLIHY	ATGTACTGGTATCGGCAGGACACTGGGCATGGGCTGAGGCTGATCCATTAC	SYGAGN	TCATATGGTGCTGGCAAC	LQIGDVPDGYKATRTTQEDFFLLLELASPSQTSLYF	CTTCAAATAGGAGATGTCCCTGATGGGTACAAGGCCACCAGAACAACGCAAGAAGACTTCTTCCTCCTGCTGGAATTGGCTTCTCCCTCTCAGACATCTTTGTACTTC	CASSGTGGGAEQFF	TGTGCCAGCAGTGGGACTGGGGGGGGGGCTGAGCAGTTCTTC	GPGTRLTVL	GGACCAGGGACACGACTCACCGTCCTAG	57390	17	clonotype224_consensus_1	1	1	0.000783085	TRB:CASSGTGGGAEQFF	TRB:TGTGCCAGCAGTGGGACTGGGGGGGGGGCTGAGCAGTTCTTC		TRB:gene
Con	17154	3406	1.62644	C2 proliferating Tex	Con_clonotype4	10+	clonotype4	ACGATGTAGCAGCCTC-1_1	TRUE	ACGATGTAGCAGCCTC-1_contig_1	TRUE	718	TRB	TRBV19		TRBJ2-4	TRBC2	TRUE	TRUE	GGIITQTPKFLIGQEGQKLTLKCQQN	GGTGGCATCATTACTCAGACACCCAAATTCCTGATTGGTCAGGAAGGGCAAAAACTGACCTTGAAATGTCAACAGAAT	FNHDT	TTCAATCATGATACA	MYWYRQDSGKGLRLIYY	ATGTACTGGTACCGACAGGATTCAGGGAAAGGATTGAGACTGATCTACTAT	SITEND	TCAATAACTGAAAACGAT	LQKGDLSEGYDASREKKSSFSLTVTSAQKNEMAVFL	CTTCAAAAAGGCGATCTATCTGAAGGCTATGATGCGTCTCGAGAGAAGAAGTCATCTTTTTCTCTCACTGTGACATCTGCCCAGAAGAACGAGATGGCCGTTTTTCTC	CASSIGGPQNTLYF	TGTGCCAGCAGTATTGGGGGGCCTCAAAACACCTTGTACTTT	GAGTRLSVL	GGTGCGGGCACCCGACTATCGGTGCTAG	29818	41	clonotype4_consensus_1	1	25	0.0195771	TRB:CASSIGGPQNTLYF;TRA:CAHYNVGDNSKLIW	TRB:TGTGCCAGCAGTATTGGGGGGCCTCAAAACACCTTGTACTTT;TRA:TGTGCCCATTATAATGTTGGTGACAACAGTAAGCTGATTTGG		TRB:gene
Con	8594	2435	0.814522	C2 proliferating Tex	Con_clonotype561	1	clonotype561	ACGATGTTCCGAACGC-1_1	TRUE	ACGATGTTCCGAACGC-1_contig_1	TRUE	538	TRA	TRAV6N-7		TRAJ12	TRAC	TRUE	TRUE	GDSVTQTEGQVALSEEDFLTIHCNYS	GGAGACTCAGTGACTCAGACGGAAGGTCAAGTGGCCCTCTCAGAAGAGGACTTTCTTACGATACACTGCAACTACTCA	ASGYPA	GCCTCAGGGTACCCAGCT	LFWYVQYPGEGPQFLFR	CTGTTCTGGTATGTGCAGTATCCCGGAGAAGGTCCACAGTTCCTCTTTAGA	ASRDKEK	GCCTCAAGGGACAAAGAGAAA	GSSRGFEATYDKGTTSFHLRKASVQESDSAVYY	GGAAGCAGCAGAGGTTTTGAAGCTACATATGATAAAGGGACCACCTCCTTCCACTTGCGGAAAGCCTCAGTGCAAGAGTCAGACTCGGCTGTGTACTAC	CALGDPRTGGYKVVF	TGTGCTCTGGGTGATCCCAGGACTGGAGGCTATAAAGTGGTCTTT	GSGTRLLVSP	GGAAGTGGGACTCGATTGCTGGTAAGCCCTG	40950	25	clonotype561_consensus_2	1	1	0.000783085	TRB:CASGGPGLGQDTQYF;TRA:CALGDPRTGGYKVVF;TRA:CALRGDYSNNRLTL	TRB:TGTGCCAGCGGTGGACCGGGACTGGGGCAAGACACCCAGTACTTT;TRA:TGTGCTCTGGGTGATCCCAGGACTGGAGGCTATAAAGTGGTCTTT;TRA:TGTGCTCTGAGGGGGGACTACAGCAACAACAGACTTACTTTG
Con	6372	1769	1.99309	C4 terminal Tex	Con_clonotype16	10+	clonotype16	ACGCAGCGTCAATACC-1_1	TRUE	ACGCAGCGTCAATACC-1_contig_1	TRUE	511	TRB	TRBV13-1		TRBJ1-5	TRBC1	TRUE	TRUE	EAAVTQSPRNKVTVTGGNVTLSCRQT	GAGGCTGCAGTCACCCAAAGCCCTAGAAACAAGGTGACAGTAACAGGAGGAAACGTGACATTGAGCTGTCGCCAGACT	NSHNY	AATAGCCACAACTAC	MYWYRQDTGHGLRLIHY	ATGTACTGGTATCGGCAGGACACTGGGCATGGGCTGAGGCTGATCCATTAC	SYGAGN	TCATATGGTGCTGGCAAC	LQIGDVPDGYKATRTTQEDFFLLLELASPSQTSLYF	CTTCAAATAGGAGATGTCCCTGATGGGTACAAGGCCACCAGAACAACGCAAGAAGACTTCTTCCTCCTGCTGGAATTGGCTTCTCCCTCTCAGACATCTTTGTACTTC	CASSASGYNQAPLF	TGTGCCAGCAGTGCCTCAGGGTACAACCAGGCTCCGCTTTTT	GEGTRLSVL	GGAGAGGGGACTCGACTCTCTGTTCTAG	43458	14	clonotype16_consensus_1	1	10	0.00783085	TRB:CASSASGYNQAPLF;TRA:CVLTSDSNYQLIW	TRB:TGTGCCAGCAGTGCCTCAGGGTACAACCAGGCTCCGCTTTTT;TRA:TGTGTTTTGACCTCGGATAGCAACTATCAGTTGATCTGG		TRB:gene
Con	3956	1287	0.65723	C0 progenitor Tex	Con_clonotype260	1	clonotype260	ACGCCGAAGGAATCGC-1_1	TRUE	ACGCCGAAGGAATCGC-1_contig_1	TRUE	518	TRB	TRBV13-1	TRBD1	TRBJ1-2	TRBC1	TRUE	TRUE	EAAVTQSPRNKVTVTGGNVTLSCRQT	GAGGCTGCAGTCACCCAAAGCCCTAGAAACAAGGTGACAGTAACAGGAGGAAACGTGACATTGAGCTGTCGCCAGACT	NSHNY	AATAGCCACAACTAC	MYWYRQDTGHGLRLIHY	ATGTACTGGTATCGGCAGGACACTGGGCATGGGCTGAGGCTGATCCATTAC	SYGAGN	TCATATGGTGCTGGCAAC	LQIGDVPDGYKATRTTQEDFFLLLELASPSQTSLYF	CTTCAAATAGGAGATGTCCCTGATGGGTACAAGGCCACCAGAACAACGCAAGAAGACTTCTTCCTCCTGCTGGAATTGGCTTCTCCCTCTCAGACATCTTTGTACTTC	CASSEGTGNSDYTF	TGTGCCAGCAGTGAAGGGACAGGGAACTCCGACTACACCTTC	GSGTRLLVI	GGCTCAGGGACCAGGCTTTTGGTAATAG	24950	10	clonotype260_consensus_1	1	1	0.000783085	TRB:CASSEGTGNSDYTF;TRA:CAMREGVNTGNYKYVF	TRB:TGTGCCAGCAGTGAAGGGACAGGGAACTCCGACTACACCTTC;TRA:TGTGCTATGAGAGAGGGTGTTAATACAGGAAACTACAAATACGTCTTT		TRB:gene
Con	8604	2291	1.27848	C1 intermediate Tex	Con_clonotype26	2+	clonotype26	ACGCCGAAGTGGGCTA-1_1	TRUE	ACGCCGAAGTGGGCTA-1_contig_1	TRUE	541	TRA	TRAV6-6		TRAJ33	TRAC	TRUE	TRUE	GDSVTQTEGPVTVSESESLIINCTYS	GGAGATTCCGTGACTCAAACAGAAGGCCCAGTGACCGTCTCAGAAAGCGAGTCCCTGATAATAAATTGCACGTATTCA	ATSIAYPN	GCCACAAGCATAGCTTACCCTAAT	LFWYVRYPGEGLQLLLK	CTTTTCTGGTATGTTCGATATCCTGGAGAAGGTCTACAACTCCTCCTGAAA	VITAGQK	GTCATTACGGCTGGCCAGAAG	GSSRGFEATYNKETTSFHLQKASVQESDSAVYY	GGAAGCAGCAGAGGGTTTGAAGCCACATACAATAAAGAAACCACCTCCTTCCACTTGCAGAAAGCCTCAGTGCAAGAGTCAGACTCGGCTGTGTACTAC	CALDSNYQLIW	TGTGCTCTGGATAGCAACTATCAGTTGATCTGG	GSGTKLIIKP	GGCTCTGGGACCAAGCTAATTATAAAGCCAG	8624	5	clonotype26_consensus_2	1	7	0.0054816	TRB:CGARVTTEVFF;TRA:CALDSNYQLIW	TRB:TGTGGTGCTAGGGTGACAACAGAAGTCTTCTTT;TRA:TGTGCTCTGGATAGCAACTATCAGTTGATCTGG
Con	7122	1746	1.27773	C1 intermediate Tex	Con_clonotype3	10+	clonotype3	ACGGCCAAGGATTCGG-1_1	TRUE	ACGGCCAAGGATTCGG-1_contig_1	TRUE	597	TRB	TRBV12-2+TRBV13-2	TRBD1	TRBJ2-1	TRBC2	TRUE	TRUE	EAAVTQSPRNKVAVTGGKVTLSCNQT	GAGGCTGCAGTCACCCAAAGCCCAAGAAACAAGGTGGCAGTAACAGGAGGAAAGGTGACATTGAGCTGTAATCAGACT	NNHNN	AATAACCACAACAAC	MYWYRQDTGHGLRLIHY	ATGTACTGGTATCGGCAGGACACGGGGCATGGGCTGAGGCTGATCCATTAT	SYGAGS	TCATATGGTGCTGGCAGC	TEKGDIPDGYKASRPSQENFSLILELATPSQTSVYF	ACTGAGAAAGGAGATATCCCTGATGGATACAAGGCCTCCAGACCAAGCCAAGAGAACTTCTCCCTCATTCTGGAGTTGGCTACCCCCTCTCAGACATCAGTGTACTTC	CASGGQGAEQFF	TGTGCCAGCGGTGGACAGGGTGCTGAGCAGTTCTTC	GPGTRLTVL	GGACCAGGGACACGACTCACCGTCCTAG	36144	12	clonotype3_consensus_1	4	26	0.0203602	TRB:CASGGQGAEQFF;TRA:CAGITGSGGKLTL;TRA:CAVSGATGYQNFYF	TRB:TGTGCCAGCGGTGGACAGGGTGCTGAGCAGTTCTTC;TRA:TGCGCAGGCATTACTGGCAGTGGTGGAAAACTCACTTTG;TRA:TGCGCAGTCAGTGGGGCCACGGGTTACCAGAACTTCTATTTT
Con	5912	1786	2.04668	C2 proliferating Tex	Con_clonotype57	2+	clonotype57	ACGGCCAGTATATGAG-1_1	TRUE	ACGGCCAGTATATGAG-1_contig_1	TRUE	565	TRB	TRBV12-2		TRBJ2-5	TRBC2	TRUE	TRUE	NSGVVQSPRYIIKGKGERSILKCIPI	AATTCTGGGGTTGTCCAGTCTCCAAGATACATAATCAAAGGAAAGGGAGAAAGGTCCATTCTAAAATGTATTCCCATC	SGHLS	TCTGGACATCTCTCT	VAWYQQTQGQELKFFIQ	GTGGCCTGGTATCAACAGACTCAGGGGCAGGAACTAAAGTTCTTCATTCAG	HYDKME	CATTATGATAAAATGGAG	RDKGNLPSRFSVQQFDDYHSEMNMSALELEDSAVYF	AGAGATAAAGGAAACCTGCCCAGCAGATTCTCAGTCCAACAGTTTGATGACTATCACTCTGAGATGAACATGAGTGCCTTGGAGCTAGAGGACTCTGCCGTGTACTTC	CASSLDSQDTQYF	TGTGCCAGCTCTCTCGACTCACAAGACACCCAGTACTTT	GPGTRLLVL	GGGCCAGGCACTCGGCTCCTCGTGTTAG	21208	7	clonotype57_consensus_1	1	4	0.00313234	TRB:CASSLDSQDTQYF;TRA:CALDNYGSSGNKLIF	TRB:TGTGCCAGCTCTCTCGACTCACAAGACACCCAGTACTTT;TRA:TGTGCTTTGGACAATTATGGGAGCAGTGGCAACAAGCTCATCTTT
Con	4521	1503	1.12807	C0 progenitor Tex	Con_clonotype431	1	clonotype431	ACGGGCTCACCAGCAC-1_1	TRUE	ACGGGCTCACCAGCAC-1_contig_1	TRUE	531	TRB	TRBV17	TRBD2	TRBJ2-4	TRBC2	TRUE	TRUE	DTTVKQNPRYKLARVGKPVNLICSQT	GATACTACGGTTAAGCAGAACCCAAGATACAAGCTTGCAAGAGTTGGAAAACCAGTGAATTTGATCTGTTCTCAGACT	MNHDT	ATGAATCATGATACC	MYWYQKKPNQAPKLLLF	ATGTACTGGTACCAAAAGAAGCCAAACCAAGCACCAAAGCTTCTTCTTTTC	YYDKIL	TACTATGATAAGATTTTG	NREADTFEKFQSSRPNNSFCSLYIGSAGLEYSAMYL	AACAGGGAAGCTGACACTTTTGAGAAGTTCCAATCCAGTCGGCCTAACAATTCTTTCTGCTCTCTCTACATTGGCTCTGCAGGCCTAGAGTATTCTGCCATGTACCTC	CASSRTGGAGQNTLYF	TGTGCTAGCAGCCGGACTGGGGGGGCGGGTCAAAACACCTTGTACTTT	GAGTRLSVL	GGTGCGGGCACCCGACTATCGGTGCTAG	39850	13	clonotype431_consensus_1	1	1	0.000783085	TRB:CASSRTGGAGQNTLYF;TRA:CAIDRQGGRALIF	TRB:TGTGCTAGCAGCCGGACTGGGGGGGCGGGTCAAAACACCTTGTACTTT;TRA:TGTGCTATAGATCGCCAGGGAGGCAGAGCTCTGATATTT
Con	9762	2501	1.58779	C2 proliferating Tex	Con_clonotype6	10+	clonotype6	ACGGGCTCATTAACCG-1_1	TRUE	ACGGGCTCATTAACCG-1_contig_1	TRUE	564	TRB	TRBV12-2		TRBJ2-7	TRBC2	TRUE	TRUE	NSGVVQSPRYIIKGKGERSILKCIPI	AATTCTGGGGTTGTCCAGTCTCCAAGATACATAATCAAAGGAAAGGGAGAAAGGTCCATTCTAAAATGTATTCCCATC	SGHLS	TCTGGACATCTCTCT	VAWYQQTQGQELKFFIQ	GTGGCCTGGTATCAACAGACTCAGGGGCAGGAACTAAAGTTCTTCATTCAG	HYDKME	CATTATGATAAAATGGAG	RDKGNLPSRFSVQQFDDYHSEMNMSALELEDSAVYF	AGAGATAAAGGAAACCTGCCCAGCAGATTCTCAGTCCAACAGTTTGATGACTATCACTCTGAGATGAACATGAGTGCCTTGGAGCTAGAGGACTCTGCCGTGTACTTC	CASSRDSYEQYF	TGTGCCAGCTCCCGGGACTCTTATGAACAGTACTTC	GPGTRLTVL	GGTCCCGGCACCAGGCTCACGGTTTTAG	29232	18	clonotype6_consensus_1	1	23	0.018011	TRB:CASSRDSYEQYF;TRA:CAAEGDMGYKLTF	TRB:TGTGCCAGCTCCCGGGACTCTTATGAACAGTACTTC;TRA:TGTGCTGCTGAGGGGGACATGGGCTACAAACTTACCTTC
Con	13115	2897	2.06634	C3 proliferating Tem	Con_clonotype540	1	clonotype540	ACGTCAACACCTATCC-1_1	TRUE	ACGTCAACACCTATCC-1_contig_1	TRUE	540	TRA	TRAV10		TRAJ23	TRAC	TRUE	TRUE	GEKVEQHESTLSVREGDSAVINCTYT	GGAGAGAAGGTCGAGCAACATGAGTCTACACTGAGTGTTCGAGAGGGAGACAGCGCTGTCATCAACTGCACTTACACA	DTASSY	GATACTGCTTCATCATAC	FPWYKQEAGKSLHFVID	TTCCCTTGGTACAAGCAAGAAGCTGGAAAGAGTCTCCACTTTGTGATAGAC	IRSNVDR	ATTCGTTCAAATGTGGACAGA	KQSQRLIVLLDKKAKRFSLHITATQPEDSAIYF	AAACAGAGCCAAAGACTTATAGTTTTGTTGGATAAGAAAGCCAAACGATTCTCCCTGCACATCACAGCCACACAGCCTGAAGATTCAGCCATCTACTTC	CAASDYNQGKLIF	TGTGCAGCAAGCGATTATAACCAGGGGAAGCTTATCTTT	GQGTKLSIKP	GGACAGGGAACCAAGTTATCTATCAAGCCCA	11480	5	clonotype540_consensus_2	1	1	0.000783085	TRB:CASSLDWGGDTQYF;TRA:CAASDYNQGKLIF	TRB:TGTGCCAGCTCCCTCGACTGGGGCGGAGACACCCAGTACTTT;TRA:TGTGCAGCAAGCGATTATAACCAGGGGAAGCTTATCTTT
Con	6011	1995	0.948262	C1 intermediate Tex	Con_clonotype168	2+	clonotype168	ACTATCTAGATGTTAG-1_1	TRUE	ACTATCTAGATGTTAG-1_contig_1	TRUE	548	TRA	TRAV13N-1		TRAJ17	TRAC	TRUE	TRUE	GQQVQQSPTSLVLQEGENAELQCNFS	GGACAGCAAGTGCAGCAGAGTCCCACGTCCTTGGTTCTGCAGGAGGGGGAAAACGCAGAGCTGCAGTGTAACTTTTCC	TSLNS	ACATCTTTGAACAGT	MQWFYQRPGGSLISVFY	ATGCAGTGGTTTTACCAACGTCCTGGGGGAAGTCTCATCAGCGTGTTCTAC	NPSGT	AATCCTTCTGGGACA	KQSGRLTSTTVIKERRSSLHISSSQITDSGTYL	AAGCAGAGTGGGAGACTGACATCCACAACAGTCATTAAAGAACGCCGCAGCTCTTTGCACATTTCCTCCTCCCAGATCACAGACTCAGGCACTTATCTC	CAMERGSAGNKLTF	TGTGCTATGGAACGAGGCAGTGCAGGGAACAAGCTAACTTTT	GIGTRVLVRP	GGAATCGGAACCAGGGTGCTGGTCAGGCCAG	27362	10	clonotype168_consensus_2	1	2	0.00156617	TRB:CASGGRVAEQFF;TRA:CAMERGSAGNKLTF	TRB:TGTGCCAGCGGTGGGCGGGTTGCTGAGCAGTTCTTC;TRA:TGTGCTATGGAACGAGGCAGTGCAGGGAACAAGCTAACTTTT
Con	15631	3270	0.793295	C2 proliferating Tex	Con_clonotype2	10+	clonotype2	ACTATCTAGGGATGGG-1_1	TRUE	ACTATCTAGGGATGGG-1_contig_1	TRUE	513	TRB	TRBV5		TRBJ1-4	TRBC1	TRUE	TRUE	NTKITQSPRYLILGRANKSLECEQH	AACACTAAAATTACTCAGTCACCAAGATATCTAATCCTGGGAAGAGCAAATAAGTCTTTGGAATGTGAGCAACAT	LGHNA	CTGGGACATAATGCT	MYWYKQSAEKPPELMFL	ATGTACTGGTATAAACAGAGCGCTGAGAAGCCGCCAGAGCTCATGTTTCTC	YNLKQL	TACAATCTTAAACAGTTG	IRNETVPSRFIPECPDSSKLLLHISAVDPEDSAVYF	ATTCGAAATGAGACGGTGCCCAGTCGTTTTATACCTGAATGCCCAGACAGCTCCAAGCTACTTTTACATATATCTGCCGTGGATCCAGAAGACTCAGCTGTCTATTTT	CASSQDSERLFF	TGTGCCAGCAGCCAAGACAGCGAAAGATTATTTTTC	GHGTKLSVL	GGTCATGGAACCAAGCTGTCTGTCCTGG	23926	8	clonotype2_consensus_1	1	29	0.0227095	TRB:CASSQDSERLFF;TRA:CAMREGLGTNAYKVIF	TRB:TGTGCCAGCAGCCAAGACAGCGAAAGATTATTTTTC;TRA:TGTGCTATGAGAGAGGGCTTGGGGACAAATGCTTACAAAGTCATCTTT
Con	9137	2442	0.864616	C3 proliferating Tem	Con_clonotype205	1	clonotype205	ACTATCTCATTTCAGG-1_1	TRUE	ACTATCTCATTTCAGG-1_contig_1	TRUE	504	TRB	TRBV29		TRBJ2-7	TRBC2	TRUE	TRUE	DMKVTQMPRYLIKRMGENVLLECGQD	GACATGAAAGTAACCCAGATGCCAAGATACCTGATCAAAAGAATGGGAGAGAATGTTTTGCTGGAATGTGGACAGGAC	MSHET	ATGAGCCATGAAACA	MYWYRQDPGLGLQLIYI	ATGTACTGGTATCGACAAGACCCTGGTCTGGGGCTACAGCTGATTTATATC	SYDVDS	TCATACGATGTTGATAGT	NSEGDIPKGYRVSRKKREHFSLILDSAKTNQTSVYF	AACAGCGAAGGAGACATCCCTAAAGGATACAGGGTCTCACGGAAGAAGCGGGAGCATTTCTCCCTGATTCTGGATTCTGCTAAAACAAACCAGACATCTGTGTACTTC	CASSWGVEQYF	TGTGCTAGCAGTTGGGGGGTTGAACAGTACTTC	GPGTRLTVL	GGTCCCGGCACCAGGCTCACGGTTTTAG	43430	16	clonotype205_consensus_1	1	1	0.000783085	TRB:CASSWGVEQYF;TRA:CVLSAGANTGKLTF	TRB:TGTGCTAGCAGTTGGGGGGTTGAACAGTACTTC;TRA:TGTGTTTTGAGCGCTGGAGCTAACACTGGAAAGCTCACGTTT	TRB:gene
Con	8285	2160	1.59324	C4 terminal Tex	Con_clonotype16	10+	clonotype16	ACTATCTTCCGCGGTA-1_1	TRUE	ACTATCTTCCGCGGTA-1_contig_1	TRUE	511	TRB	TRBV13-1		TRBJ1-5	TRBC1	TRUE	TRUE	EAAVTQSPRNKVTVTGGNVTLSCRQT	GAGGCTGCAGTCACCCAAAGCCCTAGAAACAAGGTGACAGTAACAGGAGGAAACGTGACATTGAGCTGTCGCCAGACT	NSHNY	AATAGCCACAACTAC	MYWYRQDTGHGLRLIHY	ATGTACTGGTATCGGCAGGACACTGGGCATGGGCTGAGGCTGATCCATTAC	SYGAGN	TCATATGGTGCTGGCAAC	LQIGDVPDGYKATRTTQEDFFLLLELASPSQTSLYF	CTTCAAATAGGAGATGTCCCTGATGGGTACAAGGCCACCAGAACAACGCAAGAAGACTTCTTCCTCCTGCTGGAATTGGCTTCTCCCTCTCAGACATCTTTGTACTTC	CASSASGYNQAPLF	TGTGCCAGCAGTGCCTCAGGGTACAACCAGGCTCCGCTTTTT	GEGTRLSVL	GGAGAGGGGACTCGACTCTCTGTTCTAG	54366	31	clonotype16_consensus_1	1	10	0.00783085	TRB:CASSASGYNQAPLF;TRA:CVLTSDSNYQLIW	TRB:TGTGCCAGCAGTGCCTCAGGGTACAACCAGGCTCCGCTTTTT;TRA:TGTGTTTTGACCTCGGATAGCAACTATCAGTTGATCTGG		TRB:gene
Con	7519	1881	1.10387	C4 terminal Tex	Con_clonotype6	10+	clonotype6	ACTGAGTGTTGCTCCT-1_1	TRUE	ACTGAGTGTTGCTCCT-1_contig_1	TRUE	560	TRA	TRAV4D-3		TRAJ9	TRAC	TRUE	TRUE	GDKVKQSPSALSLQEGTNSALRCNFS	GGAGATAAGGTGAAGCAAAGTCCCTCAGCGCTGAGTCTCCAAGAGGGAACCAATTCTGCTCTGAGATGCAATTTTTCT	IAATT	ATCGCTGCGACAACT	VQWFLQNPRGSLMNLFY	GTGCAGTGGTTCCTACAGAATCCCAGGGGCAGCCTCATGAATCTTTTTTAC	LVPGT	CTGGTGCCAGGAACA	KENGRLKSAFDSKESYSTLHIRDAQLEDSGTYF	AAGGAGAATGGGAGGTTAAAGTCAGCATTTGATTCTAAGGAGAGCTACAGCACCCTGCACATTAGGGATGCCCAGCTGGAGGACTCAGGCACTTACTTC	CAAEGDMGYKLTF	TGTGCTGCTGAGGGGGACATGGGCTACAAACTTACCTTC	GTGTSLLVDP	GGGACAGGAACAAGCTTGTTGGTTGATCCAA	20520	14	clonotype6_consensus_2	1	23	0.018011	TRB:CASSRDSYEQYF;TRA:CAAEGDMGYKLTF	TRB:TGTGCCAGCTCCCGGGACTCTTATGAACAGTACTTC;TRA:TGTGCTGCTGAGGGGGACATGGGCTACAAACTTACCTTC
Con	16182	3228	1.45223	C2 proliferating Tex	Con_clonotype128	2+	clonotype128	ACTGATGGTAAATGAC-1_1	TRUE	ACTGATGGTAAATGAC-1_contig_1	TRUE	517	TRA	TRAV7D-5		TRAJ30	TRAC	TRUE	TRUE	QQKVQQSPESLTVSEGAMASLNCTFS	CAGCAGAAGGTGCAGCAGAGCCCAGAATCCCTCACTGTCTCAGAGGGAGCCATGGCCTCTCTCAACTGCACTTTCAGT	DRSSDN	GATCGTTCTTCTGACAAC	FRWYRQHSGKGLEVLVS	TTCAGGTGGTACAGACAGCATTCTGGGAAAGGCCTTGAGGTGCTGGTGTCC	IFSDGE	ATCTTCTCTGATGGTGAA	KEEGSFTAHLNRASLHVFLHIREPQPSDSALYL	AAGGAAGAAGGCAGTTTTACAGCTCACCTCAATAGAGCCAGCCTGCATGTTTTCCTACACATCAGAGAGCCGCAACCCAGTGACTCTGCTCTCTACCTC	CAVHDTNAYKVIF	TGTGCAGTCCATGACACAAATGCTTACAAAGTCATCTTT	GKGTHLHVLP	GGAAAAGGGACACATCTTCATGTTCTCCCTA	40466	10	clonotype128_consensus_2	1	2	0.00156617	TRB:CASSQEGDSYEQYF;TRA:CAVHDTNAYKVIF	TRB:TGTGCCAGCAGCCAAGAGGGGGACTCCTATGAACAGTACTTC;TRA:TGTGCAGTCCATGACACAAATGCTTACAAAGTCATCTTT
Con	18756	3556	1.06099	C2 proliferating Tex	Con_clonotype339	1	clonotype339	ACTGATGGTGTATGGG-1_1	TRUE	ACTGATGGTGTATGGG-1_contig_1	TRUE	524	TRB	TRBV13-1	TRBD1	TRBJ2-5	TRBC2	TRUE	TRUE	EAAVTQSPRNKVTVTGGNVTLSCRQT	GAGGCTGCAGTCACCCAAAGCCCTAGAAACAAGGTGACAGTAACAGGAGGAAACGTGACATTGAGCTGTCGCCAGACT	NSHNY	AATAGCCACAACTAC	MYWYRQDTGHGLRLIHY	ATGTACTGGTATCGGCAGGACACTGGGCATGGGCTGAGGCTGATCCATTAC	SYGAGN	TCATATGGTGCTGGCAAC	LQIGDVPDGYKATRTTQEDFFLLLELASPSQTSLYF	CTTCAAATAGGAGATGTCCCTGATGGGTACAAGGCCACCAGAACAACGCAAGAAGACTTCTTCCTCCTGCTGGAATTGGCTTCTCCCTCTCAGACATCTTTGTACTTC	CASSDAGGGNQDTQYF	TGTGCCAGCAGTGATGCGGGAGGGGGCAACCAAGACACCCAGTACTTT	GPGTRLLVL	GGGCCAGGCACTCGGCTCCTCGTGTTAG	24890	23	clonotype339_consensus_1	1	1	0.000783085	TRB:CASSDAGGGNQDTQYF;TRA:CAVRDTEGADRLTF	TRB:TGTGCCAGCAGTGATGCGGGAGGGGGCAACCAAGACACCCAGTACTTT;TRA:TGTGCTGTGAGGGATACAGAAGGTGCAGATAGACTCACCTTT		TRB:gene
Con	13429	2922	1.44463	C3 proliferating Tem	Con_clonotype404	1	clonotype404	ACTGCTCGTGAGTATA-1_1	TRUE	ACTGCTCGTGAGTATA-1_contig_1	TRUE	525	TRB	TRBV5		TRBJ2-1	TRBC2	TRUE	TRUE	NTKITQSPRYLILGRANKSLECEQH	AACACTAAAATTACTCAGTCACCAAGATATCTAATCCTGGGAAGAGCAAATAAGTCTTTGGAATGTGAGCAACAT	LGHNA	CTGGGACATAATGCT	MYWYKQSAEKPPELMFL	ATGTACTGGTATAAACAGAGCGCTGAGAAGCCGCCAGAGCTCATGTTTCTC	YNLKQL	TACAATCTTAAACAGTTG	IRNETVPSRFIPECPDSSKLLLHISAVDPEDSAVYF	ATTCGAAATGAGACGGTGCCCAGTCGTTTTATACCTGAATGCCCAGACAGCTCCAAGCTACTTTTACATATATCTGCCGTGGATCCAGAAGACTCAGCTGTCTATTTT	CASSQDFWGYYAEQFF	TGTGCCAGCAGCCAAGATTTCTGGGGGTACTATGCTGAGCAGTTCTTC	GPGTRLTVL	GGACCAGGGACACGACTCACCGTCCTAG	56958	29	clonotype404_consensus_1	1	1	0.000783085	TRB:CASSQDFWGYYAEQFF;TRA:CAASPGGNNKLTF;TRA:CAMRENQGGSAKLIF	TRB:TGTGCCAGCAGCCAAGATTTCTGGGGGTACTATGCTGAGCAGTTCTTC;TRA:TGTGCTGCAAGTCCTGGAGGCAATAATAAGCTGACTTTT;TRA:TGTGCTATGAGAGAGAATCAAGGAGGGTCTGCGAAGCTCATCTTT
Con	19671	3638	1.11331	C2 proliferating Tex	Con_clonotype40	2+	clonotype40	ACTGTCCAGAGATGAG-1_1	TRUE	ACTGTCCAGAGATGAG-1_contig_1	TRUE	594	TRB	TRBV12-2+TRBV13-2	TRBD1	TRBJ2-7	TRBC2	TRUE	TRUE	EAAVTQSPRNKVAVTGGKVTLSCNQT	GAGGCTGCAGTCACCCAAAGCCCAAGAAACAAGGTGGCAGTAACAGGAGGAAAGGTGACATTGAGCTGTAATCAGACT	NNHNN	AATAACCACAACAAC	MYWYRQDTGHGLRLIHY	ATGTACTGGTATCGGCAGGACACGGGGCATGGGCTGAGGCTGATCCATTAT	SYGAGS	TCATATGGTGCTGGCAGC	TEKGDIPDGYKASRPSQENFSLILELATPSQTSVYF	ACTGAGAAAGGAGATATCCCTGATGGATACAAGGCCTCCAGACCAAGCCAAGAGAACTTCTCCCTCATTCTGGAGTTGGCTACCCCCTCTCAGACATCAGTGTACTTC	CASGGQGEQYF	TGTGCCAGCGGTGGACAGGGTGAACAGTACTTC	GPGTRLTVL	GGTCCCGGCACCAGGCTCACGGTTTTAG	30450	13	clonotype40_consensus_1	1	5	0.00391543	TRB:CASGGQGEQYF;TRA:CALNYAQGLTF	TRB:TGTGCCAGCGGTGGACAGGGTGAACAGTACTTC;TRA:TGTGCTCTGAACTATGCCCAGGGATTAACCTTC
Con	8964	2225	1.20482	C4 terminal Tex	Con_clonotype1	10+	clonotype1	ACTGTCCAGTGCTGCC-1_1	TRUE	ACTGTCCAGTGCTGCC-1_contig_1	TRUE	513	TRB	TRBV5		TRBJ1-4	TRBC1	TRUE	TRUE	NTKITQSPRYLILGRANKSLECEQH	AACACTAAAATTACTCAGTCACCAAGATATCTAATCCTGGGAAGAGCAAATAAGTCTTTGGAATGTGAGCAACAT	LGHNA	CTGGGACATAATGCT	MYWYKQSAEKPPELMFL	ATGTACTGGTATAAACAGAGCGCTGAGAAGCCGCCAGAGCTCATGTTTCTC	YNLKQL	TACAATCTTAAACAGTTG	IRNETVPSRFIPECPDSSKLLLHISAVDPEDSAVYF	ATTCGAAATGAGACGGTGCCCAGTCGTTTTATACCTGAATGCCCAGACAGCTCCAAGCTACTTTTACATATATCTGCCGTGGATCCAGAAGACTCAGCTGTCTATTTT	CASSQDSERLFF	TGTGCCAGCAGCCAAGACAGCGAAAGATTATTTTTC	GHGTKLSVL	GGTCATGGAACCAAGCTGTCTGTCCTGG	12876	9	clonotype1_consensus_1	1	92	0.0720439	TRB:CASSQDSERLFF;TRA:CAMREGLGTNAYKVIF	TRB:TGTGCCAGCAGCCAAGACAGCGAAAGATTATTTTTC;TRA:TGTGCTATGAGAGAGGGCTTGGGGACAAATGCTTACAAAGTCATCTTT
Con	2690	1141	3.2342	C2 proliferating Tex	Con_clonotype8	10+	clonotype8	ACTTACTAGAAGCCCA-1_1	TRUE	ACTTACTAGAAGCCCA-1_contig_1	TRUE	625	TRA	TRAV16N		TRAJ22	TRAC	TRUE	TRUE	AQKVTQTQTSISVVEKTTVTMDCVYE	GCCCAGAAGGTAACACAGACTCAGACTTCAATTTCTGTGGTGGAGAAGACAACGGTGACAATGGACTGTGTGTATGAA	TRDSSYF	ACCCGGGACAGTTCTTACTTC	LFWYKQTASGEIVFLIR	TTATTCTGGTACAAGCAAACAGCAAGTGGGGAAATAGTTTTCCTTATTCGT	QDSYKKEN	CAGGACTCTTACAAAAAGGAAAAT	ATVGHYSLNFQKPKSSIGLIITATQIEDSAVYF	GCAACAGTGGGTCATTATTCTCTGAACTTTCAGAAGCCAAAAAGTTCCATCGGACTCATCATCACCGCCACACAGATTGAGGACTCAGCAGTATATTTC	CAMRESLASSGSWQLIF	TGTGCTATGAGAGAGTCCCTTGCATCTTCTGGCAGCTGGCAACTCATCTTT	GSGTQLTVMP	GGATCTGGAACCCAACTGACAGTTATGCCTG	1662	2	clonotype8_consensus_2	3	16	0.0125294	TRB:CASSRDSQAPLF;TRA:CAMRESLASSGSWQLIF	TRB:TGTGCCAGCAGCCGGGACAGCCAGGCTCCGCTTTTT;TRA:TGTGCTATGAGAGAGTCCCTTGCATCTTCTGGCAGCTGGCAACTCATCTTT		TRB:gene
Con	4144	1367	1.71332	C1 intermediate Tex	Con_clonotype26	2+	clonotype26	ACTTTCATCATCACCC-1_1	TRUE	ACTTTCATCATCACCC-1_contig_1	TRUE	527	TRB	TRBV20		TRBJ1-1	TRBC1	TRUE	TRUE	GALVYQYPRRTICKSGTSMRMECQAV	GGAGCACTCGTCTATCAATATCCCAGAAGAACCATCTGTAAGAGTGGAACTTCCATGAGGATGGAGTGTCAAGCTGTG	GFQATS	GGTTTTCAGGCAACTTCT	VAWYRQSPQKTFELIAL	GTAGCTTGGTATCGTCAATCGCCTCAAAAGACATTTGAACTGATAGCACTT	STVNSAI	TCTACTGTGAACTCAGCAATC	KYEQNFTQEKFPISHPNLSFSSMTVLNAYLEDRGLYL	AAATATGAACAAAATTTTACCCAGGAAAAATTTCCCATCAGTCATCCCAACTTATCCTTTTCATCTATGACAGTTTTAAATGCATATCTTGAAGACAGAGGCTTATATCTC	CGARVTTEVFF	TGTGGTGCTAGGGTGACAACAGAAGTCTTCTTT	GKGTRLTVV	GGTAAAGGAACCAGACTCACAGTTGTAG	19550	9	clonotype26_consensus_1	2	7	0.0054816	TRB:CGARVTTEVFF;TRA:CALDSNYQLIW	TRB:TGTGGTGCTAGGGTGACAACAGAAGTCTTCTTT;TRA:TGTGCTCTGGATAGCAACTATCAGTTGATCTGG
Con	5728	1736	2.02514	C3 proliferating Tem	Con_clonotype21	2+	clonotype21	AGAATAGCACCTCGTT-1_1	TRUE	AGAATAGCACCTCGTT-1_contig_1	TRUE	518	TRB	TRBV13-1		TRBJ1-6	TRBC1	TRUE	TRUE	EAAVTQSPRNKVTVTGGNVTLSCRQT	GAGGCTGCAGTCACCCAAAGCCCTAGAAACAAGGTGACAGTAACAGGAGGAAACGTGACATTGAGCTGTCGCCAGACT	NSHNY	AATAGCCACAACTAC	MYWYRQDTGHGLRLIHY	ATGTACTGGTATCGGCAGGACACTGGGCATGGGCTGAGGCTGATCCATTAC	SYGAGN	TCATATGGTGCTGGCAAC	LQIGDVPDGYKATRTTQEDFFLLLELASPSQTSLYF	CTTCAAATAGGAGATGTCCCTGATGGGTACAAGGCCACCAGAACAACGCAAGAAGACTTCTTCCTCCTGCTGGAATTGGCTTCTCCCTCTCAGACATCTTTGTACTTC	CASSGTAYNSPLYF	TGTGCCAGCAGTGGGACAGCCTATAATTCGCCCCTCTACTTT	AAGTRLTVT	GCGGCAGGCACCCGGCTCACTGTGACAG	23560	10	clonotype21_consensus_1	1	8	0.00626468	TRB:CASSGTAYNSPLYF;TRA:CAASDDTNAYKVIF	TRB:TGTGCCAGCAGTGGGACAGCCTATAATTCGCCCCTCTACTTT;TRA:TGTGCTGCAAGTGATGACACAAATGCTTACAAAGTCATCTTT		TRB:gene
Con	6710	1720	1.54993	C4 terminal Tex	Con_clonotype4	10+	clonotype4	AGACGTTAGATGCCAG-1_1	TRUE	AGACGTTAGATGCCAG-1_contig_1	TRUE	718	TRB	TRBV19		TRBJ2-4	TRBC2	TRUE	TRUE	GGIITQTPKFLIGQEGQKLTLKCQQN	GGTGGCATCATTACTCAGACACCCAAATTCCTGATTGGTCAGGAAGGGCAAAAACTGACCTTGAAATGTCAACAGAAT	FNHDT	TTCAATCATGATACA	MYWYRQDSGKGLRLIYY	ATGTACTGGTACCGACAGGATTCAGGGAAAGGATTGAGACTGATCTACTAT	SITEND	TCAATAACTGAAAACGAT	LQKGDLSEGYDASREKKSSFSLTVTSAQKNEMAVFL	CTTCAAAAAGGCGATCTATCTGAAGGCTATGATGCGTCTCGAGAGAAGAAGTCATCTTTTTCTCTCACTGTGACATCTGCCCAGAAGAACGAGATGGCCGTTTTTCTC	CASSIGGPQNTLYF	TGTGCCAGCAGTATTGGGGGGCCTCAAAACACCTTGTACTTT	GAGTRLSVL	GGTGCGGGCACCCGACTATCGGTGCTAG	33090	15	clonotype4_consensus_1	1	25	0.0195771	TRB:CASSIGGPQNTLYF;TRA:CAHYNVGDNSKLIW	TRB:TGTGCCAGCAGTATTGGGGGGCCTCAAAACACCTTGTACTTT;TRA:TGTGCCCATTATAATGTTGGTGACAACAGTAAGCTGATTTGG		TRB:gene
Con	12425	2891	1.4004	C2 proliferating Tex	Con_clonotype8	10+	clonotype8	AGACGTTCAAGACACG-1_1	TRUE	AGACGTTCAAGACACG-1_contig_1	TRUE	712	TRB	TRBV19		TRBJ1-5	TRBC1	TRUE	TRUE	GGIITQTPKFLIGQEGQKLTLKCQQN	GGTGGCATCATTACTCAGACACCCAAATTCCTGATTGGTCAGGAAGGGCAAAAACTGACCTTGAAATGTCAACAGAAT	FNHDT	TTCAATCATGATACA	MYWYRQDSGKGLRLIYY	ATGTACTGGTACCGACAGGATTCAGGGAAAGGATTGAGACTGATCTACTAT	SITEND	TCAATAACTGAAAACGAT	LQKGDLSEGYDASREKKSSFSLTVTSAQKNEMAVFL	CTTCAAAAAGGCGATCTATCTGAAGGCTATGATGCGTCTCGAGAGAAGAAGTCATCTTTTTCTCTCACTGTGACATCTGCCCAGAAGAACGAGATGGCCGTTTTTCTC	CASSRDSQAPLF	TGTGCCAGCAGCCGGGACAGCCAGGCTCCGCTTTTT	GEGTRLSVL	GGAGAGGGGACTCGACTCTCTGTTCTAG	34588	31	clonotype8_consensus_1	1	16	0.0125294	TRB:CASSRDSQAPLF;TRA:CAMRESLASSGSWQLIF	TRB:TGTGCCAGCAGCCGGGACAGCCAGGCTCCGCTTTTT;TRA:TGTGCTATGAGAGAGTCCCTTGCATCTTCTGGCAGCTGGCAACTCATCTTT		TRB:gene
Con	5463	1707	0.805418	C4 terminal Tex	Con_clonotype73	2+	clonotype73	AGACGTTGTGTTAAGA-1_1	TRUE	AGACGTTGTGTTAAGA-1_contig_1	TRUE	692	TRB	TRBV19		TRBJ1-5	TRBC1	TRUE	TRUE	GGIITQTPKFLIGQEGQKLTLKCQQN	GGTGGCATCATTACTCAGACACCCAAATTCCTGATTGGTCAGGAAGGGCAAAAACTGACCTTGAAATGTCAACAGAAT	FNHDT	TTCAATCATGATACA	MYWYRQDSGKGLRLIYY	ATGTACTGGTACCGACAGGATTCAGGGAAAGGATTGAGACTGATCTACTAT	SITEND	TCAATAACTGAAAACGAT	LQKGDLSEGYDASREKKSSFSLTVTSAQKNEMAVFL	CTTCAAAAAGGCGATCTATCTGAAGGCTATGATGCGTCTCGAGAGAAGAAGTCATCTTTTTCTCTCACTGTGACATCTGCCCAGAAGAACGAGATGGCCGTTTTTCTC	CASSRDSQAPLF	TGTGCCAGCAGCCGGGACAGCCAGGCTCCGCTTTTT	GEGTRLSVL	GGAGAGGGGACTCGACTCTCTGTTCTAG	29344	15	clonotype73_consensus_1	1	3	0.00234926	TRB:CASSRDSQAPLF	TRB:TGTGCCAGCAGCCGGGACAGCCAGGCTCCGCTTTTT		TRB:gene
Con	5257	1554	1.92125	C4 terminal Tex	Con_clonotype97	2+	clonotype97	AGAGCGAAGCCGCCTA-1_1	TRUE	AGAGCGAAGCCGCCTA-1_contig_1	TRUE	554	TRA	TRAV13N-1		TRAJ32	TRAC	TRUE	TRUE	GQQVQQSPTSLVLQEGENAELQCNFS	GGACAGCAAGTGCAGCAGAGTCCCACGTCCTTGGTTCTGCAGGAGGGGGAAAACGCAGAGCTGCAGTGTAACTTTTCC	TSLNS	ACATCTTTGAACAGT	MQWFYQRPGGSLISVFY	ATGCAGTGGTTTTACCAACGTCCTGGGGGAAGTCTCATCAGCGTGTTCTAC	NPSGT	AATCCTTCTGGGACA	KQSGRLTSTTVIKERRSSLHISSSQITDSGTYL	AAGCAGAGTGGGAGACTGACATCCACAACAGTCATTAAAGAACGCCGCAGCTCTTTGCACATTTCCTCCTCCCAGATCACAGACTCAGGCACTTATCTC	CAMDPHYGSSGNKLIF	TGTGCTATGGACCCACATTATGGGAGCAGTGGCAACAAGCTCATCTTT	GIGTLLSVKP	GGAATTGGGACTCTGCTTTCTGTCAAGCCAA	17726	4	clonotype97_consensus_2	1	3	0.00234926	TRB:CASSRDSQDTQYF;TRA:CAMDPHYGSSGNKLIF	TRB:TGTGCCAGCTCTCGGGACAGCCAAGACACCCAGTACTTT;TRA:TGTGCTATGGACCCACATTATGGGAGCAGTGGCAACAAGCTCATCTTT
Con	8834	2243	0.679194	C2 proliferating Tex	Con_clonotype3	10+	clonotype3	AGAGCTTCAGCATGAG-1_1	TRUE	AGAGCTTCAGCATGAG-1_contig_1	TRUE	566	TRA	TRAV3-3		TRAJ49	TRAC	TRUE	TRUE	GEQVEQRPPHLSVREGDSAVITCTYT	GGCGAGCAGGTGGAGCAGCGCCCTCCTCACCTGAGTGTCCGGGAGGGAGACAGTGCCGTTATCACCTGCACCTACACA	DPNSYY	GACCCTAACAGTTATTAC	FFWYKQEPGASLQLLMK	TTCTTCTGGTACAAGCAAGAGCCGGGGGCAAGTCTTCAGTTGCTTATGAAG	VFSSTEI	GTTTTCTCAAGTACGGAAATA	NEGQGFTVLLNKKDKRLSLNLTAAHPGDSAAYF	AACGAAGGACAAGGATTCACTGTCCTACTGAACAAGAAAGACAAACGACTCTCTCTGAACCTCACAGCTGCCCATCCTGGGGACTCAGCCGCGTACTTC	CAVSGATGYQNFYF	TGCGCAGTCAGTGGGGCCACGGGTTACCAGAACTTCTATTTT	GKGTSLTVIP	GGGAAAGGAACAAGTTTGACTGTCATTCCAA	13502	9	clonotype3_consensus_3	1	26	0.0203602	TRB:CASGGQGAEQFF;TRA:CAGITGSGGKLTL;TRA:CAVSGATGYQNFYF	TRB:TGTGCCAGCGGTGGACAGGGTGCTGAGCAGTTCTTC;TRA:TGCGCAGGCATTACTGGCAGTGGTGGAAAACTCACTTTG;TRA:TGCGCAGTCAGTGGGGCCACGGGTTACCAGAACTTCTATTTT
Con	12478	2914	1.11396	C2 proliferating Tex	Con_clonotype1	10+	clonotype1	AGAGTGGCATATACCG-1_1	TRUE	AGAGTGGCATATACCG-1_contig_1	TRUE	513	TRB	TRBV5		TRBJ1-4	TRBC1	TRUE	TRUE	NTKITQSPRYLILGRANKSLECEQH	AACACTAAAATTACTCAGTCACCAAGATATCTAATCCTGGGAAGAGCAAATAAGTCTTTGGAATGTGAGCAACAT	LGHNA	CTGGGACATAATGCT	MYWYKQSAEKPPELMFL	ATGTACTGGTATAAACAGAGCGCTGAGAAGCCGCCAGAGCTCATGTTTCTC	YNLKQL	TACAATCTTAAACAGTTG	IRNETVPSRFIPECPDSSKLLLHISAVDPEDSAVYF	ATTCGAAATGAGACGGTGCCCAGTCGTTTTATACCTGAATGCCCAGACAGCTCCAAGCTACTTTTACATATATCTGCCGTGGATCCAGAAGACTCAGCTGTCTATTTT	CASSQDSERLFF	TGTGCCAGCAGCCAAGACAGCGAAAGATTATTTTTC	GHGTKLSVL	GGTCATGGAACCAAGCTGTCTGTCCTGG	24572	12	clonotype1_consensus_1	1	92	0.0720439	TRB:CASSQDSERLFF;TRA:CAMREGLGTNAYKVIF	TRB:TGTGCCAGCAGCCAAGACAGCGAAAGATTATTTTTC;TRA:TGTGCTATGAGAGAGGGCTTGGGGACAAATGCTTACAAAGTCATCTTT
Con	8223	2036	1.37419	C4 terminal Tex	Con_clonotype7	10+	clonotype7	AGATTGCTCACGATGT-1_1	TRUE	AGATTGCTCACGATGT-1_contig_1	TRUE	518	TRB	TRBV13-1	TRBD2	TRBJ2-1	TRBC2	TRUE	TRUE	EAAVTQSPRNKVTVTGGNVTLSCRQT	GAGGCTGCAGTCACCCAAAGCCCTAGAAACAAGGTGACAGTAACAGGAGGAAACGTGACATTGAGCTGTCGCCAGACT	NSHNY	AATAGCCACAACTAC	MYWYRQDTGHGLRLIHY	ATGTACTGGTATCGGCAGGACACTGGGCATGGGCTGAGGCTGATCCATTAC	SYGAGN	TCATATGGTGCTGGCAAC	LQIGDVPDGYKATRTTQEDFFLLLELASPSQTSLYF	CTTCAAATAGGAGATGTCCCTGATGGGTACAAGGCCACCAGAACAACGCAAGAAGACTTCTTCCTCCTGCTGGAATTGGCTTCTCCCTCTCAGACATCTTTGTACTTC	CASSGTGGGAEQFF	TGTGCCAGCAGTGGGACTGGGGGGGGGGCTGAGCAGTTCTTC	GPGTRLTVL	GGACCAGGGACACGACTCACCGTCCTAG	55706	23	clonotype7_consensus_1	1	20	0.0156617	TRB:CASSGTGGGAEQFF;TRA:CAASVGDYSNNRLTL	TRB:TGTGCCAGCAGTGGGACTGGGGGGGGGGCTGAGCAGTTCTTC;TRA:TGTGCTGCAAGTGTAGGGGACTACAGCAACAACAGACTTACTTTG		TRB:gene
Con	6728	1700	1.21879	C4 terminal Tex	Con_clonotype1	10+	clonotype1	AGCCTAAAGCAATATG-1_1	TRUE	AGCCTAAAGCAATATG-1_contig_1	TRUE	546	TRA	TRAV16N		TRAJ30	TRAC	TRUE	TRUE	AQKVTQTQTSISVVEKTTVTMDCVYE	GCCCAGAAGGTAACACAGACTCAGACTTCAATTTCTGTGGTGGAGAAGACAACGGTGACAATGGACTGTGTGTATGAA	TRDSSYF	ACCCGGGACAGTTCTTACTTC	LFWYKQTASGEIVFLIR	TTATTCTGGTACAAGCAAACAGCAAGTGGGGAAATAGTTTTCCTTATTCGT	QDSYKKEN	CAGGACTCTTACAAAAAGGAAAAT	ATVGHYSLNFQKPKSSIGLIITATQIEDSAVYF	GCAACAGTGGGTCATTATTCTCTGAACTTTCAGAAGCCAAAAAGTTCCATCGGACTCATCATCACCGCCACACAGATTGAGGACTCAGCAGTATATTTC	CAMREGLGTNAYKVIF	TGTGCTATGAGAGAGGGCTTGGGGACAAATGCTTACAAAGTCATCTTT	GKGTHLHVLP	GGAAAAGGGACACATCTTCATGTTCTCCCTA	13852	5	clonotype1_consensus_2	1	92	0.0720439	TRB:CASSQDSERLFF;TRA:CAMREGLGTNAYKVIF	TRB:TGTGCCAGCAGCCAAGACAGCGAAAGATTATTTTTC;TRA:TGTGCTATGAGAGAGGGCTTGGGGACAAATGCTTACAAAGTCATCTTT
Con	7891	2064	2.20504	C5 early active T	Con_clonotype248	1	clonotype248	AGCGGTCTCGCCAAAT-1_1	TRUE	AGCGGTCTCGCCAAAT-1_contig_1	TRUE	516	TRB	TRBV31		TRBJ2-5	TRBC2	TRUE	TRUE	AQTIHQWPVAEIKAVGSPLSLGCTIK	GCTCAGACTATCCATCAATGGCCAGTTGCCGAGATCAAGGCTGTGGGCAGCCCACTGTCTCTGGGGTGTACCATAAAG	GKSSPN	GGGAAATCAAGCCCTAAC	LYWYWQATGGTLQQLFY	CTCTACTGGTACTGGCAGGCCACAGGAGGCACCCTCCAGCAACTCTTCTAC	SITVG	TCTATTACTGTTGGC	QVESVVQLNLSASRPKDDQFILSTEKLLLSHSGFYL	CAGGTAGAGTCGGTGGTGCAACTGAACCTCTCAGCTTCCAGGCCGAAGGACGACCAATTCATCCTAAGCACGGAGAAGCTGCTTCTCAGCCACTCTGGCTTCTACCTC	CAWSWLGGQDTQYF	TGTGCCTGGAGTTGGCTGGGGGGTCAAGACACCCAGTACTTT	GPGTRLLVL	GGGCCAGGCACTCGGCTCCTCGTGTTAG	64314	19	clonotype248_consensus_1	1	1	0.000783085	TRB:CAWSWLGGQDTQYF;TRA:CAASELMDYANKMIF	TRB:TGTGCCTGGAGTTGGCTGGGGGGTCAAGACACCCAGTACTTT;TRA:TGTGCAGCTAGTGAGCTCATGGACTATGCAAACAAGATGATCTTT
Con	13387	3001	1.11302	C3 proliferating Tem	Con_clonotype288	1	clonotype288	AGCGTATAGGCCATAG-1_1	TRUE	AGCGTATAGGCCATAG-1_contig_1	TRUE	568	TRA	TRAV3D-3		TRAJ26	TRAC	TRUE	TRUE	GEQVEQRPPHLSVREGDSAVIICTYT	GGCGAGCAGGTGGAGCAGCGCCCTCCTCACCTGAGTGTCCGGGAGGGAGACAGTGCCGTTATCATCTGCACCTACACA	DPNSYY	GACCCTAACAGTTATTAC	FFWYKQEPGAGLQLLMK	TTCTTCTGGTACAAGCAAGAGCCGGGGGCAGGTCTTCAGTTGCTTATGAAG	VFSSTEI	GTTTTCTCAAGTACGGAAATA	NEGQGFTVLLNKKDKQLSLNLTAAHPGDSAVYF	AACGAAGGACAAGGATTCACTGTCCTACTGAACAAGAAAGACAAACAACTCTCTCTGAACCTCACAGCTGCCCATCCTGGGGACTCAGCCGTGTACTTC	CAVSAYAQGLTF	TGCGCAGTCAGTGCATATGCCCAGGGATTAACCTTC	GLGTRVSVFP	GGTCTTGGCACCAGAGTATCTGTGTTTCCCT	22812	14	clonotype288_consensus_2	1	1	0.000783085	TRB:CASRSGTGLYEQYF;TRA:CAVSAYAQGLTF	TRB:TGTGCCAGCAGGTCCGGGACTGGGCTCTATGAACAGTACTTC;TRA:TGCGCAGTCAGTGCATATGCCCAGGGATTAACCTTC		TRB:gene
Con	11472	2518	2.03975	C2 proliferating Tex	Con_clonotype79	2+	clonotype79	AGCTCTCCATCAGTAC-1_1	TRUE	AGCTCTCCATCAGTAC-1_contig_1	TRUE	549	TRB	TRBV16	TRBD1	TRBJ2-7	TRBC2	TRUE	TRUE	NAGVIQTPRHKVTGKGQEATLWCEPI	AATGCTGGTGTCATCCAAACACCTAGGCACAAGGTGACAGGGAAGGGACAAGAAGCAACTCTGTGGTGTGAGCCAATT	SGHSA	TCAGGACATAGTGCT	VFWYRQTIVQGLEFLTY	GTTTTCTGGTACAGACAGACCATTGTGCAGGGCCTGGAGTTCCTGACTTAC	FRNQAP	TTTCGAAATCAAGCTCCT	IDDSGMPKERFSAQMPNQSHSTLKIQSTQPQDSAVYL	ATAGATGATTCAGGGATGCCCAAGGAACGATTCTCAGCTCAGATGCCCAATCAGTCGCACTCAACTCTGAAGATCCAGAGCACGCAACCCCAGGACTCAGCGGTGTATCTT	CASSLGDRAYEQYF	TGTGCAAGCAGCTTAGGGGACAGGGCCTATGAACAGTACTTC	GPGTRLTVL	GGTCCCGGCACCAGGCTCACGGTTTTAG	40662	17	clonotype79_consensus_1	1	3	0.00234926	TRB:CASSLGDRAYEQYF;TRA:CAVSLDYSNNRLTL	TRB:TGTGCAAGCAGCTTAGGGGACAGGGCCTATGAACAGTACTTC;TRA:TGTGCTGTGAGCCTCGACTACAGCAACAACAGACTTACTTTG
Con	8020	1843	1.1596	C4 terminal Tex	Con_clonotype1	10+	clonotype1	AGCTCTCGTTATGCGT-1_1	TRUE	AGCTCTCGTTATGCGT-1_contig_1	TRUE	513	TRB	TRBV5		TRBJ1-4	TRBC1	TRUE	TRUE	NTKITQSPRYLILGRANKSLECEQH	AACACTAAAATTACTCAGTCACCAAGATATCTAATCCTGGGAAGAGCAAATAAGTCTTTGGAATGTGAGCAACAT	LGHNA	CTGGGACATAATGCT	MYWYKQSAEKPPELMFL	ATGTACTGGTATAAACAGAGCGCTGAGAAGCCGCCAGAGCTCATGTTTCTC	YNLKQL	TACAATCTTAAACAGTTG	IRNETVPSRFIPECPDSSKLLLHISAVDPEDSAVYF	ATTCGAAATGAGACGGTGCCCAGTCGTTTTATACCTGAATGCCCAGACAGCTCCAAGCTACTTTTACATATATCTGCCGTGGATCCAGAAGACTCAGCTGTCTATTTT	CASSQDSERLFF	TGTGCCAGCAGCCAAGACAGCGAAAGATTATTTTTC	GHGTKLSVL	GGTCATGGAACCAAGCTGTCTGTCCTGG	36578	11	clonotype1_consensus_1	1	92	0.0720439	TRB:CASSQDSERLFF;TRA:CAMREGLGTNAYKVIF	TRB:TGTGCCAGCAGCCAAGACAGCGAAAGATTATTTTTC;TRA:TGTGCTATGAGAGAGGGCTTGGGGACAAATGCTTACAAAGTCATCTTT
Con	8551	1959	1.16945	C4 terminal Tex	Con_clonotype5	10+	clonotype5	AGGCCACCACGAAGCA-1_1	TRUE	AGGCCACCACGAAGCA-1_contig_1	TRUE	511	TRB	TRBV13-1		TRBJ1-6	TRBC1	TRUE	TRUE	EAAVTQSPRNKVTVTGGNVTLSCRQT	GAGGCTGCAGTCACCCAAAGCCCTAGAAACAAGGTGACAGTAACAGGAGGAAACGTGACATTGAGCTGTCGCCAGACT	NSHNY	AATAGCCACAACTAC	MYWYRQDTGHGLRLIHY	ATGTACTGGTATCGGCAGGACACTGGGCATGGGCTGAGGCTGATCCATTAC	SYGAGN	TCATATGGTGCTGGCAAC	LQIGDVPDGYKATRTTQEDFFLLLELASPSQTSLYF	CTTCAAATAGGAGATGTCCCTGATGGGTACAAGGCCACCAGAACAACGCAAGAAGACTTCTTCCTCCTGCTGGAATTGGCTTCTCCCTCTCAGACATCTTTGTACTTC	CASSGTAYNSPLYF	TGTGCCAGCAGTGGGACAGCTTATAATTCGCCCCTCTACTTT	AAGTRLTVT	GCGGCAGGCACCCGGCTCACTGTGACAG	31440	30	clonotype5_consensus_1	1	24	0.018794	TRB:CASSGTAYNSPLYF;TRA:CAASDDTNAYKVIF	TRB:TGTGCCAGCAGTGGGACAGCTTATAATTCGCCCCTCTACTTT;TRA:TGTGCTGCAAGCGATGACACAAATGCTTACAAAGTCATCTTT		TRB:gene
Con	15544	3329	1.3703	C2 proliferating Tex	Con_clonotype6	10+	clonotype6	AGGCCGTGTCTAACGT-1_1	TRUE	AGGCCGTGTCTAACGT-1_contig_1	TRUE	597	TRB	TRBV12-2		TRBJ2-7	TRBC2	TRUE	TRUE	NSGVVQSPRYIIKGKGERSILKCIPI	AATTCTGGGGTTGTCCAGTCTCCAAGATACATAATCAAAGGAAAGGGAGAAAGGTCCATTCTAAAATGTATTCCCATC	SGHLS	TCTGGACATCTCTCT	VAWYQQTQGQELKFFIQ	GTGGCCTGGTATCAACAGACTCAGGGGCAGGAACTAAAGTTCTTCATTCAG	HYDKME	CATTATGATAAAATGGAG	RDKGNLPSRFSVQQFDDYHSEMNMSALELEDSAVYF	AGAGATAAAGGAAACCTGCCCAGCAGATTCTCAGTCCAACAGTTTGATGACTATCACTCTGAGATGAACATGAGTGCCTTGGAGCTAGAGGACTCTGCCGTGTACTTC	CASSRDSYEQYF	TGTGCCAGCTCCCGGGACTCTTATGAACAGTACTTC	GPGTRLTVL	GGTCCCGGCACCAGGCTCACGGTTTTAG	38990	32	clonotype6_consensus_1	1	23	0.018011	TRB:CASSRDSYEQYF;TRA:CAAEGDMGYKLTF	TRB:TGTGCCAGCTCCCGGGACTCTTATGAACAGTACTTC;TRA:TGTGCTGCTGAGGGGGACATGGGCTACAAACTTACCTTC
Con	8503	2150	1.29366	C4 terminal Tex	Con_clonotype6	10+	clonotype6	AGGGATGGTTCAGTAC-1_1	TRUE	AGGGATGGTTCAGTAC-1_contig_1	TRUE	575	TRA	TRAV4D-3		TRAJ9	TRAC	TRUE	TRUE	GDKVKQSPSALSLQEGTNSALRCNFS	GGAGATAAGGTGAAGCAAAGTCCCTCAGCGCTGAGTCTCCAAGAGGGAACCAATTCTGCTCTGAGATGCAATTTTTCT	IAATT	ATCGCTGCGACAACT	VQWFLQNPRGSLMNLFY	GTGCAGTGGTTCCTACAGAATCCCAGGGGCAGCCTCATGAATCTTTTTTAC	LVPGT	CTGGTGCCAGGAACA	KENGRLKSAFDSKESYSTLHIRDAQLEDSGTYF	AAGGAGAATGGGAGGTTAAAGTCAGCATTTGATTCTAAGGAGAGCTACAGCACCCTGCACATTAGGGATGCCCAGCTGGAGGACTCAGGCACTTACTTC	CAAEGDMGYKLTF	TGTGCTGCTGAGGGGGACATGGGCTACAAACTTACCTTC	GTGTSLLVDP	GGGACAGGAACAAGCTTGTTGGTTGATCCAA	19738	13	clonotype6_consensus_2	1	23	0.018011	TRB:CASSRDSYEQYF;TRA:CAAEGDMGYKLTF	TRB:TGTGCCAGCTCCCGGGACTCTTATGAACAGTACTTC;TRA:TGTGCTGCTGAGGGGGACATGGGCTACAAACTTACCTTC
Con	6771	1763	1.46212	C1 intermediate Tex	Con_clonotype26	2+	clonotype26	AGGGTGAAGGGCACTA-1_1	TRUE	AGGGTGAAGGGCACTA-1_contig_1	TRUE	523	TRB	TRBV20		TRBJ1-1	TRBC1	TRUE	TRUE	GALVYQYPRRTICKSGTSMRMECQAV	GGAGCACTCGTCTATCAATATCCCAGAAGAACCATCTGTAAGAGTGGAACTTCCATGAGGATGGAGTGTCAAGCTGTG	GFQATS	GGTTTTCAGGCAACTTCT	VAWYRQSPQKTFELIAL	GTAGCTTGGTATCGTCAATCGCCTCAAAAGACATTTGAACTGATAGCACTT	STVNSAI	TCTACTGTGAACTCAGCAATC	KYEQNFTQEKFPISHPNLSFSSMTVLNAYLEDRGLYL	AAATATGAACAAAATTTTACCCAGGAAAAATTTCCCATCAGTCATCCCAACTTATCCTTTTCATCTATGACAGTTTTAAATGCATATCTTGAAGACAGAGGCTTATATCTC	CGARVTTEVFF	TGTGGTGCTAGGGTGACAACAGAAGTCTTCTTT	GKGTRLTVV	GGTAAAGGAACCAGACTCACAGTTGTAG	15524	4	clonotype26_consensus_1	1	7	0.0054816	TRB:CGARVTTEVFF;TRA:CALDSNYQLIW	TRB:TGTGGTGCTAGGGTGACAACAGAAGTCTTCTTT;TRA:TGTGCTCTGGATAGCAACTATCAGTTGATCTGG
Con	5568	1658	0.826149	C1 intermediate Tex	Con_clonotype29	2+	clonotype29	AGGGTGAGTAAACACA-1_1	TRUE	AGGGTGAGTAAACACA-1_contig_1	TRUE	531	TRB	TRBV5		TRBJ2-4	TRBC2	TRUE	TRUE	NTKITQSPRYLILGRANKSLECEQH	AACACTAAAATTACTCAGTCACCAAGATATCTAATCCTGGGAAGAGCAAATAAGTCTTTGGAATGTGAGCAACAT	LGHNA	CTGGGACATAATGCT	MYWYKQSAEKPPELMFL	ATGTACTGGTATAAACAGAGCGCTGAGAAGCCGCCAGAGCTCATGTTTCTC	YNLKQL	TACAATCTTAAACAGTTG	IRNETVPSRFIPECPDSSKLLLHISAVDPEDSAVYF	ATTCGAAATGAGACGGTGCCCAGTCGTTTTATACCTGAATGCCCAGACAGCTCCAAGCTACTTTTACATATATCTGCCGTGGATCCAGAAGACTCAGCTGTCTATTTT	CASSQDRATGGSQNTLYF	TGTGCCAGCAGCCAAGATAGGGCGACTGGGGGAAGTCAAAACACCTTGTACTTT	GAGTRLSVL	GGTGCGGGCACCCGACTATCGGTGCTAG	17380	5	clonotype29_consensus_1	2	7	0.0054816	TRB:CASSQDRATGGSQNTLYF;TRA:CAAIASSGSWQLIF;TRA:CAMRDEGVDSNYQLIW	TRB:TGTGCCAGCAGCCAAGATAGGGCGACTGGGGGAAGTCAAAACACCTTGTACTTT;TRA:TGTGCAGCAATCGCATCTTCTGGCAGCTGGCAACTCATCTTT;TRA:TGTGCTATGAGAGATGAAGGGGTGGATAGCAACTATCAGTTGATCTGG
Con	8598	2444	1.38404	C4 terminal Tex	Con_clonotype6	10+	clonotype6	AGGGTGATCTAACTTC-1_1	TRUE	AGGGTGATCTAACTTC-1_contig_1	TRUE	614	TRB	TRBV12-2		TRBJ2-7	TRBC2	TRUE	TRUE	NSGVVQSPRYIIKGKGERSILKCIPI	AATTCTGGGGTTGTCCAGTCTCCAAGATACATAATCAAAGGAAAGGGAGAAAGGTCCATTCTAAAATGTATTCCCATC	SGHLS	TCTGGACATCTCTCT	VAWYQQTQGQELKFFIQ	GTGGCCTGGTATCAACAGACTCAGGGGCAGGAACTAAAGTTCTTCATTCAG	HYDKME	CATTATGATAAAATGGAG	RDKGNLPSRFSVQQFDDYHSEMNMSALELEDSAVYF	AGAGATAAAGGAAACCTGCCCAGCAGATTCTCAGTCCAACAGTTTGATGACTATCACTCTGAGATGAACATGAGTGCCTTGGAGCTAGAGGACTCTGCCGTGTACTTC	CASSRDSYEQYF	TGTGCCAGCTCCCGGGACTCTTATGAACAGTACTTC	GPGTRLTVL	GGTCCCGGCACCAGGCTCACGGTTTTAG	32982	27	clonotype6_consensus_1	1	23	0.018011	TRB:CASSRDSYEQYF;TRA:CAAEGDMGYKLTF	TRB:TGTGCCAGCTCCCGGGACTCTTATGAACAGTACTTC;TRA:TGTGCTGCTGAGGGGGACATGGGCTACAAACTTACCTTC
Con	10687	2539	0.945073	C2 proliferating Tex	Con_clonotype5	10+	clonotype5	AGGTCATGTCCCTTGT-1_1	TRUE	AGGTCATGTCCCTTGT-1_contig_1	TRUE	518	TRB	TRBV13-1		TRBJ1-6	TRBC1	TRUE	TRUE	EAAVTQSPRNKVTVTGGNVTLSCRQT	GAGGCTGCAGTCACCCAAAGCCCTAGAAACAAGGTGACAGTAACAGGAGGAAACGTGACATTGAGCTGTCGCCAGACT	NSHNY	AATAGCCACAACTAC	MYWYRQDTGHGLRLIHY	ATGTACTGGTATCGGCAGGACACTGGGCATGGGCTGAGGCTGATCCATTAC	SYGAGN	TCATATGGTGCTGGCAAC	LQIGDVPDGYKATRTTQEDFFLLLELASPSQTSLYF	CTTCAAATAGGAGATGTCCCTGATGGGTACAAGGCCACCAGAACAACGCAAGAAGACTTCTTCCTCCTGCTGGAATTGGCTTCTCCCTCTCAGACATCTTTGTACTTC	CASSGTAYNSPLYF	TGTGCCAGCAGTGGGACAGCTTATAATTCGCCCCTCTACTTT	AAGTRLTVT	GCGGCAGGCACCCGGCTCACTGTGACAG	21858	21	clonotype5_consensus_1	1	24	0.018794	TRB:CASSGTAYNSPLYF;TRA:CAASDDTNAYKVIF	TRB:TGTGCCAGCAGTGGGACAGCTTATAATTCGCCCCTCTACTTT;TRA:TGTGCTGCAAGCGATGACACAAATGCTTACAAAGTCATCTTT		TRB:gene
Con	11070	2128	0.704607	C4 terminal Tex	Con_clonotype1	10+	clonotype1	AGGTCATTCATTGCCC-1_1	TRUE	AGGTCATTCATTGCCC-1_contig_1	TRUE	587	TRA	TRAV16N		TRAJ30	TRAC	TRUE	TRUE	AQKVTQTQTSISVVEKTTVTMDCVYE	GCCCAGAAGGTAACACAGACTCAGACTTCAATTTCTGTGGTGGAGAAGACAACGGTGACAATGGACTGTGTGTATGAA	TRDSSYF	ACCCGGGACAGTTCTTACTTC	LFWYKQTASGEIVFLIR	TTATTCTGGTACAAGCAAACAGCAAGTGGGGAAATAGTTTTCCTTATTCGT	QDSYKKEN	CAGGACTCTTACAAAAAGGAAAAT	ATVGHYSLNFQKPKSSIGLIITATQIEDSAVYF	GCAACAGTGGGTCATTATTCTCTGAACTTTCAGAAGCCAAAAAGTTCCATCGGACTCATCATCACCGCCACACAGATTGAGGACTCAGCAGTATATTTC	CAMREGLGTNAYKVIF	TGTGCTATGAGAGAGGGCTTGGGGACAAATGCTTACAAAGTCATCTTT	GKGTHLHVLP	GGAAAAGGGACACATCTTCATGTTCTCCCTA	8306	3	clonotype1_consensus_2	2	92	0.0720439	TRB:CASSQDSERLFF;TRA:CAMREGLGTNAYKVIF	TRB:TGTGCCAGCAGCCAAGACAGCGAAAGATTATTTTTC;TRA:TGTGCTATGAGAGAGGGCTTGGGGACAAATGCTTACAAAGTCATCTTT
Con	11398	2638	0.903667	C3 proliferating Tem	Con_clonotype539	1	clonotype539	AGGTCCGAGCTAGTGG-1_1	TRUE	AGGTCCGAGCTAGTGG-1_contig_1	TRUE	573	TRB	TRBV12-2+TRBV13-2	TRBD1	TRBJ2-7	TRBC2	TRUE	TRUE	EAAVTQSPRNKVAVTGGKVTLSCNQT	GAGGCTGCAGTCACCCAAAGCCCAAGAAACAAGGTGGCAGTAACAGGAGGAAAGGTGACATTGAGCTGTAATCAGACT	NNHNN	AATAACCACAACAAC	MYWYRQDTGHGLRLIHY	ATGTACTGGTATCGGCAGGACACGGGGCATGGGCTGAGGCTGATCCATTAT	SYGAGS	TCATATGGTGCTGGCAGC	TEKGDIPDGYKASRPSQENFSLILELATPSQTSVYF	ACTGAGAAAGGAGATATCCCTGATGGATACAAGGCCTCCAGACCAAGCCAAGAGAACTTCTCCCTCATTCTGGAGTTGGCTACCCCCTCTCAGACATCAGTGTACTTC	CASGEGLGAYEQYF	TGTGCCAGCGGTGAAGGGCTGGGGGCTTATGAACAGTACTTC	GPGTRLTVL	GGTCCCGGCACCAGGCTCACGGTTTTAG	38642	14	clonotype539_consensus_1	1	1	0.000783085	TRB:CASGEGLGAYEQYF;TRA:CALSTNSGTYQRF	TRB:TGTGCCAGCGGTGAAGGGCTGGGGGCTTATGAACAGTACTTC;TRA:TGCGCTCTGAGTACAAATTCTGGGACTTACCAGAGGTTT
Con	10480	2799	1.22137	C2 proliferating Tex	Con_clonotype3	10+	clonotype3	AGGTCCGCACCGCTAG-1_1	TRUE	AGGTCCGCACCGCTAG-1_contig_1	TRUE	562	TRB	TRBV12-2+TRBV13-2	TRBD1	TRBJ2-1	TRBC2	TRUE	TRUE	EAAVTQSPRNKVAVTGGKVTLSCNQT	GAGGCTGCAGTCACCCAAAGCCCAAGAAACAAGGTGGCAGTAACAGGAGGAAAGGTGACATTGAGCTGTAATCAGACT	NNHNN	AATAACCACAACAAC	MYWYRQDTGHGLRLIHY	ATGTACTGGTATCGGCAGGACACGGGGCATGGGCTGAGGCTGATCCATTAT	SYGAGS	TCATATGGTGCTGGCAGC	TEKGDIPDGYKASRPSQENFSLILELATPSQTSVYF	ACTGAGAAAGGAGATATCCCTGATGGATACAAGGCCTCCAGACCAAGCCAAGAGAACTTCTCCCTCATTCTGGAGTTGGCTACCCCCTCTCAGACATCAGTGTACTTC	CASGGQGAEQFF	TGTGCCAGCGGTGGACAGGGTGCTGAGCAGTTCTTC	GPGTRLTVL	GGACCAGGGACACGACTCACCGTCCTAG	45416	22	clonotype3_consensus_1	1	26	0.0203602	TRB:CASGGQGAEQFF;TRA:CAGITGSGGKLTL;TRA:CAVSGATGYQNFYF	TRB:TGTGCCAGCGGTGGACAGGGTGCTGAGCAGTTCTTC;TRA:TGCGCAGGCATTACTGGCAGTGGTGGAAAACTCACTTTG;TRA:TGCGCAGTCAGTGGGGCCACGGGTTACCAGAACTTCTATTTT
Con	7053	2011	1.88572	C4 terminal Tex	Con_clonotype151	2+	clonotype151	AGGTCCGCAGTTAACC-1_1	TRUE	AGGTCCGCAGTTAACC-1_contig_1	TRUE	715	TRB	TRBV19		TRBJ1-4	TRBC1	TRUE	TRUE	GGIITQTPKFLIGQEGQKLTLKCQQN	GGTGGCATCATTACTCAGACACCCAAATTCCTGATTGGTCAGGAAGGGCAAAAACTGACCTTGAAATGTCAACAGAAT	FNHDT	TTCAATCATGATACA	MYWYRQDSGKGLRLIYY	ATGTACTGGTACCGACAGGATTCAGGGAAAGGATTGAGACTGATCTACTAT	SITEND	TCAATAACTGAAAACGAT	LQKGDLSEGYDASREKKSSFSLTVTSAQKNEMAVFL	CTTCAAAAAGGCGATCTATCTGAAGGCTATGATGCGTCTCGAGAGAAGAAGTCATCTTTTTCTCTCACTGTGACATCTGCCCAGAAGAACGAGATGGCCGTTTTTCTC	CASTPDNNERLFF	TGTGCCAGCACCCCGGACAACAACGAAAGATTATTTTTC	GHGTKLSVL	GGTCATGGAACCAAGCTGTCTGTCCTGG	11784	6	clonotype151_consensus_1	1	2	0.00156617	TRB:CASTPDNNERLFF;TRA:CALKLANYNVLYF	TRB:TGTGCCAGCACCCCGGACAACAACGAAAGATTATTTTTC;TRA:TGTGCTTTGAAGTTGGCTAATTACAACGTGCTTTACTTC		TRB:gene
Con	19674	3681	2.22121	C2 proliferating Tex	Con_clonotype334	1	clonotype334	AGTAGTCAGCGGATCA-1_1	TRUE	AGTAGTCAGCGGATCA-1_contig_1	TRUE	544	TRB	TRBV10		TRBJ2-1	TRBC2	TRUE	TRUE	ETAVFQTPNYHVTQVGNEVSFNCKQT	GAGACGGCTGTTTTCCAGACTCCAAACTATCATGTCACACAGGTGGGAAATGAAGTGTCTTTCAATTGTAAGCAAACT	LGHDT	CTGGGCCACGATACT	MYWYKQDSKKLLKIMFS	ATGTATTGGTACAAGCAAGACTCTAAGAAATTGCTGAAGATTATGTTTAGC	YNNKQL	TACAATAATAAGCAACTC	IVNETVPRRFSPQSSDKAHLNLRIKSVEPEDSAVYL	ATTGTAAACGAAACAGTTCCAAGGCGCTTCTCACCTCAGTCTTCAGATAAAGCTCATTTGAATCTTCGAATCAAGTCTGTAGAGCCGGAGGACTCTGCTGTGTATCTC	CASSYGGNYAEQFF	TGTGCCAGCAGCTACGGGGGCAACTATGCTGAGCAGTTCTTC	GPGTRLTVL	GGACCAGGGACACGACTCACCGTCCTAG	49530	18	clonotype334_consensus_1	1	1	0.000783085	TRB:CASSYGGNYAEQFF;TRA:CAAYVTGSGGKLTL	TRB:TGTGCCAGCAGCTACGGGGGCAACTATGCTGAGCAGTTCTTC;TRA:TGTGCAGCATACGTTACTGGCAGTGGTGGAAAACTCACTTTG
Con	4628	1513	1.57736	C4 terminal Tex	Con_clonotype1	10+	clonotype1	AGTAGTCGTTGAGGTG-1_1	TRUE	AGTAGTCGTTGAGGTG-1_contig_1	TRUE	552	TRA	TRAV16N		TRAJ30	TRAC	TRUE	TRUE	AQKVTQTQTSISVVEKTTVTMDCVYE	GCCCAGAAGGTAACACAGACTCAGACTTCAATTTCTGTGGTGGAGAAGACAACGGTGACAATGGACTGTGTGTATGAA	TRDSSYF	ACCCGGGACAGTTCTTACTTC	LFWYKQTASGEIVFLIR	TTATTCTGGTACAAGCAAACAGCAAGTGGGGAAATAGTTTTCCTTATTCGT	QDSYKKEN	CAGGACTCTTACAAAAAGGAAAAT	ATVGHYSLNFQKPKSSIGLIITATQIEDSAVYF	GCAACAGTGGGTCATTATTCTCTGAACTTTCAGAAGCCAAAAAGTTCCATCGGACTCATCATCACCGCCACACAGATTGAGGACTCAGCAGTATATTTC	CAMREGLGTNAYKVIF	TGTGCTATGAGAGAGGGCTTGGGGACAAATGCTTACAAAGTCATCTTT	GKGTHLHVLP	GGAAAAGGGACACATCTTCATGTTCTCCCTA	3132	1	clonotype1_consensus_2	1	92	0.0720439	TRB:CASSQDSERLFF;TRA:CAMREGLGTNAYKVIF	TRB:TGTGCCAGCAGCCAAGACAGCGAAAGATTATTTTTC;TRA:TGTGCTATGAGAGAGGGCTTGGGGACAAATGCTTACAAAGTCATCTTT
Con	8946	1946	1.4867	C6 na茂ve T	Con_clonotype495	1	clonotype495	AGTAGTCTCTAGAGTC-1_1	TRUE	AGTAGTCTCTAGAGTC-1_contig_1	TRUE	555	TRB	TRBV12-1		TRBJ1-3	TRBC1	TRUE	TRUE	DSGVVQSPRHIIKEKGGRSVLTCIPI	GATTCTGGGGTTGTCCAGTCTCCAAGACACATAATCAAAGAAAAGGGAGGAAGGTCCGTTCTGACGTGTATTCCCATC	SGHSN	TCTGGACATAGCAAT	VVWYQQTLGKELKFLIQ	GTGGTCTGGTACCAGCAGACTCTGGGGAAGGAATTAAAGTTCCTTATTCAG	HYEKVE	CATTATGAAAAGGTGGAG	RDKGFLPSRFSVQQFDDYHSEMNMSALELEDSAMYF	AGAGACAAAGGATTCCTACCCAGCAGATTCTCAGTCCAACAGTTTGATGACTATCACTCTGAAATGAACATGAGTGCCTTGGAACTGGAGGACTCTGCTATGTACTTC	CASSRHTLYF	TGTGCCAGCTCTCGACATACGCTCTATTTT	GEGSRLIVV	GGAGAAGGAAGCCGGCTCATTGTTGTAG	32976	10	clonotype495_consensus_1	1	1	0.000783085	TRB:CASSRHTLYF;TRA:CALTYTEGADRLTF	TRB:TGTGCCAGCTCTCGACATACGCTCTATTTT;TRA:TGCGCTCTGACCTATACAGAAGGTGCAGATAGACTCACCTTT
Con	11321	2725	1.06881	C2 proliferating Tex	Con_clonotype1	10+	clonotype1	AGTCTTTGTAGCGTCC-1_1	TRUE	AGTCTTTGTAGCGTCC-1_contig_1	TRUE	513	TRB	TRBV5		TRBJ1-4	TRBC1	TRUE	TRUE	NTKITQSPRYLILGRANKSLECEQH	AACACTAAAATTACTCAGTCACCAAGATATCTAATCCTGGGAAGAGCAAATAAGTCTTTGGAATGTGAGCAACAT	LGHNA	CTGGGACATAATGCT	MYWYKQSAEKPPELMFL	ATGTACTGGTATAAACAGAGCGCTGAGAAGCCGCCAGAGCTCATGTTTCTC	YNLKQL	TACAATCTTAAACAGTTG	IRNETVPSRFIPECPDSSKLLLHISAVDPEDSAVYF	ATTCGAAATGAGACGGTGCCCAGTCGTTTTATACCTGAATGCCCAGACAGCTCCAAGCTACTTTTACATATATCTGCCGTGGATCCAGAAGACTCAGCTGTCTATTTT	CASSQDSERLFF	TGTGCCAGCAGCCAAGACAGCGAAAGATTATTTTTC	GHGTKLSVL	GGTCATGGAACCAAGCTGTCTGTCCTGG	36416	15	clonotype1_consensus_1	1	92	0.0720439	TRB:CASSQDSERLFF;TRA:CAMREGLGTNAYKVIF	TRB:TGTGCCAGCAGCCAAGACAGCGAAAGATTATTTTTC;TRA:TGTGCTATGAGAGAGGGCTTGGGGACAAATGCTTACAAAGTCATCTTT
Con	11737	2552	1.09909	C2 proliferating Tex	Con_clonotype102	2+	clonotype102	AGTCTTTTCTGCAAGT-1_1	TRUE	AGTCTTTTCTGCAAGT-1_contig_1	TRUE	502	TRB	TRBV13-1		TRBJ2-7	TRBC2	TRUE	TRUE	EAAVTQSPRNKVTVTGGNVTLSCRQT	GAGGCTGCAGTCACCCAAAGCCCTAGAAACAAGGTGACAGTAACAGGAGGAAACGTGACATTGAGCTGTCGCCAGACT	NSHNY	AATAGCCACAACTAC	MYWYRQDTGHGLRLIHY	ATGTACTGGTATCGGCAGGACACTGGGCATGGGCTGAGGCTGATCCATTAC	SYGAGN	TCATATGGTGCTGGCAAC	LQIGDVPDGYKATRTTQEDFFLLLELASPSQTSLYF	CTTCAAATAGGAGATGTCCCTGATGGGTACAAGGCCACCAGAACAACGCAAGAAGACTTCTTCCTCCTGCTGGAATTGGCTTCTCCCTCTCAGACATCTTTGTACTTC	CASSPGGEQYF	TGTGCCAGCAGTCCAGGAGGTGAACAGTACTTC	GPGTRLTVL	GGTCCCGGCACCAGGCTCACGGTTTTAG	36452	28	clonotype102_consensus_1	1	2	0.00156617	TRB:CASSPGGEQYF;TRA:CALRYTEGADRLTF	TRB:TGTGCCAGCAGTCCAGGAGGTGAACAGTACTTC;TRA:TGTGCTCTGAGGTATACAGAAGGTGCAGATAGACTCACCTTT		TRB:gene
Con	8017	2155	0.848198	C3 proliferating Tem	Con_clonotype191	1	clonotype191	AGTGAGGCACCATGTA-1_1	TRUE	AGTGAGGCACCATGTA-1_contig_1	TRUE	512	TRB	TRBV13-1		TRBJ2-7	TRBC2	TRUE	TRUE	EAAVTQSPRNKVTVTGGNVTLSCRQT	GAGGCTGCAGTCACCCAAAGCCCTAGAAACAAGGTGACAGTAACAGGAGGAAACGTGACATTGAGCTGTCGCCAGACT	NSHNY	AATAGCCACAACTAC	MYWYRQDTGHGLRLIHY	ATGTACTGGTATCGGCAGGACACTGGGCATGGGCTGAGGCTGATCCATTAC	SYGAGN	TCATATGGTGCTGGCAAC	LQIGDVPDGYKATRTTQEDFFLLLELASPSQTSLYF	CTTCAAATAGGAGATGTCCCTGATGGGTACAAGGCCACCAGAACAACGCAAGAAGACTTCTTCCTCCTGCTGGAATTGGCTTCTCCCTCTCAGACATCTTTGTACTTC	CASSDGGYEQYF	TGTGCCAGCAGTGATGGGGGGTATGAACAGTACTTC	GPGTRLTVL	GGTCCCGGCACCAGGCTCACGGTTTTAG	15858	7	clonotype191_consensus_1	1	1	0.000783085	TRB:CASSDGGYEQYF;TRA:CALTPDTNAYKVIF	TRB:TGTGCCAGCAGTGATGGGGGGTATGAACAGTACTTC;TRA:TGCGCTCTGACTCCTGACACAAATGCTTACAAAGTCATCTTT		TRB:gene
Con	6834	1908	1.18525	C4 terminal Tex	Con_clonotype4	10+	clonotype4	AGTGTCAAGAAGGACA-1_1	TRUE	AGTGTCAAGAAGGACA-1_contig_1	TRUE	718	TRB	TRBV19		TRBJ2-4	TRBC2	TRUE	TRUE	GGIITQTPKFLIGQEGQKLTLKCQQN	GGTGGCATCATTACTCAGACACCCAAATTCCTGATTGGTCAGGAAGGGCAAAAACTGACCTTGAAATGTCAACAGAAT	FNHDT	TTCAATCATGATACA	MYWYRQDSGKGLRLIYY	ATGTACTGGTACCGACAGGATTCAGGGAAAGGATTGAGACTGATCTACTAT	SITEND	TCAATAACTGAAAACGAT	LQKGDLSEGYDASREKKSSFSLTVTSAQKNEMAVFL	CTTCAAAAAGGCGATCTATCTGAAGGCTATGATGCGTCTCGAGAGAAGAAGTCATCTTTTTCTCTCACTGTGACATCTGCCCAGAAGAACGAGATGGCCGTTTTTCTC	CASSIGGPQNTLYF	TGTGCCAGCAGTATTGGGGGGCCTCAAAACACCTTGTACTTT	GAGTRLSVL	GGTGCGGGCACCCGACTATCGGTGCTAG	28096	10	clonotype4_consensus_1	1	25	0.0195771	TRB:CASSIGGPQNTLYF;TRA:CAHYNVGDNSKLIW	TRB:TGTGCCAGCAGTATTGGGGGGCCTCAAAACACCTTGTACTTT;TRA:TGTGCCCATTATAATGTTGGTGACAACAGTAAGCTGATTTGG		TRB:gene
Con	7606	2289	1.8538	C1 intermediate Tex	Con_clonotype98	2+	clonotype98	AGTTGGTCACGCCAGT-1_1	TRUE	AGTTGGTCACGCCAGT-1_contig_1	TRUE	610	TRB	TRBV12-2		TRBJ1-1	TRBC1	TRUE	TRUE	NSGVVQSPRYIIKGKGERSILKCIPI	AATTCTGGGGTTGTCCAGTCTCCAAGATACATAATCAAAGGAAAGGGAGAAAGGTCCATTCTAAAATGTATTCCCATC	SGHLS	TCTGGACATCTCTCT	VAWYQQTQGQELKFFIQ	GTGGCCTGGTATCAACAGACTCAGGGGCAGGAACTAAAGTTCTTCATTCAG	HYDKME	CATTATGATAAAATGGAG	RDKGNLPSRFSVQQFDDYHSEMNMSALELEDSAVYF	AGAGATAAAGGAAACCTGCCCAGCAGATTCTCAGTCCAACAGTTTGATGACTATCACTCTGAGATGAACATGAGTGCCTTGGAGCTAGAGGACTCTGCCGTGTACTTC	CASSLDPGNTEVFF	TGTGCCAGCTCTCTCGACCCAGGTAACACAGAAGTCTTCTTT	GKGTRLTVV	GGTAAAGGAACCAGACTCACAGTTGTAG	32384	12	clonotype98_consensus_1	1	3	0.00234926	TRB:CASSLDPGNTEVFF;TRA:CALSMLSGSFNKLTF	TRB:TGTGCCAGCTCTCTCGACCCAGGTAACACAGAAGTCTTCTTT;TRA:TGTGCTCTGAGCATGTTATCTGGTAGCTTCAATAAGTTGACCTTT
Con	10577	2198	1.01163	C4 terminal Tex	Con_clonotype2	10+	clonotype2	AGTTGGTTCTCTAAGG-1_1	TRUE	AGTTGGTTCTCTAAGG-1_contig_1	TRUE	513	TRB	TRBV5		TRBJ1-4	TRBC1	TRUE	TRUE	NTKITQSPRYLILGRANKSLECEQH	AACACTAAAATTACTCAGTCACCAAGATATCTAATCCTGGGAAGAGCAAATAAGTCTTTGGAATGTGAGCAACAT	LGHNA	CTGGGACATAATGCT	MYWYKQSAEKPPELMFL	ATGTACTGGTATAAACAGAGCGCTGAGAAGCCGCCAGAGCTCATGTTTCTC	YNLKQL	TACAATCTTAAACAGTTG	IRNETVPSRFIPECPDSSKLLLHISAVDPEDSAVYF	ATTCGAAATGAGACGGTGCCCAGTCGTTTTATACCTGAATGCCCAGACAGCTCCAAGCTACTTTTACATATATCTGCCGTGGATCCAGAAGACTCAGCTGTCTATTTT	CASSQDSERLFF	TGTGCCAGCAGCCAAGACAGCGAAAGATTATTTTTC	GHGTKLSVL	GGTCATGGAACCAAGCTGTCTGTCCTGG	28494	14	clonotype2_consensus_1	1	29	0.0227095	TRB:CASSQDSERLFF;TRA:CAMREGLGTNAYKVIF	TRB:TGTGCCAGCAGCCAAGACAGCGAAAGATTATTTTTC;TRA:TGTGCTATGAGAGAGGGCTTGGGGACAAATGCTTACAAAGTCATCTTT
Con	4732	1426	1.83855	C0 progenitor Tex	Con_clonotype264	1	clonotype264	AGTTGGTTCTTACCTA-1_1	TRUE	AGTTGGTTCTTACCTA-1_contig_1	TRUE	509	TRB	TRBV26		TRBJ1-1	TRBC1	TRUE	TRUE	NSKVIQTPRYLVKGQGQKAKMRCIPE	AATTCAAAAGTCATTCAGACTCCAAGATATCTGGTGAAAGGGCAAGGACAAAAAGCAAAGATGAGGTGTATCCCTGAA	KGHPV	AAGGGACATCCAGTT	VFWYQQNKNNEFKFLIN	GTATTCTGGTATCAACAAAATAAGAACAATGAGTTTAAATTTTTGATTAAC	FQNQEV	TTTCAGAATCAAGAAGTT	LQQIDMTEKRFSAECPSNSPCSLEIQSSEAGDSALYL	CTTCAGCAAATAGACATGACTGAAAAACGATTCTCTGCTGAGTGTCCTTCAAACTCACCTTGCAGCCTAGAAATTCAGTCCTCTGAGGCAGGAGACTCAGCACTGTACCTC	CASSLGTEVFF	TGTGCCAGCAGTCTGGGCACAGAAGTCTTCTTT	GKGTRLTVV	GGTAAAGGAACCAGACTCACAGTTGTAG	13712	5	clonotype264_consensus_1	1	1	0.000783085	TRB:CASSLGTEVFF;TRA:CALSAPGYQNFYF	TRB:TGTGCCAGCAGTCTGGGCACAGAAGTCTTCTTT;TRA:TGTGCTCTGAGTGCCCCGGGTTACCAGAACTTCTATTTT
Con	11236	2455	0.889996	C2 proliferating Tex	Con_clonotype29	2+	clonotype29	ATAAGAGTCAGCTTAG-1_1	TRUE	ATAAGAGTCAGCTTAG-1_contig_1	TRUE	531	TRB	TRBV5		TRBJ2-4	TRBC2	TRUE	TRUE	NTKITQSPRYLILGRANKSLECEQH	AACACTAAAATTACTCAGTCACCAAGATATCTAATCCTGGGAAGAGCAAATAAGTCTTTGGAATGTGAGCAACAT	LGHNA	CTGGGACATAATGCT	MYWYKQSAEKPPELMFL	ATGTACTGGTATAAACAGAGCGCTGAGAAGCCGCCAGAGCTCATGTTTCTC	YNLKQL	TACAATCTTAAACAGTTG	IRNETVPSRFIPECPDSSKLLLHISAVDPEDSAVYF	ATTCGAAATGAGACGGTGCCCAGTCGTTTTATACCTGAATGCCCAGACAGCTCCAAGCTACTTTTACATATATCTGCCGTGGATCCAGAAGACTCAGCTGTCTATTTT	CASSQDRATGGSQNTLYF	TGTGCCAGCAGCCAAGATAGGGCGACTGGGGGAAGTCAAAACACCTTGTACTTT	GAGTRLSVL	GGTGCGGGCACCCGACTATCGGTGCTAG	28550	16	clonotype29_consensus_1	1	7	0.0054816	TRB:CASSQDRATGGSQNTLYF;TRA:CAAIASSGSWQLIF;TRA:CAMRDEGVDSNYQLIW	TRB:TGTGCCAGCAGCCAAGATAGGGCGACTGGGGGAAGTCAAAACACCTTGTACTTT;TRA:TGTGCAGCAATCGCATCTTCTGGCAGCTGGCAACTCATCTTT;TRA:TGTGCTATGAGAGATGAAGGGGTGGATAGCAACTATCAGTTGATCTGG
Con	10185	2468	0.922926	C4 terminal Tex	Con_clonotype166	2+	clonotype166	ATAGACCAGATTACCC-1_1	TRUE	ATAGACCAGATTACCC-1_contig_1	TRUE	559	TRB	TRBV12-2		TRBJ2-7	TRBC2	TRUE	TRUE	NSGVVQSPRYIIKGKGERSILKCIPI	AATTCTGGGGTTGTCCAGTCTCCAAGATACATAATCAAAGGAAAGGGAGAAAGGTCCATTCTAAAATGTATTCCCATC	SGHLS	TCTGGACATCTCTCT	VAWYQQTQGQELKFFIQ	GTGGCCTGGTATCAACAGACTCAGGGGCAGGAACTAAAGTTCTTCATTCAG	HYDKME	CATTATGATAAAATGGAG	RDKGNLPSRFSVQQFDDYHSEMNMSALELEDSAVYF	AGAGATAAAGGAAACCTGCCCAGCAGATTCTCAGTCCAACAGTTTGATGACTATCACTCTGAGATGAACATGAGTGCCTTGGAGCTAGAGGACTCTGCCGTGTACTTC	CASSGNYEQYF	TGTGCCAGCTCCGGGAACTATGAACAGTACTTC	GPGTRLTVL	GGTCCCGGCACCAGGCTCACGGTTTTAG	50230	34	clonotype166_consensus_1	1	2	0.00156617	TRB:CASSGNYEQYF;TRA:CAAEEASGSWQLIF;TRA:CALSESSNTNKVVF	TRB:TGTGCCAGCTCCGGGAACTATGAACAGTACTTC;TRA:TGTGCTGCTGAGGAAGCTTCTGGCAGCTGGCAACTCATCTTT;TRA:TGTGCTCTGAGTGAATCTTCCAATACCAACAAAGTCGTCTTT
Con	12619	2831	1.59284	C2 proliferating Tex	Con_clonotype3	10+	clonotype3	ATAGACCGTAGTACCT-1_1	TRUE	ATAGACCGTAGTACCT-1_contig_1	TRUE	559	TRB	TRBV12-2+TRBV13-2	TRBD1	TRBJ2-1	TRBC2	TRUE	TRUE	EAAVTQSPRNKVAVTGGKVTLSCNQT	GAGGCTGCAGTCACCCAAAGCCCAAGAAACAAGGTGGCAGTAACAGGAGGAAAGGTGACATTGAGCTGTAATCAGACT	NNHNN	AATAACCACAACAAC	MYWYRQDTGHGLRLIHY	ATGTACTGGTATCGGCAGGACACGGGGCATGGGCTGAGGCTGATCCATTAT	SYGAGS	TCATATGGTGCTGGCAGC	TEKGDIPDGYKASRPSQENFSLILELATPSQTSVYF	ACTGAGAAAGGAGATATCCCTGATGGATACAAGGCCTCCAGACCAAGCCAAGAGAACTTCTCCCTCATTCTGGAGTTGGCTACCCCCTCTCAGACATCAGTGTACTTC	CASGGQGAEQFF	TGTGCCAGCGGTGGACAGGGTGCTGAGCAGTTCTTC	GPGTRLTVL	GGACCAGGGACACGACTCACCGTCCTAG	13000	4	clonotype3_consensus_1	2	26	0.0203602	TRB:CASGGQGAEQFF;TRA:CAGITGSGGKLTL;TRA:CAVSGATGYQNFYF	TRB:TGTGCCAGCGGTGGACAGGGTGCTGAGCAGTTCTTC;TRA:TGCGCAGGCATTACTGGCAGTGGTGGAAAACTCACTTTG;TRA:TGCGCAGTCAGTGGGGCCACGGGTTACCAGAACTTCTATTTT
Con	8924	2137	1.60242	C4 terminal Tex	Con_clonotype25	2+	clonotype25	ATAGACCGTGTAACGG-1_1	TRUE	ATAGACCGTGTAACGG-1_contig_1	TRUE	521	TRB	TRBV26		TRBJ1-6	TRBC1	TRUE	TRUE	NSKVIQTPRYLVKGQGQKAKMRCIPE	AATTCAAAAGTCATTCAGACTCCAAGATATCTGGTGAAAGGGCAAGGACAAAAAGCAAAGATGAGGTGTATCCCTGAA	KGHPV	AAGGGACATCCAGTT	VFWYQQNKNNEFKFLIN	GTATTCTGGTATCAACAAAATAAGAACAATGAGTTTAAATTTTTGATTAAC	FQNQEV	TTTCAGAATCAAGAAGTT	LQQIDMTEKRFSAECPSNSPCSLEIQSSEAGDSALYL	CTTCAGCAAATAGACATGACTGAAAAACGATTCTCTGCTGAGTGTCCTTCAAACTCACCTTGCAGCCTAGAAATTCAGTCCTCTGAGGCAGGAGACTCAGCACTGTACCTC	CASSLRQGYNSPLYF	TGTGCCAGCAGTCTGAGGCAGGGCTATAATTCGCCCCTCTACTTT	AAGTRLTVT	GCGGCAGGCACCCGGCTCACTGTGACAG	25620	16	clonotype25_consensus_1	1	8	0.00626468	TRB:CASSLRQGYNSPLYF;TRA:CVLSAGTGNTGKLIF	TRB:TGTGCCAGCAGTCTGAGGCAGGGCTATAATTCGCCCCTCTACTTT;TRA:TGTGTTTTGAGCGCGGGGACAGGCAATACCGGAAAACTCATCTTT
Con	4436	1432	1.66817	C0 progenitor Tex	Con_clonotype230	1	clonotype230	ATCATCTAGGTGCACA-1_1	TRUE	ATCATCTAGGTGCACA-1_contig_1	TRUE	507	TRA	TRAV21-DV12		TRAJ57	TRAC	TRUE	TRUE	DAKTTQPDSMESTEGETVHLPCSHA	GATGCTAAGACTACACAACCAGATTCAATGGAAAGTACTGAAGGAGAAACGGTGCACTTGCCTTGTAGCCACGCC	TISGNEY	ACAATCAGTGGAAACGAGTAC	IYWYRQVPLQGPEYVTH	ATCTATTGGTACCGACAGGTTCCTCTTCAGGGTCCAGAATATGTGACTCAC	GLQQN	GGTCTACAACAAAAT	TTNSMAFLAIASDRKSSTLILPHVSLRDAAVYH	ACAACCAATAGTATGGCTTTCCTGGCTATTGCCTCTGACAGAAAGTCAAGCACCTTGATCCTGCCTCATGTCAGCCTGAGAGACGCGGCTGTGTACCAC	CILRENQGGSAKLIF	TGTATCCTGAGAGAGAATCAAGGAGGGTCTGCGAAGCTCATCTTT	GEGTKLTVSS	GGGGAGGGGACAAAGCTGACAGTGAGCTCAT	2958	4	clonotype230_consensus_2	1	1	0.000783085	TRB:CASSPRGRDTQYF;TRA:CILRENQGGSAKLIF	TRB:TGTGCCAGCAGCCCGCGGGGGCGAGACACCCAGTACTTT;TRA:TGTATCCTGAGAGAGAATCAAGGAGGGTCTGCGAAGCTCATCTTT
Con	8147	2159	1.28882	C4 terminal Tex	Con_clonotype1	10+	clonotype1	ATCATCTCATGAACCT-1_1	TRUE	ATCATCTCATGAACCT-1_contig_1	TRUE	513	TRB	TRBV5		TRBJ1-4	TRBC1	TRUE	TRUE	NTKITQSPRYLILGRANKSLECEQH	AACACTAAAATTACTCAGTCACCAAGATATCTAATCCTGGGAAGAGCAAATAAGTCTTTGGAATGTGAGCAACAT	LGHNA	CTGGGACATAATGCT	MYWYKQSAEKPPELMFL	ATGTACTGGTATAAACAGAGCGCTGAGAAGCCGCCAGAGCTCATGTTTCTC	YNLKQL	TACAATCTTAAACAGTTG	IRNETVPSRFIPECPDSSKLLLHISAVDPEDSAVYF	ATTCGAAATGAGACGGTGCCCAGTCGTTTTATACCTGAATGCCCAGACAGCTCCAAGCTACTTTTACATATATCTGCCGTGGATCCAGAAGACTCAGCTGTCTATTTT	CASSQDSERLFF	TGTGCCAGCAGCCAAGACAGCGAAAGATTATTTTTC	GHGTKLSVL	GGTCATGGAACCAAGCTGTCTGTCCTGG	18530	4	clonotype1_consensus_1	1	92	0.0720439	TRB:CASSQDSERLFF;TRA:CAMREGLGTNAYKVIF	TRB:TGTGCCAGCAGCCAAGACAGCGAAAGATTATTTTTC;TRA:TGTGCTATGAGAGAGGGCTTGGGGACAAATGCTTACAAAGTCATCTTT
Con	9861	2581	0.74029	C2 proliferating Tex	Con_clonotype17	10+	clonotype17	ATCATCTGTCCTGCTT-1_1	TRUE	ATCATCTGTCCTGCTT-1_contig_1	TRUE	582	TRA	TRAV12D-1		TRAJ23	TRAC	TRUE	TRUE	GDSVTQTEGLVTVTEGLPVMLNCTYQ	GGAGACTCCGTGACCCAGACAGAAGGCCTGGTCACTGTCACAGAAGGGTTGCCTGTGATGCTGAACTGCACCTATCAG	TAYSDVA	ACTGCTTACTCAGATGTTGCC	FFWYVQYLNEAPKLLLR	TTTTTCTGGTATGTGCAATATCTCAACGAAGCCCCTAAACTACTCCTGCGG	SSTDNKR	AGCTCCACAGACAACAAGAGG	TEHQGFHATLHKSSSSFHLQKSSVQLSDSALYY	ACCGAGCACCAAGGGTTCCACGCCACTCTCCATAAGAGCAGCAGCTCCTTCCATCTGCAGAAGTCCTCAGTGCAGCTGTCAGACTCTGCCCTGTACTAC	CALRPDYNQGKLIF	TGTGCTCTGAGACCGGATTATAACCAGGGGAAGCTTATCTTT	GQGTKLSIKP	GGACAGGGAACCAAGTTATCTATCAAGCCCA	40602	11	clonotype17_consensus_3	1	10	0.00783085	TRB:CASSQEGDSYEQYF;TRA:CAASAGGSNAKLTF;TRA:CALRPDYNQGKLIF	TRB:TGTGCCAGCAGCCAAGAGGGGGACTCCTATGAACAGTACTTC;TRA:TGTGCAGCAAGTGCAGGAGGAAGCAATGCAAAGCTAACCTTC;TRA:TGTGCTCTGAGACCGGATTATAACCAGGGGAAGCTTATCTTT
Con	5454	1787	0.843418	C1 intermediate Tex	Con_clonotype35	2+	clonotype35	ATCATGGAGAGAACAG-1_1	TRUE	ATCATGGAGAGAACAG-1_contig_1	TRUE	606	TRA	TRAV14N-3		TRAJ22	TRAC	TRUE	TRUE	QQQVRQSSQSLTVWEGETAILNCSYE	CAGCAGCAGGTGAGACAAAGTTCCCAATCTCTGACAGTCTGGGAAGGAGAGACCGCAATTCTGAACTGCAGTTATGAG	NSAFDY	AACAGTGCTTTTGACTAC	FPWYQQFPGEGPALLIA	TTCCCATGGTACCAGCAGTTCCCTGGGGAAGGCCCTGCTCTCCTGATAGCC	IRSVSDK	ATACGTTCAGTGTCCGATAAA	KEDGRFTIFFNKREKNLSLHIKDSQPGDSATYF	AAGGAAGATGGACGATTCACAATCTTCTTCAATAAAAGGGAGAAAAATCTCTCCTTGCACATCAAAGACTCTCAGCCTGGAGACTCAGCCACCTACTTC	CAARSSSGSWQLIF	TGTGCAGCAAGATCATCTTCTGGCAGCTGGCAACTCATCTTT	GSGTQLTVMP	GGATCTGGAACCCAACTGACAGTTATGCCTG	41020	15	clonotype35_consensus_2	1	6	0.00469851	TRB:CASGGGDTQYF;TRA:CAARSSSGSWQLIF	TRB:TGTGCCAGCGGTGGAGGGGACACCCAGTACTTT;TRA:TGTGCAGCAAGATCATCTTCTGGCAGCTGGCAACTCATCTTT
Con	15092	2802	1.62338	C4 terminal Tex	Con_clonotype127	2+	clonotype127	ATCCACCAGAACTCGG-1_1	TRUE	ATCCACCAGAACTCGG-1_contig_1	TRUE	566	TRA	TRAV7-5		TRAJ30	TRAC	TRUE	TRUE	QQKVQQSPESLTVSEGAMASLNCTFS	CAGCAGAAGGTGCAGCAGAGCCCAGAATCCCTCACTGTCTCAGAGGGAGCCATGGCCTCTCTCAACTGCACGTTCAGT	DGTSNN	GATGGTACTTCTAACAAC	FRWYRQHSAKGLEVLVS	TTCAGGTGGTACAGACAGCATTCTGCGAAAGGCCTTGAGGTGCTAGTGTCC	IFSDGE	ATCTTCTCTGATGGTGAA	KEEGRFTAHLNRANLHVSLHIREPQPSDSAVYL	AAGGAAGAAGGCAGATTTACAGCTCACCTCAATAGAGCCAACTTGCATGTTTCCCTACACATCAGAGAACCACAACCCAGTGACTCTGCTGTCTACCTC	CAVSDTNAYKVIF	TGTGCAGTGAGTGACACAAATGCTTACAAAGTCATCTTT	GKGTHLHVLP	GGAAAAGGGACACATCTTCATGTTCTCCCTA	23582	9	clonotype127_consensus_2	1	2	0.00156617	TRB:CASSQEGDNYEQYF;TRA:CAVSDTNAYKVIF	TRB:TGTGCCAGCAGCCAAGAGGGGGACAACTATGAACAGTACTTC;TRA:TGTGCAGTGAGTGACACAAATGCTTACAAAGTCATCTTT
Con	10355	2625	0.64703	C4 terminal Tex	Con_clonotype1	10+	clonotype1	ATCCACCAGAGGTTAT-1_1	TRUE	ATCCACCAGAGGTTAT-1_contig_1	TRUE	513	TRB	TRBV5		TRBJ1-4	TRBC1	TRUE	TRUE	NTKITQSPRYLILGRANKSLECEQH	AACACTAAAATTACTCAGTCACCAAGATATCTAATCCTGGGAAGAGCAAATAAGTCTTTGGAATGTGAGCAACAT	LGHNA	CTGGGACATAATGCT	MYWYKQSAEKPPELMFL	ATGTACTGGTATAAACAGAGCGCTGAGAAGCCGCCAGAGCTCATGTTTCTC	YNLKQL	TACAATCTTAAACAGTTG	IRNETVPSRFIPECPDSSKLLLHISAVDPEDSAVYF	ATTCGAAATGAGACGGTGCCCAGTCGTTTTATACCTGAATGCCCAGACAGCTCCAAGCTACTTTTACATATATCTGCCGTGGATCCAGAAGACTCAGCTGTCTATTTT	CASSQDSERLFF	TGTGCCAGCAGCCAAGACAGCGAAAGATTATTTTTC	GHGTKLSVL	GGTCATGGAACCAAGCTGTCTGTCCTGG	49384	26	clonotype1_consensus_1	1	92	0.0720439	TRB:CASSQDSERLFF;TRA:CAMREGLGTNAYKVIF	TRB:TGTGCCAGCAGCCAAGACAGCGAAAGATTATTTTTC;TRA:TGTGCTATGAGAGAGGGCTTGGGGACAAATGCTTACAAAGTCATCTTT
Con	3388	1109	2.47934	C0 progenitor Tex	Con_clonotype134	2+	clonotype134	ATCCACCGTAATTGGA-1_1	TRUE	ATCCACCGTAATTGGA-1_contig_1	TRUE	520	TRB	TRBV13-3		TRBJ2-2	TRBC2	TRUE	TRUE	EAAVTQSPRSKVAVTGGKVTLSCHQT	GAGGCTGCAGTCACCCAAAGTCCAAGAAGCAAGGTGGCAGTAACAGGAGGAAAGGTGACATTGAGCTGTCACCAGACT	NNHDY	AATAACCATGACTAT	MYWYRQDTGHGLRLIHY	ATGTACTGGTATCGGCAGGACACGGGGCATGGGCTGAGGCTGATCCATTAC	SYVADS	TCATATGTCGCTGACAGC	TEKGDIPDGYKASRPSQENFSLILELASLSQTAVYF	ACGGAGAAAGGAGATATCCCTGATGGGTACAAGGCCTCCAGACCAAGCCAAGAGAATTTCTCTCTCATTCTGGAGTTGGCTTCCCTTTCTCAGACAGCTGTATATTTC	CASSDAGSNTGQLYF	TGTGCCAGCAGTGATGCAGGGTCAAACACCGGGCAGCTCTACTTT	GEGSKLTVL	GGTGAAGGCTCAAAGCTGACAGTGCTGG	5764	3	clonotype134_consensus_1	1	2	0.00156617	TRB:CASSDAGSNTGQLYF;TRA:CAAGANQGGSAKLIF	TRB:TGTGCCAGCAGTGATGCAGGGTCAAACACCGGGCAGCTCTACTTT;TRA:TGCGCAGCAGGTGCGAATCAAGGAGGGTCTGCGAAGCTCATCTTT		TRB:gene
Con	12683	2579	0.851534	C5 early active T	Con_clonotype257	1	clonotype257	ATCCGAACAATGACCT-1_1	TRUE	ATCCGAACAATGACCT-1_contig_1	TRUE	601	TRB	TRBV30		TRBJ1-1	TRBC1	TRUE	TRUE	SVLLYQKPNRDICQSGTSLKIQCVAD	AGTGTCCTCCTCTACCAAAAGCCAAACAGGGACATCTGTCAAAGTGGCACTTCACTGAAAATCCAGTGTGTGGCTGAC	SQVVS	AGTCAAGTTGTTTCG	MFWYQQFQEQSLMLMAT	ATGTTTTGGTACCAACAGTTCCAGGAACAGAGCTTGATGCTCATGGCAACT	ANEGSEA	GCAAATGAAGGCTCTGAAGCC	TYESGFTKDKFPISRPNLTFSTLTVNNARPGDSSIYF	ACATACGAGAGTGGATTCACCAAGGACAAGTTTCCAATCAGCCGGCCAAACCTAACATTCTCAACGTTGACAGTGAACAATGCAAGGCCTGGAGACAGCAGTATCTATTTC	CSSSQGRANTEVFF	TGTAGTTCTAGCCAGGGGAGGGCAAACACAGAAGTCTTCTTT	GKGTRLTVV	GGTAAAGGAACCAGACTCACAGTTGTAG	23620	8	clonotype257_consensus_1	1	1	0.000783085	TRB:CSSSQGRANTEVFF;TRA:CALRNYGSSGNKLIF	TRB:TGTAGTTCTAGCCAGGGGAGGGCAAACACAGAAGTCTTCTTT;TRA:TGTGCTCTGAGGAATTATGGGAGCAGTGGCAACAAGCTCATCTTT
Con	3907	1369	0.921423	C1 intermediate Tex	Con_clonotype6	10+	clonotype6	ATCGAGTAGGGATACC-1_1	TRUE	ATCGAGTAGGGATACC-1_contig_1	TRUE	574	TRB	TRBV12-2		TRBJ2-7	TRBC2	TRUE	TRUE	NSGVVQSPRYIIKGKGERSILKCIPI	AATTCTGGGGTTGTCCAGTCTCCAAGATACATAATCAAAGGAAAGGGAGAAAGGTCCATTCTAAAATGTATTCCCATC	SGHLS	TCTGGACATCTCTCT	VAWYQQTQGQELKFFIQ	GTGGCCTGGTATCAACAGACTCAGGGGCAGGAACTAAAGTTCTTCATTCAG	HYDKME	CATTATGATAAAATGGAG	RDKGNLPSRFSVQQFDDYHSEMNMSALELEDSAVYF	AGAGATAAAGGAAACCTGCCCAGCAGATTCTCAGTCCAACAGTTTGATGACTATCACTCTGAGATGAACATGAGTGCCTTGGAGCTAGAGGACTCTGCCGTGTACTTC	CASSRDSYEQYF	TGTGCCAGCTCCCGGGACTCTTATGAACAGTACTTC	GPGTRLTVL	GGTCCCGGCACCAGGCTCACGGTTTTAG	37102	19	clonotype6_consensus_1	1	23	0.018011	TRB:CASSRDSYEQYF;TRA:CAAEGDMGYKLTF	TRB:TGTGCCAGCTCCCGGGACTCTTATGAACAGTACTTC;TRA:TGTGCTGCTGAGGGGGACATGGGCTACAAACTTACCTTC
Con	9875	2675	1.49873	C4 terminal Tex	Con_clonotype7	10+	clonotype7	ATCTACTGTACTTGAC-1_1	TRUE	ATCTACTGTACTTGAC-1_contig_1	TRUE	518	TRB	TRBV13-1	TRBD2	TRBJ2-1	TRBC2	TRUE	TRUE	EAAVTQSPRNKVTVTGGNVTLSCRQT	GAGGCTGCAGTCACCCAAAGCCCTAGAAACAAGGTGACAGTAACAGGAGGAAACGTGACATTGAGCTGTCGCCAGACT	NSHNY	AATAGCCACAACTAC	MYWYRQDTGHGLRLIHY	ATGTACTGGTATCGGCAGGACACTGGGCATGGGCTGAGGCTGATCCATTAC	SYGAGN	TCATATGGTGCTGGCAAC	LQIGDVPDGYKATRTTQEDFFLLLELASPSQTSLYF	CTTCAAATAGGAGATGTCCCTGATGGGTACAAGGCCACCAGAACAACGCAAGAAGACTTCTTCCTCCTGCTGGAATTGGCTTCTCCCTCTCAGACATCTTTGTACTTC	CASSGTGGGAEQFF	TGTGCCAGCAGTGGGACTGGGGGGGGGGCTGAGCAGTTCTTC	GPGTRLTVL	GGACCAGGGACACGACTCACCGTCCTAG	45342	19	clonotype7_consensus_1	1	20	0.0156617	TRB:CASSGTGGGAEQFF;TRA:CAASVGDYSNNRLTL	TRB:TGTGCCAGCAGTGGGACTGGGGGGGGGGCTGAGCAGTTCTTC;TRA:TGTGCTGCAAGTGTAGGGGACTACAGCAACAACAGACTTACTTTG		TRB:gene
Con	13356	3101	1.80443	C2 proliferating Tex	Con_clonotype6	10+	clonotype6	ATCTGCCGTAGAGGAA-1_1	TRUE	ATCTGCCGTAGAGGAA-1_contig_1	TRUE	597	TRB	TRBV12-2		TRBJ2-7	TRBC2	TRUE	TRUE	NSGVVQSPRYIIKGKGERSILKCIPI	AATTCTGGGGTTGTCCAGTCTCCAAGATACATAATCAAAGGAAAGGGAGAAAGGTCCATTCTAAAATGTATTCCCATC	SGHLS	TCTGGACATCTCTCT	VAWYQQTQGQELKFFIQ	GTGGCCTGGTATCAACAGACTCAGGGGCAGGAACTAAAGTTCTTCATTCAG	HYDKME	CATTATGATAAAATGGAG	RDKGNLPSRFSVQQFDDYHSEMNMSALELEDSAVYF	AGAGATAAAGGAAACCTGCCCAGCAGATTCTCAGTCCAACAGTTTGATGACTATCACTCTGAGATGAACATGAGTGCCTTGGAGCTAGAGGACTCTGCCGTGTACTTC	CASSRDSYEQYF	TGTGCCAGCTCCCGGGACTCTTATGAACAGTACTTC	GPGTRLTVL	GGTCCCGGCACCAGGCTCACGGTTTTAG	38324	34	clonotype6_consensus_1	1	23	0.018011	TRB:CASSRDSYEQYF;TRA:CAAEGDMGYKLTF	TRB:TGTGCCAGCTCCCGGGACTCTTATGAACAGTACTTC;TRA:TGTGCTGCTGAGGGGGACATGGGCTACAAACTTACCTTC
Con	3743	1305	0.507614	C2 proliferating Tex	Con_clonotype9	10+	clonotype9	ATGGGAGAGCCCAATT-1_1	TRUE	ATGGGAGAGCCCAATT-1_contig_1	TRUE	513	TRB	TRBV5		TRBJ1-4	TRBC1	TRUE	TRUE	NTKITQSPRYLILGRANKSLECEQH	AACACTAAAATTACTCAGTCACCAAGATATCTAATCCTGGGAAGAGCAAATAAGTCTTTGGAATGTGAGCAACAT	LGHNA	CTGGGACATAATGCT	MYWYKQSAEKPPELMFL	ATGTACTGGTATAAACAGAGCGCTGAGAAGCCGCCAGAGCTCATGTTTCTC	YNLKQL	TACAATCTTAAACAGTTG	IRNETVPSRFIPECPDSSKLLLHISAVDPEDSAVYF	ATTCGAAATGAGACGGTGCCCAGTCGTTTTATACCTGAATGCCCAGACAGCTCCAAGCTACTTTTACATATATCTGCCGTGGATCCAGAAGACTCAGCTGTCTATTTT	CASSQDSERLFF	TGTGCCAGCAGCCAAGACAGCGAAAGATTATTTTTC	GHGTKLSVL	GGTCATGGAACCAAGCTGTCTGTCCTGG	2956	4	clonotype9_consensus_1	1	15	0.0117463	TRB:CASSQDSERLFF	TRB:TGTGCCAGCAGCCAAGACAGCGAAAGATTATTTTTC
Con	7759	2303	1.3146	C2 proliferating Tex	Con_clonotype2	10+	clonotype2	ATTATCCAGCAGATCG-1_1	TRUE	ATTATCCAGCAGATCG-1_contig_1	TRUE	513	TRB	TRBV5		TRBJ1-4	TRBC1	TRUE	TRUE	NTKITQSPRYLILGRANKSLECEQH	AACACTAAAATTACTCAGTCACCAAGATATCTAATCCTGGGAAGAGCAAATAAGTCTTTGGAATGTGAGCAACAT	LGHNA	CTGGGACATAATGCT	MYWYKQSAEKPPELMFL	ATGTACTGGTATAAACAGAGCGCTGAGAAGCCGCCAGAGCTCATGTTTCTC	YNLKQL	TACAATCTTAAACAGTTG	IRNETVPSRFIPECPDSSKLLLHISAVDPEDSAVYF	ATTCGAAATGAGACGGTGCCCAGTCGTTTTATACCTGAATGCCCAGACAGCTCCAAGCTACTTTTACATATATCTGCCGTGGATCCAGAAGACTCAGCTGTCTATTTT	CASSQDSERLFF	TGTGCCAGCAGCCAAGACAGCGAAAGATTATTTTTC	GHGTKLSVL	GGTCATGGAACCAAGCTGTCTGTCCTGG	13536	7	clonotype2_consensus_1	1	29	0.0227095	TRB:CASSQDSERLFF;TRA:CAMREGLGTNAYKVIF	TRB:TGTGCCAGCAGCCAAGACAGCGAAAGATTATTTTTC;TRA:TGTGCTATGAGAGAGGGCTTGGGGACAAATGCTTACAAAGTCATCTTT
Con	8008	2108	1.54845	C2 proliferating Tex	Con_clonotype343	1	clonotype343	ATTATCCAGGCCCTTG-1_1	TRUE	ATTATCCAGGCCCTTG-1_contig_1	TRUE	508	TRB	TRBV5		TRBJ2-3	TRBC2	TRUE	TRUE	NTKITQSPRYLILGRANKSLECEQH	AACACTAAAATTACTCAGTCACCAAGATATCTAATCCTGGGAAGAGCAAATAAGTCTTTGGAATGTGAGCAACAT	LGHNA	CTGGGACATAATGCT	MYWYKQSAEKPPELMFL	ATGTACTGGTATAAACAGAGCGCTGAGAAGCCGCCAGAGCTCATGTTTCTC	YNLKQL	TACAATCTTAAACAGTTG	IRNETVPSRFIPECPDSSKLLLHISAVDPEDSAVYF	ATTCGAAATGAGACGGTGCCCAGTCGTTTTATACCTGAATGCCCAGACAGCTCCAAGCTACTTTTACATATATCTGCCGTGGATCCAGAAGACTCAGCTGTCTATTTT	CASSQGLGGAETLYF	TGTGCCAGCAGCCAAGGACTGGGGGGTGCAGAAACGCTGTATTTT	GSGTRLTVL	GGCTCAGGAACCAGACTGACTGTTCTCG	29378	13	clonotype343_consensus_1	1	1	0.000783085	TRB:CASSQGLGGAETLYF;TRA:CALSEGYGNEKITF	TRB:TGTGCCAGCAGCCAAGGACTGGGGGGTGCAGAAACGCTGTATTTT;TRA:TGTGCTTTGAGTGAGGGCTATGGAAATGAGAAAATAACTTTT
Con	6656	1735	0.811298	C1 intermediate Tex	Con_clonotype35	2+	clonotype35	ATTCTACGTGTCTGAT-1_1	TRUE	ATTCTACGTGTCTGAT-1_contig_1	TRUE	559	TRB	TRBV12-2+TRBV13-2		TRBJ2-5	TRBC2	TRUE	TRUE	EAAVTQSPRNKVAVTGGKVTLSCNQT	GAGGCTGCAGTCACCCAAAGCCCAAGAAACAAGGTGGCAGTAACAGGAGGAAAGGTGACATTGAGCTGTAATCAGACT	NNHNN	AATAACCACAACAAC	MYWYRQDTGHGLRLIHY	ATGTACTGGTATCGGCAGGACACGGGGCATGGGCTGAGGCTGATCCATTAT	SYGAGS	TCATATGGTGCTGGCAGC	TEKGDIPDGYKASRPSQENFSLILELATPSQTSVYF	ACTGAGAAAGGAGATATCCCTGATGGATACAAGGCCTCCAGACCAAGCCAAGAGAACTTCTCCCTCATTCTGGAGTTGGCTACCCCCTCTCAGACATCAGTGTACTTC	CASGGGDTQYF	TGTGCCAGCGGTGGAGGGGACACCCAGTACTTT	GPGTRLLVL	GGGCCAGGCACTCGGCTCCTCGTGTTAG	30398	15	clonotype35_consensus_1	1	6	0.00469851	TRB:CASGGGDTQYF;TRA:CAARSSSGSWQLIF	TRB:TGTGCCAGCGGTGGAGGGGACACCCAGTACTTT;TRA:TGTGCAGCAAGATCATCTTCTGGCAGCTGGCAACTCATCTTT
Con	10947	2326	1.03225	C4 terminal Tex	Con_clonotype1	10+	clonotype1	ATTGGTGCAACTGGCC-1_1	TRUE	ATTGGTGCAACTGGCC-1_contig_1	TRUE	585	TRB	TRBV5		TRBJ1-4	TRBC1	TRUE	TRUE	NTKITQSPRYLILGRANKSLECEQH	AACACTAAAATTACTCAGTCACCAAGATATCTAATCCTGGGAAGAGCAAATAAGTCTTTGGAATGTGAGCAACAT	LGHNA	CTGGGACATAATGCT	MYWYKQSAEKPPELMFL	ATGTACTGGTATAAACAGAGCGCTGAGAAGCCGCCAGAGCTCATGTTTCTC	YNLKQL	TACAATCTTAAACAGTTG	IRNETVPSRFIPECPDSSKLLLHISAVDPEDSAVYF	ATTCGAAATGAGACGGTGCCCAGTCGTTTTATACCTGAATGCCCAGACAGCTCCAAGCTACTTTTACATATATCTGCCGTGGATCCAGAAGACTCAGCTGTCTATTTT	CASSQDSERLFF	TGTGCCAGCAGCCAAGACAGCGAAAGATTATTTTTC	GHGTKLSVL	GGTCATGGAACCAAGCTGTCTGTCCTGG	47216	29	clonotype1_consensus_1	2	92	0.0720439	TRB:CASSQDSERLFF;TRA:CAMREGLGTNAYKVIF	TRB:TGTGCCAGCAGCCAAGACAGCGAAAGATTATTTTTC;TRA:TGTGCTATGAGAGAGGGCTTGGGGACAAATGCTTACAAAGTCATCTTT
Con	9218	2185	2.10458	C4 terminal Tex	Con_clonotype2	10+	clonotype2	ATTGGTGCAATCGGTT-1_1	TRUE	ATTGGTGCAATCGGTT-1_contig_1	TRUE	513	TRB	TRBV5		TRBJ1-4	TRBC1	TRUE	TRUE	NTKITQSPRYLILGRANKSLECEQH	AACACTAAAATTACTCAGTCACCAAGATATCTAATCCTGGGAAGAGCAAATAAGTCTTTGGAATGTGAGCAACAT	LGHNA	CTGGGACATAATGCT	MYWYKQSAEKPPELMFL	ATGTACTGGTATAAACAGAGCGCTGAGAAGCCGCCAGAGCTCATGTTTCTC	YNLKQL	TACAATCTTAAACAGTTG	IRNETVPSRFIPECPDSSKLLLHISAVDPEDSAVYF	ATTCGAAATGAGACGGTGCCCAGTCGTTTTATACCTGAATGCCCAGACAGCTCCAAGCTACTTTTACATATATCTGCCGTGGATCCAGAAGACTCAGCTGTCTATTTT	CASSQDSERLFF	TGTGCCAGCAGCCAAGACAGCGAAAGATTATTTTTC	GHGTKLSVL	GGTCATGGAACCAAGCTGTCTGTCCTGG	25304	11	clonotype2_consensus_1	1	29	0.0227095	TRB:CASSQDSERLFF;TRA:CAMREGLGTNAYKVIF	TRB:TGTGCCAGCAGCCAAGACAGCGAAAGATTATTTTTC;TRA:TGTGCTATGAGAGAGGGCTTGGGGACAAATGCTTACAAAGTCATCTTT
Con	18128	3790	1.21359	C2 proliferating Tex	Con_clonotype1	10+	clonotype1	ATTTCTGCATAGACTC-1_1	TRUE	ATTTCTGCATAGACTC-1_contig_1	TRUE	513	TRB	TRBV5		TRBJ1-4	TRBC1	TRUE	TRUE	NTKITQSPRYLILGRANKSLECEQH	AACACTAAAATTACTCAGTCACCAAGATATCTAATCCTGGGAAGAGCAAATAAGTCTTTGGAATGTGAGCAACAT	LGHNA	CTGGGACATAATGCT	MYWYKQSAEKPPELMFL	ATGTACTGGTATAAACAGAGCGCTGAGAAGCCGCCAGAGCTCATGTTTCTC	YNLKQL	TACAATCTTAAACAGTTG	IRNETVPSRFIPECPDSSKLLLHISAVDPEDSAVYF	ATTCGAAATGAGACGGTGCCCAGTCGTTTTATACCTGAATGCCCAGACAGCTCCAAGCTACTTTTACATATATCTGCCGTGGATCCAGAAGACTCAGCTGTCTATTTT	CASSQDSERLFF	TGTGCCAGCAGCCAAGACAGCGAAAGATTATTTTTC	GHGTKLSVL	GGTCATGGAACCAAGCTGTCTGTCCTGG	27928	21	clonotype1_consensus_1	1	92	0.0720439	TRB:CASSQDSERLFF;TRA:CAMREGLGTNAYKVIF	TRB:TGTGCCAGCAGCCAAGACAGCGAAAGATTATTTTTC;TRA:TGTGCTATGAGAGAGGGCTTGGGGACAAATGCTTACAAAGTCATCTTT
Con	7161	1907	1.78746	C1 intermediate Tex	Con_clonotype3	10+	clonotype3	ATTTCTGTCGGAGCAA-1_1	TRUE	ATTTCTGTCGGAGCAA-1_contig_1	TRUE	561	TRB	TRBV12-2+TRBV13-2	TRBD1	TRBJ2-1	TRBC2	TRUE	TRUE	EAAVTQSPRNKVAVTGGKVTLSCNQT	GAGGCTGCAGTCACCCAAAGCCCAAGAAACAAGGTGGCAGTAACAGGAGGAAAGGTGACATTGAGCTGTAATCAGACT	NNHNN	AATAACCACAACAAC	MYWYRQDTGHGLRLIHY	ATGTACTGGTATCGGCAGGACACGGGGCATGGGCTGAGGCTGATCCATTAT	SYGAGS	TCATATGGTGCTGGCAGC	TEKGDIPDGYKASRPSQENFSLILELATPSQTSVYF	ACTGAGAAAGGAGATATCCCTGATGGATACAAGGCCTCCAGACCAAGCCAAGAGAACTTCTCCCTCATTCTGGAGTTGGCTACCCCCTCTCAGACATCAGTGTACTTC	CASGGQGAEQFF	TGTGCCAGCGGTGGACAGGGTGCTGAGCAGTTCTTC	GPGTRLTVL	GGACCAGGGACACGACTCACCGTCCTAG	7388	3	clonotype3_consensus_1	1	26	0.0203602	TRB:CASGGQGAEQFF;TRA:CAGITGSGGKLTL;TRA:CAVSGATGYQNFYF	TRB:TGTGCCAGCGGTGGACAGGGTGCTGAGCAGTTCTTC;TRA:TGCGCAGGCATTACTGGCAGTGGTGGAAAACTCACTTTG;TRA:TGCGCAGTCAGTGGGGCCACGGGTTACCAGAACTTCTATTTT
Con	6073	2016	1.23497	C2 proliferating Tex	Con_clonotype1	10+	clonotype1	CAACCAACACGGATAG-1_1	TRUE	CAACCAACACGGATAG-1_contig_1	TRUE	513	TRB	TRBV5		TRBJ1-4	TRBC1	TRUE	TRUE	NTKITQSPRYLILGRANKSLECEQH	AACACTAAAATTACTCAGTCACCAAGATATCTAATCCTGGGAAGAGCAAATAAGTCTTTGGAATGTGAGCAACAT	LGHNA	CTGGGACATAATGCT	MYWYKQSAEKPPELMFL	ATGTACTGGTATAAACAGAGCGCTGAGAAGCCGCCAGAGCTCATGTTTCTC	YNLKQL	TACAATCTTAAACAGTTG	IRNETVPSRFIPECPDSSKLLLHISAVDPEDSAVYF	ATTCGAAATGAGACGGTGCCCAGTCGTTTTATACCTGAATGCCCAGACAGCTCCAAGCTACTTTTACATATATCTGCCGTGGATCCAGAAGACTCAGCTGTCTATTTT	CASSQDSERLFF	TGTGCCAGCAGCCAAGACAGCGAAAGATTATTTTTC	GHGTKLSVL	GGTCATGGAACCAAGCTGTCTGTCCTGG	14690	5	clonotype1_consensus_1	1	92	0.0720439	TRB:CASSQDSERLFF;TRA:CAMREGLGTNAYKVIF	TRB:TGTGCCAGCAGCCAAGACAGCGAAAGATTATTTTTC;TRA:TGTGCTATGAGAGAGGGCTTGGGGACAAATGCTTACAAAGTCATCTTT
Con	4766	1730	1.40579	C1 intermediate Tex	Con_clonotype245	1	clonotype245	CAACCTCAGTAGATGT-1_1	TRUE	CAACCTCAGTAGATGT-1_contig_1	TRUE	559	TRA	TRAV7D-2		TRAJ56	TRAC	TRUE	TRUE	QQKVQQSPESLIVPEGGMASLNCTSS	CAACAGAAGGTGCAGCAGAGCCCAGAATCCCTCATTGTTCCAGAGGGAGGCATGGCCTCTCTCAACTGCACTTCCAGT	DRNVDY	GATCGTAATGTTGACTAC	FWWYRQHSGKSPKMLMS	TTCTGGTGGTACAGACAGCACTCTGGGAAAAGCCCCAAGATGCTGATGTCT	IFSNGE	ATCTTCTCCAATGGTGAA	KEEGRFTVHLNKASLHTSLHIRDSQPSDSALYL	AAGGAAGAAGGCAGATTCACAGTTCACCTCAATAAAGCCAGCCTGCATACTTCCCTGCACATCAGAGACTCCCAGCCCAGTGACTCTGCTCTCTACCTC	CAASIGGGNNKLTF	TGTGCAGCAAGCATAGGTGGAGGCAATAATAAGCTGACTTTT	GQGTVLSVIP	GGTCAAGGAACCGTTCTGAGTGTTATACCAG	10672	8	clonotype245_consensus_2	1	1	0.000783085	TRB:CASSQGTGDSDYTF;TRA:CAASIGGGNNKLTF	TRB:TGTGCCAGCAGCCAGGGGACAGGGGACTCCGACTACACCTTC;TRA:TGTGCAGCAAGCATAGGTGGAGGCAATAATAAGCTGACTTTT		TRB:gene
Con	15973	4191	1.24585	C3 proliferating Tem	Con_clonotype483	1	clonotype483	CAACTAGCAAACTGTC-1_1	TRUE	CAACTAGCAAACTGTC-1_contig_1	TRUE	651	TRB	TRBV19		TRBJ2-7	TRBC2	TRUE	TRUE	GGIITQTPKFLIGQEGQKLTLKCQQN	GGTGGCATCATTACTCAGACACCCAAATTCCTGATTGGTCAGGAAGGGCAAAAACTGACCTTGAAATGTCAACAGAAT	FNHDT	TTCAATCATGATACA	MYWYRQDSGKGLRLIYY	ATGTACTGGTACCGACAGGATTCAGGGAAAGGATTGAGACTGATCTACTAT	SITEND	TCAATAACTGAAAACGAT	LQKGDLSEGYDASREKKSSFSLTVTSAQKNEMAVFL	CTTCAAAAAGGCGATCTATCTGAAGGCTATGATGCGTCTCGAGAGAAGAAGTCATCTTTTTCTCTCACTGTGACATCTGCCCAGAAGAACGAGATGGCCGTTTTTCTC	CASSIEVFSSYEQYF	TGTGCCAGCAGTATAGAGGTCTTTAGCTCCTATGAACAGTACTTC	GPGTRLTVL	GGTCCCGGCACCAGGCTCACGGTTTTAG	21934	14	clonotype483_consensus_1	1	1	0.000783085	TRB:CASSIEVFSSYEQYF;TRA:CAGHRDNSKLIW;TRA:CAMREAITGNTGKLIF	TRB:TGTGCCAGCAGTATAGAGGTCTTTAGCTCCTATGAACAGTACTTC;TRA:TGTGCTGGGCACCGTGACAACAGTAAGCTGATTTGG;TRA:TGTGCTATGAGAGAGGCCATAACAGGCAATACCGGAAAACTCATCTTT		TRB:gene
Con	9976	2097	1.20289	C4 terminal Tex	Con_clonotype144	2+	clonotype144	CAACTAGCAAGCTGTT-1_1	TRUE	CAACTAGCAAGCTGTT-1_contig_1	TRUE	572	TRB	TRBV2		TRBJ2-5	TRBC2	TRUE	TRUE	DPKIIQKPKYLVAVTGSEKILICEQY	GACCCGAAAATTATCCAGAAACCAAAATATCTGGTGGCAGTCACAGGGAGCGAAAAAATCCTGATATGCGAACAGTAT	LGHNA	CTAGGCCACAATGCT	MYWYRQSAKKPLEFMFS	ATGTATTGGTATAGACAAAGTGCTAAGAAGCCTCTAGAGTTCATGTTTTCC	YSYQKL	TACAGCTATCAAAAACTT	MDNQTASSRFQPQSSKKNHLDLQITALKPDDSATYF	ATGGACAATCAGACTGCCTCAAGTCGCTTCCAACCTCAAAGTTCAAAGAAAAACCATTTAGACCTTCAGATCACAGCTCTAAAGCCTGATGACTCGGCCACATACTTC	CASSQDRTINQDTQYF	TGTGCCAGCAGCCAAGATAGGACAATTAACCAAGACACCCAGTACTTT	GPGTRLLVL	GGGCCAGGCACTCGGCTCCTCGTGTTAG	18620	10	clonotype144_consensus_1	1	2	0.00156617	TRB:CASSQDRTINQDTQYF;TRA:CAAGWRIASSSFSKLVF;TRA:CIQTNYGNEKITF	TRB:TGTGCCAGCAGCCAAGATAGGACAATTAACCAAGACACCCAGTACTTT;TRA:TGCGCAGCAGGATGGAGAATAGCATCCTCCTCCTTCAGCAAGCTGGTGTTT;TRA:TGTATCCAAACCAACTATGGAAATGAGAAAATAACTTTT
Con	10440	2709	1.54215	C3 proliferating Tem	Con_clonotype188	1	clonotype188	CAACTAGCATCAGTCA-1_1	TRUE	CAACTAGCATCAGTCA-1_contig_1	TRUE	505	TRB	TRBV13-1		TRBJ2-5	TRBC2	TRUE	TRUE	EAAVTQSPRNKVTVTGGNVTLSCRQT	GAGGCTGCAGTCACCCAAAGCCCTAGAAACAAGGTGACAGTAACAGGAGGAAACGTGACATTGAGCTGTCGCCAGACT	NSHNY	AATAGCCACAACTAC	MYWYRQDTGHGLRLIHY	ATGTACTGGTATCGGCAGGACACTGGGCATGGGCTGAGGCTGATCCATTAC	SYGAGN	TCATATGGTGCTGGCAAC	LQIGDVPDGYKATRTTQEDFFLLLELASPSQTSLYF	CTTCAAATAGGAGATGTCCCTGATGGGTACAAGGCCACCAGAACAACGCAAGAAGACTTCTTCCTCCTGCTGGAATTGGCTTCTCCCTCTCAGACATCTTTGTACTTC	CASRDTQDTQYF	TGTGCCAGCAGGGACACCCAAGACACCCAGTACTTT	GPGTRLLVL	GGGCCAGGCACTCGGCTCCTCGTGTTAG	23566	16	clonotype188_consensus_1	1	1	0.000783085	TRB:CASRDTQDTQYF;TRA:CALENHYAQGLTF;TRA:CAVRDSSGSWQLIF	TRB:TGTGCCAGCAGGGACACCCAAGACACCCAGTACTTT;TRA:TGTGCTTTGGAAAACCACTATGCCCAGGGATTAACCTTC;TRA:TGTGCAGTGAGGGACTCTTCTGGCAGCTGGCAACTCATCTTT		TRB:gene
Con	6737	1869	1.8109	C4 terminal Tex	Con_clonotype25	2+	clonotype25	CAAGATCTCATGCTCC-1_1	TRUE	CAAGATCTCATGCTCC-1_contig_1	TRUE	521	TRB	TRBV26		TRBJ1-6	TRBC1	TRUE	TRUE	NSKVIQTPRYLVKGQGQKAKMRCIPE	AATTCAAAAGTCATTCAGACTCCAAGATATCTGGTGAAAGGGCAAGGACAAAAAGCAAAGATGAGGTGTATCCCTGAA	KGHPV	AAGGGACATCCAGTT	VFWYQQNKNNEFKFLIN	GTATTCTGGTATCAACAAAATAAGAACAATGAGTTTAAATTTTTGATTAAC	FQNQEV	TTTCAGAATCAAGAAGTT	LQQIDMTEKRFSAECPSNSPCSLEIQSSEAGDSALYL	CTTCAGCAAATAGACATGACTGAAAAACGATTCTCTGCTGAGTGTCCTTCAAACTCACCTTGCAGCCTAGAAATTCAGTCCTCTGAGGCAGGAGACTCAGCACTGTACCTC	CASSLRQGYNSPLYF	TGTGCCAGCAGTCTGAGGCAGGGCTATAATTCGCCCCTCTACTTT	AAGTRLTVT	GCGGCAGGCACCCGGCTCACTGTGACAG	37150	16	clonotype25_consensus_1	1	8	0.00626468	TRB:CASSLRQGYNSPLYF;TRA:CVLSAGTGNTGKLIF	TRB:TGTGCCAGCAGTCTGAGGCAGGGCTATAATTCGCCCCTCTACTTT;TRA:TGTGTTTTGAGCGCGGGGACAGGCAATACCGGAAAACTCATCTTT
Con	6432	1588	1.10386	C4 terminal Tex	Con_clonotype130	2+	clonotype130	CAAGGCCCAAACGTGG-1_1	TRUE	CAAGGCCCAAACGTGG-1_contig_1	TRUE	517	TRB	TRBV14		TRBJ1-6	TRBC1	TRUE	TRUE	EAGVTQSPRYAVLQEGQAVSFWCDPI	GAAGCTGGAGTCACCCAGTCTCCCAGATATGCAGTCCTACAGGAAGGGCAAGCTGTTTCCTTTTGGTGTGACCCTATT	SGHDT	TCTGGACATGATACC	LYWYQQPRDQGPQLLVY	CTTTACTGGTATCAGCAGCCCAGAGACCAGGGGCCCCAGCTTCTAGTTTAC	FRDEAV	TTTCGGGATGAGGCTGTT	IDNSQLPSDRFSAVRPKGTNSTLKIQSAKQGDTATYL	ATAGATAATTCACAGTTGCCCTCGGATCGATTTTCTGCTGTGAGGCCTAAAGGAACTAACTCCACTCTCAAGATCCAGTCTGCAAAGCAGGGCGACACAGCCACCTATCTC	CASGTAYNSPLYF	TGTGCCAGTGGGACAGCCTATAATTCGCCCCTCTACTTT	AAGTRLTVT	GCGGCAGGCACCCGGCTCACTGTGACAG	66490	34	clonotype130_consensus_1	2	2	0.00156617	TRB:CASGTAYNSPLYF;TRA:CAAGGDSNYQLIW;TRA:CALSSGGSNAKLTF	TRB:TGTGCCAGTGGGACAGCCTATAATTCGCCCCTCTACTTT;TRA:TGTGCTGCAGGGGGGGATAGCAACTATCAGTTGATCTGG;TRA:TGTGCTCTGAGTTCTGGAGGAAGCAATGCAAAGCTAACCTTC
Con	8725	2157	1.23782	C1 intermediate Tex	Con_clonotype22	2+	clonotype22	CACAAACGTCACCTAA-1_1	TRUE	CACAAACGTCACCTAA-1_contig_1	TRUE	520	TRB	TRBV29		TRBJ1-5	TRBC1	TRUE	TRUE	DMKVTQMPRYLIKRMGENVLLECGQD	GACATGAAAGTAACCCAGATGCCAAGATACCTGATCAAAAGAATGGGAGAGAATGTTTTGCTGGAATGTGGACAGGAC	MSHET	ATGAGCCATGAAACA	MYWYRQDPGLGLQLIYI	ATGTACTGGTATCGACAAGACCCTGGTCTGGGGCTACAGCTGATTTATATC	SYDVDS	TCATACGATGTTGATAGT	NSEGDIPKGYRVSRKKREHFSLILDSAKTNQTSVYF	AACAGCGAAGGAGACATCCCTAAAGGATACAGGGTCTCACGGAAGAAGCGGGAGCATTTCTCCCTGATTCTGGATTCTGCTAAAACAAACCAGACATCTGTGTACTTC	CASSLYWNQAPLF	TGTGCTAGCAGTTTATACTGGAACCAGGCTCCGCTTTTT	GEGTRLSVL	GGAGAGGGGACTCGACTCTCTGTTCTAG	44934	24	clonotype22_consensus_1	1	8	0.00626468	TRB:CASSLYWNQAPLF;TRA:CAINLTGNTGKLIF	TRB:TGTGCTAGCAGTTTATACTGGAACCAGGCTCCGCTTTTT;TRA:TGTGCTATAAATTTAACAGGCAATACCGGAAAACTCATCTTT	TRB:gene
Con	10874	2243	1.14953	C6 na茂ve T	Con_clonotype413	1	clonotype413	CACACAAGTACCGGCT-1_1	TRUE	CACACAAGTACCGGCT-1_contig_1	TRUE	714	TRB	TRBV2	TRBD1	TRBJ1-5	TRBC1	TRUE	TRUE	DPKIIQKPKYLVAVTGSEKILICEQY	GACCCGAAAATTATCCAGAAACCAAAATATCTGGTGGCAGTCACAGGGAGCGAAAAAATCCTGATATGCGAACAGTAT	LGHNA	CTAGGCCACAATGCT	MYWYRQSAKKPLEFMFS	ATGTATTGGTATAGACAAAGTGCTAAGAAGCCTCTAGAGTTCATGTTTTCC	YSYQKL	TACAGCTATCAAAAACTT	MDNQTASSRFQPQSSKKNHLDLQITALKPDDSATYF	ATGGACAATCAGACTGCCTCAAGTCGCTTCCAACCTCAAAGTTCAAAGAAAAACCATTTAGACCTTCAGATCACAGCTCTAAAGCCTGATGACTCGGCCACATACTTC	CASSQDRGYNQAPLF	TGTGCCAGCAGCCAAGACAGGGGGTACAACCAGGCTCCGCTTTTT	GEGTRLSVL	GGAGAGGGGACTCGACTCTCTGTTCTAG	12100	6	clonotype413_consensus_1	1	1	0.000783085	TRB:CASSQDRGYNQAPLF;TRA:CAVRPSSSFSKLVF	TRB:TGTGCCAGCAGCCAAGACAGGGGGTACAACCAGGCTCCGCTTTTT;TRA:TGCGCAGTCAGACCATCCTCCTCCTTCAGCAAGCTGGTGTTT
Con	6022	1850	1.19562	C1 intermediate Tex	Con_clonotype1	10+	clonotype1	CACACAATCCAGGGCT-1_1	TRUE	CACACAATCCAGGGCT-1_contig_1	TRUE	513	TRB	TRBV5		TRBJ1-4	TRBC1	TRUE	TRUE	NTKITQSPRYLILGRANKSLECEQH	AACACTAAAATTACTCAGTCACCAAGATATCTAATCCTGGGAAGAGCAAATAAGTCTTTGGAATGTGAGCAACAT	LGHNA	CTGGGACATAATGCT	MYWYKQSAEKPPELMFL	ATGTACTGGTATAAACAGAGCGCTGAGAAGCCGCCAGAGCTCATGTTTCTC	YNLKQL	TACAATCTTAAACAGTTG	IRNETVPSRFIPECPDSSKLLLHISAVDPEDSAVYF	ATTCGAAATGAGACGGTGCCCAGTCGTTTTATACCTGAATGCCCAGACAGCTCCAAGCTACTTTTACATATATCTGCCGTGGATCCAGAAGACTCAGCTGTCTATTTT	CASSQDSERLFF	TGTGCCAGCAGCCAAGACAGCGAAAGATTATTTTTC	GHGTKLSVL	GGTCATGGAACCAAGCTGTCTGTCCTGG	44140	15	clonotype1_consensus_1	1	92	0.0720439	TRB:CASSQDSERLFF;TRA:CAMREGLGTNAYKVIF	TRB:TGTGCCAGCAGCCAAGACAGCGAAAGATTATTTTTC;TRA:TGTGCTATGAGAGAGGGCTTGGGGACAAATGCTTACAAAGTCATCTTT
Con	5012	1854	1.75579	C4 terminal Tex	Con_clonotype5	10+	clonotype5	CACACAATCTTATCTG-1_1	TRUE	CACACAATCTTATCTG-1_contig_1	TRUE	511	TRB	TRBV13-1		TRBJ1-6	TRBC1	TRUE	TRUE	EAAVTQSPRNKVTVTGGNVTLSCRQT	GAGGCTGCAGTCACCCAAAGCCCTAGAAACAAGGTGACAGTAACAGGAGGAAACGTGACATTGAGCTGTCGCCAGACT	NSHNY	AATAGCCACAACTAC	MYWYRQDTGHGLRLIHY	ATGTACTGGTATCGGCAGGACACTGGGCATGGGCTGAGGCTGATCCATTAC	SYGAGN	TCATATGGTGCTGGCAAC	LQIGDVPDGYKATRTTQEDFFLLLELASPSQTSLYF	CTTCAAATAGGAGATGTCCCTGATGGGTACAAGGCCACCAGAACAACGCAAGAAGACTTCTTCCTCCTGCTGGAATTGGCTTCTCCCTCTCAGACATCTTTGTACTTC	CASSGTAYNSPLYF	TGTGCCAGCAGTGGGACAGCTTATAATTCGCCCCTCTACTTT	AAGTRLTVT	GCGGCAGGCACCCGGCTCACTGTGACAG	34946	11	clonotype5_consensus_1	1	24	0.018794	TRB:CASSGTAYNSPLYF;TRA:CAASDDTNAYKVIF	TRB:TGTGCCAGCAGTGGGACAGCTTATAATTCGCCCCTCTACTTT;TRA:TGTGCTGCAAGCGATGACACAAATGCTTACAAAGTCATCTTT		TRB:gene
Con	6836	2121	0.819193	C1 intermediate Tex	Con_clonotype3	10+	clonotype3	CACACCTCATGCCTAA-1_1	TRUE	CACACCTCATGCCTAA-1_contig_1	TRUE	563	TRA	TRAV3-3		TRAJ44	TRAC	TRUE	TRUE	GEQVEQRPPHLSVREGDSAVITCTYT	GGCGAGCAGGTGGAGCAGCGCCCTCCTCACCTGAGTGTCCGGGAGGGAGACAGTGCCGTTATCACCTGCACCTACACA	DPNSYY	GACCCTAACAGTTATTAC	FFWYKQEPGASLQLLMK	TTCTTCTGGTACAAGCAAGAGCCGGGGGCAAGTCTTCAGTTGCTTATGAAG	VFSSTEI	GTTTTCTCAAGTACGGAAATA	NEGQGFTVLLNKKDKRLSLNLTAAHPGDSAAYF	AACGAAGGACAAGGATTCACTGTCCTACTGAACAAGAAAGACAAACGACTCTCTCTGAACCTCACAGCTGCCCATCCTGGGGACTCAGCCGCGTACTTC	CAGITGSGGKLTL	TGCGCAGGCATTACTGGCAGTGGTGGAAAACTCACTTTG	GAGTRLQVNL	GGGGCTGGAACAAGACTTCAGGTCAACCTTG	10508	5	clonotype3_consensus_2	1	26	0.0203602	TRB:CASGGQGAEQFF;TRA:CAGITGSGGKLTL;TRA:CAVSGATGYQNFYF	TRB:TGTGCCAGCGGTGGACAGGGTGCTGAGCAGTTCTTC;TRA:TGCGCAGGCATTACTGGCAGTGGTGGAAAACTCACTTTG;TRA:TGCGCAGTCAGTGGGGCCACGGGTTACCAGAACTTCTATTTT
Con	5598	1895	1.57199	C3 proliferating Tem	Con_clonotype109	2+	clonotype109	CACACCTTCCGTAGTA-1_1	TRUE	CACACCTTCCGTAGTA-1_contig_1	TRUE	511	TRB	TRBV13-1	TRBD1	TRBJ1-1	TRBC1	TRUE	TRUE	EAAVTQSPRNKVTVTGGNVTLSCRQT	GAGGCTGCAGTCACCCAAAGCCCTAGAAACAAGGTGACAGTAACAGGAGGAAACGTGACATTGAGCTGTCGCCAGACT	NSHNY	AATAGCCACAACTAC	MYWYRQDTGHGLRLIHY	ATGTACTGGTATCGGCAGGACACTGGGCATGGGCTGAGGCTGATCCATTAC	SYGAGN	TCATATGGTGCTGGCAAC	LQIGDVPDGYKATRTTQEDFFLLLELASPSQTSLYF	CTTCAAATAGGAGATGTCCCTGATGGGTACAAGGCCACCAGAACAACGCAAGAAGACTTCTTCCTCCTGCTGGAATTGGCTTCTCCCTCTCAGACATCTTTGTACTTC	CASSERTGDTEVFF	TGTGCCAGCAGTGAACGGACAGGGGACACAGAAGTCTTCTTT	GKGTRLTVV	GGTAAAGGAACCAGACTCACAGTTGTAG	50874	25	clonotype109_consensus_1	1	2	0.00156617	TRB:CASSERTGDTEVFF;TRA:CALGYGSSGNKLIF	TRB:TGTGCCAGCAGTGAACGGACAGGGGACACAGAAGTCTTCTTT;TRA:TGTGCTTTGGGGTATGGGAGCAGTGGCAACAAGCTCATCTTT		TRB:gene
Con	14786	3197	0.764236	C2 proliferating Tex	Con_clonotype3	10+	clonotype3	CACACTCTCGCAAACT-1_1	TRUE	CACACTCTCGCAAACT-1_contig_1	TRUE	561	TRB	TRBV12-2+TRBV13-2	TRBD1	TRBJ2-1	TRBC2	TRUE	TRUE	EAAVTQSPRNKVAVTGGKVTLSCNQT	GAGGCTGCAGTCACCCAAAGCCCAAGAAACAAGGTGGCAGTAACAGGAGGAAAGGTGACATTGAGCTGTAATCAGACT	NNHNN	AATAACCACAACAAC	MYWYRQDTGHGLRLIHY	ATGTACTGGTATCGGCAGGACACGGGGCATGGGCTGAGGCTGATCCATTAT	SYGAGS	TCATATGGTGCTGGCAGC	TEKGDIPDGYKASRPSQENFSLILELATPSQTSVYF	ACTGAGAAAGGAGATATCCCTGATGGATACAAGGCCTCCAGACCAAGCCAAGAGAACTTCTCCCTCATTCTGGAGTTGGCTACCCCCTCTCAGACATCAGTGTACTTC	CASGGQGAEQFF	TGTGCCAGCGGTGGACAGGGTGCTGAGCAGTTCTTC	GPGTRLTVL	GGACCAGGGACACGACTCACCGTCCTAG	38508	30	clonotype3_consensus_1	1	26	0.0203602	TRB:CASGGQGAEQFF;TRA:CAGITGSGGKLTL;TRA:CAVSGATGYQNFYF	TRB:TGTGCCAGCGGTGGACAGGGTGCTGAGCAGTTCTTC;TRA:TGCGCAGGCATTACTGGCAGTGGTGGAAAACTCACTTTG;TRA:TGCGCAGTCAGTGGGGCCACGGGTTACCAGAACTTCTATTTT
Con	14351	3083	1.31001	C2 proliferating Tex	Con_clonotype1	10+	clonotype1	CACAGGCAGTAGGTGC-1_1	TRUE	CACAGGCAGTAGGTGC-1_contig_1	TRUE	569	TRA	TRAV16N		TRAJ30	TRAC	TRUE	TRUE	AQKVTQTQTSISVVEKTTVTMDCVYE	GCCCAGAAGGTAACACAGACTCAGACTTCAATTTCTGTGGTGGAGAAGACAACGGTGACAATGGACTGTGTGTATGAA	TRDSSYF	ACCCGGGACAGTTCTTACTTC	LFWYKQTASGEIVFLIR	TTATTCTGGTACAAGCAAACAGCAAGTGGGGAAATAGTTTTCCTTATTCGT	QDSYKKEN	CAGGACTCTTACAAAAAGGAAAAT	ATVGHYSLNFQKPKSSIGLIITATQIEDSAVYF	GCAACAGTGGGTCATTATTCTCTGAACTTTCAGAAGCCAAAAAGTTCCATCGGACTCATCATCACCGCCACACAGATTGAGGACTCAGCAGTATATTTC	CAMREGLGTNAYKVIF	TGTGCTATGAGAGAGGGCTTGGGGACAAATGCTTACAAAGTCATCTTT	GKGTHLHVLP	GGAAAAGGGACACATCTTCATGTTCTCCCTA	31126	10	clonotype1_consensus_2	1	92	0.0720439	TRB:CASSQDSERLFF;TRA:CAMREGLGTNAYKVIF	TRB:TGTGCCAGCAGCCAAGACAGCGAAAGATTATTTTTC;TRA:TGTGCTATGAGAGAGGGCTTGGGGACAAATGCTTACAAAGTCATCTTT
Con	5170	1620	1.04449	C4 terminal Tex	Con_clonotype1	10+	clonotype1	CACAGGCCATTAGCCA-1_1	TRUE	CACAGGCCATTAGCCA-1_contig_1	TRUE	513	TRB	TRBV5		TRBJ1-4	TRBC1	TRUE	TRUE	NTKITQSPRYLILGRANKSLECEQH	AACACTAAAATTACTCAGTCACCAAGATATCTAATCCTGGGAAGAGCAAATAAGTCTTTGGAATGTGAGCAACAT	LGHNA	CTGGGACATAATGCT	MYWYKQSAEKPPELMFL	ATGTACTGGTATAAACAGAGCGCTGAGAAGCCGCCAGAGCTCATGTTTCTC	YNLKQL	TACAATCTTAAACAGTTG	IRNETVPSRFIPECPDSSKLLLHISAVDPEDSAVYF	ATTCGAAATGAGACGGTGCCCAGTCGTTTTATACCTGAATGCCCAGACAGCTCCAAGCTACTTTTACATATATCTGCCGTGGATCCAGAAGACTCAGCTGTCTATTTT	CASSQDSERLFF	TGTGCCAGCAGCCAAGACAGCGAAAGATTATTTTTC	GHGTKLSVL	GGTCATGGAACCAAGCTGTCTGTCCTGG	11860	4	clonotype1_consensus_1	1	92	0.0720439	TRB:CASSQDSERLFF;TRA:CAMREGLGTNAYKVIF	TRB:TGTGCCAGCAGCCAAGACAGCGAAAGATTATTTTTC;TRA:TGTGCTATGAGAGAGGGCTTGGGGACAAATGCTTACAAAGTCATCTTT
Con	8210	2318	1.48599	C2 proliferating Tex	Con_clonotype7	10+	clonotype7	CACAGTAGTGCTCTTC-1_1	TRUE	CACAGTAGTGCTCTTC-1_contig_1	TRUE	653	TRA	TRAV5D-4		TRAJ7	TRAC	TRUE	TRUE	GEQVEQLPSILRVQEGSSASINCTYE	GGTGAGCAGGTGGAGCAGCTTCCTTCCATCCTGAGAGTCCAGGAGGGATCCAGTGCCAGCATCAACTGCACTTATGAG	NSASNY	AACAGTGCCTCCAACTAC	FPWYKQEPGENPKLIID	TTCCCTTGGTATAAGCAAGAACCTGGAGAGAATCCTAAGCTCATCATTGAC	IRSNMER	ATTCGTTCAAATATGGAAAGA	KQTQGLIVLLDKKAKRFSLHITDTQPGDSAMYF	AAGCAGACCCAAGGACTCATCGTTTTACTGGATAAGAAAGCCAAACGCTTCTCCCTGCACATCACAGACACCCAGCCTGGAGACTCAGCCATGTACTTC	CAASVGDYSNNRLTL	TGTGCTGCAAGTGTAGGGGACTACAGCAACAACAGACTTACTTTG	GKGTQVVVLP	GGGAAGGGAACCCAGGTGGTGGTGTTACCAA	7394	4	clonotype7_consensus_2	2	20	0.0156617	TRB:CASSGTGGGAEQFF;TRA:CAASVGDYSNNRLTL	TRB:TGTGCCAGCAGTGGGACTGGGGGGGGGGCTGAGCAGTTCTTC;TRA:TGTGCTGCAAGTGTAGGGGACTACAGCAACAACAGACTTACTTTG		TRB:gene
Con	19935	3753	1.57512	C3 proliferating Tem	Con_clonotype451	1	clonotype451	CACATTTTCACTATTC-1_1	TRUE	CACATTTTCACTATTC-1_contig_1	TRUE	555	TRA	TRAV3-3		TRAJ24	TRAC	TRUE	TRUE	GEQVEQRPPHLSVREGDSAVITCTYT	GGCGAGCAGGTGGAGCAGCGCCCTCCTCACCTGAGTGTCCGGGAGGGAGACAGTGCCGTTATCACCTGCACCTACACA	DPNSYY	GACCCTAACAGTTATTAC	FFWYKQEPGASLQLLMK	TTCTTCTGGTACAAGCAAGAGCCGGGGGCAAGTCTTCAGTTGCTTATGAAG	VFSSTEI	GTTTTCTCAAGTACGGAAATA	NEGQGFTVLLNKKDKRLSLNLTAAHPGDSAAYF	AACGAAGGACAAGGATTCACTGTCCTACTGAACAAGAAAGACAAACGACTCTCTCTGAACCTCACAGCTGCCCATCCTGGGGACTCAGCCGCGTACTTC	CAVTSTASLGKLQF	TGCGCAGTCACCTCAACTGCCAGTTTGGGGAAACTGCAGTTT	GTGTQVVVTP	GGAACAGGAACCCAGGTTGTGGTGACCCCAG	16888	17	clonotype451_consensus_2	1	1	0.000783085	TRB:CASSVRDWGDYAEQFF;TRA:CAVTSTASLGKLQF	TRB:TGTGCCAGCAGCGTCCGGGACTGGGGGGACTATGCTGAGCAGTTCTTC;TRA:TGCGCAGTCACCTCAACTGCCAGTTTGGGGAAACTGCAGTTT
Con	5052	1512	1.28662	C1 intermediate Tex	Con_clonotype40	2+	clonotype40	CACATTTTCTGCTGCT-1_1	TRUE	CACATTTTCTGCTGCT-1_contig_1	TRUE	564	TRB	TRBV12-2+TRBV13-2	TRBD1	TRBJ2-7	TRBC2	TRUE	TRUE	EAAVTQSPRNKVAVTGGKVTLSCNQT	GAGGCTGCAGTCACCCAAAGCCCAAGAAACAAGGTGGCAGTAACAGGAGGAAAGGTGACATTGAGCTGTAATCAGACT	NNHNN	AATAACCACAACAAC	MYWYRQDTGHGLRLIHY	ATGTACTGGTATCGGCAGGACACGGGGCATGGGCTGAGGCTGATCCATTAT	SYGAGS	TCATATGGTGCTGGCAGC	TEKGDIPDGYKASRPSQENFSLILELATPSQTSVYF	ACTGAGAAAGGAGATATCCCTGATGGATACAAGGCCTCCAGACCAAGCCAAGAGAACTTCTCCCTCATTCTGGAGTTGGCTACCCCCTCTCAGACATCAGTGTACTTC	CASGGQGEQYF	TGTGCCAGCGGTGGACAGGGTGAACAGTACTTC	GPGTRLTVL	GGTCCCGGCACCAGGCTCACGGTTTTAG	25800	9	clonotype40_consensus_1	1	5	0.00391543	TRB:CASGGQGEQYF;TRA:CALNYAQGLTF	TRB:TGTGCCAGCGGTGGACAGGGTGAACAGTACTTC;TRA:TGTGCTCTGAACTATGCCCAGGGATTAACCTTC
Con	13023	2855	1.32842	C2 proliferating Tex	Con_clonotype9	10+	clonotype9	CACCACTAGGTGATAT-1_1	TRUE	CACCACTAGGTGATAT-1_contig_1	TRUE	513	TRB	TRBV5		TRBJ1-4	TRBC1	TRUE	TRUE	NTKITQSPRYLILGRANKSLECEQH	AACACTAAAATTACTCAGTCACCAAGATATCTAATCCTGGGAAGAGCAAATAAGTCTTTGGAATGTGAGCAACAT	LGHNA	CTGGGACATAATGCT	MYWYKQSAEKPPELMFL	ATGTACTGGTATAAACAGAGCGCTGAGAAGCCGCCAGAGCTCATGTTTCTC	YNLKQL	TACAATCTTAAACAGTTG	IRNETVPSRFIPECPDSSKLLLHISAVDPEDSAVYF	ATTCGAAATGAGACGGTGCCCAGTCGTTTTATACCTGAATGCCCAGACAGCTCCAAGCTACTTTTACATATATCTGCCGTGGATCCAGAAGACTCAGCTGTCTATTTT	CASSQDSERLFF	TGTGCCAGCAGCCAAGACAGCGAAAGATTATTTTTC	GHGTKLSVL	GGTCATGGAACCAAGCTGTCTGTCCTGG	32858	13	clonotype9_consensus_1	1	15	0.0117463	TRB:CASSQDSERLFF	TRB:TGTGCCAGCAGCCAAGACAGCGAAAGATTATTTTTC
Con	2802	1268	3.67595	C2 proliferating Tex	Con_clonotype9	10+	clonotype9	CACCACTCACCAACCG-1_1	TRUE	CACCACTCACCAACCG-1_contig_1	TRUE	513	TRB	TRBV5		TRBJ1-4	TRBC1	TRUE	TRUE	NTKITQSPRYLILGRANKSLECEQH	AACACTAAAATTACTCAGTCACCAAGATATCTAATCCTGGGAAGAGCAAATAAGTCTTTGGAATGTGAGCAACAT	LGHNA	CTGGGACATAATGCT	MYWYKQSAEKPPELMFL	ATGTACTGGTATAAACAGAGCGCTGAGAAGCCGCCAGAGCTCATGTTTCTC	YNLKQL	TACAATCTTAAACAGTTG	IRNETVPSRFIPECPDSSKLLLHISAVDPEDSAVYF	ATTCGAAATGAGACGGTGCCCAGTCGTTTTATACCTGAATGCCCAGACAGCTCCAAGCTACTTTTACATATATCTGCCGTGGATCCAGAAGACTCAGCTGTCTATTTT	CASSQDSERLFF	TGTGCCAGCAGCCAAGACAGCGAAAGATTATTTTTC	GHGTKLSVL	GGTCATGGAACCAAGCTGTCTGTCCTGG	18378	7	clonotype9_consensus_1	1	15	0.0117463	TRB:CASSQDSERLFF	TRB:TGTGCCAGCAGCCAAGACAGCGAAAGATTATTTTTC
Con	9001	2406	1.89979	C2 proliferating Tex	Con_clonotype1	10+	clonotype1	CACCAGGTCTTGCAAG-1_1	TRUE	CACCAGGTCTTGCAAG-1_contig_1	TRUE	499	TRB	TRBV5		TRBJ1-4	TRBC1	TRUE	TRUE	NTKITQSPRYLILGRANKSLECEQH	AACACTAAAATTACTCAGTCACCAAGATATCTAATCCTGGGAAGAGCAAATAAGTCTTTGGAATGTGAGCAACAT	LGHNA	CTGGGACATAATGCT	MYWYKQSAEKPPELMFL	ATGTACTGGTATAAACAGAGCGCTGAGAAGCCGCCAGAGCTCATGTTTCTC	YNLKQL	TACAATCTTAAACAGTTG	IRNETVPSRFIPECPDSSKLLLHISAVDPEDSAVYF	ATTCGAAATGAGACGGTGCCCAGTCGTTTTATACCTGAATGCCCAGACAGCTCCAAGCTACTTTTACATATATCTGCCGTGGATCCAGAAGACTCAGCTGTCTATTTT	CASSQDSERLFF	TGTGCCAGCAGCCAAGACAGCGAAAGATTATTTTTC	GHGTKLSVL	GGTCATGGAACCAAGCTGTCTGTCCTGG	10176	3	clonotype1_consensus_1	1	92	0.0720439	TRB:CASSQDSERLFF;TRA:CAMREGLGTNAYKVIF	TRB:TGTGCCAGCAGCCAAGACAGCGAAAGATTATTTTTC;TRA:TGTGCTATGAGAGAGGGCTTGGGGACAAATGCTTACAAAGTCATCTTT
Con	5205	1654	0.422671	C1 intermediate Tex	Con_clonotype22	2+	clonotype22	CACCTTGGTTAAGTAG-1_1	TRUE	CACCTTGGTTAAGTAG-1_contig_1	TRUE	523	TRA	TRAV13N-4		TRAJ37	TRAC	TRUE	TRUE	EQQVQQSPASLVLQEAENAELQCSFS	GAACAGCAAGTGCAGCAGAGTCCCGCATCCTTGGTTCTGCAGGAGGCGGAGAACGCAGAGCTCCAGTGTAGCTTTTCC	IFTNQ	ATCTTTACAAACCAG	VQWFYQRPGGRLVSLLY	GTGCAGTGGTTTTACCAACGTCCTGGGGGAAGACTCGTCAGCCTGTTGTAC	NPSGT	AATCCTTCTGGGACA	KQSGRLTSTTVIKERRSSLHISSSQITDSGTYL	AAGCAGAGTGGGAGACTGACATCCACAACAGTCATTAAAGAACGTCGCAGCTCTTTGCACATTTCCTCCTCCCAGATCACAGACTCAGGCACTTATCTC	CAINLTGNTGKLIF	TGTGCTATAAATTTAACAGGCAATACCGGAAAACTCATCTTT	GLGTTLQVQP	GGACTGGGGACAACTTTACAAGTGCAACCAG	16828	5	clonotype22_consensus_2	1	8	0.00626468	TRB:CASSLYWNQAPLF;TRA:CAINLTGNTGKLIF	TRB:TGTGCTAGCAGTTTATACTGGAACCAGGCTCCGCTTTTT;TRA:TGTGCTATAAATTTAACAGGCAATACCGGAAAACTCATCTTT	TRB:gene
Con	5632	1777	1.7223	C1 intermediate Tex	Con_clonotype195	1	clonotype195	CACTCCAAGCGTTTAC-1_1	TRUE	CACTCCAAGCGTTTAC-1_contig_1	TRUE	513	TRB	TRBV5		TRBJ1-6	TRBC1	TRUE	TRUE	NTKITQSPRYLILGRANKSLECEQH	AACACTAAAATTACTCAGTCACCAAGATATCTAATCCTGGGAAGAGCAAATAAGTCTTTGGAATGTGAGCAACAT	LGHNA	CTGGGACATAATGCT	MYWYKQSAEKPPELMFL	ATGTACTGGTATAAACAGAGCGCTGAGAAGCCGCCAGAGCTCATGTTTCTC	YNLKQL	TACAATCTTAAACAGTTG	IRNETVPSRFIPECPDSSKLLLHISAVDPEDSAVYF	ATTCGAAATGAGACGGTGCCCAGTCGTTTTATACCTGAATGCCCAGACAGCTCCAAGCTACTTTTACATATATCTGCCGTGGATCCAGAAGACTCAGCTGTCTATTTT	CASSQENSPLYF	TGTGCCAGCAGCCAAGAAAATTCGCCCCTCTACTTT	AAGTRLTVT	GCGGCAGGCACCCGGCTCACTGTGACAG	10774	6	clonotype195_consensus_1	1	1	0.000783085	TRB:CASSQENSPLYF	TRB:TGTGCCAGCAGCCAAGAAAATTCGCCCCTCTACTTT
Con	4776	1499	1.42379	C4 terminal Tex	Con_clonotype9	10+	clonotype9	CAGAGAGAGTGGTCCC-1_1	TRUE	CAGAGAGAGTGGTCCC-1_contig_1	TRUE	513	TRB	TRBV5		TRBJ1-4	TRBC1	TRUE	TRUE	NTKITQSPRYLILGRANKSLECEQH	AACACTAAAATTACTCAGTCACCAAGATATCTAATCCTGGGAAGAGCAAATAAGTCTTTGGAATGTGAGCAACAT	LGHNA	CTGGGACATAATGCT	MYWYKQSAEKPPELMFL	ATGTACTGGTATAAACAGAGCGCTGAGAAGCCGCCAGAGCTCATGTTTCTC	YNLKQL	TACAATCTTAAACAGTTG	IRNETVPSRFIPECPDSSKLLLHISAVDPEDSAVYF	ATTCGAAATGAGACGGTGCCCAGTCGTTTTATACCTGAATGCCCAGACAGCTCCAAGCTACTTTTACATATATCTGCCGTGGATCCAGAAGACTCAGCTGTCTATTTT	CASSQDSERLFF	TGTGCCAGCAGCCAAGACAGCGAAAGATTATTTTTC	GHGTKLSVL	GGTCATGGAACCAAGCTGTCTGTCCTGG	14622	6	clonotype9_consensus_1	1	15	0.0117463	TRB:CASSQDSERLFF	TRB:TGTGCCAGCAGCCAAGACAGCGAAAGATTATTTTTC
Con	7882	1979	1.05303	C4 terminal Tex	Con_clonotype1	10+	clonotype1	CAGAGAGCAGTGGAGT-1_1	TRUE	CAGAGAGCAGTGGAGT-1_contig_1	TRUE	513	TRB	TRBV5		TRBJ1-4	TRBC1	TRUE	TRUE	NTKITQSPRYLILGRANKSLECEQH	AACACTAAAATTACTCAGTCACCAAGATATCTAATCCTGGGAAGAGCAAATAAGTCTTTGGAATGTGAGCAACAT	LGHNA	CTGGGACATAATGCT	MYWYKQSAEKPPELMFL	ATGTACTGGTATAAACAGAGCGCTGAGAAGCCGCCAGAGCTCATGTTTCTC	YNLKQL	TACAATCTTAAACAGTTG	IRNETVPSRFIPECPDSSKLLLHISAVDPEDSAVYF	ATTCGAAATGAGACGGTGCCCAGTCGTTTTATACCTGAATGCCCAGACAGCTCCAAGCTACTTTTACATATATCTGCCGTGGATCCAGAAGACTCAGCTGTCTATTTT	CASSQDSERLFF	TGTGCCAGCAGCCAAGACAGCGAAAGATTATTTTTC	GHGTKLSVL	GGTCATGGAACCAAGCTGTCTGTCCTGG	30932	17	clonotype1_consensus_1	1	92	0.0720439	TRB:CASSQDSERLFF;TRA:CAMREGLGTNAYKVIF	TRB:TGTGCCAGCAGCCAAGACAGCGAAAGATTATTTTTC;TRA:TGTGCTATGAGAGAGGGCTTGGGGACAAATGCTTACAAAGTCATCTTT
Con	5377	1589	2.06435	C0 progenitor Tex	Con_clonotype460	1	clonotype460	CAGCAGCAGACAGAGA-1_1	TRUE	CAGCAGCAGACAGAGA-1_contig_1	TRUE	568	TRB	TRBV1		TRBJ1-5	TRBC1	TRUE	TRUE	VTLLEQNPRWRLVPRGQAVNLRCILK	GTGACTTTGCTGGAGCAAAACCCAAGGTGGCGTCTGGTACCACGTGGTCAAGCTGTGAACCTACGCTGCATCTTGAAG	NSQYPW	AATTCCCAGTATCCCTGG	MSWYQQDLQKQLQWLFT	ATGAGCTGGTATCAGCAGGATCTCCAAAAGCAACTACAGTGGCTGTTCACT	LRSPGD	CTGCGGAGTCCTGGGGAC	KEVKSLPGADYLATRVTDTELRLQVANMSQGRTLY	AAAGAGGTCAAATCTCTTCCCGGTGCTGATTACCTGGCCACACGGGTCACTGATACGGAGCTGAGGCTGCAAGTGGCCAACATGAGCCAGGGCAGAACCTTGTAC	CTCSAAGNNQAPLF	TGCACCTGCAGTGCAGCGGGTAACAACCAGGCTCCGCTTTTT	GEGTRLSVL	GGAGAGGGGACTCGACTCTCTGTTCTAG	55376	17	clonotype460_consensus_1	1	1	0.000783085	TRB:CTCSAAGNNQAPLF;TRA:CAASGMDYANKMIF	TRB:TGCACCTGCAGTGCAGCGGGTAACAACCAGGCTCCGCTTTTT;TRA:TGTGCAGCAAGTGGGATGGACTATGCAAACAAGATGATCTTT	TRB:gene
Con	14296	3146	1.35003	C2 proliferating Tex	Con_clonotype7	10+	clonotype7	CAGCAGCAGCGATAGC-1_1	TRUE	CAGCAGCAGCGATAGC-1_contig_1	TRUE	518	TRB	TRBV13-1	TRBD2	TRBJ2-1	TRBC2	TRUE	TRUE	EAAVTQSPRNKVTVTGGNVTLSCRQT	GAGGCTGCAGTCACCCAAAGCCCTAGAAACAAGGTGACAGTAACAGGAGGAAACGTGACATTGAGCTGTCGCCAGACT	NSHNY	AATAGCCACAACTAC	MYWYRQDTGHGLRLIHY	ATGTACTGGTATCGGCAGGACACTGGGCATGGGCTGAGGCTGATCCATTAC	SYGAGN	TCATATGGTGCTGGCAAC	LQIGDVPDGYKATRTTQEDFFLLLELASPSQTSLYF	CTTCAAATAGGAGATGTCCCTGATGGGTACAAGGCCACCAGAACAACGCAAGAAGACTTCTTCCTCCTGCTGGAATTGGCTTCTCCCTCTCAGACATCTTTGTACTTC	CASSGTGGGAEQFF	TGTGCCAGCAGTGGGACTGGGGGGGGGGCTGAGCAGTTCTTC	GPGTRLTVL	GGACCAGGGACACGACTCACCGTCCTAG	53098	18	clonotype7_consensus_1	1	20	0.0156617	TRB:CASSGTGGGAEQFF;TRA:CAASVGDYSNNRLTL	TRB:TGTGCCAGCAGTGGGACTGGGGGGGGGGCTGAGCAGTTCTTC;TRA:TGTGCTGCAAGTGTAGGGGACTACAGCAACAACAGACTTACTTTG		TRB:gene
Con	13020	3027	1.1828	C2 proliferating Tex	Con_clonotype4	10+	clonotype4	CAGCAGCCAAACCTAC-1_1	TRUE	CAGCAGCCAAACCTAC-1_contig_1	TRUE	562	TRA	TRAV12-1		TRAJ38	TRAC	TRUE	TRUE	GDSVTQTEGLVTVTEGLPVKLNCTYQ	GGAGACTCCGTGACCCAGACAGAAGGCCTGGTCACTGTCACCGAGGGGTTGCCTGTGAAGCTGAACTGCACCTATCAG	TTYLTIA	ACTACTTATTTAACTATTGCC	FFWYVQYLNEAPQVLLK	TTTTTCTGGTATGTGCAATATCTCAACGAAGCCCCTCAGGTACTCCTGAAG	SSTDNKR	AGCTCCACAGACAACAAGAGG	TEHQGFHATLHKSSSSFHLQKSSAQLSDSALYY	ACCGAGCACCAAGGGTTCCACGCCACTCTCCATAAGAGCAGCAGCTCCTTCCATCTGCAGAAGTCCTCAGCGCAGCTGTCAGACTCTGCCCTGTACTAC	CAHYNVGDNSKLIW	TGTGCCCATTATAATGTTGGTGACAACAGTAAGCTGATTTGG	GLGTSLVVNP	GGCTTGGGGACAAGTCTGGTAGTAAATCCAA	29092	7	clonotype4_consensus_2	1	25	0.0195771	TRB:CASSIGGPQNTLYF;TRA:CAHYNVGDNSKLIW	TRB:TGTGCCAGCAGTATTGGGGGGCCTCAAAACACCTTGTACTTT;TRA:TGTGCCCATTATAATGTTGGTGACAACAGTAAGCTGATTTGG		TRB:gene
Con	14782	3103	1.17711	C2 proliferating Tex	Con_clonotype1	10+	clonotype1	CAGCAGCTCTGGAGCC-1_1	TRUE	CAGCAGCTCTGGAGCC-1_contig_1	TRUE	513	TRB	TRBV5		TRBJ1-4	TRBC1	TRUE	TRUE	NTKITQSPRYLILGRANKSLECEQH	AACACTAAAATTACTCAGTCACCAAGATATCTAATCCTGGGAAGAGCAAATAAGTCTTTGGAATGTGAGCAACAT	LGHNA	CTGGGACATAATGCT	MYWYKQSAEKPPELMFL	ATGTACTGGTATAAACAGAGCGCTGAGAAGCCGCCAGAGCTCATGTTTCTC	YNLKQL	TACAATCTTAAACAGTTG	IRNETVPSRFIPECPDSSKLLLHISAVDPEDSAVYF	ATTCGAAATGAGACGGTGCCCAGTCGTTTTATACCTGAATGCCCAGACAGCTCCAAGCTACTTTTACATATATCTGCCGTGGATCCAGAAGACTCAGCTGTCTATTTT	CASSQDSERLFF	TGTGCCAGCAGCCAAGACAGCGAAAGATTATTTTTC	GHGTKLSVL	GGTCATGGAACCAAGCTGTCTGTCCTGG	46978	22	clonotype1_consensus_1	1	92	0.0720439	TRB:CASSQDSERLFF;TRA:CAMREGLGTNAYKVIF	TRB:TGTGCCAGCAGCCAAGACAGCGAAAGATTATTTTTC;TRA:TGTGCTATGAGAGAGGGCTTGGGGACAAATGCTTACAAAGTCATCTTT
Con	8244	2366	0.739932	C2 proliferating Tex	Con_clonotype94	2+	clonotype94	CAGCATACACTAGTAC-1_1	TRUE	CAGCATACACTAGTAC-1_contig_1	TRUE	573	TRA	TRAV13-1		TRAJ43	TRAC	TRUE	TRUE	GQQVQQSPASLVLQEGENAELQCNFS	GGACAGCAAGTGCAGCAGAGCCCCGCGTCCTTGGTTCTGCAGGAGGGGGAGAACGCAGAGCTGCAGTGTAACTTTTCC	TSLNS	ACATCTTTGAACAGT	MQWFYQRPGGSLVSLFY	ATGCAGTGGTTTTACCAACGTCCTGGGGGAAGTCTCGTCAGCCTGTTCTAC	NPSGT	AATCCTTCTGGGACA	KHSGRLTSTTVIKERRSSLHISSSQTTDSGTYL	AAGCATAGTGGGAGACTGACATCCACTACAGTCATCAAAGAACGTCGCAGCTCTTTGCACATTTCCTCCTCCCAGACAACAGACTCAGGCACTTATCTC	CALGNNNNAPRF	TGTGCTTTGGGCAATAACAACAATGCCCCACGATTT	GAGTKLSVKP	GGAGCGGGAACCAAATTATCAGTAAAACCAA	43264	12	clonotype94_consensus_2	1	3	0.00234926	TRB:CASSGVNTLYF;TRA:CALGNNNNAPRF	TRB:TGTGCCAGCTCAGGGGTAAACACCTTGTACTTT;TRA:TGTGCTTTGGGCAATAACAACAATGCCCCACGATTT
Con	6017	1652	1.01379	C0 progenitor Tex	Con_clonotype241	1	clonotype241	CAGCATATCAAGGTAA-1_1	TRUE	CAGCATATCAAGGTAA-1_contig_1	TRUE	535	TRB	TRBV20		TRBJ1-5	TRBC1	TRUE	TRUE	GALVYQYPRRTICKSGTSMRMECQAV	GGAGCACTCGTCTATCAATATCCCAGAAGAACCATCTGTAAGAGTGGAACTTCCATGAGGATGGAGTGTCAAGCTGTG	GFQATS	GGTTTTCAGGCAACTTCT	VAWYRQSPQKTFELIAL	GTAGCTTGGTATCGTCAATCGCCTCAAAAGACATTTGAACTGATAGCACTT	STVNSAI	TCTACTGTGAACTCAGCAATC	KYEQNFTQEKFPISHPNLSFSSMTVLNAYLEDRGLYL	AAATATGAACAAAATTTTACCCAGGAAAAATTTCCCATCAGTCATCCCAACTTATCCTTTTCATCTATGACAGTTTTAAATGCATATCTTGAAGACAGAGGCTTATATCTC	CGARGTYNNQAPLF	TGTGGTGCTAGGGGGACATATAACAACCAGGCTCCGCTTTTT	GEGTRLSVL	GGAGAGGGGACTCGACTCTCTGTTCTAG	5890	3	clonotype241_consensus_1	1	1	0.000783085	TRB:CGARGTYNNQAPLF;TRA:CAASNYNQGKLIF	TRB:TGTGGTGCTAGGGGGACATATAACAACCAGGCTCCGCTTTTT;TRA:TGTGCAGCAAGCAATTATAACCAGGGGAAGCTTATCTTT
Con	8324	2287	2.37866	C2 proliferating Tex	Con_clonotype9	10+	clonotype9	CAGCCGAGTGCCTGGT-1_1	TRUE	CAGCCGAGTGCCTGGT-1_contig_1	TRUE	513	TRB	TRBV5		TRBJ1-4	TRBC1	TRUE	TRUE	NTKITQSPRYLILGRANKSLECEQH	AACACTAAAATTACTCAGTCACCAAGATATCTAATCCTGGGAAGAGCAAATAAGTCTTTGGAATGTGAGCAACAT	LGHNA	CTGGGACATAATGCT	MYWYKQSAEKPPELMFL	ATGTACTGGTATAAACAGAGCGCTGAGAAGCCGCCAGAGCTCATGTTTCTC	YNLKQL	TACAATCTTAAACAGTTG	IRNETVPSRFIPECPDSSKLLLHISAVDPEDSAVYF	ATTCGAAATGAGACGGTGCCCAGTCGTTTTATACCTGAATGCCCAGACAGCTCCAAGCTACTTTTACATATATCTGCCGTGGATCCAGAAGACTCAGCTGTCTATTTT	CASSQDSERLFF	TGTGCCAGCAGCCAAGACAGCGAAAGATTATTTTTC	GHGTKLSVL	GGTCATGGAACCAAGCTGTCTGTCCTGG	33804	8	clonotype9_consensus_1	1	15	0.0117463	TRB:CASSQDSERLFF	TRB:TGTGCCAGCAGCCAAGACAGCGAAAGATTATTTTTC
Con	3073	1207	4.13277	C2 proliferating Tex	Con_clonotype4	10+	clonotype4	CAGCTAATCCCATTTA-1_1	TRUE	CAGCTAATCCCATTTA-1_contig_1	TRUE	664	TRB	TRBV19		TRBJ2-4	TRBC2	TRUE	TRUE	GGIITQTPKFLIGQEGQKLTLKCQQN	GGTGGCATCATTACTCAGACACCCAAATTCCTGATTGGTCAGGAAGGGCAAAAACTGACCTTGAAATGTCAACAGAAT	FNHDT	TTCAATCATGATACA	MYWYRQDSGKGLRLIYY	ATGTACTGGTACCGACAGGATTCAGGGAAAGGATTGAGACTGATCTACTAT	SITEND	TCAATAACTGAAAACGAT	LQKGDLSEGYDASREKKSSFSLTVTSAQKNEMAVFL	CTTCAAAAAGGCGATCTATCTGAAGGCTATGATGCGTCTCGAGAGAAGAAGTCATCTTTTTCTCTCACTGTGACATCTGCCCAGAAGAACGAGATGGCCGTTTTTCTC	CASSIGGPQNTLYF	TGTGCCAGCAGTATTGGGGGGCCTCAAAACACCTTGTACTTT	GAGTRLSVL	GGTGCGGGCACCCGACTATCGGTGCTAG	10758	5	clonotype4_consensus_1	1	25	0.0195771	TRB:CASSIGGPQNTLYF;TRA:CAHYNVGDNSKLIW	TRB:TGTGCCAGCAGTATTGGGGGGCCTCAAAACACCTTGTACTTT;TRA:TGTGCCCATTATAATGTTGGTGACAACAGTAAGCTGATTTGG		TRB:gene
Con	6819	1638	1.97976	C6 na茂ve T	Con_clonotype246	1	clonotype246	CAGTAACAGCATCATC-1_1	TRUE	CAGTAACAGCATCATC-1_contig_1	TRUE	511	TRB	TRBV13-1		TRBJ1-1	TRBC1	TRUE	TRUE	EAAVTQSPRNKVTVTGGNVTLSCRQT	GAGGCTGCAGTCACCCAAAGCCCTAGAAACAAGGTGACAGTAACAGGAGGAAACGTGACATTGAGCTGTCGCCAGACT	NSHNY	AATAGCCACAACTAC	MYWYRQDTGHGLRLIHY	ATGTACTGGTATCGGCAGGACACTGGGCATGGGCTGAGGCTGATCCATTAC	SYGAGN	TCATATGGTGCTGGCAAC	LQIGDVPDGYKATRTTQEDFFLLLELASPSQTSLYF	CTTCAAATAGGAGATGTCCCTGATGGGTACAAGGCCACCAGAACAACGCAAGAAGACTTCTTCCTCCTGCTGGAATTGGCTTCTCCCTCTCAGACATCTTTGTACTTC	CASSESTGNTEVFF	TGTGCCAGCAGTGAGTCGACAGGGAACACAGAAGTCTTCTTT	GKGTRLTVV	GGTAAAGGAACCAGACTCACAGTTGTAG	44314	11	clonotype246_consensus_1	1	1	0.000783085	TRB:CASSESTGNTEVFF;TRA:CASNTGYQNFYF	TRB:TGTGCCAGCAGTGAGTCGACAGGGAACACAGAAGTCTTCTTT;TRA:TGTGCTTCCAACACGGGTTACCAGAACTTCTATTTT		TRB:gene
Con	3493	1079	2.26167	C0 progenitor Tex	Con_clonotype266	1	clonotype266	CAGTAACGTGGCAAAC-1_1	TRUE	CAGTAACGTGGCAAAC-1_contig_1	TRUE	547	TRA	TRAV6-7-DV9		TRAJ50	TRAC	TRUE	TRUE	GDSVTQTEGQVALSEEDFLTIHCNYS	GGAGACTCAGTGACTCAGACGGAAGGTCAAGTGGCCCTCTCAGAAGAGGACTTTCTTACGATACACTGCAACTACTCA	ASGYPT	GCCTCAGGGTACCCAACC	LFWYVQYPGEGPQLLFR	CTGTTCTGGTATGTGCAGTATCCCGGAGAAGGGCCACAGCTCCTCTTTAGA	ASRDKEK	GCCTCAAGGGACAAAGAGAAA	GSSRGFEATYDKGTTSFHLRKASVQESDSAVYY	GGAAGCAGCAGAGGTTTTGAAGCTACATATGATAAAGGGACCACCTCCTTCCACTTGCGGAAAGCTTCAGTGCAAGAGTCAGACTCGGCTGTGTACTAC	CALSERSSSFSKLVF	TGTGCTCTGAGTGAGAGATCCTCCTCCTTCAGCAAGCTGGTGTTT	GQGTSLSVVP	GGGCAGGGGACATCCTTATCAGTCGTTCCAA	9268	5	clonotype266_consensus_2	1	1	0.000783085	TRB:CASSVRQYAEQFF;TRA:CALSERSSSFSKLVF	TRB:TGTGCCAGCAGCGTGCGACAGTATGCTGAGCAGTTCTTC;TRA:TGTGCTCTGAGTGAGAGATCCTCCTCCTTCAGCAAGCTGGTGTTT		TRB:gene
Con	6638	2088	1.43115	C2 proliferating Tex	Con_clonotype6	10+	clonotype6	CATATGGTCCGATATG-1_1	TRUE	CATATGGTCCGATATG-1_contig_1	TRUE	559	TRB	TRBV12-2		TRBJ2-7	TRBC2	TRUE	TRUE	NSGVVQSPRYIIKGKGERSILKCIPI	AATTCTGGGGTTGTCCAGTCTCCAAGATACATAATCAAAGGAAAGGGAGAAAGGTCCATTCTAAAATGTATTCCCATC	SGHLS	TCTGGACATCTCTCT	VAWYQQTQGQELKFFIQ	GTGGCCTGGTATCAACAGACTCAGGGGCAGGAACTAAAGTTCTTCATTCAG	HYDKME	CATTATGATAAAATGGAG	RDKGNLPSRFSVQQFDDYHSEMNMSALELEDSAVYF	AGAGATAAAGGAAACCTGCCCAGCAGATTCTCAGTCCAACAGTTTGATGACTATCACTCTGAGATGAACATGAGTGCCTTGGAGCTAGAGGACTCTGCCGTGTACTTC	CASSRDSYEQYF	TGTGCCAGCTCCCGGGACTCTTATGAACAGTACTTC	GPGTRLTVL	GGTCCCGGCACCAGGCTCACGGTTTTAG	17988	8	clonotype6_consensus_1	1	23	0.018011	TRB:CASSRDSYEQYF;TRA:CAAEGDMGYKLTF	TRB:TGTGCCAGCTCCCGGGACTCTTATGAACAGTACTTC;TRA:TGTGCTGCTGAGGGGGACATGGGCTACAAACTTACCTTC
Con	5965	1984	0.368818	C2 proliferating Tex	Con_clonotype3	10+	clonotype3	CATATTCCACATTTCT-1_1	TRUE	CATATTCCACATTTCT-1_contig_1	TRUE	563	TRA	TRAV3-3		TRAJ44	TRAC	TRUE	TRUE	GEQVEQRPPHLSVREGDSAVITCTYT	GGCGAGCAGGTGGAGCAGCGCCCTCCTCACCTGAGTGTCCGGGAGGGAGACAGTGCCGTTATCACCTGCACCTACACA	DPNSYY	GACCCTAACAGTTATTAC	FFWYKQEPGASLQLLMK	TTCTTCTGGTACAAGCAAGAGCCGGGGGCAAGTCTTCAGTTGCTTATGAAG	VFSSTEI	GTTTTCTCAAGTACGGAAATA	NEGQGFTVLLNKKDKRLSLNLTAAHPGDSAAYF	AACGAAGGACAAGGATTCACTGTCCTACTGAACAAGAAAGACAAACGACTCTCTCTGAACCTCACAGCTGCCCATCCTGGGGACTCAGCCGCGTACTTC	CAGITGSGGKLTL	TGCGCAGGCATTACTGGCAGTGGTGGAAAACTCACTTTG	GAGTRLQVNL	GGGGCTGGAACAAGACTTCAGGTCAACCTTG	38670	19	clonotype3_consensus_2	2	26	0.0203602	TRB:CASGGQGAEQFF;TRA:CAGITGSGGKLTL;TRA:CAVSGATGYQNFYF	TRB:TGTGCCAGCGGTGGACAGGGTGCTGAGCAGTTCTTC;TRA:TGCGCAGGCATTACTGGCAGTGGTGGAAAACTCACTTTG;TRA:TGCGCAGTCAGTGGGGCCACGGGTTACCAGAACTTCTATTTT
Con	11183	2595	1.26978	C5 early active T	Con_clonotype470	1	clonotype470	CATCAAGCAGGCTGAA-1_1	TRUE	CATCAAGCAGGCTGAA-1_contig_1	TRUE	547	TRA	TRAV8D-1		TRAJ30	TRAC	TRUE	TRUE	SQLAEENLWALSVHEGESVTVNCSYK	AGTCAACTAGCAGAAGAGAATCTGTGGGCCCTGAGCGTCCACGAGGGTGAAAGTGTCACGGTGAATTGTAGTTACAAG	TSITA	ACATCCATAACTGCC	LQWYRQKSGEGPAQLIL	CTACAGTGGTACAGACAGAAGTCAGGCGAAGGCCCTGCCCAGCTAATCTTA	IRSNERE	ATACGTTCAAATGAGAGAGAG	KRNGRLRATLDTSSQSSSLSITATRCEDTAVYF	AAGCGCAATGGAAGACTCAGAGCCACCCTTGACACCTCCAGCCAGAGCAGCTCCTTGTCCATCACTGCTACTCGGTGTGAAGACACCGCTGTGTACTTC	CATDANTNAYKVIF	TGTGCTACTGATGCAAACACAAATGCTTACAAAGTCATCTTT	GKGTHLHVLP	GGAAAAGGGACACATCTTCATGTTCTCCCTA	28112	11	clonotype470_consensus_2	1	1	0.000783085	TRB:CASSMGQGNQAPLF;TRA:CATDANTNAYKVIF	TRB:TGTGCCAGCAGTATGGGACAGGGCAACCAGGCTCCGCTTTTT;TRA:TGTGCTACTGATGCAAACACAAATGCTTACAAAGTCATCTTT		TRB:gene
Con	15612	3061	1.39636	C2 proliferating Tex	Con_clonotype1	10+	clonotype1	CATCAAGTCAAGATCC-1_1	TRUE	CATCAAGTCAAGATCC-1_contig_1	TRUE	513	TRB	TRBV5		TRBJ1-4	TRBC1	TRUE	TRUE	NTKITQSPRYLILGRANKSLECEQH	AACACTAAAATTACTCAGTCACCAAGATATCTAATCCTGGGAAGAGCAAATAAGTCTTTGGAATGTGAGCAACAT	LGHNA	CTGGGACATAATGCT	MYWYKQSAEKPPELMFL	ATGTACTGGTATAAACAGAGCGCTGAGAAGCCGCCAGAGCTCATGTTTCTC	YNLKQL	TACAATCTTAAACAGTTG	IRNETVPSRFIPECPDSSKLLLHISAVDPEDSAVYF	ATTCGAAATGAGACGGTGCCCAGTCGTTTTATACCTGAATGCCCAGACAGCTCCAAGCTACTTTTACATATATCTGCCGTGGATCCAGAAGACTCAGCTGTCTATTTT	CASSQDSERLFF	TGTGCCAGCAGCCAAGACAGCGAAAGATTATTTTTC	GHGTKLSVL	GGTCATGGAACCAAGCTGTCTGTCCTGG	37772	27	clonotype1_consensus_1	1	92	0.0720439	TRB:CASSQDSERLFF;TRA:CAMREGLGTNAYKVIF	TRB:TGTGCCAGCAGCCAAGACAGCGAAAGATTATTTTTC;TRA:TGTGCTATGAGAGAGGGCTTGGGGACAAATGCTTACAAAGTCATCTTT
Con	4741	1471	0.885889	C1 intermediate Tex	Con_clonotype3	10+	clonotype3	CATCAAGTCAGTACGT-1_1	TRUE	CATCAAGTCAGTACGT-1_contig_1	TRUE	563	TRA	TRAV3-3		TRAJ44	TRAC	TRUE	TRUE	GEQVEQRPPHLSVREGDSAVITCTYT	GGCGAGCAGGTGGAGCAGCGCCCTCCTCACCTGAGTGTCCGGGAGGGAGACAGTGCCGTTATCACCTGCACCTACACA	DPNSYY	GACCCTAACAGTTATTAC	FFWYKQEPGASLQLLMK	TTCTTCTGGTACAAGCAAGAGCCGGGGGCAAGTCTTCAGTTGCTTATGAAG	VFSSTEI	GTTTTCTCAAGTACGGAAATA	NEGQGFTVLLNKKDKRLSLNLTAAHPGDSAAYF	AACGAAGGACAAGGATTCACTGTCCTACTGAACAAGAAAGACAAACGACTCTCTCTGAACCTCACAGCTGCCCATCCTGGGGACTCAGCCGCGTACTTC	CAGITGSGGKLTL	TGCGCAGGCATTACTGGCAGTGGTGGAAAACTCACTTTG	GAGTRLQVNL	GGGGCTGGAACAAGACTTCAGGTCAACCTTG	4582	3	clonotype3_consensus_2	1	26	0.0203602	TRB:CASGGQGAEQFF;TRA:CAGITGSGGKLTL;TRA:CAVSGATGYQNFYF	TRB:TGTGCCAGCGGTGGACAGGGTGCTGAGCAGTTCTTC;TRA:TGCGCAGGCATTACTGGCAGTGGTGGAAAACTCACTTTG;TRA:TGCGCAGTCAGTGGGGCCACGGGTTACCAGAACTTCTATTTT
Con	8817	2218	0.793921	C4 terminal Tex	Con_clonotype45	2+	clonotype45	CATCAGAAGTCACGCC-1_1	TRUE	CATCAGAAGTCACGCC-1_contig_1	TRUE	511	TRB	TRBV13-1	TRBD1	TRBJ1-2	TRBC1	TRUE	TRUE	EAAVTQSPRNKVTVTGGNVTLSCRQT	GAGGCTGCAGTCACCCAAAGCCCTAGAAACAAGGTGACAGTAACAGGAGGAAACGTGACATTGAGCTGTCGCCAGACT	NSHNY	AATAGCCACAACTAC	MYWYRQDTGHGLRLIHY	ATGTACTGGTATCGGCAGGACACTGGGCATGGGCTGAGGCTGATCCATTAC	SYGAGN	TCATATGGTGCTGGCAAC	LQIGDVPDGYKATRTTQEDFFLLLELASPSQTSLYF	CTTCAAATAGGAGATGTCCCTGATGGGTACAAGGCCACCAGAACAACGCAAGAAGACTTCTTCCTCCTGCTGGAATTGGCTTCTCCCTCTCAGACATCTTTGTACTTC	CASSQGTGDSDYTF	TGTGCCAGCAGCCAGGGGACAGGGGACTCCGACTACACCTTC	GSGTRLLVI	GGCTCAGGGACCAGGCTTTTGGTAATAG	61704	28	clonotype45_consensus_1	1	4	0.00313234	TRB:CASSQGTGDSDYTF;TRA:CAMREGVNTGNYKYVF	TRB:TGTGCCAGCAGCCAGGGGACAGGGGACTCCGACTACACCTTC;TRA:TGTGCTATGAGAGAGGGAGTTAATACAGGAAACTACAAATACGTCTTT		TRB:gene
Con	9590	3068	2.06465	C2 proliferating Tex	Con_clonotype22	2+	clonotype22	CATCAGATCAGTCCCT-1_1	TRUE	CATCAGATCAGTCCCT-1_contig_1	TRUE	515	TRB	TRBV29		TRBJ1-5	TRBC1	TRUE	TRUE	DMKVTQMPRYLIKRMGENVLLECGQD	GACATGAAAGTAACCCAGATGCCAAGATACCTGATCAAAAGAATGGGAGAGAATGTTTTGCTGGAATGTGGACAGGAC	MSHET	ATGAGCCATGAAACA	MYWYRQDPGLGLQLIYI	ATGTACTGGTATCGACAAGACCCTGGTCTGGGGCTACAGCTGATTTATATC	SYDVDS	TCATACGATGTTGATAGT	NSEGDIPKGYRVSRKKREHFSLILDSAKTNQTSVYF	AACAGCGAAGGAGACATCCCTAAAGGATACAGGGTCTCACGGAAGAAGCGGGAGCATTTCTCCCTGATTCTGGATTCTGCTAAAACAAACCAGACATCTGTGTACTTC	CASSLYWNQAPLF	TGTGCTAGCAGTTTATACTGGAACCAGGCTCCGCTTTTT	GEGTRLSVL	GGAGAGGGGACTCGACTCTCTGTTCTAG	25140	8	clonotype22_consensus_1	2	8	0.00626468	TRB:CASSLYWNQAPLF;TRA:CAINLTGNTGKLIF	TRB:TGTGCTAGCAGTTTATACTGGAACCAGGCTCCGCTTTTT;TRA:TGTGCTATAAATTTAACAGGCAATACCGGAAAACTCATCTTT	TRB:gene
Con	5553	1593	1.26058	C0 progenitor Tex	Con_clonotype123	2+	clonotype123	CATCCACTCTACCTGC-1_1	TRUE	CATCCACTCTACCTGC-1_contig_1	TRUE	525	TRB	TRBV17		TRBJ1-3	TRBC1	TRUE	TRUE	DTTVKQNPRYKLARVGKPVNLICSQT	GATACTACGGTTAAGCAGAACCCAAGATACAAGCTTGCAAGAGTTGGAAAACCAGTGAATTTGATCTGTTCTCAGACT	MNHDT	ATGAATCATGATACC	MYWYQKKPNQAPKLLLF	ATGTACTGGTACCAAAAGAAGCCAAACCAAGCACCAAAGCTTCTTCTTTTC	YYDKIL	TACTATGATAAGATTTTG	NREADTFEKFQSSRPNNSFCSLYIGSAGLEYSAMYL	AACAGGGAAGCTGACACTTTTGAGAAGTTCCAATCCAGTCGGCCTAACAATTCTTTCTGCTCTCTCTACATTGGCTCTGCAGGCCTAGAGTATTCTGCCATGTACCTC	CASSRGGSGNTLYF	TGTGCTAGCAGTAGGGGGGGTTCTGGAAATACGCTCTATTTT	GEGSRLIVV	GGAGAAGGAAGCCGGCTCATTGTTGTAG	42590	11	clonotype123_consensus_1	2	2	0.00156617	TRB:CASSRGGSGNTLYF;TRA:CALSPSLPGTGSNRLTF;TRA:CVLSALDSNYQLIW	TRB:TGTGCTAGCAGTAGGGGGGGTTCTGGAAATACGCTCTATTTT;TRA:TGTGCTCTGAGTCCCTCTCTACCAGGCACTGGGAGTAACAGGCTCACTTTT;TRA:TGTGTTTTGAGCGCGTTGGATAGCAACTATCAGTTGATCTGG
Con	8877	2354	1.98265	C2 proliferating Tex	Con_clonotype21	2+	clonotype21	CATCGGGAGCTGATAA-1_1	TRUE	CATCGGGAGCTGATAA-1_contig_1	TRUE	511	TRB	TRBV13-1		TRBJ1-6	TRBC1	TRUE	TRUE	EAAVTQSPRNKVTVTGGNVTLSCRQT	GAGGCTGCAGTCACCCAAAGCCCTAGAAACAAGGTGACAGTAACAGGAGGAAACGTGACATTGAGCTGTCGCCAGACT	NSHNY	AATAGCCACAACTAC	MYWYRQDTGHGLRLIHY	ATGTACTGGTATCGGCAGGACACTGGGCATGGGCTGAGGCTGATCCATTAC	SYGAGN	TCATATGGTGCTGGCAAC	LQIGDVPDGYKATRTTQEDFFLLLELASPSQTSLYF	CTTCAAATAGGAGATGTCCCTGATGGGTACAAGGCCACCAGAACAACGCAAGAAGACTTCTTCCTCCTGCTGGAATTGGCTTCTCCCTCTCAGACATCTTTGTACTTC	CASSGTAYNSPLYF	TGTGCCAGCAGTGGGACAGCCTATAATTCGCCCCTCTACTTT	AAGTRLTVT	GCGGCAGGCACCCGGCTCACTGTGACAG	56154	21	clonotype21_consensus_1	1	8	0.00626468	TRB:CASSGTAYNSPLYF;TRA:CAASDDTNAYKVIF	TRB:TGTGCCAGCAGTGGGACAGCCTATAATTCGCCCCTCTACTTT;TRA:TGTGCTGCAAGTGATGACACAAATGCTTACAAAGTCATCTTT		TRB:gene
Con	13593	2873	0.654749	C2 proliferating Tex	Con_clonotype117	2+	clonotype117	CATCGGGTCTTGTATC-1_1	TRUE	CATCGGGTCTTGTATC-1_contig_1	TRUE	519	TRB	TRBV5		TRBJ2-4	TRBC2	TRUE	TRUE	NTKITQSPRYLILGRANKSLECEQH	AACACTAAAATTACTCAGTCACCAAGATATCTAATCCTGGGAAGAGCAAATAAGTCTTTGGAATGTGAGCAACAT	LGHNA	CTGGGACATAATGCT	MYWYKQSAEKPPELMFL	ATGTACTGGTATAAACAGAGCGCTGAGAAGCCGCCAGAGCTCATGTTTCTC	YNLKQL	TACAATCTTAAACAGTTG	IRNETVPSRFIPECPDSSKLLLHISAVDPEDSAVYF	ATTCGAAATGAGACGGTGCCCAGTCGTTTTATACCTGAATGCCCAGACAGCTCCAAGCTACTTTTACATATATCTGCCGTGGATCCAGAAGACTCAGCTGTCTATTTT	CASSPPGGANTLYF	TGTGCCAGCAGCCCCCCTGGGGGGGCCAACACCTTGTACTTT	GAGTRLSVL	GGTGCGGGCACCCGACTATCGGTGCTAG	38508	14	clonotype117_consensus_1	1	2	0.00156617	TRB:CASSPPGGANTLYF;TRA:CAAADYSNNRLTL	TRB:TGTGCCAGCAGCCCCCCTGGGGGGGCCAACACCTTGTACTTT;TRA:TGTGCAGCAGCGGACTACAGCAACAACAGACTTACTTTG
Con	4359	1485	1.05529	C0 progenitor Tex	Con_clonotype510	1	clonotype510	CATGCCTTCTATCGCC-1_1	TRUE	CATGCCTTCTATCGCC-1_contig_1	TRUE	559	TRB	TRBV12-1		TRBJ2-7	TRBC2	TRUE	TRUE	DSGVVQSPRHIIKEKGGRSVLTCIPI	GATTCTGGGGTTGTCCAGTCTCCAAGACACATAATCAAAGAAAAGGGAGGAAGGTCCGTTCTGACGTGTATTCCCATC	SGHSN	TCTGGACATAGCAAT	VVWYQQTLGKELKFLIQ	GTGGTCTGGTACCAGCAGACTCTGGGGAAGGAATTAAAGTTCCTTATTCAG	HYEKVE	CATTATGAAAAGGTGGAG	RDKGFLPSRFSVQQFDDYHSEMNMSALELEDSAMYF	AGAGACAAAGGATTCCTACCCAGCAGATTCTCAGTCCAACAGTTTGATGACTATCACTCTGAAATGAACATGAGTGCCTTGGAACTGGAGGACTCTGCTATGTACTTC	CASSLWGDLEQYF	TGTGCCAGCTCTCTCTGGGGGGATCTGGAACAGTACTTC	GPGTRLTVL	GGTCCCGGCACCAGGCTCACGGTTTTAG	6988	3	clonotype510_consensus_1	1	1	0.000783085	TRB:CASSLWGDLEQYF;TRA:CAMDDSGYNKLTF	TRB:TGTGCCAGCTCTCTCTGGGGGGATCTGGAACAGTACTTC;TRA:TGTGCTATGGATGACTCGGGATACAACAAACTCACTTTT
Con	7855	2181	1.05665	C2 proliferating Tex	Con_clonotype7	10+	clonotype7	CATTATCCAGGGATTG-1_1	TRUE	CATTATCCAGGGATTG-1_contig_1	TRUE	636	TRA	TRAV5D-4		TRAJ7	TRAC	TRUE	TRUE	GEQVEQLPSILRVQEGSSASINCTYE	GGTGAGCAGGTGGAGCAGCTTCCTTCCATCCTGAGAGTCCAGGAGGGATCCAGTGCCAGCATCAACTGCACTTATGAG	NSASNY	AACAGTGCCTCCAACTAC	FPWYKQEPGENPKLIID	TTCCCTTGGTATAAGCAAGAACCTGGAGAGAATCCTAAGCTCATCATTGAC	IRSNMER	ATTCGTTCAAATATGGAAAGA	KQTQGLIVLLDKKAKRFSLHITDTQPGDSAMYF	AAGCAGACCCAAGGACTCATCGTTTTACTGGATAAGAAAGCCAAACGCTTCTCCCTGCACATCACAGACACCCAGCCTGGAGACTCAGCCATGTACTTC	CAASVGDYSNNRLTL	TGTGCTGCAAGTGTAGGGGACTACAGCAACAACAGACTTACTTTG	GKGTQVVVLP	GGGAAGGGAACCCAGGTGGTGGTGTTACCAA	7426	3	clonotype7_consensus_2	1	20	0.0156617	TRB:CASSGTGGGAEQFF;TRA:CAASVGDYSNNRLTL	TRB:TGTGCCAGCAGTGGGACTGGGGGGGGGGCTGAGCAGTTCTTC;TRA:TGTGCTGCAAGTGTAGGGGACTACAGCAACAACAGACTTACTTTG		TRB:gene
Con	15298	3249	0.96091	C2 proliferating Tex	Con_clonotype1	10+	clonotype1	CATTATCTCAGCCTAA-1_1	TRUE	CATTATCTCAGCCTAA-1_contig_1	TRUE	513	TRB	TRBV5		TRBJ1-4	TRBC1	TRUE	TRUE	NTKITQSPRYLILGRANKSLECEQH	AACACTAAAATTACTCAGTCACCAAGATATCTAATCCTGGGAAGAGCAAATAAGTCTTTGGAATGTGAGCAACAT	LGHNA	CTGGGACATAATGCT	MYWYKQSAEKPPELMFL	ATGTACTGGTATAAACAGAGCGCTGAGAAGCCGCCAGAGCTCATGTTTCTC	YNLKQL	TACAATCTTAAACAGTTG	IRNETVPSRFIPECPDSSKLLLHISAVDPEDSAVYF	ATTCGAAATGAGACGGTGCCCAGTCGTTTTATACCTGAATGCCCAGACAGCTCCAAGCTACTTTTACATATATCTGCCGTGGATCCAGAAGACTCAGCTGTCTATTTT	CASSQDSERLFF	TGTGCCAGCAGCCAAGACAGCGAAAGATTATTTTTC	GHGTKLSVL	GGTCATGGAACCAAGCTGTCTGTCCTGG	22680	10	clonotype1_consensus_1	1	92	0.0720439	TRB:CASSQDSERLFF;TRA:CAMREGLGTNAYKVIF	TRB:TGTGCCAGCAGCCAAGACAGCGAAAGATTATTTTTC;TRA:TGTGCTATGAGAGAGGGCTTGGGGACAAATGCTTACAAAGTCATCTTT
Con	15316	3523	1.35153	C2 proliferating Tex	Con_clonotype7	10+	clonotype7	CATTCGCGTAGCGTGA-1_1	TRUE	CATTCGCGTAGCGTGA-1_contig_1	TRUE	518	TRB	TRBV13-1	TRBD2	TRBJ2-1	TRBC2	TRUE	TRUE	EAAVTQSPRNKVTVTGGNVTLSCRQT	GAGGCTGCAGTCACCCAAAGCCCTAGAAACAAGGTGACAGTAACAGGAGGAAACGTGACATTGAGCTGTCGCCAGACT	NSHNY	AATAGCCACAACTAC	MYWYRQDTGHGLRLIHY	ATGTACTGGTATCGGCAGGACACTGGGCATGGGCTGAGGCTGATCCATTAC	SYGAGN	TCATATGGTGCTGGCAAC	LQIGDVPDGYKATRTTQEDFFLLLELASPSQTSLYF	CTTCAAATAGGAGATGTCCCTGATGGGTACAAGGCCACCAGAACAACGCAAGAAGACTTCTTCCTCCTGCTGGAATTGGCTTCTCCCTCTCAGACATCTTTGTACTTC	CASSGTGGGAEQFF	TGTGCCAGCAGTGGGACTGGGGGGGGGGCTGAGCAGTTCTTC	GPGTRLTVL	GGACCAGGGACACGACTCACCGTCCTAG	63632	28	clonotype7_consensus_1	1	20	0.0156617	TRB:CASSGTGGGAEQFF;TRA:CAASVGDYSNNRLTL	TRB:TGTGCCAGCAGTGGGACTGGGGGGGGGGCTGAGCAGTTCTTC;TRA:TGTGCTGCAAGTGTAGGGGACTACAGCAACAACAGACTTACTTTG		TRB:gene
Con	8385	2165	1.6458	C3 proliferating Tem	Con_clonotype173	2+	clonotype173	CCACCTACAAGCCCAC-1_1	TRUE	CCACCTACAAGCCCAC-1_contig_1	TRUE	579	TRB	TRBV12-2		TRBJ2-5	TRBC2	TRUE	TRUE	NSGVVQSPRYIIKGKGERSILKCIPI	AATTCTGGGGTTGTCCAGTCTCCAAGATACATAATCAAAGGAAAGGGAGAAAGGTCCATTCTAAAATGTATTCCCATC	SGHLS	TCTGGACATCTCTCT	VAWYQQTQGQELKFFIQ	GTGGCCTGGTATCAACAGACTCAGGGGCAGGAACTAAAGTTCTTCATTCAG	HYDKME	CATTATGATAAAATGGAG	RDKGNLPSRFSVQQFDDYHSEMNMSALELEDSAVYF	AGAGATAAAGGAAACCTGCCCAGCAGATTCTCAGTCCAACAGTTTGATGACTATCACTCTGAGATGAACATGAGTGCCTTGGAGCTAGAGGACTCTGCCGTGTACTTC	CASSLVGGKDTQYF	TGTGCCAGCTCTCTCGTGGGGGGGAAAGACACCCAGTACTTT	GPGTRLLVL	GGGCCAGGCACTCGGCTCCTCGTGTTAG	33064	21	clonotype173_consensus_1	1	2	0.00156617	TRB:CASSLVGGKDTQYF;TRA:CAVSIDYANKMIF	TRB:TGTGCCAGCTCTCTCGTGGGGGGGAAAGACACCCAGTACTTT;TRA:TGTGCAGTGAGCATCGACTATGCAAACAAGATGATCTTT
Con	4817	1736	1.57775	C1 intermediate Tex	Con_clonotype45	2+	clonotype45	CCACCTACACTGTCGG-1_1	TRUE	CCACCTACACTGTCGG-1_contig_1	TRUE	511	TRB	TRBV13-1	TRBD1	TRBJ1-2	TRBC1	TRUE	TRUE	EAAVTQSPRNKVTVTGGNVTLSCRQT	GAGGCTGCAGTCACCCAAAGCCCTAGAAACAAGGTGACAGTAACAGGAGGAAACGTGACATTGAGCTGTCGCCAGACT	NSHNY	AATAGCCACAACTAC	MYWYRQDTGHGLRLIHY	ATGTACTGGTATCGGCAGGACACTGGGCATGGGCTGAGGCTGATCCATTAC	SYGAGN	TCATATGGTGCTGGCAAC	LQIGDVPDGYKATRTTQEDFFLLLELASPSQTSLYF	CTTCAAATAGGAGATGTCCCTGATGGGTACAAGGCCACCAGAACAACGCAAGAAGACTTCTTCCTCCTGCTGGAATTGGCTTCTCCCTCTCAGACATCTTTGTACTTC	CASSQGTGDSDYTF	TGTGCCAGCAGCCAGGGGACAGGGGACTCCGACTACACCTTC	GSGTRLLVI	GGCTCAGGGACCAGGCTTTTGGTAATAG	12840	4	clonotype45_consensus_1	1	4	0.00313234	TRB:CASSQGTGDSDYTF;TRA:CAMREGVNTGNYKYVF	TRB:TGTGCCAGCAGCCAGGGGACAGGGGACTCCGACTACACCTTC;TRA:TGTGCTATGAGAGAGGGAGTTAATACAGGAAACTACAAATACGTCTTT		TRB:gene
Con	7068	1957	1.01868	C4 terminal Tex	Con_clonotype2	10+	clonotype2	CCACCTACATGCAACT-1_1	TRUE	CCACCTACATGCAACT-1_contig_1	TRUE	513	TRB	TRBV5		TRBJ1-4	TRBC1	TRUE	TRUE	NTKITQSPRYLILGRANKSLECEQH	AACACTAAAATTACTCAGTCACCAAGATATCTAATCCTGGGAAGAGCAAATAAGTCTTTGGAATGTGAGCAACAT	LGHNA	CTGGGACATAATGCT	MYWYKQSAEKPPELMFL	ATGTACTGGTATAAACAGAGCGCTGAGAAGCCGCCAGAGCTCATGTTTCTC	YNLKQL	TACAATCTTAAACAGTTG	IRNETVPSRFIPECPDSSKLLLHISAVDPEDSAVYF	ATTCGAAATGAGACGGTGCCCAGTCGTTTTATACCTGAATGCCCAGACAGCTCCAAGCTACTTTTACATATATCTGCCGTGGATCCAGAAGACTCAGCTGTCTATTTT	CASSQDSERLFF	TGTGCCAGCAGCCAAGACAGCGAAAGATTATTTTTC	GHGTKLSVL	GGTCATGGAACCAAGCTGTCTGTCCTGG	24196	6	clonotype2_consensus_1	1	29	0.0227095	TRB:CASSQDSERLFF;TRA:CAMREGLGTNAYKVIF	TRB:TGTGCCAGCAGCCAAGACAGCGAAAGATTATTTTTC;TRA:TGTGCTATGAGAGAGGGCTTGGGGACAAATGCTTACAAAGTCATCTTT
Con	8607	2081	1.24317	C4 terminal Tex	Con_clonotype2	10+	clonotype2	CCACGGAGTTATCCGA-1_1	TRUE	CCACGGAGTTATCCGA-1_contig_1	TRUE	543	TRA	TRAV16N		TRAJ30	TRAC	TRUE	TRUE	AQKVTQTQTSISVVEKTTVTMDCVYE	GCCCAGAAGGTAACACAGACTCAGACTTCAATTTCTGTGGTGGAGAAGACAACGGTGACAATGGACTGTGTGTATGAA	TRDSSYF	ACCCGGGACAGTTCTTACTTC	LFWYKQTASGEIVFLIR	TTATTCTGGTACAAGCAAACAGCAAGTGGGGAAATAGTTTTCCTTATTCGT	QDSYKKEN	CAGGACTCTTACAAAAAGGAAAAT	ATVGHYSLNFQKPKSSIGLIITATQIEDSAVYF	GCAACAGTGGGTCATTATTCTCTGAACTTTCAGAAGCCAAAAAGTTCCATCGGACTCATCATCACCGCCACACAGATTGAGGACTCAGCAGTATATTTC	CAMREGLGTNAYKVIF	TGTGCTATGAGAGAGGGCTTGGGGACAAATGCTTACAAAGTCATCTTT	GKGTHLHVLP	GGAAAAGGGACACATCTTCATGTTCTCCCTA	13218	9	clonotype2_consensus_2	1	29	0.0227095	TRB:CASSQDSERLFF;TRA:CAMREGLGTNAYKVIF	TRB:TGTGCCAGCAGCCAAGACAGCGAAAGATTATTTTTC;TRA:TGTGCTATGAGAGAGGGCTTGGGGACAAATGCTTACAAAGTCATCTTT
Con	7563	2231	3.10723	C2 proliferating Tex	Con_clonotype4	10+	clonotype4	CCACTACGTGCACGAA-1_1	TRUE	CCACTACGTGCACGAA-1_contig_1	TRUE	648	TRB	TRBV19		TRBJ2-4	TRBC2	TRUE	TRUE	GGIITQTPKFLIGQEGQKLTLKCQQN	GGTGGCATCATTACTCAGACACCCAAATTCCTGATTGGTCAGGAAGGGCAAAAACTGACCTTGAAATGTCAACAGAAT	FNHDT	TTCAATCATGATACA	MYWYRQDSGKGLRLIYY	ATGTACTGGTACCGACAGGATTCAGGGAAAGGATTGAGACTGATCTACTAT	SITEND	TCAATAACTGAAAACGAT	LQKGDLSEGYDASREKKSSFSLTVTSAQKNEMAVFL	CTTCAAAAAGGCGATCTATCTGAAGGCTATGATGCGTCTCGAGAGAAGAAGTCATCTTTTTCTCTCACTGTGACATCTGCCCAGAAGAACGAGATGGCCGTTTTTCTC	CASSIGGPQNTLYF	TGTGCCAGCAGTATTGGGGGGCCTCAAAACACCTTGTACTTT	GAGTRLSVL	GGTGCGGGCACCCGACTATCGGTGCTAG	30506	8	clonotype4_consensus_1	2	25	0.0195771	TRB:CASSIGGPQNTLYF;TRA:CAHYNVGDNSKLIW	TRB:TGTGCCAGCAGTATTGGGGGGCCTCAAAACACCTTGTACTTT;TRA:TGTGCCCATTATAATGTTGGTGACAACAGTAAGCTGATTTGG		TRB:gene
Con	4538	1478	1.43235	C4 terminal Tex	Con_clonotype37	2+	clonotype37	CCAGCGAAGCTTCGCG-1_1	TRUE	CCAGCGAAGCTTCGCG-1_contig_1	TRUE	522	TRB	TRBV5		TRBJ2-3	TRBC2	TRUE	TRUE	NTKITQSPRYLILGRANKSLECEQH	AACACTAAAATTACTCAGTCACCAAGATATCTAATCCTGGGAAGAGCAAATAAGTCTTTGGAATGTGAGCAACAT	LGHNA	CTGGGACATAATGCT	MYWYKQSAEKPPELMFL	ATGTACTGGTATAAACAGAGCGCTGAGAAGCCGCCAGAGCTCATGTTTCTC	YNLKQL	TACAATCTTAAACAGTTG	IRNETVPSRFIPECPDSSKLLLHISAVDPEDSAVYF	ATTCGAAATGAGACGGTGCCCAGTCGTTTTATACCTGAATGCCCAGACAGCTCCAAGCTACTTTTACATATATCTGCCGTGGATCCAGAAGACTCAGCTGTCTATTTT	CASSQVQGSAETLYF	TGTGCCAGCAGCCAAGTACAGGGAAGTGCAGAAACGCTGTATTTT	GSGTRLTVL	GGCTCAGGAACCAGACTGACTGTTCTCG	8812	3	clonotype37_consensus_1	2	5	0.00391543	TRB:CASSQVQGSAETLYF;TRA:CAASDYSNNRLTL;TRA:CALGRNNNNAPRF	TRB:TGTGCCAGCAGCCAAGTACAGGGAAGTGCAGAAACGCTGTATTTT;TRA:TGTGCAGCAAGTGACTACAGCAACAACAGACTTACTTTG;TRA:TGTGCTTTGGGGCGCAATAACAACAATGCCCCACGATTT
Con	7232	2261	1.28595	C2 proliferating Tex	Con_clonotype2	10+	clonotype2	CCAGCGAGTTGTCGCG-1_1	TRUE	CCAGCGAGTTGTCGCG-1_contig_1	TRUE	513	TRB	TRBV5		TRBJ1-4	TRBC1	TRUE	TRUE	NTKITQSPRYLILGRANKSLECEQH	AACACTAAAATTACTCAGTCACCAAGATATCTAATCCTGGGAAGAGCAAATAAGTCTTTGGAATGTGAGCAACAT	LGHNA	CTGGGACATAATGCT	MYWYKQSAEKPPELMFL	ATGTACTGGTATAAACAGAGCGCTGAGAAGCCGCCAGAGCTCATGTTTCTC	YNLKQL	TACAATCTTAAACAGTTG	IRNETVPSRFIPECPDSSKLLLHISAVDPEDSAVYF	ATTCGAAATGAGACGGTGCCCAGTCGTTTTATACCTGAATGCCCAGACAGCTCCAAGCTACTTTTACATATATCTGCCGTGGATCCAGAAGACTCAGCTGTCTATTTT	CASSQDSERLFF	TGTGCCAGCAGCCAAGACAGCGAAAGATTATTTTTC	GHGTKLSVL	GGTCATGGAACCAAGCTGTCTGTCCTGG	38186	9	clonotype2_consensus_1	1	29	0.0227095	TRB:CASSQDSERLFF;TRA:CAMREGLGTNAYKVIF	TRB:TGTGCCAGCAGCCAAGACAGCGAAAGATTATTTTTC;TRA:TGTGCTATGAGAGAGGGCTTGGGGACAAATGCTTACAAAGTCATCTTT
Con	16238	3276	1.0654	C2 proliferating Tex	Con_clonotype1	10+	clonotype1	CCAGCGATCGACAGCC-1_1	TRUE	CCAGCGATCGACAGCC-1_contig_1	TRUE	513	TRB	TRBV5		TRBJ1-4	TRBC1	TRUE	TRUE	NTKITQSPRYLILGRANKSLECEQH	AACACTAAAATTACTCAGTCACCAAGATATCTAATCCTGGGAAGAGCAAATAAGTCTTTGGAATGTGAGCAACAT	LGHNA	CTGGGACATAATGCT	MYWYKQSAEKPPELMFL	ATGTACTGGTATAAACAGAGCGCTGAGAAGCCGCCAGAGCTCATGTTTCTC	YNLKQL	TACAATCTTAAACAGTTG	IRNETVPSRFIPECPDSSKLLLHISAVDPEDSAVYF	ATTCGAAATGAGACGGTGCCCAGTCGTTTTATACCTGAATGCCCAGACAGCTCCAAGCTACTTTTACATATATCTGCCGTGGATCCAGAAGACTCAGCTGTCTATTTT	CASSQDSERLFF	TGTGCCAGCAGCCAAGACAGCGAAAGATTATTTTTC	GHGTKLSVL	GGTCATGGAACCAAGCTGTCTGTCCTGG	57364	23	clonotype1_consensus_1	1	92	0.0720439	TRB:CASSQDSERLFF;TRA:CAMREGLGTNAYKVIF	TRB:TGTGCCAGCAGCCAAGACAGCGAAAGATTATTTTTC;TRA:TGTGCTATGAGAGAGGGCTTGGGGACAAATGCTTACAAAGTCATCTTT
Con	3696	1222	1.83983	C4 terminal Tex	Con_clonotype1	10+	clonotype1	CCATTCGCATCCTTGC-1_1	TRUE	CCATTCGCATCCTTGC-1_contig_1	TRUE	585	TRB	TRBV5		TRBJ1-4	TRBC1	TRUE	TRUE	NTKITQSPRYLILGRANKSLECEQH	AACACTAAAATTACTCAGTCACCAAGATATCTAATCCTGGGAAGAGCAAATAAGTCTTTGGAATGTGAGCAACAT	LGHNA	CTGGGACATAATGCT	MYWYKQSAEKPPELMFL	ATGTACTGGTATAAACAGAGCGCTGAGAAGCCGCCAGAGCTCATGTTTCTC	YNLKQL	TACAATCTTAAACAGTTG	IRNETVPSRFIPECPDSSKLLLHISAVDPEDSAVYF	ATTCGAAATGAGACGGTGCCCAGTCGTTTTATACCTGAATGCCCAGACAGCTCCAAGCTACTTTTACATATATCTGCCGTGGATCCAGAAGACTCAGCTGTCTATTTT	CASSQDSERLFF	TGTGCCAGCAGCCAAGACAGCGAAAGATTATTTTTC	GHGTKLSVL	GGTCATGGAACCAAGCTGTCTGTCCTGG	23008	6	clonotype1_consensus_1	2	92	0.0720439	TRB:CASSQDSERLFF;TRA:CAMREGLGTNAYKVIF	TRB:TGTGCCAGCAGCCAAGACAGCGAAAGATTATTTTTC;TRA:TGTGCTATGAGAGAGGGCTTGGGGACAAATGCTTACAAAGTCATCTTT
Con	5778	1542	1.34995	C0 progenitor Tex	Con_clonotype276	1	clonotype276	CCATTCGTCAAGGCTT-1_1	TRUE	CCATTCGTCAAGGCTT-1_contig_1	TRUE	519	TRB	TRBV5		TRBJ1-1	TRBC1	TRUE	TRUE	NTKITQSPRYLILGRANKSLECEQH	AACACTAAAATTACTCAGTCACCAAGATATCTAATCCTGGGAAGAGCAAATAAGTCTTTGGAATGTGAGCAACAT	LGHNA	CTGGGACATAATGCT	MYWYKQSAEKPPELMFL	ATGTACTGGTATAAACAGAGCGCTGAGAAGCCGCCAGAGCTCATGTTTCTC	YNLKQL	TACAATCTTAAACAGTTG	IRNETVPSRFIPECPDSSKLLLHISAVDPEDSAVYF	ATTCGAAATGAGACGGTGCCCAGTCGTTTTATACCTGAATGCCCAGACAGCTCCAAGCTACTTTTACATATATCTGCCGTGGATCCAGAAGACTCAGCTGTCTATTTT	CASSRTRGSTEVFF	TGTGCCAGCAGCCGCACAAGGGGTAGCACAGAAGTCTTCTTT	GKGTRLTVV	GGTAAAGGAACCAGACTCACAGTTGTAG	29600	11	clonotype276_consensus_1	1	1	0.000783085	TRB:CASSRTRGSTEVFF;TRA:CAFGDDRIFF	TRB:TGTGCCAGCAGCCGCACAAGGGGTAGCACAGAAGTCTTCTTT;TRA:TGTGCGTTCGGGGATGACAGAATCTTCTTT
Con	10811	2689	0.989733	C2 proliferating Tex	Con_clonotype41	2+	clonotype41	CCCAGTTTCCACGCAG-1_1	TRUE	CCCAGTTTCCACGCAG-1_contig_1	TRUE	555	TRA	TRAV4-3		TRAJ26	TRAC	TRUE	TRUE	GDKVKQSPSALSLQEGTNSALRCNFS	GGAGATAAGGTGAAACAAAGTCCCTCAGCGCTGAGTCTCCAAGAAGGAACCAATTCTGCTCTGAGATGCAATTTTTCT	IAATT	ATCGCCGCGACAACT	VQWFLQNPRGSLINLFY	GTGCAGTGGTTCCTACAGAATCCCAGGGGCAGCCTCATCAATCTTTTTTAC	LVPGT	CTGGTTCCAGGAACA	KENGRLKSAFDSKESYSTLHIRDAQLEDSGTYF	AAGGAGAATGGGAGGTTAAAGTCAGCATTCGATTCTAAGGAGAGCTACAGCACCCTGCACATCAGGGATGCCCAGCTGGAGGACTCAGGCACTTACTTC	CAAENNYAQGLTF	TGTGCTGCTGAAAATAACTATGCCCAGGGATTAACCTTC	GLGTRVSVFP	GGTCTTGGCACCAGAGTATCTGTGTTTCCCT	12500	6	clonotype41_consensus_2	1	4	0.00313234	TRB:CASSILREDTQYF;TRA:CAAENNYAQGLTF	TRB:TGTGCCAGCAGTATTCTCAGGGAGGACACCCAGTACTTT;TRA:TGTGCTGCTGAAAATAACTATGCCCAGGGATTAACCTTC		TRB:gene
Con	9002	2119	1.84403	C4 terminal Tex	Con_clonotype295	1	clonotype295	CCGGGATGTGTCTGAT-1_1	TRUE	CCGGGATGTGTCTGAT-1_contig_1	TRUE	568	TRA	TRAV5-4		TRAJ31	TRAC	TRUE	TRUE	GEQVEQLPSILRVQEGSSASINCSYE	GGCGAGCAGGTGGAGCAGCTTCCTTCCATCCTGAGAGTCCAGGAGGGATCCAGTGCCAGCATCAACTGCAGTTATGAA	DSASNY	GACAGTGCCTCCAACTAC	FPWYKQEPGENPKLIID	TTCCCTTGGTATAAGCAAGAACCTGGAGAGAATCCTAAGCTCATCATTGAC	IRSNMER	ATTCGTTCAAATATGGAAAGA	KQIQELIVLLDKKAKRFSLHITDTQPGDSAMYF	AAGCAGATCCAAGAACTCATCGTTTTACTGGATAAGAAAGCCAAACGCTTCTCCCTGCACATCACAGACACCCAGCCTGGAGACTCAGCCATGTACTTC	CAASALDSNNRIFF	TGTGCTGCAAGTGCATTGGATAGCAATAACAGAATCTTCTTT	GDGTQLVVKP	GGTGATGGGACGCAGCTGGTGGTGAAGCCCA	4966	3	clonotype295_consensus_2	1	1	0.000783085	TRB:CASSDAPGGALEQYF;TRA:CAASALDSNNRIFF	TRB:TGTGCCAGCAGTGATGCCCCTGGGGGGGCGCTTGAACAGTACTTC;TRA:TGTGCTGCAAGTGCATTGGATAGCAATAACAGAATCTTCTTT		TRB:gene
Con	11868	2761	1.28075	C4 terminal Tex	Con_clonotype1	10+	clonotype1	CCGGTAGTCACAATGC-1_1	TRUE	CCGGTAGTCACAATGC-1_contig_1	TRUE	513	TRB	TRBV5		TRBJ1-4	TRBC1	TRUE	TRUE	NTKITQSPRYLILGRANKSLECEQH	AACACTAAAATTACTCAGTCACCAAGATATCTAATCCTGGGAAGAGCAAATAAGTCTTTGGAATGTGAGCAACAT	LGHNA	CTGGGACATAATGCT	MYWYKQSAEKPPELMFL	ATGTACTGGTATAAACAGAGCGCTGAGAAGCCGCCAGAGCTCATGTTTCTC	YNLKQL	TACAATCTTAAACAGTTG	IRNETVPSRFIPECPDSSKLLLHISAVDPEDSAVYF	ATTCGAAATGAGACGGTGCCCAGTCGTTTTATACCTGAATGCCCAGACAGCTCCAAGCTACTTTTACATATATCTGCCGTGGATCCAGAAGACTCAGCTGTCTATTTT	CASSQDSERLFF	TGTGCCAGCAGCCAAGACAGCGAAAGATTATTTTTC	GHGTKLSVL	GGTCATGGAACCAAGCTGTCTGTCCTGG	46924	19	clonotype1_consensus_1	1	92	0.0720439	TRB:CASSQDSERLFF;TRA:CAMREGLGTNAYKVIF	TRB:TGTGCCAGCAGCCAAGACAGCGAAAGATTATTTTTC;TRA:TGTGCTATGAGAGAGGGCTTGGGGACAAATGCTTACAAAGTCATCTTT
Con	7653	2009	0.875474	C1 intermediate Tex	Con_clonotype35	2+	clonotype35	CCGGTAGTCCCAAGAT-1_1	TRUE	CCGGTAGTCCCAAGAT-1_contig_1	TRUE	542	TRA	TRAV14N-3		TRAJ22	TRAC	TRUE	TRUE	QQQVRQSSQSLTVWEGETAILNCSYE	CAGCAGCAGGTGAGACAAAGTTCCCAATCTCTGACAGTCTGGGAAGGAGAGACCGCAATTCTGAACTGCAGTTATGAG	NSAFDY	AACAGTGCTTTTGACTAC	FPWYQQFPGEGPALLIA	TTCCCATGGTACCAGCAGTTCCCTGGGGAAGGCCCTGCTCTCCTGATAGCC	IRSVSDK	ATACGTTCAGTGTCCGATAAA	KEDGRFTIFFNKREKNLSLHIKDSQPGDSATYF	AAGGAAGATGGACGATTCACAATCTTCTTCAATAAAAGGGAGAAAAATCTCTCCTTGCACATCAAAGACTCTCAGCCTGGAGACTCAGCCACCTACTTC	CAARSSSGSWQLIF	TGTGCAGCAAGATCATCTTCTGGCAGCTGGCAACTCATCTTT	GSGTQLTVMP	GGATCTGGAACCCAACTGACAGTTATGCCTG	23684	10	clonotype35_consensus_2	1	6	0.00469851	TRB:CASGGGDTQYF;TRA:CAARSSSGSWQLIF	TRB:TGTGCCAGCGGTGGAGGGGACACCCAGTACTTT;TRA:TGTGCAGCAAGATCATCTTCTGGCAGCTGGCAACTCATCTTT
Con	9623	2602	1.21584	C2 proliferating Tex	Con_clonotype4	10+	clonotype4	CCGTACTTCCGAACGC-1_1	TRUE	CCGTACTTCCGAACGC-1_contig_1	TRUE	718	TRB	TRBV19		TRBJ2-4	TRBC2	TRUE	TRUE	GGIITQTPKFLIGQEGQKLTLKCQQN	GGTGGCATCATTACTCAGACACCCAAATTCCTGATTGGTCAGGAAGGGCAAAAACTGACCTTGAAATGTCAACAGAAT	FNHDT	TTCAATCATGATACA	MYWYRQDSGKGLRLIYY	ATGTACTGGTACCGACAGGATTCAGGGAAAGGATTGAGACTGATCTACTAT	SITEND	TCAATAACTGAAAACGAT	LQKGDLSEGYDASREKKSSFSLTVTSAQKNEMAVFL	CTTCAAAAAGGCGATCTATCTGAAGGCTATGATGCGTCTCGAGAGAAGAAGTCATCTTTTTCTCTCACTGTGACATCTGCCCAGAAGAACGAGATGGCCGTTTTTCTC	CASSIGGPQNTLYF	TGTGCCAGCAGTATTGGGGGGCCTCAAAACACCTTGTACTTT	GAGTRLSVL	GGTGCGGGCACCCGACTATCGGTGCTAG	49352	23	clonotype4_consensus_1	1	25	0.0195771	TRB:CASSIGGPQNTLYF;TRA:CAHYNVGDNSKLIW	TRB:TGTGCCAGCAGTATTGGGGGGCCTCAAAACACCTTGTACTTT;TRA:TGTGCCCATTATAATGTTGGTGACAACAGTAAGCTGATTTGG		TRB:gene
Con	6888	1774	1.21951	C4 terminal Tex	Con_clonotype81	2+	clonotype81	CCGTGGAGTACATGTC-1_1	TRUE	CCGTGGAGTACATGTC-1_contig_1	TRUE	692	TRB	TRBV19		TRBJ1-5	TRBC1	TRUE	TRUE	GGIITQTPKFLIGQEGQKLTLKCQQN	GGTGGCATCATTACTCAGACACCCAAATTCCTGATTGGTCAGGAAGGGCAAAAACTGACCTTGAAATGTCAACAGAAT	FNHDT	TTCAATCATGATACA	MYWYRQDSGKGLRLIYY	ATGTACTGGTACCGACAGGATTCAGGGAAAGGATTGAGACTGATCTACTAT	SITEND	TCAATAACTGAAAACGAT	LQKGDLSEGYDASREKKSSFSLTVTSAQKNEMAVFL	CTTCAAAAAGGCGATCTATCTGAAGGCTATGATGCGTCTCGAGAGAAGAAGTCATCTTTTTCTCTCACTGTGACATCTGCCCAGAAGAACGAGATGGCCGTTTTTCTC	CASSRDSQAPLF	TGTGCCAGCAGCCGGGACAGCCAGGCTCCGCTTTTT	GEGTRLSVL	GGAGAGGGGACTCGACTCTCTGTTCTAG	35900	17	clonotype81_consensus_1	1	3	0.00234926	TRB:CASSRDSQAPLF;TRA:CAMRESLASSGSWQLIF	TRB:TGTGCCAGCAGCCGGGACAGCCAGGCTCCGCTTTTT;TRA:TGTGCTATGAGAGAGTCCCTTGCATCTTCTGGCAGCTGGCAACTCATCTTT		TRB:gene
Con	4075	1355	1.64417	C0 progenitor Tex	Con_clonotype329	1	clonotype329	CCGTTCACATCACCCT-1_1	TRUE	CCGTTCACATCACCCT-1_contig_1	TRUE	542	TRA	TRAV9-1		TRAJ39	TRAC	TRUE	TRUE	TQTVSQSDAHVTVFEGDSVELRCNYS	ACACAGACAGTTTCCCAGTCTGATGCCCATGTCACTGTCTTCGAAGGAGACTCGGTGGAGCTGAGATGCAACTATTCC	YGGSIY	TATGGTGGATCCATTTAC	LSWYIQHHGHGLQFLLK	CTCTCCTGGTACATCCAGCACCATGGCCATGGCCTCCAGTTTCTCCTCAAG	YYSGNPVV	TACTATTCGGGAAACCCAGTGGTT	QGVNGFEAEFSKSDSSFHLRKASVHWSDSAVYF	CAAGGAGTGAACGGCTTCGAGGCTGAGTTCAGCAAGAGCGACTCTTCCTTCCACCTTCGGAAAGCCTCTGTGCACTGGAGCGACTCGGCTGTGTACTTC	CAVSHNAGAKLTF	TGTGCTGTGAGCCATAATGCAGGTGCCAAGCTCACATTC	GGGTRLTVRP	GGAGGGGGAACAAGGTTAACGGTCAGACCCG	7036	6	clonotype329_consensus_3	1	1	0.000783085	TRB:CASSQAGQNSDYTF;TRB:CTCSAATPNTEVFF;TRA:CAVSHNAGAKLTF	TRB:TGTGCCAGCAGCCAAGCGGGACAAAACTCCGACTACACCTTC;TRB:TGCACCTGCAGTGCAGCGACACCTAACACAGAAGTCTTCTTT;TRA:TGTGCTGTGAGCCATAATGCAGGTGCCAAGCTCACATTC	TRB:gene
Con	2969	1142	1.85248	C0 progenitor Tex	Con_clonotype134	2+	clonotype134	CCTAAAGCACCACCAG-1_1	TRUE	CCTAAAGCACCACCAG-1_contig_1	TRUE	561	TRA	TRAV19		TRAJ57	TRAC	TRUE	TRUE	GQQVKQSSPSLTVQEGGISILNCDYE	GGCCAGCAAGTTAAACAAAGCTCTCCATCGCTGACTGTTCAAGAGGGAGGGATATCGATCCTGAATTGTGACTACGAG	NDMFDY	AATGATATGTTTGACTAT	FAWYKKYPDNSPTLLIS	TTTGCCTGGTACAAAAAATACCCTGACAACAGCCCCACACTCCTGATATCC	VRSNVDK	GTACGCTCAAATGTGGATAAG	REDGRLTVFLNKSGKHFSLHITASQPEDTAVYL	AGGGAAGACGGAAGACTCACAGTTTTCTTGAACAAAAGCGGCAAACACTTCTCACTGCACATCACAGCCTCCCAGCCTGAAGACACAGCAGTGTACCTC	CAAGANQGGSAKLIF	TGCGCAGCAGGTGCGAATCAAGGAGGGTCTGCGAAGCTCATCTTT	GEGTKLTVSS	GGGGAGGGGACAAAGCTGACAGTGAGCTCAT	10008	5	clonotype134_consensus_2	1	2	0.00156617	TRB:CASSDAGSNTGQLYF;TRA:CAAGANQGGSAKLIF	TRB:TGTGCCAGCAGTGATGCAGGGTCAAACACCGGGCAGCTCTACTTT;TRA:TGCGCAGCAGGTGCGAATCAAGGAGGGTCTGCGAAGCTCATCTTT		TRB:gene
Con	9236	2453	4.16847	C2 proliferating Tex	Con_clonotype73	2+	clonotype73	CCTACACAGAAGGGTA-1_1	TRUE	CCTACACAGAAGGGTA-1_contig_1	TRUE	661	TRB	TRBV19		TRBJ1-5	TRBC1	TRUE	TRUE	GGIITQTPKFLIGQEGQKLTLKCQQN	GGTGGCATCATTACTCAGACACCCAAATTCCTGATTGGTCAGGAAGGGCAAAAACTGACCTTGAAATGTCAACAGAAT	FNHDT	TTCAATCATGATACA	MYWYRQDSGKGLRLIYY	ATGTACTGGTACCGACAGGATTCAGGGAAAGGATTGAGACTGATCTACTAT	SITEND	TCAATAACTGAAAACGAT	LQKGDLSEGYDASREKKSSFSLTVTSAQKNEMAVFL	CTTCAAAAAGGCGATCTATCTGAAGGCTATGATGCGTCTCGAGAGAAGAAGTCATCTTTTTCTCTCACTGTGACATCTGCCCAGAAGAACGAGATGGCCGTTTTTCTC	CASSRDSQAPLF	TGTGCCAGCAGCCGGGACAGCCAGGCTCCGCTTTTT	GEGTRLSVL	GGAGAGGGGACTCGACTCTCTGTTCTAG	19846	7	clonotype73_consensus_1	1	3	0.00234926	TRB:CASSRDSQAPLF	TRB:TGTGCCAGCAGCCGGGACAGCCAGGCTCCGCTTTTT		TRB:gene
Con	4233	1447	1.51193	C4 terminal Tex	Con_clonotype5	10+	clonotype5	CCTAGCTCAACACGCC-1_1	TRUE	CCTAGCTCAACACGCC-1_contig_1	TRUE	518	TRB	TRBV13-1		TRBJ1-6	TRBC1	TRUE	TRUE	EAAVTQSPRNKVTVTGGNVTLSCRQT	GAGGCTGCAGTCACCCAAAGCCCTAGAAACAAGGTGACAGTAACAGGAGGAAACGTGACATTGAGCTGTCGCCAGACT	NSHNY	AATAGCCACAACTAC	MYWYRQDTGHGLRLIHY	ATGTACTGGTATCGGCAGGACACTGGGCATGGGCTGAGGCTGATCCATTAC	SYGAGN	TCATATGGTGCTGGCAAC	LQIGDVPDGYKATRTTQEDFFLLLELASPSQTSLYF	CTTCAAATAGGAGATGTCCCTGATGGGTACAAGGCCACCAGAACAACGCAAGAAGACTTCTTCCTCCTGCTGGAATTGGCTTCTCCCTCTCAGACATCTTTGTACTTC	CASSGTAYNSPLYF	TGTGCCAGCAGTGGGACAGCTTATAATTCGCCCCTCTACTTT	AAGTRLTVT	GCGGCAGGCACCCGGCTCACTGTGACAG	48872	19	clonotype5_consensus_1	1	24	0.018794	TRB:CASSGTAYNSPLYF;TRA:CAASDDTNAYKVIF	TRB:TGTGCCAGCAGTGGGACAGCTTATAATTCGCCCCTCTACTTT;TRA:TGTGCTGCAAGCGATGACACAAATGCTTACAAAGTCATCTTT		TRB:gene
Con	23590	4196	1.40738	C2 proliferating Tex	Con_clonotype37	2+	clonotype37	CCTAGCTCATTTCACT-1_1	TRUE	CCTAGCTCATTTCACT-1_contig_1	TRUE	522	TRB	TRBV5		TRBJ2-3	TRBC2	TRUE	TRUE	NTKITQSPRYLILGRANKSLECEQH	AACACTAAAATTACTCAGTCACCAAGATATCTAATCCTGGGAAGAGCAAATAAGTCTTTGGAATGTGAGCAACAT	LGHNA	CTGGGACATAATGCT	MYWYKQSAEKPPELMFL	ATGTACTGGTATAAACAGAGCGCTGAGAAGCCGCCAGAGCTCATGTTTCTC	YNLKQL	TACAATCTTAAACAGTTG	IRNETVPSRFIPECPDSSKLLLHISAVDPEDSAVYF	ATTCGAAATGAGACGGTGCCCAGTCGTTTTATACCTGAATGCCCAGACAGCTCCAAGCTACTTTTACATATATCTGCCGTGGATCCAGAAGACTCAGCTGTCTATTTT	CASSQVQGSAETLYF	TGTGCCAGCAGCCAAGTACAGGGAAGTGCAGAAACGCTGTATTTT	GSGTRLTVL	GGCTCAGGAACCAGACTGACTGTTCTCG	47506	31	clonotype37_consensus_1	2	5	0.00391543	TRB:CASSQVQGSAETLYF;TRA:CAASDYSNNRLTL;TRA:CALGRNNNNAPRF	TRB:TGTGCCAGCAGCCAAGTACAGGGAAGTGCAGAAACGCTGTATTTT;TRA:TGTGCAGCAAGTGACTACAGCAACAACAGACTTACTTTG;TRA:TGTGCTTTGGGGCGCAATAACAACAATGCCCCACGATTT
Con	8748	2387	0.948788	C2 proliferating Tex	Con_clonotype1	10+	clonotype1	CCTAGCTTCTCGCTTG-1_1	TRUE	CCTAGCTTCTCGCTTG-1_contig_1	TRUE	513	TRB	TRBV5		TRBJ1-4	TRBC1	TRUE	TRUE	NTKITQSPRYLILGRANKSLECEQH	AACACTAAAATTACTCAGTCACCAAGATATCTAATCCTGGGAAGAGCAAATAAGTCTTTGGAATGTGAGCAACAT	LGHNA	CTGGGACATAATGCT	MYWYKQSAEKPPELMFL	ATGTACTGGTATAAACAGAGCGCTGAGAAGCCGCCAGAGCTCATGTTTCTC	YNLKQL	TACAATCTTAAACAGTTG	IRNETVPSRFIPECPDSSKLLLHISAVDPEDSAVYF	ATTCGAAATGAGACGGTGCCCAGTCGTTTTATACCTGAATGCCCAGACAGCTCCAAGCTACTTTTACATATATCTGCCGTGGATCCAGAAGACTCAGCTGTCTATTTT	CASSQDSERLFF	TGTGCCAGCAGCCAAGACAGCGAAAGATTATTTTTC	GHGTKLSVL	GGTCATGGAACCAAGCTGTCTGTCCTGG	35826	15	clonotype1_consensus_1	1	92	0.0720439	TRB:CASSQDSERLFF;TRA:CAMREGLGTNAYKVIF	TRB:TGTGCCAGCAGCCAAGACAGCGAAAGATTATTTTTC;TRA:TGTGCTATGAGAGAGGGCTTGGGGACAAATGCTTACAAAGTCATCTTT
Con	6908	1982	1.37522	C4 terminal Tex	Con_clonotype4	10+	clonotype4	CCTCTGAAGGCAAAGA-1_1	TRUE	CCTCTGAAGGCAAAGA-1_contig_1	TRUE	562	TRA	TRAV12-1		TRAJ38	TRAC	TRUE	TRUE	GDSVTQTEGLVTVTEGLPVKLNCTYQ	GGAGACTCCGTGACCCAGACAGAAGGCCTGGTCACTGTCACCGAGGGGTTGCCTGTGAAGCTGAACTGCACCTATCAG	TTYLTIA	ACTACTTATTTAACTATTGCC	FFWYVQYLNEAPQVLLK	TTTTTCTGGTATGTGCAATATCTCAACGAAGCCCCTCAGGTACTCCTGAAG	SSTDNKR	AGCTCCACAGACAACAAGAGG	TEHQGFHATLHKSSSSFHLQKSSAQLSDSALYY	ACCGAGCACCAAGGGTTCCACGCCACTCTCCATAAGAGCAGCAGCTCCTTCCATCTGCAGAAGTCCTCAGCGCAGCTGTCAGACTCTGCCCTGTACTAC	CAHYNVGDNSKLIW	TGTGCCCATTATAATGTTGGTGACAACAGTAAGCTGATTTGG	GLGTSLVVNP	GGCTTGGGGACAAGTCTGGTAGTAAATCCAA	13216	4	clonotype4_consensus_2	1	25	0.0195771	TRB:CASSIGGPQNTLYF;TRA:CAHYNVGDNSKLIW	TRB:TGTGCCAGCAGTATTGGGGGGCCTCAAAACACCTTGTACTTT;TRA:TGTGCCCATTATAATGTTGGTGACAACAGTAAGCTGATTTGG		TRB:gene
Con	3906	1368	0.896057	C1 intermediate Tex	Con_clonotype29	2+	clonotype29	CCTCTGAGTCTGGTCG-1_1	TRUE	CCTCTGAGTCTGGTCG-1_contig_1	TRUE	531	TRB	TRBV5		TRBJ2-4	TRBC2	TRUE	TRUE	NTKITQSPRYLILGRANKSLECEQH	AACACTAAAATTACTCAGTCACCAAGATATCTAATCCTGGGAAGAGCAAATAAGTCTTTGGAATGTGAGCAACAT	LGHNA	CTGGGACATAATGCT	MYWYKQSAEKPPELMFL	ATGTACTGGTATAAACAGAGCGCTGAGAAGCCGCCAGAGCTCATGTTTCTC	YNLKQL	TACAATCTTAAACAGTTG	IRNETVPSRFIPECPDSSKLLLHISAVDPEDSAVYF	ATTCGAAATGAGACGGTGCCCAGTCGTTTTATACCTGAATGCCCAGACAGCTCCAAGCTACTTTTACATATATCTGCCGTGGATCCAGAAGACTCAGCTGTCTATTTT	CASSQDRATGGSQNTLYF	TGTGCCAGCAGCCAAGATAGGGCGACTGGGGGAAGTCAAAACACCTTGTACTTT	GAGTRLSVL	GGTGCGGGCACCCGACTATCGGTGCTAG	16720	5	clonotype29_consensus_1	3	7	0.0054816	TRB:CASSQDRATGGSQNTLYF;TRA:CAAIASSGSWQLIF;TRA:CAMRDEGVDSNYQLIW	TRB:TGTGCCAGCAGCCAAGATAGGGCGACTGGGGGAAGTCAAAACACCTTGTACTTT;TRA:TGTGCAGCAATCGCATCTTCTGGCAGCTGGCAACTCATCTTT;TRA:TGTGCTATGAGAGATGAAGGGGTGGATAGCAACTATCAGTTGATCTGG
Con	9065	1960	0.750138	C4 terminal Tex	Con_clonotype17	10+	clonotype17	CCTTCCCGTCACCCAG-1_1	TRUE	CCTTCCCGTCACCCAG-1_contig_1	TRUE	582	TRA	TRAV12D-1		TRAJ23	TRAC	TRUE	TRUE	GDSVTQTEGLVTVTEGLPVMLNCTYQ	GGAGACTCCGTGACCCAGACAGAAGGCCTGGTCACTGTCACAGAAGGGTTGCCTGTGATGCTGAACTGCACCTATCAG	TAYSDVA	ACTGCTTACTCAGATGTTGCC	FFWYVQYLNEAPKLLLR	TTTTTCTGGTATGTGCAATATCTCAACGAAGCCCCTAAACTACTCCTGCGG	SSTDNKR	AGCTCCACAGACAACAAGAGG	TEHQGFHATLHKSSSSFHLQKSSVQLSDSALYY	ACCGAGCACCAAGGGTTCCACGCCACTCTCCATAAGAGCAGCAGCTCCTTCCATCTGCAGAAGTCCTCAGTGCAGCTGTCAGACTCTGCCCTGTACTAC	CALRPDYNQGKLIF	TGTGCTCTGAGACCGGATTATAACCAGGGGAAGCTTATCTTT	GQGTKLSIKP	GGACAGGGAACCAAGTTATCTATCAAGCCCA	37224	12	clonotype17_consensus_3	1	10	0.00783085	TRB:CASSQEGDSYEQYF;TRA:CAASAGGSNAKLTF;TRA:CALRPDYNQGKLIF	TRB:TGTGCCAGCAGCCAAGAGGGGGACTCCTATGAACAGTACTTC;TRA:TGTGCAGCAAGTGCAGGAGGAAGCAATGCAAAGCTAACCTTC;TRA:TGTGCTCTGAGACCGGATTATAACCAGGGGAAGCTTATCTTT
Con	13945	2946	0.960918	C2 proliferating Tex	Con_clonotype1	10+	clonotype1	CCTTCGAAGGTTCCTA-1_1	TRUE	CCTTCGAAGGTTCCTA-1_contig_1	TRUE	513	TRB	TRBV5		TRBJ1-4	TRBC1	TRUE	TRUE	NTKITQSPRYLILGRANKSLECEQH	AACACTAAAATTACTCAGTCACCAAGATATCTAATCCTGGGAAGAGCAAATAAGTCTTTGGAATGTGAGCAACAT	LGHNA	CTGGGACATAATGCT	MYWYKQSAEKPPELMFL	ATGTACTGGTATAAACAGAGCGCTGAGAAGCCGCCAGAGCTCATGTTTCTC	YNLKQL	TACAATCTTAAACAGTTG	IRNETVPSRFIPECPDSSKLLLHISAVDPEDSAVYF	ATTCGAAATGAGACGGTGCCCAGTCGTTTTATACCTGAATGCCCAGACAGCTCCAAGCTACTTTTACATATATCTGCCGTGGATCCAGAAGACTCAGCTGTCTATTTT	CASSQDSERLFF	TGTGCCAGCAGCCAAGACAGCGAAAGATTATTTTTC	GHGTKLSVL	GGTCATGGAACCAAGCTGTCTGTCCTGG	38030	20	clonotype1_consensus_1	1	92	0.0720439	TRB:CASSQDSERLFF;TRA:CAMREGLGTNAYKVIF	TRB:TGTGCCAGCAGCCAAGACAGCGAAAGATTATTTTTC;TRA:TGTGCTATGAGAGAGGGCTTGGGGACAAATGCTTACAAAGTCATCTTT
Con	10511	2474	1.24631	C2 proliferating Tex	Con_clonotype1	10+	clonotype1	CGAACATGTCGTGGCT-1_1	TRUE	CGAACATGTCGTGGCT-1_contig_1	TRUE	513	TRB	TRBV5		TRBJ1-4	TRBC1	TRUE	TRUE	NTKITQSPRYLILGRANKSLECEQH	AACACTAAAATTACTCAGTCACCAAGATATCTAATCCTGGGAAGAGCAAATAAGTCTTTGGAATGTGAGCAACAT	LGHNA	CTGGGACATAATGCT	MYWYKQSAEKPPELMFL	ATGTACTGGTATAAACAGAGCGCTGAGAAGCCGCCAGAGCTCATGTTTCTC	YNLKQL	TACAATCTTAAACAGTTG	IRNETVPSRFIPECPDSSKLLLHISAVDPEDSAVYF	ATTCGAAATGAGACGGTGCCCAGTCGTTTTATACCTGAATGCCCAGACAGCTCCAAGCTACTTTTACATATATCTGCCGTGGATCCAGAAGACTCAGCTGTCTATTTT	CASSQDSERLFF	TGTGCCAGCAGCCAAGACAGCGAAAGATTATTTTTC	GHGTKLSVL	GGTCATGGAACCAAGCTGTCTGTCCTGG	44262	16	clonotype1_consensus_1	1	92	0.0720439	TRB:CASSQDSERLFF;TRA:CAMREGLGTNAYKVIF	TRB:TGTGCCAGCAGCCAAGACAGCGAAAGATTATTTTTC;TRA:TGTGCTATGAGAGAGGGCTTGGGGACAAATGCTTACAAAGTCATCTTT
Con	12923	3149	1.71787	C3 proliferating Tem	Con_clonotype543	1	clonotype543	CGAATGTTCCACTGGG-1_1	TRUE	CGAATGTTCCACTGGG-1_contig_1	TRUE	511	TRA	TRAV6N-6		TRAJ34	TRAC	TRUE	TRUE	GDSVTQTEGQVTVSESKSLIINCTYS	GGAGATTCCGTGACTCAAACAGAAGGCCAAGTGACTGTCTCAGAAAGCAAGTCCCTGATAATAAATTGCACGTATTCA	ATSIGYPN	GCCACAAGCATAGGTTACCCTAAT	LFWYVRYPGEGLQLLLK	CTTTTCTGGTATGTTCGATATCCTGGAGAAGGTCTACAACTCCTCCTGAAA	VITAGQK	GTCATTACGGCTGGCCAGAAG	GSSRGFEATYNKEATSFHLQKASVQESDSAVYY	GGAAGCAGCAGAGGGTTTGAAGCCACATACAATAAAGAAGCCACCTCCTTCCACTTGCAGAAAGCCTCAGTGCAAGAGTCAGACTCGGCTGTGTACTAC	CALTPASNTNKVVF	TGCGCTCTGACCCCCGCTTCCAATACCAACAAAGTCGTCTTT	GTGTRLQVLP	GGAACAGGGACCAGATTACAAGTATTACCAA	22880	6	clonotype543_consensus_2	1	1	0.000783085	TRB:CASSLWTSQNTLYF;TRA:CALTPASNTNKVVF	TRB:TGTGCCAGCTCTCTCTGGACTAGTCAAAACACCTTGTACTTT;TRA:TGCGCTCTGACCCCCGCTTCCAATACCAACAAAGTCGTCTTT
Con	5286	1749	0.832387	C5 early active T	Con_clonotype202	1	clonotype202	CGACCTTTCTTCATGT-1_1	TRUE	CGACCTTTCTTCATGT-1_contig_1	TRUE	553	TRB	TRBV13-3		TRBJ2-7	TRBC2	TRUE	TRUE	EAAVTQSPRSKVAVTGGKVTLSCHQT	GAGGCTGCAGTCACCCAAAGTCCAAGAAGCAAGGTGGCAGTAACAGGAGGAAAGGTGACATTGAGCTGTCACCAGACT	NNHDY	AATAACCATGACTAT	MYWYRQDTGHGLRLIHY	ATGTACTGGTATCGGCAGGACACGGGGCATGGGCTGAGGCTGATCCATTAC	SYVADS	TCATATGTCGCTGACAGC	TEKGDIPDGYKASRPSQENFSLILELASLSQTAVYF	ACGGAGAAAGGAGATATCCCTGATGGGTACAAGGCCTCCAGACCAAGCCAAGAGAATTTCTCTCTCATTCTGGAGTTGGCTTCCCTTTCTCAGACAGCTGTATATTTC	CASSDPGGEQYF	TGTGCCAGCAGTGATCCAGGGGGTGAACAGTACTTC	GPGTRLTVL	GGTCCCGGCACCAGGCTCACGGTTTTAG	27814	9	clonotype202_consensus_1	1	1	0.000783085	TRB:CASSDPGGEQYF;TRA:CALEGGTGGLSGKLTF;TRA:CAMEPTGGNYKPTF	TRB:TGTGCCAGCAGTGATCCAGGGGGTGAACAGTACTTC;TRA:TGTGCACTGGAGGGTGGAACTGGAGGACTAAGTGGTAAATTAACATTC;TRA:TGTGCTATGGAACCCACAGGAGGAAACTACAAACCTACGTTT		TRB:gene
Con	12231	2798	1.29998	C3 proliferating Tem	Con_clonotype387	1	clonotype387	CGACTTCTCTCGAGTA-1_1	TRUE	CGACTTCTCTCGAGTA-1_contig_1	TRUE	566	TRA	TRAV13N-3		TRAJ12	TRAC	TRUE	TRUE	GQQVQQSPPASLVLQEGENAELQCTYS	GGACAGCAAGTGCAGCAGAGCCCCCCCGCGTCCTTGGTTCTGCAGGAGGGGGAGAACGCAGAGCTGCAGTGCACCTATTCC	TTLNS	ACAACTTTGAACAGT	MQWFYQRPGGRLVSLLY	ATGCAGTGGTTTTACCAACGTCCTGGGGGAAGACTCGTCAGCCTGTTGTAC	SPSWAE	AGTCCTTCTTGGGCAGAG	QRGGRLTSSAASNESRSSLHISSSQITDSGTYL	CAGAGAGGTGGAAGACTGACATCCTCCGCAGCCAGTAACGAAAGTCGCAGCTCTTTGCACATTTCCTCCTCCCAGATCACAGACTCAGGCACTTATCTC	CAMGGGYKVVF	TGTGCTATGGGTGGAGGCTATAAAGTGGTCTTT	GSGTRLLVSP	GGAAGTGGGACTCGATTGCTGGTAAGCCCTG	32150	17	clonotype387_consensus_3	1	1	0.000783085	TRB:CSSSQEGSQNTLYF;TRA:CALSHPMNYNQGKLIF;TRA:CAMGGGYKVVF	TRB:TGCTCCAGCAGTCAAGAGGGTAGTCAAAACACCTTGTACTTT;TRA:TGTGCTTTGAGCCATCCAATGAATTATAACCAGGGGAAGCTTATCTTT;TRA:TGTGCTATGGGTGGAGGCTATAAAGTGGTCTTT
Con	5177	1259	1.12034	C0 progenitor Tex	Con_clonotype538	1	clonotype538	CGAGAAGAGTAAGTAC-1_1	TRUE	CGAGAAGAGTAAGTAC-1_contig_1	TRUE	510	TRA	TRAV6-5		TRAJ49	TRAC	TRUE	TRUE	GDSVTQTEGPVTLSEGTSLTVNCSYE	GGAGACTCAGTGACTCAGACAGAAGGCCCAGTGACACTGTCTGAAGGGACTTCTCTGACTGTGAACTGTTCCTATGAA	TKQYPT	ACCAAACAGTACCCAACC	LFWYVQYPGEGPQLLFK	CTGTTCTGGTATGTGCAGTATCCCGGAGAAGGTCCACAGCTCCTCTTTAAA	VPKANEK	GTCCCAAAGGCCAACGAGAAG	GSNRGFEATYNKEATSFHLQKASVQESDSAVYY	GGAAGCAACAGAGGTTTTGAAGCTACATACAATAAAGAAGCCACCTCCTTCCACTTGCAGAAAGCCTCAGTGCAAGAGTCAGACTCGGCTGTGTACTAC	CALSDQTGYQNFYF	TGTGCTCTGAGTGATCAGACGGGTTACCAGAACTTCTATTTT	GKGTSLTVIP	GGGAAAGGAACAAGTTTGACTGTCATTCCAA	168	1	clonotype538_consensus_2	1	1	0.000783085	TRB:CASSPGFNQDTQYF;TRA:CALSDQTGYQNFYF	TRB:TGTGCCAGCTCTCCAGGGTTTAACCAAGACACCCAGTACTTT;TRA:TGTGCTCTGAGTGATCAGACGGGTTACCAGAACTTCTATTTT
Con	4254	1395	2.20969	C0 progenitor Tex	Con_clonotype381	1	clonotype381	CGATCGGGTGAGGGTT-1_1	TRUE	CGATCGGGTGAGGGTT-1_contig_1	TRUE	531	TRA	TRAV13D-2		TRAJ13	TRAC	TRUE	TRUE	GQQVQQSPASLVLQEGENAELQCNFS	GGACAGCAAGTGCAGCAGAGCCCCGCGTCCTTGGTTCTGCAGGAGGGGGAGAACGCAGAGCTGCAGTGTAACTTTTCC	STATQ	TCCACAGCAACCCAG	LQWFYQSPGGSLVSLLS	CTGCAGTGGTTTTACCAAAGTCCTGGGGGAAGCCTCGTCAGCCTGTTGTCC	NPSGT	AATCCTTCTGGGACA	KHTGRLTSTTVTKERRSSLHISSSQTTDSGTYL	AAGCACACTGGAAGACTGACATCCACCACAGTCACTAAGGAACGTCGCAGCTCTTTGCACATTTCCTCCTCCCAGACAACAGACTCAGGCACTTATCTC	CAIDRNSGTYQRF	TGTGCTATAGATCGGAATTCTGGGACTTACCAGAGGTTT	GTGTKLQVVP	GGAACTGGGACAAAACTCCAAGTCGTTCCAA	12608	3	clonotype381_consensus_2	1	1	0.000783085	TRB:CASSHGLGPSQNTLYF;TRA:CAIDRNSGTYQRF	TRB:TGTGCCAGCAGCCATGGACTGGGGCCGAGTCAAAACACCTTGTACTTT;TRA:TGTGCTATAGATCGGAATTCTGGGACTTACCAGAGGTTT
Con	4059	1431	2.2912	C2 proliferating Tex	Con_clonotype7	10+	clonotype7	CGATTGAAGTGAACGC-1_1	TRUE	CGATTGAAGTGAACGC-1_contig_1	TRUE	626	TRA	TRAV5D-4		TRAJ7	TRAC	TRUE	TRUE	GEQVEQLPSILRVQEGSSASINCTYE	GGTGAGCAGGTGGAGCAGCTTCCTTCCATCCTGAGAGTCCAGGAGGGATCCAGTGCCAGCATCAACTGCACTTATGAG	NSASNY	AACAGTGCCTCCAACTAC	FPWYKQEPGENPKLIID	TTCCCTTGGTATAAGCAAGAACCTGGAGAGAATCCTAAGCTCATCATTGAC	IRSNMER	ATTCGTTCAAATATGGAAAGA	KQTQGLIVLLDKKAKRFSLHITDTQPGDSAMYF	AAGCAGACCCAAGGACTCATCGTTTTACTGGATAAGAAAGCCAAACGCTTCTCCCTGCACATCACAGACACCCAGCCTGGAGACTCAGCCATGTACTTC	CAASVGDYSNNRLTL	TGTGCTGCAAGTGTAGGGGACTACAGCAACAACAGACTTACTTTG	GKGTQVVVLP	GGGAAGGGAACCCAGGTGGTGGTGTTACCAA	5686	3	clonotype7_consensus_2	2	20	0.0156617	TRB:CASSGTGGGAEQFF;TRA:CAASVGDYSNNRLTL	TRB:TGTGCCAGCAGTGGGACTGGGGGGGGGGCTGAGCAGTTCTTC;TRA:TGTGCTGCAAGTGTAGGGGACTACAGCAACAACAGACTTACTTTG		TRB:gene
Con	4280	1518	1.70561	C5 early active T	Con_clonotype491	1	clonotype491	CGCCAAGAGTTCGCGC-1_1	TRUE	CGCCAAGAGTTCGCGC-1_contig_1	TRUE	549	TRA	TRAV8N-2		TRAJ16	TRAC	TRUE	TRUE	SQWGEENLQALSIQEGEDVTMNCSYK	AGCCAATGGGGAGAAGAGAATCTTCAGGCTCTGAGCATCCAGGAGGGTGAAGATGTCACCATGAACTGCAGTTACAAG	TYTTV	ACTTACACAACTGTT	VQWYRQKSGKGPAQLIL	GTTCAGTGGTACAGACAGAAGTCAGGCAAAGGCCCTGCCCAGCTAATCTTA	IRSNERE	ATACGTTCAAATGAGCGAGAG	KRSGRLRATLDTSSQSSSLSITGTLATDTAVYF	AAGCGCAGTGGAAGACTCAGAGCCACCCTTGACACTTCCAGCCAGAGCAGCTCCCTGTCCATCACTGGTACTCTAGCTACAGACACTGCTGTGTACTTC	CDATSSGQKLVF	TGTGATGCAACTTCAAGTGGCCAGAAGCTGGTTTTT	GQGTILKVYL	GGCCAGGGGACCATATTAAAGGTGTACCTGC	5436	2	clonotype491_consensus_2	1	1	0.000783085	TRB:CTCSARQGVEANTEVFF;TRA:CDATSSGQKLVF	TRB:TGCACCTGCAGTGCGAGACAGGGGGTCGAGGCAAACACAGAAGTCTTCTTT;TRA:TGTGATGCAACTTCAAGTGGCCAGAAGCTGGTTTTT	TRB:gene
Con	7953	1938	1.19452	C5 early active T	Con_clonotype298	1	clonotype298	CGCCAAGGTAGAAAGG-1_1	TRUE	CGCCAAGGTAGAAAGG-1_contig_1	TRUE	512	TRB	TRBV26		TRBJ2-7	TRBC2	TRUE	TRUE	NSKVIQTPRYLVKGQGQKAKMRCIPE	AATTCAAAAGTCATTCAGACTCCAAGATATCTGGTGAAAGGGCAAGGACAAAAAGCAAAGATGAGGTGTATCCCTGAA	KGHPV	AAGGGACATCCAGTT	VFWYQQNKNNEFKFLIN	GTATTCTGGTATCAACAAAATAAGAACAATGAGTTTAAATTTTTGATTAAC	FQNQEV	TTTCAGAATCAAGAAGTT	LQQIDMTEKRFSAECPSNSPCSLEIQSSEAGDSALYL	CTTCAGCAAATAGACATGACTGAAAAACGATTCTCTGCTGAGTGTCCTTCAAACTCACCTTGCAGCCTAGAAATTCAGTCCTCTGAGGCAGGAGACTCAGCACTGTACCTC	CASRSDSNEQYF	TGTGCCAGCAGATCCGACAGTAATGAACAGTACTTC	GPGTRLTVL	GGTCCCGGCACCAGGCTCACGGTTTTAG	35926	8	clonotype298_consensus_1	1	1	0.000783085	TRB:CASRSDSNEQYF;TRA:CALSPNTGGLSGKLTF	TRB:TGTGCCAGCAGATCCGACAGTAATGAACAGTACTTC;TRA:TGCGCTCTGAGCCCGAATACTGGAGGACTAAGTGGTAAATTAACATTC
Con	5614	1816	1.01532	C1 intermediate Tex	Con_clonotype56	2+	clonotype56	CGCCAAGTCTCAAACG-1_1	TRUE	CGCCAAGTCTCAAACG-1_contig_1	TRUE	573	TRB	TRBV12-2		TRBJ2-5	TRBC2	TRUE	TRUE	NSGVVQSPRYIIKGKGERSILKCIPI	AATTCTGGGGTTGTCCAGTCTCCAAGATACATAATCAAAGGAAAGGGAGAAAGGTCCATTCTAAAATGTATTCCCATC	SGHLS	TCTGGACATCTCTCT	VAWYQQTQGQELKFFIQ	GTGGCCTGGTATCAACAGACTCAGGGGCAGGAACTAAAGTTCTTCATTCAG	HYDKME	CATTATGATAAAATGGAG	RDKGNLPSRFSVQQFDDYHSEMNMSALELEDSAVYF	AGAGATAAAGGAAACCTGCCCAGCAGATTCTCAGTCCAACAGTTTGATGACTATCACTCTGAGATGAACATGAGTGCCTTGGAGCTAGAGGACTCTGCCGTGTACTTC	CASSLGLGVQDTQYF	TGTGCCAGCTCTCTCGGACTGGGGGTCCAAGACACCCAGTACTTT	GPGTRLLVL	GGGCCAGGCACTCGGCTCCTCGTGTTAG	41992	18	clonotype56_consensus_1	1	4	0.00313234	TRB:CASSLGLGVQDTQYF;TRB:CASSPRDTIYTF;TRA:CALEAGTGGYKVVF	TRB:TGTGCCAGCTCTCTCGGACTGGGGGTCCAAGACACCCAGTACTTT;TRB:TGTGCCAGCTCTCCGCGGGACACCATCTACACCTTC;TRA:TGTGCTCTGGAAGCCGGGACTGGAGGCTATAAAGTGGTCTTT
Con	13098	2954	1.0765	C2 proliferating Tex	Con_clonotype1	10+	clonotype1	CGCGGTAAGTCAATAG-1_1	TRUE	CGCGGTAAGTCAATAG-1_contig_1	TRUE	572	TRB	TRBV5		TRBJ1-4	TRBC1	TRUE	TRUE	NTKITQSPRYLILGRANKSLECEQH	AACACTAAAATTACTCAGTCACCAAGATATCTAATCCTGGGAAGAGCAAATAAGTCTTTGGAATGTGAGCAACAT	LGHNA	CTGGGACATAATGCT	MYWYKQSAEKPPELMFL	ATGTACTGGTATAAACAGAGCGCTGAGAAGCCGCCAGAGCTCATGTTTCTC	YNLKQL	TACAATCTTAAACAGTTG	IRNETVPSRFIPECPDSSKLLLHISAVDPEDSAVYF	ATTCGAAATGAGACGGTGCCCAGTCGTTTTATACCTGAATGCCCAGACAGCTCCAAGCTACTTTTACATATATCTGCCGTGGATCCAGAAGACTCAGCTGTCTATTTT	CASSQDSERLFF	TGTGCCAGCAGCCAAGACAGCGAAAGATTATTTTTC	GHGTKLSVL	GGTCATGGAACCAAGCTGTCTGTCCTGG	25032	12	clonotype1_consensus_1	2	92	0.0720439	TRB:CASSQDSERLFF;TRA:CAMREGLGTNAYKVIF	TRB:TGTGCCAGCAGCCAAGACAGCGAAAGATTATTTTTC;TRA:TGTGCTATGAGAGAGGGCTTGGGGACAAATGCTTACAAAGTCATCTTT
Con	5191	1683	1.44481	C0 progenitor Tex	Con_clonotype13	10+	clonotype13	CGCGGTATCGGTGTCG-1_1	TRUE	CGCGGTATCGGTGTCG-1_contig_1	TRUE	605	TRB	TRBV3		TRBJ2-3	TRBC2	TRUE	TRUE	GPKVLQIPSHQIIDMGQMVTLNCDPV	GGACCCAAAGTCTTACAGATCCCAAGTCATCAAATAATAGATATGGGGCAGATGGTGACCCTCAATTGTGACCCAGTT	SNHLY	TCTAATCACCTATAT	FYWYKQILGQQMEFLVN	TTTTATTGGTATAAACAGATTTTAGGACAGCAGATGGAGTTTCTGGTTAAT	FYNGKV	TTCTACAATGGTAAAGTC	MEKSKLFKDQFSVERPDGSYFTLKIQPTALEDSAVYF	ATGGAGAAGTCTAAACTGTTTAAGGATCAGTTTTCAGTTGAAAGACCAGATGGTTCATATTTCACTCTGAAAATCCAACCCACAGCACTGGAGGACTCAGCTGTGTACTTC	CASSLGWGGTETLYF	TGTGCCAGCAGCTTAGGGTGGGGGGGGACAGAAACGCTGTATTTT	GSGTRLTVL	GGCTCAGGAACCAGACTGACTGTTCTCG	51364	21	clonotype13_consensus_1	1	12	0.00939702	TRB:CASSLGWGGTETLYF;TRA:CAAGGATGGNNKLTF	TRB:TGTGCCAGCAGCTTAGGGTGGGGGGGGACAGAAACGCTGTATTTT;TRA:TGCGCAGCAGGGGGGGCTACTGGAGGCAATAATAAGCTGACTTTT
Con	19629	3603	0.983239	C2 proliferating Tex	Con_clonotype1	10+	clonotype1	CGCGGTATCTCTGTCG-1_1	TRUE	CGCGGTATCTCTGTCG-1_contig_1	TRUE	513	TRB	TRBV5		TRBJ1-4	TRBC1	TRUE	TRUE	NTKITQSPRYLILGRANKSLECEQH	AACACTAAAATTACTCAGTCACCAAGATATCTAATCCTGGGAAGAGCAAATAAGTCTTTGGAATGTGAGCAACAT	LGHNA	CTGGGACATAATGCT	MYWYKQSAEKPPELMFL	ATGTACTGGTATAAACAGAGCGCTGAGAAGCCGCCAGAGCTCATGTTTCTC	YNLKQL	TACAATCTTAAACAGTTG	IRNETVPSRFIPECPDSSKLLLHISAVDPEDSAVYF	ATTCGAAATGAGACGGTGCCCAGTCGTTTTATACCTGAATGCCCAGACAGCTCCAAGCTACTTTTACATATATCTGCCGTGGATCCAGAAGACTCAGCTGTCTATTTT	CASSQDSERLFF	TGTGCCAGCAGCCAAGACAGCGAAAGATTATTTTTC	GHGTKLSVL	GGTCATGGAACCAAGCTGTCTGTCCTGG	28314	15	clonotype1_consensus_1	1	92	0.0720439	TRB:CASSQDSERLFF;TRA:CAMREGLGTNAYKVIF	TRB:TGTGCCAGCAGCCAAGACAGCGAAAGATTATTTTTC;TRA:TGTGCTATGAGAGAGGGCTTGGGGACAAATGCTTACAAAGTCATCTTT
Con	4983	1576	2.04696	C4 terminal Tex	Con_clonotype1	10+	clonotype1	CGCGTTTCAAGCTGAG-1_1	TRUE	CGCGTTTCAAGCTGAG-1_contig_1	TRUE	513	TRB	TRBV5		TRBJ1-4	TRBC1	TRUE	TRUE	NTKITQSPRYLILGRANKSLECEQH	AACACTAAAATTACTCAGTCACCAAGATATCTAATCCTGGGAAGAGCAAATAAGTCTTTGGAATGTGAGCAACAT	LGHNA	CTGGGACATAATGCT	MYWYKQSAEKPPELMFL	ATGTACTGGTATAAACAGAGCGCTGAGAAGCCGCCAGAGCTCATGTTTCTC	YNLKQL	TACAATCTTAAACAGTTG	IRNETVPSRFIPECPDSSKLLLHISAVDPEDSAVYF	ATTCGAAATGAGACGGTGCCCAGTCGTTTTATACCTGAATGCCCAGACAGCTCCAAGCTACTTTTACATATATCTGCCGTGGATCCAGAAGACTCAGCTGTCTATTTT	CASSQDSERLFF	TGTGCCAGCAGCCAAGACAGCGAAAGATTATTTTTC	GHGTKLSVL	GGTCATGGAACCAAGCTGTCTGTCCTGG	7552	3	clonotype1_consensus_1	1	92	0.0720439	TRB:CASSQDSERLFF;TRA:CAMREGLGTNAYKVIF	TRB:TGTGCCAGCAGCCAAGACAGCGAAAGATTATTTTTC;TRA:TGTGCTATGAGAGAGGGCTTGGGGACAAATGCTTACAAAGTCATCTTT
Con	5360	1535	2.08955	C5 early active T	Con_clonotype551	1	clonotype551	CGCGTTTCATTGGTAC-1_1	TRUE	CGCGTTTCATTGGTAC-1_contig_1	TRUE	576	TRB	TRBV12-2+TRBV13-2		TRBJ2-7	TRBC2	TRUE	TRUE	EAAVTQSPRNKVAVTGGKVTLSCNQT	GAGGCTGCAGTCACCCAAAGCCCAAGAAACAAGGTGGCAGTAACAGGAGGAAAGGTGACATTGAGCTGTAATCAGACT	NNHNN	AATAACCACAACAAC	MYWYRQDTGHGLRLIHY	ATGTACTGGTATCGGCAGGACACGGGGCATGGGCTGAGGCTGATCCATTAT	SYGAGS	TCATATGGTGCTGGCAGC	TEKGDIPDGYKASRPSQENFSLILELATPSQTSVYF	ACTGAGAAAGGAGATATCCCTGATGGATACAAGGCCTCCAGACCAAGCCAAGAGAACTTCTCCCTCATTCTGGAGTTGGCTACCCCCTCTCAGACATCAGTGTACTTC	CASGDAVTGGYEQYF	TGTGCCAGCGGTGATGCAGTCACTGGGGGTTATGAACAGTACTTC	GPGTRLTVL	GGTCCCGGCACCAGGCTCACGGTTTTAG	21310	10	clonotype551_consensus_1	1	1	0.000783085	TRB:CASGDAVTGGYEQYF	TRB:TGTGCCAGCGGTGATGCAGTCACTGGGGGTTATGAACAGTACTTC
Con	8218	2431	1.63057	C2 proliferating Tex	Con_clonotype8	10+	clonotype8	CGCGTTTTCGAACGGA-1_1	TRUE	CGCGTTTTCGAACGGA-1_contig_1	TRUE	661	TRB	TRBV19		TRBJ1-5	TRBC1	TRUE	TRUE	GGIITQTPKFLIGQEGQKLTLKCQQN	GGTGGCATCATTACTCAGACACCCAAATTCCTGATTGGTCAGGAAGGGCAAAAACTGACCTTGAAATGTCAACAGAAT	FNHDT	TTCAATCATGATACA	MYWYRQDSGKGLRLIYY	ATGTACTGGTACCGACAGGATTCAGGGAAAGGATTGAGACTGATCTACTAT	SITEND	TCAATAACTGAAAACGAT	LQKGDLSEGYDASREKKSSFSLTVTSAQKNEMAVFL	CTTCAAAAAGGCGATCTATCTGAAGGCTATGATGCGTCTCGAGAGAAGAAGTCATCTTTTTCTCTCACTGTGACATCTGCCCAGAAGAACGAGATGGCCGTTTTTCTC	CASSRDSQAPLF	TGTGCCAGCAGCCGGGACAGCCAGGCTCCGCTTTTT	GEGTRLSVL	GGAGAGGGGACTCGACTCTCTGTTCTAG	25062	18	clonotype8_consensus_1	1	16	0.0125294	TRB:CASSRDSQAPLF;TRA:CAMRESLASSGSWQLIF	TRB:TGTGCCAGCAGCCGGGACAGCCAGGCTCCGCTTTTT;TRA:TGTGCTATGAGAGAGTCCCTTGCATCTTCTGGCAGCTGGCAACTCATCTTT		TRB:gene
Con	9703	2382	1.56653	C2 proliferating Tex	Con_clonotype8	10+	clonotype8	CGCGTTTTCGTTTGCC-1_1	TRUE	CGCGTTTTCGTTTGCC-1_contig_1	TRUE	712	TRB	TRBV19		TRBJ1-5	TRBC1	TRUE	TRUE	GGIITQTPKFLIGQEGQKLTLKCQQN	GGTGGCATCATTACTCAGACACCCAAATTCCTGATTGGTCAGGAAGGGCAAAAACTGACCTTGAAATGTCAACAGAAT	FNHDT	TTCAATCATGATACA	MYWYRQDSGKGLRLIYY	ATGTACTGGTACCGACAGGATTCAGGGAAAGGATTGAGACTGATCTACTAT	SITEND	TCAATAACTGAAAACGAT	LQKGDLSEGYDASREKKSSFSLTVTSAQKNEMAVFL	CTTCAAAAAGGCGATCTATCTGAAGGCTATGATGCGTCTCGAGAGAAGAAGTCATCTTTTTCTCTCACTGTGACATCTGCCCAGAAGAACGAGATGGCCGTTTTTCTC	CASSRDSQAPLF	TGTGCCAGCAGCCGGGACAGCCAGGCTCCGCTTTTT	GEGTRLSVL	GGAGAGGGGACTCGACTCTCTGTTCTAG	43218	22	clonotype8_consensus_1	1	16	0.0125294	TRB:CASSRDSQAPLF;TRA:CAMRESLASSGSWQLIF	TRB:TGTGCCAGCAGCCGGGACAGCCAGGCTCCGCTTTTT;TRA:TGTGCTATGAGAGAGTCCCTTGCATCTTCTGGCAGCTGGCAACTCATCTTT		TRB:gene
Con	9566	2240	1.2858	C4 terminal Tex	Con_clonotype1	10+	clonotype1	CGCTGGAAGGCGTACA-1_1	TRUE	CGCTGGAAGGCGTACA-1_contig_1	TRUE	569	TRA	TRAV16N		TRAJ30	TRAC	TRUE	TRUE	AQKVTQTQTSISVVEKTTVTMDCVYE	GCCCAGAAGGTAACACAGACTCAGACTTCAATTTCTGTGGTGGAGAAGACAACGGTGACAATGGACTGTGTGTATGAA	TRDSSYF	ACCCGGGACAGTTCTTACTTC	LFWYKQTASGEIVFLIR	TTATTCTGGTACAAGCAAACAGCAAGTGGGGAAATAGTTTTCCTTATTCGT	QDSYKKEN	CAGGACTCTTACAAAAAGGAAAAT	ATVGHYSLNFQKPKSSIGLIITATQIEDSAVYF	GCAACAGTGGGTCATTATTCTCTGAACTTTCAGAAGCCAAAAAGTTCCATCGGACTCATCATCACCGCCACACAGATTGAGGACTCAGCAGTATATTTC	CAMREGLGTNAYKVIF	TGTGCTATGAGAGAGGGCTTGGGGACAAATGCTTACAAAGTCATCTTT	GKGTHLHVLP	GGAAAAGGGACACATCTTCATGTTCTCCCTA	15512	5	clonotype1_consensus_2	1	92	0.0720439	TRB:CASSQDSERLFF;TRA:CAMREGLGTNAYKVIF	TRB:TGTGCCAGCAGCCAAGACAGCGAAAGATTATTTTTC;TRA:TGTGCTATGAGAGAGGGCTTGGGGACAAATGCTTACAAAGTCATCTTT
Con	2319	1104	2.41483	C2 proliferating Tex	Con_clonotype3	10+	clonotype3	CGGACACCAACACCCG-1_1	TRUE	CGGACACCAACACCCG-1_contig_1	TRUE	561	TRB	TRBV12-2+TRBV13-2	TRBD1	TRBJ2-1	TRBC2	TRUE	TRUE	EAAVTQSPRNKVAVTGGKVTLSCNQT	GAGGCTGCAGTCACCCAAAGCCCAAGAAACAAGGTGGCAGTAACAGGAGGAAAGGTGACATTGAGCTGTAATCAGACT	NNHNN	AATAACCACAACAAC	MYWYRQDTGHGLRLIHY	ATGTACTGGTATCGGCAGGACACGGGGCATGGGCTGAGGCTGATCCATTAT	SYGAGS	TCATATGGTGCTGGCAGC	TEKGDIPDGYKASRPSQENFSLILELATPSQTSVYF	ACTGAGAAAGGAGATATCCCTGATGGATACAAGGCCTCCAGACCAAGCCAAGAGAACTTCTCCCTCATTCTGGAGTTGGCTACCCCCTCTCAGACATCAGTGTACTTC	CASGGQGAEQFF	TGTGCCAGCGGTGGACAGGGTGCTGAGCAGTTCTTC	GPGTRLTVL	GGACCAGGGACACGACTCACCGTCCTAG	1350	3	clonotype3_consensus_1	4	26	0.0203602	TRB:CASGGQGAEQFF;TRA:CAGITGSGGKLTL;TRA:CAVSGATGYQNFYF	TRB:TGTGCCAGCGGTGGACAGGGTGCTGAGCAGTTCTTC;TRA:TGCGCAGGCATTACTGGCAGTGGTGGAAAACTCACTTTG;TRA:TGCGCAGTCAGTGGGGCCACGGGTTACCAGAACTTCTATTTT
Con	14848	3120	1.73087	C2 proliferating Tex	Con_clonotype1	10+	clonotype1	CGGACACCAAGTACCT-1_1	TRUE	CGGACACCAAGTACCT-1_contig_1	TRUE	585	TRB	TRBV5		TRBJ1-4	TRBC1	TRUE	TRUE	NTKITQSPRYLILGRANKSLECEQH	AACACTAAAATTACTCAGTCACCAAGATATCTAATCCTGGGAAGAGCAAATAAGTCTTTGGAATGTGAGCAACAT	LGHNA	CTGGGACATAATGCT	MYWYKQSAEKPPELMFL	ATGTACTGGTATAAACAGAGCGCTGAGAAGCCGCCAGAGCTCATGTTTCTC	YNLKQL	TACAATCTTAAACAGTTG	IRNETVPSRFIPECPDSSKLLLHISAVDPEDSAVYF	ATTCGAAATGAGACGGTGCCCAGTCGTTTTATACCTGAATGCCCAGACAGCTCCAAGCTACTTTTACATATATCTGCCGTGGATCCAGAAGACTCAGCTGTCTATTTT	CASSQDSERLFF	TGTGCCAGCAGCCAAGACAGCGAAAGATTATTTTTC	GHGTKLSVL	GGTCATGGAACCAAGCTGTCTGTCCTGG	41142	29	clonotype1_consensus_1	2	92	0.0720439	TRB:CASSQDSERLFF;TRA:CAMREGLGTNAYKVIF	TRB:TGTGCCAGCAGCCAAGACAGCGAAAGATTATTTTTC;TRA:TGTGCTATGAGAGAGGGCTTGGGGACAAATGCTTACAAAGTCATCTTT
Con	7983	2239	4.17136	C2 proliferating Tex	Con_clonotype105	2+	clonotype105	CGGACGTTCGTGACAT-1_1	TRUE	CGGACGTTCGTGACAT-1_contig_1	TRUE	561	TRA	TRAV4D-4		TRAJ27	TRAC	TRUE	TRUE	GDQVEQSPSALSLHEGTGSALRCNFT	GGAGATCAGGTGGAGCAGAGTCCTTCAGCCCTGAGCCTCCACGAGGGAACCGGTTCTGCTCTGAGATGCAATTTTACT	TTMRA	ACCACCATGAGGGCT	VQWFRKNSRGSLINLFY	GTGCAGTGGTTCCGAAAGAATTCCAGGGGCAGCCTCATCAATCTGTTCTAC	LASGT	TTGGCTTCAGGAACA	KENGRLKSAFDSKERYSTLHIRDAQLEDSGTYF	AAGGAGAATGGGAGGCTAAAGTCAGCATTTGATTCTAAGGAGCGCTACAGCACCCTGCACATCAGGGATGCCCAGCTGGAGGACTCAGGCACTTACTTC	CAAEDTNTGKLTF	TGTGCTGCTGAGGACACCAATACAGGCAAATTAACCTTT	GDGTVLTVKP	GGGGATGGGACCGTGCTCACAGTGAAGCCAA	8668	3	clonotype105_consensus_2	2	2	0.00156617	TRB:CASSTPQGGGNTLYF;TRA:CAAEDTNTGKLTF	TRB:TGTGCCAGCAGTACCCCACAGGGGGGTGGAAATACGCTCTATTTT;TRA:TGTGCTGCTGAGGACACCAATACAGGCAAATTAACCTTT		TRB:gene
Con	16643	3495	1.16566	C2 proliferating Tex	Con_clonotype16	10+	clonotype16	CGGACTGGTCTTCGTC-1_1	TRUE	CGGACTGGTCTTCGTC-1_contig_1	TRUE	518	TRB	TRBV13-1		TRBJ1-5	TRBC1	TRUE	TRUE	EAAVTQSPRNKVTVTGGNVTLSCRQT	GAGGCTGCAGTCACCCAAAGCCCTAGAAACAAGGTGACAGTAACAGGAGGAAACGTGACATTGAGCTGTCGCCAGACT	NSHNY	AATAGCCACAACTAC	MYWYRQDTGHGLRLIHY	ATGTACTGGTATCGGCAGGACACTGGGCATGGGCTGAGGCTGATCCATTAC	SYGAGN	TCATATGGTGCTGGCAAC	LQIGDVPDGYKATRTTQEDFFLLLELASPSQTSLYF	CTTCAAATAGGAGATGTCCCTGATGGGTACAAGGCCACCAGAACAACGCAAGAAGACTTCTTCCTCCTGCTGGAATTGGCTTCTCCCTCTCAGACATCTTTGTACTTC	CASSASGYNQAPLF	TGTGCCAGCAGTGCCTCAGGGTACAACCAGGCTCCGCTTTTT	GEGTRLSVL	GGAGAGGGGACTCGACTCTCTGTTCTAG	44400	27	clonotype16_consensus_1	1	10	0.00783085	TRB:CASSASGYNQAPLF;TRA:CVLTSDSNYQLIW	TRB:TGTGCCAGCAGTGCCTCAGGGTACAACCAGGCTCCGCTTTTT;TRA:TGTGTTTTGACCTCGGATAGCAACTATCAGTTGATCTGG		TRB:gene
Con	6185	1729	1.63298	C4 terminal Tex	Con_clonotype4	10+	clonotype4	CGGACTGTCTGGTATG-1_1	TRUE	CGGACTGTCTGGTATG-1_contig_1	TRUE	698	TRB	TRBV19		TRBJ2-4	TRBC2	TRUE	TRUE	GGIITQTPKFLIGQEGQKLTLKCQQN	GGTGGCATCATTACTCAGACACCCAAATTCCTGATTGGTCAGGAAGGGCAAAAACTGACCTTGAAATGTCAACAGAAT	FNHDT	TTCAATCATGATACA	MYWYRQDSGKGLRLIYY	ATGTACTGGTACCGACAGGATTCAGGGAAAGGATTGAGACTGATCTACTAT	SITEND	TCAATAACTGAAAACGAT	LQKGDLSEGYDASREKKSSFSLTVTSAQKNEMAVFL	CTTCAAAAAGGCGATCTATCTGAAGGCTATGATGCGTCTCGAGAGAAGAAGTCATCTTTTTCTCTCACTGTGACATCTGCCCAGAAGAACGAGATGGCCGTTTTTCTC	CASSIGGPQNTLYF	TGTGCCAGCAGTATTGGGGGGCCTCAAAACACCTTGTACTTT	GAGTRLSVL	GGTGCGGGCACCCGACTATCGGTGCTAG	15238	7	clonotype4_consensus_1	1	25	0.0195771	TRB:CASSIGGPQNTLYF;TRA:CAHYNVGDNSKLIW	TRB:TGTGCCAGCAGTATTGGGGGGCCTCAAAACACCTTGTACTTT;TRA:TGTGCCCATTATAATGTTGGTGACAACAGTAAGCTGATTTGG		TRB:gene
Con	5515	1731	1.21487	C4 terminal Tex	Con_clonotype2	10+	clonotype2	CGGACTGTCTTGTTTG-1_1	TRUE	CGGACTGTCTTGTTTG-1_contig_1	TRUE	513	TRB	TRBV5		TRBJ1-4	TRBC1	TRUE	TRUE	NTKITQSPRYLILGRANKSLECEQH	AACACTAAAATTACTCAGTCACCAAGATATCTAATCCTGGGAAGAGCAAATAAGTCTTTGGAATGTGAGCAACAT	LGHNA	CTGGGACATAATGCT	MYWYKQSAEKPPELMFL	ATGTACTGGTATAAACAGAGCGCTGAGAAGCCGCCAGAGCTCATGTTTCTC	YNLKQL	TACAATCTTAAACAGTTG	IRNETVPSRFIPECPDSSKLLLHISAVDPEDSAVYF	ATTCGAAATGAGACGGTGCCCAGTCGTTTTATACCTGAATGCCCAGACAGCTCCAAGCTACTTTTACATATATCTGCCGTGGATCCAGAAGACTCAGCTGTCTATTTT	CASSQDSERLFF	TGTGCCAGCAGCCAAGACAGCGAAAGATTATTTTTC	GHGTKLSVL	GGTCATGGAACCAAGCTGTCTGTCCTGG	21814	7	clonotype2_consensus_1	1	29	0.0227095	TRB:CASSQDSERLFF;TRA:CAMREGLGTNAYKVIF	TRB:TGTGCCAGCAGCCAAGACAGCGAAAGATTATTTTTC;TRA:TGTGCTATGAGAGAGGGCTTGGGGACAAATGCTTACAAAGTCATCTTT
Con	6388	1935	1.12711	C5 early active T	Con_clonotype279	1	clonotype279	CGGAGTCCAAGGCTCC-1_1	TRUE	CGGAGTCCAAGGCTCC-1_contig_1	TRUE	567	TRA	TRAV13D-2		TRAJ9	TRAC	TRUE	TRUE	GQQVQQSPASLVLQEGENAELQCNFS	GGACAGCAAGTGCAGCAGAGCCCCGCGTCCTTGGTTCTGCAGGAGGGGGAGAACGCAGAGCTGCAGTGTAACTTTTCC	STATQ	TCCACAGCAACCCAG	LQWFYQSPGGSLVSLLS	CTGCAGTGGTTTTACCAAAGTCCTGGGGGAAGCCTCGTCAGCCTGTTGTCC	NPSGT	AATCCTTCTGGGACA	KHTGRLTSTTVTKERRSSLHISSSQTTDSGTYL	AAGCACACTGGAAGACTGACATCCACCACAGTCACTAAGGAACGTCGCAGCTCTTTGCACATTTCCTCCTCCCAGACAACAGACTCAGGCACTTATCTC	CAIETSNMGYKLTF	TGTGCTATAGAGACTAGCAACATGGGCTACAAACTTACCTTC	GTGTSLLVDP	GGGACAGGAACAAGCTTGTTGGTTGATCCAA	8784	5	clonotype279_consensus_2	1	1	0.000783085	TRB:CASSQGNTEVFF;TRA:CAIETSNMGYKLTF;TRA:CALSDIGTQVVGQLTF	TRB:TGTGCCAGCAGTCAGGGGAACACAGAAGTCTTCTTT;TRA:TGTGCTATAGAGACTAGCAACATGGGCTACAAACTTACCTTC;TRA:TGTGCTCTGAGTGATATTGGGACACAGGTTGTGGGGCAGCTCACTTTC
Con	5843	1481	1.09533	C4 terminal Tex	Con_clonotype25	2+	clonotype25	CGGCTAGTCGCTAGCG-1_1	TRUE	CGGCTAGTCGCTAGCG-1_contig_1	TRUE	521	TRB	TRBV26		TRBJ1-6	TRBC1	TRUE	TRUE	NSKVIQTPRYLVKGQGQKAKMRCIPE	AATTCAAAAGTCATTCAGACTCCAAGATATCTGGTGAAAGGGCAAGGACAAAAAGCAAAGATGAGGTGTATCCCTGAA	KGHPV	AAGGGACATCCAGTT	VFWYQQNKNNEFKFLIN	GTATTCTGGTATCAACAAAATAAGAACAATGAGTTTAAATTTTTGATTAAC	FQNQEV	TTTCAGAATCAAGAAGTT	LQQIDMTEKRFSAECPSNSPCSLEIQSSEAGDSALYL	CTTCAGCAAATAGACATGACTGAAAAACGATTCTCTGCTGAGTGTCCTTCAAACTCACCTTGCAGCCTAGAAATTCAGTCCTCTGAGGCAGGAGACTCAGCACTGTACCTC	CASSLRQGYNSPLYF	TGTGCCAGCAGTCTGAGGCAGGGCTATAATTCGCCCCTCTACTTT	AAGTRLTVT	GCGGCAGGCACCCGGCTCACTGTGACAG	17856	6	clonotype25_consensus_1	1	8	0.00626468	TRB:CASSLRQGYNSPLYF;TRA:CVLSAGTGNTGKLIF	TRB:TGTGCCAGCAGTCTGAGGCAGGGCTATAATTCGCCCCTCTACTTT;TRA:TGTGTTTTGAGCGCGGGGACAGGCAATACCGGAAAACTCATCTTT
Con	12258	2900	1.72132	C2 proliferating Tex	Con_clonotype6	10+	clonotype6	CGGTTAAAGTGACATA-1_1	TRUE	CGGTTAAAGTGACATA-1_contig_1	TRUE	581	TRA	TRAV4D-3		TRAJ9	TRAC	TRUE	TRUE	GDKVKQSPSALSLQEGTNSALRCNFS	GGAGATAAGGTGAAGCAAAGTCCCTCAGCGCTGAGTCTCCAAGAGGGAACCAATTCTGCTCTGAGATGCAATTTTTCT	IAATT	ATCGCTGCGACAACT	VQWFLQNPRGSLMNLFY	GTGCAGTGGTTCCTACAGAATCCCAGGGGCAGCCTCATGAATCTTTTTTAC	LVPGT	CTGGTGCCAGGAACA	KENGRLKSAFDSKESYSTLHIRDAQLEDSGTYF	AAGGAGAATGGGAGGTTAAAGTCAGCATTTGATTCTAAGGAGAGCTACAGCACCCTGCACATTAGGGATGCCCAGCTGGAGGACTCAGGCACTTACTTC	CAAEGDMGYKLTF	TGTGCTGCTGAGGGGGACATGGGCTACAAACTTACCTTC	GTGTSLLVDP	GGGACAGGAACAAGCTTGTTGGTTGATCCAA	27232	24	clonotype6_consensus_2	1	23	0.018011	TRB:CASSRDSYEQYF;TRA:CAAEGDMGYKLTF	TRB:TGTGCCAGCTCCCGGGACTCTTATGAACAGTACTTC;TRA:TGTGCTGCTGAGGGGGACATGGGCTACAAACTTACCTTC
Con	15739	3514	0.9594	C2 proliferating Tex	Con_clonotype216	1	clonotype216	CGGTTAACACTGTTAG-1_1	TRUE	CGGTTAACACTGTTAG-1_contig_1	TRUE	513	TRB	TRBV5		TRBJ1-1	TRBC1	TRUE	TRUE	NTKITQSPRYLILGRANKSLECEQH	AACACTAAAATTACTCAGTCACCAAGATATCTAATCCTGGGAAGAGCAAATAAGTCTTTGGAATGTGAGCAACAT	LGHNA	CTGGGACATAATGCT	MYWYKQSAEKPPELMFL	ATGTACTGGTATAAACAGAGCGCTGAGAAGCCGCCAGAGCTCATGTTTCTC	YNLKQL	TACAATCTTAAACAGTTG	IRNETVPSRFIPECPDSSKLLLHISAVDPEDSAVYF	ATTCGAAATGAGACGGTGCCCAGTCGTTTTATACCTGAATGCCCAGACAGCTCCAAGCTACTTTTACATATATCTGCCGTGGATCCAGAAGACTCAGCTGTCTATTTT	CASSQDSTEVFF	TGTGCCAGCAGCCAAGACAGCACAGAAGTCTTCTTT	GKGTRLTVV	GGTAAAGGAACCAGACTCACAGTTGTAG	32402	27	clonotype216_consensus_1	1	1	0.000783085	TRB:CASSQDSTEVFF;TRA:CAMREALPGTGSNRLTF;TRA:CAMREGLGTNAYKVIF	TRB:TGTGCCAGCAGCCAAGACAGCACAGAAGTCTTCTTT;TRA:TGTGCTATGAGAGAGGCTCTACCAGGCACTGGGAGTAACAGGCTCACTTTT;TRA:TGTGCTATGAGAGAGGGCCTGGGGACAAATGCTTACAAAGTCATCTTT
Con	9327	2197	1.14721	C4 terminal Tex	Con_clonotype6	10+	clonotype6	CGGTTAAGTACAGCAG-1_1	TRUE	CGGTTAAGTACAGCAG-1_contig_1	TRUE	566	TRB	TRBV12-2		TRBJ2-7	TRBC2	TRUE	TRUE	NSGVVQSPRYIIKGKGERSILKCIPI	AATTCTGGGGTTGTCCAGTCTCCAAGATACATAATCAAAGGAAAGGGAGAAAGGTCCATTCTAAAATGTATTCCCATC	SGHLS	TCTGGACATCTCTCT	VAWYQQTQGQELKFFIQ	GTGGCCTGGTATCAACAGACTCAGGGGCAGGAACTAAAGTTCTTCATTCAG	HYDKME	CATTATGATAAAATGGAG	RDKGNLPSRFSVQQFDDYHSEMNMSALELEDSAVYF	AGAGATAAAGGAAACCTGCCCAGCAGATTCTCAGTCCAACAGTTTGATGACTATCACTCTGAGATGAACATGAGTGCCTTGGAGCTAGAGGACTCTGCCGTGTACTTC	CASSRDSYEQYF	TGTGCCAGCTCCCGGGACTCTTATGAACAGTACTTC	GPGTRLTVL	GGTCCCGGCACCAGGCTCACGGTTTTAG	54304	32	clonotype6_consensus_1	1	23	0.018011	TRB:CASSRDSYEQYF;TRA:CAAEGDMGYKLTF	TRB:TGTGCCAGCTCCCGGGACTCTTATGAACAGTACTTC;TRA:TGTGCTGCTGAGGGGGACATGGGCTACAAACTTACCTTC
Con	10252	2580	1.50215	C2 proliferating Tex	Con_clonotype514	1	clonotype514	CGTAGCGCACATCCGG-1_1	TRUE	CGTAGCGCACATCCGG-1_contig_1	TRUE	570	TRB	TRBV12-2		TRBJ2-5	TRBC2	TRUE	TRUE	NSGVVQSPRYIIKGKGERSILKCIPI	AATTCTGGGGTTGTCCAGTCTCCAAGATACATAATCAAAGGAAAGGGAGAAAGGTCCATTCTAAAATGTATTCCCATC	SGHLS	TCTGGACATCTCTCT	VAWYQQTQGQELKFFIQ	GTGGCCTGGTATCAACAGACTCAGGGGCAGGAACTAAAGTTCTTCATTCAG	HYDKME	CATTATGATAAAATGGAG	RDKGNLPSRFSVQQFDDYHSEMNMSALELEDSAVYF	AGAGATAAAGGAAACCTGCCCAGCAGATTCTCAGTCCAACAGTTTGATGACTATCACTCTGAGATGAACATGAGTGCCTTGGAGCTAGAGGACTCTGCCGTGTACTTC	CASSWDSQDTQYF	TGTGCCAGCTCTTGGGACAGTCAAGACACCCAGTACTTT	GPGTRLLVL	GGGCCAGGCACTCGGCTCCTCGTGTTAG	53980	33	clonotype514_consensus_1	1	1	0.000783085	TRB:CASSWDSQDTQYF;TRA:CALDSYGSSGNKLIF	TRB:TGTGCCAGCTCTTGGGACAGTCAAGACACCCAGTACTTT;TRA:TGTGCTTTGGATTCTTATGGGAGCAGTGGCAACAAGCTCATCTTT
Con	3274	1160	3.11546	C0 progenitor Tex	Con_clonotype124	2+	clonotype124	CGTAGCGCACGGCGTT-1_1	TRUE	CGTAGCGCACGGCGTT-1_contig_1	TRUE	546	TRB	TRBV16		TRBJ2-4	TRBC2	TRUE	TRUE	NAGVIQTPRHKVTGKGQEATLWCEPI	AATGCTGGTGTCATCCAAACACCTAGGCACAAGGTGACAGGGAAGGGACAAGAAGCAACTCTGTGGTGTGAGCCAATT	SGHSA	TCAGGACATAGTGCT	VFWYRQTIVQGLEFLTY	GTTTTCTGGTACAGACAGACCATTGTGCAGGGCCTGGAGTTCCTGACTTAC	FRNQAP	TTTCGAAATCAAGCTCCT	IDDSGMPKERFSAQMPNQSHSTLKIQSTQPQDSAVYL	ATAGATGATTCAGGGATGCCCAAGGAACGATTCTCAGCTCAGATGCCCAATCAGTCGCACTCAACTCTGAAGATCCAGAGCACGCAACCCCAGGACTCAGCGGTGTATCTT	CASSLGGASTLYF	TGTGCAAGCAGCTTGGGGGGCGCGAGCACCTTGTACTTT	GAGTRLSVL	GGTGCGGGCACCCGACTATCGGTGCTAG	59514	24	clonotype124_consensus_1	1	2	0.00156617	TRB:CASSLGGASTLYF	TRB:TGTGCAAGCAGCTTGGGGGGCGCGAGCACCTTGTACTTT
Con	11615	2721	2.17822	C2 proliferating Tex	Con_clonotype102	2+	clonotype102	CGTAGGCAGGAACTGC-1_1	TRUE	CGTAGGCAGGAACTGC-1_contig_1	TRUE	509	TRB	TRBV13-1		TRBJ2-7	TRBC2	TRUE	TRUE	EAAVTQSPRNKVTVTGGNVTLSCRQT	GAGGCTGCAGTCACCCAAAGCCCTAGAAACAAGGTGACAGTAACAGGAGGAAACGTGACATTGAGCTGTCGCCAGACT	NSHNY	AATAGCCACAACTAC	MYWYRQDTGHGLRLIHY	ATGTACTGGTATCGGCAGGACACTGGGCATGGGCTGAGGCTGATCCATTAC	SYGAGN	TCATATGGTGCTGGCAAC	LQIGDVPDGYKATRTTQEDFFLLLELASPSQTSLYF	CTTCAAATAGGAGATGTCCCTGATGGGTACAAGGCCACCAGAACAACGCAAGAAGACTTCTTCCTCCTGCTGGAATTGGCTTCTCCCTCTCAGACATCTTTGTACTTC	CASSPGGEQYF	TGTGCCAGCAGTCCAGGAGGTGAACAGTACTTC	GPGTRLTVL	GGTCCCGGCACCAGGCTCACGGTTTTAG	60794	66	clonotype102_consensus_1	1	2	0.00156617	TRB:CASSPGGEQYF;TRA:CALRYTEGADRLTF	TRB:TGTGCCAGCAGTCCAGGAGGTGAACAGTACTTC;TRA:TGTGCTCTGAGGTATACAGAAGGTGCAGATAGACTCACCTTT		TRB:gene
Con	10308	2611	0.834303	C3 proliferating Tem	Con_clonotype194	1	clonotype194	CGTCACTAGAGAGCTC-1_1	TRUE	CGTCACTAGAGAGCTC-1_contig_1	TRUE	511	TRB	TRBV29		TRBJ2-7	TRBC2	TRUE	TRUE	DMKVTQMPRYLIKRMGENVLLECGQD	GACATGAAAGTAACCCAGATGCCAAGATACCTGATCAAAAGAATGGGAGAGAATGTTTTGCTGGAATGTGGACAGGAC	MSHET	ATGAGCCATGAAACA	MYWYRQDPGLGLQLIYI	ATGTACTGGTATCGACAAGACCCTGGTCTGGGGCTACAGCTGATTTATATC	SYDVDS	TCATACGATGTTGATAGT	NSEGDIPKGYRVSRKKREHFSLILDSAKTNQTSVYF	AACAGCGAAGGAGACATCCCTAAAGGATACAGGGTCTCACGGAAGAAGCGGGAGCATTTCTCCCTGATTCTGGATTCTGCTAAAACAAACCAGACATCTGTGTACTTC	CASSFGVEQYF	TGTGCTAGCAGTTTTGGGGTTGAACAGTACTTC	GPGTRLTVL	GGTCCCGGCACCAGGCTCACGGTTTTAG	32480	17	clonotype194_consensus_1	1	1	0.000783085	TRB:CASSFGVEQYF	TRB:TGTGCTAGCAGTTTTGGGGTTGAACAGTACTTC	TRB:gene
Con	6455	1924	1.48722	C3 proliferating Tem	Con_clonotype138	2+	clonotype138	CGTCACTTCGTTTATC-1_1	TRUE	CGTCACTTCGTTTATC-1_contig_1	TRUE	602	TRB	TRBV3		TRBJ1-1	TRBC1	TRUE	TRUE	GPKVLQIPSHQIIDMGQMVTLNCDPV	GGACCCAAAGTCTTACAGATCCCAAGTCATCAAATAATAGATATGGGGCAGATGGTGACCCTCAATTGTGACCCAGTT	SNHLY	TCTAATCACCTATAT	FYWYKQILGQQMEFLVN	TTTTATTGGTATAAACAGATTTTAGGACAGCAGATGGAGTTTCTGGTTAAT	FYNGKV	TTCTACAATGGTAAAGTC	MEKSKLFKDQFSVERPDGSYFTLKIQPTALEDSAVYF	ATGGAGAAGTCTAAACTGTTTAAGGATCAGTTTTCAGTTGAAAGACCAGATGGTTCATATTTCACTCTGAAAATCCAACCCACAGCACTGGAGGACTCAGCTGTGTACTTC	CASSLVGQHTEVFF	TGTGCCAGCAGCTTAGTGGGACAGCACACAGAAGTCTTCTTT	GKGTRLTVV	GGTAAAGGAACCAGACTCACAGTTGTAG	30248	12	clonotype138_consensus_1	1	2	0.00156617	TRB:CASSLVGQHTEVFF;TRA:CATDNVGDNSKLIW	TRB:TGTGCCAGCAGCTTAGTGGGACAGCACACAGAAGTCTTCTTT;TRA:TGTGCTACAGATAATGTTGGTGACAACAGTAAGCTGATTTGG
Con	4246	1310	1.67216	C4 terminal Tex	Con_clonotype1	10+	clonotype1	CGTCAGGCAATAACGA-1_1	TRUE	CGTCAGGCAATAACGA-1_contig_1	TRUE	513	TRB	TRBV5		TRBJ1-4	TRBC1	TRUE	TRUE	NTKITQSPRYLILGRANKSLECEQH	AACACTAAAATTACTCAGTCACCAAGATATCTAATCCTGGGAAGAGCAAATAAGTCTTTGGAATGTGAGCAACAT	LGHNA	CTGGGACATAATGCT	MYWYKQSAEKPPELMFL	ATGTACTGGTATAAACAGAGCGCTGAGAAGCCGCCAGAGCTCATGTTTCTC	YNLKQL	TACAATCTTAAACAGTTG	IRNETVPSRFIPECPDSSKLLLHISAVDPEDSAVYF	ATTCGAAATGAGACGGTGCCCAGTCGTTTTATACCTGAATGCCCAGACAGCTCCAAGCTACTTTTACATATATCTGCCGTGGATCCAGAAGACTCAGCTGTCTATTTT	CASSQDSERLFF	TGTGCCAGCAGCCAAGACAGCGAAAGATTATTTTTC	GHGTKLSVL	GGTCATGGAACCAAGCTGTCTGTCCTGG	6568	2	clonotype1_consensus_1	1	92	0.0720439	TRB:CASSQDSERLFF;TRA:CAMREGLGTNAYKVIF	TRB:TGTGCCAGCAGCCAAGACAGCGAAAGATTATTTTTC;TRA:TGTGCTATGAGAGAGGGCTTGGGGACAAATGCTTACAAAGTCATCTTT
Con	8210	1894	1.41291	C4 terminal Tex	Con_clonotype9	10+	clonotype9	CGTCAGGGTCAATACC-1_1	TRUE	CGTCAGGGTCAATACC-1_contig_1	TRUE	513	TRB	TRBV5		TRBJ1-4	TRBC1	TRUE	TRUE	NTKITQSPRYLILGRANKSLECEQH	AACACTAAAATTACTCAGTCACCAAGATATCTAATCCTGGGAAGAGCAAATAAGTCTTTGGAATGTGAGCAACAT	LGHNA	CTGGGACATAATGCT	MYWYKQSAEKPPELMFL	ATGTACTGGTATAAACAGAGCGCTGAGAAGCCGCCAGAGCTCATGTTTCTC	YNLKQL	TACAATCTTAAACAGTTG	IRNETVPSRFIPECPDSSKLLLHISAVDPEDSAVYF	ATTCGAAATGAGACGGTGCCCAGTCGTTTTATACCTGAATGCCCAGACAGCTCCAAGCTACTTTTACATATATCTGCCGTGGATCCAGAAGACTCAGCTGTCTATTTT	CASSQDSERLFF	TGTGCCAGCAGCCAAGACAGCGAAAGATTATTTTTC	GHGTKLSVL	GGTCATGGAACCAAGCTGTCTGTCCTGG	9766	2	clonotype9_consensus_1	1	15	0.0117463	TRB:CASSQDSERLFF	TRB:TGTGCCAGCAGCCAAGACAGCGAAAGATTATTTTTC
Con	5616	1633	1.63818	C4 terminal Tex	Con_clonotype4	10+	clonotype4	CGTGAGCCATGGAATA-1_1	TRUE	CGTGAGCCATGGAATA-1_contig_1	TRUE	718	TRB	TRBV19		TRBJ2-4	TRBC2	TRUE	TRUE	GGIITQTPKFLIGQEGQKLTLKCQQN	GGTGGCATCATTACTCAGACACCCAAATTCCTGATTGGTCAGGAAGGGCAAAAACTGACCTTGAAATGTCAACAGAAT	FNHDT	TTCAATCATGATACA	MYWYRQDSGKGLRLIYY	ATGTACTGGTACCGACAGGATTCAGGGAAAGGATTGAGACTGATCTACTAT	SITEND	TCAATAACTGAAAACGAT	LQKGDLSEGYDASREKKSSFSLTVTSAQKNEMAVFL	CTTCAAAAAGGCGATCTATCTGAAGGCTATGATGCGTCTCGAGAGAAGAAGTCATCTTTTTCTCTCACTGTGACATCTGCCCAGAAGAACGAGATGGCCGTTTTTCTC	CASSIGGPQNTLYF	TGTGCCAGCAGTATTGGGGGGCCTCAAAACACCTTGTACTTT	GAGTRLSVL	GGTGCGGGCACCCGACTATCGGTGCTAG	11854	6	clonotype4_consensus_1	1	25	0.0195771	TRB:CASSIGGPQNTLYF;TRA:CAHYNVGDNSKLIW	TRB:TGTGCCAGCAGTATTGGGGGGCCTCAAAACACCTTGTACTTT;TRA:TGTGCCCATTATAATGTTGGTGACAACAGTAAGCTGATTTGG		TRB:gene
Con	6246	1619	1.50496	C4 terminal Tex	Con_clonotype1	10+	clonotype1	CGTGAGCGTTACTGAC-1_1	TRUE	CGTGAGCGTTACTGAC-1_contig_1	TRUE	612	TRB	TRBV5		TRBJ1-4	TRBC1	TRUE	TRUE	NTKITQSPRYLILGRANKSLECEQH	AACACTAAAATTACTCAGTCACCAAGATATCTAATCCTGGGAAGAGCAAATAAGTCTTTGGAATGTGAGCAACAT	LGHNA	CTGGGACATAATGCT	MYWYKQSAEKPPELMFL	ATGTACTGGTATAAACAGAGCGCTGAGAAGCCGCCAGAGCTCATGTTTCTC	YNLKQL	TACAATCTTAAACAGTTG	IRNETVPSRFIPECPDSSKLLLHISAVDPEDSAVYF	ATTCGAAATGAGACGGTGCCCAGTCGTTTTATACCTGAATGCCCAGACAGCTCCAAGCTACTTTTACATATATCTGCCGTGGATCCAGAAGACTCAGCTGTCTATTTT	CASSQDSERLFF	TGTGCCAGCAGCCAAGACAGCGAAAGATTATTTTTC	GHGTKLSVL	GGTCATGGAACCAAGCTGTCTGTCCTGG	41164	13	clonotype1_consensus_1	1	92	0.0720439	TRB:CASSQDSERLFF;TRA:CAMREGLGTNAYKVIF	TRB:TGTGCCAGCAGCCAAGACAGCGAAAGATTATTTTTC;TRA:TGTGCTATGAGAGAGGGCTTGGGGACAAATGCTTACAAAGTCATCTTT
Con	7649	1962	1.05896	C1 intermediate Tex	Con_clonotype3	10+	clonotype3	CGTGAGCTCTCTAGGA-1_1	TRUE	CGTGAGCTCTCTAGGA-1_contig_1	TRUE	597	TRB	TRBV12-2+TRBV13-2	TRBD1	TRBJ2-1	TRBC2	TRUE	TRUE	EAAVTQSPRNKVAVTGGKVTLSCNQT	GAGGCTGCAGTCACCCAAAGCCCAAGAAACAAGGTGGCAGTAACAGGAGGAAAGGTGACATTGAGCTGTAATCAGACT	NNHNN	AATAACCACAACAAC	MYWYRQDTGHGLRLIHY	ATGTACTGGTATCGGCAGGACACGGGGCATGGGCTGAGGCTGATCCATTAT	SYGAGS	TCATATGGTGCTGGCAGC	TEKGDIPDGYKASRPSQENFSLILELATPSQTSVYF	ACTGAGAAAGGAGATATCCCTGATGGATACAAGGCCTCCAGACCAAGCCAAGAGAACTTCTCCCTCATTCTGGAGTTGGCTACCCCCTCTCAGACATCAGTGTACTTC	CASGGQGAEQFF	TGTGCCAGCGGTGGACAGGGTGCTGAGCAGTTCTTC	GPGTRLTVL	GGACCAGGGACACGACTCACCGTCCTAG	48496	14	clonotype3_consensus_1	1	26	0.0203602	TRB:CASGGQGAEQFF;TRA:CAGITGSGGKLTL;TRA:CAVSGATGYQNFYF	TRB:TGTGCCAGCGGTGGACAGGGTGCTGAGCAGTTCTTC;TRA:TGCGCAGGCATTACTGGCAGTGGTGGAAAACTCACTTTG;TRA:TGCGCAGTCAGTGGGGCCACGGGTTACCAGAACTTCTATTTT
Con	5653	1884	2.26428	C2 proliferating Tex	Con_clonotype6	10+	clonotype6	CGTGTAAAGCTCCTCT-1_1	TRUE	CGTGTAAAGCTCCTCT-1_contig_1	TRUE	554	TRB	TRBV12-2		TRBJ2-7	TRBC2	TRUE	TRUE	NSGVVQSPRYIIKGKGERSILKCIPI	AATTCTGGGGTTGTCCAGTCTCCAAGATACATAATCAAAGGAAAGGGAGAAAGGTCCATTCTAAAATGTATTCCCATC	SGHLS	TCTGGACATCTCTCT	VAWYQQTQGQELKFFIQ	GTGGCCTGGTATCAACAGACTCAGGGGCAGGAACTAAAGTTCTTCATTCAG	HYDKME	CATTATGATAAAATGGAG	RDKGNLPSRFSVQQFDDYHSEMNMSALELEDSAVYF	AGAGATAAAGGAAACCTGCCCAGCAGATTCTCAGTCCAACAGTTTGATGACTATCACTCTGAGATGAACATGAGTGCCTTGGAGCTAGAGGACTCTGCCGTGTACTTC	CASSRDSYEQYF	TGTGCCAGCTCCCGGGACTCTTATGAACAGTACTTC	GPGTRLTVL	GGTCCCGGCACCAGGCTCACGGTTTTAG	21622	13	clonotype6_consensus_1	1	23	0.018011	TRB:CASSRDSYEQYF;TRA:CAAEGDMGYKLTF	TRB:TGTGCCAGCTCCCGGGACTCTTATGAACAGTACTTC;TRA:TGTGCTGCTGAGGGGGACATGGGCTACAAACTTACCTTC
Con	4723	1493	1.82088	C4 terminal Tex	Con_clonotype439	1	clonotype439	CGTGTAAGTAATTGGA-1_1	TRUE	CGTGTAAGTAATTGGA-1_contig_1	TRUE	568	TRB	TRBV1		TRBJ1-1	TRBC1	TRUE	TRUE	VTLLEQNPRWRLVPRGQAVNLRCILK	GTGACTTTGCTGGAGCAAAACCCAAGGTGGCGTCTGGTACCACGTGGTCAAGCTGTGAACCTACGCTGCATCTTGAAG	NSQYPW	AATTCCCAGTATCCCTGG	MSWYQQDLQKQLQWLFT	ATGAGCTGGTATCAGCAGGATCTCCAAAAGCAACTACAGTGGCTGTTCACT	LRSPGD	CTGCGGAGTCCTGGGGAC	KEVKSLPGADYLATRVTDTELRLQVANMSQGRTLY	AAAGAGGTCAAATCTCTTCCCGGTGCTGATTACCTGGCCACACGGGTCACTGATACGGAGCTGAGGCTGCAAGTGGCCAACATGAGCCAGGGCAGAACCTTGTAC	CTCSAEGGGTEVFF	TGCACCTGCAGTGCAGAGGGAGGAGGCACAGAAGTCTTCTTT	GKGTRLTVV	GGTAAAGGAACCAGACTCACAGTTGTAG	36050	23	clonotype439_consensus_1	1	1	0.000783085	TRB:CTCSAEGGGTEVFF;TRA:CAASDYSNNRLTL;TRA:CAASQNTGGLSGKLTF	TRB:TGCACCTGCAGTGCAGAGGGAGGAGGCACAGAAGTCTTCTTT;TRA:TGTGCAGCAAGTGACTACAGCAACAACAGACTTACTTTG;TRA:TGTGCAGCAAGTCAGAATACTGGAGGACTAAGTGGTAAATTAACATTC	TRB:gene
Con	11811	2528	1.2192	C2 proliferating Tex	Con_clonotype83	2+	clonotype83	CGTGTCTAGACAGGCT-1_1	TRUE	CGTGTCTAGACAGGCT-1_contig_1	TRUE	521	TRB	TRBV26	TRBD1	TRBJ1-1	TRBC1	TRUE	TRUE	NSKVIQTPRYLVKGQGQKAKMRCIPE	AATTCAAAAGTCATTCAGACTCCAAGATATCTGGTGAAAGGGCAAGGACAAAAAGCAAAGATGAGGTGTATCCCTGAA	KGHPV	AAGGGACATCCAGTT	VFWYQQNKNNEFKFLIN	GTATTCTGGTATCAACAAAATAAGAACAATGAGTTTAAATTTTTGATTAAC	FQNQEV	TTTCAGAATCAAGAAGTT	LQQIDMTEKRFSAECPSNSPCSLEIQSSEAGDSALYL	CTTCAGCAAATAGACATGACTGAAAAACGATTCTCTGCTGAGTGTCCTTCAAACTCACCTTGCAGCCTAGAAATTCAGTCCTCTGAGGCAGGAGACTCAGCACTGTACCTC	CASSLRQGVNTEVFF	TGTGCCAGCAGTCTGAGGCAGGGGGTGAACACAGAAGTCTTCTTT	GKGTRLTVV	GGTAAAGGAACCAGACTCACAGTTGTAG	38758	19	clonotype83_consensus_1	1	3	0.00234926	TRB:CASSLRQGVNTEVFF;TRA:CALSDPTGNTGKLIF	TRB:TGTGCCAGCAGTCTGAGGCAGGGGGTGAACACAGAAGTCTTCTTT;TRA:TGCGCTCTGAGTGATCCCACAGGCAATACCGGAAAACTCATCTTT
Con	4566	1562	2.1244	C2 proliferating Tex	Con_clonotype7	10+	clonotype7	CGTGTCTAGTGTCCCG-1_1	TRUE	CGTGTCTAGTGTCCCG-1_contig_1	TRUE	511	TRB	TRBV13-1	TRBD2	TRBJ2-1	TRBC2	TRUE	TRUE	EAAVTQSPRNKVTVTGGNVTLSCRQT	GAGGCTGCAGTCACCCAAAGCCCTAGAAACAAGGTGACAGTAACAGGAGGAAACGTGACATTGAGCTGTCGCCAGACT	NSHNY	AATAGCCACAACTAC	MYWYRQDTGHGLRLIHY	ATGTACTGGTATCGGCAGGACACTGGGCATGGGCTGAGGCTGATCCATTAC	SYGAGN	TCATATGGTGCTGGCAAC	LQIGDVPDGYKATRTTQEDFFLLLELASPSQTSLYF	CTTCAAATAGGAGATGTCCCTGATGGGTACAAGGCCACCAGAACAACGCAAGAAGACTTCTTCCTCCTGCTGGAATTGGCTTCTCCCTCTCAGACATCTTTGTACTTC	CASSGTGGGAEQFF	TGTGCCAGCAGTGGGACTGGGGGGGGGGCTGAGCAGTTCTTC	GPGTRLTVL	GGACCAGGGACACGACTCACCGTCCTAG	12520	4	clonotype7_consensus_1	1	20	0.0156617	TRB:CASSGTGGGAEQFF;TRA:CAASVGDYSNNRLTL	TRB:TGTGCCAGCAGTGGGACTGGGGGGGGGGCTGAGCAGTTCTTC;TRA:TGTGCTGCAAGTGTAGGGGACTACAGCAACAACAGACTTACTTTG		TRB:gene
Con	7083	1765	0.945927	C1 intermediate Tex	Con_clonotype363	1	clonotype363	CGTGTCTGTCATGCCG-1_1	TRUE	CGTGTCTGTCATGCCG-1_contig_1	TRUE	522	TRB	TRBV5		TRBJ2-7	TRBC2	TRUE	TRUE	NTKITQSPRYLILGRANKSLECEQH	AACACTAAAATTACTCAGTCACCAAGATATCTAATCCTGGGAAGAGCAAATAAGTCTTTGGAATGTGAGCAACAT	LGHNA	CTGGGACATAATGCT	MYWYKQSAEKPPELMFL	ATGTACTGGTATAAACAGAGCGCTGAGAAGCCGCCAGAGCTCATGTTTCTC	YNLKQL	TACAATCTTAAACAGTTG	IRNETVPSRFIPECPDSSKLLLHISAVDPEDSAVYF	ATTCGAAATGAGACGGTGCCCAGTCGTTTTATACCTGAATGCCCAGACAGCTCCAAGCTACTTTTACATATATCTGCCGTGGATCCAGAAGACTCAGCTGTCTATTTT	CASSQDRLSSYEQYF	TGTGCCAGCAGCCAAGACAGACTGAGCTCCTATGAACAGTACTTC	GPGTRLTVL	GGTCCCGGCACCAGGCTCACGGTTTTAG	15094	7	clonotype363_consensus_1	1	1	0.000783085	TRB:CASSQDRLSSYEQYF;TRA:CAASGASNTNKVVF	TRB:TGTGCCAGCAGCCAAGACAGACTGAGCTCCTATGAACAGTACTTC;TRA:TGTGCAGCAAGTGGAGCTTCCAATACCAACAAAGTCGTCTTT
Con	5130	1715	2.0078	C4 terminal Tex	Con_clonotype1	10+	clonotype1	CGTGTCTGTGAAAGAG-1_1	TRUE	CGTGTCTGTGAAAGAG-1_contig_1	TRUE	513	TRB	TRBV5		TRBJ1-4	TRBC1	TRUE	TRUE	NTKITQSPRYLILGRANKSLECEQH	AACACTAAAATTACTCAGTCACCAAGATATCTAATCCTGGGAAGAGCAAATAAGTCTTTGGAATGTGAGCAACAT	LGHNA	CTGGGACATAATGCT	MYWYKQSAEKPPELMFL	ATGTACTGGTATAAACAGAGCGCTGAGAAGCCGCCAGAGCTCATGTTTCTC	YNLKQL	TACAATCTTAAACAGTTG	IRNETVPSRFIPECPDSSKLLLHISAVDPEDSAVYF	ATTCGAAATGAGACGGTGCCCAGTCGTTTTATACCTGAATGCCCAGACAGCTCCAAGCTACTTTTACATATATCTGCCGTGGATCCAGAAGACTCAGCTGTCTATTTT	CASSQDSERLFF	TGTGCCAGCAGCCAAGACAGCGAAAGATTATTTTTC	GHGTKLSVL	GGTCATGGAACCAAGCTGTCTGTCCTGG	14188	5	clonotype1_consensus_1	1	92	0.0720439	TRB:CASSQDSERLFF;TRA:CAMREGLGTNAYKVIF	TRB:TGTGCCAGCAGCCAAGACAGCGAAAGATTATTTTTC;TRA:TGTGCTATGAGAGAGGGCTTGGGGACAAATGCTTACAAAGTCATCTTT
Con	5590	1576	1.48479	C4 terminal Tex	Con_clonotype8	10+	clonotype8	CGTGTCTTCCTCGCAT-1_1	TRUE	CGTGTCTTCCTCGCAT-1_contig_1	TRUE	572	TRA	TRAV16N		TRAJ22	TRAC	TRUE	TRUE	AQKVTQTQTSISVVEKTTVTMDCVYE	GCCCAGAAGGTAACACAGACTCAGACTTCAATTTCTGTGGTGGAGAAGACAACGGTGACAATGGACTGTGTGTATGAA	TRDSSYF	ACCCGGGACAGTTCTTACTTC	LFWYKQTASGEIVFLIR	TTATTCTGGTACAAGCAAACAGCAAGTGGGGAAATAGTTTTCCTTATTCGT	QDSYKKEN	CAGGACTCTTACAAAAAGGAAAAT	ATVGHYSLNFQKPKSSIGLIITATQIEDSAVYF	GCAACAGTGGGTCATTATTCTCTGAACTTTCAGAAGCCAAAAAGTTCCATCGGACTCATCATCACCGCCACACAGATTGAGGACTCAGCAGTATATTTC	CAMRESLASSGSWQLIF	TGTGCTATGAGAGAGTCCCTTGCATCTTCTGGCAGCTGGCAACTCATCTTT	GSGTQLTVMP	GGATCTGGAACCCAACTGACAGTTATGCCTG	15984	5	clonotype8_consensus_2	1	16	0.0125294	TRB:CASSRDSQAPLF;TRA:CAMRESLASSGSWQLIF	TRB:TGTGCCAGCAGCCGGGACAGCCAGGCTCCGCTTTTT;TRA:TGTGCTATGAGAGAGTCCCTTGCATCTTCTGGCAGCTGGCAACTCATCTTT		TRB:gene
Con	23819	3986	0.982409	C2 proliferating Tex	Con_clonotype96	2+	clonotype96	CGTTCTGAGACTTTCG-1_1	TRUE	CGTTCTGAGACTTTCG-1_contig_1	TRUE	719	TRB	TRBV12-1		TRBJ1-2	TRBC1	TRUE	TRUE	DSGVVQSPRHIIKEKGGRSVLTCIPI	GATTCTGGGGTTGTCCAGTCTCCAAGACACATAATCAAAGAAAAGGGAGGAAGGTCCGTTCTGACGTGTATTCCCATC	SGHSN	TCTGGACATAGCAAT	VVWYQQTLGKELKFLIQ	GTGGTCTGGTACCAGCAGACTCTGGGGAAGGAATTAAAGTTCCTTATTCAG	HYEKVE	CATTATGAAAAGGTGGAG	RDKGFLPSRFSVQQFDDYHSEMNMSALELEDSAMYF	AGAGACAAAGGATTCCTACCCAGCAGATTCTCAGTCCAACAGTTTGATGACTATCACTCTGAAATGAACATGAGTGCCTTGGAACTGGAGGACTCTGCTATGTACTTC	CASSRRQPDYTF	TGTGCCAGCTCCCGTCGACAACCCGACTACACCTTC	GSGTRLLVI	GGCTCAGGGACCAGGCTTTTGGTAATAG	23344	15	clonotype96_consensus_1	1	3	0.00234926	TRB:CASSRRQPDYTF;TRA:CALGETGSGGKLTL	TRB:TGTGCCAGCTCCCGTCGACAACCCGACTACACCTTC;TRA:TGTGCTCTGGGTGAAACTGGCAGTGGTGGAAAACTCACTTTG
Con	9258	2397	0.939728	C2 proliferating Tex	Con_clonotype1	10+	clonotype1	CGTTCTGAGGCTCTTA-1_1	TRUE	CGTTCTGAGGCTCTTA-1_contig_1	TRUE	513	TRB	TRBV5		TRBJ1-4	TRBC1	TRUE	TRUE	NTKITQSPRYLILGRANKSLECEQH	AACACTAAAATTACTCAGTCACCAAGATATCTAATCCTGGGAAGAGCAAATAAGTCTTTGGAATGTGAGCAACAT	LGHNA	CTGGGACATAATGCT	MYWYKQSAEKPPELMFL	ATGTACTGGTATAAACAGAGCGCTGAGAAGCCGCCAGAGCTCATGTTTCTC	YNLKQL	TACAATCTTAAACAGTTG	IRNETVPSRFIPECPDSSKLLLHISAVDPEDSAVYF	ATTCGAAATGAGACGGTGCCCAGTCGTTTTATACCTGAATGCCCAGACAGCTCCAAGCTACTTTTACATATATCTGCCGTGGATCCAGAAGACTCAGCTGTCTATTTT	CASSQDSERLFF	TGTGCCAGCAGCCAAGACAGCGAAAGATTATTTTTC	GHGTKLSVL	GGTCATGGAACCAAGCTGTCTGTCCTGG	33310	11	clonotype1_consensus_1	1	92	0.0720439	TRB:CASSQDSERLFF;TRA:CAMREGLGTNAYKVIF	TRB:TGTGCCAGCAGCCAAGACAGCGAAAGATTATTTTTC;TRA:TGTGCTATGAGAGAGGGCTTGGGGACAAATGCTTACAAAGTCATCTTT
Con	9407	2022	1.38195	C5 early active T	Con_clonotype292	1	clonotype292	CTAACTTAGGAGTACC-1_1	TRUE	CTAACTTAGGAGTACC-1_contig_1	TRUE	598	TRA	TRAV12D-3		TRAJ30	TRAC	TRUE	TRUE	GDSVTQTEGLVTLTEGLPVMLNCTYQ	GGAGACTCCGTGACCCAGACAGAAGGCCTGGTCACTCTCACAGAAGGGTTGCCTGTGATGCTGAACTGCACCTATCAG	TIYSNPF	ACTATTTACTCAAATCCTTTC	LFWYVQHLNESPRLLLK	CTTTTCTGGTATGTGCAACATCTCAATGAATCCCCTCGGCTACTCCTGAAG	SFTDNKR	AGCTTCACAGACAACAAGAGG	TEHQGFHATLHKSSSSFHLQKSSAQLSDSALYY	ACCGAGCACCAAGGGTTCCACGCCACTCTCCATAAGAGCAGCAGCTCCTTCCATCTGCAGAAGTCCTCAGCGCAGCTGTCAGACTCTGCCCTGTACTAC	CALTPNAYKVIF	TGTGCTCTGACGCCAAATGCTTACAAAGTCATCTTT	GKGTHLHVLP	GGAAAAGGGACACATCTTCATGTTCTCCCTA	14114	6	clonotype292_consensus_2	1	1	0.000783085	TRB:CASSLDWGVEQYF;TRA:CALTPNAYKVIF	TRB:TGTGCCAGCAGTCTCGACTGGGGGGTTGAACAGTACTTC;TRA:TGTGCTCTGACGCCAAATGCTTACAAAGTCATCTTT
Con	19093	3610	1.18892	C2 proliferating Tex	Con_clonotype1	10+	clonotype1	CTAAGACCAGATTGCT-1_1	TRUE	CTAAGACCAGATTGCT-1_contig_1	TRUE	585	TRB	TRBV5		TRBJ1-4	TRBC1	TRUE	TRUE	NTKITQSPRYLILGRANKSLECEQH	AACACTAAAATTACTCAGTCACCAAGATATCTAATCCTGGGAAGAGCAAATAAGTCTTTGGAATGTGAGCAACAT	LGHNA	CTGGGACATAATGCT	MYWYKQSAEKPPELMFL	ATGTACTGGTATAAACAGAGCGCTGAGAAGCCGCCAGAGCTCATGTTTCTC	YNLKQL	TACAATCTTAAACAGTTG	IRNETVPSRFIPECPDSSKLLLHISAVDPEDSAVYF	ATTCGAAATGAGACGGTGCCCAGTCGTTTTATACCTGAATGCCCAGACAGCTCCAAGCTACTTTTACATATATCTGCCGTGGATCCAGAAGACTCAGCTGTCTATTTT	CASSQDSERLFF	TGTGCCAGCAGCCAAGACAGCGAAAGATTATTTTTC	GHGTKLSVL	GGTCATGGAACCAAGCTGTCTGTCCTGG	40494	26	clonotype1_consensus_1	2	92	0.0720439	TRB:CASSQDSERLFF;TRA:CAMREGLGTNAYKVIF	TRB:TGTGCCAGCAGCCAAGACAGCGAAAGATTATTTTTC;TRA:TGTGCTATGAGAGAGGGCTTGGGGACAAATGCTTACAAAGTCATCTTT
Con	10119	2550	1.62071	C2 proliferating Tex	Con_clonotype7	10+	clonotype7	CTAAGACTCGTCTGAA-1_1	TRUE	CTAAGACTCGTCTGAA-1_contig_1	TRUE	673	TRA	TRAV5D-4		TRAJ7	TRAC	TRUE	TRUE	GEQVEQLPSILRVQEGSSASINCTYE	GGTGAGCAGGTGGAGCAGCTTCCTTCCATCCTGAGAGTCCAGGAGGGATCCAGTGCCAGCATCAACTGCACTTATGAG	NSASNY	AACAGTGCCTCCAACTAC	FPWYKQEPGENPKLIID	TTCCCTTGGTATAAGCAAGAACCTGGAGAGAATCCTAAGCTCATCATTGAC	IRSNMER	ATTCGTTCAAATATGGAAAGA	KQTQGLIVLLDKKAKRFSLHITDTQPGDSAMYF	AAGCAGACCCAAGGACTCATCGTTTTACTGGATAAGAAAGCCAAACGCTTCTCCCTGCACATCACAGACACCCAGCCTGGAGACTCAGCCATGTACTTC	CAASVGDYSNNRLTL	TGTGCTGCAAGTGTAGGGGACTACAGCAACAACAGACTTACTTTG	GKGTQVVVLP	GGGAAGGGAACCCAGGTGGTGGTGTTACCAA	14076	4	clonotype7_consensus_2	1	20	0.0156617	TRB:CASSGTGGGAEQFF;TRA:CAASVGDYSNNRLTL	TRB:TGTGCCAGCAGTGGGACTGGGGGGGGGGCTGAGCAGTTCTTC;TRA:TGTGCTGCAAGTGTAGGGGACTACAGCAACAACAGACTTACTTTG		TRB:gene
Con	4125	1325	1.30909	C0 progenitor Tex	Con_clonotype203	1	clonotype203	CTAATGGGTCATACTG-1_1	TRUE	CTAATGGGTCATACTG-1_contig_1	TRUE	508	TRB	TRBV13-1		TRBJ2-7	TRBC2	TRUE	TRUE	EAAVTQSPRNKVTVTGGNVTLSCRQT	GAGGCTGCAGTCACCCAAAGCCCTAGAAACAAGGTGACAGTAACAGGAGGAAACGTGACATTGAGCTGTCGCCAGACT	NSHNY	AATAGCCACAACTAC	MYWYRQDTGHGLRLIHY	ATGTACTGGTATCGGCAGGACACTGGGCATGGGCTGAGGCTGATCCATTAC	SYGAGN	TCATATGGTGCTGGCAAC	LQIGDVPDGYKATRTTQEDFFLLLELASPSQTSLYF	CTTCAAATAGGAGATGTCCCTGATGGGTACAAGGCCACCAGAACAACGCAAGAAGACTTCTTCCTCCTGCTGGAATTGGCTTCTCCCTCTCAGACATCTTTGTACTTC	CASSGQSSYEQYF	TGTGCCAGCAGTGGACAGAGCTCCTATGAACAGTACTTC	GPGTRLTVL	GGTCCCGGCACCAGGCTCACGGTTTTAG	30966	16	clonotype203_consensus_1	1	1	0.000783085	TRB:CASSGQSSYEQYF;TRA:CVLGNYNQGKLIF	TRB:TGTGCCAGCAGTGGACAGAGCTCCTATGAACAGTACTTC;TRA:TGTGTTTTAGGGAATTATAACCAGGGGAAGCTTATCTTT		TRB:gene
Con	8884	2135	0.765421	C1 intermediate Tex	Con_clonotype505	1	clonotype505	CTAATGGGTCTCTCGT-1_1	TRUE	CTAATGGGTCTCTCGT-1_contig_1	TRUE	531	TRA	TRAV6N-7		TRAJ12	TRAC	TRUE	TRUE	GDSVTQTEGQVALSEEDFLTIHCNYS	GGAGACTCAGTGACTCAGACGGAAGGTCAAGTGGCCCTCTCAGAAGAGGACTTTCTTACGATACACTGCAACTACTCA	ASGYPA	GCCTCAGGGTACCCAGCT	LFWYVQYPGEGPQFLFR	CTGTTCTGGTATGTGCAGTATCCCGGAGAAGGTCCACAGTTCCTCTTTAGA	ASRDKEK	GCCTCAAGGGACAAAGAGAAA	GSSRGFEATYDKGTTSFHLRKASVQESDSAVYY	GGAAGCAGCAGAGGTTTTGAAGCTACATATGATAAAGGGACCACCTCCTTCCACTTGCGGAAAGCCTCAGTGCAAGAGTCAGACTCGGCTGTGTACTAC	CALGETGGYKVVF	TGTGCTCTGGGTGAGACTGGAGGCTATAAAGTGGTCTTT	GSGTRLLVSP	GGAAGTGGGACTCGATTGCTGGTAAGCCCTG	37258	16	clonotype505_consensus_2	1	1	0.000783085	TRB:CASSPRDTGYTF;TRA:CALGETGGYKVVF	TRB:TGTGCCAGCTCTCCCCGGGACACGGGCTACACCTTC;TRA:TGTGCTCTGGGTGAGACTGGAGGCTATAAAGTGGTCTTT
Con	3836	1393	2.91971	C2 proliferating Tex	Con_clonotype9	10+	clonotype9	CTACACCTCTGAGTGT-1_1	TRUE	CTACACCTCTGAGTGT-1_contig_1	TRUE	513	TRB	TRBV5		TRBJ1-4	TRBC1	TRUE	TRUE	NTKITQSPRYLILGRANKSLECEQH	AACACTAAAATTACTCAGTCACCAAGATATCTAATCCTGGGAAGAGCAAATAAGTCTTTGGAATGTGAGCAACAT	LGHNA	CTGGGACATAATGCT	MYWYKQSAEKPPELMFL	ATGTACTGGTATAAACAGAGCGCTGAGAAGCCGCCAGAGCTCATGTTTCTC	YNLKQL	TACAATCTTAAACAGTTG	IRNETVPSRFIPECPDSSKLLLHISAVDPEDSAVYF	ATTCGAAATGAGACGGTGCCCAGTCGTTTTATACCTGAATGCCCAGACAGCTCCAAGCTACTTTTACATATATCTGCCGTGGATCCAGAAGACTCAGCTGTCTATTTT	CASSQDSERLFF	TGTGCCAGCAGCCAAGACAGCGAAAGATTATTTTTC	GHGTKLSVL	GGTCATGGAACCAAGCTGTCTGTCCTGG	15780	6	clonotype9_consensus_1	1	15	0.0117463	TRB:CASSQDSERLFF	TRB:TGTGCCAGCAGCCAAGACAGCGAAAGATTATTTTTC
Con	10652	2708	1.46451	C2 proliferating Tex	Con_clonotype6	10+	clonotype6	CTACATTCAGTGGAGT-1_1	TRUE	CTACATTCAGTGGAGT-1_contig_1	TRUE	578	TRA	TRAV4D-3		TRAJ9	TRAC	TRUE	TRUE	GDKVKQSPSALSLQEGTNSALRCNFS	GGAGATAAGGTGAAGCAAAGTCCCTCAGCGCTGAGTCTCCAAGAGGGAACCAATTCTGCTCTGAGATGCAATTTTTCT	IAATT	ATCGCTGCGACAACT	VQWFLQNPRGSLMNLFY	GTGCAGTGGTTCCTACAGAATCCCAGGGGCAGCCTCATGAATCTTTTTTAC	LVPGT	CTGGTGCCAGGAACA	KENGRLKSAFDSKESYSTLHIRDAQLEDSGTYF	AAGGAGAATGGGAGGTTAAAGTCAGCATTTGATTCTAAGGAGAGCTACAGCACCCTGCACATTAGGGATGCCCAGCTGGAGGACTCAGGCACTTACTTC	CAAEGDMGYKLTF	TGTGCTGCTGAGGGGGACATGGGCTACAAACTTACCTTC	GTGTSLLVDP	GGGACAGGAACAAGCTTGTTGGTTGATCCAA	20636	10	clonotype6_consensus_2	1	23	0.018011	TRB:CASSRDSYEQYF;TRA:CAAEGDMGYKLTF	TRB:TGTGCCAGCTCCCGGGACTCTTATGAACAGTACTTC;TRA:TGTGCTGCTGAGGGGGACATGGGCTACAAACTTACCTTC
Con	8862	2535	1.92959	C2 proliferating Tex	Con_clonotype54	2+	clonotype54	CTACCCAGTCTTTCAT-1_1	TRUE	CTACCCAGTCTTTCAT-1_contig_1	TRUE	662	TRB	TRBV19		TRBJ2-7	TRBC2	TRUE	TRUE	GGIITQTPKFLIGQEGQKLTLKCQQN	GGTGGCATCATTACTCAGACACCCAAATTCCTGATTGGTCAGGAAGGGCAAAAACTGACCTTGAAATGTCAACAGAAT	FNHDT	TTCAATCATGATACA	MYWYRQDSGKGLRLIYY	ATGTACTGGTACCGACAGGATTCAGGGAAAGGATTGAGACTGATCTACTAT	SITEND	TCAATAACTGAAAACGAT	LQKGDLSEGYDASREKKSSFSLTVTSAQKNEMAVFL	CTTCAAAAAGGCGATCTATCTGAAGGCTATGATGCGTCTCGAGAGAAGAAGTCATCTTTTTCTCTCACTGTGACATCTGCCCAGAAGAACGAGATGGCCGTTTTTCTC	CASSTGLGGYEQYF	TGTGCCAGCAGTACGGGACTGGGGGGCTATGAACAGTACTTC	GPGTRLTVL	GGTCCCGGCACCAGGCTCACGGTTTTAG	32258	15	clonotype54_consensus_1	2	4	0.00313234	TRB:CASSTGLGGYEQYF;TRA:CAVSAPYSNNRLTL	TRB:TGTGCCAGCAGTACGGGACTGGGGGGCTATGAACAGTACTTC;TRA:TGTGCTGTGAGCGCGCCCTACAGCAACAACAGACTTACTTTG		TRB:gene
Con	5522	1815	0.833032	C3 proliferating Tem	Con_clonotype315	1	clonotype315	CTACGTCTCATTGCCC-1_1	TRUE	CTACGTCTCATTGCCC-1_contig_1	TRUE	577	TRA	TRAV13-1		TRAJ40	TRAC	TRUE	TRUE	GQQVQQSPASLVLQEGENAELQCNFS	GGACAGCAAGTGCAGCAGAGCCCCGCGTCCTTGGTTCTGCAGGAGGGGGAGAACGCAGAGCTGCAGTGTAACTTTTCC	TSLNS	ACATCTTTGAACAGT	MQWFYQRPGGSLVSLFY	ATGCAGTGGTTTTACCAACGTCCTGGGGGAAGTCTCGTCAGCCTGTTCTAC	NPSGT	AATCCTTCTGGGACA	KHSGRLTSTTVIKERRSSLHISSSQTTDSGTYL	AAGCATAGTGGGAGACTGACATCCACTACAGTCATCAAAGAACGTCGCAGCTCTTTGCACATTTCCTCCTCCCAGACAACAGACTCAGGCACTTATCTC	CALVAGNYKYVF	TGTGCTTTGGTGGCAGGAAACTACAAATACGTCTTT	GAGTRLKVIA	GGAGCAGGTACCAGACTGAAGGTTATAGCAC	16006	11	clonotype315_consensus_2	1	1	0.000783085	TRB:CASSDWTGVSQNTLYF;TRA:CALVAGNYKYVF	TRB:TGTGCCAGCAGTGATTGGACTGGGGTCAGTCAAAACACCTTGTACTTT;TRA:TGTGCTTTGGTGGCAGGAAACTACAAATACGTCTTT		TRB:gene
Con	3008	1115	2.75931	C1 intermediate Tex	Con_clonotype88	2+	clonotype88	CTAGAGTAGTGGTCCC-1_1	TRUE	CTAGAGTAGTGGTCCC-1_contig_1	TRUE	569	TRB	TRBV13-3		TRBJ1-5	TRBC1	TRUE	TRUE	EAAVTQSPRSKVAVTGGKVTLSCHQT	GAGGCTGCAGTCACCCAAAGTCCAAGAAGCAAGGTGGCAGTAACAGGAGGAAAGGTGACATTGAGCTGTCACCAGACT	NNHDY	AATAACCATGACTAT	MYWYRQDTGHGLRLIHY	ATGTACTGGTATCGGCAGGACACGGGGCATGGGCTGAGGCTGATCCATTAC	SYVADS	TCATATGTCGCTGACAGC	TEKGDIPDGYKASRPSQENFSLILELASLSQTAVYF	ACGGAGAAAGGAGATATCCCTGATGGGTACAAGGCCTCCAGACCAAGCCAAGAGAATTTCTCTCTCATTCTGGAGTTGGCTTCCCTTTCTCAGACAGCTGTATATTTC	CASSDAEGTGEDNQAPLF	TGTGCCAGCAGTGATGCAGAGGGGACAGGGGAGGACAACCAGGCTCCGCTTTTT	GEGTRLSVL	GGAGAGGGGACTCGACTCTCTGTTCTAG	16566	5	clonotype88_consensus_1	1	3	0.00234926	TRB:CASSDAEGTGEDNQAPLF;TRA:CALRLYGNEKITF	TRB:TGTGCCAGCAGTGATGCAGAGGGGACAGGGGAGGACAACCAGGCTCCGCTTTTT;TRA:TGTGCTCTGAGACTCTATGGAAATGAGAAAATAACTTTT		TRB:gene
Con	16748	3596	1.83305	C3 proliferating Tem	Con_clonotype189	1	clonotype189	CTAGCCTCAGACGCAA-1_1	TRUE	CTAGCCTCAGACGCAA-1_contig_1	TRUE	563	TRB	TRBV20		TRBJ2-7	TRBC2	TRUE	TRUE	GALVYQYPRRTICKSGTSMRMECQAV	GGAGCACTCGTCTATCAATATCCCAGAAGAACCATCTGTAAGAGTGGAACTTCCATGAGGATGGAGTGTCAAGCTGTG	GFQATS	GGTTTTCAGGCAACTTCT	VAWYRQSPQKTFELIAL	GTAGCTTGGTATCGTCAATCGCCTCAAAAGACATTTGAACTGATAGCACTT	STVNSAI	TCTACTGTGAACTCAGCAATC	KYEQNFTQEKFPISHPNLSFSSMTVLNAYLEDRGLYL	AAATATGAACAAAATTTTACCCAGGAAAAATTTCCCATCAGTCATCCCAACTTATCCTTTTCATCTATGACAGTTTTAAATGCATATCTTGAAGACAGAGGCTTATATCTC	CGATPGQYEQYF	TGTGGTGCTACACCGGGACAATATGAACAGTACTTC	GPGTRLTVL	GGTCCCGGCACCAGGCTCACGGTTTTAG	41118	27	clonotype189_consensus_1	1	1	0.000783085	TRB:CGATPGQYEQYF;TRA:CALLSSNTNKVVF;TRA:CAMREEASSGSWQLIF	TRB:TGTGGTGCTACACCGGGACAATATGAACAGTACTTC;TRA:TGTGCTCTGCTGAGCTCCAATACCAACAAAGTCGTCTTT;TRA:TGTGCTATGAGAGAAGAGGCATCTTCTGGCAGCTGGCAACTCATCTTT
Con	7194	2160	1.50125	C5 early active T	Con_clonotype471	1	clonotype471	CTAGTGATCCAAACAC-1_1	TRUE	CTAGTGATCCAAACAC-1_contig_1	TRUE	555	TRB	TRBV16	TRBD1	TRBJ1-3	TRBC1	TRUE	TRUE	NAGVIQTPRHKVTGKGQEATLWCEPI	AATGCTGGTGTCATCCAAACACCTAGGCACAAGGTGACAGGGAAGGGACAAGAAGCAACTCTGTGGTGTGAGCCAATT	SGHSA	TCAGGACATAGTGCT	VFWYRQTIVQGLEFLTY	GTTTTCTGGTACAGACAGACCATTGTGCAGGGCCTGGAGTTCCTGACTTAC	FRNQAP	TTTCGAAATCAAGCTCCT	IDDSGMPKERFSAQMPNQSHSTLKIQSTQPQDSAVYL	ATAGATGATTCAGGGATGCCCAAGGAACGATTCTCAGCTCAGATGCCCAATCAGTCGCACTCAACTCTGAAGATCCAGAGCACGCAACCCCAGGACTCAGCGGTGTATCTT	CASSLRDRGLGNTLYF	TGTGCAAGCAGCCTCCGGGACAGGGGGCTGGGAAATACGCTCTATTTT	GEGSRLIVV	GGAGAAGGAAGCCGGCTCATTGTTGTAG	28960	23	clonotype471_consensus_1	1	1	0.000783085	TRB:CASSLRDRGLGNTLYF;TRA:CAASEPNNNNAPRF	TRB:TGTGCAAGCAGCCTCCGGGACAGGGGGCTGGGAAATACGCTCTATTTT;TRA:TGTGCAGCTAGTGAGCCCAATAACAACAATGCCCCACGATTT
Con	7439	2076	0.510821	C1 intermediate Tex	Con_clonotype37	2+	clonotype37	CTAGTGATCTGGCGTG-1_1	TRUE	CTAGTGATCTGGCGTG-1_contig_1	TRUE	600	TRA	TRAV14D-3-DV8		TRAJ7	TRAC	TRUE	TRUE	QQQVRQSPQSLTVWEGETAILNCSYE	CAGCAGCAGGTGAGACAAAGTCCCCAATCTCTGACAGTCTGGGAAGGAGAGACCGCAATTCTGAACTGCAGTTATGAG	NSAFDY	AACAGTGCTTTTGACTAC	FPWYQQFPGEGPALLIS	TTCCCATGGTACCAGCAGTTCCCTGGGGAAGGTCCCGCTCTCCTGATATCC	ILSVSDK	ATACTTTCAGTGTCCGATAAA	KEDGRFTIFFNKREKKLSLHIADSQPGDSATYF	AAGGAAGATGGACGATTCACAATCTTCTTCAATAAAAGGGAGAAAAAGCTCTCCTTGCACATTGCAGACTCTCAGCCTGGAGACTCAGCCACCTACTTC	CAASDYSNNRLTL	TGTGCAGCAAGTGACTACAGCAACAACAGACTTACTTTG	GKGTQVVVLP	GGGAAGGGAACCCAGGTGGTGGTGTTACCAA	16192	5	clonotype37_consensus_2	1	5	0.00391543	TRB:CASSQVQGSAETLYF;TRA:CAASDYSNNRLTL;TRA:CALGRNNNNAPRF	TRB:TGTGCCAGCAGCCAAGTACAGGGAAGTGCAGAAACGCTGTATTTT;TRA:TGTGCAGCAAGTGACTACAGCAACAACAGACTTACTTTG;TRA:TGTGCTTTGGGGCGCAATAACAACAATGCCCCACGATTT
Con	16277	3183	1.01984	C2 proliferating Tex	Con_clonotype2	10+	clonotype2	CTCACACCAGTGAGTG-1_1	TRUE	CTCACACCAGTGAGTG-1_contig_1	TRUE	513	TRB	TRBV5		TRBJ1-4	TRBC1	TRUE	TRUE	NTKITQSPRYLILGRANKSLECEQH	AACACTAAAATTACTCAGTCACCAAGATATCTAATCCTGGGAAGAGCAAATAAGTCTTTGGAATGTGAGCAACAT	LGHNA	CTGGGACATAATGCT	MYWYKQSAEKPPELMFL	ATGTACTGGTATAAACAGAGCGCTGAGAAGCCGCCAGAGCTCATGTTTCTC	YNLKQL	TACAATCTTAAACAGTTG	IRNETVPSRFIPECPDSSKLLLHISAVDPEDSAVYF	ATTCGAAATGAGACGGTGCCCAGTCGTTTTATACCTGAATGCCCAGACAGCTCCAAGCTACTTTTACATATATCTGCCGTGGATCCAGAAGACTCAGCTGTCTATTTT	CASSQDSERLFF	TGTGCCAGCAGCCAAGACAGCGAAAGATTATTTTTC	GHGTKLSVL	GGTCATGGAACCAAGCTGTCTGTCCTGG	37602	25	clonotype2_consensus_1	1	29	0.0227095	TRB:CASSQDSERLFF;TRA:CAMREGLGTNAYKVIF	TRB:TGTGCCAGCAGCCAAGACAGCGAAAGATTATTTTTC;TRA:TGTGCTATGAGAGAGGGCTTGGGGACAAATGCTTACAAAGTCATCTTT
Con	3727	1350	1.87819	C2 proliferating Tex	Con_clonotype79	2+	clonotype79	CTCATTAAGAGGTACC-1_1	TRUE	CTCATTAAGAGGTACC-1_contig_1	TRUE	549	TRB	TRBV16	TRBD1	TRBJ2-7	TRBC2	TRUE	TRUE	NAGVIQTPRHKVTGKGQEATLWCEPI	AATGCTGGTGTCATCCAAACACCTAGGCACAAGGTGACAGGGAAGGGACAAGAAGCAACTCTGTGGTGTGAGCCAATT	SGHSA	TCAGGACATAGTGCT	VFWYRQTIVQGLEFLTY	GTTTTCTGGTACAGACAGACCATTGTGCAGGGCCTGGAGTTCCTGACTTAC	FRNQAP	TTTCGAAATCAAGCTCCT	IDDSGMPKERFSAQMPNQSHSTLKIQSTQPQDSAVYL	ATAGATGATTCAGGGATGCCCAAGGAACGATTCTCAGCTCAGATGCCCAATCAGTCGCACTCAACTCTGAAGATCCAGAGCACGCAACCCCAGGACTCAGCGGTGTATCTT	CASSLGDRAYEQYF	TGTGCAAGCAGCTTAGGGGACAGGGCCTATGAACAGTACTTC	GPGTRLTVL	GGTCCCGGCACCAGGCTCACGGTTTTAG	7236	4	clonotype79_consensus_1	1	3	0.00234926	TRB:CASSLGDRAYEQYF;TRA:CAVSLDYSNNRLTL	TRB:TGTGCAAGCAGCTTAGGGGACAGGGCCTATGAACAGTACTTC;TRA:TGTGCTGTGAGCCTCGACTACAGCAACAACAGACTTACTTTG
Con	7497	2368	1.46725	C2 proliferating Tex	Con_clonotype131	2+	clonotype131	CTCATTACACGAAGCA-1_1	TRUE	CTCATTACACGAAGCA-1_contig_1	TRUE	546	TRB	TRBV16		TRBJ1-1	TRBC1	TRUE	TRUE	NAGVIQTPRHKVTGKGQEATLWCEPI	AATGCTGGTGTCATCCAAACACCTAGGCACAAGGTGACAGGGAAGGGACAAGAAGCAACTCTGTGGTGTGAGCCAATT	SGHSA	TCAGGACATAGTGCT	VFWYRQTIVQGLEFLTY	GTTTTCTGGTACAGACAGACCATTGTGCAGGGCCTGGAGTTCCTGACTTAC	FRNQAP	TTTCGAAATCAAGCTCCT	IDDSGMPKERFSAQMPNQSHSTLKIQSTQPQDSAVYL	ATAGATGATTCAGGGATGCCCAAGGAACGATTCTCAGCTCAGATGCCCAATCAGTCGCACTCAACTCTGAAGATCCAGAGCACGCAACCCCAGGACTCAGCGGTGTATCTT	CASSPGQNTEVFF	TGTGCAAGCAGCCCAGGACAAAACACAGAAGTCTTCTTT	GKGTRLTVV	GGTAAAGGAACCAGACTCACAGTTGTAG	45290	20	clonotype131_consensus_1	1	2	0.00156617	TRB:CASSPGQNTEVFF;TRA:CALGDRDGGNNKLTF	TRB:TGTGCAAGCAGCCCAGGACAAAACACAGAAGTCTTCTTT;TRA:TGTGCTCTGGGTGATCGGGATGGAGGCAATAATAAGCTGACTTTT
Con	13127	2876	0.891293	C2 proliferating Tex	Con_clonotype21	2+	clonotype21	CTCGAAAAGCAGGCTA-1_1	TRUE	CTCGAAAAGCAGGCTA-1_contig_1	TRUE	599	TRA	TRAV5-4		TRAJ30	TRAC	TRUE	TRUE	GEQVEQLPSILRVQEGSSASINCSYE	GGCGAGCAGGTGGAGCAGCTTCCTTCCATCCTGAGAGTCCAGGAGGGATCCAGTGCCAGCATCAACTGCAGTTATGAA	DSASNY	GACAGTGCCTCCAACTAC	FPWYKQEPGENPKLIID	TTCCCTTGGTATAAGCAAGAACCTGGAGAGAATCCTAAGCTCATCATTGAC	IRSNMER	ATTCGTTCAAATATGGAAAGA	KQIQELIVLLDKKAKRFSLHITDTQPGDSAMYF	AAGCAGATCCAAGAACTCATCGTTTTACTGGATAAGAAAGCCAAACGCTTCTCCCTGCACATCACAGACACCCAGCCTGGAGACTCAGCCATGTACTTC	CAASDDTNAYKVIF	TGTGCTGCAAGTGATGACACAAATGCTTACAAAGTCATCTTT	GKGTHLHVLP	GGAAAAGGGACACATCTTCATGTTCTCCCTA	20520	14	clonotype21_consensus_2	1	8	0.00626468	TRB:CASSGTAYNSPLYF;TRA:CAASDDTNAYKVIF	TRB:TGTGCCAGCAGTGGGACAGCCTATAATTCGCCCCTCTACTTT;TRA:TGTGCTGCAAGTGATGACACAAATGCTTACAAAGTCATCTTT		TRB:gene
Con	9988	2587	1.03124	C2 proliferating Tex	Con_clonotype17	10+	clonotype17	CTCGAAACAGATCTGT-1_1	TRUE	CTCGAAACAGATCTGT-1_contig_1	TRUE	582	TRA	TRAV12D-1		TRAJ23	TRAC	TRUE	TRUE	GDSVTQTEGLVTVTEGLPVMLNCTYQ	GGAGACTCCGTGACCCAGACAGAAGGCCTGGTCACTGTCACAGAAGGGTTGCCTGTGATGCTGAACTGCACCTATCAG	TAYSDVA	ACTGCTTACTCAGATGTTGCC	FFWYVQYLNEAPKLLLR	TTTTTCTGGTATGTGCAATATCTCAACGAAGCCCCTAAACTACTCCTGCGG	SSTDNKR	AGCTCCACAGACAACAAGAGG	TEHQGFHATLHKSSSSFHLQKSSVQLSDSALYY	ACCGAGCACCAAGGGTTCCACGCCACTCTCCATAAGAGCAGCAGCTCCTTCCATCTGCAGAAGTCCTCAGTGCAGCTGTCAGACTCTGCCCTGTACTAC	CALRPDYNQGKLIF	TGTGCTCTGAGACCGGATTATAACCAGGGGAAGCTTATCTTT	GQGTKLSIKP	GGACAGGGAACCAAGTTATCTATCAAGCCCA	13662	6	clonotype17_consensus_3	1	10	0.00783085	TRB:CASSQEGDSYEQYF;TRA:CAASAGGSNAKLTF;TRA:CALRPDYNQGKLIF	TRB:TGTGCCAGCAGCCAAGAGGGGGACTCCTATGAACAGTACTTC;TRA:TGTGCAGCAAGTGCAGGAGGAAGCAATGCAAAGCTAACCTTC;TRA:TGTGCTCTGAGACCGGATTATAACCAGGGGAAGCTTATCTTT
Con	3392	1174	1.17925	C0 progenitor Tex	Con_clonotype482	1	clonotype482	CTCGAAAGTACAGTGG-1_1	TRUE	CTCGAAAGTACAGTGG-1_contig_1	TRUE	574	TRB	TRBV1		TRBJ2-1	TRBC2	TRUE	TRUE	VTLLEQNPRWRLVPRGQAVNLRCILK	GTGACTTTGCTGGAGCAAAACCCAAGGTGGCGTCTGGTACCACGTGGTCAAGCTGTGAACCTACGCTGCATCTTGAAG	NSQYPW	AATTCCCAGTATCCCTGG	MSWYQQDLQKQLQWLFT	ATGAGCTGGTATCAGCAGGATCTCCAAAAGCAACTACAGTGGCTGTTCACT	LRSPGD	CTGCGGAGTCCTGGGGAC	KEVKSLPGADYLATRVTDTELRLQVANMSQGRTLY	AAAGAGGTCAAATCTCTTCCCGGTGCTGATTACCTGGCCACACGGGTCACTGATACGGAGCTGAGGCTGCAAGTGGCCAACATGAGCCAGGGCAGAACCTTGTAC	CTCSADLLGNYAEQFF	TGCACCTGCAGTGCAGATCTACTGGGAAACTATGCTGAGCAGTTCTTC	GPGTRLTVL	GGACCAGGGACACGACTCACCGTCCTAG	25790	9	clonotype482_consensus_1	1	1	0.000783085	TRB:CTCSADLLGNYAEQFF	TRB:TGCACCTGCAGTGCAGATCTACTGGGAAACTATGCTGAGCAGTTCTTC	TRB:gene
Con	10674	2640	0.730748	C2 proliferating Tex	Con_clonotype125	2+	clonotype125	CTCGAAATCTTGAGGT-1_1	TRUE	CTCGAAATCTTGAGGT-1_contig_1	TRUE	526	TRB	TRBV13-3		TRBJ2-5	TRBC2	TRUE	TRUE	EAAVTQSPRSKVAVTGGKVTLSCHQT	GAGGCTGCAGTCACCCAAAGTCCAAGAAGCAAGGTGGCAGTAACAGGAGGAAAGGTGACATTGAGCTGTCACCAGACT	NNHDY	AATAACCATGACTAT	MYWYRQDTGHGLRLIHY	ATGTACTGGTATCGGCAGGACACGGGGCATGGGCTGAGGCTGATCCATTAC	SYVADS	TCATATGTCGCTGACAGC	TEKGDIPDGYKASRPSQENFSLILELASLSQTAVYF	ACGGAGAAAGGAGATATCCCTGATGGGTACAAGGCCTCCAGACCAAGCCAAGAGAATTTCTCTCTCATTCTGGAGTTGGCTTCCCTTTCTCAGACAGCTGTATATTTC	CASSDRTGYQDTQYF	TGTGCCAGCAGTGATAGGACAGGTTACCAAGACACCCAGTACTTT	GPGTRLLVL	GGGCCAGGCACTCGGCTCCTCGTGTTAG	6430	4	clonotype125_consensus_1	2	2	0.00156617	TRB:CASSDRTGYQDTQYF;TRA:CALGPRNNRIFF	TRB:TGTGCCAGCAGTGATAGGACAGGTTACCAAGACACCCAGTACTTT;TRA:TGTGCTCTGGGCCCACGCAATAACAGAATCTTCTTT		TRB:gene
Con	16773	2938	1.31163	C3 proliferating Tem	Con_clonotype459	1	clonotype459	CTCGGAGCACAACGCC-1_1	TRUE	CTCGGAGCACAACGCC-1_contig_1	TRUE	521	TRB	TRBV29		TRBJ2-7	TRBC2	TRUE	TRUE	DMKVTQMPRYLIKRMGENVLLECGQD	GACATGAAAGTAACCCAGATGCCAAGATACCTGATCAAAAGAATGGGAGAGAATGTTTTGCTGGAATGTGGACAGGAC	MSHET	ATGAGCCATGAAACA	MYWYRQDPGLGLQLIYI	ATGTACTGGTATCGACAAGACCCTGGTCTGGGGCTACAGCTGATTTATATC	SYDVDS	TCATACGATGTTGATAGT	NSEGDIPKGYRVSRKKREHFSLILDSAKTNQTSVYF	AACAGCGAAGGAGACATCCCTAAAGGATACAGGGTCTCACGGAAGAAGCGGGAGCATTTCTCCCTGATTCTGGATTCTGCTAAAACAAACCAGACATCTGTGTACTTC	CASSSPLGRSSYEQYF	TGTGCTAGCAGTTCCCCTCTGGGGAGGAGCTCCTATGAACAGTACTTC	GPGTRLTVL	GGTCCCGGCACCAGGCTCACGGTTTTAG	46200	27	clonotype459_consensus_1	1	1	0.000783085	TRB:CASSSPLGRSSYEQYF;TRA:CAAMSNYNVLYF	TRB:TGTGCTAGCAGTTCCCCTCTGGGGAGGAGCTCCTATGAACAGTACTTC;TRA:TGTGCAGCCATGTCTAATTACAACGTGCTTTACTTC	TRB:gene
Con	7688	1964	1.10562	C2 proliferating Tex	Con_clonotype26	2+	clonotype26	CTCGGGAAGGCTACGA-1_1	TRUE	CTCGGGAAGGCTACGA-1_contig_1	TRUE	532	TRB	TRBV20		TRBJ1-1	TRBC1	TRUE	TRUE	GALVYQYPRRTICKSGTSMRMECQAV	GGAGCACTCGTCTATCAATATCCCAGAAGAACCATCTGTAAGAGTGGAACTTCCATGAGGATGGAGTGTCAAGCTGTG	GFQATS	GGTTTTCAGGCAACTTCT	VAWYRQSPQKTFELIAL	GTAGCTTGGTATCGTCAATCGCCTCAAAAGACATTTGAACTGATAGCACTT	STVNSAI	TCTACTGTGAACTCAGCAATC	KYEQNFTQEKFPISHPNLSFSSMTVLNAYLEDRGLYL	AAATATGAACAAAATTTTACCCAGGAAAAATTTCCCATCAGTCATCCCAACTTATCCTTTTCATCTATGACAGTTTTAAATGCATATCTTGAAGACAGAGGCTTATATCTC	CGARVTTEVFF	TGTGGTGCTAGGGTGACAACAGAAGTCTTCTTT	GKGTRLTVV	GGTAAAGGAACCAGACTCACAGTTGTAG	26602	13	clonotype26_consensus_1	1	7	0.0054816	TRB:CGARVTTEVFF;TRA:CALDSNYQLIW	TRB:TGTGGTGCTAGGGTGACAACAGAAGTCTTCTTT;TRA:TGTGCTCTGGATAGCAACTATCAGTTGATCTGG
Con	9423	2295	1.00817	C4 terminal Tex	Con_clonotype2	10+	clonotype2	CTCGGGACAAGTACCT-1_1	TRUE	CTCGGGACAAGTACCT-1_contig_1	TRUE	513	TRB	TRBV5		TRBJ1-4	TRBC1	TRUE	TRUE	NTKITQSPRYLILGRANKSLECEQH	AACACTAAAATTACTCAGTCACCAAGATATCTAATCCTGGGAAGAGCAAATAAGTCTTTGGAATGTGAGCAACAT	LGHNA	CTGGGACATAATGCT	MYWYKQSAEKPPELMFL	ATGTACTGGTATAAACAGAGCGCTGAGAAGCCGCCAGAGCTCATGTTTCTC	YNLKQL	TACAATCTTAAACAGTTG	IRNETVPSRFIPECPDSSKLLLHISAVDPEDSAVYF	ATTCGAAATGAGACGGTGCCCAGTCGTTTTATACCTGAATGCCCAGACAGCTCCAAGCTACTTTTACATATATCTGCCGTGGATCCAGAAGACTCAGCTGTCTATTTT	CASSQDSERLFF	TGTGCCAGCAGCCAAGACAGCGAAAGATTATTTTTC	GHGTKLSVL	GGTCATGGAACCAAGCTGTCTGTCCTGG	44206	16	clonotype2_consensus_1	1	29	0.0227095	TRB:CASSQDSERLFF;TRA:CAMREGLGTNAYKVIF	TRB:TGTGCCAGCAGCCAAGACAGCGAAAGATTATTTTTC;TRA:TGTGCTATGAGAGAGGGCTTGGGGACAAATGCTTACAAAGTCATCTTT
Con	9445	2294	1.49285	C1 intermediate Tex	Con_clonotype8	10+	clonotype8	CTCGGGACATATGAGA-1_1	TRUE	CTCGGGACATATGAGA-1_contig_1	TRUE	579	TRA	TRAV16N		TRAJ22	TRAC	TRUE	TRUE	AQKVTQTQTSISVVEKTTVTMDCVYE	GCCCAGAAGGTAACACAGACTCAGACTTCAATTTCTGTGGTGGAGAAGACAACGGTGACAATGGACTGTGTGTATGAA	TRDSSYF	ACCCGGGACAGTTCTTACTTC	LFWYKQTASGEIVFLIR	TTATTCTGGTACAAGCAAACAGCAAGTGGGGAAATAGTTTTCCTTATTCGT	QDSYKKEN	CAGGACTCTTACAAAAAGGAAAAT	ATVGHYSLNFQKPKSSIGLIITATQIEDSAVYF	GCAACAGTGGGTCATTATTCTCTGAACTTTCAGAAGCCAAAAAGTTCCATCGGACTCATCATCACCGCCACACAGATTGAGGACTCAGCAGTATATTTC	CAMRESLASSGSWQLIF	TGTGCTATGAGAGAGTCCCTTGCATCTTCTGGCAGCTGGCAACTCATCTTT	GSGTQLTVMP	GGATCTGGAACCCAACTGACAGTTATGCCTG	4612	1	clonotype8_consensus_2	1	16	0.0125294	TRB:CASSRDSQAPLF;TRA:CAMRESLASSGSWQLIF	TRB:TGTGCCAGCAGCCGGGACAGCCAGGCTCCGCTTTTT;TRA:TGTGCTATGAGAGAGTCCCTTGCATCTTCTGGCAGCTGGCAACTCATCTTT		TRB:gene
Con	8700	2094	1.01149	C4 terminal Tex	Con_clonotype156	2+	clonotype156	CTCGTCAAGGCCGAAT-1_1	TRUE	CTCGTCAAGGCCGAAT-1_contig_1	TRUE	558	TRA	TRAV13-1		TRAJ31	TRAC	TRUE	TRUE	GQQVQQSPASLVLQEGENAELQCNFS	GGACAGCAAGTGCAGCAGAGCCCCGCGTCCTTGGTTCTGCAGGAGGGGGAGAACGCAGAGCTGCAGTGTAACTTTTCC	TSLNS	ACATCTTTGAACAGT	MQWFYQRPGGSLVSLFY	ATGCAGTGGTTTTACCAACGTCCTGGGGGAAGTCTCGTCAGCCTGTTCTAC	NPSGT	AATCCTTCTGGGACA	KHSGRLTSTTVIKERRSSLHISSSQTTDSGTYL	AAGCATAGTGGGAGACTGACATCCACTACAGTCATCAAAGAACGTCGCAGCTCTTTGCACATTTCCTCCTCCCAGACAACAGACTCAGGCACTTATCTC	CALEQGNSNNRIFF	TGTGCTTTGGAACAAGGGAATAGCAATAACAGAATCTTCTTT	GDGTQLVVKP	GGTGATGGGACGCAGCTGGTGGTGAAGCCCA	22386	9	clonotype156_consensus_2	1	2	0.00156617	TRB:CASSLLGGTSQNTLYF;TRA:CALEQGNSNNRIFF	TRB:TGTGCCAGCAGCTTATTGGGGGGTACTAGTCAAAACACCTTGTACTTT;TRA:TGTGCTTTGGAACAAGGGAATAGCAATAACAGAATCTTCTTT
Con	4161	1341	0.913242	C0 progenitor Tex	Con_clonotype62	2+	clonotype62	CTCGTCACAGGTCCAC-1_1	TRUE	CTCGTCACAGGTCCAC-1_contig_1	TRUE	607	TRA	TRAV14-2		TRAJ45	TRAC	TRUE	TRUE	QQQVRQSPQSLTVWEGETAILNCSYE	CAGCAGCAGGTGAGACAAAGTCCCCAATCTCTGACAGTCTGGGAAGGAGAGACAGCAATTCTGAACTGCAGTTATGAG	DSTFDY	GACAGCACTTTTGACTAC	FPWYHQFPGESPALLIA	TTCCCATGGTACCATCAGTTCCCTGGGGAAAGCCCTGCACTCCTGATAGCC	IRPVSNK	ATACGTCCAGTGTCCAATAAA	KEDGRFTIFFNKREKKFSLHIADSQPGDSATYF	AAGGAAGATGGACGATTCACAATCTTCTTCAATAAAAGGGAGAAAAAGTTCTCCTTGCACATCGCAGACTCTCAGCCTGGAGACTCAGCCACCTACTTC	CAATGTEGADRLTF	TGTGCAGCAACGGGGACAGAAGGTGCAGATAGACTCACCTTT	GKGTQLIIQP	GGGAAAGGAACTCAGCTGATCATCCAGCCCT	2164	4	clonotype62_consensus_2	1	4	0.00313234	TRB:CASSRRDRGNNQAPLF;TRA:CAATGTEGADRLTF	TRB:TGTGCCAGCTCTCGAAGGGACAGGGGGAACAACCAGGCTCCGCTTTTT;TRA:TGTGCAGCAACGGGGACAGAAGGTGCAGATAGACTCACCTTT
Con	8594	2161	0.96579	C5 early active T	Con_clonotype185	1	clonotype185	CTCTACGAGAACAACT-1_1	TRUE	CTCTACGAGAACAACT-1_contig_1	TRUE	526	TRA	TRAV13-4-DV7		TRAJ33	TRAC	TRUE	TRUE	GQQVQQSPASLVLQEGENAELQCNFS	GGACAGCAAGTGCAGCAGAGTCCTGCATCCTTGGTTCTGCAGGAGGGGGAGAACGCAGAGCTGCAGTGTAACTTTTCC	STATR	TCCACAGCAACCCGG	LQWFYQRPGGSLVSLLS	CTGCAGTGGTTTTACCAACGTCCTGGGGGAAGCCTCGTCAGCCTGTTGTCC	NPSGT	AATCCTTCTGGGACA	KHTGRLTSTTVTKERRGSLHISSSQITDSGTYL	AAGCACACTGGAAGACTGACATCCACCACAGTCACTAAAGAACGTCGCGGCTCTTTGCACATTTCCTCCTCCCAGATCACAGACTCAGGCACTTATCTC	CAMEYSNYQLIW	TGTGCTATGGAGTATAGCAACTATCAGTTGATCTGG	GSGTKLIIKP	GGCTCTGGGACCAAGCTAATTATAAAGCCAG	7354	3	clonotype185_consensus_1	1	1	0.000783085	TRA:CAMEYSNYQLIW	TRA:TGTGCTATGGAGTATAGCAACTATCAGTTGATCTGG
Con	16165	3484	1.15682	C2 proliferating Tex	Con_clonotype1	10+	clonotype1	CTCTACGTCTGCGACG-1_1	TRUE	CTCTACGTCTGCGACG-1_contig_1	TRUE	513	TRB	TRBV5		TRBJ1-4	TRBC1	TRUE	TRUE	NTKITQSPRYLILGRANKSLECEQH	AACACTAAAATTACTCAGTCACCAAGATATCTAATCCTGGGAAGAGCAAATAAGTCTTTGGAATGTGAGCAACAT	LGHNA	CTGGGACATAATGCT	MYWYKQSAEKPPELMFL	ATGTACTGGTATAAACAGAGCGCTGAGAAGCCGCCAGAGCTCATGTTTCTC	YNLKQL	TACAATCTTAAACAGTTG	IRNETVPSRFIPECPDSSKLLLHISAVDPEDSAVYF	ATTCGAAATGAGACGGTGCCCAGTCGTTTTATACCTGAATGCCCAGACAGCTCCAAGCTACTTTTACATATATCTGCCGTGGATCCAGAAGACTCAGCTGTCTATTTT	CASSQDSERLFF	TGTGCCAGCAGCCAAGACAGCGAAAGATTATTTTTC	GHGTKLSVL	GGTCATGGAACCAAGCTGTCTGTCCTGG	53738	38	clonotype1_consensus_1	1	92	0.0720439	TRB:CASSQDSERLFF;TRA:CAMREGLGTNAYKVIF	TRB:TGTGCCAGCAGCCAAGACAGCGAAAGATTATTTTTC;TRA:TGTGCTATGAGAGAGGGCTTGGGGACAAATGCTTACAAAGTCATCTTT
Con	29518	4863	0.752083	C2 proliferating Tex	Con_clonotype3	10+	clonotype3	CTCTGGTAGTGACTCT-1_1	TRUE	CTCTGGTAGTGACTCT-1_contig_1	TRUE	555	TRA	TRAV3-3		TRAJ49	TRAC	TRUE	TRUE	GEQVEQRPPHLSVREGDSAVITCTYT	GGCGAGCAGGTGGAGCAGCGCCCTCCTCACCTGAGTGTCCGGGAGGGAGACAGTGCCGTTATCACCTGCACCTACACA	DPNSYY	GACCCTAACAGTTATTAC	FFWYKQEPGASLQLLMK	TTCTTCTGGTACAAGCAAGAGCCGGGGGCAAGTCTTCAGTTGCTTATGAAG	VFSSTEI	GTTTTCTCAAGTACGGAAATA	NEGQGFTVLLNKKDKRLSLNLTAAHPGDSAAYF	AACGAAGGACAAGGATTCACTGTCCTACTGAACAAGAAAGACAAACGACTCTCTCTGAACCTCACAGCTGCCCATCCTGGGGACTCAGCCGCGTACTTC	CAVSGATGYQNFYF	TGCGCAGTCAGTGGGGCCACGGGTTACCAGAACTTCTATTTT	GKGTSLTVIP	GGGAAAGGAACAAGTTTGACTGTCATTCCAA	19736	12	clonotype3_consensus_3	1	26	0.0203602	TRB:CASGGQGAEQFF;TRA:CAGITGSGGKLTL;TRA:CAVSGATGYQNFYF	TRB:TGTGCCAGCGGTGGACAGGGTGCTGAGCAGTTCTTC;TRA:TGCGCAGGCATTACTGGCAGTGGTGGAAAACTCACTTTG;TRA:TGCGCAGTCAGTGGGGCCACGGGTTACCAGAACTTCTATTTT
Con	10484	2844	0.734452	C3 proliferating Tem	Con_clonotype289	1	clonotype289	CTCTGGTGTCCGAAGA-1_1	TRUE	CTCTGGTGTCCGAAGA-1_contig_1	TRUE	635	TRA	TRAV7N-4		TRAJ24	TRAC	TRUE	TRUE	QQKVQQSPESLSVPEGGMASLNCTSS	CAGCAGAAGGTGCAGCAGAGCCCAGAATCCCTCAGTGTCCCAGAGGGAGGCATGGCCTCTCTCAACTGCACTTCAAGT	DRNFQY	GATCGTAATTTTCAGTAT	FWWYRQHSGEGPKALMS	TTCTGGTGGTACAGACAGCATTCTGGAGAAGGCCCCAAAGCACTGATGTCC	IFSDGD	ATCTTCTCTGATGGTGAC	KKEGRFTAHLNKASLHVSLHIRDSQPSDSALYF	AAGAAAGAAGGCAGATTCACAGCTCACCTCAATAAGGCCAGCCTGCATGTTTCCCTGCACATCAGAGACTCCCAGCCCAGTGACTCCGCTCTCTACTTC	CAVSEETASLGKLQF	TGTGCAGTTAGTGAAGAAACTGCCAGTTTGGGGAAACTGCAGTTT	GTGTQVVVTP	GGAACAGGAACCCAGGTTGTGGTGACCCCAG	13808	9	clonotype289_consensus_2	1	1	0.000783085	TRB:CASSLGGTEVFF;TRA:CAVSEETASLGKLQF	TRB:TGTGCAAGCAGCTTAGGCGGCACAGAAGTCTTCTTT;TRA:TGTGCAGTTAGTGAAGAAACTGCCAGTTTGGGGAAACTGCAGTTT
Con	5974	1676	1.84131	C4 terminal Tex	Con_clonotype25	2+	clonotype25	CTGAAGTCACGAAATA-1_1	TRUE	CTGAAGTCACGAAATA-1_contig_1	TRUE	509	TRB	TRBV26		TRBJ1-6	TRBC1	TRUE	TRUE	NSKVIQTPRYLVKGQGQKAKMRCIPE	AATTCAAAAGTCATTCAGACTCCAAGATATCTGGTGAAAGGGCAAGGACAAAAAGCAAAGATGAGGTGTATCCCTGAA	KGHPV	AAGGGACATCCAGTT	VFWYQQNKNNEFKFLIN	GTATTCTGGTATCAACAAAATAAGAACAATGAGTTTAAATTTTTGATTAAC	FQNQEV	TTTCAGAATCAAGAAGTT	LQQIDMTEKRFSAECPSNSPCSLEIQSSEAGDSALYL	CTTCAGCAAATAGACATGACTGAAAAACGATTCTCTGCTGAGTGTCCTTCAAACTCACCTTGCAGCCTAGAAATTCAGTCCTCTGAGGCAGGAGACTCAGCACTGTACCTC	CASSLRQGYNSPLYF	TGTGCCAGCAGTCTGAGGCAGGGCTATAATTCGCCCCTCTACTTT	AAGTRLTVT	GCGGCAGGCACCCGGCTCACTGTGACAG	22442	6	clonotype25_consensus_1	2	8	0.00626468	TRB:CASSLRQGYNSPLYF;TRA:CVLSAGTGNTGKLIF	TRB:TGTGCCAGCAGTCTGAGGCAGGGCTATAATTCGCCCCTCTACTTT;TRA:TGTGTTTTGAGCGCGGGGACAGGCAATACCGGAAAACTCATCTTT
Con	17591	3377	1.48371	C2 proliferating Tex	Con_clonotype3	10+	clonotype3	CTGAAGTCAGGACCCT-1_1	TRUE	CTGAAGTCAGGACCCT-1_contig_1	TRUE	552	TRA	TRAV3-3		TRAJ44	TRAC	TRUE	TRUE	GEQVEQRPPHLSVREGDSAVITCTYT	GGCGAGCAGGTGGAGCAGCGCCCTCCTCACCTGAGTGTCCGGGAGGGAGACAGTGCCGTTATCACCTGCACCTACACA	DPNSYY	GACCCTAACAGTTATTAC	FFWYKQEPGASLQLLMK	TTCTTCTGGTACAAGCAAGAGCCGGGGGCAAGTCTTCAGTTGCTTATGAAG	VFSSTEI	GTTTTCTCAAGTACGGAAATA	NEGQGFTVLLNKKDKRLSLNLTAAHPGDSAAYF	AACGAAGGACAAGGATTCACTGTCCTACTGAACAAGAAAGACAAACGACTCTCTCTGAACCTCACAGCTGCCCATCCTGGGGACTCAGCCGCGTACTTC	CAGITGSGGKLTL	TGCGCAGGCATTACTGGCAGTGGTGGAAAACTCACTTTG	GAGTRLQVNL	GGGGCTGGAACAAGACTTCAGGTCAACCTTG	13376	13	clonotype3_consensus_2	1	26	0.0203602	TRB:CASGGQGAEQFF;TRA:CAGITGSGGKLTL;TRA:CAVSGATGYQNFYF	TRB:TGTGCCAGCGGTGGACAGGGTGCTGAGCAGTTCTTC;TRA:TGCGCAGGCATTACTGGCAGTGGTGGAAAACTCACTTTG;TRA:TGCGCAGTCAGTGGGGCCACGGGTTACCAGAACTTCTATTTT
Con	7179	1965	1.72726	C5 early active T	Con_clonotype544	1	clonotype544	CTGAAGTGTGAGCGAT-1_1	TRUE	CTGAAGTGTGAGCGAT-1_contig_1	TRUE	545	TRA	TRAV7D-2		TRAJ37	TRAC	TRUE	TRUE	QQKVQQSPESLIVPEGGMASLNCTSS	CAACAGAAGGTGCAGCAGAGCCCAGAATCCCTCATTGTTCCAGAGGGAGGCATGGCCTCTCTCAACTGCACTTCCAGT	DRNVDY	GATCGTAATGTTGACTAC	FWWYRQHSGKSPKMLMS	TTCTGGTGGTACAGACAGCACTCTGGGAAAAGCCCCAAGATGCTGATGTCT	IFSNGE	ATCTTCTCCAATGGTGAA	KEEGRFTVHLNKASLHTSLHIRDSQPSDSALYL	AAGGAAGAAGGCAGATTCACAGTTCACCTCAATAAAGCCAGCCTGCATACTTCCCTGCACATCAGAGACTCCCAGCCCAGTGACTCTGCTCTCTACCTC	CAASMGITGNTGKLIF	TGTGCAGCAAGCATGGGGATAACAGGCAATACCGGAAAACTCATCTTT	GLGTTLQVQP	GGACTGGGGACAACTTTACAAGTGCAACCAG	37050	10	clonotype544_consensus_2	1	1	0.000783085	TRB:CASSPGSGAWEQYF;TRA:CAASMGITGNTGKLIF	TRB:TGTGCCAGCTCGCCCGGGTCTGGGGCGTGGGAACAGTACTTC;TRA:TGTGCAGCAAGCATGGGGATAACAGGCAATACCGGAAAACTCATCTTT
Con	7721	2153	1.46354	C3 proliferating Tem	Con_clonotype138	2+	clonotype138	CTGAAGTGTTCATGGT-1_1	TRUE	CTGAAGTGTTCATGGT-1_contig_1	TRUE	602	TRB	TRBV3		TRBJ1-1	TRBC1	TRUE	TRUE	GPKVLQIPSHQIIDMGQMVTLNCDPV	GGACCCAAAGTCTTACAGATCCCAAGTCATCAAATAATAGATATGGGGCAGATGGTGACCCTCAATTGTGACCCAGTT	SNHLY	TCTAATCACCTATAT	FYWYKQILGQQMEFLVN	TTTTATTGGTATAAACAGATTTTAGGACAGCAGATGGAGTTTCTGGTTAAT	FYNGKV	TTCTACAATGGTAAAGTC	MEKSKLFKDQFSVERPDGSYFTLKIQPTALEDSAVYF	ATGGAGAAGTCTAAACTGTTTAAGGATCAGTTTTCAGTTGAAAGACCAGATGGTTCATATTTCACTCTGAAAATCCAACCCACAGCACTGGAGGACTCAGCTGTGTACTTC	CASSLVGQHTEVFF	TGTGCCAGCAGCTTAGTGGGACAGCACACAGAAGTCTTCTTT	GKGTRLTVV	GGTAAAGGAACCAGACTCACAGTTGTAG	27748	8	clonotype138_consensus_1	1	2	0.00156617	TRB:CASSLVGQHTEVFF;TRA:CATDNVGDNSKLIW	TRB:TGTGCCAGCAGCTTAGTGGGACAGCACACAGAAGTCTTCTTT;TRA:TGTGCTACAGATAATGTTGGTGACAACAGTAAGCTGATTTGG
Con	6741	1902	2.4032	C4 terminal Tex	Con_clonotype171	2+	clonotype171	CTGATAGAGAAACCTA-1_1	TRUE	CTGATAGAGAAACCTA-1_contig_1	TRUE	606	TRB	TRBV12-2+TRBV13-2		TRBJ1-2	TRBC1	TRUE	TRUE	EAAVTQSPRNKVAVTGGKVTLSCNQT	GAGGCTGCAGTCACCCAAAGCCCAAGAAACAAGGTGGCAGTAACAGGAGGAAAGGTGACATTGAGCTGTAATCAGACT	NNHNN	AATAACCACAACAAC	MYWYRQDTGHGLRLIHY	ATGTACTGGTATCGGCAGGACACGGGGCATGGGCTGAGGCTGATCCATTAT	SYGAGS	TCATATGGTGCTGGCAGC	TEKGDIPDGYKASRPSQENFSLILELATPSQTSVYF	ACTGAGAAAGGAGATATCCCTGATGGATACAAGGCCTCCAGACCAAGCCAAGAGAACTTCTCCCTCATTCTGGAGTTGGCTACCCCCTCTCAGACATCAGTGTACTTC	CASGEDRGSDYTF	TGTGCCAGCGGTGAAGACAGGGGATCCGACTACACCTTC	GSGTRLLVI	GGCTCAGGGACCAGGCTTTTGGTAATAG	29724	14	clonotype171_consensus_1	1	2	0.00156617	TRB:CASGEDRGSDYTF;TRA:CAVRLNVGDNSKLIW	TRB:TGTGCCAGCGGTGAAGACAGGGGATCCGACTACACCTTC;TRA:TGTGCTGTGAGGCTTAATGTTGGTGACAACAGTAAGCTGATTTGG
Con	11925	2591	0.746331	C4 terminal Tex	Con_clonotype2	10+	clonotype2	CTGATCCAGGTAGCTG-1_1	TRUE	CTGATCCAGGTAGCTG-1_contig_1	TRUE	513	TRB	TRBV5		TRBJ1-4	TRBC1	TRUE	TRUE	NTKITQSPRYLILGRANKSLECEQH	AACACTAAAATTACTCAGTCACCAAGATATCTAATCCTGGGAAGAGCAAATAAGTCTTTGGAATGTGAGCAACAT	LGHNA	CTGGGACATAATGCT	MYWYKQSAEKPPELMFL	ATGTACTGGTATAAACAGAGCGCTGAGAAGCCGCCAGAGCTCATGTTTCTC	YNLKQL	TACAATCTTAAACAGTTG	IRNETVPSRFIPECPDSSKLLLHISAVDPEDSAVYF	ATTCGAAATGAGACGGTGCCCAGTCGTTTTATACCTGAATGCCCAGACAGCTCCAAGCTACTTTTACATATATCTGCCGTGGATCCAGAAGACTCAGCTGTCTATTTT	CASSQDSERLFF	TGTGCCAGCAGCCAAGACAGCGAAAGATTATTTTTC	GHGTKLSVL	GGTCATGGAACCAAGCTGTCTGTCCTGG	39370	13	clonotype2_consensus_1	1	29	0.0227095	TRB:CASSQDSERLFF;TRA:CAMREGLGTNAYKVIF	TRB:TGTGCCAGCAGCCAAGACAGCGAAAGATTATTTTTC;TRA:TGTGCTATGAGAGAGGGCTTGGGGACAAATGCTTACAAAGTCATCTTT
Con	5007	1646	1.09846	C5 early active T	Con_clonotype3	10+	clonotype3	CTGATCCAGTACGCCC-1_1	TRUE	CTGATCCAGTACGCCC-1_contig_1	TRUE	562	TRB	TRBV12-2+TRBV13-2	TRBD1	TRBJ2-1	TRBC2	TRUE	TRUE	EAAVTQSPRNKVAVTGGKVTLSCNQT	GAGGCTGCAGTCACCCAAAGCCCAAGAAACAAGGTGGCAGTAACAGGAGGAAAGGTGACATTGAGCTGTAATCAGACT	NNHNN	AATAACCACAACAAC	MYWYRQDTGHGLRLIHY	ATGTACTGGTATCGGCAGGACACGGGGCATGGGCTGAGGCTGATCCATTAT	SYGAGS	TCATATGGTGCTGGCAGC	TEKGDIPDGYKASRPSQENFSLILELATPSQTSVYF	ACTGAGAAAGGAGATATCCCTGATGGATACAAGGCCTCCAGACCAAGCCAAGAGAACTTCTCCCTCATTCTGGAGTTGGCTACCCCCTCTCAGACATCAGTGTACTTC	CASGGQGAEQFF	TGTGCCAGCGGTGGACAGGGTGCTGAGCAGTTCTTC	GPGTRLTVL	GGACCAGGGACACGACTCACCGTCCTAG	40720	13	clonotype3_consensus_1	1	26	0.0203602	TRB:CASGGQGAEQFF;TRA:CAGITGSGGKLTL;TRA:CAVSGATGYQNFYF	TRB:TGTGCCAGCGGTGGACAGGGTGCTGAGCAGTTCTTC;TRA:TGCGCAGGCATTACTGGCAGTGGTGGAAAACTCACTTTG;TRA:TGCGCAGTCAGTGGGGCCACGGGTTACCAGAACTTCTATTTT
Con	14215	2756	0.935631	C3 proliferating Tem	Con_clonotype282	1	clonotype282	CTGCGGACACGTAAGG-1_1	TRUE	CTGCGGACACGTAAGG-1_contig_1	TRUE	591	TRA	TRAV7D-4		TRAJ34	TRAC	TRUE	TRUE	QQKVQQSPESLSVPEGGMASLNCTSS	CAGCAGAAGGTGCAGCAGAGCCCAGAATCCCTCAGTGTCCCAGAGGGAGGCATGGCCTCTCTCAACTGCACTTCAAGT	DRNFQY	GATCGTAATTTTCAGTAC	FWWYRQHSGEGPKALMS	TTCTGGTGGTACAGACAGCATTCTGGAGAAGGCCCCAAGGCACTGATGTCC	IFSDGD	ATCTTCTCTGATGGTGAC	KKEGRFTAHLNKASLHVSLHIRDSQPSDSALYF	AAGAAAGAAGGCAGATTCACAGCTCACCTCAATAAGGCCAGCCTGCATGTTTCCCTGCACATCAGAGACTCCCAGCCCAGTGACTCCGCTCTCTACTTC	CAASEHDTNKVVF	TGTGCAGCTAGTGAGCATGATACCAACAAAGTCGTCTTT	GTGTRLQVLP	GGAACAGGGACCAGATTACAAGTATTACCAA	9778	10	clonotype282_consensus_2	1	1	0.000783085	TRB:CASSAGTNTEVFF;TRA:CAASEHDTNKVVF	TRB:TGTGCTAGCAGTGCCGGGACAAACACAGAAGTCTTCTTT;TRA:TGTGCAGCTAGTGAGCATGATACCAACAAAGTCGTCTTT
Con	11716	2700	1.76681	C4 terminal Tex	Con_clonotype1	10+	clonotype1	CTGCGGATCAGTTTGG-1_1	TRUE	CTGCGGATCAGTTTGG-1_contig_1	TRUE	574	TRB	TRBV5		TRBJ1-4	TRBC1	TRUE	TRUE	NTKITQSPRYLILGRANKSLECEQH	AACACTAAAATTACTCAGTCACCAAGATATCTAATCCTGGGAAGAGCAAATAAGTCTTTGGAATGTGAGCAACAT	LGHNA	CTGGGACATAATGCT	MYWYKQSAEKPPELMFL	ATGTACTGGTATAAACAGAGCGCTGAGAAGCCGCCAGAGCTCATGTTTCTC	YNLKQL	TACAATCTTAAACAGTTG	IRNETVPSRFIPECPDSSKLLLHISAVDPEDSAVYF	ATTCGAAATGAGACGGTGCCCAGTCGTTTTATACCTGAATGCCCAGACAGCTCCAAGCTACTTTTACATATATCTGCCGTGGATCCAGAAGACTCAGCTGTCTATTTT	CASSQDSERLFF	TGTGCCAGCAGCCAAGACAGCGAAAGATTATTTTTC	GHGTKLSVL	GGTCATGGAACCAAGCTGTCTGTCCTGG	46754	16	clonotype1_consensus_1	2	92	0.0720439	TRB:CASSQDSERLFF;TRA:CAMREGLGTNAYKVIF	TRB:TGTGCCAGCAGCCAAGACAGCGAAAGATTATTTTTC;TRA:TGTGCTATGAGAGAGGGCTTGGGGACAAATGCTTACAAAGTCATCTTT
Con	11743	2800	0.928213	C4 terminal Tex	Con_clonotype2	10+	clonotype2	CTGCTGTAGTTTAGGA-1_1	TRUE	CTGCTGTAGTTTAGGA-1_contig_1	TRUE	513	TRB	TRBV5		TRBJ1-4	TRBC1	TRUE	TRUE	NTKITQSPRYLILGRANKSLECEQH	AACACTAAAATTACTCAGTCACCAAGATATCTAATCCTGGGAAGAGCAAATAAGTCTTTGGAATGTGAGCAACAT	LGHNA	CTGGGACATAATGCT	MYWYKQSAEKPPELMFL	ATGTACTGGTATAAACAGAGCGCTGAGAAGCCGCCAGAGCTCATGTTTCTC	YNLKQL	TACAATCTTAAACAGTTG	IRNETVPSRFIPECPDSSKLLLHISAVDPEDSAVYF	ATTCGAAATGAGACGGTGCCCAGTCGTTTTATACCTGAATGCCCAGACAGCTCCAAGCTACTTTTACATATATCTGCCGTGGATCCAGAAGACTCAGCTGTCTATTTT	CASSQDSERLFF	TGTGCCAGCAGCCAAGACAGCGAAAGATTATTTTTC	GHGTKLSVL	GGTCATGGAACCAAGCTGTCTGTCCTGG	38468	22	clonotype2_consensus_1	1	29	0.0227095	TRB:CASSQDSERLFF;TRA:CAMREGLGTNAYKVIF	TRB:TGTGCCAGCAGCCAAGACAGCGAAAGATTATTTTTC;TRA:TGTGCTATGAGAGAGGGCTTGGGGACAAATGCTTACAAAGTCATCTTT
Con	7714	2267	1.17967	C1 intermediate Tex	Con_clonotype56	2+	clonotype56	CTGGTCTCAAACCTAC-1_1	TRUE	CTGGTCTCAAACCTAC-1_contig_1	TRUE	592	TRB	TRBV12-2		TRBJ2-5	TRBC2	TRUE	TRUE	NSGVVQSPRYIIKGKGERSILKCIPI	AATTCTGGGGTTGTCCAGTCTCCAAGATACATAATCAAAGGAAAGGGAGAAAGGTCCATTCTAAAATGTATTCCCATC	SGHLS	TCTGGACATCTCTCT	VAWYQQTQGQELKFFIQ	GTGGCCTGGTATCAACAGACTCAGGGGCAGGAACTAAAGTTCTTCATTCAG	HYDKME	CATTATGATAAAATGGAG	RDKGNLPSRFSVQQFDDYHSEMNMSALELEDSAVYF	AGAGATAAAGGAAACCTGCCCAGCAGATTCTCAGTCCAACAGTTTGATGACTATCACTCTGAGATGAACATGAGTGCCTTGGAGCTAGAGGACTCTGCCGTGTACTTC	CASSLGLGVQDTQYF	TGTGCCAGCTCTCTCGGACTGGGGGTCCAAGACACCCAGTACTTT	GPGTRLLVL	GGGCCAGGCACTCGGCTCCTCGTGTTAG	44398	19	clonotype56_consensus_1	2	4	0.00313234	TRB:CASSLGLGVQDTQYF;TRB:CASSPRDTIYTF;TRA:CALEAGTGGYKVVF	TRB:TGTGCCAGCTCTCTCGGACTGGGGGTCCAAGACACCCAGTACTTT;TRB:TGTGCCAGCTCTCCGCGGGACACCATCTACACCTTC;TRA:TGTGCTCTGGAAGCCGGGACTGGAGGCTATAAAGTGGTCTTT
Con	4246	1233	1.27179	C0 progenitor Tex	Con_clonotype73	2+	clonotype73	CTGGTCTCAGGTCGTC-1_1	TRUE	CTGGTCTCAGGTCGTC-1_contig_1	TRUE	661	TRB	TRBV19		TRBJ1-5	TRBC1	TRUE	TRUE	GGIITQTPKFLIGQEGQKLTLKCQQN	GGTGGCATCATTACTCAGACACCCAAATTCCTGATTGGTCAGGAAGGGCAAAAACTGACCTTGAAATGTCAACAGAAT	FNHDT	TTCAATCATGATACA	MYWYRQDSGKGLRLIYY	ATGTACTGGTACCGACAGGATTCAGGGAAAGGATTGAGACTGATCTACTAT	SITEND	TCAATAACTGAAAACGAT	LQKGDLSEGYDASREKKSSFSLTVTSAQKNEMAVFL	CTTCAAAAAGGCGATCTATCTGAAGGCTATGATGCGTCTCGAGAGAAGAAGTCATCTTTTTCTCTCACTGTGACATCTGCCCAGAAGAACGAGATGGCCGTTTTTCTC	CASSRDSQAPLF	TGTGCCAGCAGCCGGGACAGCCAGGCTCCGCTTTTT	GEGTRLSVL	GGAGAGGGGACTCGACTCTCTGTTCTAG	12264	5	clonotype73_consensus_1	1	3	0.00234926	TRB:CASSRDSQAPLF	TRB:TGTGCCAGCAGCCGGGACAGCCAGGCTCCGCTTTTT		TRB:gene
Con	12289	2792	1.0009	C2 proliferating Tex	Con_clonotype1	10+	clonotype1	CTGGTCTGTGTATGGG-1_1	TRUE	CTGGTCTGTGTATGGG-1_contig_1	TRUE	513	TRB	TRBV5		TRBJ1-4	TRBC1	TRUE	TRUE	NTKITQSPRYLILGRANKSLECEQH	AACACTAAAATTACTCAGTCACCAAGATATCTAATCCTGGGAAGAGCAAATAAGTCTTTGGAATGTGAGCAACAT	LGHNA	CTGGGACATAATGCT	MYWYKQSAEKPPELMFL	ATGTACTGGTATAAACAGAGCGCTGAGAAGCCGCCAGAGCTCATGTTTCTC	YNLKQL	TACAATCTTAAACAGTTG	IRNETVPSRFIPECPDSSKLLLHISAVDPEDSAVYF	ATTCGAAATGAGACGGTGCCCAGTCGTTTTATACCTGAATGCCCAGACAGCTCCAAGCTACTTTTACATATATCTGCCGTGGATCCAGAAGACTCAGCTGTCTATTTT	CASSQDSERLFF	TGTGCCAGCAGCCAAGACAGCGAAAGATTATTTTTC	GHGTKLSVL	GGTCATGGAACCAAGCTGTCTGTCCTGG	36426	29	clonotype1_consensus_1	1	92	0.0720439	TRB:CASSQDSERLFF;TRA:CAMREGLGTNAYKVIF	TRB:TGTGCCAGCAGCCAAGACAGCGAAAGATTATTTTTC;TRA:TGTGCTATGAGAGAGGGCTTGGGGACAAATGCTTACAAAGTCATCTTT
Con	9171	2451	1.52655	C2 proliferating Tex	Con_clonotype17	10+	clonotype17	CTGGTCTTCCCTTGCA-1_1	TRUE	CTGGTCTTCCCTTGCA-1_contig_1	TRUE	606	TRA	TRAV14-1		TRAJ42	TRAC	TRUE	TRUE	QQQVRQSPQSLTVWEGGTTVLTCSYE	CAGCAGCAGGTGAGACAAAGTCCCCAATCTCTGACAGTCTGGGAAGGAGGAACCACAGTTCTGACCTGCAGTTATGAG	DSTFNY	GACAGCACTTTTAACTAC	FPWYQQFPGEGPALLIS	TTCCCATGGTACCAACAGTTCCCTGGGGAAGGCCCTGCACTTCTGATATCC	ILSVSDK	ATACTTTCAGTGTCCGATAAA	KEDGRFTTFFNKREKKLSLHIIDSQPGDSATYF	AAGGAAGATGGACGATTCACAACCTTCTTCAATAAAAGGGAGAAAAAGCTCTCCTTGCACATCATAGACTCTCAGCCTGGAGACTCAGCCACCTACTTC	CAASAGGSNAKLTF	TGTGCAGCAAGTGCAGGAGGAAGCAATGCAAAGCTAACCTTC	GKGTKLSVKS	GGGAAAGGCACTAAACTCTCTGTTAAATCAA	26290	7	clonotype17_consensus_2	1	10	0.00783085	TRB:CASSQEGDSYEQYF;TRA:CAASAGGSNAKLTF;TRA:CALRPDYNQGKLIF	TRB:TGTGCCAGCAGCCAAGAGGGGGACTCCTATGAACAGTACTTC;TRA:TGTGCAGCAAGTGCAGGAGGAAGCAATGCAAAGCTAACCTTC;TRA:TGTGCTCTGAGACCGGATTATAACCAGGGGAAGCTTATCTTT
Con	2643	1057	0.643208	C1 intermediate Tex	Con_clonotype26	2+	clonotype26	CTGTGCTTCCCTAATT-1_1	TRUE	CTGTGCTTCCCTAATT-1_contig_1	TRUE	508	TRA	TRAV6-6		TRAJ33	TRAC	TRUE	TRUE	GDSVTQTEGPVTVSESESLIINCTYS	GGAGATTCCGTGACTCAAACAGAAGGCCCAGTGACCGTCTCAGAAAGCGAGTCCCTGATAATAAATTGCACGTATTCA	ATSIAYPN	GCCACAAGCATAGCTTACCCTAAT	LFWYVRYPGEGLQLLLK	CTTTTCTGGTATGTTCGATATCCTGGAGAAGGTCTACAACTCCTCCTGAAA	VITAGQK	GTCATTACGGCTGGCCAGAAG	GSSRGFEATYNKETTSFHLQKASVQESDSAVYY	GGAAGCAGCAGAGGGTTTGAAGCCACATACAATAAAGAAACCACCTCCTTCCACTTGCAGAAAGCCTCAGTGCAAGAGTCAGACTCGGCTGTGTACTAC	CALDSNYQLIW	TGTGCTCTGGATAGCAACTATCAGTTGATCTGG	GSGTKLIIKP	GGCTCTGGGACCAAGCTAATTATAAAGCCAG	10628	5	clonotype26_consensus_2	1	7	0.0054816	TRB:CGARVTTEVFF;TRA:CALDSNYQLIW	TRB:TGTGGTGCTAGGGTGACAACAGAAGTCTTCTTT;TRA:TGTGCTCTGGATAGCAACTATCAGTTGATCTGG
Con	17634	3701	0.964047	C2 proliferating Tex	Con_clonotype72	2+	clonotype72	CTGTTTACAAGCGATG-1_1	TRUE	CTGTTTACAAGCGATG-1_contig_1	TRUE	546	TRB	TRBV16		TRBJ2-7	TRBC2	TRUE	TRUE	NAGVIQTPRHKVTGKGQEATLWCEPI	AATGCTGGTGTCATCCAAACACCTAGGCACAAGGTGACAGGGAAGGGACAAGAAGCAACTCTGTGGTGTGAGCCAATT	SGHSA	TCAGGACATAGTGCT	VFWYRQTIVQGLEFLTY	GTTTTCTGGTACAGACAGACCATTGTGCAGGGCCTGGAGTTCCTGACTTAC	FRNQAP	TTTCGAAATCAAGCTCCT	IDDSGMPKERFSAQMPNQSHSTLKIQSTQPQDSAVYL	ATAGATGATTCAGGGATGCCCAAGGAACGATTCTCAGCTCAGATGCCCAATCAGTCGCACTCAACTCTGAAGATCCAGAGCACGCAACCCCAGGACTCAGCGGTGTATCTT	CASSLPGLGVQYF	TGTGCAAGCAGCCTTCCGGGACTGGGGGTACAGTACTTC	GPGTRLTVL	GGTCCCGGCACCAGGCTCACGGTTTTAG	24334	44	clonotype72_consensus_1	1	3	0.00234926	TRB:CASSLPGLGVQYF;TRA:CAAHLTEGADRLTF;TRA:CALSRSGGSNYKLTF	TRB:TGTGCAAGCAGCCTTCCGGGACTGGGGGTACAGTACTTC;TRA:TGTGCAGCACACCTTACAGAAGGTGCAGATAGACTCACCTTT;TRA:TGTGCTCTGAGCCGTAGTGGAGGCAGCAATTACAAACTGACATTT
Con	8146	2798	2.11147	C2 proliferating Tex	Con_clonotype4	10+	clonotype4	CTTAACTCAATAGCGG-1_1	TRUE	CTTAACTCAATAGCGG-1_contig_1	TRUE	667	TRB	TRBV19		TRBJ2-4	TRBC2	TRUE	TRUE	GGIITQTPKFLIGQEGQKLTLKCQQN	GGTGGCATCATTACTCAGACACCCAAATTCCTGATTGGTCAGGAAGGGCAAAAACTGACCTTGAAATGTCAACAGAAT	FNHDT	TTCAATCATGATACA	MYWYRQDSGKGLRLIYY	ATGTACTGGTACCGACAGGATTCAGGGAAAGGATTGAGACTGATCTACTAT	SITEND	TCAATAACTGAAAACGAT	LQKGDLSEGYDASREKKSSFSLTVTSAQKNEMAVFL	CTTCAAAAAGGCGATCTATCTGAAGGCTATGATGCGTCTCGAGAGAAGAAGTCATCTTTTTCTCTCACTGTGACATCTGCCCAGAAGAACGAGATGGCCGTTTTTCTC	CASSIGGPQNTLYF	TGTGCCAGCAGTATTGGGGGGCCTCAAAACACCTTGTACTTT	GAGTRLSVL	GGTGCGGGCACCCGACTATCGGTGCTAG	9624	5	clonotype4_consensus_1	1	25	0.0195771	TRB:CASSIGGPQNTLYF;TRA:CAHYNVGDNSKLIW	TRB:TGTGCCAGCAGTATTGGGGGGCCTCAAAACACCTTGTACTTT;TRA:TGTGCCCATTATAATGTTGGTGACAACAGTAAGCTGATTTGG		TRB:gene
Con	11285	2505	1.00133	C2 proliferating Tex	Con_clonotype9	10+	clonotype9	CTTAGGAAGAAACCAT-1_1	TRUE	CTTAGGAAGAAACCAT-1_contig_1	TRUE	513	TRB	TRBV5		TRBJ1-4	TRBC1	TRUE	TRUE	NTKITQSPRYLILGRANKSLECEQH	AACACTAAAATTACTCAGTCACCAAGATATCTAATCCTGGGAAGAGCAAATAAGTCTTTGGAATGTGAGCAACAT	LGHNA	CTGGGACATAATGCT	MYWYKQSAEKPPELMFL	ATGTACTGGTATAAACAGAGCGCTGAGAAGCCGCCAGAGCTCATGTTTCTC	YNLKQL	TACAATCTTAAACAGTTG	IRNETVPSRFIPECPDSSKLLLHISAVDPEDSAVYF	ATTCGAAATGAGACGGTGCCCAGTCGTTTTATACCTGAATGCCCAGACAGCTCCAAGCTACTTTTACATATATCTGCCGTGGATCCAGAAGACTCAGCTGTCTATTTT	CASSQDSERLFF	TGTGCCAGCAGCCAAGACAGCGAAAGATTATTTTTC	GHGTKLSVL	GGTCATGGAACCAAGCTGTCTGTCCTGG	15198	7	clonotype9_consensus_1	1	15	0.0117463	TRB:CASSQDSERLFF	TRB:TGTGCCAGCAGCCAAGACAGCGAAAGATTATTTTTC
Con	7426	2004	1.71021	C4 terminal Tex	Con_clonotype30	2+	clonotype30	CTTAGGACAAGCGCTC-1_1	TRUE	CTTAGGACAAGCGCTC-1_contig_1	TRUE	511	TRA	TRAV13D-1		TRAJ32	TRAC	TRUE	TRUE	GQQVQQSPTSLVLQEGENAELQCNFS	GGACAGCAAGTGCAGCAGAGTCCCACGTCCTTGGTTCTGCAGGAGGGGGAAAACGCAGAGCTGCAGTGTAACTTTTCC	TSLNS	ACATCTTTGAACAGT	MQWFYQRPGGSLVSVFY	ATGCAGTGGTTTTACCAACGTCCTGGGGGAAGTCTCGTCAGCGTGTTCTAC	NPSGT	AATCCTTCTGGGACA	KQSGRLTSTTVIKERRSSLHISSSQITDSGTYL	AAGCAGAGTGGGAGACTGACATCCACAACAGTCATTAAAGAACGCCGCAGCTCTTTGCACATTTCCTCCTCCCAGATCACAGACTCAGGCACTTATCTC	CAMDGYGSSGNKLIF	TGTGCTATGGACGGTTATGGGAGCAGTGGCAACAAGCTCATCTTT	GIGTLLSVKP	GGAATTGGGACTCTGCTTTCTGTCAAGCCAA	25254	10	clonotype30_consensus_2	1	7	0.0054816	TRB:CASSRDSQDTQYF;TRA:CAMDGYGSSGNKLIF	TRB:TGTGCCAGCTCCCGGGACAGCCAAGACACCCAGTACTTT;TRA:TGTGCTATGGACGGTTATGGGAGCAGTGGCAACAAGCTCATCTTT
Con	8937	2376	1.1637	C3 proliferating Tem	Con_clonotype520	1	clonotype520	CTTAGGAGTAGAGTGC-1_1	TRUE	CTTAGGAGTAGAGTGC-1_contig_1	TRUE	580	TRB	TRBV12-1		TRBJ2-4	TRBC2	TRUE	TRUE	DSGVVQSPRHIIKEKGGRSVLTCIPI	GATTCTGGGGTTGTCCAGTCTCCAAGACACATAATCAAAGAAAAGGGAGGAAGGTCCGTTCTGACGTGTATTCCCATC	SGHSN	TCTGGACATAGCAAT	VVWYQQTLGKELKFLIQ	GTGGTCTGGTACCAGCAGACTCTGGGGAAGGAATTAAAGTTCCTTATTCAG	HYEKVE	CATTATGAAAAGGTGGAG	RDKGFLPSRFSVQQFDDYHSEMNMSALELEDSAMYF	AGAGACAAAGGATTCCTACCCAGCAGATTCTCAGTCCAACAGTTTGATGACTATCACTCTGAAATGAACATGAGTGCCTTGGAACTGGAGGACTCTGCTATGTACTTC	CASSRQGKNTLYF	TGTGCCAGCTCTCGACAGGGGAAAAACACCTTGTACTTT	GAGTRLSVL	GGTGCGGGCACCCGACTATCGGTGCTAG	39064	23	clonotype520_consensus_1	1	1	0.000783085	TRB:CASSRQGKNTLYF;TRA:CALSDSDSGTYQRF	TRB:TGTGCCAGCTCTCGACAGGGGAAAAACACCTTGTACTTT;TRA:TGTGCTCTGAGTGATAGCGATTCTGGGACTTACCAGAGGTTT
Con	14221	3249	1.16729	C2 proliferating Tex	Con_clonotype5	10+	clonotype5	CTTCTCTAGTGTTGAA-1_1	TRUE	CTTCTCTAGTGTTGAA-1_contig_1	TRUE	518	TRB	TRBV13-1		TRBJ1-6	TRBC1	TRUE	TRUE	EAAVTQSPRNKVTVTGGNVTLSCRQT	GAGGCTGCAGTCACCCAAAGCCCTAGAAACAAGGTGACAGTAACAGGAGGAAACGTGACATTGAGCTGTCGCCAGACT	NSHNY	AATAGCCACAACTAC	MYWYRQDTGHGLRLIHY	ATGTACTGGTATCGGCAGGACACTGGGCATGGGCTGAGGCTGATCCATTAC	SYGAGN	TCATATGGTGCTGGCAAC	LQIGDVPDGYKATRTTQEDFFLLLELASPSQTSLYF	CTTCAAATAGGAGATGTCCCTGATGGGTACAAGGCCACCAGAACAACGCAAGAAGACTTCTTCCTCCTGCTGGAATTGGCTTCTCCCTCTCAGACATCTTTGTACTTC	CASSGTAYNSPLYF	TGTGCCAGCAGTGGGACAGCTTATAATTCGCCCCTCTACTTT	AAGTRLTVT	GCGGCAGGCACCCGGCTCACTGTGACAG	30376	26	clonotype5_consensus_1	1	24	0.018794	TRB:CASSGTAYNSPLYF;TRA:CAASDDTNAYKVIF	TRB:TGTGCCAGCAGTGGGACAGCTTATAATTCGCCCCTCTACTTT;TRA:TGTGCTGCAAGCGATGACACAAATGCTTACAAAGTCATCTTT		TRB:gene
Con	13253	2939	1.21482	C2 proliferating Tex	Con_clonotype29	2+	clonotype29	CTTCTCTCACACCGCA-1_1	TRUE	CTTCTCTCACACCGCA-1_contig_1	TRUE	531	TRB	TRBV5		TRBJ2-4	TRBC2	TRUE	TRUE	NTKITQSPRYLILGRANKSLECEQH	AACACTAAAATTACTCAGTCACCAAGATATCTAATCCTGGGAAGAGCAAATAAGTCTTTGGAATGTGAGCAACAT	LGHNA	CTGGGACATAATGCT	MYWYKQSAEKPPELMFL	ATGTACTGGTATAAACAGAGCGCTGAGAAGCCGCCAGAGCTCATGTTTCTC	YNLKQL	TACAATCTTAAACAGTTG	IRNETVPSRFIPECPDSSKLLLHISAVDPEDSAVYF	ATTCGAAATGAGACGGTGCCCAGTCGTTTTATACCTGAATGCCCAGACAGCTCCAAGCTACTTTTACATATATCTGCCGTGGATCCAGAAGACTCAGCTGTCTATTTT	CASSQDRATGGSQNTLYF	TGTGCCAGCAGCCAAGATAGGGCGACTGGGGGAAGTCAAAACACCTTGTACTTT	GAGTRLSVL	GGTGCGGGCACCCGACTATCGGTGCTAG	27726	14	clonotype29_consensus_1	1	7	0.0054816	TRB:CASSQDRATGGSQNTLYF;TRA:CAAIASSGSWQLIF;TRA:CAMRDEGVDSNYQLIW	TRB:TGTGCCAGCAGCCAAGATAGGGCGACTGGGGGAAGTCAAAACACCTTGTACTTT;TRA:TGTGCAGCAATCGCATCTTCTGGCAGCTGGCAACTCATCTTT;TRA:TGTGCTATGAGAGATGAAGGGGTGGATAGCAACTATCAGTTGATCTGG
Con	10232	2589	1.85692	C3 proliferating Tem	Con_clonotype382	1	clonotype382	CTTGGCTCACCTCGTT-1_1	TRUE	CTTGGCTCACCTCGTT-1_contig_1	TRUE	533	TRA	TRAV4-4-DV10		TRAJ39	TRAC	TRUE	TRUE	GDQVEQSPSALSLHEGTGSALRCNFT	GGAGATCAGGTGGAGCAGAGTCCTTCAGCCCTGAGCCTCCACGAGGGAACCGGTTCTGCTCTGAGATGCAATTTTACG	TTMRA	ACCACCATGAGGGCT	VQWFQQNSRGSLINLFY	GTGCAGTGGTTCCAACAGAATTCCAGGGGCAGCCTCATCAATCTGTTCTAC	LASGT	TTGGCTTCAGGAACA	KENGRLKSTFNSKESYSTLHIRDAQLEDSGTYF	AAGGAGAATGGGAGGTTAAAGTCAACATTCAATTCTAAGGAGAGCTACAGCACCCTGCACATCAGGGATGCCCAGCTGGAGGACTCAGGCACTTACTTC	CAAEANAGAKLTF	TGTGCTGCTGAGGCGAATGCAGGTGCCAAGCTCACATTC	GGGTRLTVRP	GGAGGGGGAACAAGGTTAACGGTCAGACCCG	41654	17	clonotype382_consensus_2	1	1	0.000783085	TRB:CASSPTGGNSDYTF;TRA:CAAEANAGAKLTF	TRB:TGTGCCAGCAGCCCGACAGGGGGCAACTCCGACTACACCTTC;TRA:TGTGCTGCTGAGGCGAATGCAGGTGCCAAGCTCACATTC
Con	6286	1725	0.668151	C1 intermediate Tex	Con_clonotype87	2+	clonotype87	CTTTGCGCAACGATGG-1_1	TRUE	CTTTGCGCAACGATGG-1_contig_1	TRUE	559	TRA	TRAV12-1		TRAJ49	TRAC	TRUE	TRUE	GDSVTQTEGLVTVTEGLPVKLNCTYQ	GGAGACTCCGTGACCCAGACAGAAGGCCTGGTCACTGTCACCGAGGGGTTGCCTGTGAAGCTGAACTGCACCTATCAG	TTYLTIA	ACTACTTATTTAACTATTGCC	FFWYVQYLNEAPQVLLK	TTTTTCTGGTATGTGCAATATCTCAACGAAGCCCCTCAGGTACTCCTGAAG	SSTDNKR	AGCTCCACAGACAACAAGAGG	TEHQGFHATLHKSSSSFHLQKSSAQLSDSALYY	ACCGAGCACCAAGGGTTCCACGCCACTCTCCATAAGAGCAGCAGCTCCTTCCATCTGCAGAAGTCCTCAGCGCAGCTGTCAGACTCTGCCCTGTACTAC	CALSNTGYQNFYF	TGTGCTCTGTCGAACACGGGTTACCAGAACTTCTATTTT	GKGTSLTVIP	GGGAAAGGAACAAGTTTGACTGTCATTCCAA	11830	9	clonotype87_consensus_2	1	3	0.00234926	TRB:CASSIILANTEVFF;TRA:CALSNTGYQNFYF	TRB:TGTGCCAGCAGTATTATACTTGCAAACACAGAAGTCTTCTTT;TRA:TGTGCTCTGTCGAACACGGGTTACCAGAACTTCTATTTT		TRB:gene
Con	5487	1656	2.09586	C0 progenitor Tex	Con_clonotype253	1	clonotype253	CTTTGCGCACCTGGTG-1_1	TRUE	CTTTGCGCACCTGGTG-1_contig_1	TRUE	540	TRB	TRBV16		TRBJ1-1	TRBC1	TRUE	TRUE	NAGVIQTPRHKVTGKGQEATLWCEPI	AATGCTGGTGTCATCCAAACACCTAGGCACAAGGTGACAGGGAAGGGACAAGAAGCAACTCTGTGGTGTGAGCCAATT	SGHSA	TCAGGACATAGTGCT	VFWYRQTIVQGLEFLTY	GTTTTCTGGTACAGACAGACCATTGTGCAGGGCCTGGAGTTCCTGACTTAC	FRNQAP	TTTCGAAATCAAGCTCCT	IDDSGMPKERFSAQMPNQSHSTLKIQSTQPQDSAVYL	ATAGATGATTCAGGGATGCCCAAGGAACGATTCTCAGCTCAGATGCCCAATCAGTCGCACTCAACTCTGAAGATCCAGAGCACGCAACCCCAGGACTCAGCGGTGTATCTT	CASSPWGEVFF	TGTGCAAGCAGCCCCTGGGGAGAAGTCTTCTTT	GKGTRLTVV	GGTAAAGGAACCAGACTCACAGTTGTAG	48704	36	clonotype253_consensus_1	1	1	0.000783085	TRB:CASSPWGEVFF;TRA:CALEAYNNAGAKLTF	TRB:TGTGCAAGCAGCCCCTGGGGAGAAGTCTTCTTT;TRA:TGTGCACTGGAGGCTTATAATAATGCAGGTGCCAAGCTCACATTC
Con	2588	1120	2.97527	C2 proliferating Tex	Con_clonotype8	10+	clonotype8	GAAACTCAGACATAAC-1_1	TRUE	GAAACTCAGACATAAC-1_contig_1	TRUE	571	TRA	TRAV16N		TRAJ22	TRAC	TRUE	TRUE	AQKVTQTQTSISVVEKTTVTMDCVYE	GCCCAGAAGGTAACACAGACTCAGACTTCAATTTCTGTGGTGGAGAAGACAACGGTGACAATGGACTGTGTGTATGAA	TRDSSYF	ACCCGGGACAGTTCTTACTTC	LFWYKQTASGEIVFLIR	TTATTCTGGTACAAGCAAACAGCAAGTGGGGAAATAGTTTTCCTTATTCGT	QDSYKKEN	CAGGACTCTTACAAAAAGGAAAAT	ATVGHYSLNFQKPKSSIGLIITATQIEDSAVYF	GCAACAGTGGGTCATTATTCTCTGAACTTTCAGAAGCCAAAAAGTTCCATCGGACTCATCATCACCGCCACACAGATTGAGGACTCAGCAGTATATTTC	CAMRESLASSGSWQLIF	TGTGCTATGAGAGAGTCCCTTGCATCTTCTGGCAGCTGGCAACTCATCTTT	GSGTQLTVMP	GGATCTGGAACCCAACTGACAGTTATGCCTG	5826	2	clonotype8_consensus_2	1	16	0.0125294	TRB:CASSRDSQAPLF;TRA:CAMRESLASSGSWQLIF	TRB:TGTGCCAGCAGCCGGGACAGCCAGGCTCCGCTTTTT;TRA:TGTGCTATGAGAGAGTCCCTTGCATCTTCTGGCAGCTGGCAACTCATCTTT		TRB:gene
Con	7418	1876	1.30763	C4 terminal Tex	Con_clonotype2	10+	clonotype2	GAAACTCCAGTAAGCG-1_1	TRUE	GAAACTCCAGTAAGCG-1_contig_1	TRUE	513	TRB	TRBV5		TRBJ1-4	TRBC1	TRUE	TRUE	NTKITQSPRYLILGRANKSLECEQH	AACACTAAAATTACTCAGTCACCAAGATATCTAATCCTGGGAAGAGCAAATAAGTCTTTGGAATGTGAGCAACAT	LGHNA	CTGGGACATAATGCT	MYWYKQSAEKPPELMFL	ATGTACTGGTATAAACAGAGCGCTGAGAAGCCGCCAGAGCTCATGTTTCTC	YNLKQL	TACAATCTTAAACAGTTG	IRNETVPSRFIPECPDSSKLLLHISAVDPEDSAVYF	ATTCGAAATGAGACGGTGCCCAGTCGTTTTATACCTGAATGCCCAGACAGCTCCAAGCTACTTTTACATATATCTGCCGTGGATCCAGAAGACTCAGCTGTCTATTTT	CASSQDSERLFF	TGTGCCAGCAGCCAAGACAGCGAAAGATTATTTTTC	GHGTKLSVL	GGTCATGGAACCAAGCTGTCTGTCCTGG	34236	14	clonotype2_consensus_1	1	29	0.0227095	TRB:CASSQDSERLFF;TRA:CAMREGLGTNAYKVIF	TRB:TGTGCCAGCAGCCAAGACAGCGAAAGATTATTTTTC;TRA:TGTGCTATGAGAGAGGGCTTGGGGACAAATGCTTACAAAGTCATCTTT
Con	14182	2911	1.1846	C4 terminal Tex	Con_clonotype1	10+	clonotype1	GAAATGATCACAACGT-1_1	TRUE	GAAATGATCACAACGT-1_contig_1	TRUE	513	TRB	TRBV5		TRBJ1-4	TRBC1	TRUE	TRUE	NTKITQSPRYLILGRANKSLECEQH	AACACTAAAATTACTCAGTCACCAAGATATCTAATCCTGGGAAGAGCAAATAAGTCTTTGGAATGTGAGCAACAT	LGHNA	CTGGGACATAATGCT	MYWYKQSAEKPPELMFL	ATGTACTGGTATAAACAGAGCGCTGAGAAGCCGCCAGAGCTCATGTTTCTC	YNLKQL	TACAATCTTAAACAGTTG	IRNETVPSRFIPECPDSSKLLLHISAVDPEDSAVYF	ATTCGAAATGAGACGGTGCCCAGTCGTTTTATACCTGAATGCCCAGACAGCTCCAAGCTACTTTTACATATATCTGCCGTGGATCCAGAAGACTCAGCTGTCTATTTT	CASSQDSERLFF	TGTGCCAGCAGCCAAGACAGCGAAAGATTATTTTTC	GHGTKLSVL	GGTCATGGAACCAAGCTGTCTGTCCTGG	46936	22	clonotype1_consensus_1	1	92	0.0720439	TRB:CASSQDSERLFF;TRA:CAMREGLGTNAYKVIF	TRB:TGTGCCAGCAGCCAAGACAGCGAAAGATTATTTTTC;TRA:TGTGCTATGAGAGAGGGCTTGGGGACAAATGCTTACAAAGTCATCTTT
Con	9004	2364	1.03287	C4 terminal Tex	Con_clonotype2	10+	clonotype2	GAAATGATCTAACTCT-1_1	TRUE	GAAATGATCTAACTCT-1_contig_1	TRUE	513	TRB	TRBV5		TRBJ1-4	TRBC1	TRUE	TRUE	NTKITQSPRYLILGRANKSLECEQH	AACACTAAAATTACTCAGTCACCAAGATATCTAATCCTGGGAAGAGCAAATAAGTCTTTGGAATGTGAGCAACAT	LGHNA	CTGGGACATAATGCT	MYWYKQSAEKPPELMFL	ATGTACTGGTATAAACAGAGCGCTGAGAAGCCGCCAGAGCTCATGTTTCTC	YNLKQL	TACAATCTTAAACAGTTG	IRNETVPSRFIPECPDSSKLLLHISAVDPEDSAVYF	ATTCGAAATGAGACGGTGCCCAGTCGTTTTATACCTGAATGCCCAGACAGCTCCAAGCTACTTTTACATATATCTGCCGTGGATCCAGAAGACTCAGCTGTCTATTTT	CASSQDSERLFF	TGTGCCAGCAGCCAAGACAGCGAAAGATTATTTTTC	GHGTKLSVL	GGTCATGGAACCAAGCTGTCTGTCCTGG	49144	15	clonotype2_consensus_1	1	29	0.0227095	TRB:CASSQDSERLFF;TRA:CAMREGLGTNAYKVIF	TRB:TGTGCCAGCAGCCAAGACAGCGAAAGATTATTTTTC;TRA:TGTGCTATGAGAGAGGGCTTGGGGACAAATGCTTACAAAGTCATCTTT
Con	9445	2253	1.22816	C2 proliferating Tex	Con_clonotype8	10+	clonotype8	GAACATCAGCAGGCTA-1_1	TRUE	GAACATCAGCAGGCTA-1_contig_1	TRUE	712	TRB	TRBV19		TRBJ1-5	TRBC1	TRUE	TRUE	GGIITQTPKFLIGQEGQKLTLKCQQN	GGTGGCATCATTACTCAGACACCCAAATTCCTGATTGGTCAGGAAGGGCAAAAACTGACCTTGAAATGTCAACAGAAT	FNHDT	TTCAATCATGATACA	MYWYRQDSGKGLRLIYY	ATGTACTGGTACCGACAGGATTCAGGGAAAGGATTGAGACTGATCTACTAT	SITEND	TCAATAACTGAAAACGAT	LQKGDLSEGYDASREKKSSFSLTVTSAQKNEMAVFL	CTTCAAAAAGGCGATCTATCTGAAGGCTATGATGCGTCTCGAGAGAAGAAGTCATCTTTTTCTCTCACTGTGACATCTGCCCAGAAGAACGAGATGGCCGTTTTTCTC	CASSRDSQAPLF	TGTGCCAGCAGCCGGGACAGCCAGGCTCCGCTTTTT	GEGTRLSVL	GGAGAGGGGACTCGACTCTCTGTTCTAG	23904	11	clonotype8_consensus_1	1	16	0.0125294	TRB:CASSRDSQAPLF;TRA:CAMRESLASSGSWQLIF	TRB:TGTGCCAGCAGCCGGGACAGCCAGGCTCCGCTTTTT;TRA:TGTGCTATGAGAGAGTCCCTTGCATCTTCTGGCAGCTGGCAACTCATCTTT		TRB:gene
Con	9244	2409	1.34141	C3 proliferating Tem	Con_clonotype48	2+	clonotype48	GAACCTACAAAGTCAA-1_1	TRUE	GAACCTACAAAGTCAA-1_contig_1	TRUE	722	TRA	TRAV9D-3		TRAJ7	TRAC	TRUE	TRUE	AQSVTQPDARVTVSEGASLQLRCKYS	GCTCAGTCAGTGACGCAGCCCGATGCTCGCGTCACTGTCTCTGAAGGAGCCTCTCTGCAGCTGAGATGCAAGTATTCC	YFGTPY	TACTTTGGGACACCTTAT	LFWYVQYPRQGLQLLLK	CTGTTCTGGTATGTCCAGTACCCGCGGCAGGGGCTGCAGCTGCTCCTCAAG	YYPGDPVV	TACTATCCAGGAGACCCAGTGGTT	QGVNGFEAEFSKSNSSFHLRKASVHWSDWAVYF	CAAGGAGTGAATGGCTTTGAGGCTGAGTTCAGCAAGAGTAACTCTTCCTTCCACCTGCGGAAAGCCTCTGTGCACTGGAGCGACTGGGCTGTGTACTTC	CAVREDYSNNRLTL	TGTGCTGTGAGGGAGGACTACAGCAACAACAGACTTACTTTG	GKGTQVVVLP	GGGAAGGGAACCCAGGTGGTGGTGTTACCAA	19146	9	clonotype48_consensus_3	2	4	0.00313234	TRB:CASSQQGAGAPLF;TRA:CAASANSAGNKLTF;TRA:CAVREDYSNNRLTL	TRB:TGTGCCAGCAGCCAACAGGGGGCTGGAGCTCCGCTTTTT;TRA:TGTGCTGCAAGTGCTAACAGTGCAGGGAACAAGCTAACTTTT;TRA:TGTGCTGTGAGGGAGGACTACAGCAACAACAGACTTACTTTG
Con	10193	2692	1.98175	C3 proliferating Tem	Con_clonotype386	1	clonotype386	GAACCTAGTCTCGTTC-1_1	TRUE	GAACCTAGTCTCGTTC-1_contig_1	TRUE	714	TRB	TRBV2	TRBD1	TRBJ1-1	TRBC1	TRUE	TRUE	DPKIIQKPKYLVAVTGSEKILICEQY	GACCCGAAAATTATCCAGAAACCAAAATATCTGGTGGCAGTCACAGGGAGCGAAAAAATCCTGATATGCGAACAGTAT	LGHNA	CTAGGCCACAATGCT	MYWYRQSAKKPLEFMFS	ATGTATTGGTATAGACAAAGTGCTAAGAAGCCTCTAGAGTTCATGTTTTCC	YSYQKL	TACAGCTATCAAAAACTT	MDNQTASSRFQPQSSKKNHLDLQITALKPDDSATYF	ATGGACAATCAGACTGCCTCAAGTCGCTTCCAACCTCAAAGTTCAAAGAAAAACCATTTAGACCTTCAGATCACAGCTCTAAAGCCTGATGACTCGGCCACATACTTC	CASSQVDRGLTEVFF	TGTGCCAGCAGCCAAGTCGACAGGGGGCTGACAGAAGTCTTCTTT	GKGTRLTVV	GGTAAAGGAACCAGACTCACAGTTGTAG	13328	7	clonotype386_consensus_1	1	1	0.000783085	TRB:CASSQVDRGLTEVFF;TRA:CAITGYQNFYF	TRB:TGTGCCAGCAGCCAAGTCGACAGGGGGCTGACAGAAGTCTTCTTT;TRA:TGTGCTATAACGGGTTACCAGAACTTCTATTTT
Con	28486	4760	0.684547	C2 proliferating Tex	Con_clonotype3	10+	clonotype3	GAACCTATCAACGCTA-1_1	TRUE	GAACCTATCAACGCTA-1_contig_1	TRUE	562	TRB	TRBV12-2+TRBV13-2	TRBD1	TRBJ2-1	TRBC2	TRUE	TRUE	EAAVTQSPRNKVAVTGGKVTLSCNQT	GAGGCTGCAGTCACCCAAAGCCCAAGAAACAAGGTGGCAGTAACAGGAGGAAAGGTGACATTGAGCTGTAATCAGACT	NNHNN	AATAACCACAACAAC	MYWYRQDTGHGLRLIHY	ATGTACTGGTATCGGCAGGACACGGGGCATGGGCTGAGGCTGATCCATTAT	SYGAGS	TCATATGGTGCTGGCAGC	TEKGDIPDGYKASRPSQENFSLILELATPSQTSVYF	ACTGAGAAAGGAGATATCCCTGATGGATACAAGGCCTCCAGACCAAGCCAAGAGAACTTCTCCCTCATTCTGGAGTTGGCTACCCCCTCTCAGACATCAGTGTACTTC	CASGGQGAEQFF	TGTGCCAGCGGTGGACAGGGTGCTGAGCAGTTCTTC	GPGTRLTVL	GGACCAGGGACACGACTCACCGTCCTAG	36674	16	clonotype3_consensus_1	1	26	0.0203602	TRB:CASGGQGAEQFF;TRA:CAGITGSGGKLTL;TRA:CAVSGATGYQNFYF	TRB:TGTGCCAGCGGTGGACAGGGTGCTGAGCAGTTCTTC;TRA:TGCGCAGGCATTACTGGCAGTGGTGGAAAACTCACTTTG;TRA:TGCGCAGTCAGTGGGGCCACGGGTTACCAGAACTTCTATTTT
Con	4490	1639	0.890869	C3 proliferating Tem	Con_clonotype283	1	clonotype283	GAACCTATCCTGTACC-1_1	TRUE	GAACCTATCCTGTACC-1_contig_1	TRUE	550	TRA	TRAV19		TRAJ49	TRAC	TRUE	TRUE	GQQVKQSSPSLTVQEGGISILNCDYE	GGCCAGCAAGTTAAACAAAGCTCTCCATCGCTGACTGTTCAAGAGGGAGGGATATCGATCCTGAATTGTGACTACGAG	NDMFDY	AATGATATGTTTGACTAT	FAWYKKYPDNSPTLLIS	TTTGCCTGGTACAAAAAATACCCTGACAACAGCCCCACACTCCTGATATCC	VRSNVDK	GTACGCTCAAATGTGGATAAG	REDGRLTVFLNKSGKHFSLHITASQPEDTAVYL	AGGGAAGACGGAAGACTCACAGTTTTCTTGAACAAAAGCGGCAAACACTTCTCACTGCACATCACAGCCTCCCAGCCTGAAGACACAGCAGTGTACCTC	CAAGNTGYQNFYF	TGCGCAGCAGGGAACACGGGTTACCAGAACTTCTATTTT	GKGTSLTVIP	GGGAAAGGAACAAGTTTGACTGTCATTCCAA	23104	7	clonotype283_consensus_2	1	1	0.000783085	TRB:CASSARTLSGNTLYF;TRA:CAAGNTGYQNFYF;TRA:CILRVAESQGGSAKLIF	TRB:TGTGCCAGCAGTGCCCGGACACTTTCTGGAAATACGCTCTATTTT;TRA:TGCGCAGCAGGGAACACGGGTTACCAGAACTTCTATTTT;TRA:TGTATCCTGAGAGTAGCTGAGAGTCAAGGAGGGTCTGCGAAGCTCATCTTT		TRB:gene
Con	20047	3644	0.962738	C2 proliferating Tex	Con_clonotype20	2+	clonotype20	GAACGGAGTCCAGTTA-1_1	TRUE	GAACGGAGTCCAGTTA-1_contig_1	TRUE	550	TRB	TRBV10		TRBJ1-3	TRBC1	TRUE	TRUE	ETAVFQTPNYHVTQVGNEVSFNCKQT	GAGACGGCTGTTTTCCAGACTCCAAACTATCATGTCACACAGGTGGGAAATGAAGTGTCTTTCAATTGTAAGCAAACT	LGHDT	CTGGGCCACGATACT	MYWYKQDSKKLLKIMFS	ATGTATTGGTACAAGCAAGACTCTAAGAAATTGCTGAAGATTATGTTTAGC	YNNKQL	TACAATAATAAGCAACTC	IVNETVPRRFSPQSSDKAHLNLRIKSVEPEDSAVYL	ATTGTAAACGAAACAGTTCCAAGGCGCTTCTCACCTCAGTCTTCAGATAAAGCTCATTTGAATCTTCGAATCAAGTCTGTAGAGCCGGAGGACTCTGCTGTGTATCTC	CASSYGTGPSGNTLYF	TGTGCCAGCAGCTACGGGACAGGCCCTTCTGGAAATACGCTCTATTTT	GEGSRLIVV	GGAGAAGGAAGCCGGCTCATTGTTGTAG	34476	16	clonotype20_consensus_1	1	9	0.00704777	TRB:CASSYGTGPSGNTLYF;TRA:CAASRGAGNTGKLIF	TRB:TGTGCCAGCAGCTACGGGACAGGCCCTTCTGGAAATACGCTCTATTTT;TRA:TGTGCTGCAAGTAGGGGGGCAGGCAATACCGGAAAACTCATCTTT
Con	9288	2422	1.22739	C3 proliferating Tem	Con_clonotype473	1	clonotype473	GAATGAAGTCGCGGTT-1_1	TRUE	GAATGAAGTCGCGGTT-1_contig_1	TRUE	534	TRB	TRBV17		TRBJ2-1	TRBC2	TRUE	TRUE	DTTVKQNPRYKLARVGKPVNLICSQT	GATACTACGGTTAAGCAGAACCCAAGATACAAGCTTGCAAGAGTTGGAAAACCAGTGAATTTGATCTGTTCTCAGACT	MNHDT	ATGAATCATGATACC	MYWYQKKPNQAPKLLLF	ATGTACTGGTACCAAAAGAAGCCAAACCAAGCACCAAAGCTTCTTCTTTTC	YYDKIL	TACTATGATAAGATTTTG	NREADTFEKFQSSRPNNSFCSLYIGSAGLEYSAMYL	AACAGGGAAGCTGACACTTTTGAGAAGTTCCAATCCAGTCGGCCTAACAATTCTTTCTGCTCTCTCTACATTGGCTCTGCAGGCCTAGAGTATTCTGCCATGTACCTC	CASSRDPAGGNYAEQFF	TGTGCTAGCAGTAGAGATCCGGCTGGGGGTAACTATGCTGAGCAGTTCTTC	GPGTRLTVL	GGACCAGGGACACGACTCACCGTCCTAG	59674	25	clonotype473_consensus_1	1	1	0.000783085	TRB:CASSRDPAGGNYAEQFF;TRA:CAALSGANTGKLTF	TRB:TGTGCTAGCAGTAGAGATCCGGCTGGGGGTAACTATGCTGAGCAGTTCTTC;TRA:TGTGCAGCACTCTCTGGAGCTAACACTGGAAAGCTCACGTTT
Con	4517	1635	3.07726	C4 terminal Tex	Con_clonotype6	10+	clonotype6	GAATGAAGTCTAACGT-1_1	TRUE	GAATGAAGTCTAACGT-1_contig_1	TRUE	568	TRB	TRBV12-2		TRBJ2-7	TRBC2	TRUE	TRUE	NSGVVQSPRYIIKGKGERSILKCIPI	AATTCTGGGGTTGTCCAGTCTCCAAGATACATAATCAAAGGAAAGGGAGAAAGGTCCATTCTAAAATGTATTCCCATC	SGHLS	TCTGGACATCTCTCT	VAWYQQTQGQELKFFIQ	GTGGCCTGGTATCAACAGACTCAGGGGCAGGAACTAAAGTTCTTCATTCAG	HYDKME	CATTATGATAAAATGGAG	RDKGNLPSRFSVQQFDDYHSEMNMSALELEDSAVYF	AGAGATAAAGGAAACCTGCCCAGCAGATTCTCAGTCCAACAGTTTGATGACTATCACTCTGAGATGAACATGAGTGCCTTGGAGCTAGAGGACTCTGCCGTGTACTTC	CASSRDSYEQYF	TGTGCCAGCTCCCGGGACTCTTATGAACAGTACTTC	GPGTRLTVL	GGTCCCGGCACCAGGCTCACGGTTTTAG	10924	7	clonotype6_consensus_1	2	23	0.018011	TRB:CASSRDSYEQYF;TRA:CAAEGDMGYKLTF	TRB:TGTGCCAGCTCCCGGGACTCTTATGAACAGTACTTC;TRA:TGTGCTGCTGAGGGGGACATGGGCTACAAACTTACCTTC
Con	10498	2487	0.943037	C2 proliferating Tex	Con_clonotype117	2+	clonotype117	GAATGAATCGGCATCG-1_1	TRUE	GAATGAATCGGCATCG-1_contig_1	TRUE	519	TRB	TRBV5		TRBJ2-4	TRBC2	TRUE	TRUE	NTKITQSPRYLILGRANKSLECEQH	AACACTAAAATTACTCAGTCACCAAGATATCTAATCCTGGGAAGAGCAAATAAGTCTTTGGAATGTGAGCAACAT	LGHNA	CTGGGACATAATGCT	MYWYKQSAEKPPELMFL	ATGTACTGGTATAAACAGAGCGCTGAGAAGCCGCCAGAGCTCATGTTTCTC	YNLKQL	TACAATCTTAAACAGTTG	IRNETVPSRFIPECPDSSKLLLHISAVDPEDSAVYF	ATTCGAAATGAGACGGTGCCCAGTCGTTTTATACCTGAATGCCCAGACAGCTCCAAGCTACTTTTACATATATCTGCCGTGGATCCAGAAGACTCAGCTGTCTATTTT	CASSPPGGANTLYF	TGTGCCAGCAGCCCCCCTGGGGGGGCCAACACCTTGTACTTT	GAGTRLSVL	GGTGCGGGCACCCGACTATCGGTGCTAG	41200	18	clonotype117_consensus_1	1	2	0.00156617	TRB:CASSPPGGANTLYF;TRA:CAAADYSNNRLTL	TRB:TGTGCCAGCAGCCCCCCTGGGGGGGCCAACACCTTGTACTTT;TRA:TGTGCAGCAGCGGACTACAGCAACAACAGACTTACTTTG
Con	13903	2929	1.33784	C2 proliferating Tex	Con_clonotype1	10+	clonotype1	GACACGCTCTGGTTCC-1_1	TRUE	GACACGCTCTGGTTCC-1_contig_1	TRUE	513	TRB	TRBV5		TRBJ1-4	TRBC1	TRUE	TRUE	NTKITQSPRYLILGRANKSLECEQH	AACACTAAAATTACTCAGTCACCAAGATATCTAATCCTGGGAAGAGCAAATAAGTCTTTGGAATGTGAGCAACAT	LGHNA	CTGGGACATAATGCT	MYWYKQSAEKPPELMFL	ATGTACTGGTATAAACAGAGCGCTGAGAAGCCGCCAGAGCTCATGTTTCTC	YNLKQL	TACAATCTTAAACAGTTG	IRNETVPSRFIPECPDSSKLLLHISAVDPEDSAVYF	ATTCGAAATGAGACGGTGCCCAGTCGTTTTATACCTGAATGCCCAGACAGCTCCAAGCTACTTTTACATATATCTGCCGTGGATCCAGAAGACTCAGCTGTCTATTTT	CASSQDSERLFF	TGTGCCAGCAGCCAAGACAGCGAAAGATTATTTTTC	GHGTKLSVL	GGTCATGGAACCAAGCTGTCTGTCCTGG	24902	10	clonotype1_consensus_1	1	92	0.0720439	TRB:CASSQDSERLFF;TRA:CAMREGLGTNAYKVIF	TRB:TGTGCCAGCAGCCAAGACAGCGAAAGATTATTTTTC;TRA:TGTGCTATGAGAGAGGGCTTGGGGACAAATGCTTACAAAGTCATCTTT
Con	8476	2424	1.25059	C2 proliferating Tex	Con_clonotype425	1	clonotype425	GACAGAGAGGCGCTCT-1_1	TRUE	GACAGAGAGGCGCTCT-1_contig_1	TRUE	520	TRB	TRBV14		TRBJ2-4	TRBC2	TRUE	TRUE	EAGVTQSPRYAVLQEGQAVSFWCDPI	GAAGCTGGAGTCACCCAGTCTCCCAGATATGCAGTCCTACAGGAAGGGCAAGCTGTTTCCTTTTGGTGTGACCCTATT	SGHDT	TCTGGACATGATACC	LYWYQQPRDQGPQLLVY	CTTTACTGGTATCAGCAGCCCAGAGACCAGGGGCCCCAGCTTCTAGTTTAC	FRDEAV	TTTCGGGATGAGGCTGTT	IDNSQLPSDRFSAVRPKGTNSTLKIQSAKQGDTATYL	ATAGATAATTCACAGTTGCCCTCGGATCGATTTTCTGCTGTGAGGCCTAAAGGAACTAACTCCACTCTCAAGATCCAGTCTGCAAAGCAGGGCGACACAGCCACCTATCTC	CASSRRTSQNTLYF	TGTGCCAGCAGTCGCCGGACTAGTCAAAACACCTTGTACTTT	GAGTRLSVL	GGTGCGGGCACCCGACTATCGGTGCTAG	45402	26	clonotype425_consensus_1	1	1	0.000783085	TRB:CASSRRTSQNTLYF;TRA:CAASGTSGSWQLIF	TRB:TGTGCCAGCAGTCGCCGGACTAGTCAAAACACCTTGTACTTT;TRA:TGTGCAGCAAGTGGGACTTCTGGCAGCTGGCAACTCATCTTT
Con	7328	2122	0.982533	C3 proliferating Tem	Con_clonotype355	1	clonotype355	GACAGAGCATCGATGT-1_1	TRUE	GACAGAGCATCGATGT-1_contig_1	TRUE	515	TRB	TRBV26		TRBJ2-4	TRBC2	TRUE	TRUE	NSKVIQTPRYLVKGQGQKAKMRCIPE	AATTCAAAAGTCATTCAGACTCCAAGATATCTGGTGAAAGGGCAAGGACAAAAAGCAAAGATGAGGTGTATCCCTGAA	KGHPV	AAGGGACATCCAGTT	VFWYQQNKNNEFKFLIN	GTATTCTGGTATCAACAAAATAAGAACAATGAGTTTAAATTTTTGATTAAC	FQNQEV	TTTCAGAATCAAGAAGTT	LQQIDMTEKRFSAECPSNSPCSLEIQSSEAGDSALYL	CTTCAGCAAATAGACATGACTGAAAAACGATTCTCTGCTGAGTGTCCTTCAAACTCACCTTGCAGCCTAGAAATTCAGTCCTCTGAGGCAGGAGACTCAGCACTGTACCTC	CASSPGQQNTLYF	TGTGCCAGCAGTCCCGGGCAGCAAAACACCTTGTACTTT	GAGTRLSVL	GGTGCGGGCACCCGACTATCGGTGCTAG	18242	7	clonotype355_consensus_1	1	1	0.000783085	TRB:CASSPGQQNTLYF;TRA:CAVSAWNYGSSGNKLIF	TRB:TGTGCCAGCAGTCCCGGGCAGCAAAACACCTTGTACTTT;TRA:TGTGCTGTGAGCGCGTGGAATTATGGGAGCAGTGGCAACAAGCTCATCTTT
Con	10355	2754	2.35635	C2 proliferating Tex	Con_clonotype130	2+	clonotype130	GACCTGGCACGAAATA-1_1	TRUE	GACCTGGCACGAAATA-1_contig_1	TRUE	517	TRB	TRBV14		TRBJ1-6	TRBC1	TRUE	TRUE	EAGVTQSPRYAVLQEGQAVSFWCDPI	GAAGCTGGAGTCACCCAGTCTCCCAGATATGCAGTCCTACAGGAAGGGCAAGCTGTTTCCTTTTGGTGTGACCCTATT	SGHDT	TCTGGACATGATACC	LYWYQQPRDQGPQLLVY	CTTTACTGGTATCAGCAGCCCAGAGACCAGGGGCCCCAGCTTCTAGTTTAC	FRDEAV	TTTCGGGATGAGGCTGTT	IDNSQLPSDRFSAVRPKGTNSTLKIQSAKQGDTATYL	ATAGATAATTCACAGTTGCCCTCGGATCGATTTTCTGCTGTGAGGCCTAAAGGAACTAACTCCACTCTCAAGATCCAGTCTGCAAAGCAGGGCGACACAGCCACCTATCTC	CASGTAYNSPLYF	TGTGCCAGTGGGACAGCCTATAATTCGCCCCTCTACTTT	AAGTRLTVT	GCGGCAGGCACCCGGCTCACTGTGACAG	24650	18	clonotype130_consensus_1	1	2	0.00156617	TRB:CASGTAYNSPLYF;TRA:CAAGGDSNYQLIW;TRA:CALSSGGSNAKLTF	TRB:TGTGCCAGTGGGACAGCCTATAATTCGCCCCTCTACTTT;TRA:TGTGCTGCAGGGGGGGATAGCAACTATCAGTTGATCTGG;TRA:TGTGCTCTGAGTTCTGGAGGAAGCAATGCAAAGCTAACCTTC
Con	9362	2561	0.8652	C2 proliferating Tex	Con_clonotype94	2+	clonotype94	GACGCGTTCCTCAATT-1_1	TRUE	GACGCGTTCCTCAATT-1_contig_1	TRUE	565	TRB	TRBV12-1		TRBJ2-4	TRBC2	TRUE	TRUE	DSGVVQSPRHIIKEKGGRSVLTCIPI	GATTCTGGGGTTGTCCAGTCTCCAAGACACATAATCAAAGAAAAGGGAGGAAGGTCCGTTCTGACGTGTATTCCCATC	SGHSN	TCTGGACATAGCAAT	VVWYQQTLGKELKFLIQ	GTGGTCTGGTACCAGCAGACTCTGGGGAAGGAATTAAAGTTCCTTATTCAG	HYEKVE	CATTATGAAAAGGTGGAG	RDKGFLPSRFSVQQFDDYHSEMNMSALELEDSAMYF	AGAGACAAAGGATTCCTACCCAGCAGATTCTCAGTCCAACAGTTTGATGACTATCACTCTGAAATGAACATGAGTGCCTTGGAACTGGAGGACTCTGCTATGTACTTC	CASSGVNTLYF	TGTGCCAGCTCAGGGGTAAACACCTTGTACTTT	GAGTRLSVL	GGTGCGGGCACCCGACTATCGGTGCTAG	23470	9	clonotype94_consensus_1	1	3	0.00234926	TRB:CASSGVNTLYF;TRA:CALGNNNNAPRF	TRB:TGTGCCAGCTCAGGGGTAAACACCTTGTACTTT;TRA:TGTGCTTTGGGCAATAACAACAATGCCCCACGATTT
Con	10406	2507	1.74899	C3 proliferating Tem	Con_clonotype81	2+	clonotype81	GACGGCTAGGAGTTGC-1_1	TRUE	GACGGCTAGGAGTTGC-1_contig_1	TRUE	701	TRB	TRBV19		TRBJ1-5	TRBC1	TRUE	TRUE	GGIITQTPKFLIGQEGQKLTLKCQQN	GGTGGCATCATTACTCAGACACCCAAATTCCTGATTGGTCAGGAAGGGCAAAAACTGACCTTGAAATGTCAACAGAAT	FNHDT	TTCAATCATGATACA	MYWYRQDSGKGLRLIYY	ATGTACTGGTACCGACAGGATTCAGGGAAAGGATTGAGACTGATCTACTAT	SITEND	TCAATAACTGAAAACGAT	LQKGDLSEGYDASREKKSSFSLTVTSAQKNEMAVFL	CTTCAAAAAGGCGATCTATCTGAAGGCTATGATGCGTCTCGAGAGAAGAAGTCATCTTTTTCTCTCACTGTGACATCTGCCCAGAAGAACGAGATGGCCGTTTTTCTC	CASSRDSQAPLF	TGTGCCAGCAGCCGGGACAGCCAGGCTCCGCTTTTT	GEGTRLSVL	GGAGAGGGGACTCGACTCTCTGTTCTAG	36180	14	clonotype81_consensus_1	1	3	0.00234926	TRB:CASSRDSQAPLF;TRA:CAMRESLASSGSWQLIF	TRB:TGTGCCAGCAGCCGGGACAGCCAGGCTCCGCTTTTT;TRA:TGTGCTATGAGAGAGTCCCTTGCATCTTCTGGCAGCTGGCAACTCATCTTT		TRB:gene
Con	6258	1702	2.14126	C4 terminal Tex	Con_clonotype16	10+	clonotype16	GACGGCTAGTACACCT-1_1	TRUE	GACGGCTAGTACACCT-1_contig_1	TRUE	518	TRB	TRBV13-1		TRBJ1-5	TRBC1	TRUE	TRUE	EAAVTQSPRNKVTVTGGNVTLSCRQT	GAGGCTGCAGTCACCCAAAGCCCTAGAAACAAGGTGACAGTAACAGGAGGAAACGTGACATTGAGCTGTCGCCAGACT	NSHNY	AATAGCCACAACTAC	MYWYRQDTGHGLRLIHY	ATGTACTGGTATCGGCAGGACACTGGGCATGGGCTGAGGCTGATCCATTAC	SYGAGN	TCATATGGTGCTGGCAAC	LQIGDVPDGYKATRTTQEDFFLLLELASPSQTSLYF	CTTCAAATAGGAGATGTCCCTGATGGGTACAAGGCCACCAGAACAACGCAAGAAGACTTCTTCCTCCTGCTGGAATTGGCTTCTCCCTCTCAGACATCTTTGTACTTC	CASSASGYNQAPLF	TGTGCCAGCAGTGCCTCAGGGTACAACCAGGCTCCGCTTTTT	GEGTRLSVL	GGAGAGGGGACTCGACTCTCTGTTCTAG	16214	5	clonotype16_consensus_1	1	10	0.00783085	TRB:CASSASGYNQAPLF;TRA:CVLTSDSNYQLIW	TRB:TGTGCCAGCAGTGCCTCAGGGTACAACCAGGCTCCGCTTTTT;TRA:TGTGTTTTGACCTCGGATAGCAACTATCAGTTGATCTGG		TRB:gene
Con	9630	2107	1.40187	C5 early active T	Con_clonotype398	1	clonotype398	GACGGCTCACGCCAGT-1_1	TRUE	GACGGCTCACGCCAGT-1_contig_1	TRUE	528	TRB	TRBV17		TRBJ2-3	TRBC2	TRUE	TRUE	DTTVKQNPRYKLARVGKPVNLICSQT	GATACTACGGTTAAGCAGAACCCAAGATACAAGCTTGCAAGAGTTGGAAAACCAGTGAATTTGATCTGTTCTCAGACT	MNHDT	ATGAATCATGATACC	MYWYQKKPNQAPKLLLF	ATGTACTGGTACCAAAAGAAGCCAAACCAAGCACCAAAGCTTCTTCTTTTC	YYDKIL	TACTATGATAAGATTTTG	NREADTFEKFQSSRPNNSFCSLYIGSAGLEYSAMYL	AACAGGGAAGCTGACACTTTTGAGAAGTTCCAATCCAGTCGGCCTAACAATTCTTTCTGCTCTCTCTACATTGGCTCTGCAGGCCTAGAGTATTCTGCCATGTACCTC	CASSRGTASAETLYF	TGTGCTAGCAGTAGAGGGACAGCTAGTGCAGAAACGCTGTATTTT	GSGTRLTVL	GGCTCAGGAACCAGACTGACTGTTCTCG	56930	25	clonotype398_consensus_1	1	1	0.000783085	TRB:CASSRGTASAETLYF;TRA:CAVSRDSGTYQRF	TRB:TGTGCTAGCAGTAGAGGGACAGCTAGTGCAGAAACGCTGTATTTT;TRA:TGTGCTGTGAGCAGGGATTCTGGGACTTACCAGAGGTTT
Con	5055	1744	0.98912	C3 proliferating Tem	Con_clonotype174	2+	clonotype174	GACGTTAAGCCCAATT-1_1	TRUE	GACGTTAAGCCCAATT-1_contig_1	TRUE	563	TRB	TRBV12-2+TRBV13-2	TRBD1	TRBJ1-3	TRBC1	TRUE	TRUE	EAAVTQSPRNKVAVTGGKVTLSCNQT	GAGGCTGCAGTCACCCAAAGCCCAAGAAACAAGGTGGCAGTAACAGGAGGAAAGGTGACATTGAGCTGTAATCAGACT	NNHNN	AATAACCACAACAAC	MYWYRQDTGHGLRLIHY	ATGTACTGGTATCGGCAGGACACGGGGCATGGGCTGAGGCTGATCCATTAT	SYGAGS	TCATATGGTGCTGGCAGC	TEKGDIPDGYKASRPSQENFSLILELATPSQTSVYF	ACTGAGAAAGGAGATATCCCTGATGGATACAAGGCCTCCAGACCAAGCCAAGAGAACTTCTCCCTCATTCTGGAGTTGGCTACCCCCTCTCAGACATCAGTGTACTTC	CASGDGTGSGNTLYF	TGTGCCAGCGGTGATGGGACAGGGTCTGGAAATACGCTCTATTTT	GEGSRLIVV	GGAGAAGGAAGCCGGCTCATTGTTGTAG	40704	11	clonotype174_consensus_1	1	2	0.00156617	TRB:CASGDGTGSGNTLYF;TRA:CAMREWKGGRALIF	TRB:TGTGCCAGCGGTGATGGGACAGGGTCTGGAAATACGCTCTATTTT;TRA:TGTGCTATGAGAGAGTGGAAGGGAGGCAGAGCTCTGATATTT
Con	9278	2358	1.19638	C3 proliferating Tem	Con_clonotype294	1	clonotype294	GACGTTAAGTTGAGTA-1_1	TRUE	GACGTTAAGTTGAGTA-1_contig_1	TRUE	522	TRB	TRBV17		TRBJ1-1	TRBC1	TRUE	TRUE	DTTVKQNPRYKLARVGKPVNLICSQT	GATACTACGGTTAAGCAGAACCCAAGATACAAGCTTGCAAGAGTTGGAAAACCAGTGAATTTGATCTGTTCTCAGACT	MNHDT	ATGAATCATGATACC	MYWYQKKPNQAPKLLLF	ATGTACTGGTACCAAAAGAAGCCAAACCAAGCACCAAAGCTTCTTCTTTTC	YYDKIL	TACTATGATAAGATTTTG	NREADTFEKFQSSRPNNSFCSLYIGSAGLEYSAMYL	AACAGGGAAGCTGACACTTTTGAGAAGTTCCAATCCAGTCGGCCTAACAATTCTTTCTGCTCTCTCTACATTGGCTCTGCAGGCCTAGAGTATTCTGCCATGTACCTC	CASSGTVNTEVFF	TGTGCTAGCAGTGGGACAGTTAACACAGAAGTCTTCTTT	GKGTRLTVV	GGTAAAGGAACCAGACTCACAGTTGTAG	35284	26	clonotype294_consensus_1	1	1	0.000783085	TRB:CASSGTVNTEVFF;TRA:CALRNYNQGKLIF	TRB:TGTGCTAGCAGTGGGACAGTTAACACAGAAGTCTTCTTT;TRA:TGTGCTCTGAGGAATTATAACCAGGGGAAGCTTATCTTT
Con	9252	2224	2.74535	C4 terminal Tex	Con_clonotype9	10+	clonotype9	GACTAACAGAGGTTGC-1_1	TRUE	GACTAACAGAGGTTGC-1_contig_1	TRUE	513	TRB	TRBV5		TRBJ1-4	TRBC1	TRUE	TRUE	NTKITQSPRYLILGRANKSLECEQH	AACACTAAAATTACTCAGTCACCAAGATATCTAATCCTGGGAAGAGCAAATAAGTCTTTGGAATGTGAGCAACAT	LGHNA	CTGGGACATAATGCT	MYWYKQSAEKPPELMFL	ATGTACTGGTATAAACAGAGCGCTGAGAAGCCGCCAGAGCTCATGTTTCTC	YNLKQL	TACAATCTTAAACAGTTG	IRNETVPSRFIPECPDSSKLLLHISAVDPEDSAVYF	ATTCGAAATGAGACGGTGCCCAGTCGTTTTATACCTGAATGCCCAGACAGCTCCAAGCTACTTTTACATATATCTGCCGTGGATCCAGAAGACTCAGCTGTCTATTTT	CASSQDSERLFF	TGTGCCAGCAGCCAAGACAGCGAAAGATTATTTTTC	GHGTKLSVL	GGTCATGGAACCAAGCTGTCTGTCCTGG	15836	6	clonotype9_consensus_1	1	15	0.0117463	TRB:CASSQDSERLFF	TRB:TGTGCCAGCAGCCAAGACAGCGAAAGATTATTTTTC
Con	13579	3335	1.0531	C2 proliferating Tex	Con_clonotype45	2+	clonotype45	GACTACAAGTAAGTAC-1_1	TRUE	GACTACAAGTAAGTAC-1_contig_1	TRUE	511	TRB	TRBV13-1	TRBD1	TRBJ1-2	TRBC1	TRUE	TRUE	EAAVTQSPRNKVTVTGGNVTLSCRQT	GAGGCTGCAGTCACCCAAAGCCCTAGAAACAAGGTGACAGTAACAGGAGGAAACGTGACATTGAGCTGTCGCCAGACT	NSHNY	AATAGCCACAACTAC	MYWYRQDTGHGLRLIHY	ATGTACTGGTATCGGCAGGACACTGGGCATGGGCTGAGGCTGATCCATTAC	SYGAGN	TCATATGGTGCTGGCAAC	LQIGDVPDGYKATRTTQEDFFLLLELASPSQTSLYF	CTTCAAATAGGAGATGTCCCTGATGGGTACAAGGCCACCAGAACAACGCAAGAAGACTTCTTCCTCCTGCTGGAATTGGCTTCTCCCTCTCAGACATCTTTGTACTTC	CASSQGTGDSDYTF	TGTGCCAGCAGCCAGGGGACAGGGGACTCCGACTACACCTTC	GSGTRLLVI	GGCTCAGGGACCAGGCTTTTGGTAATAG	44804	28	clonotype45_consensus_1	1	4	0.00313234	TRB:CASSQGTGDSDYTF;TRA:CAMREGVNTGNYKYVF	TRB:TGTGCCAGCAGCCAGGGGACAGGGGACTCCGACTACACCTTC;TRA:TGTGCTATGAGAGAGGGAGTTAATACAGGAAACTACAAATACGTCTTT		TRB:gene
Con	8014	2047	1.34764	C4 terminal Tex	Con_clonotype17	10+	clonotype17	GAGCAGACAGCTGCAC-1_1	TRUE	GAGCAGACAGCTGCAC-1_contig_1	TRUE	813	TRA	TRAV14-1		TRAJ42	TRAC	TRUE	TRUE	QQQVRQSPQSLTVWEGGTTVLTCSYE	CAGCAGCAGGTGAGACAAAGTCCCCAATCTCTGACAGTCTGGGAAGGAGGAACCACAGTTCTGACCTGCAGTTATGAG	DSTFNY	GACAGCACTTTTAACTAC	FPWYQQFPGEGPALLIS	TTCCCATGGTACCAACAGTTCCCTGGGGAAGGCCCTGCACTTCTGATATCC	ILSVSDK	ATACTTTCAGTGTCCGATAAA	KEDGRFTTFFNKREKKLSLHIIDSQPGDSATYF	AAGGAAGATGGACGATTCACAACCTTCTTCAATAAAAGGGAGAAAAAGCTCTCCTTGCACATCATAGACTCTCAGCCTGGAGACTCAGCCACCTACTTC	CAASAGGSNAKLTF	TGTGCAGCAAGTGCAGGAGGAAGCAATGCAAAGCTAACCTTC	GKGTKLSVKS	GGGAAAGGCACTAAACTCTCTGTTAAATCAA	17640	8	clonotype17_consensus_2	1	10	0.00783085	TRB:CASSQEGDSYEQYF;TRA:CAASAGGSNAKLTF;TRA:CALRPDYNQGKLIF	TRB:TGTGCCAGCAGCCAAGAGGGGGACTCCTATGAACAGTACTTC;TRA:TGTGCAGCAAGTGCAGGAGGAAGCAATGCAAAGCTAACCTTC;TRA:TGTGCTCTGAGACCGGATTATAACCAGGGGAAGCTTATCTTT
Con	13735	3293	1.0921	C3 proliferating Tem	Con_clonotype303	1	clonotype303	GAGGTGACAGGCAGTA-1_1	TRUE	GAGGTGACAGGCAGTA-1_contig_1	TRUE	543	TRB	TRBV16		TRBJ2-7	TRBC2	TRUE	TRUE	NAGVIQTPRHKVTGKGQEATLWCEPI	AATGCTGGTGTCATCCAAACACCTAGGCACAAGGTGACAGGGAAGGGACAAGAAGCAACTCTGTGGTGTGAGCCAATT	SGHSA	TCAGGACATAGTGCT	VFWYRQTIVQGLEFLTY	GTTTTCTGGTACAGACAGACCATTGTGCAGGGCCTGGAGTTCCTGACTTAC	FRNQAP	TTTCGAAATCAAGCTCCT	IDDSGMPKERFSAQMPNQSHSTLKIQSTQPQDSAVYL	ATAGATGATTCAGGGATGCCCAAGGAACGATTCTCAGCTCAGATGCCCAATCAGTCGCACTCAACTCTGAAGATCCAGAGCACGCAACCCCAGGACTCAGCGGTGTATCTT	CASSSGIYEQYF	TGTGCAAGCAGCTCCGGGATCTATGAACAGTACTTC	GPGTRLTVL	GGTCCCGGCACCAGGCTCACGGTTTTAG	40712	46	clonotype303_consensus_1	1	1	0.000783085	TRB:CASSSGIYEQYF;TRA:CAARTGNYKYVF	TRB:TGTGCAAGCAGCTCCGGGATCTATGAACAGTACTTC;TRA:TGTGCAGCAAGGACAGGAAACTACAAATACGTCTTT
Con	8298	2407	1.47023	C2 proliferating Tex	Con_clonotype4	10+	clonotype4	GAGGTGAGTGCAGGTA-1_1	TRUE	GAGGTGAGTGCAGGTA-1_contig_1	TRUE	718	TRB	TRBV19		TRBJ2-4	TRBC2	TRUE	TRUE	GGIITQTPKFLIGQEGQKLTLKCQQN	GGTGGCATCATTACTCAGACACCCAAATTCCTGATTGGTCAGGAAGGGCAAAAACTGACCTTGAAATGTCAACAGAAT	FNHDT	TTCAATCATGATACA	MYWYRQDSGKGLRLIYY	ATGTACTGGTACCGACAGGATTCAGGGAAAGGATTGAGACTGATCTACTAT	SITEND	TCAATAACTGAAAACGAT	LQKGDLSEGYDASREKKSSFSLTVTSAQKNEMAVFL	CTTCAAAAAGGCGATCTATCTGAAGGCTATGATGCGTCTCGAGAGAAGAAGTCATCTTTTTCTCTCACTGTGACATCTGCCCAGAAGAACGAGATGGCCGTTTTTCTC	CASSIGGPQNTLYF	TGTGCCAGCAGTATTGGGGGGCCTCAAAACACCTTGTACTTT	GAGTRLSVL	GGTGCGGGCACCCGACTATCGGTGCTAG	36156	17	clonotype4_consensus_1	1	25	0.0195771	TRB:CASSIGGPQNTLYF;TRA:CAHYNVGDNSKLIW	TRB:TGTGCCAGCAGTATTGGGGGGCCTCAAAACACCTTGTACTTT;TRA:TGTGCCCATTATAATGTTGGTGACAACAGTAAGCTGATTTGG		TRB:gene
Con	9061	1990	0.971195	C4 terminal Tex	Con_clonotype5	10+	clonotype5	GAGTCCGGTACCGTTA-1_1	TRUE	GAGTCCGGTACCGTTA-1_contig_1	TRUE	511	TRB	TRBV13-1		TRBJ1-6	TRBC1	TRUE	TRUE	EAAVTQSPRNKVTVTGGNVTLSCRQT	GAGGCTGCAGTCACCCAAAGCCCTAGAAACAAGGTGACAGTAACAGGAGGAAACGTGACATTGAGCTGTCGCCAGACT	NSHNY	AATAGCCACAACTAC	MYWYRQDTGHGLRLIHY	ATGTACTGGTATCGGCAGGACACTGGGCATGGGCTGAGGCTGATCCATTAC	SYGAGN	TCATATGGTGCTGGCAAC	LQIGDVPDGYKATRTTQEDFFLLLELASPSQTSLYF	CTTCAAATAGGAGATGTCCCTGATGGGTACAAGGCCACCAGAACAACGCAAGAAGACTTCTTCCTCCTGCTGGAATTGGCTTCTCCCTCTCAGACATCTTTGTACTTC	CASSGTAYNSPLYF	TGTGCCAGCAGTGGGACAGCTTATAATTCGCCCCTCTACTTT	AAGTRLTVT	GCGGCAGGCACCCGGCTCACTGTGACAG	34684	38	clonotype5_consensus_1	1	24	0.018794	TRB:CASSGTAYNSPLYF;TRA:CAASDDTNAYKVIF	TRB:TGTGCCAGCAGTGGGACAGCTTATAATTCGCCCCTCTACTTT;TRA:TGTGCTGCAAGCGATGACACAAATGCTTACAAAGTCATCTTT		TRB:gene
Con	11216	2530	1.2928	C2 proliferating Tex	Con_clonotype171	2+	clonotype171	GAGTCCGGTCACACGC-1_1	TRUE	GAGTCCGGTCACACGC-1_contig_1	TRUE	580	TRB	TRBV12-2+TRBV13-2		TRBJ1-2	TRBC1	TRUE	TRUE	EAAVTQSPRNKVAVTGGKVTLSCNQT	GAGGCTGCAGTCACCCAAAGCCCAAGAAACAAGGTGGCAGTAACAGGAGGAAAGGTGACATTGAGCTGTAATCAGACT	NNHNN	AATAACCACAACAAC	MYWYRQDTGHGLRLIHY	ATGTACTGGTATCGGCAGGACACGGGGCATGGGCTGAGGCTGATCCATTAT	SYGAGS	TCATATGGTGCTGGCAGC	TEKGDIPDGYKASRPSQENFSLILELATPSQTSVYF	ACTGAGAAAGGAGATATCCCTGATGGATACAAGGCCTCCAGACCAAGCCAAGAGAACTTCTCCCTCATTCTGGAGTTGGCTACCCCCTCTCAGACATCAGTGTACTTC	CASGEDRGSDYTF	TGTGCCAGCGGTGAAGACAGGGGATCCGACTACACCTTC	GSGTRLLVI	GGCTCAGGGACCAGGCTTTTGGTAATAG	40602	21	clonotype171_consensus_1	1	2	0.00156617	TRB:CASGEDRGSDYTF;TRA:CAVRLNVGDNSKLIW	TRB:TGTGCCAGCGGTGAAGACAGGGGATCCGACTACACCTTC;TRA:TGTGCTGTGAGGCTTAATGTTGGTGACAACAGTAAGCTGATTTGG
Con	4359	1472	1.14705	C1 intermediate Tex	Con_clonotype26	2+	clonotype26	GATCAGTGTAGAGTGC-1_1	TRUE	GATCAGTGTAGAGTGC-1_contig_1	TRUE	531	TRB	TRBV20		TRBJ1-1	TRBC1	TRUE	TRUE	GALVYQYPRRTICKSGTSMRMECQAV	GGAGCACTCGTCTATCAATATCCCAGAAGAACCATCTGTAAGAGTGGAACTTCCATGAGGATGGAGTGTCAAGCTGTG	GFQATS	GGTTTTCAGGCAACTTCT	VAWYRQSPQKTFELIAL	GTAGCTTGGTATCGTCAATCGCCTCAAAAGACATTTGAACTGATAGCACTT	STVNSAI	TCTACTGTGAACTCAGCAATC	KYEQNFTQEKFPISHPNLSFSSMTVLNAYLEDRGLYL	AAATATGAACAAAATTTTACCCAGGAAAAATTTCCCATCAGTCATCCCAACTTATCCTTTTCATCTATGACAGTTTTAAATGCATATCTTGAAGACAGAGGCTTATATCTC	CGARVTTEVFF	TGTGGTGCTAGGGTGACAACAGAAGTCTTCTTT	GKGTRLTVV	GGTAAAGGAACCAGACTCACAGTTGTAG	47980	23	clonotype26_consensus_1	1	7	0.0054816	TRB:CGARVTTEVFF;TRA:CALDSNYQLIW	TRB:TGTGGTGCTAGGGTGACAACAGAAGTCTTCTTT;TRA:TGTGCTCTGGATAGCAACTATCAGTTGATCTGG
Con	8719	2045	1.3763	C4 terminal Tex	Con_clonotype2	10+	clonotype2	GATCAGTTCCCTGACT-1_1	TRUE	GATCAGTTCCCTGACT-1_contig_1	TRUE	513	TRB	TRBV5		TRBJ1-4	TRBC1	TRUE	TRUE	NTKITQSPRYLILGRANKSLECEQH	AACACTAAAATTACTCAGTCACCAAGATATCTAATCCTGGGAAGAGCAAATAAGTCTTTGGAATGTGAGCAACAT	LGHNA	CTGGGACATAATGCT	MYWYKQSAEKPPELMFL	ATGTACTGGTATAAACAGAGCGCTGAGAAGCCGCCAGAGCTCATGTTTCTC	YNLKQL	TACAATCTTAAACAGTTG	IRNETVPSRFIPECPDSSKLLLHISAVDPEDSAVYF	ATTCGAAATGAGACGGTGCCCAGTCGTTTTATACCTGAATGCCCAGACAGCTCCAAGCTACTTTTACATATATCTGCCGTGGATCCAGAAGACTCAGCTGTCTATTTT	CASSQDSERLFF	TGTGCCAGCAGCCAAGACAGCGAAAGATTATTTTTC	GHGTKLSVL	GGTCATGGAACCAAGCTGTCTGTCCTGG	37314	14	clonotype2_consensus_1	1	29	0.0227095	TRB:CASSQDSERLFF;TRA:CAMREGLGTNAYKVIF	TRB:TGTGCCAGCAGCCAAGACAGCGAAAGATTATTTTTC;TRA:TGTGCTATGAGAGAGGGCTTGGGGACAAATGCTTACAAAGTCATCTTT
Con	7057	1866	2.09721	C4 terminal Tex	Con_clonotype5	10+	clonotype5	GATCGATAGGCATTGG-1_1	TRUE	GATCGATAGGCATTGG-1_contig_1	TRUE	518	TRB	TRBV13-1		TRBJ1-6	TRBC1	TRUE	TRUE	EAAVTQSPRNKVTVTGGNVTLSCRQT	GAGGCTGCAGTCACCCAAAGCCCTAGAAACAAGGTGACAGTAACAGGAGGAAACGTGACATTGAGCTGTCGCCAGACT	NSHNY	AATAGCCACAACTAC	MYWYRQDTGHGLRLIHY	ATGTACTGGTATCGGCAGGACACTGGGCATGGGCTGAGGCTGATCCATTAC	SYGAGN	TCATATGGTGCTGGCAAC	LQIGDVPDGYKATRTTQEDFFLLLELASPSQTSLYF	CTTCAAATAGGAGATGTCCCTGATGGGTACAAGGCCACCAGAACAACGCAAGAAGACTTCTTCCTCCTGCTGGAATTGGCTTCTCCCTCTCAGACATCTTTGTACTTC	CASSGTAYNSPLYF	TGTGCCAGCAGTGGGACAGCTTATAATTCGCCCCTCTACTTT	AAGTRLTVT	GCGGCAGGCACCCGGCTCACTGTGACAG	38576	13	clonotype5_consensus_1	1	24	0.018794	TRB:CASSGTAYNSPLYF;TRA:CAASDDTNAYKVIF	TRB:TGTGCCAGCAGTGGGACAGCTTATAATTCGCCCCTCTACTTT;TRA:TGTGCTGCAAGCGATGACACAAATGCTTACAAAGTCATCTTT		TRB:gene
Con	14703	2881	0.992995	C2 proliferating Tex	Con_clonotype7	10+	clonotype7	GATCGATAGGCTATCT-1_1	TRUE	GATCGATAGGCTATCT-1_contig_1	TRUE	518	TRB	TRBV13-1	TRBD2	TRBJ2-1	TRBC2	TRUE	TRUE	EAAVTQSPRNKVTVTGGNVTLSCRQT	GAGGCTGCAGTCACCCAAAGCCCTAGAAACAAGGTGACAGTAACAGGAGGAAACGTGACATTGAGCTGTCGCCAGACT	NSHNY	AATAGCCACAACTAC	MYWYRQDTGHGLRLIHY	ATGTACTGGTATCGGCAGGACACTGGGCATGGGCTGAGGCTGATCCATTAC	SYGAGN	TCATATGGTGCTGGCAAC	LQIGDVPDGYKATRTTQEDFFLLLELASPSQTSLYF	CTTCAAATAGGAGATGTCCCTGATGGGTACAAGGCCACCAGAACAACGCAAGAAGACTTCTTCCTCCTGCTGGAATTGGCTTCTCCCTCTCAGACATCTTTGTACTTC	CASSGTGGGAEQFF	TGTGCCAGCAGTGGGACTGGGGGGGGGGCTGAGCAGTTCTTC	GPGTRLTVL	GGACCAGGGACACGACTCACCGTCCTAG	33938	11	clonotype7_consensus_1	1	20	0.0156617	TRB:CASSGTGGGAEQFF;TRA:CAASVGDYSNNRLTL	TRB:TGTGCCAGCAGTGGGACTGGGGGGGGGGCTGAGCAGTTCTTC;TRA:TGTGCTGCAAGTGTAGGGGACTACAGCAACAACAGACTTACTTTG		TRB:gene
Con	13967	2825	1.20999	C3 proliferating Tem	Con_clonotype309	1	clonotype309	GATCGATTCTCGCATC-1_1	TRUE	GATCGATTCTCGCATC-1_contig_1	TRUE	514	TRB	TRBV13-1		TRBJ2-3	TRBC2	TRUE	TRUE	EAAVTQSPRNKVTVTGGNVTLSCRQT	GAGGCTGCAGTCACCCAAAGCCCTAGAAACAAGGTGACAGTAACAGGAGGAAACGTGACATTGAGCTGTCGCCAGACT	NSHNY	AATAGCCACAACTAC	MYWYRQDTGHGLRLIHY	ATGTACTGGTATCGGCAGGACACTGGGCATGGGCTGAGGCTGATCCATTAC	SYGAGN	TCATATGGTGCTGGCAAC	LQIGDVPDGYKATRTTQEDFFLLLELASPSQTSLYF	CTTCAAATAGGAGATGTCCCTGATGGGTACAAGGCCACCAGAACAACGCAAGAAGACTTCTTCCTCCTGCTGGAATTGGCTTCTCCCTCTCAGACATCTTTGTACTTC	CASSKRENGAETLYF	TGTGCCAGCAGTAAAAGGGAAAATGGTGCAGAAACGCTGTATTTT	GSGTRLTVL	GGCTCAGGAACCAGACTGACTGTTCTCG	28650	15	clonotype309_consensus_1	1	1	0.000783085	TRB:CASSKRENGAETLYF;TRA:CALSVLTGFASALTF	TRB:TGTGCCAGCAGTAAAAGGGAAAATGGTGCAGAAACGCTGTATTTT;TRA:TGTGCTCTGAGTGTTCTAACAGGCTTTGCAAGTGCGCTGACATTT		TRB:gene
Con	7721	1972	2.04637	C4 terminal Tex	Con_clonotype502	1	clonotype502	GATCTAGCACCAGTTA-1_1	TRUE	GATCTAGCACCAGTTA-1_contig_1	TRUE	561	TRA	TRAV13-1		TRAJ40	TRAC	TRUE	TRUE	GQQVQQSPASLVLQEGENAELQCNFS	GGACAGCAAGTGCAGCAGAGCCCCGCGTCCTTGGTTCTGCAGGAGGGGGAGAACGCAGAGCTGCAGTGTAACTTTTCC	TSLNS	ACATCTTTGAACAGT	MQWFYQRPGGSLVSLFY	ATGCAGTGGTTTTACCAACGTCCTGGGGGAAGTCTCGTCAGCCTGTTCTAC	NPSGT	AATCCTTCTGGGACA	KHSGRLTSTTVIKERRSSLHISSSQTTDSGTYL	AAGCATAGTGGGAGACTGACATCCACTACAGTCATCAAAGAACGTCGCAGCTCTTTGCACATTTCCTCCTCCCAGACAACAGACTCAGGCACTTATCTC	CALSSVNTGNYKYVF	TGTGCTTTGTCCTCCGTTAATACAGGAAACTACAAATACGTCTTT	GAGTRLKVIA	GGAGCAGGTACCAGACTGAAGGTTATAGCAC	7904	4	clonotype502_consensus_2	1	1	0.000783085	TRB:CASGPQGAEVFF;TRA:CALSSVNTGNYKYVF	TRB:TGTGCCAGCGGGCCCCAGGGGGCGGAAGTCTTCTTT;TRA:TGTGCTTTGTCCTCCGTTAATACAGGAAACTACAAATACGTCTTT
Con	8549	2435	1.53234	C2 proliferating Tex	Con_clonotype1	10+	clonotype1	GATCTAGTCCACGCAG-1_1	TRUE	GATCTAGTCCACGCAG-1_contig_1	TRUE	513	TRB	TRBV5		TRBJ1-4	TRBC1	TRUE	TRUE	NTKITQSPRYLILGRANKSLECEQH	AACACTAAAATTACTCAGTCACCAAGATATCTAATCCTGGGAAGAGCAAATAAGTCTTTGGAATGTGAGCAACAT	LGHNA	CTGGGACATAATGCT	MYWYKQSAEKPPELMFL	ATGTACTGGTATAAACAGAGCGCTGAGAAGCCGCCAGAGCTCATGTTTCTC	YNLKQL	TACAATCTTAAACAGTTG	IRNETVPSRFIPECPDSSKLLLHISAVDPEDSAVYF	ATTCGAAATGAGACGGTGCCCAGTCGTTTTATACCTGAATGCCCAGACAGCTCCAAGCTACTTTTACATATATCTGCCGTGGATCCAGAAGACTCAGCTGTCTATTTT	CASSQDSERLFF	TGTGCCAGCAGCCAAGACAGCGAAAGATTATTTTTC	GHGTKLSVL	GGTCATGGAACCAAGCTGTCTGTCCTGG	34668	20	clonotype1_consensus_1	1	92	0.0720439	TRB:CASSQDSERLFF;TRA:CAMREGLGTNAYKVIF	TRB:TGTGCCAGCAGCCAAGACAGCGAAAGATTATTTTTC;TRA:TGTGCTATGAGAGAGGGCTTGGGGACAAATGCTTACAAAGTCATCTTT
Con	11484	2602	1.35841	C4 terminal Tex	Con_clonotype1	10+	clonotype1	GATGAAAAGGTAGCCA-1_1	TRUE	GATGAAAAGGTAGCCA-1_contig_1	TRUE	513	TRB	TRBV5		TRBJ1-4	TRBC1	TRUE	TRUE	NTKITQSPRYLILGRANKSLECEQH	AACACTAAAATTACTCAGTCACCAAGATATCTAATCCTGGGAAGAGCAAATAAGTCTTTGGAATGTGAGCAACAT	LGHNA	CTGGGACATAATGCT	MYWYKQSAEKPPELMFL	ATGTACTGGTATAAACAGAGCGCTGAGAAGCCGCCAGAGCTCATGTTTCTC	YNLKQL	TACAATCTTAAACAGTTG	IRNETVPSRFIPECPDSSKLLLHISAVDPEDSAVYF	ATTCGAAATGAGACGGTGCCCAGTCGTTTTATACCTGAATGCCCAGACAGCTCCAAGCTACTTTTACATATATCTGCCGTGGATCCAGAAGACTCAGCTGTCTATTTT	CASSQDSERLFF	TGTGCCAGCAGCCAAGACAGCGAAAGATTATTTTTC	GHGTKLSVL	GGTCATGGAACCAAGCTGTCTGTCCTGG	50142	17	clonotype1_consensus_1	1	92	0.0720439	TRB:CASSQDSERLFF;TRA:CAMREGLGTNAYKVIF	TRB:TGTGCCAGCAGCCAAGACAGCGAAAGATTATTTTTC;TRA:TGTGCTATGAGAGAGGGCTTGGGGACAAATGCTTACAAAGTCATCTTT
Con	5200	1863	0.75	C3 proliferating Tem	Con_clonotype174	2+	clonotype174	GATGAGGAGATGCGAC-1_1	TRUE	GATGAGGAGATGCGAC-1_contig_1	TRUE	571	TRB	TRBV12-2+TRBV13-2	TRBD1	TRBJ1-3	TRBC1	TRUE	TRUE	EAAVTQSPRNKVAVTGGKVTLSCNQT	GAGGCTGCAGTCACCCAAAGCCCAAGAAACAAGGTGGCAGTAACAGGAGGAAAGGTGACATTGAGCTGTAATCAGACT	NNHNN	AATAACCACAACAAC	MYWYRQDTGHGLRLIHY	ATGTACTGGTATCGGCAGGACACGGGGCATGGGCTGAGGCTGATCCATTAT	SYGAGS	TCATATGGTGCTGGCAGC	TEKGDIPDGYKASRPSQENFSLILELATPSQTSVYF	ACTGAGAAAGGAGATATCCCTGATGGATACAAGGCCTCCAGACCAAGCCAAGAGAACTTCTCCCTCATTCTGGAGTTGGCTACCCCCTCTCAGACATCAGTGTACTTC	CASGDGTGSGNTLYF	TGTGCCAGCGGTGATGGGACAGGGTCTGGAAATACGCTCTATTTT	GEGSRLIVV	GGAGAAGGAAGCCGGCTCATTGTTGTAG	40952	13	clonotype174_consensus_1	1	2	0.00156617	TRB:CASGDGTGSGNTLYF;TRA:CAMREWKGGRALIF	TRB:TGTGCCAGCGGTGATGGGACAGGGTCTGGAAATACGCTCTATTTT;TRA:TGTGCTATGAGAGAGTGGAAGGGAGGCAGAGCTCTGATATTT
Con	8697	2225	1.37979	C4 terminal Tex	Con_clonotype96	2+	clonotype96	GATGAGGGTCCAACTA-1_1	TRUE	GATGAGGGTCCAACTA-1_contig_1	TRUE	562	TRB	TRBV12-1		TRBJ1-2	TRBC1	TRUE	TRUE	DSGVVQSPRHIIKEKGGRSVLTCIPI	GATTCTGGGGTTGTCCAGTCTCCAAGACACATAATCAAAGAAAAGGGAGGAAGGTCCGTTCTGACGTGTATTCCCATC	SGHSN	TCTGGACATAGCAAT	VVWYQQTLGKELKFLIQ	GTGGTCTGGTACCAGCAGACTCTGGGGAAGGAATTAAAGTTCCTTATTCAG	HYEKVE	CATTATGAAAAGGTGGAG	RDKGFLPSRFSVQQFDDYHSEMNMSALELEDSAMYF	AGAGACAAAGGATTCCTACCCAGCAGATTCTCAGTCCAACAGTTTGATGACTATCACTCTGAAATGAACATGAGTGCCTTGGAACTGGAGGACTCTGCTATGTACTTC	CASSRRQPDYTF	TGTGCCAGCTCCCGTCGACAACCCGACTACACCTTC	GSGTRLLVI	GGCTCAGGGACCAGGCTTTTGGTAATAG	8730	5	clonotype96_consensus_1	1	3	0.00234926	TRB:CASSRRQPDYTF;TRA:CALGETGSGGKLTL	TRB:TGTGCCAGCTCCCGTCGACAACCCGACTACACCTTC;TRA:TGTGCTCTGGGTGAAACTGGCAGTGGTGGAAAACTCACTTTG
Con	5580	1843	2.02509	C1 intermediate Tex	Con_clonotype40	2+	clonotype40	GCACTCTAGAGCTATA-1_1	TRUE	GCACTCTAGAGCTATA-1_contig_1	TRUE	559	TRB	TRBV12-2+TRBV13-2	TRBD1	TRBJ2-7	TRBC2	TRUE	TRUE	EAAVTQSPRNKVAVTGGKVTLSCNQT	GAGGCTGCAGTCACCCAAAGCCCAAGAAACAAGGTGGCAGTAACAGGAGGAAAGGTGACATTGAGCTGTAATCAGACT	NNHNN	AATAACCACAACAAC	MYWYRQDTGHGLRLIHY	ATGTACTGGTATCGGCAGGACACGGGGCATGGGCTGAGGCTGATCCATTAT	SYGAGS	TCATATGGTGCTGGCAGC	TEKGDIPDGYKASRPSQENFSLILELATPSQTSVYF	ACTGAGAAAGGAGATATCCCTGATGGATACAAGGCCTCCAGACCAAGCCAAGAGAACTTCTCCCTCATTCTGGAGTTGGCTACCCCCTCTCAGACATCAGTGTACTTC	CASGGQGEQYF	TGTGCCAGCGGTGGACAGGGTGAACAGTACTTC	GPGTRLTVL	GGTCCCGGCACCAGGCTCACGGTTTTAG	27004	9	clonotype40_consensus_1	2	5	0.00391543	TRB:CASGGQGEQYF;TRA:CALNYAQGLTF	TRB:TGTGCCAGCGGTGGACAGGGTGAACAGTACTTC;TRA:TGTGCTCTGAACTATGCCCAGGGATTAACCTTC
Con	10430	2953	1.38063	C3 proliferating Tem	Con_clonotype284	1	clonotype284	GCACTCTAGAGGTTAT-1_1	TRUE	GCACTCTAGAGGTTAT-1_contig_1	TRUE	708	TRA	TRAV9-4		TRAJ31	TRAC	TRUE	TRUE	AQSVTQPDARVTVSEGASLQLRCKYS	GCTCAGTCAGTGACACAGCCCGATGCTCGCGTCACTGTCTCTGAAGGAGCCTCTCTGCAGCTGAGATGCAAGTATTCC	YSGTPY	TACTCTGGGACGCCTTAT	LFWYVQYPRQGLQLLLK	CTGTTCTGGTATGTCCAGTACCCGCGGCAGGGGCTGCAGCTGCTCCTCAAG	YYSGDPVV	TACTATTCCGGAGACCCAGTGGTT	QGVNGFEAEFIKSNSSFHLRKASVHWSDSAVYF	CAAGGAGTGAATGGCTTTGAGGCTGAGTTCATCAAGAGTAACTCTTCCTTCCACCTGCGGAAAGCCTCTGTGCACTGGAGCGACTCGGCTGTGTACTTC	CAVSVSNNRIFF	TGTGCTGTGAGCGTCAGCAATAACAGAATCTTCTTT	GDGTQLVVKP	GGTGATGGGACGCAGCTGGTGGTGAAGCCCA	21036	12	clonotype284_consensus_2	1	1	0.000783085	TRB:CASSWDWSYEQYF;TRA:CAVSVSNNRIFF	TRB:TGTGCCAGCAGCTGGGACTGGTCCTATGAACAGTACTTC;TRA:TGTGCTGTGAGCGTCAGCAATAACAGAATCTTCTTT
Con	21873	4584	2.26306	C2 proliferating Tex	Con_clonotype360	1	clonotype360	GCACTCTCAAATTGCC-1_1	TRUE	GCACTCTCAAATTGCC-1_contig_1	TRUE	522	TRB	TRBV5	TRBD1	TRBJ1-1	TRBC1	TRUE	TRUE	NTKITQSPRYLILGRANKSLECEQH	AACACTAAAATTACTCAGTCACCAAGATATCTAATCCTGGGAAGAGCAAATAAGTCTTTGGAATGTGAGCAACAT	LGHNA	CTGGGACATAATGCT	MYWYKQSAEKPPELMFL	ATGTACTGGTATAAACAGAGCGCTGAGAAGCCGCCAGAGCTCATGTTTCTC	YNLKQL	TACAATCTTAAACAGTTG	IRNETVPSRFIPECPDSSKLLLHISAVDPEDSAVYF	ATTCGAAATGAGACGGTGCCCAGTCGTTTTATACCTGAATGCCCAGACAGCTCCAAGCTACTTTTACATATATCTGCCGTGGATCCAGAAGACTCAGCTGTCTATTTT	CASSQEQGANTEVFF	TGTGCCAGCAGCCAAGAACAGGGTGCAAACACAGAAGTCTTCTTT	GKGTRLTVV	GGTAAAGGAACCAGACTCACAGTTGTAG	33100	28	clonotype360_consensus_1	1	1	0.000783085	TRB:CASSQEQGANTEVFF;TRA:CAPKDYSNNRLTL	TRB:TGTGCCAGCAGCCAAGAACAGGGTGCAAACACAGAAGTCTTCTTT;TRA:TGTGCACCAAAGGACTACAGCAACAACAGACTTACTTTG
Con	5095	1459	0.9421	C4 terminal Tex	Con_clonotype30	2+	clonotype30	GCAGCCACAGTAAGCG-1_1	TRUE	GCAGCCACAGTAAGCG-1_contig_1	TRUE	511	TRA	TRAV13D-1		TRAJ32	TRAC	TRUE	TRUE	GQQVQQSPTSLVLQEGENAELQCNFS	GGACAGCAAGTGCAGCAGAGTCCCACGTCCTTGGTTCTGCAGGAGGGGGAAAACGCAGAGCTGCAGTGTAACTTTTCC	TSLNS	ACATCTTTGAACAGT	MQWFYQRPGGSLVSVFY	ATGCAGTGGTTTTACCAACGTCCTGGGGGAAGTCTCGTCAGCGTGTTCTAC	NPSGT	AATCCTTCTGGGACA	KQSGRLTSTTVIKERRSSLHISSSQITDSGTYL	AAGCAGAGTGGGAGACTGACATCCACAACAGTCATTAAAGAACGCCGCAGCTCTTTGCACATTTCCTCCTCCCAGATCACAGACTCAGGCACTTATCTC	CAMDGYGSSGNKLIF	TGTGCTATGGACGGTTATGGGAGCAGTGGCAACAAGCTCATCTTT	GIGTLLSVKP	GGAATTGGGACTCTGCTTTCTGTCAAGCCAA	35192	6	clonotype30_consensus_2	1	7	0.0054816	TRB:CASSRDSQDTQYF;TRA:CAMDGYGSSGNKLIF	TRB:TGTGCCAGCTCCCGGGACAGCCAAGACACCCAGTACTTT;TRA:TGTGCTATGGACGGTTATGGGAGCAGTGGCAACAAGCTCATCTTT
Con	8071	2120	1.44963	C3 proliferating Tem	Con_clonotype453	1	clonotype453	GCAGTTATCCGTTGTC-1_1	TRUE	GCAGTTATCCGTTGTC-1_contig_1	TRUE	534	TRA	TRAV16N		TRAJ31	TRAC	TRUE	TRUE	AQKVTQTQTSISVVEKTTVTMDCVYE	GCCCAGAAGGTAACACAGACTCAGACTTCAATTTCTGTGGTGGAGAAGACAACGGTGACAATGGACTGTGTGTATGAA	TRDSSYF	ACCCGGGACAGTTCTTACTTC	LFWYKQTASGEIVFLIR	TTATTCTGGTACAAGCAAACAGCAAGTGGGGAAATAGTTTTCCTTATTCGT	QDSYKKEN	CAGGACTCTTACAAAAAGGAAAAT	ATVGHYSLNFQKPKSSIGLIITATQIEDSAVYF	GCAACAGTGGGTCATTATTCTCTGAACTTTCAGAAGCCAAAAAGTTCCATCGGACTCATCATCACCGCCACACAGATTGAGGACTCAGCAGTATATTTC	CAMTRLSNNRIFF	TGTGCTATGACTCGGCTTAGCAATAACAGAATCTTCTTT	GDGTQLVVKP	GGTGATGGGACGCAGCTGGTGGTGAAGCCCA	8860	4	clonotype453_consensus_2	1	1	0.000783085	TRB:CASSLTGTKNSDYTF;TRA:CAMTRLSNNRIFF	TRB:TGTGCCAGCAGTCTAACCGGGACAAAGAACTCCGACTACACCTTC;TRA:TGTGCTATGACTCGGCTTAGCAATAACAGAATCTTCTTT
Con	19067	3824	0.949284	C2 proliferating Tex	Con_clonotype72	2+	clonotype72	GCATACATCAACCATG-1_1	TRUE	GCATACATCAACCATG-1_contig_1	TRUE	546	TRB	TRBV16		TRBJ2-7	TRBC2	TRUE	TRUE	NAGVIQTPRHKVTGKGQEATLWCEPI	AATGCTGGTGTCATCCAAACACCTAGGCACAAGGTGACAGGGAAGGGACAAGAAGCAACTCTGTGGTGTGAGCCAATT	SGHSA	TCAGGACATAGTGCT	VFWYRQTIVQGLEFLTY	GTTTTCTGGTACAGACAGACCATTGTGCAGGGCCTGGAGTTCCTGACTTAC	FRNQAP	TTTCGAAATCAAGCTCCT	IDDSGMPKERFSAQMPNQSHSTLKIQSTQPQDSAVYL	ATAGATGATTCAGGGATGCCCAAGGAACGATTCTCAGCTCAGATGCCCAATCAGTCGCACTCAACTCTGAAGATCCAGAGCACGCAACCCCAGGACTCAGCGGTGTATCTT	CASSLPGLGVQYF	TGTGCAAGCAGCCTTCCGGGACTGGGGGTACAGTACTTC	GPGTRLTVL	GGTCCCGGCACCAGGCTCACGGTTTTAG	40256	38	clonotype72_consensus_1	1	3	0.00234926	TRB:CASSLPGLGVQYF;TRA:CAAHLTEGADRLTF;TRA:CALSRSGGSNYKLTF	TRB:TGTGCAAGCAGCCTTCCGGGACTGGGGGTACAGTACTTC;TRA:TGTGCAGCACACCTTACAGAAGGTGCAGATAGACTCACCTTT;TRA:TGTGCTCTGAGCCGTAGTGGAGGCAGCAATTACAAACTGACATTT
Con	10518	2577	1.57825	C4 terminal Tex	Con_clonotype30	2+	clonotype30	GCATGATGTACCAGTT-1_1	TRUE	GCATGATGTACCAGTT-1_contig_1	TRUE	511	TRA	TRAV13D-1		TRAJ32	TRAC	TRUE	TRUE	GQQVQQSPTSLVLQEGENAELQCNFS	GGACAGCAAGTGCAGCAGAGTCCCACGTCCTTGGTTCTGCAGGAGGGGGAAAACGCAGAGCTGCAGTGTAACTTTTCC	TSLNS	ACATCTTTGAACAGT	MQWFYQRPGGSLVSVFY	ATGCAGTGGTTTTACCAACGTCCTGGGGGAAGTCTCGTCAGCGTGTTCTAC	NPSGT	AATCCTTCTGGGACA	KQSGRLTSTTVIKERRSSLHISSSQITDSGTYL	AAGCAGAGTGGGAGACTGACATCCACAACAGTCATTAAAGAACGCCGCAGCTCTTTGCACATTTCCTCCTCCCAGATCACAGACTCAGGCACTTATCTC	CAMDGYGSSGNKLIF	TGTGCTATGGACGGTTATGGGAGCAGTGGCAACAAGCTCATCTTT	GIGTLLSVKP	GGAATTGGGACTCTGCTTTCTGTCAAGCCAA	7368	3	clonotype30_consensus_2	1	7	0.0054816	TRB:CASSRDSQDTQYF;TRA:CAMDGYGSSGNKLIF	TRB:TGTGCCAGCTCCCGGGACAGCCAAGACACCCAGTACTTT;TRA:TGTGCTATGGACGGTTATGGGAGCAGTGGCAACAAGCTCATCTTT
Con	8024	2066	1.39581	C2 proliferating Tex	Con_clonotype35	2+	clonotype35	GCATGATGTAGCCTCG-1_1	TRUE	GCATGATGTAGCCTCG-1_contig_1	TRUE	573	TRB	TRBV12-2+TRBV13-2		TRBJ2-5	TRBC2	TRUE	TRUE	EAAVTQSPRNKVAVTGGKVTLSCNQT	GAGGCTGCAGTCACCCAAAGCCCAAGAAACAAGGTGGCAGTAACAGGAGGAAAGGTGACATTGAGCTGTAATCAGACT	NNHNN	AATAACCACAACAAC	MYWYRQDTGHGLRLIHY	ATGTACTGGTATCGGCAGGACACGGGGCATGGGCTGAGGCTGATCCATTAT	SYGAGS	TCATATGGTGCTGGCAGC	TEKGDIPDGYKASRPSQENFSLILELATPSQTSVYF	ACTGAGAAAGGAGATATCCCTGATGGATACAAGGCCTCCAGACCAAGCCAAGAGAACTTCTCCCTCATTCTGGAGTTGGCTACCCCCTCTCAGACATCAGTGTACTTC	CASGGGDTQYF	TGTGCCAGCGGTGGAGGGGACACCCAGTACTTT	GPGTRLLVL	GGGCCAGGCACTCGGCTCCTCGTGTTAG	2018	6	clonotype35_consensus_1	1	6	0.00469851	TRB:CASGGGDTQYF;TRA:CAARSSSGSWQLIF	TRB:TGTGCCAGCGGTGGAGGGGACACCCAGTACTTT;TRA:TGTGCAGCAAGATCATCTTCTGGCAGCTGGCAACTCATCTTT
Con	5482	1820	1.51405	C4 terminal Tex	Con_clonotype156	2+	clonotype156	GCATGATGTCTCTCTG-1_1	TRUE	GCATGATGTCTCTCTG-1_contig_1	TRUE	578	TRA	TRAV13-1		TRAJ31	TRAC	TRUE	TRUE	GQQVQQSPASLVLQEGENAELQCNFS	GGACAGCAAGTGCAGCAGAGCCCCGCGTCCTTGGTTCTGCAGGAGGGGGAGAACGCAGAGCTGCAGTGTAACTTTTCC	TSLNS	ACATCTTTGAACAGT	MQWFYQRPGGSLVSLFY	ATGCAGTGGTTTTACCAACGTCCTGGGGGAAGTCTCGTCAGCCTGTTCTAC	NPSGT	AATCCTTCTGGGACA	KHSGRLTSTTVIKERRSSLHISSSQTTDSGTYL	AAGCATAGTGGGAGACTGACATCCACTACAGTCATCAAAGAACGTCGCAGCTCTTTGCACATTTCCTCCTCCCAGACAACAGACTCAGGCACTTATCTC	CALEQGNSNNRIFF	TGTGCTTTGGAACAAGGGAATAGCAATAACAGAATCTTCTTT	GDGTQLVVKP	GGTGATGGGACGCAGCTGGTGGTGAAGCCCA	20214	9	clonotype156_consensus_2	1	2	0.00156617	TRB:CASSLLGGTSQNTLYF;TRA:CALEQGNSNNRIFF	TRB:TGTGCCAGCAGCTTATTGGGGGGTACTAGTCAAAACACCTTGTACTTT;TRA:TGTGCTTTGGAACAAGGGAATAGCAATAACAGAATCTTCTTT
Con	11280	2814	1.64894	C3 proliferating Tem	Con_clonotype3	10+	clonotype3	GCCAAATGTGTGGTTT-1_1	TRUE	GCCAAATGTGTGGTTT-1_contig_1	TRUE	566	TRA	TRAV3-3		TRAJ49	TRAC	TRUE	TRUE	GEQVEQRPPHLSVREGDSAVITCTYT	GGCGAGCAGGTGGAGCAGCGCCCTCCTCACCTGAGTGTCCGGGAGGGAGACAGTGCCGTTATCACCTGCACCTACACA	DPNSYY	GACCCTAACAGTTATTAC	FFWYKQEPGASLQLLMK	TTCTTCTGGTACAAGCAAGAGCCGGGGGCAAGTCTTCAGTTGCTTATGAAG	VFSSTEI	GTTTTCTCAAGTACGGAAATA	NEGQGFTVLLNKKDKRLSLNLTAAHPGDSAAYF	AACGAAGGACAAGGATTCACTGTCCTACTGAACAAGAAAGACAAACGACTCTCTCTGAACCTCACAGCTGCCCATCCTGGGGACTCAGCCGCGTACTTC	CAVSGATGYQNFYF	TGCGCAGTCAGTGGGGCCACGGGTTACCAGAACTTCTATTTT	GKGTSLTVIP	GGGAAAGGAACAAGTTTGACTGTCATTCCAA	10384	10	clonotype3_consensus_3	3	26	0.0203602	TRB:CASGGQGAEQFF;TRA:CAGITGSGGKLTL;TRA:CAVSGATGYQNFYF	TRB:TGTGCCAGCGGTGGACAGGGTGCTGAGCAGTTCTTC;TRA:TGCGCAGGCATTACTGGCAGTGGTGGAAAACTCACTTTG;TRA:TGCGCAGTCAGTGGGGCCACGGGTTACCAGAACTTCTATTTT
Con	10662	2605	1.04108	C3 proliferating Tem	Con_clonotype342	1	clonotype342	GCGACCAAGGACGAAA-1_1	TRUE	GCGACCAAGGACGAAA-1_contig_1	TRUE	515	TRB	TRBV29		TRBJ2-1	TRBC2	TRUE	TRUE	DMKVTQMPRYLIKRMGENVLLECGQD	GACATGAAAGTAACCCAGATGCCAAGATACCTGATCAAAAGAATGGGAGAGAATGTTTTGCTGGAATGTGGACAGGAC	MSHET	ATGAGCCATGAAACA	MYWYRQDPGLGLQLIYI	ATGTACTGGTATCGACAAGACCCTGGTCTGGGGCTACAGCTGATTTATATC	SYDVDS	TCATACGATGTTGATAGT	NSEGDIPKGYRVSRKKREHFSLILDSAKTNQTSVYF	AACAGCGAAGGAGACATCCCTAAAGGATACAGGGTCTCACGGAAGAAGCGGGAGCATTTCTCCCTGATTCTGGATTCTGCTAAAACAAACCAGACATCTGTGTACTTC	CASSFSGGYAEQFF	TGTGCTAGCAGTTTTTCTGGGGGGTATGCTGAGCAGTTCTTC	GPGTRLTVL	GGACCAGGGACACGACTCACCGTCCTAG	44998	11	clonotype342_consensus_1	1	1	0.000783085	TRB:CASSFSGGYAEQFF;TRA:CAAPRGQGGRALIF	TRB:TGTGCTAGCAGTTTTTCTGGGGGGTATGCTGAGCAGTTCTTC;TRA:TGTGCAGCCCCCCGGGGCCAGGGAGGCAGAGCTCTGATATTT	TRB:gene
Con	9339	2176	2.17368	C1 intermediate Tex	Con_clonotype106	2+	clonotype106	GCGACCATCAATACCG-1_1	TRUE	GCGACCATCAATACCG-1_contig_1	TRUE	513	TRB	TRBV5		TRBJ1-1	TRBC1	TRUE	TRUE	NTKITQSPRYLILGRANKSLECEQH	AACACTAAAATTACTCAGTCACCAAGATATCTAATCCTGGGAAGAGCAAATAAGTCTTTGGAATGTGAGCAACAT	LGHNA	CTGGGACATAATGCT	MYWYKQSAEKPPELMFL	ATGTACTGGTATAAACAGAGCGCTGAGAAGCCGCCAGAGCTCATGTTTCTC	YNLKQL	TACAATCTTAAACAGTTG	IRNETVPSRFIPECPDSSKLLLHISAVDPEDSAVYF	ATTCGAAATGAGACGGTGCCCAGTCGTTTTATACCTGAATGCCCAGACAGCTCCAAGCTACTTTTACATATATCTGCCGTGGATCCAGAAGACTCAGCTGTCTATTTT	CASSQDSTEVFF	TGTGCCAGCAGCCAAGACAGCACAGAAGTCTTCTTT	GKGTRLTVV	GGTAAAGGAACCAGACTCACAGTTGTAG	43400	15	clonotype106_consensus_1	1	2	0.00156617	TRB:CASSQDSTEVFF;TRA:CAMREGLGTNAYKVIF	TRB:TGTGCCAGCAGCCAAGACAGCACAGAAGTCTTCTTT;TRA:TGTGCTATGAGAGAGGGCCTAGGTACAAATGCTTACAAAGTCATCTTT
Con	8404	1879	1.2613	C4 terminal Tex	Con_clonotype1	10+	clonotype1	GCGAGAAAGGGCTCTC-1_1	TRUE	GCGAGAAAGGGCTCTC-1_contig_1	TRUE	513	TRB	TRBV5		TRBJ1-4	TRBC1	TRUE	TRUE	NTKITQSPRYLILGRANKSLECEQH	AACACTAAAATTACTCAGTCACCAAGATATCTAATCCTGGGAAGAGCAAATAAGTCTTTGGAATGTGAGCAACAT	LGHNA	CTGGGACATAATGCT	MYWYKQSAEKPPELMFL	ATGTACTGGTATAAACAGAGCGCTGAGAAGCCGCCAGAGCTCATGTTTCTC	YNLKQL	TACAATCTTAAACAGTTG	IRNETVPSRFIPECPDSSKLLLHISAVDPEDSAVYF	ATTCGAAATGAGACGGTGCCCAGTCGTTTTATACCTGAATGCCCAGACAGCTCCAAGCTACTTTTACATATATCTGCCGTGGATCCAGAAGACTCAGCTGTCTATTTT	CASSQDSERLFF	TGTGCCAGCAGCCAAGACAGCGAAAGATTATTTTTC	GHGTKLSVL	GGTCATGGAACCAAGCTGTCTGTCCTGG	31428	9	clonotype1_consensus_1	1	92	0.0720439	TRB:CASSQDSERLFF;TRA:CAMREGLGTNAYKVIF	TRB:TGTGCCAGCAGCCAAGACAGCGAAAGATTATTTTTC;TRA:TGTGCTATGAGAGAGGGCTTGGGGACAAATGCTTACAAAGTCATCTTT
Con	9751	2244	1.86648	C4 terminal Tex	Con_clonotype17	10+	clonotype17	GCGCCAAAGACACTAA-1_1	TRUE	GCGCCAAAGACACTAA-1_contig_1	TRUE	563	TRA	TRAV14-1		TRAJ42	TRAC	TRUE	TRUE	QQQVRQSPQSLTVWEGGTTVLTCSYE	CAGCAGCAGGTGAGACAAAGTCCCCAATCTCTGACAGTCTGGGAAGGAGGAACCACAGTTCTGACCTGCAGTTATGAG	DSTFNY	GACAGCACTTTTAACTAC	FPWYQQFPGEGPALLIS	TTCCCATGGTACCAACAGTTCCCTGGGGAAGGCCCTGCACTTCTGATATCC	ILSVSDK	ATACTTTCAGTGTCCGATAAA	KEDGRFTTFFNKREKKLSLHIIDSQPGDSATYF	AAGGAAGATGGACGATTCACAACCTTCTTCAATAAAAGGGAGAAAAAGCTCTCCTTGCACATCATAGACTCTCAGCCTGGAGACTCAGCCACCTACTTC	CAASAGGSNAKLTF	TGTGCAGCAAGTGCAGGAGGAAGCAATGCAAAGCTAACCTTC	GKGTKLSVKS	GGGAAAGGCACTAAACTCTCTGTTAAATCAA	16490	5	clonotype17_consensus_2	1	10	0.00783085	TRB:CASSQEGDSYEQYF;TRA:CAASAGGSNAKLTF;TRA:CALRPDYNQGKLIF	TRB:TGTGCCAGCAGCCAAGAGGGGGACTCCTATGAACAGTACTTC;TRA:TGTGCAGCAAGTGCAGGAGGAAGCAATGCAAAGCTAACCTTC;TRA:TGTGCTCTGAGACCGGATTATAACCAGGGGAAGCTTATCTTT
Con	9507	2544	0.988745	C3 proliferating Tem	Con_clonotype213	1	clonotype213	GCGGGTTAGCGCCTCA-1_1	TRUE	GCGGGTTAGCGCCTCA-1_contig_1	TRUE	542	TRB	TRBV31		TRBJ2-7	TRBC2	TRUE	TRUE	AQTIHQWPVAEIKAVGSPLSLGCTIK	GCTCAGACTATCCATCAATGGCCAGTTGCCGAGATCAAGGCTGTGGGCAGCCCACTGTCTCTGGGGTGTACCATAAAG	GKSSPN	GGGAAATCAAGCCCTAAC	LYWYWQATGGTLQQLFY	CTCTACTGGTACTGGCAGGCCACAGGAGGCACCCTCCAGCAACTCTTCTAC	SITVG	TCTATTACTGTTGGC	QVESVVQLNLSASRPKDDQFILSTEKLLLSHSGFYL	CAGGTAGAGTCGGTGGTGCAACTGAACCTCTCAGCTTCCAGGCCGAAGGACGACCAATTCATCCTAAGCACGGAGAAGCTGCTTCTCAGCCACTCTGGCTTCTACCTC	CAWRRRGGYEQYF	TGTGCCTGGAGGCGGCGGGGGGGATATGAACAGTACTTC	GPGTRLTVL	GGTCCCGGCACCAGGCTCACGGTTTTAG	31496	17	clonotype213_consensus_1	1	1	0.000783085	TRB:CAWRRRGGYEQYF;TRA:CAARNSGGSNYKLTF	TRB:TGTGCCTGGAGGCGGCGGGGGGGATATGAACAGTACTTC;TRA:TGTGCTGCAAGGAACAGTGGAGGCAGCAATTACAAACTGACATTT
Con	8239	2010	1.2987	C4 terminal Tex	Con_clonotype5	10+	clonotype5	GCGGGTTCACCGATAT-1_1	TRUE	GCGGGTTCACCGATAT-1_contig_1	TRUE	511	TRB	TRBV13-1		TRBJ1-6	TRBC1	TRUE	TRUE	EAAVTQSPRNKVTVTGGNVTLSCRQT	GAGGCTGCAGTCACCCAAAGCCCTAGAAACAAGGTGACAGTAACAGGAGGAAACGTGACATTGAGCTGTCGCCAGACT	NSHNY	AATAGCCACAACTAC	MYWYRQDTGHGLRLIHY	ATGTACTGGTATCGGCAGGACACTGGGCATGGGCTGAGGCTGATCCATTAC	SYGAGN	TCATATGGTGCTGGCAAC	LQIGDVPDGYKATRTTQEDFFLLLELASPSQTSLYF	CTTCAAATAGGAGATGTCCCTGATGGGTACAAGGCCACCAGAACAACGCAAGAAGACTTCTTCCTCCTGCTGGAATTGGCTTCTCCCTCTCAGACATCTTTGTACTTC	CASSGTAYNSPLYF	TGTGCCAGCAGTGGGACAGCTTATAATTCGCCCCTCTACTTT	AAGTRLTVT	GCGGCAGGCACCCGGCTCACTGTGACAG	28266	23	clonotype5_consensus_1	2	24	0.018794	TRB:CASSGTAYNSPLYF;TRA:CAASDDTNAYKVIF	TRB:TGTGCCAGCAGTGGGACAGCTTATAATTCGCCCCTCTACTTT;TRA:TGTGCTGCAAGCGATGACACAAATGCTTACAAAGTCATCTTT		TRB:gene
Con	7803	2157	0.820197	C3 proliferating Tem	Con_clonotype380	1	clonotype380	GCGGGTTGTCCAGTGC-1_1	TRUE	GCGGGTTGTCCAGTGC-1_contig_1	TRUE	559	TRA	TRAV4D-4		TRAJ27	TRAC	TRUE	TRUE	GDQVEQSPSALSLHEGTGSALRCNFT	GGAGATCAGGTGGAGCAGAGTCCTTCAGCCCTGAGCCTCCACGAGGGAACCGGTTCTGCTCTGAGATGCAATTTTACT	TTMRA	ACCACCATGAGGGCT	VQWFRKNSRGSLINLFY	GTGCAGTGGTTCCGAAAGAATTCCAGGGGCAGCCTCATCAATCTGTTCTAC	LASGT	TTGGCTTCAGGAACA	KENGRLKSAFDSKERYSTLHIRDAQLEDSGTYF	AAGGAGAATGGGAGGCTAAAGTCAGCATTTGATTCTAAGGAGCGCTACAGCACCCTGCACATCAGGGATGCCCAGCTGGAGGACTCAGGCACTTACTTC	CAADTNTGKLTF	TGTGCTGCTGACACCAATACAGGCAAATTAACCTTT	GDGTVLTVKP	GGGGATGGGACCGTGCTCACAGTGAAGCCAA	31942	13	clonotype380_consensus_3	1	1	0.000783085	TRB:CASSLGAQDTQYF;TRB:CASSPDRGEQYF;TRA:CAADTNTGKLTF	TRB:TGTGCCAGCTCTCTGGGGGCTCAAGACACCCAGTACTTT;TRB:TGTGCCAGCAGCCCGGACAGGGGTGAACAGTACTTC;TRA:TGTGCTGCTGACACCAATACAGGCAAATTAACCTTT		TRB:gene
Con	10515	2845	1.5787	C2 proliferating Tex	Con_clonotype5	10+	clonotype5	GCGGGTTGTGATAAAC-1_1	TRUE	GCGGGTTGTGATAAAC-1_contig_1	TRUE	518	TRB	TRBV13-1		TRBJ1-6	TRBC1	TRUE	TRUE	EAAVTQSPRNKVTVTGGNVTLSCRQT	GAGGCTGCAGTCACCCAAAGCCCTAGAAACAAGGTGACAGTAACAGGAGGAAACGTGACATTGAGCTGTCGCCAGACT	NSHNY	AATAGCCACAACTAC	MYWYRQDTGHGLRLIHY	ATGTACTGGTATCGGCAGGACACTGGGCATGGGCTGAGGCTGATCCATTAC	SYGAGN	TCATATGGTGCTGGCAAC	LQIGDVPDGYKATRTTQEDFFLLLELASPSQTSLYF	CTTCAAATAGGAGATGTCCCTGATGGGTACAAGGCCACCAGAACAACGCAAGAAGACTTCTTCCTCCTGCTGGAATTGGCTTCTCCCTCTCAGACATCTTTGTACTTC	CASSGTAYNSPLYF	TGTGCCAGCAGTGGGACAGCTTATAATTCGCCCCTCTACTTT	AAGTRLTVT	GCGGCAGGCACCCGGCTCACTGTGACAG	30680	20	clonotype5_consensus_1	1	24	0.018794	TRB:CASSGTAYNSPLYF;TRA:CAASDDTNAYKVIF	TRB:TGTGCCAGCAGTGGGACAGCTTATAATTCGCCCCTCTACTTT;TRA:TGTGCTGCAAGCGATGACACAAATGCTTACAAAGTCATCTTT		TRB:gene
Con	4028	1369	1.01787	C4 terminal Tex	Con_clonotype6	10+	clonotype6	GCTGCAGGTGCGGTAA-1_1	TRUE	GCTGCAGGTGCGGTAA-1_contig_1	TRUE	560	TRA	TRAV4D-3		TRAJ9	TRAC	TRUE	TRUE	GDKVKQSPSALSLQEGTNSALRCNFS	GGAGATAAGGTGAAGCAAAGTCCCTCAGCGCTGAGTCTCCAAGAGGGAACCAATTCTGCTCTGAGATGCAATTTTTCT	IAATT	ATCGCTGCGACAACT	VQWFLQNPRGSLMNLFY	GTGCAGTGGTTCCTACAGAATCCCAGGGGCAGCCTCATGAATCTTTTTTAC	LVPGT	CTGGTGCCAGGAACA	KENGRLKSAFDSKESYSTLHIRDAQLEDSGTYF	AAGGAGAATGGGAGGTTAAAGTCAGCATTTGATTCTAAGGAGAGCTACAGCACCCTGCACATTAGGGATGCCCAGCTGGAGGACTCAGGCACTTACTTC	CAAEGDMGYKLTF	TGTGCTGCTGAGGGGGACATGGGCTACAAACTTACCTTC	GTGTSLLVDP	GGGACAGGAACAAGCTTGTTGGTTGATCCAA	20944	8	clonotype6_consensus_2	1	23	0.018011	TRB:CASSRDSYEQYF;TRA:CAAEGDMGYKLTF	TRB:TGTGCCAGCTCCCGGGACTCTTATGAACAGTACTTC;TRA:TGTGCTGCTGAGGGGGACATGGGCTACAAACTTACCTTC
Con	4499	1535	1.04468	C1 intermediate Tex	Con_clonotype3	10+	clonotype3	GCTGCGATCTCGTATT-1_1	TRUE	GCTGCGATCTCGTATT-1_contig_1	TRUE	577	TRB	TRBV12-2+TRBV13-2	TRBD1	TRBJ2-1	TRBC2	TRUE	TRUE	EAAVTQSPRNKVAVTGGKVTLSCNQT	GAGGCTGCAGTCACCCAAAGCCCAAGAAACAAGGTGGCAGTAACAGGAGGAAAGGTGACATTGAGCTGTAATCAGACT	NNHNN	AATAACCACAACAAC	MYWYRQDTGHGLRLIHY	ATGTACTGGTATCGGCAGGACACGGGGCATGGGCTGAGGCTGATCCATTAT	SYGAGS	TCATATGGTGCTGGCAGC	TEKGDIPDGYKASRPSQENFSLILELATPSQTSVYF	ACTGAGAAAGGAGATATCCCTGATGGATACAAGGCCTCCAGACCAAGCCAAGAGAACTTCTCCCTCATTCTGGAGTTGGCTACCCCCTCTCAGACATCAGTGTACTTC	CASGGQGAEQFF	TGTGCCAGCGGTGGACAGGGTGCTGAGCAGTTCTTC	GPGTRLTVL	GGACCAGGGACACGACTCACCGTCCTAG	26630	12	clonotype3_consensus_1	3	26	0.0203602	TRB:CASGGQGAEQFF;TRA:CAGITGSGGKLTL;TRA:CAVSGATGYQNFYF	TRB:TGTGCCAGCGGTGGACAGGGTGCTGAGCAGTTCTTC;TRA:TGCGCAGGCATTACTGGCAGTGGTGGAAAACTCACTTTG;TRA:TGCGCAGTCAGTGGGGCCACGGGTTACCAGAACTTCTATTTT
Con	18070	3694	1.55506	C2 proliferating Tex	Con_clonotype8	10+	clonotype8	GCTGCTTCAAGCTGGA-1_1	TRUE	GCTGCTTCAAGCTGGA-1_contig_1	TRUE	611	TRA	TRAV16N		TRAJ22	TRAC	TRUE	TRUE	AQKVTQTQTSISVVEKTTVTMDCVYE	GCCCAGAAGGTAACACAGACTCAGACTTCAATTTCTGTGGTGGAGAAGACAACGGTGACAATGGACTGTGTGTATGAA	TRDSSYF	ACCCGGGACAGTTCTTACTTC	LFWYKQTASGEIVFLIR	TTATTCTGGTACAAGCAAACAGCAAGTGGGGAAATAGTTTTCCTTATTCGT	QDSYKKEN	CAGGACTCTTACAAAAAGGAAAAT	ATVGHYSLNFQKPKSSIGLIITATQIEDSAVYF	GCAACAGTGGGTCATTATTCTCTGAACTTTCAGAAGCCAAAAAGTTCCATCGGACTCATCATCACCGCCACACAGATTGAGGACTCAGCAGTATATTTC	CAMRESLASSGSWQLIF	TGTGCTATGAGAGAGTCCCTTGCATCTTCTGGCAGCTGGCAACTCATCTTT	GSGTQLTVMP	GGATCTGGAACCCAACTGACAGTTATGCCTG	6120	8	clonotype8_consensus_2	1	16	0.0125294	TRB:CASSRDSQAPLF;TRA:CAMRESLASSGSWQLIF	TRB:TGTGCCAGCAGCCGGGACAGCCAGGCTCCGCTTTTT;TRA:TGTGCTATGAGAGAGTCCCTTGCATCTTCTGGCAGCTGGCAACTCATCTTT		TRB:gene
Con	16234	3170	1.10262	C4 terminal Tex	Con_clonotype1	10+	clonotype1	GGAAAGCTCAAAGACA-1_1	TRUE	GGAAAGCTCAAAGACA-1_contig_1	TRUE	513	TRB	TRBV5		TRBJ1-4	TRBC1	TRUE	TRUE	NTKITQSPRYLILGRANKSLECEQH	AACACTAAAATTACTCAGTCACCAAGATATCTAATCCTGGGAAGAGCAAATAAGTCTTTGGAATGTGAGCAACAT	LGHNA	CTGGGACATAATGCT	MYWYKQSAEKPPELMFL	ATGTACTGGTATAAACAGAGCGCTGAGAAGCCGCCAGAGCTCATGTTTCTC	YNLKQL	TACAATCTTAAACAGTTG	IRNETVPSRFIPECPDSSKLLLHISAVDPEDSAVYF	ATTCGAAATGAGACGGTGCCCAGTCGTTTTATACCTGAATGCCCAGACAGCTCCAAGCTACTTTTACATATATCTGCCGTGGATCCAGAAGACTCAGCTGTCTATTTT	CASSQDSERLFF	TGTGCCAGCAGCCAAGACAGCGAAAGATTATTTTTC	GHGTKLSVL	GGTCATGGAACCAAGCTGTCTGTCCTGG	42424	24	clonotype1_consensus_1	1	92	0.0720439	TRB:CASSQDSERLFF;TRA:CAMREGLGTNAYKVIF	TRB:TGTGCCAGCAGCCAAGACAGCGAAAGATTATTTTTC;TRA:TGTGCTATGAGAGAGGGCTTGGGGACAAATGCTTACAAAGTCATCTTT
Con	4875	1591	1.33333	C4 terminal Tex	Con_clonotype25	2+	clonotype25	GGAACTTAGCGTTGCC-1_1	TRUE	GGAACTTAGCGTTGCC-1_contig_1	TRUE	514	TRB	TRBV26		TRBJ1-6	TRBC1	TRUE	TRUE	NSKVIQTPRYLVKGQGQKAKMRCIPE	AATTCAAAAGTCATTCAGACTCCAAGATATCTGGTGAAAGGGCAAGGACAAAAAGCAAAGATGAGGTGTATCCCTGAA	KGHPV	AAGGGACATCCAGTT	VFWYQQNKNNEFKFLIN	GTATTCTGGTATCAACAAAATAAGAACAATGAGTTTAAATTTTTGATTAAC	FQNQEV	TTTCAGAATCAAGAAGTT	LQQIDMTEKRFSAECPSNSPCSLEIQSSEAGDSALYL	CTTCAGCAAATAGACATGACTGAAAAACGATTCTCTGCTGAGTGTCCTTCAAACTCACCTTGCAGCCTAGAAATTCAGTCCTCTGAGGCAGGAGACTCAGCACTGTACCTC	CASSLRQGYNSPLYF	TGTGCCAGCAGTCTGAGGCAGGGCTATAATTCGCCCCTCTACTTT	AAGTRLTVT	GCGGCAGGCACCCGGCTCACTGTGACAG	37592	12	clonotype25_consensus_1	2	8	0.00626468	TRB:CASSLRQGYNSPLYF;TRA:CVLSAGTGNTGKLIF	TRB:TGTGCCAGCAGTCTGAGGCAGGGCTATAATTCGCCCCTCTACTTT;TRA:TGTGTTTTGAGCGCGGGGACAGGCAATACCGGAAAACTCATCTTT
Con	15200	2992	1.32895	C4 terminal Tex	Con_clonotype5	10+	clonotype5	GGAATAACATGGGACA-1_1	TRUE	GGAATAACATGGGACA-1_contig_1	TRUE	518	TRB	TRBV13-1		TRBJ1-6	TRBC1	TRUE	TRUE	EAAVTQSPRNKVTVTGGNVTLSCRQT	GAGGCTGCAGTCACCCAAAGCCCTAGAAACAAGGTGACAGTAACAGGAGGAAACGTGACATTGAGCTGTCGCCAGACT	NSHNY	AATAGCCACAACTAC	MYWYRQDTGHGLRLIHY	ATGTACTGGTATCGGCAGGACACTGGGCATGGGCTGAGGCTGATCCATTAC	SYGAGN	TCATATGGTGCTGGCAAC	LQIGDVPDGYKATRTTQEDFFLLLELASPSQTSLYF	CTTCAAATAGGAGATGTCCCTGATGGGTACAAGGCCACCAGAACAACGCAAGAAGACTTCTTCCTCCTGCTGGAATTGGCTTCTCCCTCTCAGACATCTTTGTACTTC	CASSGTAYNSPLYF	TGTGCCAGCAGTGGGACAGCTTATAATTCGCCCCTCTACTTT	AAGTRLTVT	GCGGCAGGCACCCGGCTCACTGTGACAG	26292	29	clonotype5_consensus_1	1	24	0.018794	TRB:CASSGTAYNSPLYF;TRA:CAASDDTNAYKVIF	TRB:TGTGCCAGCAGTGGGACAGCTTATAATTCGCCCCTCTACTTT;TRA:TGTGCTGCAAGCGATGACACAAATGCTTACAAAGTCATCTTT		TRB:gene
Con	7263	2193	1.11524	C0 progenitor Tex	Con_clonotype401	1	clonotype401	GGACAAGAGACACTAA-1_1	TRUE	GGACAAGAGACACTAA-1_contig_1	TRUE	565	TRB	TRBV2		TRBJ2-7	TRBC2	TRUE	TRUE	DPKIIQKPKYLVAVTGSEKILICEQY	GACCCGAAAATTATCCAGAAACCAAAATATCTGGTGGCAGTCACAGGGAGCGAAAAAATCCTGATATGCGAACAGTAT	LGHNA	CTAGGCCACAATGCT	MYWYRQSAKKPLEFMFS	ATGTATTGGTATAGACAAAGTGCTAAGAAGCCTCTAGAGTTCATGTTTTCC	YSYQKL	TACAGCTATCAAAAACTT	MDNQTASSRFQPQSSKKNHLDLQITALKPDDSATYF	ATGGACAATCAGACTGCCTCAAGTCGCTTCCAACCTCAAAGTTCAAAGAAAAACCATTTAGACCTTCAGATCACAGCTCTAAAGCCTGATGACTCGGCCACATACTTC	CASSPHRDGYYEQYF	TGTGCCAGCAGCCCTCACCGGGACGGGTACTATGAACAGTACTTC	GPGTRLTVL	GGTCCCGGCACCAGGCTCACGGTTTTAG	26240	11	clonotype401_consensus_1	1	1	0.000783085	TRB:CASSPHRDGYYEQYF;TRA:CAPREASGSWQLIF	TRB:TGTGCCAGCAGCCCTCACCGGGACGGGTACTATGAACAGTACTTC;TRA:TGTGCCCCTAGGGAGGCTTCTGGCAGCTGGCAACTCATCTTT
Con	9689	2642	1.40365	C3 proliferating Tem	Con_clonotype173	2+	clonotype173	GGACAGATCCTTTCTC-1_1	TRUE	GGACAGATCCTTTCTC-1_contig_1	TRUE	580	TRB	TRBV12-2		TRBJ2-5	TRBC2	TRUE	TRUE	NSGVVQSPRYIIKGKGERSILKCIPI	AATTCTGGGGTTGTCCAGTCTCCAAGATACATAATCAAAGGAAAGGGAGAAAGGTCCATTCTAAAATGTATTCCCATC	SGHLS	TCTGGACATCTCTCT	VAWYQQTQGQELKFFIQ	GTGGCCTGGTATCAACAGACTCAGGGGCAGGAACTAAAGTTCTTCATTCAG	HYDKME	CATTATGATAAAATGGAG	RDKGNLPSRFSVQQFDDYHSEMNMSALELEDSAVYF	AGAGATAAAGGAAACCTGCCCAGCAGATTCTCAGTCCAACAGTTTGATGACTATCACTCTGAGATGAACATGAGTGCCTTGGAGCTAGAGGACTCTGCCGTGTACTTC	CASSLVGGKDTQYF	TGTGCCAGCTCTCTCGTGGGGGGGAAAGACACCCAGTACTTT	GPGTRLLVL	GGGCCAGGCACTCGGCTCCTCGTGTTAG	42304	26	clonotype173_consensus_1	1	2	0.00156617	TRB:CASSLVGGKDTQYF;TRA:CAVSIDYANKMIF	TRB:TGTGCCAGCTCTCTCGTGGGGGGGAAAGACACCCAGTACTTT;TRA:TGTGCAGTGAGCATCGACTATGCAAACAAGATGATCTTT
Con	6844	1910	1.08124	C4 terminal Tex	Con_clonotype6	10+	clonotype6	GGACAGATCTTCGAGA-1_1	TRUE	GGACAGATCTTCGAGA-1_contig_1	TRUE	560	TRA	TRAV4D-3		TRAJ9	TRAC	TRUE	TRUE	GDKVKQSPSALSLQEGTNSALRCNFS	GGAGATAAGGTGAAGCAAAGTCCCTCAGCGCTGAGTCTCCAAGAGGGAACCAATTCTGCTCTGAGATGCAATTTTTCT	IAATT	ATCGCTGCGACAACT	VQWFLQNPRGSLMNLFY	GTGCAGTGGTTCCTACAGAATCCCAGGGGCAGCCTCATGAATCTTTTTTAC	LVPGT	CTGGTGCCAGGAACA	KENGRLKSAFDSKESYSTLHIRDAQLEDSGTYF	AAGGAGAATGGGAGGTTAAAGTCAGCATTTGATTCTAAGGAGAGCTACAGCACCCTGCACATTAGGGATGCCCAGCTGGAGGACTCAGGCACTTACTTC	CAAEGDMGYKLTF	TGTGCTGCTGAGGGGGACATGGGCTACAAACTTACCTTC	GTGTSLLVDP	GGGACAGGAACAAGCTTGTTGGTTGATCCAA	9514	8	clonotype6_consensus_2	1	23	0.018011	TRB:CASSRDSYEQYF;TRA:CAAEGDMGYKLTF	TRB:TGTGCCAGCTCCCGGGACTCTTATGAACAGTACTTC;TRA:TGTGCTGCTGAGGGGGACATGGGCTACAAACTTACCTTC
Con	6993	2159	1.3156	C3 proliferating Tem	Con_clonotype258	1	clonotype258	GGAGCAATCACGACTA-1_1	TRUE	GGAGCAATCACGACTA-1_contig_1	TRUE	615	TRA	TRAV12D-3		TRAJ23	TRAC	TRUE	TRUE	GDSVTQTEGLVTLTEGLPVMLNCTYQ	GGAGACTCCGTGACCCAGACAGAAGGCCTGGTCACTCTCACAGAAGGGTTGCCTGTGATGCTGAACTGCACCTATCAG	TIYSNPF	ACTATTTACTCAAATCCTTTC	LFWYVQHLNESPRLLLK	CTTTTCTGGTATGTGCAACATCTCAATGAATCCCCTCGGCTACTCCTGAAG	SFTDNKR	AGCTTCACAGACAACAAGAGG	TEHQGFHATLHKSSSSFHLQKSSAQLSDSALYY	ACCGAGCACCAAGGGTTCCACGCCACTCTCCATAAGAGCAGCAGCTCCTTCCATCTGCAGAAGTCCTCAGCGCAGCTGTCAGACTCTGCCCTGTACTAC	CALSDRNYNQGKLIF	TGTGCTCTGAGTGATCGGAATTATAACCAGGGGAAGCTTATCTTT	GQGTKLSIKP	GGACAGGGAACCAAGTTATCTATCAAGCCCA	9566	7	clonotype258_consensus_2	1	1	0.000783085	TRB:CGARVGQANTEVFF;TRA:CALSDRNYNQGKLIF	TRB:TGTGGTGCTAGGGTGGGACAAGCAAACACAGAAGTCTTCTTT;TRA:TGTGCTCTGAGTGATCGGAATTATAACCAGGGGAAGCTTATCTTT
Con	9508	2503	1.69331	C3 proliferating Tem	Con_clonotype443	1	clonotype443	GGAGCAATCGTTACGA-1_1	TRUE	GGAGCAATCGTTACGA-1_contig_1	TRUE	612	TRA	TRAV5D-4		TRAJ7	TRAC	TRUE	TRUE	GEQVEQLPSILRVQEGSSASINCTYE	GGTGAGCAGGTGGAGCAGCTTCCTTCCATCCTGAGAGTCCAGGAGGGATCCAGTGCCAGCATCAACTGCACTTATGAG	NSASNY	AACAGTGCCTCCAACTAC	FPWYKQEPGENPKLIID	TTCCCTTGGTATAAGCAAGAACCTGGAGAGAATCCTAAGCTCATCATTGAC	IRSNMER	ATTCGTTCAAATATGGAAAGA	KQTQGLIVLLDKKAKRFSLHITDTQPGDSAMYF	AAGCAGACCCAAGGACTCATCGTTTTACTGGATAAGAAAGCCAAACGCTTCTCCCTGCACATCACAGACACCCAGCCTGGAGACTCAGCCATGTACTTC	CAASPYSNNRLTL	TGTGCTGCAAGTCCCTACAGCAACAACAGACTTACTTTG	GKGTQVVVLP	GGGAAGGGAACCCAGGTGGTGGTGTTACCAA	21840	6	clonotype443_consensus_3	1	1	0.000783085	TRB:CASSLGLVNQDTQYF;TRA:CAAPAYQGGRALIF;TRA:CAASPYSNNRLTL	TRB:TGTGCCAGCAGTTTGGGACTGGTTAACCAAGACACCCAGTACTTT;TRA:TGTGCAGCACCTGCCTACCAGGGAGGCAGAGCTCTGATATTT;TRA:TGTGCTGCAAGTCCCTACAGCAACAACAGACTTACTTTG
Con	11061	2723	1.34708	C3 proliferating Tem	Con_clonotype545	1	clonotype545	GGATGTTAGTGGGCTA-1_1	TRUE	GGATGTTAGTGGGCTA-1_contig_1	TRUE	612	TRA	TRAV16D-DV11		TRAJ33	TRAC	TRUE	TRUE	AQKVTQTQTSISVMEKTTVTMDCVYE	GCCCAGAAGGTAACACAGACTCAGACTTCAATTTCTGTGATGGAGAAGACAACGGTGACAATGGACTGTGTGTATGAA	TQDSSYF	ACCCAGGACAGTTCTTACTTC	LFWYKQTASGEIVFLIR	TTATTCTGGTACAAGCAAACAGCAAGTGGGGAAATAGTTTTCCTTATTCGT	QDSYKKEN	CAGGACTCTTACAAAAAGGAAAAT	ATVGHYSLNFQKPKSSIGLIITATQIEDSAVYF	GCAACAGTGGGTCATTATTCTCTGAACTTTCAGAAGCCAAAAAGTTCCATCGGACTCATCATCACCGCCACACAGATTGAGGACTCGGCAGTATATTTC	CAMREDSNYQLIW	TGTGCTATGAGAGAGGATAGCAACTATCAGTTGATCTGG	GSGTKLIIKP	GGCTCTGGGACCAAGCTAATTATAAAGCCAG	14154	9	clonotype545_consensus_2	1	1	0.000783085	TRB:CASGDQGALYEQYF;TRA:CAMREDSNYQLIW	TRB:TGTGCCAGCGGTGACCAGGGGGCCCTCTATGAACAGTACTTC;TRA:TGTGCTATGAGAGAGGATAGCAACTATCAGTTGATCTGG
Con	3400	1272	1.05882	C4 terminal Tex	Con_clonotype1	10+	clonotype1	GGATGTTCACGGTGTC-1_1	TRUE	GGATGTTCACGGTGTC-1_contig_1	TRUE	536	TRA	TRAV16N		TRAJ30	TRAC	TRUE	TRUE	AQKVTQTQTSISVVEKTTVTMDCVYE	GCCCAGAAGGTAACACAGACTCAGACTTCAATTTCTGTGGTGGAGAAGACAACGGTGACAATGGACTGTGTGTATGAA	TRDSSYF	ACCCGGGACAGTTCTTACTTC	LFWYKQTASGEIVFLIR	TTATTCTGGTACAAGCAAACAGCAAGTGGGGAAATAGTTTTCCTTATTCGT	QDSYKKEN	CAGGACTCTTACAAAAAGGAAAAT	ATVGHYSLNFQKPKSSIGLIITATQIEDSAVYF	GCAACAGTGGGTCATTATTCTCTGAACTTTCAGAAGCCAAAAAGTTCCATCGGACTCATCATCACCGCCACACAGATTGAGGACTCAGCAGTATATTTC	CAMREGLGTNAYKVIF	TGTGCTATGAGAGAGGGCTTGGGGACAAATGCTTACAAAGTCATCTTT	GKGTHLHVLP	GGAAAAGGGACACATCTTCATGTTCTCCCTA	5140	7	clonotype1_consensus_2	2	92	0.0720439	TRB:CASSQDSERLFF;TRA:CAMREGLGTNAYKVIF	TRB:TGTGCCAGCAGCCAAGACAGCGAAAGATTATTTTTC;TRA:TGTGCTATGAGAGAGGGCTTGGGGACAAATGCTTACAAAGTCATCTTT
Con	4581	1637	2.07378	C2 proliferating Tex	Con_clonotype1	10+	clonotype1	GGATGTTCATCTGGTA-1_1	TRUE	GGATGTTCATCTGGTA-1_contig_1	TRUE	574	TRB	TRBV5		TRBJ1-4	TRBC1	TRUE	TRUE	NTKITQSPRYLILGRANKSLECEQH	AACACTAAAATTACTCAGTCACCAAGATATCTAATCCTGGGAAGAGCAAATAAGTCTTTGGAATGTGAGCAACAT	LGHNA	CTGGGACATAATGCT	MYWYKQSAEKPPELMFL	ATGTACTGGTATAAACAGAGCGCTGAGAAGCCGCCAGAGCTCATGTTTCTC	YNLKQL	TACAATCTTAAACAGTTG	IRNETVPSRFIPECPDSSKLLLHISAVDPEDSAVYF	ATTCGAAATGAGACGGTGCCCAGTCGTTTTATACCTGAATGCCCAGACAGCTCCAAGCTACTTTTACATATATCTGCCGTGGATCCAGAAGACTCAGCTGTCTATTTT	CASSQDSERLFF	TGTGCCAGCAGCCAAGACAGCGAAAGATTATTTTTC	GHGTKLSVL	GGTCATGGAACCAAGCTGTCTGTCCTGG	24222	9	clonotype1_consensus_1	2	92	0.0720439	TRB:CASSQDSERLFF;TRA:CAMREGLGTNAYKVIF	TRB:TGTGCCAGCAGCCAAGACAGCGAAAGATTATTTTTC;TRA:TGTGCTATGAGAGAGGGCTTGGGGACAAATGCTTACAAAGTCATCTTT
Con	6962	1805	1.264	C0 progenitor Tex	Con_clonotype313	1	clonotype313	GGATGTTGTATGCTTG-1_1	TRUE	GGATGTTGTATGCTTG-1_contig_1	TRUE	534	TRB	TRBV13-3		TRBJ2-2	TRBC2	TRUE	TRUE	EAAVTQSPRSKVAVTGGKVTLSCHQT	GAGGCTGCAGTCACCCAAAGTCCAAGAAGCAAGGTGGCAGTAACAGGAGGAAAGGTGACATTGAGCTGTCACCAGACT	NNHDY	AATAACCATGACTAT	MYWYRQDTGHGLRLIHY	ATGTACTGGTATCGGCAGGACACGGGGCATGGGCTGAGGCTGATCCATTAC	SYVADS	TCATATGTCGCTGACAGC	TEKGDIPDGYKASRPSQENFSLILELASLSQTAVYF	ACGGAGAAAGGAGATATCCCTGATGGGTACAAGGCCTCCAGACCAAGCCAAGAGAATTTCTCTCTCATTCTGGAGTTGGCTTCCCTTTCTCAGACAGCTGTATATTTC	CASSDAGGNTGQLYF	TGTGCCAGCAGTGATGCTGGGGGGAACACCGGGCAGCTCTACTTT	GEGSKLTVL	GGTGAAGGCTCAAAGCTGACAGTGCTGG	33740	10	clonotype313_consensus_1	1	1	0.000783085	TRB:CASSDAGGNTGQLYF	TRB:TGTGCCAGCAGTGATGCTGGGGGGAACACCGGGCAGCTCTACTTT		TRB:gene
Con	15656	3449	1.12417	C2 proliferating Tex	Con_clonotype83	2+	clonotype83	GGATGTTTCTCACATT-1_1	TRUE	GGATGTTTCTCACATT-1_contig_1	TRUE	520	TRB	TRBV26	TRBD1	TRBJ1-1	TRBC1	TRUE	TRUE	NSKVIQTPRYLVKGQGQKAKMRCIPE	AATTCAAAAGTCATTCAGACTCCAAGATATCTGGTGAAAGGGCAAGGACAAAAAGCAAAGATGAGGTGTATCCCTGAA	KGHPV	AAGGGACATCCAGTT	VFWYQQNKNNEFKFLIN	GTATTCTGGTATCAACAAAATAAGAACAATGAGTTTAAATTTTTGATTAAC	FQNQEV	TTTCAGAATCAAGAAGTT	LQQIDMTEKRFSAECPSNSPCSLEIQSSEAGDSALYL	CTTCAGCAAATAGACATGACTGAAAAACGATTCTCTGCTGAGTGTCCTTCAAACTCACCTTGCAGCCTAGAAATTCAGTCCTCTGAGGCAGGAGACTCAGCACTGTACCTC	CASSLRQGVNTEVFF	TGTGCCAGCAGTCTGAGGCAGGGGGTGAACACAGAAGTCTTCTTT	GKGTRLTVV	GGTAAAGGAACCAGACTCACAGTTGTAG	20422	8	clonotype83_consensus_1	1	3	0.00234926	TRB:CASSLRQGVNTEVFF;TRA:CALSDPTGNTGKLIF	TRB:TGTGCCAGCAGTCTGAGGCAGGGGGTGAACACAGAAGTCTTCTTT;TRA:TGCGCTCTGAGTGATCCCACAGGCAATACCGGAAAACTCATCTTT
Con	14117	3039	0.935043	C2 proliferating Tex	Con_clonotype1	10+	clonotype1	GGCCGATAGCTAGTGG-1_1	TRUE	GGCCGATAGCTAGTGG-1_contig_1	TRUE	513	TRB	TRBV5		TRBJ1-4	TRBC1	TRUE	TRUE	NTKITQSPRYLILGRANKSLECEQH	AACACTAAAATTACTCAGTCACCAAGATATCTAATCCTGGGAAGAGCAAATAAGTCTTTGGAATGTGAGCAACAT	LGHNA	CTGGGACATAATGCT	MYWYKQSAEKPPELMFL	ATGTACTGGTATAAACAGAGCGCTGAGAAGCCGCCAGAGCTCATGTTTCTC	YNLKQL	TACAATCTTAAACAGTTG	IRNETVPSRFIPECPDSSKLLLHISAVDPEDSAVYF	ATTCGAAATGAGACGGTGCCCAGTCGTTTTATACCTGAATGCCCAGACAGCTCCAAGCTACTTTTACATATATCTGCCGTGGATCCAGAAGACTCAGCTGTCTATTTT	CASSQDSERLFF	TGTGCCAGCAGCCAAGACAGCGAAAGATTATTTTTC	GHGTKLSVL	GGTCATGGAACCAAGCTGTCTGTCCTGG	41894	17	clonotype1_consensus_1	1	92	0.0720439	TRB:CASSQDSERLFF;TRA:CAMREGLGTNAYKVIF	TRB:TGTGCCAGCAGCCAAGACAGCGAAAGATTATTTTTC;TRA:TGTGCTATGAGAGAGGGCTTGGGGACAAATGCTTACAAAGTCATCTTT
Con	4622	1588	1.47122	C3 proliferating Tem	Con_clonotype567	1	clonotype567	GGCCGATTCGACGGAA-1_1	TRUE	GGCCGATTCGACGGAA-1_contig_1	TRUE	542	TRA	TRAV6-6		TRAJ15	TRAC	TRUE	TRUE	GDSVTQTEGPVTVSESESLIINCTYS	GGAGATTCCGTGACTCAAACAGAAGGCCCAGTGACCGTCTCAGAAAGCGAGTCCCTGATAATAAATTGCACGTATTCA	ATSIAYPN	GCCACAAGCATAGCTTACCCTAAT	LFWYVRYPGEGLQLLLK	CTTTTCTGGTATGTTCGATATCCTGGAGAAGGTCTACAACTCCTCCTGAAA	VITAGQK	GTCATTACGGCTGGCCAGAAG	GSSRGFEATYNKETTSFHLQKASVQESDSAVYY	GGAAGCAGCAGAGGGTTTGAAGCCACATACAATAAAGAAACCACCTCCTTCCACTTGCAGAAAGCCTCAGTGCAAGAGTCAGACTCGGCTGTGTACTAC	CALGEGGRALIF	TGTGCTCTGGGTGAGGGAGGCAGAGCTCTGATATTT	GTGTTVSVSP	GGAACAGGAACCACGGTATCAGTCAGCCCCA	9682	5	clonotype567_consensus_2	1	1	0.000783085	TRB:CASSLDRPSYNSPLYF;TRA:CALGEGGRALIF	TRB:TGTGCCAGCTCTCTGGACAGGCCTTCCTATAATTCGCCCCTCTACTTT;TRA:TGTGCTCTGGGTGAGGGAGGCAGAGCTCTGATATTT
Con	6084	1822	1.26561	C4 terminal Tex	Con_clonotype5	10+	clonotype5	GGCTCGACATGACGGA-1_1	TRUE	GGCTCGACATGACGGA-1_contig_1	TRUE	518	TRB	TRBV13-1		TRBJ1-6	TRBC1	TRUE	TRUE	EAAVTQSPRNKVTVTGGNVTLSCRQT	GAGGCTGCAGTCACCCAAAGCCCTAGAAACAAGGTGACAGTAACAGGAGGAAACGTGACATTGAGCTGTCGCCAGACT	NSHNY	AATAGCCACAACTAC	MYWYRQDTGHGLRLIHY	ATGTACTGGTATCGGCAGGACACTGGGCATGGGCTGAGGCTGATCCATTAC	SYGAGN	TCATATGGTGCTGGCAAC	LQIGDVPDGYKATRTTQEDFFLLLELASPSQTSLYF	CTTCAAATAGGAGATGTCCCTGATGGGTACAAGGCCACCAGAACAACGCAAGAAGACTTCTTCCTCCTGCTGGAATTGGCTTCTCCCTCTCAGACATCTTTGTACTTC	CASSGTAYNSPLYF	TGTGCCAGCAGTGGGACAGCTTATAATTCGCCCCTCTACTTT	AAGTRLTVT	GCGGCAGGCACCCGGCTCACTGTGACAG	45946	25	clonotype5_consensus_1	1	24	0.018794	TRB:CASSGTAYNSPLYF;TRA:CAASDDTNAYKVIF	TRB:TGTGCCAGCAGTGGGACAGCTTATAATTCGCCCCTCTACTTT;TRA:TGTGCTGCAAGCGATGACACAAATGCTTACAAAGTCATCTTT		TRB:gene
Con	7528	2630	2.08555	C3 proliferating Tem	Con_clonotype199	1	clonotype199	GGCTGGTTCCTTGACC-1_1	TRUE	GGCTGGTTCCTTGACC-1_contig_1	TRUE	568	TRB	TRBV29		TRBJ2-4	TRBC2	TRUE	TRUE	DMKVTQMPRYLIKRMGENVLLECGQD	GACATGAAAGTAACCCAGATGCCAAGATACCTGATCAAAAGAATGGGAGAGAATGTTTTGCTGGAATGTGGACAGGAC	MSHET	ATGAGCCATGAAACA	MYWYRQDPGLGLQLIYI	ATGTACTGGTATCGACAAGACCCTGGTCTGGGGCTACAGCTGATTTATATC	SYDVDS	TCATACGATGTTGATAGT	NSEGDIPKGYRVSRKKREHFSLILDSAKTNQTSVYF	AACAGCGAAGGAGACATCCCTAAAGGATACAGGGTCTCACGGAAGAAGCGGGAGCATTTCTCCCTGATTCTGGATTCTGCTAAAACAAACCAGACATCTGTGTACTTC	CASGVQNTLYF	TGTGCTAGCGGGGTTCAAAACACCTTGTACTTT	GAGTRLSVL	GGTGCGGGCACCCGACTATCGGTGCTAG	56352	20	clonotype199_consensus_1	1	1	0.000783085	TRB:CASGVQNTLYF;TRA:CAAEDNYAQGLTF;TRA:CAMERFAQGLTF	TRB:TGTGCTAGCGGGGTTCAAAACACCTTGTACTTT;TRA:TGTGCTGCTGAGGATAACTATGCCCAGGGATTAACCTTC;TRA:TGTGCTATGGAACGTTTTGCCCAGGGATTAACCTTC	TRB:gene
Con	12833	2923	1.72212	C2 proliferating Tex	Con_clonotype79	2+	clonotype79	GGGAATGTCAGCTGGC-1_1	TRUE	GGGAATGTCAGCTGGC-1_contig_1	TRUE	549	TRB	TRBV16	TRBD1	TRBJ2-7	TRBC2	TRUE	TRUE	NAGVIQTPRHKVTGKGQEATLWCEPI	AATGCTGGTGTCATCCAAACACCTAGGCACAAGGTGACAGGGAAGGGACAAGAAGCAACTCTGTGGTGTGAGCCAATT	SGHSA	TCAGGACATAGTGCT	VFWYRQTIVQGLEFLTY	GTTTTCTGGTACAGACAGACCATTGTGCAGGGCCTGGAGTTCCTGACTTAC	FRNQAP	TTTCGAAATCAAGCTCCT	IDDSGMPKERFSAQMPNQSHSTLKIQSTQPQDSAVYL	ATAGATGATTCAGGGATGCCCAAGGAACGATTCTCAGCTCAGATGCCCAATCAGTCGCACTCAACTCTGAAGATCCAGAGCACGCAACCCCAGGACTCAGCGGTGTATCTT	CASSLGDRAYEQYF	TGTGCAAGCAGCTTAGGGGACAGGGCCTATGAACAGTACTTC	GPGTRLTVL	GGTCCCGGCACCAGGCTCACGGTTTTAG	48736	27	clonotype79_consensus_1	1	3	0.00234926	TRB:CASSLGDRAYEQYF;TRA:CAVSLDYSNNRLTL	TRB:TGTGCAAGCAGCTTAGGGGACAGGGCCTATGAACAGTACTTC;TRA:TGTGCTGTGAGCCTCGACTACAGCAACAACAGACTTACTTTG
Con	4489	1438	0.712854	C0 progenitor Tex	Con_clonotype237	1	clonotype237	GGGACCTCACGCTTTC-1_1	TRUE	GGGACCTCACGCTTTC-1_contig_1	TRUE	549	TRB	TRBV3		TRBJ1-5	TRBC1	TRUE	TRUE	GPKVLQIPSHQIIDMGQMVTLNCDPV	GGACCCAAAGTCTTACAGATCCCAAGTCATCAAATAATAGATATGGGGCAGATGGTGACCCTCAATTGTGACCCAGTT	SNHLY	TCTAATCACCTATAT	FYWYKQILGQQMEFLVN	TTTTATTGGTATAAACAGATTTTAGGACAGCAGATGGAGTTTCTGGTTAAT	FYNGKV	TTCTACAATGGTAAAGTC	MEKSKLFKDQFSVERPDGSYFTLKIQPTALEDSAVYF	ATGGAGAAGTCTAAACTGTTTAAGGATCAGTTTTCAGTTGAAAGACCAGATGGTTCATATTTCACTCTGAAAATCCAACCCACAGCACTGGAGGACTCAGCTGTGTACTTC	CASRDSQAPLF	TGTGCCAGCAGGGACAGCCAGGCTCCGCTTTTT	GEGTRLSVL	GGAGAGGGGACTCGACTCTCTGTTCTAG	28472	10	clonotype237_consensus_1	1	1	0.000783085	TRB:CASRDSQAPLF;TRB:CASSEGDQDTQYF;TRA:CAMRDSNYQLIW;TRA:CAVSPDSNYQLIW	TRB:TGTGCCAGCAGGGACAGCCAGGCTCCGCTTTTT;TRB:TGTGCCAGCTCTGAAGGGGACCAAGACACCCAGTACTTT;TRA:TGTGCTATGAGGGATAGCAACTATCAGTTGATCTGG;TRA:TGTGCTGTGAGCCCGGATAGCAACTATCAGTTGATCTGG
Con	6525	2332	0.45977	C0 progenitor Tex	Con_clonotype29	2+	clonotype29	GGGAGATGTCAGGACA-1_1	TRUE	GGGAGATGTCAGGACA-1_contig_1	TRUE	525	TRA	TRAV14N-3		TRAJ22	TRAC	TRUE	TRUE	QQQVRQSSQSLTVWEGETAILNCSYE	CAGCAGCAGGTGAGACAAAGTTCCCAATCTCTGACAGTCTGGGAAGGAGAGACCGCAATTCTGAACTGCAGTTATGAG	NSAFDY	AACAGTGCTTTTGACTAC	FPWYQQFPGEGPALLIA	TTCCCATGGTACCAGCAGTTCCCTGGGGAAGGCCCTGCTCTCCTGATAGCC	IRSVSDK	ATACGTTCAGTGTCCGATAAA	KEDGRFTIFFNKREKNLSLHIKDSQPGDSATYF	AAGGAAGATGGACGATTCACAATCTTCTTCAATAAAAGGGAGAAAAATCTCTCCTTGCACATCAAAGACTCTCAGCCTGGAGACTCAGCCACCTACTTC	CAAIASSGSWQLIF	TGTGCAGCAATCGCATCTTCTGGCAGCTGGCAACTCATCTTT	GSGTQLTVMP	GGATCTGGAACCCAACTGACAGTTATGCCTG	22066	9	clonotype29_consensus_2	1	7	0.0054816	TRB:CASSQDRATGGSQNTLYF;TRA:CAAIASSGSWQLIF;TRA:CAMRDEGVDSNYQLIW	TRB:TGTGCCAGCAGCCAAGATAGGGCGACTGGGGGAAGTCAAAACACCTTGTACTTT;TRA:TGTGCAGCAATCGCATCTTCTGGCAGCTGGCAACTCATCTTT;TRA:TGTGCTATGAGAGATGAAGGGGTGGATAGCAACTATCAGTTGATCTGG
Con	7473	1896	0.776127	C5 early active T	Con_clonotype125	2+	clonotype125	GGGATGAGTCTGGTCG-1_1	TRUE	GGGATGAGTCTGGTCG-1_contig_1	TRUE	510	TRA	TRAV6-6		TRAJ31	TRAC	TRUE	TRUE	GDSVTQTEGPVTVSESESLIINCTYS	GGAGATTCCGTGACTCAAACAGAAGGCCCAGTGACCGTCTCAGAAAGCGAGTCCCTGATAATAAATTGCACGTATTCA	ATSIAYPN	GCCACAAGCATAGCTTACCCTAAT	LFWYVRYPGEGLQLLLK	CTTTTCTGGTATGTTCGATATCCTGGAGAAGGTCTACAACTCCTCCTGAAA	VITAGQK	GTCATTACGGCTGGCCAGAAG	GSSRGFEATYNKETTSFHLQKASVQESDSAVYY	GGAAGCAGCAGAGGGTTTGAAGCCACATACAATAAAGAAACCACCTCCTTCCACTTGCAGAAAGCCTCAGTGCAAGAGTCAGACTCGGCTGTGTACTAC	CALGPRNNRIFF	TGTGCTCTGGGCCCACGCAATAACAGAATCTTCTTT	GDGTQLVVKP	GGTGATGGGACGCAGCTGGTGGTGAAGCCCA	12814	6	clonotype125_consensus_2	1	2	0.00156617	TRB:CASSDRTGYQDTQYF;TRA:CALGPRNNRIFF	TRB:TGTGCCAGCAGTGATAGGACAGGTTACCAAGACACCCAGTACTTT;TRA:TGTGCTCTGGGCCCACGCAATAACAGAATCTTCTTT		TRB:gene
Con	12704	2991	1.23583	C3 proliferating Tem	Con_clonotype390	1	clonotype390	GGGCACTCATACGCCG-1_1	TRUE	GGGCACTCATACGCCG-1_contig_1	TRUE	521	TRB	TRBV15		TRBJ1-1	TRBC1	TRUE	TRUE	DAGVTQTPRHEVAEKGQTIILKCEPV	GATGCTGGAGTTACCCAGACACCCAGACATGAGGTGGCAGAGAAAGGACAAACAATAATCCTGAAGTGTGAGCCAGTT	SGHND	TCAGGCCACAATGAC	LFWYRQTKIQGLELLSY	CTTTTCTGGTACAGACAGACCAAGATACAGGGACTAGAGTTGCTGAGCTAC	FRSKSL	TTCCGCAGCAAGTCTCTT	MEDGGAFKDRFKAEMLNSSFSTLKIQPTEPKDSAVYL	ATGGAAGATGGTGGGGCTTTCAAGGATCGATTCAAAGCTGAGATGCTAAATTCATCCTTCTCCACTCTGAAGATTCAACCTACAGAACCCAAGGACTCAGCTGTGTATCTG	CASSLDASNTEVFF	TGTGCCAGCAGCCTCGACGCATCAAACACAGAAGTCTTCTTT	GKGTRLTVV	GGTAAAGGAACCAGACTCACAGTTGTAG	63450	61	clonotype390_consensus_1	1	1	0.000783085	TRB:CASSLDASNTEVFF;TRA:CADKMDYANKMIF	TRB:TGTGCCAGCAGCCTCGACGCATCAAACACAGAAGTCTTCTTT;TRA:TGTGCAGATAAAATGGACTATGCAAACAAGATGATCTTT
Con	14097	2666	1.00021	C4 terminal Tex	Con_clonotype1	10+	clonotype1	GGGCATCAGCCCGAAA-1_1	TRUE	GGGCATCAGCCCGAAA-1_contig_1	TRUE	513	TRB	TRBV5		TRBJ1-4	TRBC1	TRUE	TRUE	NTKITQSPRYLILGRANKSLECEQH	AACACTAAAATTACTCAGTCACCAAGATATCTAATCCTGGGAAGAGCAAATAAGTCTTTGGAATGTGAGCAACAT	LGHNA	CTGGGACATAATGCT	MYWYKQSAEKPPELMFL	ATGTACTGGTATAAACAGAGCGCTGAGAAGCCGCCAGAGCTCATGTTTCTC	YNLKQL	TACAATCTTAAACAGTTG	IRNETVPSRFIPECPDSSKLLLHISAVDPEDSAVYF	ATTCGAAATGAGACGGTGCCCAGTCGTTTTATACCTGAATGCCCAGACAGCTCCAAGCTACTTTTACATATATCTGCCGTGGATCCAGAAGACTCAGCTGTCTATTTT	CASSQDSERLFF	TGTGCCAGCAGCCAAGACAGCGAAAGATTATTTTTC	GHGTKLSVL	GGTCATGGAACCAAGCTGTCTGTCCTGG	41238	14	clonotype1_consensus_1	1	92	0.0720439	TRB:CASSQDSERLFF;TRA:CAMREGLGTNAYKVIF	TRB:TGTGCCAGCAGCCAAGACAGCGAAAGATTATTTTTC;TRA:TGTGCTATGAGAGAGGGCTTGGGGACAAATGCTTACAAAGTCATCTTT
Con	2699	1088	1.44498	C1 intermediate Tex	Con_clonotype56	2+	clonotype56	GGGCATCTCTGGTGTA-1_1	TRUE	GGGCATCTCTGGTGTA-1_contig_1	TRUE	576	TRB	TRBV12-2		TRBJ2-5	TRBC2	TRUE	TRUE	NSGVVQSPRYIIKGKGERSILKCIPI	AATTCTGGGGTTGTCCAGTCTCCAAGATACATAATCAAAGGAAAGGGAGAAAGGTCCATTCTAAAATGTATTCCCATC	SGHLS	TCTGGACATCTCTCT	VAWYQQTQGQELKFFIQ	GTGGCCTGGTATCAACAGACTCAGGGGCAGGAACTAAAGTTCTTCATTCAG	HYDKME	CATTATGATAAAATGGAG	RDKGNLPSRFSVQQFDDYHSEMNMSALELEDSAVYF	AGAGATAAAGGAAACCTGCCCAGCAGATTCTCAGTCCAACAGTTTGATGACTATCACTCTGAGATGAACATGAGTGCCTTGGAGCTAGAGGACTCTGCCGTGTACTTC	CASSLGLGVQDTQYF	TGTGCCAGCTCTCTCGGACTGGGGGTCCAAGACACCCAGTACTTT	GPGTRLLVL	GGGCCAGGCACTCGGCTCCTCGTGTTAG	52748	26	clonotype56_consensus_1	1	4	0.00313234	TRB:CASSLGLGVQDTQYF;TRB:CASSPRDTIYTF;TRA:CALEAGTGGYKVVF	TRB:TGTGCCAGCTCTCTCGGACTGGGGGTCCAAGACACCCAGTACTTT;TRB:TGTGCCAGCTCTCCGCGGGACACCATCTACACCTTC;TRA:TGTGCTCTGGAAGCCGGGACTGGAGGCTATAAAGTGGTCTTT
Con	9774	2128	1.07428	C5 early active T	Con_clonotype523	1	clonotype523	GGGTTGCTCGGCGGTT-1_1	TRUE	GGGTTGCTCGGCGGTT-1_contig_1	TRUE	559	TRB	TRBV12-1		TRBJ2-1	TRBC2	TRUE	TRUE	DSGVVQSPRHIIKEKGGRSVLTCIPI	GATTCTGGGGTTGTCCAGTCTCCAAGACACATAATCAAAGAAAAGGGAGGAAGGTCCGTTCTGACGTGTATTCCCATC	SGHSN	TCTGGACATAGCAAT	VVWYQQTLGKELKFLIQ	GTGGTCTGGTACCAGCAGACTCTGGGGAAGGAATTAAAGTTCCTTATTCAG	HYEKVE	CATTATGAAAAGGTGGAG	RDKGFLPSRFSVQQFDDYHSEMNMSALELEDSAMYF	AGAGACAAAGGATTCCTACCCAGCAGATTCTCAGTCCAACAGTTTGATGACTATCACTCTGAAATGAACATGAGTGCCTTGGAACTGGAGGACTCTGCTATGTACTTC	CASSRDNYAEQFF	TGTGCCAGCTCTCGGGACAACTATGCTGAGCAGTTCTTC	GPGTRLTVL	GGACCAGGGACACGACTCACCGTCCTAG	9040	2	clonotype523_consensus_1	1	1	0.000783085	TRB:CASSRDNYAEQFF;TRA:CAASDGSSGNKLIF	TRB:TGTGCCAGCTCTCGGGACAACTATGCTGAGCAGTTCTTC;TRA:TGTGCAGCAAGTGATGGGAGCAGTGGCAACAAGCTCATCTTT
Con	10096	2592	1.12916	C2 proliferating Tex	Con_clonotype6	10+	clonotype6	GGTATTGAGAAGATTC-1_1	TRUE	GGTATTGAGAAGATTC-1_contig_1	TRUE	964	TRB	TRBV12-2		TRBJ2-7	TRBC2	TRUE	TRUE	NSGVVQSPRYIIKGKGERSILKCIPI	AATTCTGGGGTTGTCCAGTCTCCAAGATACATAATCAAAGGAAAGGGAGAAAGGTCCATTCTAAAATGTATTCCCATC	SGHLS	TCTGGACATCTCTCT	VAWYQQTQGQELKFFIQ	GTGGCCTGGTATCAACAGACTCAGGGGCAGGAACTAAAGTTCTTCATTCAG	HYDKME	CATTATGATAAAATGGAG	RDKGNLPSRFSVQQFDDYHSEMNMSALELEDSAVYF	AGAGATAAAGGAAACCTGCCCAGCAGATTCTCAGTCCAACAGTTTGATGACTATCACTCTGAGATGAACATGAGTGCCTTGGAGCTAGAGGACTCTGCCGTGTACTTC	CASSRDSYEQYF	TGTGCCAGCTCCCGGGACTCTTATGAACAGTACTTC	GPGTRLTVL	GGTCCCGGCACCAGGCTCACGGTTTTAG	26964	16	clonotype6_consensus_1	1	23	0.018011	TRB:CASSRDSYEQYF;TRA:CAAEGDMGYKLTF	TRB:TGTGCCAGCTCCCGGGACTCTTATGAACAGTACTTC;TRA:TGTGCTGCTGAGGGGGACATGGGCTACAAACTTACCTTC
Con	12994	2937	1.71618	C1 intermediate Tex	Con_clonotype37	2+	clonotype37	GGTGAAGCATGTCCTC-1_1	TRUE	GGTGAAGCATGTCCTC-1_contig_1	TRUE	600	TRA	TRAV14D-3-DV8		TRAJ7	TRAC	TRUE	TRUE	QQQVRQSPQSLTVWEGETAILNCSYE	CAGCAGCAGGTGAGACAAAGTCCCCAATCTCTGACAGTCTGGGAAGGAGAGACCGCAATTCTGAACTGCAGTTATGAG	NSAFDY	AACAGTGCTTTTGACTAC	FPWYQQFPGEGPALLIS	TTCCCATGGTACCAGCAGTTCCCTGGGGAAGGTCCCGCTCTCCTGATATCC	ILSVSDK	ATACTTTCAGTGTCCGATAAA	KEDGRFTIFFNKREKKLSLHIADSQPGDSATYF	AAGGAAGATGGACGATTCACAATCTTCTTCAATAAAAGGGAGAAAAAGCTCTCCTTGCACATTGCAGACTCTCAGCCTGGAGACTCAGCCACCTACTTC	CAASDYSNNRLTL	TGTGCAGCAAGTGACTACAGCAACAACAGACTTACTTTG	GKGTQVVVLP	GGGAAGGGAACCCAGGTGGTGGTGTTACCAA	24012	7	clonotype37_consensus_2	2	5	0.00391543	TRB:CASSQVQGSAETLYF;TRA:CAASDYSNNRLTL;TRA:CALGRNNNNAPRF	TRB:TGTGCCAGCAGCCAAGTACAGGGAAGTGCAGAAACGCTGTATTTT;TRA:TGTGCAGCAAGTGACTACAGCAACAACAGACTTACTTTG;TRA:TGTGCTTTGGGGCGCAATAACAACAATGCCCCACGATTT
Con	4384	1474	1.61953	C0 progenitor Tex	Con_clonotype332	1	clonotype332	GGTGTTAAGACATAAC-1_1	TRUE	GGTGTTAAGACATAAC-1_contig_1	TRUE	546	TRB	TRBV16		TRBJ2-5	TRBC2	TRUE	TRUE	NAGVIQTPRHKVTGKGQEATLWCEPI	AATGCTGGTGTCATCCAAACACCTAGGCACAAGGTGACAGGGAAGGGACAAGAAGCAACTCTGTGGTGTGAGCCAATT	SGHSA	TCAGGACATAGTGCT	VFWYRQTIVQGLEFLTY	GTTTTCTGGTACAGACAGACCATTGTGCAGGGCCTGGAGTTCCTGACTTAC	FRNQAP	TTTCGAAATCAAGCTCCT	IDDSGMPKERFSAQMPNQSHSTLKIQSTQPQDSAVYL	ATAGATGATTCAGGGATGCCCAAGGAACGATTCTCAGCTCAGATGCCCAATCAGTCGCACTCAACTCTGAAGATCCAGAGCACGCAACCCCAGGACTCAGCGGTGTATCTT	CASSWDLQDTQYF	TGTGCAAGCAGCTGGGATCTCCAAGACACCCAGTACTTT	GPGTRLLVL	GGGCCAGGCACTCGGCTCCTCGTGTTAG	13896	10	clonotype332_consensus_1	1	1	0.000783085	TRB:CASSWDLQDTQYF;TRA:CATDEAGNTGKLIF	TRB:TGTGCAAGCAGCTGGGATCTCCAAGACACCCAGTACTTT;TRA:TGTGCTACTGATGAGGCAGGCAATACCGGAAAACTCATCTTT
Con	10840	2554	0.728782	C5 early active T	Con_clonotype86	2+	clonotype86	GGTGTTAAGTCAAGGC-1_1	TRUE	GGTGTTAAGTCAAGGC-1_contig_1	TRUE	571	TRB	TRBV1	TRBD1	TRBJ1-1	TRBC1	TRUE	TRUE	VTLLEQNPRWRLVPRGQAVNLRCILK	GTGACTTTGCTGGAGCAAAACCCAAGGTGGCGTCTGGTACCACGTGGTCAAGCTGTGAACCTACGCTGCATCTTGAAG	NSQYPW	AATTCCCAGTATCCCTGG	MSWYQQDLQKQLQWLFT	ATGAGCTGGTATCAGCAGGATCTCCAAAAGCAACTACAGTGGCTGTTCACT	LRSPGD	CTGCGGAGTCCTGGGGAC	KEVKSLPGADYLATRVTDTELRLQVANMSQGRTLY	AAAGAGGTCAAATCTCTTCCCGGTGCTGATTACCTGGCCACACGGGTCACTGATACGGAGCTGAGGCTGCAAGTGGCCAACATGAGCCAGGGCAGAACCTTGTAC	CTCSAVGQGNTEVFF	TGCACCTGCAGTGCAGTGGGACAGGGGAACACAGAAGTCTTCTTT	GKGTRLTVV	GGTAAAGGAACCAGACTCACAGTTGTAG	64920	47	clonotype86_consensus_1	3	3	0.00234926	TRB:CTCSAVGQGNTEVFF;TRA:CAIETGNTGKLIF;TRA:CAMREGGDNNAGAKLTF	TRB:TGCACCTGCAGTGCAGTGGGACAGGGGAACACAGAAGTCTTCTTT;TRA:TGTGCTATCGAAACAGGCAATACCGGAAAACTCATCTTT;TRA:TGTGCTATGAGAGAGGGCGGGGATAATAATGCAGGTGCCAAGCTCACATTC	TRB:gene
Con	17645	3773	0.940776	C2 proliferating Tex	Con_clonotype72	2+	clonotype72	GGTGTTATCTTGTTTG-1_1	TRUE	GGTGTTATCTTGTTTG-1_contig_1	TRUE	585	TRA	TRAV14-2		TRAJ45	TRAC	TRUE	TRUE	QQQVRQSPQSLTVWEGETAILNCSYE	CAGCAGCAGGTGAGACAAAGTCCCCAATCTCTGACAGTCTGGGAAGGAGAGACAGCAATTCTGAACTGCAGTTATGAG	DSTFDY	GACAGCACTTTTGACTAC	FPWYHQFPGESPALLIA	TTCCCATGGTACCATCAGTTCCCTGGGGAAAGCCCTGCACTCCTGATAGCC	IRPVSNK	ATACGTCCAGTGTCCAATAAA	KEDGRFTIFFNKREKKFSLHIADSQPGDSATYF	AAGGAAGATGGACGATTCACAATCTTCTTCAATAAAAGGGAGAAAAAGTTCTCCTTGCACATCGCAGACTCTCAGCCTGGAGACTCAGCCACCTACTTC	CAAHLTEGADRLTF	TGTGCAGCACACCTTACAGAAGGTGCAGATAGACTCACCTTT	GKGTQLIIQP	GGGAAAGGAACTCAGCTGATCATCCAGCCCT	23364	11	clonotype72_consensus_2	2	3	0.00234926	TRB:CASSLPGLGVQYF;TRA:CAAHLTEGADRLTF;TRA:CALSRSGGSNYKLTF	TRB:TGTGCAAGCAGCCTTCCGGGACTGGGGGTACAGTACTTC;TRA:TGTGCAGCACACCTTACAGAAGGTGCAGATAGACTCACCTTT;TRA:TGTGCTCTGAGCCGTAGTGGAGGCAGCAATTACAAACTGACATTT
Con	4529	1649	2.16383	C4 terminal Tex	Con_clonotype87	2+	clonotype87	GTAACGTCACAACTGT-1_1	TRUE	GTAACGTCACAACTGT-1_contig_1	TRUE	559	TRA	TRAV12-1		TRAJ49	TRAC	TRUE	TRUE	GDSVTQTEGLVTVTEGLPVKLNCTYQ	GGAGACTCCGTGACCCAGACAGAAGGCCTGGTCACTGTCACCGAGGGGTTGCCTGTGAAGCTGAACTGCACCTATCAG	TTYLTIA	ACTACTTATTTAACTATTGCC	FFWYVQYLNEAPQVLLK	TTTTTCTGGTATGTGCAATATCTCAACGAAGCCCCTCAGGTACTCCTGAAG	SSTDNKR	AGCTCCACAGACAACAAGAGG	TEHQGFHATLHKSSSSFHLQKSSAQLSDSALYY	ACCGAGCACCAAGGGTTCCACGCCACTCTCCATAAGAGCAGCAGCTCCTTCCATCTGCAGAAGTCCTCAGCGCAGCTGTCAGACTCTGCCCTGTACTAC	CALSNTGYQNFYF	TGTGCTCTGTCGAACACGGGTTACCAGAACTTCTATTTT	GKGTSLTVIP	GGGAAAGGAACAAGTTTGACTGTCATTCCAA	16410	8	clonotype87_consensus_2	1	3	0.00234926	TRB:CASSIILANTEVFF;TRA:CALSNTGYQNFYF	TRB:TGTGCCAGCAGTATTATACTTGCAAACACAGAAGTCTTCTTT;TRA:TGTGCTCTGTCGAACACGGGTTACCAGAACTTCTATTTT		TRB:gene
Con	5004	1433	0.799361	C4 terminal Tex	Con_clonotype5	10+	clonotype5	GTAACTGAGGAGCGTT-1_1	TRUE	GTAACTGAGGAGCGTT-1_contig_1	TRUE	518	TRB	TRBV13-1		TRBJ1-6	TRBC1	TRUE	TRUE	EAAVTQSPRNKVTVTGGNVTLSCRQT	GAGGCTGCAGTCACCCAAAGCCCTAGAAACAAGGTGACAGTAACAGGAGGAAACGTGACATTGAGCTGTCGCCAGACT	NSHNY	AATAGCCACAACTAC	MYWYRQDTGHGLRLIHY	ATGTACTGGTATCGGCAGGACACTGGGCATGGGCTGAGGCTGATCCATTAC	SYGAGN	TCATATGGTGCTGGCAAC	LQIGDVPDGYKATRTTQEDFFLLLELASPSQTSLYF	CTTCAAATAGGAGATGTCCCTGATGGGTACAAGGCCACCAGAACAACGCAAGAAGACTTCTTCCTCCTGCTGGAATTGGCTTCTCCCTCTCAGACATCTTTGTACTTC	CASSGTAYNSPLYF	TGTGCCAGCAGTGGGACAGCTTATAATTCGCCCCTCTACTTT	AAGTRLTVT	GCGGCAGGCACCCGGCTCACTGTGACAG	53736	22	clonotype5_consensus_1	1	24	0.018794	TRB:CASSGTAYNSPLYF;TRA:CAASDDTNAYKVIF	TRB:TGTGCCAGCAGTGGGACAGCTTATAATTCGCCCCTCTACTTT;TRA:TGTGCTGCAAGCGATGACACAAATGCTTACAAAGTCATCTTT		TRB:gene
Con	4237	1270	2.64338	C4 terminal Tex	Con_clonotype41	2+	clonotype41	GTAACTGTCAGCGATT-1_1	TRUE	GTAACTGTCAGCGATT-1_contig_1	TRUE	555	TRA	TRAV4-3		TRAJ26	TRAC	TRUE	TRUE	GDKVKQSPSALSLQEGTNSALRCNFS	GGAGATAAGGTGAAACAAAGTCCCTCAGCGCTGAGTCTCCAAGAAGGAACCAATTCTGCTCTGAGATGCAATTTTTCT	IAATT	ATCGCCGCGACAACT	VQWFLQNPRGSLINLFY	GTGCAGTGGTTCCTACAGAATCCCAGGGGCAGCCTCATCAATCTTTTTTAC	LVPGT	CTGGTTCCAGGAACA	KENGRLKSAFDSKESYSTLHIRDAQLEDSGTYF	AAGGAGAATGGGAGGTTAAAGTCAGCATTCGATTCTAAGGAGAGCTACAGCACCCTGCACATCAGGGATGCCCAGCTGGAGGACTCAGGCACTTACTTC	CAAENNYAQGLTF	TGTGCTGCTGAAAATAACTATGCCCAGGGATTAACCTTC	GLGTRVSVFP	GGTCTTGGCACCAGAGTATCTGTGTTTCCCT	8152	2	clonotype41_consensus_2	2	4	0.00313234	TRB:CASSILREDTQYF;TRA:CAAENNYAQGLTF	TRB:TGTGCCAGCAGTATTCTCAGGGAGGACACCCAGTACTTT;TRA:TGTGCTGCTGAAAATAACTATGCCCAGGGATTAACCTTC		TRB:gene
Con	10608	2325	1.31033	C5 early active T	Con_clonotype397	1	clonotype397	GTACGTAAGAGATGAG-1_1	TRUE	GTACGTAAGAGATGAG-1_contig_1	TRUE	602	TRB	TRBV3		TRBJ1-1	TRBC1	TRUE	TRUE	GPKVLQIPSHQIIDMGQMVTLNCDPV	GGACCCAAAGTCTTACAGATCCCAAGTCATCAAATAATAGATATGGGGCAGATGGTGACCCTCAATTGTGACCCAGTT	SNHLY	TCTAATCACCTATAT	FYWYKQILGQQMEFLVN	TTTTATTGGTATAAACAGATTTTAGGACAGCAGATGGAGTTTCTGGTTAAT	FYNGKV	TTCTACAATGGTAAAGTC	MEKSKLFKDQFSVERPDGSYFTLKIQPTALEDSAVYF	ATGGAGAAGTCTAAACTGTTTAAGGATCAGTTTTCAGTTGAAAGACCAGATGGTTCATATTTCACTCTGAAAATCCAACCCACAGCACTGGAGGACTCAGCTGTGTACTTC	CASSFRDRNTEVFF	TGTGCCAGCAGCTTCCGGGACAGAAACACAGAAGTCTTCTTT	GKGTRLTVV	GGTAAAGGAACCAGACTCACAGTTGTAG	24518	9	clonotype397_consensus_1	1	1	0.000783085	TRB:CASSFRDRNTEVFF;TRA:CATDVASSGQKLVF	TRB:TGTGCCAGCAGCTTCCGGGACAGAAACACAGAAGTCTTCTTT;TRA:TGTGCTACAGATGTAGCTTCAAGTGGCCAGAAGCTGGTTTTT
Con	3960	1477	0.429293	C3 proliferating Tem	Con_clonotype377	1	clonotype377	GTACGTACATCGGGTC-1_1	TRUE	GTACGTACATCGGGTC-1_contig_1	TRUE	518	TRB	TRBV26		TRBJ2-7	TRBC2	TRUE	TRUE	NSKVIQTPRYLVKGQGQKAKMRCIPE	AATTCAAAAGTCATTCAGACTCCAAGATATCTGGTGAAAGGGCAAGGACAAAAAGCAAAGATGAGGTGTATCCCTGAA	KGHPV	AAGGGACATCCAGTT	VFWYQQNKNNEFKFLIN	GTATTCTGGTATCAACAAAATAAGAACAATGAGTTTAAATTTTTGATTAAC	FQNQEV	TTTCAGAATCAAGAAGTT	LQQIDMTEKRFSAECPSNSPCSLEIQSSEAGDSALYL	CTTCAGCAAATAGACATGACTGAAAAACGATTCTCTGCTGAGTGTCCTTCAAACTCACCTTGCAGCCTAGAAATTCAGTCCTCTGAGGCAGGAGACTCAGCACTGTACCTC	CASSLSWEGNEQYF	TGTGCCAGCAGTCTGTCCTGGGAGGGTAATGAACAGTACTTC	GPGTRLTVL	GGTCCCGGCACCAGGCTCACGGTTTTAG	44100	15	clonotype377_consensus_1	1	1	0.000783085	TRB:CASSLSWEGNEQYF	TRB:TGTGCCAGCAGTCTGTCCTGGGAGGGTAATGAACAGTACTTC
Con	6501	1705	0.676819	C0 progenitor Tex	Con_clonotype180	1	clonotype180	GTACGTAGTGATAAGT-1_1	TRUE	GTACGTAGTGATAAGT-1_contig_1	TRUE	543	TRA	TRAV7-3		TRAJ15	TRAC	TRUE	TRUE	QQKVQQSPESLIVPEGAMTSLNCTFS	CAGCAGAAGGTGCAGCAGAGCCCAGAATCCCTCATTGTCCCAGAGGGAGCCATGACCTCTCTCAACTGCACTTTCAGC	DSASQY	GACAGTGCTTCTCAGTAT	FAWYRQHSGKAPKALMS	TTTGCATGGTACAGACAGCATTCTGGGAAAGCCCCCAAGGCACTGATGTCC	IFSNGE	ATCTTCTCCAATGGTGAA	KEEGRFTIHLNKASLHFSLHIRDSQPSDSALYL	AAAGAAGAAGGCAGATTCACAATTCACCTCAATAAAGCCAGTCTGCATTTCTCCCTGCACATCAGAGACTCCCAGCCCAGTGACTCTGCTCTCTACCTC	CAVNQGGRALIF	TGTGCAGTGAACCAGGGAGGCAGAGCTCTGATATTT	GTGTTVSVSP	GGAACAGGAACCACGGTATCAGTCAGCCCCA	15532	6	clonotype180_consensus_2	1	1	0.000783085	TRB:CSSRDRYEQYF;TRA:CAVNQGGRALIF	TRB:TGTAGTTCTAGGGACAGATATGAACAGTACTTC;TRA:TGTGCAGTGAACCAGGGAGGCAGAGCTCTGATATTT
Con	8460	2295	1.24113	C4 terminal Tex	Con_clonotype1	10+	clonotype1	GTACGTATCTGTTTGT-1_1	TRUE	GTACGTATCTGTTTGT-1_contig_1	TRUE	513	TRB	TRBV5		TRBJ1-4	TRBC1	TRUE	TRUE	NTKITQSPRYLILGRANKSLECEQH	AACACTAAAATTACTCAGTCACCAAGATATCTAATCCTGGGAAGAGCAAATAAGTCTTTGGAATGTGAGCAACAT	LGHNA	CTGGGACATAATGCT	MYWYKQSAEKPPELMFL	ATGTACTGGTATAAACAGAGCGCTGAGAAGCCGCCAGAGCTCATGTTTCTC	YNLKQL	TACAATCTTAAACAGTTG	IRNETVPSRFIPECPDSSKLLLHISAVDPEDSAVYF	ATTCGAAATGAGACGGTGCCCAGTCGTTTTATACCTGAATGCCCAGACAGCTCCAAGCTACTTTTACATATATCTGCCGTGGATCCAGAAGACTCAGCTGTCTATTTT	CASSQDSERLFF	TGTGCCAGCAGCCAAGACAGCGAAAGATTATTTTTC	GHGTKLSVL	GGTCATGGAACCAAGCTGTCTGTCCTGG	24628	11	clonotype1_consensus_1	1	92	0.0720439	TRB:CASSQDSERLFF;TRA:CAMREGLGTNAYKVIF	TRB:TGTGCCAGCAGCCAAGACAGCGAAAGATTATTTTTC;TRA:TGTGCTATGAGAGAGGGCTTGGGGACAAATGCTTACAAAGTCATCTTT
Con	7117	2068	1.13812	C2 proliferating Tex	Con_clonotype94	2+	clonotype94	GTACTCCTCATTGCGA-1_1	TRUE	GTACTCCTCATTGCGA-1_contig_1	TRUE	564	TRA	TRAV13-1		TRAJ43	TRAC	TRUE	TRUE	GQQVQQSPASLVLQEGENAELQCNFS	GGACAGCAAGTGCAGCAGAGCCCCGCGTCCTTGGTTCTGCAGGAGGGGGAGAACGCAGAGCTGCAGTGTAACTTTTCC	TSLNS	ACATCTTTGAACAGT	MQWFYQRPGGSLVSLFY	ATGCAGTGGTTTTACCAACGTCCTGGGGGAAGTCTCGTCAGCCTGTTCTAC	NPSGT	AATCCTTCTGGGACA	KHSGRLTSTTVIKERRSSLHISSSQTTDSGTYL	AAGCATAGTGGGAGACTGACATCCACTACAGTCATCAAAGAACGTCGCAGCTCTTTGCACATTTCCTCCTCCCAGACAACAGACTCAGGCACTTATCTC	CALGNNNNAPRF	TGTGCTTTGGGCAATAACAACAATGCCCCACGATTT	GAGTKLSVKP	GGAGCGGGAACCAAATTATCAGTAAAACCAA	36350	13	clonotype94_consensus_2	1	3	0.00234926	TRB:CASSGVNTLYF;TRA:CALGNNNNAPRF	TRB:TGTGCCAGCTCAGGGGTAAACACCTTGTACTTT;TRA:TGTGCTTTGGGCAATAACAACAATGCCCCACGATTT
Con	10276	2732	1.47917	C1 intermediate Tex	Con_clonotype48	2+	clonotype48	GTACTCCTCGTTACAG-1_1	TRUE	GTACTCCTCGTTACAG-1_contig_1	TRUE	724	TRB	TRBV2	TRBD1	TRBJ1-5	TRBC1	TRUE	TRUE	DPKIIQKPKYLVAVTGSEKILICEQY	GACCCGAAAATTATCCAGAAACCAAAATATCTGGTGGCAGTCACAGGGAGCGAAAAAATCCTGATATGCGAACAGTAT	LGHNA	CTAGGCCACAATGCT	MYWYRQSAKKPLEFMFS	ATGTATTGGTATAGACAAAGTGCTAAGAAGCCTCTAGAGTTCATGTTTTCC	YSYQKL	TACAGCTATCAAAAACTT	MDNQTASSRFQPQSSKKNHLDLQITALKPDDSATYF	ATGGACAATCAGACTGCCTCAAGTCGCTTCCAACCTCAAAGTTCAAAGAAAAACCATTTAGACCTTCAGATCACAGCTCTAAAGCCTGATGACTCGGCCACATACTTC	CASSQQGAGAPLF	TGTGCCAGCAGCCAACAGGGGGCTGGAGCTCCGCTTTTT	GEGTRLSVL	GGAGAGGGGACTCGACTCTCTGTTCTAG	12594	7	clonotype48_consensus_1	1	4	0.00313234	TRB:CASSQQGAGAPLF;TRA:CAASANSAGNKLTF;TRA:CAVREDYSNNRLTL	TRB:TGTGCCAGCAGCCAACAGGGGGCTGGAGCTCCGCTTTTT;TRA:TGTGCTGCAAGTGCTAACAGTGCAGGGAACAAGCTAACTTTT;TRA:TGTGCTGTGAGGGAGGACTACAGCAACAACAGACTTACTTTG
Con	12945	2843	0.919274	C4 terminal Tex	Con_clonotype2	10+	clonotype2	GTACTTTGTTACGGAG-1_1	TRUE	GTACTTTGTTACGGAG-1_contig_1	TRUE	513	TRB	TRBV5		TRBJ1-4	TRBC1	TRUE	TRUE	NTKITQSPRYLILGRANKSLECEQH	AACACTAAAATTACTCAGTCACCAAGATATCTAATCCTGGGAAGAGCAAATAAGTCTTTGGAATGTGAGCAACAT	LGHNA	CTGGGACATAATGCT	MYWYKQSAEKPPELMFL	ATGTACTGGTATAAACAGAGCGCTGAGAAGCCGCCAGAGCTCATGTTTCTC	YNLKQL	TACAATCTTAAACAGTTG	IRNETVPSRFIPECPDSSKLLLHISAVDPEDSAVYF	ATTCGAAATGAGACGGTGCCCAGTCGTTTTATACCTGAATGCCCAGACAGCTCCAAGCTACTTTTACATATATCTGCCGTGGATCCAGAAGACTCAGCTGTCTATTTT	CASSQDSERLFF	TGTGCCAGCAGCCAAGACAGCGAAAGATTATTTTTC	GHGTKLSVL	GGTCATGGAACCAAGCTGTCTGTCCTGG	39822	13	clonotype2_consensus_1	1	29	0.0227095	TRB:CASSQDSERLFF;TRA:CAMREGLGTNAYKVIF	TRB:TGTGCCAGCAGCCAAGACAGCGAAAGATTATTTTTC;TRA:TGTGCTATGAGAGAGGGCTTGGGGACAAATGCTTACAAAGTCATCTTT
Con	4104	1536	2.04678	C3 proliferating Tem	Con_clonotype1	10+	clonotype1	GTACTTTTCCTAGTGA-1_1	TRUE	GTACTTTTCCTAGTGA-1_contig_1	TRUE	513	TRB	TRBV5		TRBJ1-4	TRBC1	TRUE	TRUE	NTKITQSPRYLILGRANKSLECEQH	AACACTAAAATTACTCAGTCACCAAGATATCTAATCCTGGGAAGAGCAAATAAGTCTTTGGAATGTGAGCAACAT	LGHNA	CTGGGACATAATGCT	MYWYKQSAEKPPELMFL	ATGTACTGGTATAAACAGAGCGCTGAGAAGCCGCCAGAGCTCATGTTTCTC	YNLKQL	TACAATCTTAAACAGTTG	IRNETVPSRFIPECPDSSKLLLHISAVDPEDSAVYF	ATTCGAAATGAGACGGTGCCCAGTCGTTTTATACCTGAATGCCCAGACAGCTCCAAGCTACTTTTACATATATCTGCCGTGGATCCAGAAGACTCAGCTGTCTATTTT	CASSQDSERLFF	TGTGCCAGCAGCCAAGACAGCGAAAGATTATTTTTC	GHGTKLSVL	GGTCATGGAACCAAGCTGTCTGTCCTGG	20246	6	clonotype1_consensus_1	1	92	0.0720439	TRB:CASSQDSERLFF;TRA:CAMREGLGTNAYKVIF	TRB:TGTGCCAGCAGCCAAGACAGCGAAAGATTATTTTTC;TRA:TGTGCTATGAGAGAGGGCTTGGGGACAAATGCTTACAAAGTCATCTTT
Con	11836	2604	1.92633	C4 terminal Tex	Con_clonotype1	10+	clonotype1	GTAGTCAGTATGGTTC-1_1	TRUE	GTAGTCAGTATGGTTC-1_contig_1	TRUE	513	TRB	TRBV5		TRBJ1-4	TRBC1	TRUE	TRUE	NTKITQSPRYLILGRANKSLECEQH	AACACTAAAATTACTCAGTCACCAAGATATCTAATCCTGGGAAGAGCAAATAAGTCTTTGGAATGTGAGCAACAT	LGHNA	CTGGGACATAATGCT	MYWYKQSAEKPPELMFL	ATGTACTGGTATAAACAGAGCGCTGAGAAGCCGCCAGAGCTCATGTTTCTC	YNLKQL	TACAATCTTAAACAGTTG	IRNETVPSRFIPECPDSSKLLLHISAVDPEDSAVYF	ATTCGAAATGAGACGGTGCCCAGTCGTTTTATACCTGAATGCCCAGACAGCTCCAAGCTACTTTTACATATATCTGCCGTGGATCCAGAAGACTCAGCTGTCTATTTT	CASSQDSERLFF	TGTGCCAGCAGCCAAGACAGCGAAAGATTATTTTTC	GHGTKLSVL	GGTCATGGAACCAAGCTGTCTGTCCTGG	34350	19	clonotype1_consensus_1	1	92	0.0720439	TRB:CASSQDSERLFF;TRA:CAMREGLGTNAYKVIF	TRB:TGTGCCAGCAGCCAAGACAGCGAAAGATTATTTTTC;TRA:TGTGCTATGAGAGAGGGCTTGGGGACAAATGCTTACAAAGTCATCTTT
Con	7375	2054	0.786441	C1 intermediate Tex	Con_clonotype29	2+	clonotype29	GTATCTTAGACCGGAT-1_1	TRUE	GTATCTTAGACCGGAT-1_contig_1	TRUE	531	TRB	TRBV5		TRBJ2-4	TRBC2	TRUE	TRUE	NTKITQSPRYLILGRANKSLECEQH	AACACTAAAATTACTCAGTCACCAAGATATCTAATCCTGGGAAGAGCAAATAAGTCTTTGGAATGTGAGCAACAT	LGHNA	CTGGGACATAATGCT	MYWYKQSAEKPPELMFL	ATGTACTGGTATAAACAGAGCGCTGAGAAGCCGCCAGAGCTCATGTTTCTC	YNLKQL	TACAATCTTAAACAGTTG	IRNETVPSRFIPECPDSSKLLLHISAVDPEDSAVYF	ATTCGAAATGAGACGGTGCCCAGTCGTTTTATACCTGAATGCCCAGACAGCTCCAAGCTACTTTTACATATATCTGCCGTGGATCCAGAAGACTCAGCTGTCTATTTT	CASSQDRATGGSQNTLYF	TGTGCCAGCAGCCAAGATAGGGCGACTGGGGGAAGTCAAAACACCTTGTACTTT	GAGTRLSVL	GGTGCGGGCACCCGACTATCGGTGCTAG	17462	7	clonotype29_consensus_1	1	7	0.0054816	TRB:CASSQDRATGGSQNTLYF;TRA:CAAIASSGSWQLIF;TRA:CAMRDEGVDSNYQLIW	TRB:TGTGCCAGCAGCCAAGATAGGGCGACTGGGGGAAGTCAAAACACCTTGTACTTT;TRA:TGTGCAGCAATCGCATCTTCTGGCAGCTGGCAACTCATCTTT;TRA:TGTGCTATGAGAGATGAAGGGGTGGATAGCAACTATCAGTTGATCTGG
Con	16458	3148	1.56763	C3 proliferating Tem	Con_clonotype7	10+	clonotype7	GTATCTTCAGATAATG-1_1	TRUE	GTATCTTCAGATAATG-1_contig_1	TRUE	511	TRB	TRBV13-1	TRBD2	TRBJ2-1	TRBC2	TRUE	TRUE	EAAVTQSPRNKVTVTGGNVTLSCRQT	GAGGCTGCAGTCACCCAAAGCCCTAGAAACAAGGTGACAGTAACAGGAGGAAACGTGACATTGAGCTGTCGCCAGACT	NSHNY	AATAGCCACAACTAC	MYWYRQDTGHGLRLIHY	ATGTACTGGTATCGGCAGGACACTGGGCATGGGCTGAGGCTGATCCATTAC	SYGAGN	TCATATGGTGCTGGCAAC	LQIGDVPDGYKATRTTQEDFFLLLELASPSQTSLYF	CTTCAAATAGGAGATGTCCCTGATGGGTACAAGGCCACCAGAACAACGCAAGAAGACTTCTTCCTCCTGCTGGAATTGGCTTCTCCCTCTCAGACATCTTTGTACTTC	CASSGTGGGAEQFF	TGTGCCAGCAGTGGGACTGGGGGGGGGGCTGAGCAGTTCTTC	GPGTRLTVL	GGACCAGGGACACGACTCACCGTCCTAG	53788	36	clonotype7_consensus_1	1	20	0.0156617	TRB:CASSGTGGGAEQFF;TRA:CAASVGDYSNNRLTL	TRB:TGTGCCAGCAGTGGGACTGGGGGGGGGGCTGAGCAGTTCTTC;TRA:TGTGCTGCAAGTGTAGGGGACTACAGCAACAACAGACTTACTTTG		TRB:gene
Con	7388	1976	1.04223	C4 terminal Tex	Con_clonotype1	10+	clonotype1	GTATTCTAGGCAGGTT-1_1	TRUE	GTATTCTAGGCAGGTT-1_contig_1	TRUE	513	TRB	TRBV5		TRBJ1-4	TRBC1	TRUE	TRUE	NTKITQSPRYLILGRANKSLECEQH	AACACTAAAATTACTCAGTCACCAAGATATCTAATCCTGGGAAGAGCAAATAAGTCTTTGGAATGTGAGCAACAT	LGHNA	CTGGGACATAATGCT	MYWYKQSAEKPPELMFL	ATGTACTGGTATAAACAGAGCGCTGAGAAGCCGCCAGAGCTCATGTTTCTC	YNLKQL	TACAATCTTAAACAGTTG	IRNETVPSRFIPECPDSSKLLLHISAVDPEDSAVYF	ATTCGAAATGAGACGGTGCCCAGTCGTTTTATACCTGAATGCCCAGACAGCTCCAAGCTACTTTTACATATATCTGCCGTGGATCCAGAAGACTCAGCTGTCTATTTT	CASSQDSERLFF	TGTGCCAGCAGCCAAGACAGCGAAAGATTATTTTTC	GHGTKLSVL	GGTCATGGAACCAAGCTGTCTGTCCTGG	45114	18	clonotype1_consensus_1	1	92	0.0720439	TRB:CASSQDSERLFF;TRA:CAMREGLGTNAYKVIF	TRB:TGTGCCAGCAGCCAAGACAGCGAAAGATTATTTTTC;TRA:TGTGCTATGAGAGAGGGCTTGGGGACAAATGCTTACAAAGTCATCTTT
Con	8440	2408	0.959716	C0 progenitor Tex	Con_clonotype252	1	clonotype252	GTATTCTTCAATCACG-1_1	TRUE	GTATTCTTCAATCACG-1_contig_1	TRUE	570	TRB	TRBV31		TRBJ1-1	TRBC1	TRUE	TRUE	AQTIHQWPVAEIKAVGSPLSLGCTIK	GCTCAGACTATCCATCAATGGCCAGTTGCCGAGATCAAGGCTGTGGGCAGCCCACTGTCTCTGGGGTGTACCATAAAG	GKSSPN	GGGAAATCAAGCCCTAAC	LYWYWQATGGTLQQLFY	CTCTACTGGTACTGGCAGGCCACAGGAGGCACCCTCCAGCAACTCTTCTAC	SITVG	TCTATTACTGTTGGC	QVESVVQLNLSASRPKDDQFILSTEKLLLSHSGFYL	CAGGTAGAGTCGGTGGTGCAACTGAACCTCTCAGCTTCCAGGCCGAAGGACGACCAATTCATCCTAAGCACGGAGAAGCTGCTTCTCAGCCACTCTGGCTTCTACCTC	CAWSLGTANTEVFF	TGTGCCTGGAGTCTTGGGACAGCAAACACAGAAGTCTTCTTT	GKGTRLTVV	GGTAAAGGAACCAGACTCACAGTTGTAG	38772	18	clonotype252_consensus_1	1	1	0.000783085	TRB:CAWSLGTANTEVFF;TRA:CALVRDTNAYKVIF	TRB:TGTGCCTGGAGTCTTGGGACAGCAAACACAGAAGTCTTCTTT;TRA:TGTGCTCTGGTCCGTGACACAAATGCTTACAAAGTCATCTTT
Con	10692	2878	0.935279	C2 proliferating Tex	Con_clonotype21	2+	clonotype21	GTCAAGTGTGAGCGAT-1_1	TRUE	GTCAAGTGTGAGCGAT-1_contig_1	TRUE	518	TRB	TRBV13-1		TRBJ1-6	TRBC1	TRUE	TRUE	EAAVTQSPRNKVTVTGGNVTLSCRQT	GAGGCTGCAGTCACCCAAAGCCCTAGAAACAAGGTGACAGTAACAGGAGGAAACGTGACATTGAGCTGTCGCCAGACT	NSHNY	AATAGCCACAACTAC	MYWYRQDTGHGLRLIHY	ATGTACTGGTATCGGCAGGACACTGGGCATGGGCTGAGGCTGATCCATTAC	SYGAGN	TCATATGGTGCTGGCAAC	LQIGDVPDGYKATRTTQEDFFLLLELASPSQTSLYF	CTTCAAATAGGAGATGTCCCTGATGGGTACAAGGCCACCAGAACAACGCAAGAAGACTTCTTCCTCCTGCTGGAATTGGCTTCTCCCTCTCAGACATCTTTGTACTTC	CASSGTAYNSPLYF	TGTGCCAGCAGTGGGACAGCCTATAATTCGCCCCTCTACTTT	AAGTRLTVT	GCGGCAGGCACCCGGCTCACTGTGACAG	57510	19	clonotype21_consensus_1	1	8	0.00626468	TRB:CASSGTAYNSPLYF;TRA:CAASDDTNAYKVIF	TRB:TGTGCCAGCAGTGGGACAGCCTATAATTCGCCCCTCTACTTT;TRA:TGTGCTGCAAGTGATGACACAAATGCTTACAAAGTCATCTTT		TRB:gene
Con	5338	1699	1.25515	C1 intermediate Tex	Con_clonotype219	1	clonotype219	GTCACAATCATGCTCC-1_1	TRUE	GTCACAATCATGCTCC-1_contig_1	TRUE	508	TRB	TRBV13-1		TRBJ2-1	TRBC2	TRUE	TRUE	EAAVTQSPRNKVTVTGGNVTLSCRQT	GAGGCTGCAGTCACCCAAAGCCCTAGAAACAAGGTGACAGTAACAGGAGGAAACGTGACATTGAGCTGTCGCCAGACT	NSHNY	AATAGCCACAACTAC	MYWYRQDTGHGLRLIHY	ATGTACTGGTATCGGCAGGACACTGGGCATGGGCTGAGGCTGATCCATTAC	SYGAGN	TCATATGGTGCTGGCAAC	LQIGDVPDGYKATRTTQEDFFLLLELASPSQTSLYF	CTTCAAATAGGAGATGTCCCTGATGGGTACAAGGCCACCAGAACAACGCAAGAAGACTTCTTCCTCCTGCTGGAATTGGCTTCTCCCTCTCAGACATCTTTGTACTTC	CASRGGAYAEQFF	TGTGCCAGCAGGGGGGGGGCCTATGCTGAGCAGTTCTTC	GPGTRLTVL	GGACCAGGGACACGACTCACCGTCCTAG	34828	11	clonotype219_consensus_1	1	1	0.000783085	TRB:CASRGGAYAEQFF;TRA:CAASMATGGNNKLTF	TRB:TGTGCCAGCAGGGGGGGGGCCTATGCTGAGCAGTTCTTC;TRA:TGTGCAGCAAGCATGGCTACTGGAGGCAATAATAAGCTGACTTTT		TRB:gene
Con	7598	2435	1.3951	C3 proliferating Tem	Con_clonotype574	1	clonotype574	GTCGTAAAGAATAGGG-1_1	TRUE	GTCGTAAAGAATAGGG-1_contig_1	TRUE	548	TRA	TRAV11		TRAJ18	TRAC	TRUE	TRUE	KTQVEQSPQSLVVRQGENCVLQCNYS	AAGACCCAAGTGGAGCAGAGTCCTCAGTCCCTGGTTGTCCGTCAGGGAGAGAACTGCGTCCTTCAATGTAATTACAGT	VTPDNH	GTGACCCCCGACAACCAC	LRWFKQDTGKGLVSLTV	TTAAGGTGGTTCAAACAGGACACAGGCAAAGGTCTTGTGTCCCTGACAGTC	LVDQKDK	CTGGTTGACCAAAAAGACAAA	TSNGRYSATLDKDAKHSTLHITATLLDDTATYI	ACGTCAAATGGGAGATACTCAGCAACTCTGGATAAAGATGCTAAGCACAGCACGCTGCACATCACAGCCACCCTGCTGGATGACACTGCCACCTACATC	CVVGDRGSALGRLHF	TGTGTGGTGGGCGATAGAGGTTCAGCCTTAGGGAGGCTGCATTTT	GAGTQLIVIP	GGAGCTGGGACTCAGCTGATTGTCATACCTG	6056	4	clonotype574_consensus_2	1	1	0.000783085	TRB:CASGDAGTGGAYNYAEQFF;TRA:CVVGDRGSALGRLHF	TRB:TGTGCCAGCGGTGATGCGGGGACTGGGGGGGCCTATAACTATGCTGAGCAGTTCTTC;TRA:TGTGTGGTGGGCGATAGAGGTTCAGCCTTAGGGAGGCTGCATTTT	TRA:gene
Con	16819	3359	1.42101	C2 proliferating Tex	Con_clonotype1	10+	clonotype1	GTCGTAACACGGATAG-1_1	TRUE	GTCGTAACACGGATAG-1_contig_1	TRUE	513	TRB	TRBV5		TRBJ1-4	TRBC1	TRUE	TRUE	NTKITQSPRYLILGRANKSLECEQH	AACACTAAAATTACTCAGTCACCAAGATATCTAATCCTGGGAAGAGCAAATAAGTCTTTGGAATGTGAGCAACAT	LGHNA	CTGGGACATAATGCT	MYWYKQSAEKPPELMFL	ATGTACTGGTATAAACAGAGCGCTGAGAAGCCGCCAGAGCTCATGTTTCTC	YNLKQL	TACAATCTTAAACAGTTG	IRNETVPSRFIPECPDSSKLLLHISAVDPEDSAVYF	ATTCGAAATGAGACGGTGCCCAGTCGTTTTATACCTGAATGCCCAGACAGCTCCAAGCTACTTTTACATATATCTGCCGTGGATCCAGAAGACTCAGCTGTCTATTTT	CASSQDSERLFF	TGTGCCAGCAGCCAAGACAGCGAAAGATTATTTTTC	GHGTKLSVL	GGTCATGGAACCAAGCTGTCTGTCCTGG	32908	14	clonotype1_consensus_1	1	92	0.0720439	TRB:CASSQDSERLFF;TRA:CAMREGLGTNAYKVIF	TRB:TGTGCCAGCAGCCAAGACAGCGAAAGATTATTTTTC;TRA:TGTGCTATGAGAGAGGGCTTGGGGACAAATGCTTACAAAGTCATCTTT
Con	5771	1701	1.83677	C2 proliferating Tex	Con_clonotype128	2+	clonotype128	GTCGTAACATTTGCCC-1_1	TRUE	GTCGTAACATTTGCCC-1_contig_1	TRUE	517	TRA	TRAV7D-5		TRAJ30	TRAC	TRUE	TRUE	QQKVQQSPESLTVSEGAMASLNCTFS	CAGCAGAAGGTGCAGCAGAGCCCAGAATCCCTCACTGTCTCAGAGGGAGCCATGGCCTCTCTCAACTGCACTTTCAGT	DRSSDN	GATCGTTCTTCTGACAAC	FRWYRQHSGKGLEVLVS	TTCAGGTGGTACAGACAGCATTCTGGGAAAGGCCTTGAGGTGCTGGTGTCC	IFSDGE	ATCTTCTCTGATGGTGAA	KEEGSFTAHLNRASLHVFLHIREPQPSDSALYL	AAGGAAGAAGGCAGTTTTACAGCTCACCTCAATAGAGCCAGCCTGCATGTTTTCCTACACATCAGAGAGCCGCAACCCAGTGACTCTGCTCTCTACCTC	CAVHDTNAYKVIF	TGTGCAGTCCATGACACAAATGCTTACAAAGTCATCTTT	GKGTHLHVLP	GGAAAAGGGACACATCTTCATGTTCTCCCTA	10456	3	clonotype128_consensus_2	1	2	0.00156617	TRB:CASSQEGDSYEQYF;TRA:CAVHDTNAYKVIF	TRB:TGTGCCAGCAGCCAAGAGGGGGACTCCTATGAACAGTACTTC;TRA:TGTGCAGTCCATGACACAAATGCTTACAAAGTCATCTTT
Con	7024	1748	1.4664	C4 terminal Tex	Con_clonotype1	10+	clonotype1	GTCTCGTAGAGGGCTT-1_1	TRUE	GTCTCGTAGAGGGCTT-1_contig_1	TRUE	513	TRB	TRBV5		TRBJ1-4	TRBC1	TRUE	TRUE	NTKITQSPRYLILGRANKSLECEQH	AACACTAAAATTACTCAGTCACCAAGATATCTAATCCTGGGAAGAGCAAATAAGTCTTTGGAATGTGAGCAACAT	LGHNA	CTGGGACATAATGCT	MYWYKQSAEKPPELMFL	ATGTACTGGTATAAACAGAGCGCTGAGAAGCCGCCAGAGCTCATGTTTCTC	YNLKQL	TACAATCTTAAACAGTTG	IRNETVPSRFIPECPDSSKLLLHISAVDPEDSAVYF	ATTCGAAATGAGACGGTGCCCAGTCGTTTTATACCTGAATGCCCAGACAGCTCCAAGCTACTTTTACATATATCTGCCGTGGATCCAGAAGACTCAGCTGTCTATTTT	CASSQDSERLFF	TGTGCCAGCAGCCAAGACAGCGAAAGATTATTTTTC	GHGTKLSVL	GGTCATGGAACCAAGCTGTCTGTCCTGG	17926	8	clonotype1_consensus_1	1	92	0.0720439	TRB:CASSQDSERLFF;TRA:CAMREGLGTNAYKVIF	TRB:TGTGCCAGCAGCCAAGACAGCGAAAGATTATTTTTC;TRA:TGTGCTATGAGAGAGGGCTTGGGGACAAATGCTTACAAAGTCATCTTT
Con	8993	2104	1.50117	C4 terminal Tex	Con_clonotype2	10+	clonotype2	GTCTCGTAGGAGTTGC-1_1	TRUE	GTCTCGTAGGAGTTGC-1_contig_1	TRUE	503	TRB	TRBV5		TRBJ1-4	TRBC1	TRUE	TRUE	NTKITQSPRYLILGRANKSLECEQH	AACACTAAAATTACTCAGTCACCAAGATATCTAATCCTGGGAAGAGCAAATAAGTCTTTGGAATGTGAGCAACAT	LGHNA	CTGGGACATAATGCT	MYWYKQSAEKPPELMFL	ATGTACTGGTATAAACAGAGCGCTGAGAAGCCGCCAGAGCTCATGTTTCTC	YNLKQL	TACAATCTTAAACAGTTG	IRNETVPSRFIPECPDSSKLLLHISAVDPEDSAVYF	ATTCGAAATGAGACGGTGCCCAGTCGTTTTATACCTGAATGCCCAGACAGCTCCAAGCTACTTTTACATATATCTGCCGTGGATCCAGAAGACTCAGCTGTCTATTTT	CASSQDSERLFF	TGTGCCAGCAGCCAAGACAGCGAAAGATTATTTTTC	GHGTKLSVL	GGTCATGGAACCAAGCTGTCTGTCCTGG	38386	12	clonotype2_consensus_1	1	29	0.0227095	TRB:CASSQDSERLFF;TRA:CAMREGLGTNAYKVIF	TRB:TGTGCCAGCAGCCAAGACAGCGAAAGATTATTTTTC;TRA:TGTGCTATGAGAGAGGGCTTGGGGACAAATGCTTACAAAGTCATCTTT
Con	13859	2843	0.880294	C2 proliferating Tex	Con_clonotype3	10+	clonotype3	GTCTCGTCAATGGTCT-1_1	TRUE	GTCTCGTCAATGGTCT-1_contig_1	TRUE	563	TRA	TRAV3-3		TRAJ44	TRAC	TRUE	TRUE	GEQVEQRPPHLSVREGDSAVITCTYT	GGCGAGCAGGTGGAGCAGCGCCCTCCTCACCTGAGTGTCCGGGAGGGAGACAGTGCCGTTATCACCTGCACCTACACA	DPNSYY	GACCCTAACAGTTATTAC	FFWYKQEPGASLQLLMK	TTCTTCTGGTACAAGCAAGAGCCGGGGGCAAGTCTTCAGTTGCTTATGAAG	VFSSTEI	GTTTTCTCAAGTACGGAAATA	NEGQGFTVLLNKKDKRLSLNLTAAHPGDSAAYF	AACGAAGGACAAGGATTCACTGTCCTACTGAACAAGAAAGACAAACGACTCTCTCTGAACCTCACAGCTGCCCATCCTGGGGACTCAGCCGCGTACTTC	CAGITGSGGKLTL	TGCGCAGGCATTACTGGCAGTGGTGGAAAACTCACTTTG	GAGTRLQVNL	GGGGCTGGAACAAGACTTCAGGTCAACCTTG	9310	5	clonotype3_consensus_2	1	26	0.0203602	TRB:CASGGQGAEQFF;TRA:CAGITGSGGKLTL;TRA:CAVSGATGYQNFYF	TRB:TGTGCCAGCGGTGGACAGGGTGCTGAGCAGTTCTTC;TRA:TGCGCAGGCATTACTGGCAGTGGTGGAAAACTCACTTTG;TRA:TGCGCAGTCAGTGGGGCCACGGGTTACCAGAACTTCTATTTT
Con	13726	2720	0.932537	C2 proliferating Tex	Con_clonotype1	10+	clonotype1	GTCTTCGCAGGGTATG-1_1	TRUE	GTCTTCGCAGGGTATG-1_contig_1	TRUE	585	TRB	TRBV5		TRBJ1-4	TRBC1	TRUE	TRUE	NTKITQSPRYLILGRANKSLECEQH	AACACTAAAATTACTCAGTCACCAAGATATCTAATCCTGGGAAGAGCAAATAAGTCTTTGGAATGTGAGCAACAT	LGHNA	CTGGGACATAATGCT	MYWYKQSAEKPPELMFL	ATGTACTGGTATAAACAGAGCGCTGAGAAGCCGCCAGAGCTCATGTTTCTC	YNLKQL	TACAATCTTAAACAGTTG	IRNETVPSRFIPECPDSSKLLLHISAVDPEDSAVYF	ATTCGAAATGAGACGGTGCCCAGTCGTTTTATACCTGAATGCCCAGACAGCTCCAAGCTACTTTTACATATATCTGCCGTGGATCCAGAAGACTCAGCTGTCTATTTT	CASSQDSERLFF	TGTGCCAGCAGCCAAGACAGCGAAAGATTATTTTTC	GHGTKLSVL	GGTCATGGAACCAAGCTGTCTGTCCTGG	41364	14	clonotype1_consensus_1	2	92	0.0720439	TRB:CASSQDSERLFF;TRA:CAMREGLGTNAYKVIF	TRB:TGTGCCAGCAGCCAAGACAGCGAAAGATTATTTTTC;TRA:TGTGCTATGAGAGAGGGCTTGGGGACAAATGCTTACAAAGTCATCTTT
Con	18558	3433	0.969932	C2 proliferating Tex	Con_clonotype3	10+	clonotype3	GTCTTCGGTCGAGTTT-1_1	TRUE	GTCTTCGGTCGAGTTT-1_contig_1	TRUE	566	TRA	TRAV3-3		TRAJ49	TRAC	TRUE	TRUE	GEQVEQRPPHLSVREGDSAVITCTYT	GGCGAGCAGGTGGAGCAGCGCCCTCCTCACCTGAGTGTCCGGGAGGGAGACAGTGCCGTTATCACCTGCACCTACACA	DPNSYY	GACCCTAACAGTTATTAC	FFWYKQEPGASLQLLMK	TTCTTCTGGTACAAGCAAGAGCCGGGGGCAAGTCTTCAGTTGCTTATGAAG	VFSSTEI	GTTTTCTCAAGTACGGAAATA	NEGQGFTVLLNKKDKRLSLNLTAAHPGDSAAYF	AACGAAGGACAAGGATTCACTGTCCTACTGAACAAGAAAGACAAACGACTCTCTCTGAACCTCACAGCTGCCCATCCTGGGGACTCAGCCGCGTACTTC	CAVSGATGYQNFYF	TGCGCAGTCAGTGGGGCCACGGGTTACCAGAACTTCTATTTT	GKGTSLTVIP	GGGAAAGGAACAAGTTTGACTGTCATTCCAA	10460	7	clonotype3_consensus_3	1	26	0.0203602	TRB:CASGGQGAEQFF;TRA:CAGITGSGGKLTL;TRA:CAVSGATGYQNFYF	TRB:TGTGCCAGCGGTGGACAGGGTGCTGAGCAGTTCTTC;TRA:TGCGCAGGCATTACTGGCAGTGGTGGAAAACTCACTTTG;TRA:TGCGCAGTCAGTGGGGCCACGGGTTACCAGAACTTCTATTTT
Con	5021	1450	1.05557	C1 intermediate Tex	Con_clonotype37	2+	clonotype37	GTCTTCGTCCCTTGTG-1_1	TRUE	GTCTTCGTCCCTTGTG-1_contig_1	TRUE	522	TRB	TRBV5		TRBJ2-3	TRBC2	TRUE	TRUE	NTKITQSPRYLILGRANKSLECEQH	AACACTAAAATTACTCAGTCACCAAGATATCTAATCCTGGGAAGAGCAAATAAGTCTTTGGAATGTGAGCAACAT	LGHNA	CTGGGACATAATGCT	MYWYKQSAEKPPELMFL	ATGTACTGGTATAAACAGAGCGCTGAGAAGCCGCCAGAGCTCATGTTTCTC	YNLKQL	TACAATCTTAAACAGTTG	IRNETVPSRFIPECPDSSKLLLHISAVDPEDSAVYF	ATTCGAAATGAGACGGTGCCCAGTCGTTTTATACCTGAATGCCCAGACAGCTCCAAGCTACTTTTACATATATCTGCCGTGGATCCAGAAGACTCAGCTGTCTATTTT	CASSQVQGSAETLYF	TGTGCCAGCAGCCAAGTACAGGGAAGTGCAGAAACGCTGTATTTT	GSGTRLTVL	GGCTCAGGAACCAGACTGACTGTTCTCG	30088	9	clonotype37_consensus_1	2	5	0.00391543	TRB:CASSQVQGSAETLYF;TRA:CAASDYSNNRLTL;TRA:CALGRNNNNAPRF	TRB:TGTGCCAGCAGCCAAGTACAGGGAAGTGCAGAAACGCTGTATTTT;TRA:TGTGCAGCAAGTGACTACAGCAACAACAGACTTACTTTG;TRA:TGTGCTTTGGGGCGCAATAACAACAATGCCCCACGATTT
Con	9388	2329	2.06647	C4 terminal Tex	Con_clonotype5	10+	clonotype5	GTGAAGGAGATCACGG-1_1	TRUE	GTGAAGGAGATCACGG-1_contig_1	TRUE	518	TRB	TRBV13-1		TRBJ1-6	TRBC1	TRUE	TRUE	EAAVTQSPRNKVTVTGGNVTLSCRQT	GAGGCTGCAGTCACCCAAAGCCCTAGAAACAAGGTGACAGTAACAGGAGGAAACGTGACATTGAGCTGTCGCCAGACT	NSHNY	AATAGCCACAACTAC	MYWYRQDTGHGLRLIHY	ATGTACTGGTATCGGCAGGACACTGGGCATGGGCTGAGGCTGATCCATTAC	SYGAGN	TCATATGGTGCTGGCAAC	LQIGDVPDGYKATRTTQEDFFLLLELASPSQTSLYF	CTTCAAATAGGAGATGTCCCTGATGGGTACAAGGCCACCAGAACAACGCAAGAAGACTTCTTCCTCCTGCTGGAATTGGCTTCTCCCTCTCAGACATCTTTGTACTTC	CASSGTAYNSPLYF	TGTGCCAGCAGTGGGACAGCTTATAATTCGCCCCTCTACTTT	AAGTRLTVT	GCGGCAGGCACCCGGCTCACTGTGACAG	38810	27	clonotype5_consensus_1	1	24	0.018794	TRB:CASSGTAYNSPLYF;TRA:CAASDDTNAYKVIF	TRB:TGTGCCAGCAGTGGGACAGCTTATAATTCGCCCCTCTACTTT;TRA:TGTGCTGCAAGCGATGACACAAATGCTTACAAAGTCATCTTT		TRB:gene
Con	4448	1237	3.59712	C4 terminal Tex	Con_clonotype83	2+	clonotype83	GTGAAGGAGGTAGCCA-1_1	TRUE	GTGAAGGAGGTAGCCA-1_contig_1	TRUE	521	TRB	TRBV26	TRBD1	TRBJ1-1	TRBC1	TRUE	TRUE	NSKVIQTPRYLVKGQGQKAKMRCIPE	AATTCAAAAGTCATTCAGACTCCAAGATATCTGGTGAAAGGGCAAGGACAAAAAGCAAAGATGAGGTGTATCCCTGAA	KGHPV	AAGGGACATCCAGTT	VFWYQQNKNNEFKFLIN	GTATTCTGGTATCAACAAAATAAGAACAATGAGTTTAAATTTTTGATTAAC	FQNQEV	TTTCAGAATCAAGAAGTT	LQQIDMTEKRFSAECPSNSPCSLEIQSSEAGDSALYL	CTTCAGCAAATAGACATGACTGAAAAACGATTCTCTGCTGAGTGTCCTTCAAACTCACCTTGCAGCCTAGAAATTCAGTCCTCTGAGGCAGGAGACTCAGCACTGTACCTC	CASSLRQGVNTEVFF	TGTGCCAGCAGTCTGAGGCAGGGGGTGAACACAGAAGTCTTCTTT	GKGTRLTVV	GGTAAAGGAACCAGACTCACAGTTGTAG	10518	6	clonotype83_consensus_1	2	3	0.00234926	TRB:CASSLRQGVNTEVFF;TRA:CALSDPTGNTGKLIF	TRB:TGTGCCAGCAGTCTGAGGCAGGGGGTGAACACAGAAGTCTTCTTT;TRA:TGCGCTCTGAGTGATCCCACAGGCAATACCGGAAAACTCATCTTT
Con	3734	1205	2.812	C1 intermediate Tex	Con_clonotype95	2+	clonotype95	GTGCATAGTCTAGGTT-1_1	TRUE	GTGCATAGTCTAGGTT-1_contig_1	TRUE	562	TRB	TRBV12-2		TRBJ2-7	TRBC2	TRUE	TRUE	NSGVVQSPRYIIKGKGERSILKCIPI	AATTCTGGGGTTGTCCAGTCTCCAAGATACATAATCAAAGGAAAGGGAGAAAGGTCCATTCTAAAATGTATTCCCATC	SGHLS	TCTGGACATCTCTCT	VAWYQQTQGQELKFFIQ	GTGGCCTGGTATCAACAGACTCAGGGGCAGGAACTAAAGTTCTTCATTCAG	HYDKME	CATTATGATAAAATGGAG	RDKGNLPSRFSVQQFDDYHSEMNMSALELEDSAVYF	AGAGATAAAGGAAACCTGCCCAGCAGATTCTCAGTCCAACAGTTTGATGACTATCACTCTGAGATGAACATGAGTGCCTTGGAGCTAGAGGACTCTGCCGTGTACTTC	CASCRDTYEQYF	TGTGCCAGCTGCCGGGACACATATGAACAGTACTTC	GPGTRLTVL	GGTCCCGGCACCAGGCTCACGGTTTTAG	9522	6	clonotype95_consensus_1	2	3	0.00234926	TRB:CASCRDTYEQYF;TRB:CASSHFLSTHNYAEQFF;TRA:CAAETDSNYQLIW;TRA:CAVSEPNYNVLYF	TRB:TGTGCCAGCTGCCGGGACACATATGAACAGTACTTC;TRB:TGTGCTAGCAGCCATTTCCTTTCGACTCATAACTATGCTGAGCAGTTCTTC;TRA:TGTGCTGCTGAGACCGATAGCAACTATCAGTTGATCTGG;TRA:TGCGCAGTCAGTGAACCTAATTACAACGTGCTTTACTTC	TRB:gene
Con	6688	1694	1.33074	C4 terminal Tex	Con_clonotype1	10+	clonotype1	GTGCGGTGTCACCCAG-1_1	TRUE	GTGCGGTGTCACCCAG-1_contig_1	TRUE	513	TRB	TRBV5		TRBJ1-4	TRBC1	TRUE	TRUE	NTKITQSPRYLILGRANKSLECEQH	AACACTAAAATTACTCAGTCACCAAGATATCTAATCCTGGGAAGAGCAAATAAGTCTTTGGAATGTGAGCAACAT	LGHNA	CTGGGACATAATGCT	MYWYKQSAEKPPELMFL	ATGTACTGGTATAAACAGAGCGCTGAGAAGCCGCCAGAGCTCATGTTTCTC	YNLKQL	TACAATCTTAAACAGTTG	IRNETVPSRFIPECPDSSKLLLHISAVDPEDSAVYF	ATTCGAAATGAGACGGTGCCCAGTCGTTTTATACCTGAATGCCCAGACAGCTCCAAGCTACTTTTACATATATCTGCCGTGGATCCAGAAGACTCAGCTGTCTATTTT	CASSQDSERLFF	TGTGCCAGCAGCCAAGACAGCGAAAGATTATTTTTC	GHGTKLSVL	GGTCATGGAACCAAGCTGTCTGTCCTGG	23586	12	clonotype1_consensus_1	1	92	0.0720439	TRB:CASSQDSERLFF;TRA:CAMREGLGTNAYKVIF	TRB:TGTGCCAGCAGCCAAGACAGCGAAAGATTATTTTTC;TRA:TGTGCTATGAGAGAGGGCTTGGGGACAAATGCTTACAAAGTCATCTTT
Con	11771	2616	1.18087	C2 proliferating Tex	Con_clonotype88	2+	clonotype88	GTGCGGTGTCCGACGT-1_1	TRUE	GTGCGGTGTCCGACGT-1_contig_1	TRUE	578	TRB	TRBV13-3		TRBJ1-5	TRBC1	TRUE	TRUE	EAAVTQSPRSKVAVTGGKVTLSCHQT	GAGGCTGCAGTCACCCAAAGTCCAAGAAGCAAGGTGGCAGTAACAGGAGGAAAGGTGACATTGAGCTGTCACCAGACT	NNHDY	AATAACCATGACTAT	MYWYRQDTGHGLRLIHY	ATGTACTGGTATCGGCAGGACACGGGGCATGGGCTGAGGCTGATCCATTAC	SYVADS	TCATATGTCGCTGACAGC	TEKGDIPDGYKASRPSQENFSLILELASLSQTAVYF	ACGGAGAAAGGAGATATCCCTGATGGGTACAAGGCCTCCAGACCAAGCCAAGAGAATTTCTCTCTCATTCTGGAGTTGGCTTCCCTTTCTCAGACAGCTGTATATTTC	CASSDAEGTGEDNQAPLF	TGTGCCAGCAGTGATGCAGAGGGGACAGGGGAGGACAACCAGGCTCCGCTTTTT	GEGTRLSVL	GGAGAGGGGACTCGACTCTCTGTTCTAG	47306	13	clonotype88_consensus_1	1	3	0.00234926	TRB:CASSDAEGTGEDNQAPLF;TRA:CALRLYGNEKITF	TRB:TGTGCCAGCAGTGATGCAGAGGGGACAGGGGAGGACAACCAGGCTCCGCTTTTT;TRA:TGTGCTCTGAGACTCTATGGAAATGAGAAAATAACTTTT		TRB:gene
Con	11081	2403	1.13708	C1 intermediate Tex	Con_clonotype546	1	clonotype546	GTGGGTCAGTAAGTAC-1_1	TRUE	GTGGGTCAGTAAGTAC-1_contig_1	TRUE	630	TRB	TRBV12-1	TRBD1	TRBJ2-7	TRBC2	TRUE	TRUE	DSGVVQSPRHIIKEKGGRSVLTCIPI	GATTCTGGGGTTGTCCAGTCTCCAAGACACATAATCAAAGAAAAGGGAGGAAGGTCCGTTCTGACGTGTATTCCCATC	SGHSN	TCTGGACATAGCAAT	VVWYQQTLGKELKFLIQ	GTGGTCTGGTACCAGCAGACTCTGGGGAAGGAATTAAAGTTCCTTATTCAG	HYEKVE	CATTATGAAAAGGTGGAG	RDKGFLPSRFSVQQFDDYHSEMNMSALELEDSAMYF	AGAGACAAAGGATTCCTACCCAGCAGATTCTCAGTCCAACAGTTTGATGACTATCACTCTGAAATGAACATGAGTGCCTTGGAACTGGAGGACTCTGCTATGTACTTC	CASSRTGGSYEQYF	TGTGCCAGCTCTAGGACAGGGGGCTCCTATGAACAGTACTTC	GPGTRLTVL	GGTCCCGGCACCAGGCTCACGGTTTTAG	20622	15	clonotype546_consensus_1	1	1	0.000783085	TRB:CASSRTGGSYEQYF;TRA:CAARGNNRIFF	TRB:TGTGCCAGCTCTAGGACAGGGGGCTCCTATGAACAGTACTTC;TRA:TGTGCAGCAAGGGGCAATAACAGAATCTTCTTT
Con	6069	1754	1.6642	C4 terminal Tex	Con_clonotype6	10+	clonotype6	GTGGGTCCAGGGATTG-1_1	TRUE	GTGGGTCCAGGGATTG-1_contig_1	TRUE	564	TRB	TRBV12-2		TRBJ2-7	TRBC2	TRUE	TRUE	NSGVVQSPRYIIKGKGERSILKCIPI	AATTCTGGGGTTGTCCAGTCTCCAAGATACATAATCAAAGGAAAGGGAGAAAGGTCCATTCTAAAATGTATTCCCATC	SGHLS	TCTGGACATCTCTCT	VAWYQQTQGQELKFFIQ	GTGGCCTGGTATCAACAGACTCAGGGGCAGGAACTAAAGTTCTTCATTCAG	HYDKME	CATTATGATAAAATGGAG	RDKGNLPSRFSVQQFDDYHSEMNMSALELEDSAVYF	AGAGATAAAGGAAACCTGCCCAGCAGATTCTCAGTCCAACAGTTTGATGACTATCACTCTGAGATGAACATGAGTGCCTTGGAGCTAGAGGACTCTGCCGTGTACTTC	CASSRDSYEQYF	TGTGCCAGCTCCCGGGACTCTTATGAACAGTACTTC	GPGTRLTVL	GGTCCCGGCACCAGGCTCACGGTTTTAG	56942	23	clonotype6_consensus_1	1	23	0.018011	TRB:CASSRDSYEQYF;TRA:CAAEGDMGYKLTF	TRB:TGTGCCAGCTCCCGGGACTCTTATGAACAGTACTTC;TRA:TGTGCTGCTGAGGGGGACATGGGCTACAAACTTACCTTC
Con	7159	1834	1.04763	C0 progenitor Tex	Con_clonotype35	2+	clonotype35	GTGTTAGCAGCCTATA-1_1	TRUE	GTGTTAGCAGCCTATA-1_contig_1	TRUE	652	TRA	TRAV14N-3		TRAJ22	TRAC	TRUE	TRUE	QQQVRQSSQSLTVWEGETAILNCSYE	CAGCAGCAGGTGAGACAAAGTTCCCAATCTCTGACAGTCTGGGAAGGAGAGACCGCAATTCTGAACTGCAGTTATGAG	NSAFDY	AACAGTGCTTTTGACTAC	FPWYQQFPGEGPALLIA	TTCCCATGGTACCAGCAGTTCCCTGGGGAAGGCCCTGCTCTCCTGATAGCC	IRSVSDK	ATACGTTCAGTGTCCGATAAA	KEDGRFTIFFNKREKNLSLHIKDSQPGDSATYF	AAGGAAGATGGACGATTCACAATCTTCTTCAATAAAAGGGAGAAAAATCTCTCCTTGCACATCAAAGACTCTCAGCCTGGAGACTCAGCCACCTACTTC	CAARSSSGSWQLIF	TGTGCAGCAAGATCATCTTCTGGCAGCTGGCAACTCATCTTT	GSGTQLTVMP	GGATCTGGAACCCAACTGACAGTTATGCCTG	11258	3	clonotype35_consensus_2	2	6	0.00469851	TRB:CASGGGDTQYF;TRA:CAARSSSGSWQLIF	TRB:TGTGCCAGCGGTGGAGGGGACACCCAGTACTTT;TRA:TGTGCAGCAAGATCATCTTCTGGCAGCTGGCAACTCATCTTT
Con	9879	2440	0.870533	C3 proliferating Tem	Con_clonotype476	1	clonotype476	GTTAAGCAGTGTACTC-1_1	TRUE	GTTAAGCAGTGTACTC-1_contig_1	TRUE	588	TRA	TRAV12-3		TRAJ33	TRAC	TRUE	TRUE	GDSVTQKEGLVTLTEGLPVMLNCTYQ	GGAGACTCAGTGACCCAGAAGGAAGGCCTGGTCACTCTCACCGAGGGGTTGCCTGTGATGCTGAACTGCACCTATCAG	TIYSNAF	ACTATTTACTCAAATGCTTTC	LFWYVHYLNESPRLLLK	CTTTTCTGGTATGTGCACTATCTCAATGAATCCCCTCGGCTACTCCTGAAG	SSTDNKR	AGCTCCACAGACAACAAGAGG	TEHQGFHATLHKSSSSFHLQKSSAQLSDSALYY	ACCGAGCACCAAGGGTTCCACGCCACTCTCCATAAGAGCAGCAGCTCCTTCCATCTGCAGAAGTCCTCAGCGCAGCTGTCAGACTCTGCCCTGTACTAC	CALSDRIGNYQLIW	TGTGCTCTGAGTGATCGGATTGGCAACTATCAGTTGATCTGG	GSGTKLIIKP	GGCTCTGGGACCAAGCTAATTATAAAGCCAG	14906	4	clonotype476_consensus_2	1	1	0.000783085	TRB:CASSIFFNQDTQYF;TRA:CALSDRIGNYQLIW	TRB:TGTGCCAGCAGTATTTTTTTTAACCAAGACACCCAGTACTTT;TRA:TGTGCTCTGAGTGATCGGATTGGCAACTATCAGTTGATCTGG		TRB:gene
Con	10287	2699	0.787402	C2 proliferating Tex	Con_clonotype1	10+	clonotype1	GTTTCTAAGTGTCCCG-1_1	TRUE	GTTTCTAAGTGTCCCG-1_contig_1	TRUE	513	TRB	TRBV5		TRBJ1-4	TRBC1	TRUE	TRUE	NTKITQSPRYLILGRANKSLECEQH	AACACTAAAATTACTCAGTCACCAAGATATCTAATCCTGGGAAGAGCAAATAAGTCTTTGGAATGTGAGCAACAT	LGHNA	CTGGGACATAATGCT	MYWYKQSAEKPPELMFL	ATGTACTGGTATAAACAGAGCGCTGAGAAGCCGCCAGAGCTCATGTTTCTC	YNLKQL	TACAATCTTAAACAGTTG	IRNETVPSRFIPECPDSSKLLLHISAVDPEDSAVYF	ATTCGAAATGAGACGGTGCCCAGTCGTTTTATACCTGAATGCCCAGACAGCTCCAAGCTACTTTTACATATATCTGCCGTGGATCCAGAAGACTCAGCTGTCTATTTT	CASSQDSERLFF	TGTGCCAGCAGCCAAGACAGCGAAAGATTATTTTTC	GHGTKLSVL	GGTCATGGAACCAAGCTGTCTGTCCTGG	19490	8	clonotype1_consensus_1	1	92	0.0720439	TRB:CASSQDSERLFF;TRA:CAMREGLGTNAYKVIF	TRB:TGTGCCAGCAGCCAAGACAGCGAAAGATTATTTTTC;TRA:TGTGCTATGAGAGAGGGCTTGGGGACAAATGCTTACAAAGTCATCTTT
Con	8636	2282	1.54006	C4 terminal Tex	Con_clonotype6	10+	clonotype6	GTTTCTAGTGTTTGTG-1_1	TRUE	GTTTCTAGTGTTTGTG-1_contig_1	TRUE	597	TRB	TRBV12-2		TRBJ2-7	TRBC2	TRUE	TRUE	NSGVVQSPRYIIKGKGERSILKCIPI	AATTCTGGGGTTGTCCAGTCTCCAAGATACATAATCAAAGGAAAGGGAGAAAGGTCCATTCTAAAATGTATTCCCATC	SGHLS	TCTGGACATCTCTCT	VAWYQQTQGQELKFFIQ	GTGGCCTGGTATCAACAGACTCAGGGGCAGGAACTAAAGTTCTTCATTCAG	HYDKME	CATTATGATAAAATGGAG	RDKGNLPSRFSVQQFDDYHSEMNMSALELEDSAVYF	AGAGATAAAGGAAACCTGCCCAGCAGATTCTCAGTCCAACAGTTTGATGACTATCACTCTGAGATGAACATGAGTGCCTTGGAGCTAGAGGACTCTGCCGTGTACTTC	CASSRDSYEQYF	TGTGCCAGCTCCCGGGACTCTTATGAACAGTACTTC	GPGTRLTVL	GGTCCCGGCACCAGGCTCACGGTTTTAG	36250	34	clonotype6_consensus_1	1	23	0.018011	TRB:CASSRDSYEQYF;TRA:CAAEGDMGYKLTF	TRB:TGTGCCAGCTCCCGGGACTCTTATGAACAGTACTTC;TRA:TGTGCTGCTGAGGGGGACATGGGCTACAAACTTACCTTC
Con	5184	1485	1.23457	C0 progenitor Tex	Con_clonotype62	2+	clonotype62	TAAGCGTAGCGCCTCA-1_1	TRUE	TAAGCGTAGCGCCTCA-1_contig_1	TRUE	579	TRB	TRBV12-2	TRBD1	TRBJ1-5	TRBC1	TRUE	TRUE	NSGVVQSPRYIIKGKGERSILKCIPI	AATTCTGGGGTTGTCCAGTCTCCAAGATACATAATCAAAGGAAAGGGAGAAAGGTCCATTCTAAAATGTATTCCCATC	SGHLS	TCTGGACATCTCTCT	VAWYQQTQGQELKFFIQ	GTGGCCTGGTATCAACAGACTCAGGGGCAGGAACTAAAGTTCTTCATTCAG	HYDKME	CATTATGATAAAATGGAG	RDKGNLPSRFSVQQFDDYHSEMNMSALELEDSAVYF	AGAGATAAAGGAAACCTGCCCAGCAGATTCTCAGTCCAACAGTTTGATGACTATCACTCTGAGATGAACATGAGTGCCTTGGAGCTAGAGGACTCTGCCGTGTACTTC	CASSRRDRGNNQAPLF	TGTGCCAGCTCTCGAAGGGACAGGGGGAACAACCAGGCTCCGCTTTTT	GEGTRLSVL	GGAGAGGGGACTCGACTCTCTGTTCTAG	40364	17	clonotype62_consensus_1	1	4	0.00313234	TRB:CASSRRDRGNNQAPLF;TRA:CAATGTEGADRLTF	TRB:TGTGCCAGCTCTCGAAGGGACAGGGGGAACAACCAGGCTCCGCTTTTT;TRA:TGTGCAGCAACGGGGACAGAAGGTGCAGATAGACTCACCTTT
Con	5581	1273	2.77728	C4 terminal Tex	Con_clonotype1	10+	clonotype1	TAAGTGCGTTTGGGCC-1_1	TRUE	TAAGTGCGTTTGGGCC-1_contig_1	TRUE	513	TRB	TRBV5		TRBJ1-4	TRBC1	TRUE	TRUE	NTKITQSPRYLILGRANKSLECEQH	AACACTAAAATTACTCAGTCACCAAGATATCTAATCCTGGGAAGAGCAAATAAGTCTTTGGAATGTGAGCAACAT	LGHNA	CTGGGACATAATGCT	MYWYKQSAEKPPELMFL	ATGTACTGGTATAAACAGAGCGCTGAGAAGCCGCCAGAGCTCATGTTTCTC	YNLKQL	TACAATCTTAAACAGTTG	IRNETVPSRFIPECPDSSKLLLHISAVDPEDSAVYF	ATTCGAAATGAGACGGTGCCCAGTCGTTTTATACCTGAATGCCCAGACAGCTCCAAGCTACTTTTACATATATCTGCCGTGGATCCAGAAGACTCAGCTGTCTATTTT	CASSQDSERLFF	TGTGCCAGCAGCCAAGACAGCGAAAGATTATTTTTC	GHGTKLSVL	GGTCATGGAACCAAGCTGTCTGTCCTGG	13736	5	clonotype1_consensus_1	1	92	0.0720439	TRB:CASSQDSERLFF;TRA:CAMREGLGTNAYKVIF	TRB:TGTGCCAGCAGCCAAGACAGCGAAAGATTATTTTTC;TRA:TGTGCTATGAGAGAGGGCTTGGGGACAAATGCTTACAAAGTCATCTTT
Con	6052	1479	1.42102	C0 progenitor Tex	Con_clonotype475	1	clonotype475	TAAGTGCTCCTCTAGC-1_1	TRUE	TAAGTGCTCCTCTAGC-1_contig_1	TRUE	527	TRA	TRAV6N-7		TRAJ33	TRAC	TRUE	TRUE	GDSVTQTEGQVALSEEDFLTIHCNYS	GGAGACTCAGTGACTCAGACGGAAGGTCAAGTGGCCCTCTCAGAAGAGGACTTTCTTACGATACACTGCAACTACTCA	ASGYPA	GCCTCAGGGTACCCAGCT	LFWYVQYPGEGPQFLFR	CTGTTCTGGTATGTGCAGTATCCCGGAGAAGGTCCACAGTTCCTCTTTAGA	ASRDKEK	GCCTCAAGGGACAAAGAGAAA	GSSRGFEATYDKGTTSFHLRKASVQESDSAVYY	GGAAGCAGCAGAGGTTTTGAAGCTACATATGATAAAGGGACCACCTCCTTCCACTTGCGGAAAGCCTCAGTGCAAGAGTCAGACTCGGCTGTGTACTAC	CALVMDSNYQLIW	TGTGCTCTGGTCATGGATAGCAACTATCAGTTGATCTGG	GSGTKLIIKP	GGCTCTGGGACCAAGCTAATTATAAAGCCAG	27168	11	clonotype475_consensus_2	1	1	0.000783085	TRB:CASSRTGGGNTLYF;TRA:CALVMDSNYQLIW	TRB:TGTGCCAGCAGCCGGACAGGGGGAGGAAATACGCTCTATTTT;TRA:TGTGCTCTGGTCATGGATAGCAACTATCAGTTGATCTGG		TRB:gene
Con	4045	1222	1.0136	C0 progenitor Tex	Con_clonotype272	1	clonotype272	TACACGAAGCGATTCT-1_1	TRUE	TACACGAAGCGATTCT-1_contig_1	TRUE	514	TRB	TRBV14	TRBD1	TRBJ2-7	TRBC2	TRUE	TRUE	EAGVTQSPRYAVLQEGQAVSFWCDPI	GAAGCTGGAGTCACCCAGTCTCCCAGATATGCAGTCCTACAGGAAGGGCAAGCTGTTTCCTTTTGGTGTGACCCTATT	SGHDT	TCTGGACATGATACC	LYWYQQPRDQGPQLLVY	CTTTACTGGTATCAGCAGCCCAGAGACCAGGGGCCCCAGCTTCTAGTTTAC	FRDEAV	TTTCGGGATGAGGCTGTT	IDNSQLPSDRFSAVRPKGTNSTLKIQSAKQGDTATYL	ATAGATAATTCACAGTTGCCCTCGGATCGATTTTCTGCTGTGAGGCCTAAAGGAACTAACTCCACTCTCAAGATCCAGTCTGCAAAGCAGGGCGACACAGCCACCTATCTC	CASSFRGQEQYF	TGTGCCAGCAGTTTCAGGGGGCAAGAACAGTACTTC	GPGTRLTVL	GGTCCCGGCACCAGGCTCACGGTTTTAG	36422	11	clonotype272_consensus_1	1	1	0.000783085	TRB:CASSFRGQEQYF;TRA:CALSVIGVVF;TRA:CAVRNNYAQGLTF	TRB:TGTGCCAGCAGTTTCAGGGGGCAAGAACAGTACTTC;TRA:TGTGCTTTGAGTGTAATCGGAGTCGTCTTT;TRA:TGTGCAGTGAGAAATAACTATGCCCAGGGATTAACCTTC
Con	5900	1536	1.0678	C4 terminal Tex	Con_clonotype1	10+	clonotype1	TACACGAGTTATCGGT-1_1	TRUE	TACACGAGTTATCGGT-1_contig_1	TRUE	513	TRB	TRBV5		TRBJ1-4	TRBC1	TRUE	TRUE	NTKITQSPRYLILGRANKSLECEQH	AACACTAAAATTACTCAGTCACCAAGATATCTAATCCTGGGAAGAGCAAATAAGTCTTTGGAATGTGAGCAACAT	LGHNA	CTGGGACATAATGCT	MYWYKQSAEKPPELMFL	ATGTACTGGTATAAACAGAGCGCTGAGAAGCCGCCAGAGCTCATGTTTCTC	YNLKQL	TACAATCTTAAACAGTTG	IRNETVPSRFIPECPDSSKLLLHISAVDPEDSAVYF	ATTCGAAATGAGACGGTGCCCAGTCGTTTTATACCTGAATGCCCAGACAGCTCCAAGCTACTTTTACATATATCTGCCGTGGATCCAGAAGACTCAGCTGTCTATTTT	CASSQDSERLFF	TGTGCCAGCAGCCAAGACAGCGAAAGATTATTTTTC	GHGTKLSVL	GGTCATGGAACCAAGCTGTCTGTCCTGG	43116	12	clonotype1_consensus_1	1	92	0.0720439	TRB:CASSQDSERLFF;TRA:CAMREGLGTNAYKVIF	TRB:TGTGCCAGCAGCCAAGACAGCGAAAGATTATTTTTC;TRA:TGTGCTATGAGAGAGGGCTTGGGGACAAATGCTTACAAAGTCATCTTT
Con	6619	1869	0.997129	C3 proliferating Tem	Con_clonotype296	1	clonotype296	TACACGATCGTCGTTC-1_1	TRUE	TACACGATCGTCGTTC-1_contig_1	TRUE	538	TRB	TRBV20	TRBD1	TRBJ1-1	TRBC1	TRUE	TRUE	GALVYQYPRRTICKSGTSMRMECQAV	GGAGCACTCGTCTATCAATATCCCAGAAGAACCATCTGTAAGAGTGGAACTTCCATGAGGATGGAGTGTCAAGCTGTG	GFQATS	GGTTTTCAGGCAACTTCT	VAWYRQSPQKTFELIAL	GTAGCTTGGTATCGTCAATCGCCTCAAAAGACATTTGAACTGATAGCACTT	STVNSAI	TCTACTGTGAACTCAGCAATC	KYEQNFTQEKFPISHPNLSFSSMTVLNAYLEDRGLYL	AAATATGAACAAAATTTTACCCAGGAAAAATTTCCCATCAGTCATCCCAACTTATCCTTTTCATCTATGACAGTTTTAAATGCATATCTTGAAGACAGAGGCTTATATCTC	CGARGTGGAGTEVFF	TGTGGTGCTAGGGGGACAGGGGGCGCAGGCACAGAAGTCTTCTTT	GKGTRLTVV	GGTAAAGGAACCAGACTCACAGTTGTAG	4634	3	clonotype296_consensus_1	1	1	0.000783085	TRB:CGARGTGGAGTEVFF;TRA:CAASRTASLGKLQF	TRB:TGTGGTGCTAGGGGGACAGGGGGCGCAGGCACAGAAGTCTTCTTT;TRA:TGTGCAGCAAGCCGGACTGCCAGTTTGGGGAAACTGCAGTTT
Con	7312	1964	1.60011	C3 proliferating Tem	Con_clonotype291	1	clonotype291	TACAGTGGTCTTGCGG-1_1	TRUE	TACAGTGGTCTTGCGG-1_contig_1	TRUE	563	TRA	TRAV3-3		TRAJ34	TRAC	TRUE	TRUE	GEQVEQRPPHLSVREGDSAVITCTYT	GGCGAGCAGGTGGAGCAGCGCCCTCCTCACCTGAGTGTCCGGGAGGGAGACAGTGCCGTTATCACCTGCACCTACACA	DPNSYY	GACCCTAACAGTTATTAC	FFWYKQEPGASLQLLMK	TTCTTCTGGTACAAGCAAGAGCCGGGGGCAAGTCTTCAGTTGCTTATGAAG	VFSSTEI	GTTTTCTCAAGTACGGAAATA	NEGQGFTVLLNKKDKRLSLNLTAAHPGDSAAYF	AACGAAGGACAAGGATTCACTGTCCTACTGAACAAGAAAGACAAACGACTCTCTCTGAACCTCACAGCTGCCCATCCTGGGGACTCAGCCGCGTACTTC	CALPPSNTNKVVF	TGCGCACTCCCCCCTTCCAATACCAACAAAGTCGTCTTT	GTGTRLQVLP	GGAACAGGGACCAGATTACAAGTATTACCAA	38000	10	clonotype291_consensus_2	1	1	0.000783085	TRB:CASADWGNYAEQFF;TRA:CALPPSNTNKVVF	TRB:TGTGCCAGCGCGGACTGGGGTAACTATGCTGAGCAGTTCTTC;TRA:TGCGCACTCCCCCCTTCCAATACCAACAAAGTCGTCTTT		TRB:gene
Con	11422	2865	0.884258	C2 proliferating Tex	Con_clonotype1	10+	clonotype1	TACAGTGGTGGTAACG-1_1	TRUE	TACAGTGGTGGTAACG-1_contig_1	TRUE	585	TRB	TRBV5		TRBJ1-4	TRBC1	TRUE	TRUE	NTKITQSPRYLILGRANKSLECEQH	AACACTAAAATTACTCAGTCACCAAGATATCTAATCCTGGGAAGAGCAAATAAGTCTTTGGAATGTGAGCAACAT	LGHNA	CTGGGACATAATGCT	MYWYKQSAEKPPELMFL	ATGTACTGGTATAAACAGAGCGCTGAGAAGCCGCCAGAGCTCATGTTTCTC	YNLKQL	TACAATCTTAAACAGTTG	IRNETVPSRFIPECPDSSKLLLHISAVDPEDSAVYF	ATTCGAAATGAGACGGTGCCCAGTCGTTTTATACCTGAATGCCCAGACAGCTCCAAGCTACTTTTACATATATCTGCCGTGGATCCAGAAGACTCAGCTGTCTATTTT	CASSQDSERLFF	TGTGCCAGCAGCCAAGACAGCGAAAGATTATTTTTC	GHGTKLSVL	GGTCATGGAACCAAGCTGTCTGTCCTGG	40214	18	clonotype1_consensus_1	2	92	0.0720439	TRB:CASSQDSERLFF;TRA:CAMREGLGTNAYKVIF	TRB:TGTGCCAGCAGCCAAGACAGCGAAAGATTATTTTTC;TRA:TGTGCTATGAGAGAGGGCTTGGGGACAAATGCTTACAAAGTCATCTTT
Con	9155	2587	1.36537	C2 proliferating Tex	Con_clonotype4	10+	clonotype4	TACCTATGTTACCAGT-1_1	TRUE	TACCTATGTTACCAGT-1_contig_1	TRUE	611	TRA	TRAV12-1		TRAJ38	TRAC	TRUE	TRUE	GDSVTQTEGLVTVTEGLPVKLNCTYQ	GGAGACTCCGTGACCCAGACAGAAGGCCTGGTCACTGTCACCGAGGGGTTGCCTGTGAAGCTGAACTGCACCTATCAG	TTYLTIA	ACTACTTATTTAACTATTGCC	FFWYVQYLNEAPQVLLK	TTTTTCTGGTATGTGCAATATCTCAACGAAGCCCCTCAGGTACTCCTGAAG	SSTDNKR	AGCTCCACAGACAACAAGAGG	TEHQGFHATLHKSSSSFHLQKSSAQLSDSALYY	ACCGAGCACCAAGGGTTCCACGCCACTCTCCATAAGAGCAGCAGCTCCTTCCATCTGCAGAAGTCCTCAGCGCAGCTGTCAGACTCTGCCCTGTACTAC	CAHYNVGDNSKLIW	TGTGCCCATTATAATGTTGGTGACAACAGTAAGCTGATTTGG	GLGTSLVVNP	GGCTTGGGGACAAGTCTGGTAGTAAATCCAA	15624	7	clonotype4_consensus_2	1	25	0.0195771	TRB:CASSIGGPQNTLYF;TRA:CAHYNVGDNSKLIW	TRB:TGTGCCAGCAGTATTGGGGGGCCTCAAAACACCTTGTACTTT;TRA:TGTGCCCATTATAATGTTGGTGACAACAGTAAGCTGATTTGG		TRB:gene
Con	17828	3143	0.818937	C3 proliferating Tem	Con_clonotype432	1	clonotype432	TACGGATTCGCCCTTA-1_1	TRUE	TACGGATTCGCCCTTA-1_contig_1	TRUE	605	TRB	TRBV3		TRBJ2-7	TRBC2	TRUE	TRUE	GPKVLQIPSHQIIDMGQMVTLNCDPV	GGACCCAAAGTCTTACAGATCCCAAGTCATCAAATAATAGATATGGGGCAGATGGTGACCCTCAATTGTGACCCAGTT	SNHLY	TCTAATCACCTATAT	FYWYKQILGQQMEFLVN	TTTTATTGGTATAAACAGATTTTAGGACAGCAGATGGAGTTTCTGGTTAAT	FYNGKV	TTCTACAATGGTAAAGTC	MEKSKLFKDQFSVERPDGSYFTLKIQPTALEDSAVYF	ATGGAGAAGTCTAAACTGTTTAAGGATCAGTTTTCAGTTGAAAGACCAGATGGTTCATATTTCACTCTGAAAATCCAACCCACAGCACTGGAGGACTCAGCTGTGTACTTC	CASSPGLGSSYEQYF	TGTGCCAGCAGCCCTGGACTGGGGAGCTCCTATGAACAGTACTTC	GPGTRLTVL	GGTCCCGGCACCAGGCTCACGGTTTTAG	56822	67	clonotype432_consensus_1	1	1	0.000783085	TRB:CASSPGLGSSYEQYF;TRA:CAVNTGYQNFYF	TRB:TGTGCCAGCAGCCCTGGACTGGGGAGCTCCTATGAACAGTACTTC;TRA:TGTGCAGTCAACACGGGTTACCAGAACTTCTATTTT
Con	8792	1961	1.17152	C5 early active T	Con_clonotype327	1	clonotype327	TACGGTACACGTAAGG-1_1	TRUE	TACGGTACACGTAAGG-1_contig_1	TRUE	517	TRB	TRBV14		TRBJ1-1	TRBC1	TRUE	TRUE	EAGVTQSPRYAVLQEGQAVSFWCDPI	GAAGCTGGAGTCACCCAGTCTCCCAGATATGCAGTCCTACAGGAAGGGCAAGCTGTTTCCTTTTGGTGTGACCCTATT	SGHDT	TCTGGACATGATACC	LYWYQQPRDQGPQLLVY	CTTTACTGGTATCAGCAGCCCAGAGACCAGGGGCCCCAGCTTCTAGTTTAC	FRDEAV	TTTCGGGATGAGGCTGTT	IDNSQLPSDRFSAVRPKGTNSTLKIQSAKQGDTATYL	ATAGATAATTCACAGTTGCCCTCGGATCGATTTTCTGCTGTGAGGCCTAAAGGAACTAACTCCACTCTCAAGATCCAGTCTGCAAAGCAGGGCGACACAGCCACCTATCTC	CASATPANTEVFF	TGTGCCAGCGCGACACCTGCAAACACAGAAGTCTTCTTT	GKGTRLTVV	GGTAAAGGAACCAGACTCACAGTTGTAG	32430	11	clonotype327_consensus_1	1	1	0.000783085	TRB:CASATPANTEVFF;TRA:CAVLSSGSWQLIF	TRB:TGTGCCAGCGCGACACCTGCAAACACAGAAGTCTTCTTT;TRA:TGTGCAGTCCTTTCTTCTGGCAGCTGGCAACTCATCTTT
Con	6659	1714	1.29149	C6 na茂ve T	Con_clonotype513	1	clonotype513	TACGGTAGTCTGCCAG-1_1	TRUE	TACGGTAGTCTGCCAG-1_contig_1	TRUE	565	TRB	TRBV12-2		TRBJ1-3	TRBC1	TRUE	TRUE	NSGVVQSPRYIIKGKGERSILKCIPI	AATTCTGGGGTTGTCCAGTCTCCAAGATACATAATCAAAGGAAAGGGAGAAAGGTCCATTCTAAAATGTATTCCCATC	SGHLS	TCTGGACATCTCTCT	VAWYQQTQGQELKFFIQ	GTGGCCTGGTATCAACAGACTCAGGGGCAGGAACTAAAGTTCTTCATTCAG	HYDKME	CATTATGATAAAATGGAG	RDKGNLPSRFSVQQFDDYHSEMNMSALELEDSAVYF	AGAGATAAAGGAAACCTGCCCAGCAGATTCTCAGTCCAACAGTTTGATGACTATCACTCTGAGATGAACATGAGTGCCTTGGAGCTAGAGGACTCTGCCGTGTACTTC	CASSLDRGNTLYF	TGTGCCAGCTCTCTCGACAGGGGAAATACGCTCTATTTT	GEGSRLIVV	GGAGAAGGAAGCCGGCTCATTGTTGTAG	18206	6	clonotype513_consensus_1	1	1	0.000783085	TRB:CASSLDRGNTLYF;TRA:CAVRDNYAQGLTF	TRB:TGTGCCAGCTCTCTCGACAGGGGAAATACGCTCTATTTT;TRA:TGTGCAGTGAGAGATAACTATGCCCAGGGATTAACCTTC
Con	5801	1749	2.39614	C1 intermediate Tex	Con_clonotype378	1	clonotype378	TACTCATTCGCGCCAA-1_1	TRUE	TACTCATTCGCGCCAA-1_contig_1	TRUE	520	TRB	TRBV14		TRBJ2-1	TRBC2	TRUE	TRUE	EAGVTQSPRYAVLQEGQAVSFWCDPI	GAAGCTGGAGTCACCCAGTCTCCCAGATATGCAGTCCTACAGGAAGGGCAAGCTGTTTCCTTTTGGTGTGACCCTATT	SGHDT	TCTGGACATGATACC	LYWYQQPRDQGPQLLVY	CTTTACTGGTATCAGCAGCCCAGAGACCAGGGGCCCCAGCTTCTAGTTTAC	FRDEAV	TTTCGGGATGAGGCTGTT	IDNSQLPSDRFSAVRPKGTNSTLKIQSAKQGDTATYL	ATAGATAATTCACAGTTGCCCTCGGATCGATTTTCTGCTGTGAGGCCTAAAGGAACTAACTCCACTCTCAAGATCCAGTCTGCAAAGCAGGGCGACACAGCCACCTATCTC	CASSRLDNYAEQFF	TGTGCCAGCAGTCGACTGGATAACTATGCTGAGCAGTTCTTC	GPGTRLTVL	GGACCAGGGACACGACTCACCGTCCTAG	22012	6	clonotype378_consensus_1	1	1	0.000783085	TRB:CASSRLDNYAEQFF	TRB:TGTGCCAGCAGTCGACTGGATAACTATGCTGAGCAGTTCTTC
Con	4891	1513	1.02229	C1 intermediate Tex	Con_clonotype35	2+	clonotype35	TACTCGCCAGCGATCC-1_1	TRUE	TACTCGCCAGCGATCC-1_contig_1	TRUE	559	TRB	TRBV12-2+TRBV13-2		TRBJ2-5	TRBC2	TRUE	TRUE	EAAVTQSPRNKVAVTGGKVTLSCNQT	GAGGCTGCAGTCACCCAAAGCCCAAGAAACAAGGTGGCAGTAACAGGAGGAAAGGTGACATTGAGCTGTAATCAGACT	NNHNN	AATAACCACAACAAC	MYWYRQDTGHGLRLIHY	ATGTACTGGTATCGGCAGGACACGGGGCATGGGCTGAGGCTGATCCATTAT	SYGAGS	TCATATGGTGCTGGCAGC	TEKGDIPDGYKASRPSQENFSLILELATPSQTSVYF	ACTGAGAAAGGAGATATCCCTGATGGATACAAGGCCTCCAGACCAAGCCAAGAGAACTTCTCCCTCATTCTGGAGTTGGCTACCCCCTCTCAGACATCAGTGTACTTC	CASGGGDTQYF	TGTGCCAGCGGTGGAGGGGACACCCAGTACTTT	GPGTRLLVL	GGGCCAGGCACTCGGCTCCTCGTGTTAG	30056	14	clonotype35_consensus_1	1	6	0.00469851	TRB:CASGGGDTQYF;TRA:CAARSSSGSWQLIF	TRB:TGTGCCAGCGGTGGAGGGGACACCCAGTACTTT;TRA:TGTGCAGCAAGATCATCTTCTGGCAGCTGGCAACTCATCTTT
Con	7164	2184	1.94026	C5 early active T	Con_clonotype177	2+	clonotype177	TACTTACTCCACGTTC-1_1	TRUE	TACTTACTCCACGTTC-1_contig_1	TRUE	537	TRA	TRAV3D-3		TRAJ24	TRAC	TRUE	TRUE	GEQVEQRPPHLSVREGDSAVIICTYT	GGCGAGCAGGTGGAGCAGCGCCCTCCTCACCTGAGTGTCCGGGAGGGAGACAGTGCCGTTATCATCTGCACCTACACA	DPNSYY	GACCCTAACAGTTATTAC	FFWYKQEPGAGLQLLMK	TTCTTCTGGTACAAGCAAGAGCCGGGGGCAGGTCTTCAGTTGCTTATGAAG	VFSSTEI	GTTTTCTCAAGTACGGAAATA	NEGQGFTVLLNKKDKQLSLNLTAAHPGDSAVYF	AACGAAGGACAAGGATTCACTGTCCTACTGAACAAGAAAGACAAACAACTCTCTCTGAACCTCACAGCTGCCCATCCTGGGGACTCAGCCGTGTACTTC	CAVSADASLGKLQF	TGCGCAGTCAGTGCAGATGCCAGTTTGGGGAAACTGCAGTTT	GTGTQVVVTP	GGAACAGGAACCCAGGTTGTGGTGACCCCAG	22480	8	clonotype177_consensus_2	1	2	0.00156617	TRB:CASSLILGENTGQLYF;TRA:CAVSADASLGKLQF	TRB:TGTGCCAGCTCTCTGATACTGGGGGAAAACACCGGGCAGCTCTACTTT;TRA:TGCGCAGTCAGTGCAGATGCCAGTTTGGGGAAACTGCAGTTT
Con	24866	4315	0.912893	C2 proliferating Tex	Con_clonotype7	10+	clonotype7	TACTTGTAGGCAATTA-1_1	TRUE	TACTTGTAGGCAATTA-1_contig_1	TRUE	518	TRB	TRBV13-1	TRBD2	TRBJ2-1	TRBC2	TRUE	TRUE	EAAVTQSPRNKVTVTGGNVTLSCRQT	GAGGCTGCAGTCACCCAAAGCCCTAGAAACAAGGTGACAGTAACAGGAGGAAACGTGACATTGAGCTGTCGCCAGACT	NSHNY	AATAGCCACAACTAC	MYWYRQDTGHGLRLIHY	ATGTACTGGTATCGGCAGGACACTGGGCATGGGCTGAGGCTGATCCATTAC	SYGAGN	TCATATGGTGCTGGCAAC	LQIGDVPDGYKATRTTQEDFFLLLELASPSQTSLYF	CTTCAAATAGGAGATGTCCCTGATGGGTACAAGGCCACCAGAACAACGCAAGAAGACTTCTTCCTCCTGCTGGAATTGGCTTCTCCCTCTCAGACATCTTTGTACTTC	CASSGTGGGAEQFF	TGTGCCAGCAGTGGGACTGGGGGGGGGGCTGAGCAGTTCTTC	GPGTRLTVL	GGACCAGGGACACGACTCACCGTCCTAG	53890	72	clonotype7_consensus_1	1	20	0.0156617	TRB:CASSGTGGGAEQFF;TRA:CAASVGDYSNNRLTL	TRB:TGTGCCAGCAGTGGGACTGGGGGGGGGGCTGAGCAGTTCTTC;TRA:TGTGCTGCAAGTGTAGGGGACTACAGCAACAACAGACTTACTTTG		TRB:gene
Con	9744	2130	1.25205	C1 intermediate Tex	Con_clonotype3	10+	clonotype3	TAGCCGGAGTTACCCA-1_1	TRUE	TAGCCGGAGTTACCCA-1_contig_1	TRUE	561	TRB	TRBV12-2+TRBV13-2	TRBD1	TRBJ2-1	TRBC2	TRUE	TRUE	EAAVTQSPRNKVAVTGGKVTLSCNQT	GAGGCTGCAGTCACCCAAAGCCCAAGAAACAAGGTGGCAGTAACAGGAGGAAAGGTGACATTGAGCTGTAATCAGACT	NNHNN	AATAACCACAACAAC	MYWYRQDTGHGLRLIHY	ATGTACTGGTATCGGCAGGACACGGGGCATGGGCTGAGGCTGATCCATTAT	SYGAGS	TCATATGGTGCTGGCAGC	TEKGDIPDGYKASRPSQENFSLILELATPSQTSVYF	ACTGAGAAAGGAGATATCCCTGATGGATACAAGGCCTCCAGACCAAGCCAAGAGAACTTCTCCCTCATTCTGGAGTTGGCTACCCCCTCTCAGACATCAGTGTACTTC	CASGGQGAEQFF	TGTGCCAGCGGTGGACAGGGTGCTGAGCAGTTCTTC	GPGTRLTVL	GGACCAGGGACACGACTCACCGTCCTAG	40780	21	clonotype3_consensus_1	1	26	0.0203602	TRB:CASGGQGAEQFF;TRA:CAGITGSGGKLTL;TRA:CAVSGATGYQNFYF	TRB:TGTGCCAGCGGTGGACAGGGTGCTGAGCAGTTCTTC;TRA:TGCGCAGGCATTACTGGCAGTGGTGGAAAACTCACTTTG;TRA:TGCGCAGTCAGTGGGGCCACGGGTTACCAGAACTTCTATTTT
Con	14349	3285	1.77713	C3 proliferating Tem	Con_clonotype533	1	clonotype533	TAGCCGGCACATTAGC-1_1	TRUE	TAGCCGGCACATTAGC-1_contig_1	TRUE	565	TRA	TRAV6N-7		TRAJ6	TRAC	TRUE	TRUE	GDSVTQTEGQVALSEEDFLTIHCNYS	GGAGACTCAGTGACTCAGACGGAAGGTCAAGTGGCCCTCTCAGAAGAGGACTTTCTTACGATACACTGCAACTACTCA	ASGYPA	GCCTCAGGGTACCCAGCT	LFWYVQYPGEGPQFLFR	CTGTTCTGGTATGTGCAGTATCCCGGAGAAGGTCCACAGTTCCTCTTTAGA	ASRDKEK	GCCTCAAGGGACAAAGAGAAA	GSSRGFEATYDKGTTSFHLRKASVQESDSAVYY	GGAAGCAGCAGAGGTTTTGAAGCTACATATGATAAAGGGACCACCTCCTTCCACTTGCGGAAAGCCTCAGTGCAAGAGTCAGACTCGGCTGTGTACTAC	CALAPTGGNYKPTF	TGTGCTCTGGCCCCGACCGGGGGAAACTACAAACCTACGTTT	GKGTSLVVHP	GGGAAAGGGACCAGCCTCGTGGTTCATCCAT	24774	21	clonotype533_consensus_3	1	1	0.000783085	TRB:CASSLHSANSDYTF;TRB:CASSRDNANSDYTF;TRA:CALAPTGGNYKPTF;TRA:CALLSNYQLIW	TRB:TGTGCCAGCTCTCTCCACAGTGCAAACTCCGACTACACCTTC;TRB:TGTGCCAGCTCACGGGACAATGCAAACTCCGACTACACCTTC;TRA:TGTGCTCTGGCCCCGACCGGGGGAAACTACAAACCTACGTTT;TRA:TGTGCTTTGCTCAGCAACTATCAGTTGATCTGG
Con	11793	2899	2.67956	C2 proliferating Tex	Con_clonotype3	10+	clonotype3	TAGGCATGTTAGAACA-1_1	TRUE	TAGGCATGTTAGAACA-1_contig_1	TRUE	567	TRB	TRBV12-2+TRBV13-2	TRBD1	TRBJ2-1	TRBC2	TRUE	TRUE	EAAVTQSPRNKVAVTGGKVTLSCNQT	GAGGCTGCAGTCACCCAAAGCCCAAGAAACAAGGTGGCAGTAACAGGAGGAAAGGTGACATTGAGCTGTAATCAGACT	NNHNN	AATAACCACAACAAC	MYWYRQDTGHGLRLIHY	ATGTACTGGTATCGGCAGGACACGGGGCATGGGCTGAGGCTGATCCATTAT	SYGAGS	TCATATGGTGCTGGCAGC	TEKGDIPDGYKASRPSQENFSLILELATPSQTSVYF	ACTGAGAAAGGAGATATCCCTGATGGATACAAGGCCTCCAGACCAAGCCAAGAGAACTTCTCCCTCATTCTGGAGTTGGCTACCCCCTCTCAGACATCAGTGTACTTC	CASGGQGAEQFF	TGTGCCAGCGGTGGACAGGGTGCTGAGCAGTTCTTC	GPGTRLTVL	GGACCAGGGACACGACTCACCGTCCTAG	45686	38	clonotype3_consensus_1	1	26	0.0203602	TRB:CASGGQGAEQFF;TRA:CAGITGSGGKLTL;TRA:CAVSGATGYQNFYF	TRB:TGTGCCAGCGGTGGACAGGGTGCTGAGCAGTTCTTC;TRA:TGCGCAGGCATTACTGGCAGTGGTGGAAAACTCACTTTG;TRA:TGCGCAGTCAGTGGGGCCACGGGTTACCAGAACTTCTATTTT
Con	6988	2082	1.94619	C2 proliferating Tex	Con_clonotype30	2+	clonotype30	TAGTTGGCACGGTTTA-1_1	TRUE	TAGTTGGCACGGTTTA-1_contig_1	TRUE	565	TRB	TRBV12-2		TRBJ2-5	TRBC2	TRUE	TRUE	NSGVVQSPRYIIKGKGERSILKCIPI	AATTCTGGGGTTGTCCAGTCTCCAAGATACATAATCAAAGGAAAGGGAGAAAGGTCCATTCTAAAATGTATTCCCATC	SGHLS	TCTGGACATCTCTCT	VAWYQQTQGQELKFFIQ	GTGGCCTGGTATCAACAGACTCAGGGGCAGGAACTAAAGTTCTTCATTCAG	HYDKME	CATTATGATAAAATGGAG	RDKGNLPSRFSVQQFDDYHSEMNMSALELEDSAVYF	AGAGATAAAGGAAACCTGCCCAGCAGATTCTCAGTCCAACAGTTTGATGACTATCACTCTGAGATGAACATGAGTGCCTTGGAGCTAGAGGACTCTGCCGTGTACTTC	CASSRDSQDTQYF	TGTGCCAGCTCCCGGGACAGCCAAGACACCCAGTACTTT	GPGTRLLVL	GGGCCAGGCACTCGGCTCCTCGTGTTAG	16522	8	clonotype30_consensus_1	1	7	0.0054816	TRB:CASSRDSQDTQYF;TRA:CAMDGYGSSGNKLIF	TRB:TGTGCCAGCTCCCGGGACAGCCAAGACACCCAGTACTTT;TRA:TGTGCTATGGACGGTTATGGGAGCAGTGGCAACAAGCTCATCTTT
Con	5337	1670	1.23665	C1 intermediate Tex	Con_clonotype3	10+	clonotype3	TAGTTGGTCTGATTCT-1_1	TRUE	TAGTTGGTCTGATTCT-1_contig_1	TRUE	563	TRA	TRAV3-3		TRAJ44	TRAC	TRUE	TRUE	GEQVEQRPPHLSVREGDSAVITCTYT	GGCGAGCAGGTGGAGCAGCGCCCTCCTCACCTGAGTGTCCGGGAGGGAGACAGTGCCGTTATCACCTGCACCTACACA	DPNSYY	GACCCTAACAGTTATTAC	FFWYKQEPGASLQLLMK	TTCTTCTGGTACAAGCAAGAGCCGGGGGCAAGTCTTCAGTTGCTTATGAAG	VFSSTEI	GTTTTCTCAAGTACGGAAATA	NEGQGFTVLLNKKDKRLSLNLTAAHPGDSAAYF	AACGAAGGACAAGGATTCACTGTCCTACTGAACAAGAAAGACAAACGACTCTCTCTGAACCTCACAGCTGCCCATCCTGGGGACTCAGCCGCGTACTTC	CAGITGSGGKLTL	TGCGCAGGCATTACTGGCAGTGGTGGAAAACTCACTTTG	GAGTRLQVNL	GGGGCTGGAACAAGACTTCAGGTCAACCTTG	552	4	clonotype3_consensus_2	1	26	0.0203602	TRB:CASGGQGAEQFF;TRA:CAGITGSGGKLTL;TRA:CAVSGATGYQNFYF	TRB:TGTGCCAGCGGTGGACAGGGTGCTGAGCAGTTCTTC;TRA:TGCGCAGGCATTACTGGCAGTGGTGGAAAACTCACTTTG;TRA:TGCGCAGTCAGTGGGGCCACGGGTTACCAGAACTTCTATTTT
Con	10885	2640	1.6904	C2 proliferating Tex	Con_clonotype41	2+	clonotype41	TATCAGGAGACGCTTT-1_1	TRUE	TATCAGGAGACGCTTT-1_contig_1	TRUE	695	TRB	TRBV19		TRBJ2-5	TRBC2	TRUE	TRUE	GGIITQTPKFLIGQEGQKLTLKCQQN	GGTGGCATCATTACTCAGACACCCAAATTCCTGATTGGTCAGGAAGGGCAAAAACTGACCTTGAAATGTCAACAGAAT	FNHDT	TTCAATCATGATACA	MYWYRQDSGKGLRLIYY	ATGTACTGGTACCGACAGGATTCAGGGAAAGGATTGAGACTGATCTACTAT	SITEND	TCAATAACTGAAAACGAT	LQKGDLSEGYDASREKKSSFSLTVTSAQKNEMAVFL	CTTCAAAAAGGCGATCTATCTGAAGGCTATGATGCGTCTCGAGAGAAGAAGTCATCTTTTTCTCTCACTGTGACATCTGCCCAGAAGAACGAGATGGCCGTTTTTCTC	CASSILREDTQYF	TGTGCCAGCAGTATTCTCAGGGAGGACACCCAGTACTTT	GPGTRLLVL	GGGCCAGGCACTCGGCTCCTCGTGTTAG	43350	17	clonotype41_consensus_1	1	4	0.00313234	TRB:CASSILREDTQYF;TRA:CAAENNYAQGLTF	TRB:TGTGCCAGCAGTATTCTCAGGGAGGACACCCAGTACTTT;TRA:TGTGCTGCTGAAAATAACTATGCCCAGGGATTAACCTTC		TRB:gene
Con	5435	1579	1.19595	C4 terminal Tex	Con_clonotype17	10+	clonotype17	TATGCCCCACCGAAAG-1_1	TRUE	TATGCCCCACCGAAAG-1_contig_1	TRUE	611	TRA	TRAV14-1		TRAJ42	TRAC	TRUE	TRUE	QQQVRQSPQSLTVWEGGTTVLTCSYE	CAGCAGCAGGTGAGACAAAGTCCCCAATCTCTGACAGTCTGGGAAGGAGGAACCACAGTTCTGACCTGCAGTTATGAG	DSTFNY	GACAGCACTTTTAACTAC	FPWYQQFPGEGPALLIS	TTCCCATGGTACCAACAGTTCCCTGGGGAAGGCCCTGCACTTCTGATATCC	ILSVSDK	ATACTTTCAGTGTCCGATAAA	KEDGRFTTFFNKREKKLSLHIIDSQPGDSATYF	AAGGAAGATGGACGATTCACAACCTTCTTCAATAAAAGGGAGAAAAAGCTCTCCTTGCACATCATAGACTCTCAGCCTGGAGACTCAGCCACCTACTTC	CAASAGGSNAKLTF	TGTGCAGCAAGTGCAGGAGGAAGCAATGCAAAGCTAACCTTC	GKGTKLSVKS	GGGAAAGGCACTAAACTCTCTGTTAAATCAA	14686	4	clonotype17_consensus_2	1	10	0.00783085	TRB:CASSQEGDSYEQYF;TRA:CAASAGGSNAKLTF;TRA:CALRPDYNQGKLIF	TRB:TGTGCCAGCAGCCAAGAGGGGGACTCCTATGAACAGTACTTC;TRA:TGTGCAGCAAGTGCAGGAGGAAGCAATGCAAAGCTAACCTTC;TRA:TGTGCTCTGAGACCGGATTATAACCAGGGGAAGCTTATCTTT
Con	5025	1457	0.875622	C4 terminal Tex	Con_clonotype5	10+	clonotype5	TATGCCCCAGCCAGAA-1_1	TRUE	TATGCCCCAGCCAGAA-1_contig_1	TRUE	518	TRB	TRBV13-1		TRBJ1-6	TRBC1	TRUE	TRUE	EAAVTQSPRNKVTVTGGNVTLSCRQT	GAGGCTGCAGTCACCCAAAGCCCTAGAAACAAGGTGACAGTAACAGGAGGAAACGTGACATTGAGCTGTCGCCAGACT	NSHNY	AATAGCCACAACTAC	MYWYRQDTGHGLRLIHY	ATGTACTGGTATCGGCAGGACACTGGGCATGGGCTGAGGCTGATCCATTAC	SYGAGN	TCATATGGTGCTGGCAAC	LQIGDVPDGYKATRTTQEDFFLLLELASPSQTSLYF	CTTCAAATAGGAGATGTCCCTGATGGGTACAAGGCCACCAGAACAACGCAAGAAGACTTCTTCCTCCTGCTGGAATTGGCTTCTCCCTCTCAGACATCTTTGTACTTC	CASSGTAYNSPLYF	TGTGCCAGCAGTGGGACAGCTTATAATTCGCCCCTCTACTTT	AAGTRLTVT	GCGGCAGGCACCCGGCTCACTGTGACAG	25752	9	clonotype5_consensus_1	2	24	0.018794	TRB:CASSGTAYNSPLYF;TRA:CAASDDTNAYKVIF	TRB:TGTGCCAGCAGTGGGACAGCTTATAATTCGCCCCTCTACTTT;TRA:TGTGCTGCAAGCGATGACACAAATGCTTACAAAGTCATCTTT		TRB:gene
Con	4830	1528	1.11801	C1 intermediate Tex	Con_clonotype144	2+	clonotype144	TATGCCCCAGCTCGAC-1_1	TRUE	TATGCCCCAGCTCGAC-1_contig_1	TRUE	717	TRB	TRBV2		TRBJ2-5	TRBC2	TRUE	TRUE	DPKIIQKPKYLVAVTGSEKILICEQY	GACCCGAAAATTATCCAGAAACCAAAATATCTGGTGGCAGTCACAGGGAGCGAAAAAATCCTGATATGCGAACAGTAT	LGHNA	CTAGGCCACAATGCT	MYWYRQSAKKPLEFMFS	ATGTATTGGTATAGACAAAGTGCTAAGAAGCCTCTAGAGTTCATGTTTTCC	YSYQKL	TACAGCTATCAAAAACTT	MDNQTASSRFQPQSSKKNHLDLQITALKPDDSATYF	ATGGACAATCAGACTGCCTCAAGTCGCTTCCAACCTCAAAGTTCAAAGAAAAACCATTTAGACCTTCAGATCACAGCTCTAAAGCCTGATGACTCGGCCACATACTTC	CASSQDRTINQDTQYF	TGTGCCAGCAGCCAAGATAGGACAATTAACCAAGACACCCAGTACTTT	GPGTRLLVL	GGGCCAGGCACTCGGCTCCTCGTGTTAG	9408	3	clonotype144_consensus_1	1	2	0.00156617	TRB:CASSQDRTINQDTQYF;TRA:CAAGWRIASSSFSKLVF;TRA:CIQTNYGNEKITF	TRB:TGTGCCAGCAGCCAAGATAGGACAATTAACCAAGACACCCAGTACTTT;TRA:TGCGCAGCAGGATGGAGAATAGCATCCTCCTCCTTCAGCAAGCTGGTGTTT;TRA:TGTATCCAAACCAACTATGGAAATGAGAAAATAACTTTT
Con	6671	2026	2.47339	C2 proliferating Tex	Con_clonotype354	1	clonotype354	TCAACGAAGCGTTTAC-1_1	TRUE	TCAACGAAGCGTTTAC-1_contig_1	TRUE	524	TRA	TRAV6D-4		TRAJ44	TRAC	TRUE	TRUE	GDSVTQKQGQVTLSEDDFLFINCTYS	GGAGATTCAGTGACCCAGAAACAAGGTCAAGTGACCCTTTCAGAAGATGACTTCCTATTTATAAATTGCACTTATTCT	TTTYPT	ACCACAACGTACCCAACT	LFWYVQYPGQGPQLLLK	CTTTTCTGGTATGTCCAATATCCTGGACAAGGTCCACAGCTCCTTCTGAAA	VTTANNK	GTCACAACTGCCAACAACAAG	GISRGFEATYDKGTTSFHLQKASVQESDSAVYF	GGAATCAGCAGAGGCTTTGAAGCTACATATGACAAAGGGACCACCTCCTTCCACTTACAGAAAGCCTCAGTGCAGGAGTCAGACTCAGCCGTGTACTTC	CALVGPGSGGKLTL	TGTGCTCTGGTTGGTCCTGGCAGTGGTGGAAAACTCACTTTG	GAGTRLQVNL	GGGGCTGGAACAAGACTTCAGGTCAACCTTG	6172	2	clonotype354_consensus_2	1	1	0.000783085	TRB:CASSFGGNYAEQFF;TRA:CALVGPGSGGKLTL	TRB:TGTGCCAGCAGCTTTGGGGGGAACTATGCTGAGCAGTTCTTC;TRA:TGTGCTCTGGTTGGTCCTGGCAGTGGTGGAAAACTCACTTTG
Con	14434	3140	1.24706	C2 proliferating Tex	Con_clonotype7	10+	clonotype7	TCACGAAAGTAGGTGC-1_1	TRUE	TCACGAAAGTAGGTGC-1_contig_1	TRUE	647	TRA	TRAV5D-4		TRAJ7	TRAC	TRUE	TRUE	GEQVEQLPSILRVQEGSSASINCTYE	GGTGAGCAGGTGGAGCAGCTTCCTTCCATCCTGAGAGTCCAGGAGGGATCCAGTGCCAGCATCAACTGCACTTATGAG	NSASNY	AACAGTGCCTCCAACTAC	FPWYKQEPGENPKLIID	TTCCCTTGGTATAAGCAAGAACCTGGAGAGAATCCTAAGCTCATCATTGAC	IRSNMER	ATTCGTTCAAATATGGAAAGA	KQTQGLIVLLDKKAKRFSLHITDTQPGDSAMYF	AAGCAGACCCAAGGACTCATCGTTTTACTGGATAAGAAAGCCAAACGCTTCTCCCTGCACATCACAGACACCCAGCCTGGAGACTCAGCCATGTACTTC	CAASVGDYSNNRLTL	TGTGCTGCAAGTGTAGGGGACTACAGCAACAACAGACTTACTTTG	GKGTQVVVLP	GGGAAGGGAACCCAGGTGGTGGTGTTACCAA	7262	4	clonotype7_consensus_2	2	20	0.0156617	TRB:CASSGTGGGAEQFF;TRA:CAASVGDYSNNRLTL	TRB:TGTGCCAGCAGTGGGACTGGGGGGGGGGCTGAGCAGTTCTTC;TRA:TGTGCTGCAAGTGTAGGGGACTACAGCAACAACAGACTTACTTTG		TRB:gene
Con	4684	1346	1.6012	C0 progenitor Tex	Con_clonotype319	1	clonotype319	TCAGATGAGAATAGGG-1_1	TRUE	TCAGATGAGAATAGGG-1_contig_1	TRUE	562	TRB	TRBV1		TRBJ2-5	TRBC2	TRUE	TRUE	VTLLEQNPRWRLVPRGQAVNLRCILK	GTGACTTTGCTGGAGCAAAACCCAAGGTGGCGTCTGGTACCACGTGGTCAAGCTGTGAACCTACGCTGCATCTTGAAG	NSQYPW	AATTCCCAGTATCCCTGG	MSWYQQDLQKQLQWLFT	ATGAGCTGGTATCAGCAGGATCTCCAAAAGCAACTACAGTGGCTGTTCACT	LRSPGD	CTGCGGAGTCCTGGGGAC	KEVKSLPGADYLATRVTDTELRLQVANMSQGRTLY	AAAGAGGTCAAATCTCTTCCCGGTGCTGATTACCTGGCCACACGGGTCACTGATACGGAGCTGAGGCTGCAAGTGGCCAACATGAGCCAGGGCAGAACCTTGTAC	CTCRTGWDTQYF	TGCACCTGCAGAACAGGGTGGGACACCCAGTACTTT	GPGTRLLVL	GGGCCAGGCACTCGGCTCCTCGTGTTAG	6896	3	clonotype319_consensus_1	1	1	0.000783085	TRB:CTCRTGWDTQYF;TRA:CAFLNSAGNKLTF	TRB:TGCACCTGCAGAACAGGGTGGGACACCCAGTACTTT;TRA:TGTGCTTTCCTTAACAGTGCAGGGAACAAGCTAACTTTT	TRB:gene
Con	9618	2796	1.15409	C3 proliferating Tem	Con_clonotype91	2+	clonotype91	TCAGATGGTCTAGCGC-1_1	TRUE	TCAGATGGTCTAGCGC-1_contig_1	TRUE	571	TRB	TRBV1	TRBD1	TRBJ1-1	TRBC1	TRUE	TRUE	VTLLEQNPRWRLVPRGQAVNLRCILK	GTGACTTTGCTGGAGCAAAACCCAAGGTGGCGTCTGGTACCACGTGGTCAAGCTGTGAACCTACGCTGCATCTTGAAG	NSQYPW	AATTCCCAGTATCCCTGG	MSWYQQDLQKQLQWLFT	ATGAGCTGGTATCAGCAGGATCTCCAAAAGCAACTACAGTGGCTGTTCACT	LRSPGD	CTGCGGAGTCCTGGGGAC	KEVKSLPGADYLATRVTDTELRLQVANMSQGRTLY	AAAGAGGTCAAATCTCTTCCCGGTGCTGATTACCTGGCCACACGGGTCACTGATACGGAGCTGAGGCTGCAAGTGGCCAACATGAGCCAGGGCAGAACCTTGTAC	CTCSAVGQGNTEVFF	TGCACCTGCAGTGCAGTGGGACAGGGGAACACAGAAGTCTTCTTT	GKGTRLTVV	GGTAAAGGAACCAGACTCACAGTTGTAG	65648	73	clonotype91_consensus_1	1	3	0.00234926	TRB:CTCSAVGQGNTEVFF;TRA:CAMREGGDNNAGAKLTF	TRB:TGCACCTGCAGTGCAGTGGGACAGGGGAACACAGAAGTCTTCTTT;TRA:TGTGCTATGAGAGAGGGCGGGGATAATAATGCAGGTGCCAAGCTCACATTC	TRB:gene
Con	9340	2356	1.02784	C4 terminal Tex	Con_clonotype16	10+	clonotype16	TCAGCAAGTACAGTTC-1_1	TRUE	TCAGCAAGTACAGTTC-1_contig_1	TRUE	511	TRB	TRBV13-1		TRBJ1-5	TRBC1	TRUE	TRUE	EAAVTQSPRNKVTVTGGNVTLSCRQT	GAGGCTGCAGTCACCCAAAGCCCTAGAAACAAGGTGACAGTAACAGGAGGAAACGTGACATTGAGCTGTCGCCAGACT	NSHNY	AATAGCCACAACTAC	MYWYRQDTGHGLRLIHY	ATGTACTGGTATCGGCAGGACACTGGGCATGGGCTGAGGCTGATCCATTAC	SYGAGN	TCATATGGTGCTGGCAAC	LQIGDVPDGYKATRTTQEDFFLLLELASPSQTSLYF	CTTCAAATAGGAGATGTCCCTGATGGGTACAAGGCCACCAGAACAACGCAAGAAGACTTCTTCCTCCTGCTGGAATTGGCTTCTCCCTCTCAGACATCTTTGTACTTC	CASSASGYNQAPLF	TGTGCCAGCAGTGCCTCAGGGTACAACCAGGCTCCGCTTTTT	GEGTRLSVL	GGAGAGGGGACTCGACTCTCTGTTCTAG	46622	14	clonotype16_consensus_1	1	10	0.00783085	TRB:CASSASGYNQAPLF;TRA:CVLTSDSNYQLIW	TRB:TGTGCCAGCAGTGCCTCAGGGTACAACCAGGCTCCGCTTTTT;TRA:TGTGTTTTGACCTCGGATAGCAACTATCAGTTGATCTGG		TRB:gene
Con	8902	2689	1.65131	C1 intermediate Tex	Con_clonotype95	2+	clonotype95	TCAGCAATCTAACTCT-1_1	TRUE	TCAGCAATCTAACTCT-1_contig_1	TRUE	561	TRA	TRAV3D-3		TRAJ21	TRAC	TRUE	TRUE	GEQVEQRPPHLSVREGDSAVIICTYT	GGCGAGCAGGTGGAGCAGCGCCCTCCTCACCTGAGTGTCCGGGAGGGAGACAGTGCCGTTATCATCTGCACCTACACA	DPNSYY	GACCCTAACAGTTATTAC	FFWYKQEPGAGLQLLMK	TTCTTCTGGTACAAGCAAGAGCCGGGGGCAGGTCTTCAGTTGCTTATGAAG	VFSSTEI	GTTTTCTCAAGTACGGAAATA	NEGQGFTVLLNKKDKQLSLNLTAAHPGDSAVYF	AACGAAGGACAAGGATTCACTGTCCTACTGAACAAGAAAGACAAACAACTCTCTCTGAACCTCACAGCTGCCCATCCTGGGGACTCAGCCGTGTACTTC	CAVSEPNYNVLYF	TGCGCAGTCAGTGAACCTAATTACAACGTGCTTTACTTC	GSGTKLTVEP	GGATCTGGCACCAAACTCACTGTAGAGCCAA	3926	3	clonotype95_consensus_4	1	3	0.00234926	TRB:CASCRDTYEQYF;TRB:CASSHFLSTHNYAEQFF;TRA:CAAETDSNYQLIW;TRA:CAVSEPNYNVLYF	TRB:TGTGCCAGCTGCCGGGACACATATGAACAGTACTTC;TRB:TGTGCTAGCAGCCATTTCCTTTCGACTCATAACTATGCTGAGCAGTTCTTC;TRA:TGTGCTGCTGAGACCGATAGCAACTATCAGTTGATCTGG;TRA:TGCGCAGTCAGTGAACCTAATTACAACGTGCTTTACTTC	TRB:gene
Con	6683	1680	1.28685	C4 terminal Tex	Con_clonotype25	2+	clonotype25	TCATTACCAAAGCGGT-1_1	TRUE	TCATTACCAAAGCGGT-1_contig_1	TRUE	713	TRA	TRAV9-2		TRAJ37	TRAC	TRUE	TRUE	AQSVTQPDARVTVSEGASLQLRCKYS	GCTCAGTCAGTGACGCAGCCCGATGCTCGCGTCACTGTCTCTGAAGGAGCCTCTCTGCAGCTGAGATGCAAGTATTCC	YSGTPY	TACTCTGGGACACCTTAT	LFWYVQYPRQGLQLLLK	CTGTTCTGGTATGTCCAGTACCCGCGGCAGGGGCTGCAGCTGCTCCTCAAG	YYSGDPVV	TACTATTCAGGAGACCCAGTGGTT	QGVNGFEAEFSKSNSSFHLRKASVHWSDSAVYF	CAAGGAGTGAATGGCTTCGAGGCTGAGTTCAGCAAGAGTAACTCTTCCTTCCACCTGCGGAAAGCCTCTGTGCACTGGAGCGACTCTGCTGTGTACTTC	CVLSAGTGNTGKLIF	TGTGTTTTGAGCGCGGGGACAGGCAATACCGGAAAACTCATCTTT	GLGTTLQVQP	GGACTGGGGACAACTTTACAAGTGCAACCAG	11342	6	clonotype25_consensus_2	1	8	0.00626468	TRB:CASSLRQGYNSPLYF;TRA:CVLSAGTGNTGKLIF	TRB:TGTGCCAGCAGTCTGAGGCAGGGCTATAATTCGCCCCTCTACTTT;TRA:TGTGTTTTGAGCGCGGGGACAGGCAATACCGGAAAACTCATCTTT
Con	4257	1445	1.10406	C0 progenitor Tex	Con_clonotype1	10+	clonotype1	TCATTACGTCCATGAT-1_1	TRUE	TCATTACGTCCATGAT-1_contig_1	TRUE	507	TRB	TRBV5		TRBJ1-4	TRBC1	TRUE	TRUE	NTKITQSPRYLILGRANKSLECEQH	AACACTAAAATTACTCAGTCACCAAGATATCTAATCCTGGGAAGAGCAAATAAGTCTTTGGAATGTGAGCAACAT	LGHNA	CTGGGACATAATGCT	MYWYKQSAEKPPELMFL	ATGTACTGGTATAAACAGAGCGCTGAGAAGCCGCCAGAGCTCATGTTTCTC	YNLKQL	TACAATCTTAAACAGTTG	IRNETVPSRFIPECPDSSKLLLHISAVDPEDSAVYF	ATTCGAAATGAGACGGTGCCCAGTCGTTTTATACCTGAATGCCCAGACAGCTCCAAGCTACTTTTACATATATCTGCCGTGGATCCAGAAGACTCAGCTGTCTATTTT	CASSQDSERLFF	TGTGCCAGCAGCCAAGACAGCGAAAGATTATTTTTC	GHGTKLSVL	GGTCATGGAACCAAGCTGTCTGTCCTGG	20754	5	clonotype1_consensus_1	1	92	0.0720439	TRB:CASSQDSERLFF;TRA:CAMREGLGTNAYKVIF	TRB:TGTGCCAGCAGCCAAGACAGCGAAAGATTATTTTTC;TRA:TGTGCTATGAGAGAGGGCTTGGGGACAAATGCTTACAAAGTCATCTTT
Con	5477	1984	3.45079	C3 proliferating Tem	Con_clonotype372	1	clonotype372	TCATTTGAGTATGACA-1_1	TRUE	TCATTTGAGTATGACA-1_contig_1	TRUE	602	TRB	TRBV3	TRBD2	TRBJ2-5	TRBC2	TRUE	TRUE	GPKVLQIPSHQIIDMGQMVTLNCDPV	GGACCCAAAGTCTTACAGATCCCAAGTCATCAAATAATAGATATGGGGCAGATGGTGACCCTCAATTGTGACCCAGTT	SNHLY	TCTAATCACCTATAT	FYWYKQILGQQMEFLVN	TTTTATTGGTATAAACAGATTTTAGGACAGCAGATGGAGTTTCTGGTTAAT	FYNGKV	TTCTACAATGGTAAAGTC	MEKSKLFKDQFSVERPDGSYFTLKIQPTALEDSAVYF	ATGGAGAAGTCTAAACTGTTTAAGGATCAGTTTTCAGTTGAAAGACCAGATGGTTCATATTTCACTCTGAAAATCCAACCCACAGCACTGGAGGACTCAGCTGTGTACTTC	CASSHWGGKDTQYF	TGTGCCAGCAGCCACTGGGGGGGCAAAGACACCCAGTACTTT	GPGTRLLVL	GGGCCAGGCACTCGGCTCCTCGTGTTAG	8984	5	clonotype372_consensus_1	1	1	0.000783085	TRB:CASSHWGGKDTQYF	TRB:TGTGCCAGCAGCCACTGGGGGGGCAAAGACACCCAGTACTTT
Con	8967	2377	2.91067	C2 proliferating Tex	Con_clonotype8	10+	clonotype8	TCCACACCAGTCGTGC-1_1	TRUE	TCCACACCAGTCGTGC-1_contig_1	TRUE	712	TRB	TRBV19		TRBJ1-5	TRBC1	TRUE	TRUE	GGIITQTPKFLIGQEGQKLTLKCQQN	GGTGGCATCATTACTCAGACACCCAAATTCCTGATTGGTCAGGAAGGGCAAAAACTGACCTTGAAATGTCAACAGAAT	FNHDT	TTCAATCATGATACA	MYWYRQDSGKGLRLIYY	ATGTACTGGTACCGACAGGATTCAGGGAAAGGATTGAGACTGATCTACTAT	SITEND	TCAATAACTGAAAACGAT	LQKGDLSEGYDASREKKSSFSLTVTSAQKNEMAVFL	CTTCAAAAAGGCGATCTATCTGAAGGCTATGATGCGTCTCGAGAGAAGAAGTCATCTTTTTCTCTCACTGTGACATCTGCCCAGAAGAACGAGATGGCCGTTTTTCTC	CASSRDSQAPLF	TGTGCCAGCAGCCGGGACAGCCAGGCTCCGCTTTTT	GEGTRLSVL	GGAGAGGGGACTCGACTCTCTGTTCTAG	39394	24	clonotype8_consensus_1	1	16	0.0125294	TRB:CASSRDSQAPLF;TRA:CAMRESLASSGSWQLIF	TRB:TGTGCCAGCAGCCGGGACAGCCAGGCTCCGCTTTTT;TRA:TGTGCTATGAGAGAGTCCCTTGCATCTTCTGGCAGCTGGCAACTCATCTTT		TRB:gene
Con	5323	1961	1.18354	C5 early active T	Con_clonotype528	1	clonotype528	TCCACACTCACTATTC-1_1	TRUE	TCCACACTCACTATTC-1_contig_1	TRUE	573	TRA	TRAV4D-4		TRAJ33	TRAC	TRUE	TRUE	GDQVEQSPSALSLHEGTGSALRCNFT	GGAGATCAGGTGGAGCAGAGTCCTTCAGCCCTGAGCCTCCACGAGGGAACCGGTTCTGCTCTGAGATGCAATTTTACT	TTMRA	ACCACCATGAGGGCT	VQWFRKNSRGSLINLFY	GTGCAGTGGTTCCGAAAGAATTCCAGGGGCAGCCTCATCAATCTGTTCTAC	LASGT	TTGGCTTCAGGAACA	KENGRLKSAFDSKERYSTLHIRDAQLEDSGTYF	AAGGAGAATGGGAGGCTAAAGTCAGCATTTGATTCTAAGGAGCGCTACAGCACCCTGCACATCAGGGATGCCCAGCTGGAGGACTCAGGCACTTACTTC	CAAGPSDSNYQLIW	TGTGCTGCTGGGCCCTCGGATAGCAACTATCAGTTGATCTGG	GSGTKLIIKP	GGCTCTGGGACCAAGCTAATTATAAAGCCAG	19820	5	clonotype528_consensus_2	1	1	0.000783085	TRB:CASSWGASGNTLYF;TRA:CAAGPSDSNYQLIW	TRB:TGTGCCAGCTCATGGGGGGCTTCTGGAAATACGCTCTATTTT;TRA:TGTGCTGCTGGGCCCTCGGATAGCAACTATCAGTTGATCTGG
Con	12021	3052	1.79686	C2 proliferating Tex	Con_clonotype131	2+	clonotype131	TCGAGGCTCAGGTAAA-1_1	TRUE	TCGAGGCTCAGGTAAA-1_contig_1	TRUE	522	TRA	TRAV6-6		TRAJ56	TRAC	TRUE	TRUE	GDSVTQTEGPVTVSESESLIINCTYS	GGAGATTCCGTGACTCAAACAGAAGGCCCAGTGACCGTCTCAGAAAGCGAGTCCCTGATAATAAATTGCACGTATTCA	ATSIAYPN	GCCACAAGCATAGCTTACCCTAAT	LFWYVRYPGEGLQLLLK	CTTTTCTGGTATGTTCGATATCCTGGAGAAGGTCTACAACTCCTCCTGAAA	VITAGQK	GTCATTACGGCTGGCCAGAAG	GSSRGFEATYNKETTSFHLQKASVQESDSAVYY	GGAAGCAGCAGAGGGTTTGAAGCCACATACAATAAAGAAACCACCTCCTTCCACTTGCAGAAAGCCTCAGTGCAAGAGTCAGACTCGGCTGTGTACTAC	CALGDRDGGNNKLTF	TGTGCTCTGGGTGATCGGGATGGAGGCAATAATAAGCTGACTTTT	GQGTVLSVIP	GGTCAAGGAACCGTTCTGAGTGTTATACCAG	8464	6	clonotype131_consensus_2	1	2	0.00156617	TRB:CASSPGQNTEVFF;TRA:CALGDRDGGNNKLTF	TRB:TGTGCAAGCAGCCCAGGACAAAACACAGAAGTCTTCTTT;TRA:TGTGCTCTGGGTGATCGGGATGGAGGCAATAATAAGCTGACTTTT
Con	4710	1417	1.16773	C4 terminal Tex	Con_clonotype5	10+	clonotype5	TCGCGAGTCAACCAAC-1_1	TRUE	TCGCGAGTCAACCAAC-1_contig_1	TRUE	511	TRB	TRBV13-1		TRBJ1-6	TRBC1	TRUE	TRUE	EAAVTQSPRNKVTVTGGNVTLSCRQT	GAGGCTGCAGTCACCCAAAGCCCTAGAAACAAGGTGACAGTAACAGGAGGAAACGTGACATTGAGCTGTCGCCAGACT	NSHNY	AATAGCCACAACTAC	MYWYRQDTGHGLRLIHY	ATGTACTGGTATCGGCAGGACACTGGGCATGGGCTGAGGCTGATCCATTAC	SYGAGN	TCATATGGTGCTGGCAAC	LQIGDVPDGYKATRTTQEDFFLLLELASPSQTSLYF	CTTCAAATAGGAGATGTCCCTGATGGGTACAAGGCCACCAGAACAACGCAAGAAGACTTCTTCCTCCTGCTGGAATTGGCTTCTCCCTCTCAGACATCTTTGTACTTC	CASSGTAYNSPLYF	TGTGCCAGCAGTGGGACAGCTTATAATTCGCCCCTCTACTTT	AAGTRLTVT	GCGGCAGGCACCCGGCTCACTGTGACAG	33652	12	clonotype5_consensus_1	1	24	0.018794	TRB:CASSGTAYNSPLYF;TRA:CAASDDTNAYKVIF	TRB:TGTGCCAGCAGTGGGACAGCTTATAATTCGCCCCTCTACTTT;TRA:TGTGCTGCAAGCGATGACACAAATGCTTACAAAGTCATCTTT		TRB:gene
Con	3609	1225	1.19147	C1 intermediate Tex	Con_clonotype87	2+	clonotype87	TCGCGAGTCCAGGGCT-1_1	TRUE	TCGCGAGTCCAGGGCT-1_contig_1	TRUE	670	TRB	TRBV19		TRBJ1-1	TRBC1	TRUE	TRUE	GGIITQTPKFLIGQEGQKLTLKCQQN	GGTGGCATCATTACTCAGACACCCAAATTCCTGATTGGTCAGGAAGGGCAAAAACTGACCTTGAAATGTCAACAGAAT	FNHDT	TTCAATCATGATACA	MYWYRQDSGKGLRLIYY	ATGTACTGGTACCGACAGGATTCAGGGAAAGGATTGAGACTGATCTACTAT	SITEND	TCAATAACTGAAAACGAT	LQKGDLSEGYDASREKKSSFSLTVTSAQKNEMAVFL	CTTCAAAAAGGCGATCTATCTGAAGGCTATGATGCGTCTCGAGAGAAGAAGTCATCTTTTTCTCTCACTGTGACATCTGCCCAGAAGAACGAGATGGCCGTTTTTCTC	CASSIILANTEVFF	TGTGCCAGCAGTATTATACTTGCAAACACAGAAGTCTTCTTT	GKGTRLTVV	GGTAAAGGAACCAGACTCACAGTTGTAG	14600	5	clonotype87_consensus_1	1	3	0.00234926	TRB:CASSIILANTEVFF;TRA:CALSNTGYQNFYF	TRB:TGTGCCAGCAGTATTATACTTGCAAACACAGAAGTCTTCTTT;TRA:TGTGCTCTGTCGAACACGGGTTACCAGAACTTCTATTTT		TRB:gene
Con	7776	2245	2.76492	C2 proliferating Tex	Con_clonotype5	10+	clonotype5	TCGCGTTAGACTAAGT-1_1	TRUE	TCGCGTTAGACTAAGT-1_contig_1	TRUE	518	TRB	TRBV13-1		TRBJ1-6	TRBC1	TRUE	TRUE	EAAVTQSPRNKVTVTGGNVTLSCRQT	GAGGCTGCAGTCACCCAAAGCCCTAGAAACAAGGTGACAGTAACAGGAGGAAACGTGACATTGAGCTGTCGCCAGACT	NSHNY	AATAGCCACAACTAC	MYWYRQDTGHGLRLIHY	ATGTACTGGTATCGGCAGGACACTGGGCATGGGCTGAGGCTGATCCATTAC	SYGAGN	TCATATGGTGCTGGCAAC	LQIGDVPDGYKATRTTQEDFFLLLELASPSQTSLYF	CTTCAAATAGGAGATGTCCCTGATGGGTACAAGGCCACCAGAACAACGCAAGAAGACTTCTTCCTCCTGCTGGAATTGGCTTCTCCCTCTCAGACATCTTTGTACTTC	CASSGTAYNSPLYF	TGTGCCAGCAGTGGGACAGCTTATAATTCGCCCCTCTACTTT	AAGTRLTVT	GCGGCAGGCACCCGGCTCACTGTGACAG	13994	7	clonotype5_consensus_1	1	24	0.018794	TRB:CASSGTAYNSPLYF;TRA:CAASDDTNAYKVIF	TRB:TGTGCCAGCAGTGGGACAGCTTATAATTCGCCCCTCTACTTT;TRA:TGTGCTGCAAGCGATGACACAAATGCTTACAAAGTCATCTTT		TRB:gene
Con	5963	1640	1.94533	C4 terminal Tex	Con_clonotype9	10+	clonotype9	TCGGTAATCTGGTGTA-1_1	TRUE	TCGGTAATCTGGTGTA-1_contig_1	TRUE	513	TRB	TRBV5		TRBJ1-4	TRBC1	TRUE	TRUE	NTKITQSPRYLILGRANKSLECEQH	AACACTAAAATTACTCAGTCACCAAGATATCTAATCCTGGGAAGAGCAAATAAGTCTTTGGAATGTGAGCAACAT	LGHNA	CTGGGACATAATGCT	MYWYKQSAEKPPELMFL	ATGTACTGGTATAAACAGAGCGCTGAGAAGCCGCCAGAGCTCATGTTTCTC	YNLKQL	TACAATCTTAAACAGTTG	IRNETVPSRFIPECPDSSKLLLHISAVDPEDSAVYF	ATTCGAAATGAGACGGTGCCCAGTCGTTTTATACCTGAATGCCCAGACAGCTCCAAGCTACTTTTACATATATCTGCCGTGGATCCAGAAGACTCAGCTGTCTATTTT	CASSQDSERLFF	TGTGCCAGCAGCCAAGACAGCGAAAGATTATTTTTC	GHGTKLSVL	GGTCATGGAACCAAGCTGTCTGTCCTGG	12806	4	clonotype9_consensus_1	1	15	0.0117463	TRB:CASSQDSERLFF	TRB:TGTGCCAGCAGCCAAGACAGCGAAAGATTATTTTTC
Con	10704	2410	1.22384	C4 terminal Tex	Con_clonotype1	10+	clonotype1	TCGTAGAAGATTACCC-1_1	TRUE	TCGTAGAAGATTACCC-1_contig_1	TRUE	513	TRB	TRBV5		TRBJ1-4	TRBC1	TRUE	TRUE	NTKITQSPRYLILGRANKSLECEQH	AACACTAAAATTACTCAGTCACCAAGATATCTAATCCTGGGAAGAGCAAATAAGTCTTTGGAATGTGAGCAACAT	LGHNA	CTGGGACATAATGCT	MYWYKQSAEKPPELMFL	ATGTACTGGTATAAACAGAGCGCTGAGAAGCCGCCAGAGCTCATGTTTCTC	YNLKQL	TACAATCTTAAACAGTTG	IRNETVPSRFIPECPDSSKLLLHISAVDPEDSAVYF	ATTCGAAATGAGACGGTGCCCAGTCGTTTTATACCTGAATGCCCAGACAGCTCCAAGCTACTTTTACATATATCTGCCGTGGATCCAGAAGACTCAGCTGTCTATTTT	CASSQDSERLFF	TGTGCCAGCAGCCAAGACAGCGAAAGATTATTTTTC	GHGTKLSVL	GGTCATGGAACCAAGCTGTCTGTCCTGG	8980	6	clonotype1_consensus_1	1	92	0.0720439	TRB:CASSQDSERLFF;TRA:CAMREGLGTNAYKVIF	TRB:TGTGCCAGCAGCCAAGACAGCGAAAGATTATTTTTC;TRA:TGTGCTATGAGAGAGGGCTTGGGGACAAATGCTTACAAAGTCATCTTT
Con	4361	1435	1.42169	C4 terminal Tex	Con_clonotype48	2+	clonotype48	TCGTAGAAGCGATTCT-1_1	TRUE	TCGTAGAAGCGATTCT-1_contig_1	TRUE	722	TRA	TRAV9D-3		TRAJ7	TRAC	TRUE	TRUE	AQSVTQPDARVTVSEGASLQLRCKYS	GCTCAGTCAGTGACGCAGCCCGATGCTCGCGTCACTGTCTCTGAAGGAGCCTCTCTGCAGCTGAGATGCAAGTATTCC	YFGTPY	TACTTTGGGACACCTTAT	LFWYVQYPRQGLQLLLK	CTGTTCTGGTATGTCCAGTACCCGCGGCAGGGGCTGCAGCTGCTCCTCAAG	YYPGDPVV	TACTATCCAGGAGACCCAGTGGTT	QGVNGFEAEFSKSNSSFHLRKASVHWSDWAVYF	CAAGGAGTGAATGGCTTTGAGGCTGAGTTCAGCAAGAGTAACTCTTCCTTCCACCTGCGGAAAGCCTCTGTGCACTGGAGCGACTGGGCTGTGTACTTC	CAVREDYSNNRLTL	TGTGCTGTGAGGGAGGACTACAGCAACAACAGACTTACTTTG	GKGTQVVVLP	GGGAAGGGAACCCAGGTGGTGGTGTTACCAA	16090	7	clonotype48_consensus_3	2	4	0.00313234	TRB:CASSQQGAGAPLF;TRA:CAASANSAGNKLTF;TRA:CAVREDYSNNRLTL	TRB:TGTGCCAGCAGCCAACAGGGGGCTGGAGCTCCGCTTTTT;TRA:TGTGCTGCAAGTGCTAACAGTGCAGGGAACAAGCTAACTTTT;TRA:TGTGCTGTGAGGGAGGACTACAGCAACAACAGACTTACTTTG
Con	5852	1682	1.21326	C5 early active T	Con_clonotype263	1	clonotype263	TCGTAGACAGCGTAAG-1_1	TRUE	TCGTAGACAGCGTAAG-1_contig_1	TRUE	516	TRB	TRBV31		TRBJ2-1	TRBC2	TRUE	TRUE	AQTIHQWPVAEIKAVGSPLSLGCTIK	GCTCAGACTATCCATCAATGGCCAGTTGCCGAGATCAAGGCTGTGGGCAGCCCACTGTCTCTGGGGTGTACCATAAAG	GKSSPN	GGGAAATCAAGCCCTAAC	LYWYWQATGGTLQQLFY	CTCTACTGGTACTGGCAGGCCACAGGAGGCACCCTCCAGCAACTCTTCTAC	SITVG	TCTATTACTGTTGGC	QVESVVQLNLSASRPKDDQFILSTEKLLLSHSGFYL	CAGGTAGAGTCGGTGGTGCAACTGAACCTCTCAGCTTCCAGGCCGAAGGACGACCAATTCATCCTAAGCACGGAGAAGCTGCTTCTCAGCCACTCTGGCTTCTACCTC	CAWSLEGNYAEQFF	TGTGCCTGGAGTCTAGAAGGTAACTATGCTGAGCAGTTCTTC	GPGTRLTVL	GGACCAGGGACACGACTCACCGTCCTAG	32596	11	clonotype263_consensus_1	1	1	0.000783085	TRB:CAWSLEGNYAEQFF;TRA:CAASPTNAYKVIF	TRB:TGTGCCTGGAGTCTAGAAGGTAACTATGCTGAGCAGTTCTTC;TRA:TGTGCAGCAAGTCCCACAAATGCTTACAAAGTCATCTTT
Con	8936	2519	0.97359	C3 proliferating Tem	Con_clonotype62	2+	clonotype62	TCTATTGAGAAGCCCA-1_1	TRUE	TCTATTGAGAAGCCCA-1_contig_1	TRUE	574	TRB	TRBV12-2	TRBD1	TRBJ1-5	TRBC1	TRUE	TRUE	NSGVVQSPRYIIKGKGERSILKCIPI	AATTCTGGGGTTGTCCAGTCTCCAAGATACATAATCAAAGGAAAGGGAGAAAGGTCCATTCTAAAATGTATTCCCATC	SGHLS	TCTGGACATCTCTCT	VAWYQQTQGQELKFFIQ	GTGGCCTGGTATCAACAGACTCAGGGGCAGGAACTAAAGTTCTTCATTCAG	HYDKME	CATTATGATAAAATGGAG	RDKGNLPSRFSVQQFDDYHSEMNMSALELEDSAVYF	AGAGATAAAGGAAACCTGCCCAGCAGATTCTCAGTCCAACAGTTTGATGACTATCACTCTGAGATGAACATGAGTGCCTTGGAGCTAGAGGACTCTGCCGTGTACTTC	CASSRRDRGNNQAPLF	TGTGCCAGCTCTCGAAGGGACAGGGGGAACAACCAGGCTCCGCTTTTT	GEGTRLSVL	GGAGAGGGGACTCGACTCTCTGTTCTAG	23786	16	clonotype62_consensus_1	1	4	0.00313234	TRB:CASSRRDRGNNQAPLF;TRA:CAATGTEGADRLTF	TRB:TGTGCCAGCTCTCGAAGGGACAGGGGGAACAACCAGGCTCCGCTTTTT;TRA:TGTGCAGCAACGGGGACAGAAGGTGCAGATAGACTCACCTTT
Con	5422	2076	1.23571	C2 proliferating Tex	Con_clonotype1	10+	clonotype1	TCTATTGAGTCAAGGC-1_1	TRUE	TCTATTGAGTCAAGGC-1_contig_1	TRUE	513	TRB	TRBV5		TRBJ1-4	TRBC1	TRUE	TRUE	NTKITQSPRYLILGRANKSLECEQH	AACACTAAAATTACTCAGTCACCAAGATATCTAATCCTGGGAAGAGCAAATAAGTCTTTGGAATGTGAGCAACAT	LGHNA	CTGGGACATAATGCT	MYWYKQSAEKPPELMFL	ATGTACTGGTATAAACAGAGCGCTGAGAAGCCGCCAGAGCTCATGTTTCTC	YNLKQL	TACAATCTTAAACAGTTG	IRNETVPSRFIPECPDSSKLLLHISAVDPEDSAVYF	ATTCGAAATGAGACGGTGCCCAGTCGTTTTATACCTGAATGCCCAGACAGCTCCAAGCTACTTTTACATATATCTGCCGTGGATCCAGAAGACTCAGCTGTCTATTTT	CASSQDSERLFF	TGTGCCAGCAGCCAAGACAGCGAAAGATTATTTTTC	GHGTKLSVL	GGTCATGGAACCAAGCTGTCTGTCCTGG	12930	3	clonotype1_consensus_1	1	92	0.0720439	TRB:CASSQDSERLFF;TRA:CAMREGLGTNAYKVIF	TRB:TGTGCCAGCAGCCAAGACAGCGAAAGATTATTTTTC;TRA:TGTGCTATGAGAGAGGGCTTGGGGACAAATGCTTACAAAGTCATCTTT
Con	6827	1818	0.908159	C3 proliferating Tem	Con_clonotype316	1	clonotype316	TCTCTAATCCCATTTA-1_1	TRUE	TCTCTAATCCCATTTA-1_contig_1	TRUE	623	TRB	TRBV2		TRBJ2-5	TRBC2	TRUE	TRUE	DPKIIQKPKYLVAVTGSEKILICEQY	GACCCGAAAATTATCCAGAAACCAAAATATCTGGTGGCAGTCACAGGGAGCGAAAAAATCCTGATATGCGAACAGTAT	LGHNA	CTAGGCCACAATGCT	MYWYRQSAKKPLEFMFS	ATGTATTGGTATAGACAAAGTGCTAAGAAGCCTCTAGAGTTCATGTTTTCC	YSYQKL	TACAGCTATCAAAAACTT	MDNQTASSRFQPQSSKKNHLDLQITALKPDDSATYF	ATGGACAATCAGACTGCCTCAAGTCGCTTCCAACCTCAAAGTTCAAAGAAAAACCATTTAGACCTTCAGATCACAGCTCTAAAGCCTGATGACTCGGCCACATACTTC	CASSQVRVSYTQYF	TGTGCCAGCAGCCAAGTCAGGGTCTCATACACCCAGTACTTT	GPGTRLLVL	GGGCCAGGCACTCGGCTCCTCGTGTTAG	13132	4	clonotype316_consensus_1	1	1	0.000783085	TRB:CASSQVRVSYTQYF;TRA:CALADYANKMIF;TRA:CAMRGTEGADRLTF	TRB:TGTGCCAGCAGCCAAGTCAGGGTCTCATACACCCAGTACTTT;TRA:TGTGCTTTGGCGGACTATGCAAACAAGATGATCTTT;TRA:TGTGCTATGAGAGGGACAGAAGGTGCAGATAGACTCACCTTT
Con	6823	2159	1.20182	C2 proliferating Tex	Con_clonotype146	2+	clonotype146	TCTCTAATCCTAGAAC-1_1	TRUE	TCTCTAATCCTAGAAC-1_contig_1	TRUE	552	TRB	TRBV16		TRBJ1-2	TRBC1	TRUE	TRUE	NAGVIQTPRHKVTGKGQEATLWCEPI	AATGCTGGTGTCATCCAAACACCTAGGCACAAGGTGACAGGGAAGGGACAAGAAGCAACTCTGTGGTGTGAGCCAATT	SGHSA	TCAGGACATAGTGCT	VFWYRQTIVQGLEFLTY	GTTTTCTGGTACAGACAGACCATTGTGCAGGGCCTGGAGTTCCTGACTTAC	FRNQAP	TTTCGAAATCAAGCTCCT	IDDSGMPKERFSAQMPNQSHSTLKIQSTQPQDSAVYL	ATAGATGATTCAGGGATGCCCAAGGAACGATTCTCAGCTCAGATGCCCAATCAGTCGCACTCAACTCTGAAGATCCAGAGCACGCAACCCCAGGACTCAGCGGTGTATCTT	CASSFGTLANSDYTF	TGTGCAAGCAGCTTCGGGACACTTGCAAACTCCGACTACACCTTC	GSGTRLLVI	GGCTCAGGGACCAGGCTTTTGGTAATAG	20744	12	clonotype146_consensus_1	1	2	0.00156617	TRB:CASSFGTLANSDYTF;TRA:CAVSANSGTYQRF	TRB:TGTGCAAGCAGCTTCGGGACACTTGCAAACTCCGACTACACCTTC;TRA:TGTGCTGTGAGTGCAAATTCTGGGACTTACCAGAGGTTT
Con	7287	2230	0.85083	C2 proliferating Tex	Con_clonotype2	10+	clonotype2	TCTCTAATCCTCAATT-1_1	TRUE	TCTCTAATCCTCAATT-1_contig_1	TRUE	561	TRA	TRAV16N		TRAJ30	TRAC	TRUE	TRUE	AQKVTQTQTSISVVEKTTVTMDCVYE	GCCCAGAAGGTAACACAGACTCAGACTTCAATTTCTGTGGTGGAGAAGACAACGGTGACAATGGACTGTGTGTATGAA	TRDSSYF	ACCCGGGACAGTTCTTACTTC	LFWYKQTASGEIVFLIR	TTATTCTGGTACAAGCAAACAGCAAGTGGGGAAATAGTTTTCCTTATTCGT	QDSYKKEN	CAGGACTCTTACAAAAAGGAAAAT	ATVGHYSLNFQKPKSSIGLIITATQIEDSAVYF	GCAACAGTGGGTCATTATTCTCTGAACTTTCAGAAGCCAAAAAGTTCCATCGGACTCATCATCACCGCCACACAGATTGAGGACTCAGCAGTATATTTC	CAMREGLGTNAYKVIF	TGTGCTATGAGAGAGGGCTTGGGGACAAATGCTTACAAAGTCATCTTT	GKGTHLHVLP	GGAAAAGGGACACATCTTCATGTTCTCCCTA	8106	5	clonotype2_consensus_2	1	29	0.0227095	TRB:CASSQDSERLFF;TRA:CAMREGLGTNAYKVIF	TRB:TGTGCCAGCAGCCAAGACAGCGAAAGATTATTTTTC;TRA:TGTGCTATGAGAGAGGGCTTGGGGACAAATGCTTACAAAGTCATCTTT
Con	9678	2587	1.62224	C2 proliferating Tex	Con_clonotype57	2+	clonotype57	TCTCTAATCGGCATCG-1_1	TRUE	TCTCTAATCGGCATCG-1_contig_1	TRUE	569	TRB	TRBV12-2		TRBJ2-5	TRBC2	TRUE	TRUE	NSGVVQSPRYIIKGKGERSILKCIPI	AATTCTGGGGTTGTCCAGTCTCCAAGATACATAATCAAAGGAAAGGGAGAAAGGTCCATTCTAAAATGTATTCCCATC	SGHLS	TCTGGACATCTCTCT	VAWYQQTQGQELKFFIQ	GTGGCCTGGTATCAACAGACTCAGGGGCAGGAACTAAAGTTCTTCATTCAG	HYDKME	CATTATGATAAAATGGAG	RDKGNLPSRFSVQQFDDYHSEMNMSALELEDSAVYF	AGAGATAAAGGAAACCTGCCCAGCAGATTCTCAGTCCAACAGTTTGATGACTATCACTCTGAGATGAACATGAGTGCCTTGGAGCTAGAGGACTCTGCCGTGTACTTC	CASSLDSQDTQYF	TGTGCCAGCTCTCTCGACTCACAAGACACCCAGTACTTT	GPGTRLLVL	GGGCCAGGCACTCGGCTCCTCGTGTTAG	43232	18	clonotype57_consensus_1	1	4	0.00313234	TRB:CASSLDSQDTQYF;TRA:CALDNYGSSGNKLIF	TRB:TGTGCCAGCTCTCTCGACTCACAAGACACCCAGTACTTT;TRA:TGTGCTTTGGACAATTATGGGAGCAGTGGCAACAAGCTCATCTTT
[truncated: 3,471 more rows]
