# Supplementary material for: Decitabine priming increases anti–PD-1 antitumor efficacy by promoting CD8+ progenitor exhausted T cell expansion in tumor models
Source: J Clin Invest. 2023 Apr 3;133(7):e165673. doi: 10.1172/JCI165673 (PMC10065084; doi:10.1172/JCI165673)
Supplement: Supplemental table 5 [file jci-133-165673-s113.xlsx]

## Sheet: Highly clonally (DP v P) Genes
	p_val	avg_log2FC	pct.1	pct.2	p_val_adj
H2afj	5.00918e-103	1.62962	0.868	0.275	8.12839e-99
Jund	5.5978e-95	1.70251	0.973	0.752	9.08356e-91
Eif3f	3.52032e-83	1.16547	0.975	0.842	5.71243e-79
Tomm20	1.14068e-58	1.11594	0.789	0.324	1.85097e-54
Rps29	4.24702e-58	0.713197	0.998	0.967	6.89164e-54
Rpl38	4.77811e-58	0.690007	1	0.986	7.75344e-54
Gnb2	3.91792e-57	1.14679	0.797	0.411	6.35761e-53
Zyx	2.91549e-49	1.00476	0.879	0.585	4.73096e-45
Rps21	4.73552e-47	0.611135	1	0.994	7.68432e-43
Rps28	1.96883e-46	0.613716	0.994	0.967	3.19483e-42
Ndfip1	2.98622e-46	1.03605	0.868	0.595	4.84574e-42
Uqcrfs1	1.91989e-44	0.953039	0.722	0.341	3.1154e-40
Rps27	4.07958e-44	0.671441	1	0.996	6.61993e-40
Ube2s	1.48361e-41	1.26934	0.749	0.425	2.40745e-37
Mrps24	1.84687e-41	0.715512	0.445	0.066	2.99691e-37
Uba52	3.76815e-37	0.519604	0.998	0.99	6.11457e-33
Srrm2	5.18797e-34	0.800938	0.86	0.626	8.41851e-30
Rpl37a	5.25113e-33	0.466692	1	0.998	8.521e-29
Pgls	1.141e-32	0.81375	0.697	0.39	1.8515e-28
Trav13-1	3.17244e-32	1.29318	0.253	0	5.14793e-28
Rnaset2a	8.61277e-32	0.614349	0.336	0.043	1.39759e-27
Bola3	4.52062e-31	0.709166	0.514	0.183	7.3356e-27
Trav12-2	1.39791e-30	-1.23547	0.056	0.361	2.26839e-26
Rpl37	9.60664e-30	0.359239	1	1	1.55887e-25
Rpl39	9.83457e-29	0.372842	1	1	1.59586e-24
Dusp2	2.09134e-26	0.904669	0.752	0.474	3.39362e-22
Pak2	3.46521e-26	0.682709	0.616	0.31	5.623e-22
H13	4.82161e-26	0.765182	0.633	0.339	7.82403e-22
Scand1	7.58421e-26	0.69698	0.651	0.349	1.23069e-21
Rbm38	2.33764e-25	0.622414	0.411	0.117	3.79328e-21
Rpl36	2.56369e-25	0.393351	1	1	4.1601e-21
Hnrnpab	3.34743e-24	0.760741	0.777	0.554	5.43188e-20
Trbv12-2	3.36327e-24	2.15698	0.39	0.138	5.45758e-20
Ypel3	8.46841e-24	0.638754	0.342	0.082	1.37417e-19
Mff	8.83997e-24	0.493006	0.401	0.113	1.43446e-19
Tgfb1	2.17563e-23	0.81967	0.783	0.575	3.53039e-19
Nubp1	2.6379e-23	0.570369	0.468	0.187	4.28051e-19
Spg21	6.14613e-23	0.5385	0.424	0.142	9.97332e-19
Trbv13-2	6.86727e-23	-1.8501	0.184	0.427	1.11435e-18
Xbp1	1.9425e-22	0.628695	0.438	0.156	3.1521e-18
Gm45716	1.80543e-20	0.36936	0.213	0.021	2.92967e-16
Arf6	2.91531e-20	0.600823	0.497	0.222	4.73068e-16
Cox5a	3.08881e-20	0.46842	0.931	0.862	5.01221e-16
Rnaset2b	3.12769e-20	0.512049	0.407	0.144	5.07531e-16
Itga4	1.45405e-19	-0.754192	0.24	0.503	2.35949e-15
Atp1b3	1.57757e-18	0.544971	0.511	0.244	2.55993e-14
Mpv17l2	1.58543e-18	0.362039	0.242	0.043	2.57267e-14
mt-Co1	2.05221e-18	0.35985	1	1	3.33012e-14
Ifitm2	5.18238e-18	1.03174	0.551	0.294	8.40945e-14
Cyth2	1.94666e-17	0.424251	0.259	0.06	3.15884e-13
Eif5	2.61302e-17	0.546477	0.635	0.402	4.24015e-13
Zfp36l2	1.53708e-16	0.691447	0.528	0.292	2.49423e-12
Ybx1	1.58035e-16	0.504846	0.868	0.758	2.56443e-12
Ier5l	2.60738e-16	-0.584199	0.257	0.501	4.231e-12
Hsph1	2.9937e-16	0.857957	0.635	0.409	4.85788e-12
Rora	3.73058e-16	0.745663	0.405	0.172	6.05361e-12
Tm2d1	7.77771e-16	0.392328	0.288	0.084	1.26209e-11
Rasgrp1	1.10209e-15	0.576939	0.432	0.203	1.78836e-11
Emb	3.33435e-15	0.866143	0.424	0.205	5.41065e-11
Senp6	3.62976e-15	0.425441	0.374	0.15	5.89001e-11
Ppm1g	4.36616e-15	0.45424	0.461	0.228	7.08496e-11
Unc119	7.02792e-15	0.35833	0.248	0.068	1.14042e-10
Cd47	7.47043e-15	0.495359	0.873	0.768	1.21223e-10
Hspa1a	8.05247e-15	0.97021	0.426	0.195	1.30668e-10
Tram1	8.69054e-15	0.478272	0.503	0.271	1.41021e-10
Pim1	1.0695e-14	0.645857	0.578	0.361	1.73548e-10
Fnta	1.09344e-14	0.267154	0.175	0.025	1.77432e-10
Hnrnpl	1.12956e-14	0.461328	0.818	0.669	1.83294e-10
Dnajc3	1.28147e-14	0.453397	0.42	0.197	2.07944e-10
Peli1	1.31001e-14	0.539681	0.622	0.388	2.12575e-10
Tpr	1.84918e-14	0.499082	0.745	0.565	3.00066e-10
Rae1	2.51386e-14	0.337297	0.246	0.068	4.07924e-10
mt-Atp8	3.01458e-14	0.523202	0.829	0.686	4.89176e-10
Lfng	3.09166e-14	0.440633	0.447	0.211	5.01684e-10
Kpna4	4.00898e-14	0.413933	0.365	0.15	6.50537e-10
Tbc1d10a	4.04203e-14	0.293362	0.171	0.027	6.559e-10
Ccnl2	4.49644e-14	0.447779	0.43	0.207	7.29637e-10
Gfer	9.95986e-14	0.236981	0.144	0.014	1.61619e-09
Gzmb	1.6706e-13	-0.791914	0.875	0.94	2.71088e-09
Rgs16	2.55402e-13	-0.63062	0.76	0.879	4.14441e-09
Il7r	2.62249e-13	0.588966	0.401	0.189	4.25552e-09
Fkbp1a	2.77455e-13	0.434201	0.831	0.725	4.50227e-09
Trav21-dv12	2.84284e-13	-0.838097	0.002	0.111	4.61307e-09
Ly6c2	4.87361e-13	0.684227	0.747	0.528	7.90841e-09
Rpl41	5.23804e-13	0.223624	1	1	8.49976e-09
Ctla2a	5.85936e-13	0.613739	0.9	0.782	9.50798e-09
Rara	9.14618e-13	0.407686	0.324	0.129	1.48415e-08
Ppp1r2	1.08236e-12	0.37801	0.305	0.123	1.75634e-08
Tox	1.10669e-12	-0.473515	0.223	0.427	1.79582e-08
S100a10	1.23994e-12	0.408838	0.983	0.961	2.01205e-08
Il1r2	1.30125e-12	0.786851	0.351	0.156	2.11154e-08
Relb	1.74235e-12	0.399084	0.232	0.072	2.82731e-08
Trbv31	1.90523e-12	1.21245	0.14	0.018	3.09161e-08
Grina	1.93058e-12	0.525349	0.624	0.431	3.13275e-08
Nucks1	2.52925e-12	0.519574	0.497	0.296	4.10421e-08
Gpr183	2.56904e-12	0.592627	0.397	0.199	4.16878e-08
Trac	2.933e-12	-0.460772	0.747	0.823	4.75938e-08
Ifitm3	3.45743e-12	0.954248	0.307	0.127	5.61037e-08
Wrnip1	4.07169e-12	0.308803	0.255	0.086	6.60713e-08
Plaa	4.88653e-12	0.327278	0.296	0.115	7.92937e-08
Pdcd4	5.81161e-12	0.486138	0.351	0.166	9.4305e-08
Cox7c	6.11994e-12	0.313749	0.956	0.94	9.93082e-08
Plac8	7.19205e-12	0.501019	0.714	0.478	1.16705e-07
Ern1	7.54908e-12	0.280792	0.14	0.021	1.22499e-07
Ccnd3	7.62628e-12	0.496955	0.697	0.513	1.23752e-07
Eif3b	1.173e-11	0.455292	0.445	0.255	1.90343e-07
Ppp2r2a	1.30219e-11	0.333785	0.351	0.156	2.11306e-07
Trappc6b	1.30425e-11	0.406918	0.324	0.144	2.11641e-07
Ccl4	1.42788e-11	-0.649393	0.526	0.702	2.31702e-07
Gzmd	1.5025e-11	1.39651	0.186	0.047	2.43811e-07
Nsmce3	1.59568e-11	0.327691	0.215	0.066	2.58931e-07
Rps3a1	1.60875e-11	-0.169336	1	1	2.61052e-07
Azi2	1.61451e-11	0.420629	0.351	0.164	2.61986e-07
Ptma	1.62539e-11	-0.368749	0.99	0.99	2.63752e-07
Ccz1	1.87899e-11	0.285114	0.242	0.084	3.04904e-07
Mmd	2.53384e-11	0.246802	0.198	0.053	4.11166e-07
Ifitm1	2.8274e-11	1.10089	0.438	0.246	4.58803e-07
Dnaja1	3.13884e-11	0.747349	0.887	0.823	5.0934e-07
Zpr1	3.65075e-11	0.316979	0.265	0.101	5.92408e-07
Snx5	4.16033e-11	0.409588	0.491	0.294	6.75096e-07
B4galt1	4.20078e-11	0.344513	0.378	0.181	6.8166e-07
Ets1	4.55398e-11	0.392104	0.722	0.538	7.38975e-07
Itgb1	4.96377e-11	0.474679	0.397	0.207	8.05471e-07
Gzme	5.94372e-11	1.10785	0.188	0.051	9.64488e-07
Mtx2	6.57841e-11	0.202883	0.14	0.025	1.06748e-06
Akr7a5	7.40981e-11	0.239986	0.136	0.023	1.20239e-06
Ldha	7.87538e-11	-0.372178	0.973	0.988	1.27794e-06
Fyn	8.28933e-11	0.454648	0.549	0.345	1.34511e-06
H3f3b	9.37854e-11	-0.346487	0.998	1	1.52186e-06
Cmtm7	1.01475e-10	0.46248	0.635	0.45	1.64663e-06
Rbm3	1.26639e-10	-0.329469	0.973	0.973	2.05497e-06
Trnau1ap	1.30637e-10	0.29279	0.244	0.09	2.11984e-06
Rbfa	1.32454e-10	0.267531	0.223	0.076	2.14934e-06
Esyt1	1.33648e-10	0.40986	0.752	0.618	2.1687e-06
Txnip	1.40428e-10	0.51468	0.553	0.357	2.27872e-06
Mif	1.41423e-10	-0.351076	0.935	0.961	2.29486e-06
Cdv3	1.4279e-10	0.331837	0.38	0.199	2.31705e-06
mt-Nd4l	1.45627e-10	0.420185	0.929	0.871	2.36308e-06
2210016F16Rik	1.508e-10	0.277632	0.207	0.066	2.44703e-06
Actg1	1.51712e-10	-0.282259	1	1	2.46182e-06
Fmnl1	1.5224e-10	0.419921	0.647	0.456	2.47041e-06
Map7d1	1.57788e-10	0.325262	0.309	0.136	2.56043e-06
Bri3bp	1.63251e-10	0.253997	0.261	0.101	2.64908e-06
Cyb5r4	1.6602e-10	0.292947	0.322	0.142	2.69401e-06
Rpl34	1.66976e-10	0.18368	1	0.998	2.70952e-06
Desi1	2.2343e-10	0.294088	0.251	0.097	3.6256e-06
Tmem192	2.24768e-10	0.315031	0.242	0.09	3.64731e-06
Prf1	2.35751e-10	-0.73124	0.752	0.852	3.82554e-06
Dhx16	2.67819e-10	0.28648	0.261	0.103	4.34591e-06
0610012G03Rik	3.57528e-10	0.214314	0.146	0.031	5.80161e-06
Strap	3.62635e-10	0.418228	0.499	0.318	5.88448e-06
Pdcd6ip	4.24693e-10	0.368908	0.507	0.322	6.89149e-06
Atf1	5.89254e-10	0.339479	0.351	0.172	9.56182e-06
Hspa8	6.45108e-10	0.290834	1	1	1.04682e-05
Srsf11	6.77906e-10	0.371116	0.603	0.419	1.10004e-05
Hnrnpa1	7.42731e-10	-0.372677	0.775	0.83	1.20523e-05
Adprhl2	7.935e-10	0.258082	0.161	0.041	1.28761e-05
Smim10l1	8.17201e-10	0.250897	0.169	0.047	1.32607e-05
Fbxw2	9.14976e-10	0.284129	0.244	0.094	1.48473e-05
Capg	9.76439e-10	0.455192	0.747	0.624	1.58447e-05
Hspa4	1.28039e-09	0.411045	0.505	0.324	2.07768e-05
Faf1	1.58987e-09	0.236864	0.198	0.066	2.57988e-05
Tmsb10	1.69189e-09	0.226431	1	1	2.74543e-05
Bspry	1.83915e-09	0.245287	0.219	0.082	2.9844e-05
Ostf1	1.87097e-09	0.372099	0.927	0.84	3.03602e-05
Dnajb1	1.94783e-09	0.756187	0.699	0.517	3.16075e-05
Dnajc2	2.24641e-09	0.380311	0.497	0.322	3.64525e-05
Hcst	2.29582e-09	0.394986	0.925	0.854	3.72543e-05
mt-Co2	2.50998e-09	0.251575	0.996	0.996	4.07295e-05
Rhot1	3.2482e-09	0.182929	0.121	0.023	5.27085e-05
Ash2l	3.45014e-09	0.200712	0.186	0.06	5.59854e-05
Znhit2	3.47861e-09	0.240123	0.221	0.082	5.64474e-05
Fgl2	3.48557e-09	-0.531322	0.461	0.614	5.65603e-05
Ctla4	3.76047e-09	-0.596083	0.643	0.756	6.10212e-05
Rpl3	4.4055e-09	-0.185507	1	1	7.1488e-05
Actb	5.00922e-09	-0.22296	1	1	8.12846e-05
Cd52	5.80024e-09	0.271874	0.994	0.998	9.41206e-05
Rtf1	6.26919e-09	0.329923	0.359	0.191	0.00010173
Hist1h2ai	6.32966e-09	0.228492	0.144	0.037	0.000102711
Lrrc8c	6.34525e-09	0.294392	0.273	0.123	0.000102964
Ube2d2a	6.6518e-09	0.371943	0.689	0.544	0.000107939
Tigit	6.75489e-09	-0.396517	0.691	0.809	0.000109612
Rgs1	6.78438e-09	-0.644031	0.676	0.772	0.00011009
Sqstm1	8.80562e-09	0.405424	0.902	0.801	0.000142889
Rrbp1	8.92082e-09	0.355162	0.382	0.214	0.000144758
Eva1b	9.49784e-09	0.354267	0.344	0.189	0.000154121
Polr2l	9.53071e-09	0.330604	0.476	0.308	0.000154655
Ralbp1	9.98694e-09	0.345449	0.42	0.253	0.000162058
Arf5	1.01536e-08	0.337354	0.342	0.179	0.000164763
Csf1	1.1301e-08	0.590441	0.401	0.228	0.000183382
Mink1	1.13284e-08	0.264947	0.23	0.092	0.000183826
Phlda1	1.16805e-08	0.659082	0.38	0.226	0.000189539
Cyc1	1.27314e-08	0.375402	0.495	0.341	0.000206593
Ccl3	1.31867e-08	-0.769134	0.273	0.433	0.000213981
Tomm40	1.34242e-08	0.248162	0.253	0.113	0.000217835
CAAA01147332.1	1.38084e-08	0.353884	0.422	0.259	0.000224069
Mapkapk3	1.39724e-08	0.384651	0.486	0.308	0.000226731
Stk24	1.44689e-08	0.340912	0.48	0.302	0.000234787
Gramd1a	1.70921e-08	0.351947	0.441	0.267	0.000277354
Gorasp2	1.7618e-08	0.311316	0.395	0.232	0.000285887
Pdcd1	2.04275e-08	-0.381003	0.804	0.924	0.000331478
Ero1l	2.11342e-08	0.33409	0.238	0.105	0.000342945
Fbxo9	2.12643e-08	0.232995	0.163	0.051	0.000345056
Fam89b	2.162e-08	0.281598	0.242	0.107	0.000350828
Tent5a	2.26359e-08	0.333407	0.307	0.152	0.000367313
St3gal4	2.38603e-08	0.259288	0.18	0.064	0.000387182
Rfk	2.49156e-08	0.246088	0.217	0.088	0.000404305
Usf2	2.52793e-08	0.22678	0.271	0.121	0.000410207
Sys1	2.62982e-08	0.324285	0.365	0.207	0.000426741
Arl2bp	2.77784e-08	0.208075	0.152	0.045	0.00045076
Map3k8	2.9624e-08	0.304832	0.203	0.078	0.000480708
Itgb7	3.33124e-08	0.469587	0.37	0.216	0.00054056
Hmgb1	3.72686e-08	-0.346287	0.889	0.951	0.000604758
Hsp90aa1	3.76856e-08	0.408378	0.937	0.903	0.000611525
Pde12	3.94888e-08	0.258205	0.173	0.062	0.000640784
Eno1	4.10005e-08	-0.336083	0.983	0.992	0.000665315
Tkt	4.14515e-08	-0.35941	0.724	0.797	0.000672634
Wasl	4.28864e-08	0.2504	0.236	0.103	0.000695918
Atp5d	4.42758e-08	-0.224688	0.962	0.965	0.000718463
Serp1	4.59428e-08	0.356057	0.468	0.312	0.000745514
Tomm7	4.64104e-08	0.26811	0.902	0.846	0.000753102
Fam76b	5.00043e-08	0.246562	0.209	0.086	0.000811419
Nkg7	5.05874e-08	-0.29606	0.994	0.994	0.000820882
Tomm70a	5.20051e-08	0.265991	0.292	0.148	0.000843887
Pgam5	5.30551e-08	0.179138	0.177	0.062	0.000860926
mt-Nd3	5.43875e-08	0.324394	0.336	0.185	0.000882545
Sh2d2a	6.03294e-08	-0.386601	0.933	0.943	0.000978965
CAAA01118383.1	6.32967e-08	0.2162	0.192	0.074	0.00102712
Otulinl	6.35301e-08	0.263619	0.152	0.049	0.0010309
Rgs10	7.47157e-08	0.315311	0.223	0.097	0.00121241
Hist1h2af	7.88089e-08	0.391467	0.104	0.021	0.00127883
Gramd3	8.71465e-08	0.604705	0.635	0.48	0.00141413
D030056L22Rik	8.839e-08	0.202953	0.15	0.047	0.0014343
Fam204a	9.29535e-08	0.398693	0.39	0.238	0.00150836
mt-Co3	1.03725e-07	0.240267	0.996	0.986	0.00168315
Gpd2	1.03829e-07	-0.385515	0.39	0.526	0.00168483
Hspa1b	1.063e-07	0.590026	0.378	0.226	0.00172493
Ddit4	1.07124e-07	-0.450014	0.66	0.741	0.0017383
Tpi1	1.15315e-07	-0.431756	0.837	0.906	0.00187122
Smarcd1	1.16158e-07	0.164203	0.136	0.039	0.0018849
Mkrn1	1.16491e-07	0.321706	0.614	0.441	0.00189031
Dut	1.20304e-07	-0.445925	0.564	0.69	0.00195217
Prkca	1.29045e-07	0.197632	0.167	0.057	0.00209401
Man1a2	1.36915e-07	0.228599	0.2	0.082	0.00222172
Gzmk	1.37954e-07	-0.489356	0.468	0.608	0.00223858
Gemin7	1.38277e-07	0.275691	0.309	0.166	0.00224382
Mtmr14	1.40742e-07	0.173996	0.132	0.037	0.00228382
Gimap7	1.45198e-07	-0.348933	0.591	0.71	0.00235614
Klf13	1.52612e-07	0.390312	0.578	0.425	0.00247643
Gem	1.63965e-07	-0.668782	0.511	0.639	0.00266066
Srd5a3	1.6552e-07	0.171906	0.138	0.041	0.00268589
Fkbp4	1.66095e-07	0.332342	0.426	0.271	0.00269522
Fam207a	1.73774e-07	0.221583	0.244	0.113	0.00281984
Yipf4	1.77723e-07	0.182774	0.123	0.033	0.00288391
Lyst	1.84151e-07	-0.421265	0.257	0.39	0.00298822
mt-Nd2	1.91761e-07	0.359181	0.833	0.752	0.00311171
Acbd6	2.04858e-07	0.236668	0.355	0.201	0.00332423
Trbv15	2.17479e-07	0.103802	0.232	0.094	0.00352903
Dynll1	2.32834e-07	0.287855	0.831	0.758	0.0037782
Trp53i11	2.44688e-07	0.212692	0.196	0.08	0.00397055
Cdc16	2.49444e-07	0.130616	0.123	0.033	0.00404773
Mfsd14a	2.64835e-07	0.251381	0.219	0.101	0.00429748
Derl1	2.67156e-07	0.288023	0.424	0.269	0.00433514
Prpsap1	2.68121e-07	0.182335	0.159	0.055	0.0043508
Saraf	2.80161e-07	0.414066	0.789	0.694	0.00454617
Ndufb1-ps	2.98397e-07	0.309652	0.676	0.542	0.00484209
Sike1	2.99797e-07	0.268364	0.23	0.109	0.0048648
Adipor1	3.03116e-07	0.281866	0.436	0.273	0.00491866
Tnfsf11	3.04865e-07	0.548449	0.163	0.062	0.00494704
Mark3	3.27102e-07	0.20155	0.167	0.062	0.00530789
Rnf166	3.31757e-07	0.254979	0.259	0.125	0.00538343
Madd	3.35482e-07	0.289193	0.282	0.146	0.00544386
Auh	3.38941e-07	0.178967	0.263	0.125	0.00549999
Il2ra	3.47054e-07	0.321665	0.382	0.232	0.00563165
mt-Atp6	3.73835e-07	0.236056	0.994	0.979	0.00606621
Zfp706	3.80276e-07	0.337596	0.639	0.472	0.00617074
Wdr5	3.83594e-07	0.193694	0.169	0.064	0.00622458
Rexo2	4.15676e-07	0.278745	0.43	0.277	0.00674517
Cd82	4.21647e-07	0.405079	0.693	0.573	0.00684207
Gm156	4.28709e-07	-0.622668	0.127	0.255	0.00695667
Ndufa3	4.37787e-07	0.303372	0.766	0.7	0.00710397
Zfand5	4.40143e-07	0.268704	0.303	0.166	0.00714221
Anxa1	4.83726e-07	0.332612	0.207	0.09	0.00784943
Mettl9	4.86337e-07	0.180018	0.2	0.086	0.00789178
Spsb3	5.18793e-07	0.214179	0.217	0.097	0.00841845
Rp9	5.29159e-07	0.31358	0.491	0.339	0.00858667
Rwdd1	5.39923e-07	0.328646	0.57	0.429	0.00876133
Gmfg	5.51984e-07	0.266984	0.866	0.776	0.00895705
Itfg1	5.53972e-07	0.198693	0.2	0.086	0.0089893
Spast	5.89202e-07	0.171166	0.102	0.025	0.00956098
Prdm1	5.94825e-07	-0.344455	0.203	0.335	0.00965223
Ctnnb1	6.02957e-07	0.241626	0.322	0.177	0.00978418
Lrrc59	6.14013e-07	0.227726	0.213	0.097	0.00996358
Sept7	6.19645e-07	-0.358039	0.699	0.791	0.010055
Atp5md	6.71354e-07	0.278119	0.902	0.819	0.0108941
Exoc5	6.71441e-07	0.198098	0.19	0.08	0.0108955
Entr1	6.83082e-07	0.16774	0.106	0.027	0.0110844
Tmem134	7.21182e-07	0.294359	0.587	0.441	0.0117026
Ran	7.40666e-07	-0.287061	0.839	0.891	0.0120188
Cox4i1	8.67906e-07	-0.178029	0.979	0.998	0.0140835
Ctsb	8.85628e-07	-0.361305	0.66	0.747	0.0143711
Stx6	9.01802e-07	0.137085	0.123	0.037	0.0146335
Top2a	9.15834e-07	-0.438802	0.39	0.534	0.0148612
Rps8	9.16213e-07	-0.159736	1	1	0.0148674
Hist1h3i	9.51517e-07	0.183045	0.104	0.027	0.0154403
Gtf3a	9.66865e-07	0.220299	0.244	0.121	0.0156893
Gtpbp2	9.7572e-07	0.266685	0.251	0.127	0.015833
Zfp106	9.98541e-07	0.211927	0.244	0.121	0.0162033
Tmem123	1.02536e-06	0.229137	0.342	0.195	0.0166385
Golph3	1.0387e-06	0.236055	0.357	0.214	0.016855
Galk1	1.05227e-06	-0.383171	0.34	0.466	0.0170751
Hspe1	1.08713e-06	0.472641	0.858	0.811	0.0176409
Chchd10	1.11831e-06	0.28619	0.232	0.113	0.0181467
Abhd17a	1.13292e-06	0.143632	0.221	0.101	0.018384
H2-T22	1.19418e-06	-0.310883	0.864	0.908	0.019378
Trbv12-1	1.25497e-06	-0.643319	0.031	0.113	0.0203645
Rfxap	1.2704e-06	0.161172	0.125	0.039	0.0206148
Fam104a	1.28857e-06	0.190953	0.215	0.099	0.0209096
Lmna	1.34241e-06	0.797607	0.319	0.195	0.0217833
Mrps26	1.40905e-06	0.244458	0.29	0.16	0.0228647
Tnip1	1.44302e-06	0.348069	0.357	0.226	0.0234158
Cenpa	1.46723e-06	-0.535171	0.493	0.604	0.0238087
Ctsw	1.48178e-06	0.320883	0.904	0.828	0.0240449
Mpnd	1.61377e-06	0.193325	0.188	0.082	0.0261867
Pkm	1.61513e-06	-0.278258	0.967	0.979	0.0262087
Malsu1	1.61597e-06	0.253677	0.311	0.175	0.0262224
Dynll2	1.70945e-06	0.202102	0.177	0.074	0.0277392
Ptpn11	1.72029e-06	0.194134	0.194	0.086	0.0279151
Ppia	1.77305e-06	-0.179056	1	1	0.0287712
Gm10282	2.02866e-06	-0.258798	0.138	0.253	0.0329191
Atp5mpl	2.04855e-06	0.254534	0.833	0.756	0.0332417
Gars	2.08061e-06	0.203421	0.344	0.203	0.0337621
Riok3	2.14925e-06	0.286612	0.438	0.296	0.0348759
Unc119b	2.22891e-06	0.179906	0.198	0.09	0.0361685
Med25	2.22998e-06	0.181324	0.215	0.101	0.0361859
Zfp664	2.24814e-06	0.203367	0.146	0.055	0.0364805
Tnfrsf9	2.27084e-06	-0.263186	0.833	0.914	0.036849
Diaph1	2.34589e-06	0.284609	0.618	0.478	0.0380668
Zbtb1	2.36118e-06	0.283538	0.273	0.148	0.0383148
Il17ra	2.38291e-06	0.190685	0.152	0.06	0.0386675
Pkmyt1	2.42661e-06	0.188673	0.194	0.088	0.0393766
Ly6e	2.6771e-06	0.299575	0.952	0.912	0.0434413
Odc1	2.90062e-06	0.375115	0.409	0.275	0.0470684
Capn2	2.93159e-06	0.212959	0.276	0.148	0.0475709
Arl4c	2.98327e-06	0.309308	0.395	0.265	0.0484096
Lgals3	3.02793e-06	0.451942	0.783	0.721	0.0491342
Nek7	3.03096e-06	0.175675	0.184	0.08	0.0491834
H2-Ke6	3.08026e-06	0.18566	0.157	0.062	0.0499834
Ttc7	3.12045e-06	0.226303	0.203	0.097	0.0506356
Lsm2	3.17486e-06	0.305607	0.409	0.279	0.0515184
Sbf1	3.17908e-06	0.207125	0.2	0.094	0.0515869
Spryd7	3.21522e-06	0.12917	0.121	0.039	0.0521734
Sntb2	3.32678e-06	0.185547	0.14	0.051	0.0539837
Zbtb32	3.43206e-06	-0.339765	0.2	0.322	0.0556921
Arhgap26	3.60859e-06	0.208135	0.119	0.039	0.0585565
Gm43305	3.62147e-06	-0.426282	0.225	0.345	0.0587656
Ube3b	3.62586e-06	0.182854	0.119	0.039	0.0588368
Stmn1	3.65956e-06	-0.474273	0.472	0.602	0.0593836
Hnrnpdl	3.98143e-06	-0.336027	0.63	0.694	0.0646067
Rpl8	4.01944e-06	-0.138432	1	1	0.0652234
Rnf115	4.08421e-06	0.199578	0.211	0.101	0.0662745
Il16	4.12557e-06	0.274773	0.399	0.259	0.0669456
Tsnax	4.14304e-06	0.200433	0.194	0.09	0.067229
Tob1	4.17499e-06	0.189283	0.121	0.041	0.0677475
Gbp10	4.27825e-06	-0.246055	0.044	0.125	0.0694231
Fam177a	4.42993e-06	0.163487	0.177	0.076	0.0718844
Slc6a6	4.46805e-06	0.271387	0.253	0.138	0.072503
Sec61g	4.48416e-06	0.213769	0.91	0.895	0.0727645
Sec11c	4.62267e-06	-0.256599	0.766	0.832	0.0750121
Tmem30a	4.63089e-06	0.30415	0.572	0.427	0.0751455
mt-Cytb	4.80163e-06	0.293766	0.952	0.951	0.077916
Lag3	4.91507e-06	-0.25844	0.789	0.906	0.0797568
Ttc39c	4.93319e-06	0.186034	0.223	0.109	0.0800509
Pop5	5.03287e-06	0.236275	0.415	0.277	0.0816684
Glud1	5.19265e-06	0.298958	0.413	0.285	0.0842612
Rtn4	5.25871e-06	0.233948	0.489	0.337	0.0853331
Slfn2	5.40119e-06	0.421623	0.651	0.524	0.0876451
Kctd17	5.51049e-06	0.124876	0.113	0.035	0.0894188
Ppp1cb	5.82448e-06	0.300781	0.315	0.191	0.0945139
Eif3j1	5.83775e-06	0.291877	0.441	0.312	0.0947292
Tmem9b	6.35515e-06	0.264703	0.468	0.324	0.103125
Ddost	6.4398e-06	0.283193	0.645	0.565	0.104499
Gpr18	6.50977e-06	0.287238	0.225	0.117	0.105634
Cd27	6.76439e-06	-0.368466	0.459	0.581	0.109766
Herc2	6.77267e-06	0.182162	0.244	0.127	0.1099
Adgrg5	6.9621e-06	0.229082	0.255	0.142	0.112974
Cab39	7.35193e-06	0.246969	0.351	0.218	0.1193
Cox8a	7.454e-06	-0.161989	0.99	0.986	0.120956
Dedd2	7.58931e-06	0.251686	0.182	0.086	0.123152
Dbf4	8.23711e-06	0.218287	0.246	0.136	0.133664
Hist1h1e	8.6088e-06	-0.134363	0.562	0.702	0.139695
Diablo	8.70817e-06	0.162065	0.15	0.062	0.141307
Hist1h2ac	8.70982e-06	0.157789	0.113	0.037	0.141334
Zfand6	8.75284e-06	0.265737	0.355	0.228	0.142032
Zbtb11	9.0428e-06	0.169148	0.148	0.06	0.146738
Gopc	9.24244e-06	0.0996921	0.111	0.035	0.149977
Atg3	9.68612e-06	0.188563	0.2	0.097	0.157177
Icos	9.88289e-06	-0.473908	0.754	0.815	0.16037
Snf8	1.04222e-05	0.266128	0.495	0.37	0.169122
Psat1	1.04723e-05	-0.291663	0.303	0.425	0.169934
Nrp1	1.06541e-05	-0.341386	0.2	0.316	0.172884
Banf1	1.0909e-05	-0.324423	0.695	0.729	0.17702
Nus1	1.11087e-05	0.160092	0.173	0.078	0.180261
Il18rap	1.1414e-05	0.27926	0.34	0.216	0.185215
Slc25a39	1.1738e-05	0.204962	0.336	0.205	0.190472
Tnfaip8l2	1.21956e-05	0.296077	0.213	0.113	0.197898
Ccng2	1.27695e-05	0.209849	0.184	0.088	0.207211
Card19	1.27796e-05	0.209069	0.403	0.253	0.207374
Ssbp4	1.27946e-05	0.117702	0.154	0.064	0.207618
Mrpl3	1.28082e-05	0.141462	0.159	0.068	0.207839
Mgat5	1.29433e-05	0.176178	0.119	0.043	0.21003
Mau2	1.2959e-05	0.143282	0.142	0.055	0.210286
Trbv3	1.32196e-05	-1.12546	0.054	0.133	0.214515
Stk32c	1.32928e-05	0.148134	0.123	0.045	0.215702
Nrn1	1.33286e-05	0.413079	0.102	0.033	0.216283
Tubb5	1.338e-05	-0.537624	0.802	0.873	0.217118
Snx18	1.34207e-05	0.250929	0.269	0.154	0.217777
Rgs2	1.51103e-05	-0.348522	0.428	0.534	0.245195
Cfl1	1.51532e-05	-0.168112	0.994	1	0.24589
Fbxl6	1.52456e-05	0.183207	0.242	0.131	0.24739
Pafah1b1	1.53749e-05	0.275485	0.664	0.536	0.249488
Phgdh	1.55843e-05	-0.335791	0.457	0.569	0.252887
H1f0	1.56758e-05	0.637595	0.359	0.248	0.254371
2022-03-06	1.58741e-05	0.163351	0.18	0.084	0.257589
Uba5	1.61007e-05	0.136318	0.171	0.078	0.261266
Irf2bpl	1.62814e-05	0.264177	0.357	0.236	0.264199
Ywhab	1.65804e-05	0.282526	0.518	0.402	0.26905
Ext2	1.68512e-05	0.149812	0.125	0.047	0.273445
Grap	1.68652e-05	0.257995	0.392	0.265	0.273671
Hif1a	1.69321e-05	0.278333	0.816	0.741	0.274757
Prkcz	1.8294e-05	0.221861	0.159	0.07	0.296857
Smc4	1.87334e-05	-0.371006	0.555	0.653	0.303987
Tcp11l2	1.87945e-05	0.254143	0.134	0.053	0.304978
Etfb	1.88177e-05	-0.301386	0.601	0.68	0.305355
Snx3	1.90827e-05	0.308729	0.678	0.602	0.309655
Zc3h12a	1.92895e-05	0.25997	0.395	0.263	0.313011
Ltb	1.93462e-05	0.358202	0.808	0.741	0.31393
Gm4316	1.94535e-05	-0.2763	0.157	0.263	0.315672
Prr7	1.95806e-05	0.235811	0.152	0.068	0.317734
Sult2b1	1.9661e-05	-0.341605	0.165	0.271	0.319038
Hnrnpa3	2.04467e-05	-0.209096	0.927	0.959	0.331789
Fam32a	2.14186e-05	0.206917	0.422	0.287	0.34756
Gtpbp1	2.24142e-05	0.186414	0.207	0.107	0.363715
Nfkb2	2.31172e-05	0.267429	0.474	0.326	0.375122
Osbpl8	2.33581e-05	0.196188	0.144	0.062	0.379032
Pglyrp1	2.42769e-05	-0.281451	0.683	0.791	0.393941
Kcnn4	2.48889e-05	0.266337	0.438	0.304	0.403872
Crybg1	2.64156e-05	0.211579	0.376	0.248	0.428645
Unc50	2.79462e-05	0.161209	0.196	0.101	0.453483
Jaml	2.80554e-05	0.289246	0.516	0.378	0.455255
Ccl1	2.88161e-05	1.42314	0.117	0.045	0.467599
Nap1l1	3.03523e-05	-0.282703	0.766	0.805	0.492527
AY036118	3.03864e-05	0.744251	0.622	0.526	0.49308
Ap1s2	3.05332e-05	0.208294	0.194	0.101	0.495462
Dip2b	3.05875e-05	0.148983	0.146	0.064	0.496343
Cxcr6	3.07262e-05	-0.324402	0.879	0.889	0.498593
Kdm6b	3.09253e-05	0.359407	0.359	0.234	0.501824
Tmem135	3.13299e-05	0.158232	0.175	0.084	0.508391
Clcf1	3.13599e-05	0.193145	0.209	0.109	0.508878
H2afz	3.21885e-05	-0.344936	0.9	0.903	0.522323
Ptpra	3.2212e-05	0.194638	0.217	0.119	0.522704
Mboat7	3.40549e-05	0.232585	0.228	0.127	0.552609
Utp18	3.43299e-05	0.178521	0.188	0.094	0.557071
Ndufa1	3.54359e-05	0.224085	0.781	0.686	0.575018
Pclaf	3.54797e-05	-0.38544	0.372	0.499	0.575729
Jak1	3.58495e-05	0.298074	0.802	0.737	0.581729
Letm1	3.67068e-05	0.201762	0.29	0.177	0.59564
Psme3	3.77209e-05	0.24102	0.357	0.242	0.612097
Taf10	3.86106e-05	0.112699	0.161	0.072	0.626535
E2f4	3.87807e-05	0.195397	0.303	0.191	0.629294
Ablim1	3.97545e-05	0.268309	0.624	0.507	0.645096
Clic4	3.99651e-05	0.273367	0.292	0.189	0.648514
Gzmc	4.00907e-05	0.723062	0.37	0.255	0.650552
Pgk1	4.12469e-05	-0.307442	0.891	0.934	0.669314
Crip1	4.30276e-05	0.363256	0.965	0.943	0.698208
Vmp1	4.43331e-05	-0.303662	0.43	0.53	0.719393
Hint1	4.44244e-05	-0.213578	0.9	0.922	0.720875
Pik3r5	4.62584e-05	0.202594	0.207	0.109	0.750635
Atp5g2	4.62674e-05	-0.174143	0.967	0.971	0.750781
Impad1	4.64367e-05	0.16144	0.138	0.06	0.753529
Uap1	4.7287e-05	0.380357	0.278	0.175	0.767327
Vamp2	4.73962e-05	0.192883	0.182	0.09	0.769098
Ubald2	4.80658e-05	0.282561	0.572	0.46	0.779963
Mapk1	4.87729e-05	0.270114	0.436	0.31	0.791438
Aggf1	5.17631e-05	0.165473	0.225	0.125	0.839959
5830405F06Rik	5.18934e-05	-0.227422	0.063	0.142	0.842074
Crnkl1	5.34393e-05	0.193407	0.278	0.17	0.867159
Khdrbs1	5.41649e-05	0.213667	0.624	0.489	0.878935
Psmb8	5.43232e-05	-0.172369	0.975	0.982	0.881502
Hilpda	5.53193e-05	-0.430025	0.547	0.618	0.897667
Evi2a	5.53864e-05	0.195391	0.219	0.119	0.898755
Tapbp	5.57739e-05	-0.237833	0.566	0.663	0.905043
Spc24	5.74214e-05	-0.359704	0.286	0.394	0.931776
Arpc1b	5.75076e-05	-0.162965	0.979	0.992	0.933175
Rps9	5.77349e-05	-0.128205	1	0.998	0.936864
Trmt112	5.99269e-05	-0.229505	0.795	0.844	0.972434
Mast3	6.25502e-05	0.140158	0.167	0.08	1
Aldoa	6.25821e-05	-0.221375	0.985	0.992	1
Cish	6.36171e-05	0.301377	0.605	0.487	1
Fam76a	6.54419e-05	0.187737	0.259	0.156	1
Traf1	6.71694e-05	0.308793	0.674	0.554	1
Naa50	6.98188e-05	0.233553	0.307	0.199	1
Prrc2a	7.00334e-05	0.252267	0.428	0.304	1
Sub1	7.44045e-05	-0.225365	0.971	0.967	1
Desi2	7.48724e-05	0.159484	0.138	0.062	1
Dnajc1	7.50991e-05	0.252985	0.445	0.322	1
Akt2	7.51352e-05	0.195589	0.372	0.248	1
Cd3e	7.59467e-05	-0.177272	0.985	0.992	1
Nsd3	7.971e-05	0.26546	0.474	0.351	1
Hacd2	8.0918e-05	0.188881	0.259	0.154	1
Cd74	8.14279e-05	0.428522	0.2	0.109	1
Lrch1	8.21245e-05	0.214028	0.253	0.15	1
Slc38a2	8.44389e-05	-0.330834	0.374	0.48	1
Nsun2	8.7017e-05	0.144733	0.219	0.121	1
Pigx	8.70366e-05	0.204816	0.411	0.287	1
Malat1	8.76017e-05	-0.267472	0.987	0.994	1
Izumo1r	9.04558e-05	-0.221861	0.052	0.123	1
Dusp10	9.09056e-05	-0.308132	0.207	0.31	1
Rrad	9.39774e-05	0.269983	0.219	0.125	1
Rhoh	9.47947e-05	-0.37518	0.418	0.499	1
Ppm1a	9.49236e-05	0.144774	0.125	0.053	1
P4hb	9.67859e-05	-0.269436	0.668	0.737	1
Dazap2	9.79994e-05	-0.224609	0.689	0.793	1
Rab6a	9.84761e-05	0.175122	0.19	0.101	1
Pck2	9.8502e-05	-0.199878	0.081	0.158	1
Sf3b1	0.000100974	-0.222125	0.745	0.817	1
Ifi27l2a	0.000102682	-0.573311	0.591	0.69	1
Atp5c1	0.000107308	-0.1882	0.904	0.918	1
AB124611	0.000108526	0.191393	0.121	0.051	1
Acap2	0.000109348	0.181953	0.194	0.105	1
Fosl2	0.000111926	-0.415169	0.614	0.7	1
Ywhaz	0.000117074	-0.153571	0.971	0.971	1
Itpr3	0.000118021	0.121205	0.119	0.049	1
Stat3	0.000124171	-0.245917	0.858	0.912	1
Atp5k	0.000124405	0.218358	0.578	0.464	1
Hist1h2bc	0.00012726	-0.458149	0.159	0.251	1
Hist1h2ag	0.00012992	0.129798	0.129	0.057	1
Ascc3	0.000131827	0.21067	0.228	0.136	1
Ly6g5b	0.000132797	0.169714	0.146	0.07	1
Sema6d	0.000133622	0.162866	0.15	0.072	1
Ndufb9	0.000137333	-0.199491	0.781	0.828	1
Klri2	0.000138357	0.202108	0.198	0.109	1
Cep83	0.000139039	0.158086	0.157	0.076	1
Mcl1	0.000139847	0.2615	0.386	0.275	1
Sf3b3	0.000141365	-0.272595	0.363	0.468	1
Ylpm1	0.00014215	0.225973	0.225	0.131	1
Nfkbid	0.000143225	0.412637	0.251	0.154	1
Atpaf1	0.000143539	0.117025	0.113	0.045	1
Tusc3	0.000143586	0.192049	0.351	0.24	1
Gpi1	0.000145607	-0.200924	0.958	0.979	1
Map2k3	0.00014804	0.261444	0.537	0.423	1
Snip1	0.00014958	0.166608	0.184	0.099	1
Stoml2	0.000150081	-0.209496	0.367	0.478	1
Spata6	0.000150795	0.171821	0.165	0.084	1
Rpa2	0.000153788	-0.309576	0.47	0.575	1
Lrp10	0.000155077	0.141028	0.303	0.187	1
Fas	0.000155238	0.225675	0.171	0.09	1
Pde7a	0.000155822	0.137968	0.136	0.062	1
Ccny	0.000156468	0.144474	0.159	0.078	1
Epsti1	0.000158161	0.292814	0.737	0.626	1
Slain1	0.000162326	0.132769	0.148	0.072	1
Prelid1	0.000164443	-0.179167	0.923	0.926	1
Evl	0.000169814	0.252615	0.405	0.294	1
Mxd1	0.00017198	0.372387	0.409	0.302	1
Gltp	0.000172624	0.193075	0.468	0.341	1
Prkch	0.000175149	-0.227258	0.72	0.774	1
Styx	0.000176257	0.158529	0.138	0.066	1
Arf3	0.000184757	0.145977	0.238	0.138	1
Phf1	0.000185353	0.176597	0.134	0.062	1
Imp3	0.000188349	0.17008	0.38	0.263	1
Myo10	0.000192287	0.205577	0.273	0.168	1
Ppp1ca	0.000198953	-0.165539	0.908	0.938	1
Gdi2	0.000199144	-0.240272	0.808	0.875	1
Fam110a	0.000203339	0.304523	0.445	0.335	1
Pdcd5	0.000203738	0.186562	0.676	0.573	1
Nfkbie	0.000208519	0.302473	0.271	0.179	1
Psmb3	0.000208653	-0.229575	0.868	0.891	1
Fli1	0.000209137	-0.224344	0.386	0.495	1
Suco	0.000209288	-0.257209	0.296	0.407	1
Yy1	0.00021194	0.155761	0.23	0.131	1
Psmb4	0.000212199	-0.248562	0.614	0.704	1
Ak3	0.000213572	0.137806	0.138	0.066	1
Itgb3	0.000221505	0.17385	0.177	0.094	1
Ptpre	0.000223273	0.199531	0.238	0.144	1
Cyfip2	0.000224771	-0.258194	0.438	0.54	1
Ppp1cc	0.000229646	0.150509	0.33	0.222	1
Txndc11	0.000231347	0.154424	0.146	0.072	1
Ifi30	0.000235236	-0.22998	0.177	0.269	1
Klc1	0.000243483	0.150646	0.154	0.078	1
Ptprcap	0.000243912	-0.176065	0.914	0.947	1
Lonp1	0.000244973	0.0712274	0.132	0.06	1
Fam53a	0.000251447	0.161439	0.2	0.113	1
Arrb2	0.000251768	0.233269	0.603	0.493	1
Rcn2	0.000255693	0.130564	0.111	0.047	1
Abhd12	0.00025733	0.112783	0.102	0.041	1
Trp53i13	0.000258243	0.187328	0.186	0.103	1
Gimap3	0.000258995	-0.214505	0.633	0.723	1
Git2	0.000262402	0.231885	0.372	0.259	1
Nab2	0.000263125	0.252148	0.288	0.193	1
Maf	0.000264891	-0.255931	0.044	0.105	1
Rnft1	0.000266574	0.146071	0.15	0.076	1
Efr3a	0.00026784	0.223866	0.344	0.24	1
Bin1	0.000273672	0.192804	0.482	0.359	1
Gm47283	0.000274646	0.148023	0.106	0.045	1
Sephs2	0.000278972	0.132448	0.259	0.158	1
Aldh3a2	0.000279177	0.129523	0.113	0.049	1
Gpm6b	0.00028153	0.138875	0.148	0.074	1
Ubxn4	0.000283709	0.246746	0.58	0.466	1
Rasa2	0.000284664	0.16208	0.182	0.099	1
Avl9	0.000287199	0.180236	0.14	0.07	1
Bex3	0.000287275	-0.235629	0.476	0.563	1
Rpl10	0.000295938	-0.135709	0.992	0.994	1
Hivep1	0.000299737	0.141086	0.163	0.084	1
Gch1	0.000301435	0.272717	0.376	0.267	1
Rpl7	0.000308991	-0.118368	0.992	0.996	1
Baiap2	0.000311993	0.160701	0.288	0.189	1
Slc4a7	0.00031364	0.169129	0.184	0.103	1
Ehd4	0.000317819	0.206633	0.276	0.183	1
Pja1	0.000319564	0.145156	0.246	0.152	1
Ccdc50	0.000320894	0.214881	0.42	0.306	1
Mnt	0.000326172	0.110298	0.104	0.043	1
Smc2	0.00033197	-0.311867	0.382	0.474	1
Lars2	0.000334551	0.412382	0.958	0.947	1
Rcn1	0.000335995	0.0823305	0.111	0.047	1
Atad2	0.000339305	-0.242016	0.351	0.439	1
Rap2a	0.000342413	0.094641	0.111	0.047	1
Anapc5	0.000351084	-0.245067	0.478	0.554	1
Fdx1	0.000352114	0.196392	0.265	0.17	1
Nfatc3	0.000352496	0.210121	0.215	0.131	1
Parg	0.000353354	0.139368	0.171	0.092	1
Ucp2	0.000354189	-0.172718	0.96	0.979	1
Atp5j	0.000355483	-0.154146	0.871	0.897	1
Med16	0.000360461	0.138765	0.102	0.043	1
Ppp1r11	0.000361429	0.214081	0.509	0.402	1
Hcls1	0.000365977	0.17511	0.697	0.589	1
Arap2	0.000372848	0.133176	0.19	0.107	1
Trim28	0.000378727	0.155962	0.296	0.191	1
Usp39	0.000379527	0.180276	0.234	0.146	1
Tnf	0.000390934	0.294824	0.244	0.156	1
Prdx5	0.000397044	-0.206631	0.714	0.77	1
Rad23b	0.000398295	0.183858	0.403	0.292	1
Twistnb	0.000400881	0.175934	0.338	0.232	1
Slc20a1	0.00040203	0.183861	0.259	0.164	1
Dgat1	0.000411331	0.243011	0.257	0.168	1
Rc3h1	0.000418194	0.172419	0.175	0.099	1
Mvp	0.000427691	0.173053	0.273	0.177	1
Klhl6	0.000430652	0.157943	0.184	0.105	1
Mgat2	0.000434016	0.212719	0.319	0.222	1
Cnn2	0.000434302	-0.195853	0.925	0.967	1
Camk2d	0.000435795	0.150952	0.157	0.082	1
Bola2	0.000440695	0.200084	0.637	0.536	1
Ttc14	0.000442803	0.153274	0.232	0.142	1
Tmem101	0.000446576	0.0897129	0.104	0.045	1
Mrps30	0.00045286	0.17988	0.261	0.17	1
Bcl2	0.00045298	-0.243779	0.355	0.46	1
Rgcc	0.000455343	0.297273	0.405	0.294	1
Nmrk1	0.000455514	0.300482	0.278	0.183	1
Ube2l6	0.000458949	-0.175072	0.09	0.162	1
Dusp4	0.000467983	-0.433199	0.428	0.493	1
Ubfd1	0.000472097	0.156354	0.154	0.082	1
Rpsa	0.000474315	-0.0990121	1	1	1
Rnpep	0.000476029	0.203134	0.276	0.183	1
Fus	0.000483557	-0.253145	0.714	0.76	1
Ctdsp1	0.000489607	0.156117	0.213	0.127	1
Atp5b	0.000491777	-0.175744	0.91	0.903	1
Tspan13	0.00049768	0.138025	0.344	0.23	1
Zmym5	0.00051536	0.139896	0.154	0.082	1
Golgb1	0.000523774	0.148868	0.238	0.148	1
2022-03-02	0.000526377	0.144287	0.142	0.072	1
Selenoh	0.000527486	-0.288155	0.572	0.637	1
Gpr68	0.000531507	0.239615	0.424	0.324	1
Lancl1	0.000540783	-0.222239	0.129	0.205	1
Gm11808	0.000545051	0.225113	0.597	0.505	1
Xcl1	0.000547595	1.07048	0.148	0.08	1
Gna15	0.000555967	0.187708	0.434	0.322	1
Fbxw11	0.000561338	0.121695	0.171	0.094	1
Endod1	0.000562792	0.170303	0.253	0.158	1
Gm36723	0.000570112	-0.38411	0.409	0.487	1
Slc9a3r1	0.000588475	0.274086	0.647	0.559	1
Serpine2	0.000593924	0.309894	0.355	0.251	1
Gadd45b	0.000597219	0.395016	0.42	0.326	1
Perp	0.000607409	0.156998	0.132	0.066	1
Usp48	0.000617276	0.136448	0.257	0.16	1
Mlec	0.000619007	0.225042	0.372	0.271	1
Phf11b	0.000620143	-0.212753	0.382	0.487	1
Dek	0.000625346	0.303323	0.591	0.524	1
Phf11a	0.00063727	-0.162518	0.054	0.115	1
Akirin1	0.000643861	0.131964	0.282	0.183	1
Myl6	0.00064803	-0.127583	0.998	0.996	1
Rbbp4	0.00064878	-0.25406	0.605	0.665	1
Ap3s1	0.000659324	0.113671	0.169	0.092	1
Asf1b	0.000666457	-0.237796	0.265	0.359	1
Plek	0.000667225	-0.287463	0.503	0.579	1
Rpl28	0.000670587	-0.120409	0.996	1	1
Hnrnpa2b1	0.000676115	-0.169622	0.958	0.975	1
Stk39	0.000678522	0.15416	0.324	0.222	1
Serpina3g	0.000688653	-0.11309	0.497	0.608	1
Eif2ak3	0.00070329	0.0796715	0.1	0.043	1
Wac	0.000705796	0.170743	0.443	0.341	1
Dcun1d5	0.000736045	0.130434	0.238	0.148	1
Mppe1	0.000738196	0.175821	0.171	0.099	1
Chd3	0.000744514	0.168047	0.282	0.185	1
Dpp8	0.00074939	0.124036	0.123	0.06	1
Asns	0.000763683	-0.200265	0.084	0.15	1
Tmed2	0.000766432	0.226593	0.319	0.228	1
Nop9	0.000773454	0.166647	0.14	0.074	1
Cpne3	0.000779362	0.159752	0.119	0.057	1
Nudt9	0.000782093	0.105987	0.225	0.136	1
C1qbp	0.00078677	0.131318	0.177	0.103	1
Smyd1	0.000792242	-0.163757	0.054	0.113	1
Tk1	0.000814584	-0.225766	0.332	0.433	1
Zfp654	0.000840402	0.150088	0.113	0.053	1
Gm26740	0.000843907	0.214365	0.109	0.051	1
Spata13	0.000844052	0.130411	0.276	0.179	1
AW112010	0.000857182	-0.202971	0.985	0.994	1
Arpc4	0.000863757	-0.186742	0.862	0.86	1
Bag6	0.000867382	0.186734	0.367	0.277	1
Rps16	0.000881306	-0.0735169	1	1	1
Znrf2	0.000881853	0.129153	0.182	0.105	1
Sdf4	0.000883369	-0.323895	0.843	0.906	1
Csrp1	0.000885712	-0.211434	0.463	0.556	1
Sfpq	0.00089047	0.208716	0.701	0.626	1
Irf8	0.000905388	-0.0286341	0.578	0.702	1
Rpl13	0.000918854	-0.0876054	1	1	1
Rrm1	0.000937216	-0.229239	0.326	0.423	1
Rab11fip1	0.000938538	0.193187	0.2	0.123	1
Slc48a1	0.000945467	0.168967	0.205	0.127	1
Slc25a1	0.000946192	0.12155	0.109	0.051	1
Tab2	0.000954438	0.205681	0.286	0.193	1
Slc25a5	0.000975959	-0.191079	0.856	0.871	1
Cd44	0.000997861	0.265169	0.537	0.45	1
Bnip3	0.00100235	-0.245812	0.28	0.37	1
Ncapg	0.00100271	-0.193768	0.146	0.224	1
Cirbp	0.00100391	-0.200101	0.445	0.538	1
Fzr1	0.00100474	0.104071	0.142	0.074	1
Traf6	0.00102093	0.130332	0.109	0.051	1
Il2rg	0.00102271	0.202475	0.971	0.92	1
Dennd5a	0.00102907	0.119194	0.111	0.053	1
Fam107b	0.00104055	0.197982	0.8	0.713	1
Klhl24	0.00105053	0.154537	0.111	0.053	1
Ring1	0.00105266	0.13629	0.157	0.086	1
Rpl9-ps6	0.00106968	-0.179387	0.132	0.205	1
1700097N02Rik	0.00107777	0.17048	0.286	0.195	1
Gps2	0.00108071	0.150888	0.407	0.298	1
Rhoc	0.0010827	0.163317	0.248	0.162	1
Cd8a	0.00109258	-0.11923	0.981	0.955	1
Cers4	0.0011006	-0.17685	0.203	0.29	1
Tmprss6	0.00110471	-0.171703	0.054	0.111	1
Ube2j2	0.0011458	0.12602	0.148	0.08	1
Peak1	0.0011502	-0.225881	0.173	0.255	1
Orai2	0.00115143	0.103657	0.129	0.066	1
Srek1ip1	0.00115183	-0.154378	0.09	0.158	1
Tm9sf2	0.00115481	0.121387	0.271	0.177	1
Pcbp1	0.00115729	0.175598	0.365	0.261	1
Fam117b	0.0011793	0.110161	0.18	0.105	1
Rps7	0.00118329	-0.0932986	1	1	1
Ssrp1	0.00118691	-0.260962	0.647	0.684	1
Ppox	0.00121831	-0.150133	0.065	0.123	1
Ivns1abp	0.00123206	0.112323	0.246	0.154	1
Map1s	0.00124047	0.125211	0.161	0.09	1
Rrm2	0.00124611	-0.144456	0.28	0.394	1
Ndufb10	0.0012462	-0.182094	0.72	0.784	1
Capzb	0.00126515	-0.159809	0.942	0.949	1
Wsb1	0.00126576	0.134431	0.251	0.16	1
Ccl5	0.00127437	-0.389046	0.921	0.926	1
Timeless	0.00127598	-0.14694	0.09	0.154	1
Acaa1a	0.00127655	0.169905	0.38	0.281	1
Cnbp	0.00127866	-0.158906	0.925	0.91	1
Atp1a1	0.00129184	0.122554	0.365	0.263	1
Zmynd8	0.00129689	0.14685	0.175	0.103	1
Hsp90b1	0.00130171	-0.18359	0.898	0.926	1
Cd6	0.0013043	0.185857	0.585	0.48	1
Pa2g4	0.00131029	-0.218729	0.63	0.686	1
Sec62	0.00132139	0.172586	0.683	0.591	1
Lat2	0.00132282	-0.263248	0.34	0.413	1
Med9	0.00133257	0.118253	0.171	0.101	1
Cds2	0.00133894	0.129682	0.173	0.101	1
Lrwd1	0.00134169	-0.189957	0.203	0.285	1
Cst3	0.0013485	0.309229	0.687	0.645	1
Cdk2ap1	0.00136192	0.101394	0.119	0.06	1
Akip1	0.00136554	-0.196543	0.163	0.24	1
Pnpla8	0.00136883	0.0537619	0.106	0.049	1
Cdca3	0.00137088	-0.301639	0.248	0.333	1
Rb1cc1	0.00137959	0.141385	0.2	0.123	1
Specc1l	0.00138564	0.117206	0.113	0.055	1
Gm29243	0.00140977	0.109609	0.127	0.066	1
Atp5f1	0.00141854	-0.156389	0.875	0.879	1
Wdr82	0.00145306	0.180367	0.205	0.129	1
Ppp1r16b	0.00145681	0.175226	0.445	0.341	1
Npepl1	0.00146381	0.0977494	0.125	0.064	1
Arl8b	0.00146877	0.125813	0.194	0.117	1
Cnot7	0.00146999	0.144655	0.196	0.121	1
Nfkbia	0.00147334	0.19221	0.802	0.733	1
Plec	0.00147796	0.163077	0.468	0.368	1
Dnaja2	0.00148869	0.225005	0.543	0.452	1
Atp2c1	0.00149558	0.103645	0.1	0.047	1
Uqcr11	0.00150751	0.193439	0.676	0.598	1
Lcn4	0.00152363	0.156874	0.167	0.099	1
Fnbp4	0.00153451	0.0965631	0.238	0.152	1
Orai1	0.00153762	0.133823	0.163	0.094	1
Lrrc8d	0.00153792	0.118153	0.134	0.072	1
Chd1	0.00154166	0.133114	0.211	0.131	1
Gmcl1	0.00154206	0.1046	0.119	0.06	1
Mdh1	0.00156714	-0.185236	0.758	0.803	1
Cct8	0.00158056	-0.206395	0.595	0.645	1
Ckap2l	0.0015878	-0.259615	0.142	0.214	1
Triobp	0.00158973	0.1234	0.169	0.099	1
Kif11	0.00159229	-0.221692	0.234	0.318	1
Pet100	0.00159301	0.164616	0.363	0.267	1
Bcl10	0.00160636	0.170169	0.382	0.285	1
Dennd4c	0.00163388	0.119075	0.161	0.09	1
Eef1d	0.0016557	-0.14071	0.925	0.93	1
E4f1	0.00166634	0.144135	0.119	0.062	1
Pgam1	0.00169096	-0.233743	0.81	0.842	1
Mcm3	0.0017162	-0.218172	0.411	0.507	1
Rpl30	0.00171757	0.0924629	1	1	1
Tgif1	0.00172023	0.22191	0.42	0.314	1
Zfp62	0.00173131	0.116032	0.125	0.066	1
Secisbp2l	0.00173261	0.0792554	0.113	0.055	1
Iqgap2	0.00174737	0.150136	0.228	0.148	1
Gstm5	0.0017479	0.113609	0.102	0.049	1
Cntrl	0.00175585	-0.212003	0.514	0.573	1
Mepce	0.00175962	0.100351	0.115	0.057	1
Mcm5	0.00177041	-0.253909	0.378	0.464	1
Ccnb2	0.0017741	-0.198799	0.253	0.347	1
Ppp3r1	0.00180183	0.0809756	0.121	0.062	1
Fam78a	0.00182274	0.171191	0.167	0.099	1
Serpinb6a	0.00185824	0.265602	0.551	0.483	1
Fam126a	0.00186597	0.0775354	0.113	0.055	1
Ube2j1	0.00191781	0.150353	0.355	0.259	1
Entpd1	0.00193434	-0.229202	0.351	0.433	1
Bicd2	0.0019745	0.127607	0.14	0.078	1
Hist1h1b	0.00197586	-0.322745	0.353	0.452	1
Fuca1	0.00198136	-0.184649	0.255	0.341	1
Cd3g	0.00199098	-0.135047	0.994	0.994	1
Vps37a	0.00199418	0.0970659	0.215	0.133	1
Panx1	0.00200928	0.16199	0.309	0.218	1
Ppp2ca	0.002028	0.161492	0.292	0.203	1
Ube2z	0.00204224	0.105464	0.127	0.068	1
Pitpna	0.0020456	0.165741	0.271	0.187	1
Mapk3	0.00204744	-0.201646	0.294	0.372	1
Stk10	0.00207646	0.17532	0.428	0.331	1
Knl1	0.00207818	-0.197361	0.173	0.246	1
Tagln2	0.00207969	0.213211	0.948	0.887	1
Nfkbiz	0.00212283	0.394801	0.359	0.285	1
Bcl7b	0.00216998	0.121229	0.236	0.152	1
Mrpl24	0.00217264	0.1917	0.401	0.306	1
Mfap1b	0.00219906	0.0969492	0.177	0.105	1
Wdtc1	0.00220621	0.0896523	0.104	0.051	1
Rps4x	0.00220675	-0.0781401	1	1	1
Coro1b	0.00223559	-0.15732	0.587	0.669	1
Polg2	0.00223858	0.14086	0.123	0.066	1
Creld2	0.0022425	0.164426	0.309	0.224	1
Hypk	0.00226619	0.203818	0.248	0.175	1
Smarcc1	0.00228572	0.189266	0.296	0.214	1
Gsk3b	0.00228814	0.165635	0.315	0.228	1
Hopx	0.00230358	0.184867	0.549	0.444	1
Osbpl11	0.00231999	0.088455	0.129	0.07	1
Ubqln2	0.00232674	0.0783654	0.111	0.055	1
Gid4	0.00232889	0.0544625	0.134	0.072	1
Gpr171	0.00234344	0.16531	0.478	0.37	1
N4bp3	0.00234542	0.145351	0.127	0.07	1
Cwc25	0.00238278	0.132156	0.259	0.175	1
Chfr	0.00240213	-0.195225	0.296	0.374	1
Tfrc	0.0024027	-0.189036	0.117	0.181	1
Cacybp	0.00240782	0.180971	0.566	0.462	1
Tmem165	0.00243226	0.0818176	0.104	0.051	1
Birc5	0.00244407	-0.257327	0.294	0.384	1
Stat5a	0.00246388	0.118124	0.223	0.144	1
Helz	0.002465	0.106279	0.165	0.097	1
Rps20	0.00248607	-0.0947044	1	1	1
Gmeb1	0.00249286	0.0800757	0.18	0.107	1
Ier5	0.00249353	0.270547	0.466	0.384	1
Gnl3	0.00249645	0.180635	0.251	0.17	1
Cactin	0.00253699	0.0783642	0.169	0.099	1
Igkc	0.00254567	-0.274554	0.086	0.146	1
Dpm3	0.00254963	0.17451	0.639	0.536	1
Isg20	0.00255917	-0.296578	0.359	0.433	1
E330009J07Rik	0.00256481	0.138367	0.192	0.121	1
Slamf1	0.00257067	0.182931	0.257	0.175	1
Sp3	0.00258354	0.0961864	0.171	0.103	1
Ncoa2	0.00260842	0.175432	0.211	0.14	1
Ifi27	0.00261004	-0.21633	0.557	0.626	1
Rplp0	0.00261809	-0.0942327	1	1	1
Bet1l	0.00264137	0.163211	0.315	0.226	1
Ubr2	0.00267249	0.165693	0.209	0.136	1
Trim14	0.00267497	0.0845218	0.104	0.051	1
Rps6	0.0026783	-0.131246	0.983	0.988	1
Tcirg1	0.00268449	0.143443	0.236	0.156	1
Smc1a	0.00269452	-0.161725	0.534	0.632	1
Wipf2	0.00270874	0.134053	0.113	0.06	1
Ankrd37	0.00271507	-0.186402	0.267	0.351	1
Igbp1	0.00272337	0.145001	0.349	0.253	1
Ppa1	0.00273297	-0.202736	0.278	0.351	1
Tnfrsf18	0.00274473	-0.191686	0.806	0.858	1
Rabep1	0.00281421	0.0948056	0.106	0.053	1
Rab8b	0.00283401	0.131631	0.388	0.304	1
Ssb	0.0028355	-0.177934	0.57	0.634	1
Tbl1xr1	0.00297699	0.110628	0.234	0.154	1
Mcmbp	0.00301449	0.0849826	0.142	0.08	1
Emp1	0.00303488	0.142022	0.121	0.066	1
Chchd2	0.00304933	0.121984	0.948	0.951	1
Ddx39b	0.00305334	-0.176362	0.626	0.706	1
Ddx20	0.00306145	0.0785171	0.121	0.064	1
Osgin1	0.00306975	-0.147313	0.056	0.107	1
Rbis	0.00308941	0.146369	0.608	0.522	1
Rdx	0.00310898	0.170207	0.336	0.248	1
Klrc1	0.0031281	0.24574	0.891	0.842	1
Aim2	0.00313377	0.183865	0.288	0.209	1
Fam111a	0.00317152	0.126898	0.19	0.121	1
Dnajc15	0.00317806	0.162991	0.745	0.667	1
Camk1d	0.00322642	0.107286	0.104	0.053	1
Ap2a2	0.00326063	0.100596	0.15	0.088	1
Kansl1	0.00327357	0.0832841	0.23	0.152	1
Rplp2	0.00327682	0.0957629	1	1	1
Elavl1	0.00327753	0.0596298	0.142	0.08	1
Adam19	0.00332813	-0.244154	0.338	0.413	1
Tbcc	0.0033349	0.0920446	0.213	0.138	1
Hsd11b1	0.00333568	-0.176698	0.253	0.333	1
Ndufs5	0.00335225	-0.186999	0.574	0.643	1
Gimap5	0.00336569	-0.283063	0.557	0.602	1
Cenpe	0.00337049	-0.215129	0.2	0.277	1
Tomm6	0.00339728	-0.133291	0.896	0.903	1
Tuba1b	0.00344757	-0.190211	0.691	0.754	1
Rnf10	0.00347948	0.114844	0.244	0.164	1
Tmem127	0.00348013	0.128389	0.138	0.078	1
Ccr5	0.00349537	-0.252609	0.392	0.46	1
Cenpx	0.00352356	-0.202059	0.53	0.589	1
Usp25	0.00354999	0.108125	0.232	0.154	1
Hps4	0.00355491	0.100413	0.148	0.086	1
S100a11	0.00356553	-0.169931	0.956	0.986	1
Nup85	0.00356745	-0.166862	0.18	0.253	1
Tmem126a	0.00358618	-0.193625	0.363	0.437	1
Rtca	0.00359993	-0.167208	0.2	0.273	1
Ebpl	0.00362517	0.145155	0.286	0.201	1
Becn1	0.00364434	-0.231707	0.37	0.435	1
Ms4a4a	0.0036559	-0.207263	0.098	0.156	1
Psmd13	0.00367436	-0.17533	0.585	0.645	1
Asnsd1	0.00372195	0.157214	0.29	0.205	1
Snrpb	0.00372657	-0.15279	0.785	0.815	1
Cd48	0.00372957	0.178035	0.67	0.579	1
Capza1	0.00376436	-0.135321	0.764	0.823	1
Klhl9	0.00376798	0.0941406	0.106	0.055	1
Rab21	0.00379353	0.108	0.115	0.062	1
Selenow	0.003845	-0.174166	0.912	0.928	1
Noc2l	0.00384737	0.131082	0.244	0.166	1
Rbm5	0.00387049	0.155708	0.349	0.259	1
Sptbn1	0.00389809	0.138386	0.372	0.281	1
Trgv2	0.00390842	0.236781	0.257	0.183	1
Ctsz	0.0039315	0.15242	0.196	0.129	1
Slc17a6	0.00395229	-0.387894	0.238	0.3	1
Tent2	0.00398293	0.111702	0.186	0.117	1
Ssh2	0.00399168	0.086451	0.167	0.103	1
Mier1	0.00399733	0.196504	0.42	0.335	1
Prkcd	0.00400111	0.0938922	0.138	0.078	1
Kat2a	0.00400543	0.076132	0.121	0.066	1
Zap70	0.00402918	-0.202635	0.749	0.756	1
Ube2v1	0.00409456	-0.154313	0.724	0.774	1
Gspt1	0.00411459	-0.183547	0.332	0.411	1
Dok2	0.0041169	0.151157	0.428	0.337	1
Esd	0.0041194	-0.187536	0.658	0.725	1
Zfp622	0.00412264	0.207562	0.342	0.273	1
Zbtb7a	0.0041656	0.0809039	0.284	0.197	1
Fbxo3	0.00419644	-0.14911	0.127	0.191	1
Snrpg	0.00420054	0.170233	0.937	0.922	1
Sde2	0.00420494	0.134664	0.378	0.279	1
Sar1b	0.00426388	-0.192538	0.342	0.417	1
Cdkn2c	0.0042817	-0.187668	0.211	0.279	1
Sidt1	0.00429392	0.161617	0.104	0.055	1
Wdr83os	0.00430712	-0.179901	0.601	0.684	1
Rpl5	0.00432485	-0.119657	0.983	0.979	1
Rfx1	0.00433969	0.100587	0.132	0.074	1
Cdca2	0.00437472	-0.122444	0.144	0.211	1
Mbp	0.00437667	0.130164	0.205	0.136	1
Rpl6	0.00439774	0.0959775	0.998	1	1
Ddb2	0.00447889	-0.130509	0.069	0.121	1
Lasp1	0.00450915	0.148022	0.545	0.439	1
Rbm39	0.004515	-0.136327	0.914	0.945	1
Fcer1g	0.00452267	-0.691238	0.207	0.269	1
Tlnrd1	0.00453095	0.0822121	0.1	0.051	1
Tex261	0.00468248	0.182056	0.365	0.281	1
Casp3	0.00476656	-0.215992	0.578	0.649	1
Zc3h4	0.00486589	-0.148809	0.094	0.152	1
Arpc5	0.00491601	-0.177083	0.833	0.875	1
Pip5k1c	0.00493202	0.0933032	0.102	0.053	1
Zranb2	0.00493758	-0.217273	0.34	0.407	1
Sfr1	0.00495683	0.183345	0.62	0.534	1
Shmt2	0.00495835	-0.191367	0.246	0.32	1
Selenom	0.00496259	0.105018	0.102	0.053	1
Sema4d	0.00497497	0.136492	0.518	0.425	1
Hnrnpll	0.00503859	0.135048	0.255	0.179	1
Smarcad1	0.0050608	0.110672	0.161	0.099	1
Mxi1	0.00506315	0.163179	0.211	0.144	1
2510002D24Rik	0.00510436	-0.155096	0.127	0.189	1
Rpl9	0.00512795	-0.0783743	1	1	1
Chaf1a	0.00516716	0.0771932	0.144	0.084	1
Ninj1	0.00518032	0.178775	0.217	0.15	1
Atad2b	0.00519486	0.0884447	0.111	0.06	1
Tspan31	0.00524755	0.113756	0.355	0.261	1
Ppp1r3b	0.0052499	-0.288775	0.157	0.218	1
Ptpn1	0.00530825	0.143809	0.601	0.499	1
Trappc6a	0.00531527	-0.230208	0.413	0.478	1
Slc16a11	0.00541869	0.136385	0.121	0.068	1
Rsrc2	0.00541877	-0.193254	0.409	0.468	1
Slc16a3	0.00542716	-0.261602	0.317	0.392	1
Srsf2	0.00545602	-0.202338	0.641	0.698	1
Rfc2	0.00546065	-0.159888	0.451	0.54	1
Ccna2	0.00547828	0.305444	0.238	0.177	1
Csnk1a1	0.00550103	0.187428	0.691	0.622	1
Gabarapl2	0.0055194	0.167404	0.795	0.702	1
Aars	0.0055578	-0.252797	0.267	0.329	1
Zfp36	0.00565121	-0.271024	0.395	0.454	1
Spidr	0.00565575	-0.0783162	0.056	0.105	1
Fam3c	0.00567207	0.0863047	0.242	0.164	1
Nudt2	0.00567611	-0.153788	0.144	0.205	1
Atp6v1e1	0.00568827	0.156097	0.436	0.351	1
Plgrkt	0.00570629	-0.184469	0.415	0.483	1
Nars2	0.00573209	-0.127273	0.061	0.109	1
Trim27	0.00583224	0.0945569	0.15	0.09	1
Ubxn11	0.0058339	0.120657	0.117	0.066	1
Stub1	0.00593601	0.180755	0.463	0.384	1
Mtdh	0.00595943	0.172786	0.58	0.495	1
Mgst3	0.005984	0.0799908	0.117	0.066	1
Smim27	0.0059873	0.119946	0.157	0.097	1
Rpl11	0.0060251	-0.0709138	1	1	1
Bub3	0.00603549	-0.189767	0.499	0.563	1
Orc4	0.0060426	0.128138	0.177	0.113	1
Cct7	0.00608666	-0.13284	0.797	0.83	1
Mcm7	0.00611785	-0.169799	0.357	0.437	1
Dstn	0.00618126	0.123308	0.196	0.129	1
Srrt	0.00631756	0.142495	0.37	0.283	1
Ccnc	0.00632932	0.139488	0.19	0.123	1
Mrpl18	0.0063305	-0.173336	0.566	0.628	1
Fos	0.00634224	-0.359195	0.121	0.183	1
Tpgs2	0.00635887	0.0872807	0.115	0.064	1
Tpm3	0.00636993	-0.127505	0.891	0.912	1
Cnpy2	0.00643434	-0.130895	0.198	0.269	1
Cdkn1a	0.00653122	-0.274601	0.407	0.491	1
Ubash3b	0.0065548	-0.197948	0.347	0.419	1
Med20	0.00660149	0.0890557	0.102	0.055	1
Litaf	0.00662408	-0.190721	0.768	0.809	1
Rab10os	0.0066326	0.127439	0.23	0.158	1
Tgtp2	0.00664727	0.276072	0.121	0.072	1
Ndufb5	0.00665435	-0.152192	0.724	0.772	1
St13	0.00665526	0.1334	0.463	0.374	1
Phka2	0.00665731	-0.0853103	0.054	0.101	1
Spcs3	0.00667881	-0.178632	0.284	0.347	1
Sdhd	0.00671412	0.110454	0.468	0.378	1
Rbx1	0.00679125	-0.146144	0.781	0.825	1
Tff1	0.00679727	0.170417	0.119	0.07	1
Ntan1	0.00680818	-0.165109	0.518	0.573	1
Rdm1	0.00680974	-0.19134	0.194	0.261	1
Lrmp	0.00682107	-0.232355	0.351	0.413	1
Pmf1	0.00683959	-0.200867	0.246	0.308	1
Stat6	0.00683995	0.150429	0.286	0.211	1
Nrbf2	0.00692326	0.0942549	0.271	0.191	1
Npm1	0.00692467	-0.14065	0.946	0.936	1
Ccdc61	0.00699468	-0.112556	0.056	0.103	1
Metrnl	0.00701277	0.154603	0.248	0.179	1
Ube2c	0.00701452	-0.4156	0.313	0.388	1
Tsg101	0.00704107	0.131958	0.284	0.207	1
Mthfd2	0.00706204	-0.303202	0.438	0.493	1
Eed	0.00706302	0.151641	0.29	0.222	1
Rpl35a	0.00708085	0.0865519	1	1	1
Raf1	0.00708674	0.0654447	0.213	0.142	1
Thoc3	0.00711647	0.147817	0.257	0.183	1
Lxn	0.00713215	0.081231	0.228	0.156	1
Naxd	0.00715947	0.0956844	0.223	0.15	1
Nip7	0.00717215	0.144186	0.294	0.218	1
Fdps	0.00718962	-0.197815	0.367	0.45	1
Tpra1	0.00726443	0.0860912	0.121	0.07	1
Usp36	0.00727166	0.129396	0.142	0.086	1
Cd226	0.00734429	0.174651	0.359	0.279	1
Decr1	0.00734868	-0.0982654	0.058	0.105	1
Adgrg1	0.00737893	-0.190226	0.086	0.136	1
Cbx1	0.00740294	-0.211664	0.39	0.452	1
Tprgl	0.0074147	0.0817942	0.119	0.068	1
Hist2h2aa1	0.00756976	0.104364	0.104	0.057	1
Tada1	0.00759582	0.0897602	0.186	0.121	1
Supt4a	0.00759953	0.206958	0.681	0.649	1
Zfand2a	0.00763685	0.131948	0.115	0.066	1
Stk11	0.00764736	0.111863	0.29	0.211	1
Gpr132	0.00764998	0.260936	0.361	0.283	1
Anxa5	0.00768051	0.129016	0.585	0.47	1
Mynn	0.00771909	0.100951	0.14	0.086	1
Ifnar2	0.00781325	0.150317	0.317	0.244	1
Vdac1	0.00788843	-0.191231	0.509	0.569	1
Itgav	0.00789273	0.104001	0.238	0.162	1
Zgpat	0.00794046	0.102451	0.549	0.439	1
Trpc4ap	0.0079448	0.0624776	0.106	0.057	1
Gpcpd1	0.00794984	0.100922	0.267	0.189	1
Timm50	0.00803494	0.132048	0.361	0.283	1
Ech1	0.00807122	-0.18276	0.708	0.747	1
H2-Q6	0.00807329	0.206234	0.802	0.745	1
Slc25a11	0.00814773	-0.169014	0.472	0.53	1
Ncoa4	0.0081514	0.0917501	0.177	0.115	1
Nucb1	0.00820796	-0.210369	0.47	0.546	1
Apobec3	0.00824099	-0.193383	0.63	0.655	1
Cep55	0.0082464	-0.187056	0.175	0.238	1
Mrps34	0.00829416	0.11734	0.399	0.316	1
Mcm6	0.00830013	-0.198312	0.507	0.577	1
Gna13	0.0083079	0.199565	0.344	0.269	1
Dcaf1	0.00832488	-0.123426	0.084	0.138	1
Fam120b	0.00836073	0.112774	0.163	0.105	1
Cisd1	0.00836587	-0.177233	0.376	0.444	1
Hbp1	0.00837802	0.150206	0.209	0.144	1
Slc25a4	0.00844497	0.165666	0.651	0.589	1
Apip	0.00846433	-0.129646	0.138	0.197	1
Mbd3	0.00849589	0.100295	0.129	0.078	1
Cltb	0.00850302	0.0974057	0.23	0.16	1
Rps19bp1	0.00852292	0.0849848	0.228	0.154	1
Tacc1	0.00853282	-0.204512	0.365	0.423	1
Slc25a30	0.00861902	0.0770365	0.113	0.064	1
Prdm2	0.00870669	0.106867	0.138	0.084	1
Rtl8b	0.00874782	0.0928447	0.144	0.09	1
Afmid	0.00876707	-0.127082	0.138	0.199	1
Btf3	0.00880977	-0.0898567	0.973	0.975	1
Xlr4b	0.00882337	0.0820036	0.152	0.094	1
Eif1	0.00887011	-0.117372	1	0.998	1
Map2k2	0.00889037	0.101664	0.184	0.121	1
Med11	0.0089148	0.114172	0.305	0.228	1
Tmbim6	0.00896504	-0.115485	0.908	0.903	1
Erp29	0.00898696	-0.172754	0.601	0.647	1
Isg15	0.00900464	-0.332935	0.28	0.353	1
Rack1	0.0090821	-0.0922828	0.994	0.994	1
Uba2	0.00909078	-0.14444	0.415	0.487	1
Atp5e	0.00910964	0.11472	0.99	0.988	1
Hmgb2	0.00911315	-0.253819	0.85	0.846	1
Ginm1	0.00916535	0.0840736	0.282	0.201	1
Arsb	0.00919053	-0.290303	0.378	0.433	1
Nup153	0.00926912	0.11257	0.167	0.107	1
Raph1	0.00935717	0.0475116	0.102	0.055	1
Hmmr	0.00936059	-0.168933	0.15	0.211	1
Mlf1	0.00939464	0.0739814	0.115	0.066	1
Ube2d3	0.00940276	0.144098	0.889	0.825	1
Actl6a	0.00941218	-0.18603	0.313	0.376	1
Tagap	0.00942749	0.224184	0.28	0.209	1
Prc1	0.00957505	-0.169762	0.219	0.292	1
Xaf1	0.00957943	-0.129488	0.134	0.195	1
Cd99l2	0.00971127	0.11182	0.123	0.074	1
Plk4	0.00983193	-0.155185	0.219	0.283	1
Tcof1	0.00986265	-0.188262	0.347	0.425	1
Dpp4	0.00991866	0.0873194	0.182	0.119	1
Lsm14a	0.00992938	0.0929813	0.146	0.092	1
Erlec1	0.00997144	0.112471	0.167	0.109	1
Rad51ap1	0.00998891	-0.19112	0.182	0.238	1
Txnrd1	0.0100715	0.085833	0.194	0.129	1
Stk26	0.0101502	-0.203007	0.284	0.343	1
Calhm6	0.0101606	0.187566	0.159	0.105	1
Napsa	0.0101778	0.093858	0.284	0.203	1
Spata2	0.0102156	0.0858825	0.129	0.078	1
Taok1	0.0102672	0.0870949	0.129	0.078	1
Ccr7	0.0102679	0.445946	0.142	0.09	1
Rac1	0.01028	0.117101	0.395	0.31	1
Mgat1	0.0103143	0.0817915	0.159	0.103	1
Map3k11	0.0103531	0.094285	0.152	0.097	1
Nme1	0.0103549	-0.172384	0.695	0.745	1
Rmnd5b	0.0103574	0.134663	0.336	0.257	1
Prdx2	0.0104521	-0.191293	0.635	0.686	1
Tmem242	0.0105053	-0.165044	0.2	0.263	1
Aarsd1	0.0105164	-0.178826	0.347	0.413	1
Nfkb1	0.0105335	0.132885	0.234	0.164	1
Ei24	0.0105389	0.0852582	0.102	0.057	1
Ndufs3	0.0105965	-0.155628	0.459	0.538	1
Rbbp7	0.0106301	-0.191004	0.551	0.618	1
Edem1	0.0106414	0.115972	0.434	0.355	1
Map3k14	0.0106679	-0.0912314	0.077	0.129	1
Ilf2	0.010706	-0.147537	0.351	0.417	1
Rel	0.0107306	0.165136	0.42	0.347	1
Klf10	0.0108099	0.111467	0.198	0.138	1
Pole4	0.0110204	-0.183798	0.597	0.655	1
Nudt16	0.0110667	0.0894091	0.184	0.121	1
Vat1	0.011105	0.0948297	0.104	0.06	1
Atp2a3	0.0111175	0.150907	0.192	0.131	1
Agpat4	0.0111379	0.139204	0.307	0.234	1
Triap1	0.0112819	0.0687168	0.225	0.156	1
H2afv	0.0113273	0.272044	0.61	0.532	1
Scaf8	0.0114614	0.077707	0.129	0.078	1
Gmps	0.0114632	-0.144555	0.269	0.343	1
Birc3	0.0114935	0.126713	0.257	0.187	1
Trbc2	0.0115468	0.0922899	0.754	0.686	1
Mri1	0.0117594	0.0833021	0.271	0.193	1
Adgre5	0.0117871	0.246765	0.572	0.513	1
mt-Nd5	0.0118466	0.16038	0.683	0.624	1
Eif4b	0.0118699	-0.173229	0.616	0.68	1
Gnai2	0.0119828	0.144692	0.76	0.704	1
Jun	0.0120148	-0.293749	0.432	0.497	1
Gm26532	0.0120236	-0.29506	0.294	0.349	1
Cux1	0.0120268	-0.132659	0.142	0.199	1
Tspan14	0.0120901	0.0753926	0.165	0.107	1
Fnbp1	0.0120915	0.119692	0.459	0.372	1
Uhrf1bp1l	0.0121024	0.0911411	0.159	0.103	1
Sgpl1	0.0121342	0.0595201	0.117	0.068	1
Ube2t	0.0121508	-0.184204	0.157	0.209	1
Bora	0.0121652	-0.135318	0.098	0.148	1
Dhx15	0.0121773	0.151778	0.411	0.341	1
Arhgef1	0.0123835	0.13686	0.741	0.694	1
Cox18	0.012475	0.0831467	0.152	0.099	1
Rhog	0.0124819	0.166072	0.777	0.713	1
Nt5c	0.0125405	0.13274	0.582	0.478	1
Apol7e	0.0125427	0.137439	0.209	0.15	1
Sec23b	0.0126346	0.151451	0.273	0.205	1
Slain2	0.0128179	0.0902246	0.177	0.117	1
Ndufa13	0.0128214	-0.107372	0.939	0.943	1
Rpl22	0.0129518	0.0849574	0.996	0.996	1
Gm42418	0.013036	0.150372	0.998	0.998	1
Tbl1x	0.0130394	0.112348	0.211	0.148	1
Actr3	0.0130578	-0.142546	0.9	0.928	1
Cbfb	0.0130928	0.110279	0.261	0.187	1
Smchd1	0.0130984	0.156511	0.336	0.261	1
Rbm27	0.0131244	0.115759	0.296	0.218	1
Ubxn2a	0.0131366	0.0619788	0.113	0.066	1
Fen1	0.0131645	-0.13011	0.282	0.353	1
Ttc17	0.013227	0.099668	0.102	0.06	1
Commd4	0.013234	0.109467	0.43	0.347	1
Mfsd1	0.0133137	0.110973	0.221	0.158	1
Impa2	0.0133768	0.122604	0.518	0.423	1
Cdca8	0.0135103	-0.224486	0.286	0.357	1
Dpp9	0.0135641	0.0984179	0.219	0.154	1
Hmgn2	0.0137058	-0.16113	0.637	0.688	1
Hist1h1c	0.0137126	-0.235179	0.47	0.544	1
Haus8	0.0137128	0.099781	0.219	0.154	1
Psma2	0.013783	-0.131263	0.833	0.848	1
Mrps15	0.0138885	-0.152044	0.438	0.495	1
Incenp	0.013976	-0.223955	0.365	0.433	1
Setbp1	0.0139875	-0.0921738	0.063	0.107	1
Crip2	0.0140332	0.123097	0.111	0.066	1
Tpd52l2	0.0141001	0.165718	0.338	0.265	1
Ttc9c	0.0141736	-0.139522	0.115	0.166	1
Hvcn1	0.0141919	0.0775019	0.15	0.097	1
Cnppd1	0.0142048	0.1556	0.38	0.306	1
Wrap73	0.0142481	0.0646398	0.132	0.08	1
2310061I04Rik	0.0142993	0.11853	0.175	0.119	1
Lamc1	0.0142997	0.0908813	0.138	0.086	1
Vps16	0.0143152	0.0651196	0.251	0.185	1
Dkkl1	0.0144388	0.0615703	0.148	0.094	1
Chaf1b	0.0144706	-0.154077	0.18	0.238	1
Plaat3	0.0145259	-0.14946	0.672	0.708	1
Cox5b	0.0145615	-0.119477	0.948	0.963	1
Emc8	0.0145751	0.13665	0.326	0.257	1
Mlf2	0.014733	0.170312	0.653	0.6	1
Phf20l1	0.0147978	0.107854	0.23	0.164	1
S100a13	0.0148743	0.121138	0.806	0.778	1
Ahnak	0.0149031	0.137999	0.889	0.858	1
Tmem59	0.0150025	0.135871	0.507	0.413	1
Tap1	0.0150175	-0.198867	0.689	0.713	1
Clspn	0.0150346	-0.159726	0.211	0.275	1
Tecpr1	0.0150619	0.104572	0.303	0.226	1
Mrpl15	0.0150789	-0.171077	0.363	0.421	1
Ccdc32	0.0151324	0.126051	0.167	0.113	1
Canx	0.0151703	-0.153059	0.557	0.616	1
Ubqln1	0.0152939	0.105605	0.125	0.078	1
Zdhhc21	0.015329	0.0482715	0.134	0.082	1
Wdhd1	0.0153715	-0.114162	0.088	0.136	1
Crtam	0.0154247	0.154322	0.115	0.07	1
Mettl14	0.0154451	0.0892373	0.104	0.062	1
Mob1a	0.0155192	0.107828	0.278	0.207	1
Ubac2	0.0155722	0.172562	0.374	0.3	1
Vopp1	0.0156089	0.132884	0.167	0.115	1
Nedd9	0.0156458	-0.19016	0.572	0.604	1
Bsg	0.0157457	-0.170827	0.768	0.817	1
Bud31	0.0157619	0.0907464	0.353	0.269	1
Rpl35	0.0157662	0.0798013	1	1	1
Sfswap	0.0157821	0.0602871	0.205	0.14	1
Adora2a	0.015796	0.143444	0.29	0.222	1
S100a6	0.0159046	-0.158537	0.962	0.971	1
Cyld	0.0159443	-0.165134	0.257	0.322	1
mt-Nd4	0.0160337	0.207952	0.706	0.678	1
Plekha5	0.016224	0.0874818	0.111	0.066	1
Srsf6	0.0163102	0.112027	0.161	0.109	1
S1pr4	0.0163251	0.11408	0.324	0.248	1
Nsmce4a	0.0163643	0.0275025	0.125	0.076	1
Cblb	0.0163723	-0.232753	0.658	0.688	1
Cmc1	0.016488	-0.134907	0.367	0.439	1
Wbp2	0.0164956	-0.135927	0.372	0.444	1
Nek9	0.0165567	0.0593592	0.1	0.057	1
Polr2a	0.0166716	-0.14535	0.495	0.554	1
Ncl	0.0166852	-0.148156	0.856	0.846	1
1810037I17Rik	0.0167969	-0.129001	0.787	0.84	1
Afg3l2	0.0168239	0.0894456	0.117	0.072	1
Ikzf3	0.0169819	-0.14828	0.294	0.361	1
Cyth1	0.0170262	0.12275	0.132	0.084	1
4930523C07Rik	0.0170997	0.277785	0.551	0.497	1
Ptp4a2	0.0171262	0.109391	0.658	0.587	1
Mob3a	0.0171861	0.111528	0.332	0.259	1
Rpl36a	0.01723	0.117058	0.998	0.979	1
Strip1	0.0173782	0.113777	0.136	0.088	1
Cep350	0.0173853	0.12642	0.177	0.121	1
Lamtor4	0.0174599	-0.186334	0.545	0.602	1
Cxcr3	0.0174883	0.159239	0.165	0.113	1
Tor3a	0.0174966	0.075069	0.123	0.076	1
Snw1	0.0175116	-0.141178	0.397	0.468	1
Runx2	0.017623	0.051452	0.438	0.341	1
Il4ra	0.0176554	0.118533	0.332	0.255	1
4932438A13Rik	0.0176652	-0.15495	0.228	0.296	1
Cks1b	0.017784	-0.267393	0.328	0.384	1
Sec24c	0.017963	0.117492	0.221	0.16	1
Prdx1	0.017971	-0.130697	0.812	0.846	1
Rasal3	0.0179815	0.162642	0.522	0.437	1
Tmem115	0.0180878	0.100168	0.207	0.146	1
Vapa	0.0181158	0.121226	0.261	0.195	1
Rps14	0.0181294	0.0871681	1	1	1
Swt1	0.0181454	0.148024	0.232	0.17	1
Rit1	0.0181971	0.110211	0.119	0.074	1
Pde3b	0.018201	0.101394	0.198	0.14	1
Fkbp2	0.0182388	-0.207431	0.426	0.476	1
Adamts10	0.0182585	0.0624014	0.221	0.156	1
Il21r	0.0182971	-0.216674	0.706	0.725	1
Snai3	0.0183354	0.0294141	0.111	0.066	1
Vgll4	0.0183686	-0.148995	0.618	0.674	1
Dusp11	0.0185124	0.164607	0.555	0.491	1
Hist1h1d	0.0185706	-0.0853581	0.286	0.355	1
Acadl	0.0185966	0.133904	0.43	0.363	1
Mt1	0.0186487	-0.123662	0.676	0.737	1
Csnk1d	0.018748	0.158944	0.42	0.341	1
Bag3	0.018819	0.176075	0.136	0.088	1
Xdh	0.0188802	0.0981637	0.182	0.125	1
Bak1	0.0189448	-0.158107	0.378	0.429	1
Aqr	0.0189864	0.099527	0.15	0.101	1
Sco2	0.01899	0.0877893	0.113	0.07	1
Cacul1	0.0191355	0.0318469	0.15	0.097	1
Icam1	0.0191721	0.239368	0.324	0.261	1
Ube2l3	0.0191736	-0.173525	0.618	0.653	1
Copb2	0.0192063	-0.168706	0.422	0.483	1
Atxn10	0.0192197	-0.168516	0.468	0.526	1
Lcp1	0.0192294	-0.0940465	0.987	0.992	1
Ostm1	0.0192419	0.0776355	0.138	0.088	1
Mki67	0.0192548	-0.186777	0.365	0.444	1
Mfsd14b	0.0192596	0.0322782	0.111	0.066	1
Nab1	0.0193945	-0.150479	0.198	0.253	1
Smim15	0.019445	0.0863423	0.24	0.181	1
Lck	0.0194457	-0.101712	0.954	0.961	1
H2-DMa	0.0194749	0.127995	0.146	0.099	1
Rabepk	0.0196286	-0.101285	0.154	0.214	1
Med29	0.0196633	0.0921959	0.213	0.152	1
Ccr2	0.019707	0.202398	0.307	0.246	1
Taf11	0.0198019	0.128525	0.253	0.193	1
Cdkn2d	0.0198884	0.154744	0.399	0.324	1
Pdcd7	0.0200119	0.0864928	0.132	0.084	1
Ewsr1	0.0200221	-0.168974	0.691	0.721	1
Eml3	0.0201196	0.0866448	0.184	0.127	1
Aurkb	0.0202396	-0.160116	0.219	0.279	1
Alcam	0.0202572	-0.198562	0.223	0.279	1
Rfc4	0.0203259	-0.151605	0.261	0.32	1
Flnb	0.0203821	-0.142836	0.102	0.15	1
Rfc5	0.0203844	-0.110525	0.228	0.292	1
Errfi1	0.0204373	0.112225	0.196	0.14	1
Traf2	0.0205229	0.148904	0.24	0.181	1
Trbc1	0.0205593	0.048656	0.299	0.218	1
Brd9	0.0206486	0.120437	0.244	0.185	1
Srsf4	0.020715	0.0862961	0.173	0.119	1
Arl5b	0.0207272	0.0994847	0.184	0.129	1
Tdg	0.0208296	0.106121	0.194	0.138	1
Ldb1	0.0208345	0.0589441	0.148	0.097	1
Grap2	0.0209081	0.137066	0.336	0.267	1
Tdp2	0.0209895	0.108991	0.184	0.129	1
Nudt21	0.0210018	-0.179257	0.643	0.68	1
Ctla2b	0.0210512	0.142291	0.322	0.257	1
Rnf13	0.0210519	0.0124722	0.228	0.16	1
Dnttip2	0.0211	0.101029	0.336	0.265	1
Pfkl	0.0212155	-0.171773	0.363	0.425	1
Actr10	0.0212887	-0.166997	0.53	0.569	1
Rmi1	0.0213309	0.102569	0.148	0.099	1
Calm1	0.0213504	-0.0955774	0.99	0.986	1
Srsf1	0.0213625	-0.135445	0.236	0.3	1
Cebpz	0.0214181	0.131234	0.342	0.265	1
Slc2a1	0.0214401	-0.223193	0.438	0.483	1
Mfsd5	0.0214728	0.0688444	0.169	0.115	1
Cdc25a	0.021477	0.0597134	0.127	0.08	1
Wls	0.0215035	0.0641317	0.217	0.154	1
Gmds	0.0215139	0.0904628	0.213	0.154	1
Plk1	0.0215808	-0.194821	0.142	0.191	1
Mocs2	0.0216076	-0.140213	0.148	0.199	1
Eif4e2	0.0217448	0.138124	0.585	0.499	1
Foxo1	0.0217768	0.137319	0.217	0.16	1
Snrnp25	0.0218077	-0.151245	0.282	0.335	1
Ggta1	0.0218341	0.102906	0.161	0.111	1
Rad51	0.0218539	-0.143028	0.2	0.257	1
Tmem109	0.0219082	0.132583	0.367	0.292	1
Gga1	0.0219231	0.0912572	0.211	0.15	1
Klrk1	0.0219445	0.194188	0.758	0.729	1
1110004F10Rik	0.0219958	-0.165626	0.463	0.509	1
Zdhhc18	0.0220524	0.0699218	0.221	0.16	1
Mapk14	0.0220989	0.0684548	0.142	0.092	1
Atp6v0d1	0.0221756	0.133069	0.428	0.355	1
Pabpc1	0.0221841	-0.0881486	0.987	0.984	1
Atp6v0e	0.0222342	-0.140259	0.758	0.797	1
Reep4	0.022331	-0.177881	0.225	0.279	1
Snx20	0.022386	0.0629321	0.284	0.214	1
Sntb1	0.0224013	0.0598701	0.109	0.066	1
Tra2a	0.0224736	-0.197248	0.357	0.409	1
Raly	0.0225224	0.131475	0.378	0.3	1
Cox6a1	0.0225502	-0.137592	0.848	0.873	1
Inpp4b	0.0229749	-0.183057	0.557	0.622	1
Chd7	0.0230107	0.184752	0.491	0.417	1
Ska1	0.0230163	-0.0918365	0.125	0.175	1
Nob1	0.0230703	0.0863866	0.225	0.162	1
Tnfsf9	0.0230723	0.177132	0.163	0.113	1
Rab14	0.023106	0.0842335	0.534	0.464	1
Psmb5	0.0231226	-0.103253	0.697	0.756	1
Aasdhppt	0.0232936	0.148453	0.209	0.158	1
Ddx5	0.023305	0.172968	0.929	0.912	1
Slc25a3	0.0234015	-0.102856	0.875	0.922	1
Ccm2	0.0234295	0.10914	0.2	0.144	1
Kifc1	0.0234747	-0.113384	0.15	0.203	1
Mrps6	0.0234926	0.195926	0.401	0.345	1
Fbxo38	0.0235832	0.0275877	0.154	0.103	1
Cyb5a	0.0236113	0.150448	0.468	0.396	1
Mrtfa	0.0236839	-0.164425	0.142	0.193	1
Lrrk1	0.0237032	-0.159388	0.248	0.306	1
Itk	0.0238452	0.181602	0.797	0.764	1
Nde1	0.0238604	-0.176235	0.288	0.337	1
Arl6ip1	0.0239929	-0.252906	0.927	0.934	1
Cdk6	0.0240593	-0.250225	0.459	0.505	1
Rbms1	0.024142	0.0980094	0.326	0.257	1
Ski	0.0242655	0.0436888	0.129	0.082	1
Morf4l2	0.0242842	0.104883	0.363	0.287	1
Kmt5c	0.0242968	0.0305598	0.117	0.072	1
Ube2n	0.0243483	-0.137657	0.57	0.624	1
Vdac3	0.0243558	-0.107073	0.466	0.522	1
Pnrc1	0.0244038	0.165242	0.894	0.873	1
Zbtb21	0.0244892	0.111146	0.1	0.062	1
Rab2a	0.0244948	0.0903366	0.175	0.123	1
Txn2	0.0247358	-0.107938	0.595	0.649	1
Ndufa4	0.0248804	-0.10779	0.737	0.78	1
Sirt7	0.024947	0.101436	0.311	0.238	1
Cpox	0.0251775	0.087335	0.129	0.086	1
Babam1	0.0253022	-0.158849	0.351	0.394	1
Itih5	0.0254898	-0.155322	0.148	0.195	1
Spr	0.0255021	0.116697	0.186	0.136	1
Fdx2	0.0255359	0.0996594	0.34	0.267	1
Msra	0.0255823	-0.110185	0.075	0.115	1
Tubb4b	0.0256413	-0.228139	0.67	0.702	1
Uspl1	0.0256498	0.0744455	0.144	0.097	1
Cant1	0.0256508	0.0835799	0.142	0.094	1
Spc25	0.0257541	-0.172359	0.171	0.22	1
Epb41l4aos	0.0257611	0.166777	0.192	0.142	1
Mms22l	0.0257651	0.0749397	0.177	0.123	1
Phf6	0.0258104	-0.12859	0.205	0.257	1
Cdk5rap3	0.0258682	0.111192	0.242	0.183	1
Pml	0.0259995	-0.145456	0.129	0.181	1
Snx6	0.0260655	-0.151966	0.292	0.351	1
Ap3d1	0.0261088	0.154694	0.207	0.152	1
Uhrf2	0.0261236	0.171407	0.401	0.337	1
Smad7	0.0261954	0.0730543	0.234	0.172	1
Esco2	0.0265717	-0.145282	0.14	0.189	1
Commd6	0.0266946	0.111596	0.28	0.218	1
Uso1	0.0267446	0.0743423	0.196	0.138	1
Nup50	0.0267525	0.121991	0.342	0.273	1
Rce1	0.0267648	0.0748823	0.234	0.172	1
Lcp2	0.0267866	0.134406	0.612	0.544	1
Hipk1	0.0268486	0.139146	0.173	0.123	1
Slfn1	0.0269056	0.130289	0.219	0.162	1
Arpc3	0.0269494	-0.108637	0.944	0.959	1
Kif18a	0.0270842	-0.0980527	0.075	0.115	1
Rnps1	0.0271296	-0.165521	0.463	0.517	1
Psph	0.0271526	-0.143123	0.286	0.335	1
Ahsa1	0.0272434	0.120381	0.499	0.421	1
Fam129a	0.027306	0.110752	0.265	0.201	1
Mctp2	0.0273763	-0.162675	0.134	0.181	1
Ing5	0.0274101	0.0352379	0.215	0.154	1
Il12rb2	0.0274392	0.0818334	0.493	0.409	1
Dctn3	0.0275357	-0.129625	0.689	0.739	1
Setx	0.02759	0.103299	0.263	0.203	1
Wipf1	0.0276793	-0.153159	0.516	0.559	1
Ankrd13a	0.0277356	0.0443285	0.104	0.064	1
Ddx39	0.0278426	-0.193329	0.53	0.559	1
Ppp4r3a	0.0278865	0.188432	0.232	0.181	1
Uchl5	0.0279677	-0.119146	0.309	0.374	1
Ppie	0.0279718	-0.175413	0.278	0.324	1
Phf23	0.0281352	0.0861448	0.152	0.105	1
Psd4	0.028189	0.0771821	0.271	0.203	1
Cd38	0.0282224	-0.174631	0.196	0.248	1
Fam189b	0.0284203	0.123341	0.234	0.177	1
Psenen	0.0284267	0.103005	0.693	0.616	1
Otulin	0.0284411	0.0447324	0.144	0.094	1
Scarb2	0.0285165	0.107512	0.213	0.156	1
Gpx4	0.0286473	-0.168089	0.846	0.873	1
Ufd1	0.0287398	-0.105682	0.265	0.32	1
Srp72	0.0287673	-0.140013	0.486	0.536	1
Capns1	0.0287795	-0.139277	0.777	0.774	1
Txn1	0.0287845	-0.106628	0.868	0.883	1
Dtl	0.0289756	-0.156918	0.18	0.228	1
Lpin2	0.0289879	0.0977845	0.205	0.152	1
Arhgap1	0.0290013	0.0526695	0.175	0.121	1
Pspc1	0.0290034	0.104371	0.225	0.166	1
Junb	0.029059	-0.277576	0.95	0.936	1
Mpp1	0.0291716	-0.0955187	0.084	0.125	1
Lsm6	0.0292056	-0.140879	0.511	0.559	1
Vamp4	0.029319	0.1049	0.363	0.294	1
Tpt1	0.0293384	-0.0749549	1	1	1
Zbp1	0.0293396	-0.150313	0.378	0.435	1
Cdc45	0.0293655	-0.155438	0.146	0.191	1
Map3k1	0.0294097	0.0594608	0.159	0.109	1
Hist1h2bb	0.0294887	-0.0749739	0.094	0.138	1
Slc5a3	0.0296403	0.0837726	0.123	0.08	1
Psmb9	0.0297328	-0.137162	0.846	0.85	1
Arhgef7	0.0297408	0.0646435	0.119	0.076	1
Ddt	0.02975	-0.153982	0.463	0.507	1
Abcb9	0.0299348	-0.143022	0.484	0.53	1
Camk2n1	0.0299794	0.14024	0.265	0.209	1
Fbxo42	0.0300903	0.0708109	0.157	0.107	1
Pom121	0.0302266	0.0725804	0.113	0.072	1
Smarca2	0.0304216	0.0944974	0.182	0.129	1
Pdpk1	0.0304364	0.0950417	0.232	0.17	1
Exosc8	0.0304417	-0.156152	0.436	0.499	1
Psma4	0.0304617	-0.165202	0.578	0.616	1
Ift20	0.0305257	0.0889213	0.428	0.351	1
Mcm4	0.0305942	-0.100135	0.386	0.468	1
H2-T23	0.030735	-0.164476	0.587	0.641	1
Ufl1	0.0308524	0.0728104	0.134	0.088	1
Tfip11	0.0309229	0.0785297	0.221	0.162	1
Gse1	0.0309459	0.0640988	0.117	0.074	1
Immt	0.0311155	-0.13888	0.296	0.347	1
Bola1	0.0311214	0.0730798	0.159	0.109	1
Sumo3	0.0311548	-0.130583	0.188	0.238	1
Zfp932	0.031227	0.0600641	0.1	0.062	1
Rchy1	0.0313724	0.0983957	0.413	0.349	1
Arhgef3	0.0316722	0.115418	0.169	0.121	1
Mrpl54	0.0318123	-0.113319	0.63	0.694	1
Timm17b	0.0318621	-0.141369	0.459	0.509	1
Pbrm1	0.0318936	0.090984	0.324	0.259	1
Sap30bp	0.0319747	0.103228	0.246	0.187	1
Oxct1	0.0320203	0.15567	0.432	0.374	1
Rsbn1	0.0320952	-0.164361	0.257	0.31	1
Hccs	0.0321529	0.0799296	0.175	0.125	1
Btg2	0.032404	-0.164171	0.781	0.834	1
Cd8b1	0.0324246	-0.0849462	0.994	0.959	1
Rabgap1l	0.0324711	-0.15928	0.491	0.54	1
Klf6	0.0326572	-0.171204	0.735	0.774	1
Impdh2	0.032664	-0.141479	0.499	0.546	1
Mthfd1l	0.0327026	-0.153843	0.184	0.232	1
Morf4l1	0.0327594	-0.105731	0.852	0.854	1
Banp	0.0328367	0.0903501	0.104	0.066	1
Zbtb8os	0.0328669	-0.123755	0.347	0.409	1
Blm	0.0328961	-0.0734366	0.086	0.127	1
Gid8	0.0329903	0.0701785	0.234	0.17	1
Pten	0.0332323	0.0521681	0.213	0.154	1
Msh6	0.0333045	0.0567596	0.119	0.078	1
Dbi	0.0333659	-0.114244	0.695	0.745	1
Setd2	0.0334473	0.127778	0.169	0.121	1
Eloa	0.0334543	0.125581	0.259	0.199	1
Psmb6	0.0336133	-0.105994	0.749	0.784	1
Mrpl28	0.0340032	-0.148487	0.34	0.392	1
Pkp3	0.0340108	0.0914917	0.557	0.474	1
Tcerg1	0.0341372	-0.176205	0.428	0.468	1
Ndufc2	0.0341381	-0.135693	0.645	0.686	1
Dcp2	0.0341494	0.0771412	0.242	0.181	1
Eef1a1	0.034193	-0.0659004	1	1	1
Ubash3a	0.0342267	0.0600342	0.372	0.294	1
Cbl	0.0342327	0.126793	0.238	0.183	1
Slc4a1ap	0.0342473	-0.0778965	0.094	0.138	1
Tars	0.0342784	-0.113193	0.234	0.29	1
Gzma	0.0343238	0.184691	0.221	0.166	1
St14	0.0344167	-0.14009	0.154	0.199	1
Kansl3	0.0345314	-0.110649	0.177	0.228	1
Fdft1	0.0349889	-0.165395	0.234	0.283	1
Arpc2	0.0349921	0.0787369	0.983	0.99	1
Fbxo5	0.0350812	-0.142244	0.188	0.244	1
Cd80	0.0350843	0.0954517	0.123	0.082	1
Srxn1	0.0350983	0.0807028	0.106	0.068	1
Cit	0.0353221	-0.170143	0.165	0.209	1
Usp34	0.0353498	0.0522887	0.273	0.207	1
Il18r1	0.0354332	0.108271	0.238	0.181	1
Hspd1	0.0354696	0.176902	0.768	0.749	1
Mrps25	0.0356735	0.0579118	0.288	0.226	1
Ddx19a	0.0357213	-0.109417	0.175	0.226	1
Ppp1r15a	0.0358757	-0.118775	0.284	0.349	1
Pbk	0.0359184	-0.137931	0.15	0.195	1
Kti12	0.0359249	0.0959904	0.157	0.111	1
Snx17	0.0359864	-0.119379	0.359	0.413	1
Lnx2	0.0360005	0.0980708	0.104	0.068	1
Mrps14	0.0360685	-0.146706	0.595	0.62	1
Ddit3	0.0360762	-0.190963	0.223	0.279	1
Upf3a	0.0362703	0.0531003	0.309	0.238	1
Nfil3	0.0363233	-0.162511	0.14	0.183	1
H2afx	0.0363673	-0.423625	0.466	0.489	1
Rnf44	0.0363875	0.0662555	0.188	0.136	1
Nudt4	0.036561	0.0853108	0.109	0.07	1
Arhgap9	0.036567	-0.170158	0.453	0.495	1
Sars	0.0365978	-0.14973	0.516	0.569	1
Smox	0.0366611	0.100346	0.125	0.084	1
Ap2s1	0.0367399	-0.108807	0.608	0.659	1
Brix1	0.0367554	0.0656094	0.317	0.246	1
Cand1	0.0367593	0.130578	0.177	0.131	1
Acp1	0.0368956	-0.134962	0.426	0.48	1
Ywhaq	0.0369072	0.130358	0.441	0.368	1
Ms4a4c	0.0370198	0.126117	0.152	0.107	1
Eif2b3	0.0371419	-0.101862	0.079	0.117	1
Chmp4b	0.0371772	0.0938764	0.453	0.388	1
Stap1	0.037191	0.130002	0.307	0.244	1
Trnt1	0.0375083	0.106127	0.251	0.193	1
Acbd3	0.0376429	0.0556804	0.159	0.113	1
Rell1	0.0376486	0.0842792	0.15	0.105	1
Ubr4	0.0377143	0.0734443	0.29	0.224	1
Zfp207	0.0377412	0.131005	0.434	0.378	1
Pex19	0.0377568	0.0480235	0.14	0.094	1
Nmt2	0.037777	-0.122746	0.106	0.148	1
Hnrnpu	0.03788	0.13522	0.868	0.809	1
Phc3	0.0381375	-0.196502	0.19	0.232	1
Ak2	0.0382281	0.146935	0.486	0.425	1
Anp32e	0.0383482	-0.137123	0.568	0.626	1
Mzt2	0.038423	0.0236701	0.123	0.08	1
Itm2c	0.0384316	-0.152068	0.418	0.466	1
Smpdl3a	0.0385393	-0.164519	0.301	0.353	1
Sec11a	0.0386827	0.0970334	0.578	0.497	1
Cox11	0.0387567	0.0851585	0.157	0.111	1
Ndufaf2	0.0388279	0.044882	0.144	0.099	1
LTO1	0.038983	0.060605	0.121	0.08	1
Cwc22	0.038989	0.0445927	0.171	0.121	1
Pdlim1	0.0390856	0.142092	0.125	0.086	1
Otud6b	0.0391259	0.0454726	0.106	0.068	1
Gnl1	0.0392188	0.042956	0.159	0.109	1
Ndrg1	0.0393417	0.0970495	0.215	0.158	1
Cpsf2	0.0393706	-0.163067	0.246	0.294	1
Trip4	0.0393888	0.0771486	0.138	0.094	1
Tmem189	0.0394226	0.0453321	0.123	0.08	1
Plcg1	0.0397653	0.0739217	0.209	0.156	1
Dctn2	0.0398823	-0.123452	0.418	0.472	1
Safb	0.0399463	0.0845764	0.338	0.269	1
Nfatc2	0.0399949	0.150156	0.146	0.105	1
Mrgbp	0.0400766	0.0391091	0.104	0.066	1
Ccdc115	0.0400848	-0.151735	0.188	0.232	1
Cops4	0.0401014	-0.169602	0.405	0.444	1
Zyg11b	0.0401525	0.151627	0.148	0.107	1
Ncoa7	0.0402373	0.123619	0.14	0.099	1
Dimt1	0.0402694	0.0680251	0.138	0.094	1
Gldc	0.0406413	0.0837228	0.15	0.107	1
Eea1	0.0407719	0.131503	0.261	0.207	1
Commd8	0.0408434	0.0743498	0.223	0.17	1
Dap	0.0409259	-0.184835	0.516	0.565	1
Anxa6	0.0409447	0.079754	0.858	0.823	1
Akap13	0.0411704	0.161786	0.862	0.828	1
1700017B05Rik	0.0413316	-0.184794	0.445	0.495	1
Romo1	0.041335	0.134492	0.574	0.507	1
Prelid3b	0.0413481	-0.123105	0.403	0.458	1
Zfp639	0.0413904	0.0322592	0.104	0.066	1
Gpr160	0.0416825	0.0782017	0.236	0.177	1
Smpd1	0.0416887	-0.175181	0.305	0.359	1
Dck	0.0417489	-0.0946808	0.154	0.203	1
Eps15	0.0418028	-0.138089	0.18	0.222	1
Tbc1d9b	0.0418369	0.0785506	0.242	0.185	1
Elmsan1	0.0418833	0.175698	0.219	0.17	1
U2af2	0.0418914	-0.158617	0.432	0.487	1
Rpn2	0.0419797	-0.141138	0.635	0.669	1
Pycard	0.0419976	-0.101662	0.557	0.614	1
Higd1a	0.042074	-0.142016	0.764	0.807	1
Dusp1	0.0420828	-0.080724	0.347	0.411	1
Sapcd2	0.0422307	-0.0763886	0.069	0.105	1
Pttg1ip	0.0423382	0.100416	0.246	0.191	1
Hmbs	0.0424144	-0.123188	0.209	0.255	1
Cwc15	0.0425868	0.133618	0.71	0.661	1
Fignl1	0.0426079	-0.0819944	0.096	0.136	1
Snrpd1	0.0427345	-0.111644	0.639	0.671	1
Tm2d3	0.0427866	0.0664146	0.213	0.16	1
Eml4	0.0428858	0.0563876	0.157	0.111	1
Zrsr2	0.0430176	0.104308	0.276	0.216	1
Setd3	0.0431379	0.0898294	0.18	0.129	1
Utp15	0.0431648	-0.0843771	0.075	0.113	1
Rnf114	0.0432465	-0.172177	0.338	0.38	1
Tmem106b	0.043424	0.0579036	0.161	0.113	1
Gm2a	0.043489	0.0854187	0.407	0.333	1
Pxmp4	0.0434949	-0.112456	0.123	0.166	1
Ide	0.0436264	0.110423	0.257	0.203	1
Nsa2	0.0437404	0.130087	0.939	0.932	1
Lars	0.0437626	-0.162442	0.234	0.279	1
Cdk1	0.0438494	-0.113379	0.292	0.345	1
Cdc42se1	0.0438714	0.144596	0.507	0.448	1
Zfp367	0.0440986	0.0792545	0.188	0.14	1
Wdr74	0.0441374	0.0983702	0.263	0.209	1
Eri1	0.044174	0.0954096	0.188	0.14	1
Rpl21	0.0441796	-0.051915	1	1	1
Commd3	0.0443154	-0.132119	0.47	0.526	1
Phax	0.0443332	0.125991	0.397	0.337	1
Atxn7l3b	0.0445482	0.0858918	0.418	0.341	1
Eif4ebp1	0.0446158	-0.174174	0.169	0.214	1
Rgs14	0.0446802	0.0612396	0.144	0.101	1
Ncapd2	0.0447736	-0.131299	0.253	0.304	1
Bcas3	0.0447937	-0.0847054	0.071	0.107	1
Actr2	0.0449735	-0.149666	0.651	0.678	1
Adipor2	0.0449917	0.0664698	0.219	0.164	1
Dgka	0.0450475	0.0686591	0.361	0.294	1
Uck2	0.0453117	0.0473515	0.115	0.076	1
Timmdc1	0.045331	-0.105531	0.102	0.142	1
Fxn	0.0454703	-0.160307	0.15	0.189	1
Utp23	0.0454877	0.109535	0.215	0.164	1
Kars	0.045578	-0.150143	0.246	0.287	1
Ddx46	0.0456648	-0.149295	0.403	0.446	1
Ganab	0.0456993	0.036191	0.194	0.142	1
Pdzd11	0.0461608	0.0672508	0.284	0.22	1
Poc1a	0.0461947	-0.0868267	0.113	0.154	1
Zc3h12d	0.0462088	0.0614764	0.142	0.097	1
Wdr48	0.0463632	0.0648566	0.14	0.097	1
Chchd1	0.0465277	-0.132558	0.42	0.462	1
Trim26	0.0465813	0.0929176	0.228	0.177	1
Eif5a	0.0465961	-0.133612	0.937	0.951	1
Emp3	0.0466174	0.0980953	0.848	0.809	1
Irf3	0.0466537	0.0803926	0.173	0.125	1
Rbbp8	0.0467746	-0.184875	0.299	0.339	1
Zfp983	0.0469336	0.0645207	0.119	0.08	1
Crmp1	0.047059	0.0684305	0.177	0.129	1
Rps6ka4	0.0470693	0.0603306	0.171	0.123	1
Vps4a	0.0473037	0.0686912	0.238	0.183	1
Msmo1	0.047457	-0.163431	0.163	0.205	1
Spcs1	0.0476664	-0.111172	0.701	0.731	1
Mastl	0.0477605	-0.0867166	0.071	0.105	1
Polr2e	0.0477886	0.100992	0.493	0.425	1
Cyba	0.0479001	0.127698	0.948	0.928	1
Maf1	0.0480224	0.126448	0.386	0.324	1
Nif3l1	0.0480566	0.0448361	0.104	0.068	1
Nipa2	0.0481005	0.0976544	0.203	0.152	1
Inpp5d	0.048375	0.149986	0.357	0.294	1
B3gat3	0.0483844	0.0929799	0.163	0.119	1
Psmc5	0.0484038	-0.105982	0.486	0.538	1
Fbxw5	0.0487089	0.0959239	0.14	0.099	1
Zfp655	0.0488971	0.0624055	0.163	0.117	1
Golga5	0.048907	0.0839539	0.152	0.109	1
Hspa14	0.0489857	0.113917	0.378	0.32	1
Tceal9	0.049178	-0.161149	0.359	0.411	1
Znfx1	0.0492168	0.0926935	0.1	0.066	1
Txk	0.0492672	-0.114057	0.248	0.306	1
Naca	0.0494693	-0.0594363	0.996	0.992	1
Slc26a2	0.0495207	0.073156	0.152	0.109	1
Faf2	0.0495934	-0.100467	0.209	0.257	1
Cst7	0.0497265	-0.144192	0.833	0.867	1
Padi2	0.0497577	-0.194909	0.39	0.433	1
Chrac1	0.0497989	0.0819266	0.424	0.351	1
Cenph	0.049861	-0.0928216	0.075	0.109	1
1500011B03Rik	0.0498683	-0.157207	0.261	0.304	1
Atp5o	0.0499306	-0.111005	0.82	0.817	1
Snhg15	0.0502578	0.110923	0.213	0.162	1
Foxp1	0.0504556	0.115185	0.219	0.17	1
Ep400	0.0505064	-0.132758	0.38	0.433	1
Ankrd44	0.0505818	0.108749	0.449	0.388	1
Cap1	0.0508254	-0.155733	0.731	0.768	1
Ino80e	0.0508462	-0.1254	0.242	0.292	1
Lysmd3	0.0508764	0.0587776	0.127	0.086	1
Parp14	0.0510454	-0.148501	0.175	0.224	1
Trim11	0.0510748	0.0494961	0.129	0.088	1
Rabif	0.0513029	0.0667363	0.184	0.133	1
Sdhb	0.0513285	-0.141698	0.685	0.71	1
Uqcrc1	0.051446	-0.137669	0.595	0.628	1
Dusp14	0.051479	-0.207151	0.261	0.308	1
Ift52	0.0514862	-0.114096	0.161	0.207	1
Pop7	0.0515455	0.0728372	0.324	0.259	1
Nrros	0.0516598	0.0693343	0.1	0.066	1
Cenpm	0.0516802	-0.111169	0.203	0.251	1
Cmc2	0.0518686	-0.144477	0.284	0.335	1
Fam162a	0.0518916	0.0810938	0.574	0.507	1
Eif3a	0.0519113	-0.116905	0.708	0.741	1
Bax	0.0523625	-0.107038	0.639	0.682	1
Nptn	0.052389	0.129561	0.236	0.189	1
Celf2	0.0523926	-0.153688	0.651	0.674	1
Sdr39u1	0.0523956	-0.158988	0.18	0.218	1
Mtf1	0.0524454	0.0881879	0.186	0.14	1
Hspbp1	0.0525528	0.12797	0.299	0.24	1
Gatad2a	0.0525705	0.0618751	0.315	0.248	1
Pld3	0.052683	-0.179661	0.685	0.721	1
Rnf19a	0.0527657	-0.217584	0.259	0.304	1
4833420G17Rik	0.0528034	-0.111564	0.18	0.226	1
Ccdc34	0.0528797	-0.230973	0.301	0.345	1
Vps53	0.0531314	-0.100504	0.15	0.195	1
Stat1	0.0531339	-0.0809969	0.591	0.639	1
Kras	0.0532102	0.0506458	0.104	0.068	1
Pex16	0.0533501	0.055134	0.234	0.179	1
Ssbp1	0.0533901	-0.157025	0.384	0.425	1
Erbin	0.0534565	0.087173	0.184	0.138	1
Sdcbp	0.0534656	0.0985648	0.649	0.567	1
Prmt1	0.0537161	-0.143643	0.534	0.554	1
Yeats4	0.0538276	0.0871381	0.392	0.326	1
Ncapd3	0.0539539	-0.130059	0.205	0.253	1
Farsb	0.0540231	-0.129072	0.238	0.279	1
Nabp2	0.0540251	-0.171574	0.361	0.396	1
Sept1	0.0540682	-0.0799391	0.896	0.903	1
Zdhhc16	0.0541462	-0.0522088	0.09	0.129	1
Fem1b	0.0542028	0.0206737	0.115	0.076	1
Trafd1	0.0542093	0.107156	0.209	0.158	1
Tmed7	0.0542844	0.0743627	0.167	0.121	1
Glrx	0.0543299	-0.15608	0.66	0.682	1
Pcbp2	0.0544904	0.15493	0.614	0.561	1
Arpp19	0.0546088	0.117212	0.787	0.745	1
Kif23	0.0547197	-0.187348	0.182	0.22	1
Smyd3	0.0548922	-0.151507	0.182	0.226	1
B4galt5	0.0549381	0.0309529	0.119	0.08	1
Pdcd10	0.0549601	0.107992	0.551	0.485	1
Arhgap31	0.0550454	0.0314317	0.109	0.072	1
Dctpp1	0.0550743	-0.185415	0.432	0.468	1
Gmip	0.0551877	0.0939082	0.171	0.127	1
Chtf18	0.0552685	-0.13687	0.098	0.133	1
Ccs	0.0555885	-0.145024	0.146	0.187	1
Mtrex	0.0556092	0.0626386	0.207	0.156	1
Neil3	0.0557768	-0.114462	0.127	0.168	1
Mycbp2	0.0558339	0.0797901	0.395	0.326	1
Golga7	0.0558419	0.0946214	0.495	0.433	1
Pole	0.0559518	-0.0972187	0.152	0.191	1
Prkrip1	0.0561028	0.0480904	0.177	0.127	1
Phf8	0.0562139	0.0588141	0.144	0.103	1
Gtpbp4	0.0562409	0.0865783	0.397	0.333	1
Hk1	0.0562836	-0.137716	0.353	0.402	1
Lsg1	0.0564322	0.0822483	0.186	0.14	1
Ercc1	0.0564553	-0.0991043	0.211	0.257	1
Shcbp1	0.056472	-0.166007	0.15	0.187	1
Xpo1	0.0565476	0.105333	0.253	0.197	1
Brca1	0.0566099	-0.127698	0.096	0.131	1
Cog6	0.0566546	0.0710979	0.106	0.072	1
Pfn1	0.0567179	-0.0634601	1	1	1
Oser1	0.0567322	0.0993806	0.334	0.271	1
Thumpd1	0.0567789	0.101465	0.19	0.144	1
Rad50	0.0568475	-0.196047	0.219	0.255	1
Eef1b2	0.0568825	-0.100001	0.979	0.992	1
Myg1	0.0569097	-0.11217	0.232	0.277	1
Clta	0.0569414	-0.0957312	0.896	0.906	1
Sec31a	0.0569635	0.149568	0.305	0.253	1
Rpe	0.0570745	-0.103139	0.134	0.175	1
Etaa1	0.0571443	0.0786247	0.152	0.111	1
Sept11	0.0571693	0.078317	0.405	0.341	1
Marc2	0.0571916	0.0502879	0.157	0.113	1
Usp8	0.0572377	0.0767387	0.184	0.136	1
Sit1	0.0572889	0.0967598	0.19	0.144	1
Ndufc1	0.0573016	0.0792066	0.585	0.517	1
Prdx4	0.0573307	0.049577	0.134	0.092	1
1300002E11Rik	0.0574007	0.0629485	0.134	0.094	1
Cfl2	0.0575122	0.0656641	0.125	0.086	1
Mrpl33	0.0575241	0.116184	0.745	0.719	1
Wdr36	0.0575873	0.0686855	0.203	0.154	1
2810013P06Rik	0.0576888	0.0741318	0.117	0.08	1
Fkbp3	0.0577201	-0.154587	0.624	0.641	1
Mpp7	0.0577259	-0.123281	0.163	0.205	1
Nisch	0.0582876	-0.157224	0.253	0.292	1
Khsrp	0.0583168	0.0766867	0.163	0.119	1
Patl1	0.0584375	0.0533693	0.113	0.076	1
Ddx17	0.0584939	0.110143	0.332	0.269	1
Nr1h2	0.0585135	-0.089763	0.388	0.441	1
Stip1	0.0586872	0.145559	0.497	0.441	1
Kpna2	0.0587334	-0.195807	0.271	0.316	1
Tnfaip8	0.0588365	0.131244	0.334	0.281	1
Mettl16	0.0588661	-0.0553199	0.109	0.15	1
Adi1	0.0589895	0.0802666	0.109	0.074	1
Wdyhv1	0.0594675	0.0835676	0.255	0.197	1
Lamp1	0.0594752	0.0737675	0.113	0.076	1
Dtx3l	0.0595667	0.0832262	0.238	0.183	1
Dr1	0.0596094	0.0566511	0.211	0.162	1
Rint1	0.0598285	0.0702227	0.115	0.078	1
Ndufaf4	0.0598801	0.0787141	0.163	0.119	1
Tprkb	0.0599862	0.0404483	0.109	0.072	1
Rest	0.0600123	0.0767131	0.115	0.078	1
Mdh2	0.060098	-0.0907007	0.812	0.813	1
Osbpl9	0.060126	-0.128536	0.207	0.251	1
Gm14029	0.0604239	-0.0705213	0.094	0.131	1
Tbca	0.0605072	0.107073	0.727	0.69	1
Irf9	0.0605289	-0.146367	0.184	0.228	1
Med19	0.0605361	0.0774118	0.159	0.115	1
Arglu1	0.0606851	0.0583366	0.134	0.094	1
Zdhhc20	0.0608766	0.0827935	0.42	0.353	1
Reep5	0.0608803	0.0993145	0.875	0.846	1
Tmem147	0.0609871	-0.103745	0.299	0.351	1
Atp10a	0.0610534	0.0672631	0.146	0.105	1
Pam16	0.0612356	-0.14616	0.493	0.522	1
Cdipt	0.0617848	0.102242	0.305	0.246	1
Cope	0.061806	-0.116366	0.729	0.756	1
Ireb2	0.0619272	0.0484673	0.1	0.066	1
Ppm1h	0.0619391	0.0400337	0.115	0.078	1
Mrps18b	0.0619524	0.0707396	0.198	0.15	1
Slc7a5	0.061972	-0.134392	0.123	0.16	1
Upf1	0.0621964	0.0675556	0.159	0.115	1
Rps6ka3	0.0626497	0.0680838	0.188	0.14	1
Ipo4	0.0627242	0.058008	0.106	0.072	1
Gbp9	0.0627679	-0.0603171	0.182	0.228	1
Acot8	0.0629136	0.0593398	0.24	0.187	1
Recql	0.0630041	0.0528651	0.188	0.14	1
Glrx2	0.0630731	0.0563684	0.315	0.259	1
Ifitm10	0.0631632	-0.082531	0.098	0.136	1
Pfdn6	0.0632362	-0.144291	0.386	0.429	1
Ecpas	0.0633062	0.056723	0.148	0.107	1
Ppp6r1	0.0633074	0.10069	0.28	0.228	1
Coq3	0.063668	-0.0920851	0.071	0.103	1
Sh3bgrl3	0.0637328	0.0405068	0.994	0.998	1
Mrpl10	0.0639918	0.101007	0.265	0.214	1
Zfp263	0.0641656	0.0512048	0.121	0.084	1
Nsmaf	0.0641788	0.0941302	0.171	0.129	1
Nusap1	0.0642336	-0.159431	0.246	0.296	1
Pcmtd1	0.0643459	0.110469	0.136	0.099	1
Socs4	0.0643926	0.0475659	0.102	0.068	1
Atad3a	0.0646939	0.0833141	0.1	0.068	1
Knop1	0.0649104	0.0757122	0.154	0.111	1
Tor1a	0.0652586	0.0549104	0.276	0.216	1
Limd2	0.0652729	0.0836602	0.589	0.509	1
Zdhhc3	0.0653052	0.0381323	0.138	0.097	1
Sri	0.0656349	-0.132469	0.739	0.784	1
Gbp7	0.0657606	-0.141217	0.432	0.483	1
Rnf121	0.0659411	-0.113794	0.134	0.17	1
Gtf3c6	0.0661449	0.0973794	0.338	0.283	1
Coa6	0.0663397	0.0881615	0.238	0.185	1
Sgo2a	0.066398	-0.104384	0.119	0.154	1
Elf2	0.0664219	0.08335	0.24	0.191	1
Chd8	0.0664645	0.0663874	0.215	0.168	1
Ly6a	0.0666883	-0.188025	0.929	0.91	1
Alad	0.067035	-0.145798	0.336	0.372	1
Sf3a2	0.0671814	0.0706215	0.445	0.378	1
Clec2d	0.0672088	-0.0889687	0.315	0.37	1
Snapc3	0.0672693	0.0582942	0.15	0.109	1
Blmh	0.0674385	-0.162568	0.334	0.374	1
Kif20b	0.0674657	-0.119715	0.14	0.179	1
Cd200	0.0674714	0.054268	0.113	0.078	1
Rbm22	0.0675107	0.076752	0.294	0.234	1
Btg3	0.0679169	0.0504066	0.119	0.082	1
Cic	0.0680464	0.0476065	0.171	0.127	1
Rnf11	0.0682548	0.0511873	0.106	0.072	1
St6galnac4	0.0683721	-0.131574	0.165	0.207	1
Sh3gl1	0.0684172	0.116228	0.367	0.306	1
Fdxr	0.0684418	-0.0695523	0.098	0.136	1
Kptn	0.0685721	0.0537103	0.121	0.084	1
Ndc80	0.06865	-0.134014	0.177	0.22	1
Ndrg3	0.0690543	-0.112203	0.248	0.296	1
Stk17b	0.0691896	-0.133943	0.839	0.844	1
Psmd5	0.0692185	0.057289	0.159	0.115	1
Bbc3	0.0693944	0.098579	0.167	0.125	1
Idh3a	0.0696649	-0.148224	0.449	0.478	1
Calr	0.0697145	0.125143	0.689	0.628	1
Vdac2	0.0697246	-0.1323	0.749	0.749	1
Gstp3	0.0699022	0.0878741	0.564	0.489	1
Slc1a5	0.0701053	-0.163332	0.568	0.589	1
Mapkap1	0.0701738	0.0754329	0.223	0.175	1
2610318N02Rik	0.0702344	-0.0741659	0.079	0.113	1
Stam2	0.0702534	0.0527012	0.121	0.084	1
Nr3c1	0.0703603	0.0714274	0.238	0.187	1
Rab8a	0.0710098	0.0837195	0.622	0.548	1
Usp7	0.0710498	0.0731333	0.159	0.117	1
Mrps33	0.071094	-0.0697654	0.516	0.563	1
Psen2	0.0711202	0.122686	0.173	0.133	1
Sgk1	0.0712114	0.14874	0.121	0.086	1
Sem1	0.0714426	0.0569931	0.931	0.918	1
Zfp800	0.0715297	0.0683756	0.173	0.129	1
Ehd1	0.0719595	-0.0689754	0.48	0.548	1
Zfp131	0.0720523	0.0821936	0.19	0.146	1
Kmt2c	0.0720624	0.0328673	0.2	0.15	1
Prim1	0.0721696	-0.135236	0.2	0.244	1
Cd2bp2	0.0722644	0.0701701	0.38	0.312	1
Rpl23	0.0724703	0.0592599	1	1	1
Cep57	0.0725412	-0.121721	0.294	0.341	1
Tmem19	0.0728037	0.0411776	0.121	0.084	1
Aatf	0.0728185	-0.074699	0.138	0.179	1
Chd1l	0.0728666	-0.0814696	0.117	0.154	1
Mrps23	0.0728734	-0.141961	0.422	0.448	1
Cbll1	0.0728939	0.051911	0.163	0.121	1
Coq10b	0.0730219	0.12184	0.324	0.271	1
mt-Nd1	0.073046	0.120616	0.871	0.848	1
Mthfs	0.073332	-0.0989197	0.157	0.195	1
Brd2	0.073357	0.140047	0.656	0.612	1
Prkd3	0.0735674	-0.091699	0.084	0.117	1
Pon2	0.0738474	0.0273345	0.273	0.211	1
Racgap1	0.0739916	-0.0927381	0.292	0.351	1
Gnpnat1	0.0740169	-0.0833937	0.188	0.232	1
Ckap5	0.07403	-0.120336	0.238	0.283	1
Rhoa	0.0743495	-0.0876071	0.942	0.92	1
Arhgap18	0.0744633	-0.153602	0.192	0.228	1
Txndc17	0.0744899	-0.111627	0.545	0.591	1
Pdia4	0.0745314	-0.103189	0.397	0.446	1
Cfdp1	0.0745635	-0.0991668	0.332	0.382	1
Cenpf	0.0746318	-0.218985	0.24	0.285	1
5031425E22Rik	0.0747046	0.0812517	0.154	0.115	1
Thap7	0.0749134	0.0604466	0.244	0.193	1
Gfod1	0.075	0.0828853	0.104	0.072	1
Ptp4a3	0.0756562	0.0676655	0.336	0.271	1
Snhg3	0.0757916	0.0964372	0.28	0.23	1
Havcr2	0.0759203	-0.176162	0.572	0.6	1
Gm31597	0.0759971	-0.0906678	0.15	0.189	1
Tasor2	0.0760877	0.130256	0.19	0.152	1
Ranbp2	0.0761854	-0.201771	0.311	0.345	1
Fam98c	0.0762071	0.0416076	0.109	0.076	1
Nfic	0.0763218	-0.0993266	0.1	0.138	1
Tnfrsf4	0.0764612	-0.231151	0.576	0.614	1
Rsbn1l	0.0768832	0.103955	0.42	0.351	1
Abi1	0.0769308	0.104572	0.315	0.263	1
Sbno2	0.0769982	-0.0563626	0.088	0.123	1
Phf21a	0.0771255	0.0749201	0.109	0.076	1
Pxk	0.0771274	0.0402594	0.102	0.07	1
Cetn3	0.0771464	0.0686047	0.401	0.341	1
Gpbp1	0.0771678	0.0438932	0.37	0.306	1
Tcrg-C2	0.0773447	0.0601679	0.117	0.082	1
Mcts1	0.0774236	-0.107398	0.357	0.396	1
Ccar2	0.0775693	-0.0780817	0.077	0.111	1
Nup210	0.0779547	-0.123274	0.276	0.324	1
Ripk1	0.0780427	0.0444655	0.104	0.072	1
Dync1li2	0.0782083	-0.0587816	0.069	0.101	1
5830408C22Rik	0.0782129	-0.0921414	0.121	0.16	1
Ubald1	0.0782617	0.0857169	0.165	0.125	1
Cers6	0.0782706	-0.122604	0.121	0.156	1
Xrn2	0.078398	-0.127059	0.528	0.561	1
Dnajc21	0.0784094	-0.0567893	0.081	0.113	1
Lamtor1	0.0785994	-0.0951313	0.495	0.542	1
Chsy1	0.0786494	-0.0688247	0.123	0.162	1
Ptk2b	0.0787365	-0.116123	0.434	0.476	1
Pdp1	0.0787405	0.0579199	0.106	0.074	1
Nfkbib	0.0787644	0.16985	0.505	0.46	1
Serf2	0.0789079	-0.0413568	0.994	0.998	1
Stk16	0.0789662	0.0806828	0.313	0.257	1
Cox7a2l	0.0790119	0.133577	0.785	0.756	1
Ergic2	0.0791712	-0.140321	0.303	0.345	1
[truncated: 3,835 more rows]

## Sheet: Highly clonally (DP v P) GO
ONTOLOGY	ID	Description	GeneRatio	BgRatio	pvalue	p.adjust	qvalue	geneID	Count
BP	GO:0007159	leukocyte cell-cell adhesion	57/1076	353/23355	1.14032e-16	6.0357e-13	4.41963e-13	Ndfip1/Tgfb1/Xbp1/Hsph1/Rasgrp1/Cd47/Peli1/Il7r/Rara/Ets1/Itgb1/St3gal4/Itgb7/Hsp90aa1/Tnfsf11/Il2ra/Anxa1/Golph3/Tnip1/Zbtb1/Lgals3/Tnfaip8l2/Prkcz/Zc3h12a/Cd74/Nfkbid/Tnf/Rc3h1/Xcl1/Cd44/Traf6/Il2rg/Cd6/Bcl10/Stk10/Nfkbiz/Stat5a/Slamf1/Sema4d/Dpp4/Ccr7/Cbfb/Zdhhc21/Crtam/Adora2a/Il4ra/Rasal3/Icam1/H2-DMa/Ccr2/Tnfsf9/Ap3d1/Smad7/Slfn1/Cd80/Hspd1/Zc3h12d	57
BP	GO:0030217	T cell differentiation	50/1076	290/23355	5.87736e-16	1.55544e-12	1.13897e-12	Tgfb1/Xbp1/Zfp36l2/Rora/Rasgrp1/Lfng/Il7r/Ctla2a/Rara/Relb/Gpr183/Mink1/Hsp90aa1/Il2ra/Anxa1/Ctnnb1/Zbtb1/Gpr18/Prkcz/Zc3h12a/Prr7/Cd74/Nfkbid/Fas/Nfatc3/Rc3h1/Cd44/Il2rg/Nfkbiz/Stat5a/Sp3/Tcirg1/Klrc1/Kat2a/Stat6/Stk11/Ccr7/Rpl22/Cbfb/Crtam/Runx2/Il4ra/H2-DMa/Ccr2/Chd7/Tnfsf9/Itk/Ap3d1/Smad7/Il18r1	50
BP	GO:0022407	regulation of cell-cell adhesion	62/1076	432/23355	1.65827e-15	2.92575e-12	2.14237e-12	Ndfip1/Tgfb1/Xbp1/Hsph1/Rasgrp1/Cd47/Peli1/Il7r/Rara/Ets1/Mink1/St3gal4/Hsp90aa1/Prkca/Tnfsf11/Il2ra/Anxa1/Zbtb1/Lgals3/Tnfaip8l2/Prkcz/Zc3h12a/Jak1/Cd74/Nfkbid/Myo10/Tnf/Rc3h1/Rgcc/Xcl1/Serpine2/Cd44/Traf6/Il2rg/Cd6/Specc1l/Bcl10/Nfkbiz/Stat5a/Slamf1/Rdx/Prkcd/Mbp/Dpp4/Ccr7/Cbfb/Zdhhc21/Crtam/Adora2a/Il4ra/Rasal3/Icam1/H2-DMa/Ccr2/Mapk14/Tnfsf9/Ap3d1/Smad7/Slfn1/Cd80/Hspd1/Zc3h12d	62
BP	GO:1903037	regulation of leukocyte cell-cell adhesion	51/1076	314/23355	3.71971e-15	4.9221e-12	3.6042e-12	Ndfip1/Tgfb1/Xbp1/Hsph1/Rasgrp1/Cd47/Peli1/Il7r/Rara/Ets1/St3gal4/Hsp90aa1/Tnfsf11/Il2ra/Anxa1/Zbtb1/Lgals3/Tnfaip8l2/Prkcz/Zc3h12a/Cd74/Nfkbid/Tnf/Rc3h1/Xcl1/Cd44/Traf6/Il2rg/Cd6/Bcl10/Nfkbiz/Stat5a/Slamf1/Dpp4/Ccr7/Cbfb/Zdhhc21/Crtam/Adora2a/Il4ra/Rasal3/Icam1/H2-DMa/Ccr2/Tnfsf9/Ap3d1/Smad7/Slfn1/Cd80/Hspd1/Zc3h12d	51
BP	GO:1903131	mononuclear cell differentiation	62/1076	468/23355	6.98498e-14	7.3943e-11	5.41446e-11	Ndfip1/Tgfb1/Xbp1/Zfp36l2/Rora/Rasgrp1/Lfng/Il7r/Ctla2a/Rara/Relb/Gpr183/Azi2/Cmtm7/Csf1/Mink1/Hsp90aa1/Il2ra/Anxa1/Ctnnb1/Zbtb1/Gpr18/Prkcz/Zc3h12a/Prr7/Clcf1/Cd74/Nfkbid/Fas/Yy1/Nfatc3/Rc3h1/Gpr68/Cd44/Traf6/Il2rg/Gps2/Nfkbiz/Stat5a/Slamf1/Sp3/Tcirg1/Klrc1/Kat2a/Zbtb7a/Stat6/Stk11/Ccr7/Rpl22/Cbfb/Crtam/Runx2/Il4ra/H2-DMa/Ccr2/Chd7/Tnfsf9/Itk/Ap3d1/Smad7/Il18r1/Inpp5d	62
BP	GO:0030098	lymphocyte differentiation	58/1076	423/23355	1.03102e-13	9.09534e-11	6.66005e-11	Ndfip1/Tgfb1/Xbp1/Zfp36l2/Rora/Rasgrp1/Lfng/Il7r/Ctla2a/Rara/Relb/Gpr183/Cmtm7/Mink1/Hsp90aa1/Il2ra/Anxa1/Ctnnb1/Zbtb1/Gpr18/Prkcz/Zc3h12a/Prr7/Clcf1/Cd74/Nfkbid/Fas/Yy1/Nfatc3/Rc3h1/Cd44/Il2rg/Gps2/Nfkbiz/Stat5a/Slamf1/Sp3/Tcirg1/Klrc1/Kat2a/Zbtb7a/Stat6/Stk11/Ccr7/Rpl22/Cbfb/Crtam/Runx2/Il4ra/H2-DMa/Ccr2/Chd7/Tnfsf9/Itk/Ap3d1/Smad7/Il18r1/Inpp5d	58
BP	GO:0050863	regulation of T cell activation	49/1076	323/23355	1.90548e-13	1.44081e-10	1.05503e-10	Ndfip1/Tgfb1/Xbp1/Hsph1/Rasgrp1/Cd47/Peli1/Il7r/Ctla2a/Rara/Hsp90aa1/Tnfsf11/Il2ra/Anxa1/Ctnnb1/Zbtb1/Lgals3/Tnfaip8l2/Prkcz/Zc3h12a/Cd74/Nfkbid/Rc3h1/Xcl1/Cd44/Traf6/Il2rg/Cd6/Bcl10/Nfkbiz/Stat5a/Slamf1/Kat2a/Dpp4/Ccr7/Cbfb/Crtam/Adora2a/Il4ra/Rasal3/H2-DMa/Ccr2/Tnfsf9/Ap3d1/Smad7/Slfn1/Cd80/Hspd1/Zc3h12d	49
BP	GO:0072594	establishment of protein localization to organelle	58/1076	433/23355	2.83458e-13	1.87543e-10	1.37328e-10	Tomm20/Mff/Tgfb1/Xbp1/Hsph1/Tram1/Tpr/Kpna4/Dnaja1/Zpr1/Txnip/Hspa8/Hspa4/Tomm40/Hsp90aa1/Tomm7/Tomm70a/Lmna/Sec61g/Zfand6/Snf8/Zc3h12a/Mapk1/Pdcd5/Itgb3/Fam53a/Hcls1/Trim28/Sec62/Nfkbia/Ppp3r1/Vps37a/Ppp2ca/Rab8b/Dnajc15/Elavl1/Prkcd/Pip5k1c/Tsg101/Timm50/Ncoa4/Nup153/Ei24/Edem1/Cox18/Bag3/Mapk14/Ddx5/Ap3d1/Nup50/Scarb2/Pom121/Hspd1/Chmp4b/Pex19/Romo1/Pttg1ip/Vps4a	58
BP	GO:0017038	protein import	39/1076	220/23355	3.85151e-13	2.26511e-10	1.65862e-10	Tomm20/Tgfb1/Xbp1/Tpr/Kpna4/Zpr1/Txnip/Hspa8/Hspa4/Tomm40/Hsp90aa1/Tomm7/Tomm70a/Lmna/Zc3h12a/Mapk1/Pdcd5/Fam53a/Hcls1/Trim28/Nfkbia/Ppp3r1/Ppp2ca/Rab8b/Dnajc15/Elavl1/Prkcd/Timm50/Nup153/Ei24/Bag3/Mapk14/Ddx5/Nup50/Pom121/Hspd1/Pex19/Romo1/Pttg1ip	39
BP	GO:1903039	positive regulation of leukocyte cell-cell adhesion	39/1076	223/23355	6.01883e-13	3.18577e-10	2.33277e-10	Tgfb1/Xbp1/Hsph1/Rasgrp1/Cd47/Il7r/Rara/Ets1/St3gal4/Hsp90aa1/Tnfsf11/Il2ra/Anxa1/Zbtb1/Prkcz/Cd74/Nfkbid/Tnf/Xcl1/Cd44/Traf6/Il2rg/Cd6/Bcl10/Nfkbiz/Stat5a/Slamf1/Dpp4/Ccr7/Cbfb/Il4ra/Rasal3/Icam1/H2-DMa/Ccr2/Tnfsf9/Ap3d1/Cd80/Hspd1	39
BP	GO:0022409	positive regulation of cell-cell adhesion	42/1076	267/23355	3.02447e-12	1.45532e-09	1.06566e-09	Tgfb1/Xbp1/Hsph1/Rasgrp1/Cd47/Il7r/Rara/Ets1/St3gal4/Hsp90aa1/Tnfsf11/Il2ra/Anxa1/Zbtb1/Prkcz/Jak1/Cd74/Nfkbid/Myo10/Tnf/Xcl1/Cd44/Traf6/Il2rg/Cd6/Bcl10/Nfkbiz/Stat5a/Slamf1/Dpp4/Ccr7/Cbfb/Il4ra/Rasal3/Icam1/H2-DMa/Ccr2/Tnfsf9/Ap3d1/Smad7/Cd80/Hspd1	42
BP	GO:1902105	regulation of leukocyte differentiation	45/1076	307/23355	6.21901e-12	2.51839e-09	1.84409e-09	Ndfip1/Tgfb1/Xbp1/Zfp36l2/Rasgrp1/Il7r/Ctla2a/Rara/Csf1/Hsp90aa1/Prkca/Tnfsf11/Il2ra/Anxa1/Ctnnb1/Zbtb1/Prkcz/Zc3h12a/Cd74/Nfkbid/Fas/Itgb3/Hcls1/Tnf/Rc3h1/Gpr68/Cd44/Traf6/Il2rg/Nfkbiz/Gsk3b/Stat5a/Kat2a/Zbtb7a/Ccr7/Klf10/Cbfb/Crtam/Il4ra/H2-DMa/Ccr2/Tnfsf9/Ap3d1/Smad7/Inpp5d	45
BP	GO:1902107	positive regulation of leukocyte differentiation	33/1076	178/23355	6.98943e-12	2.51839e-09	1.84409e-09	Tgfb1/Xbp1/Rasgrp1/Il7r/Rara/Csf1/Hsp90aa1/Prkca/Tnfsf11/Il2ra/Anxa1/Zbtb1/Prkcz/Cd74/Nfkbid/Itgb3/Hcls1/Tnf/Gpr68/Traf6/Il2rg/Nfkbiz/Gsk3b/Stat5a/Ccr7/Klf10/Cbfb/Il4ra/H2-DMa/Ccr2/Tnfsf9/Ap3d1/Inpp5d	33
BP	GO:1903708	positive regulation of hemopoiesis	33/1076	178/23355	6.98943e-12	2.51839e-09	1.84409e-09	Tgfb1/Xbp1/Rasgrp1/Il7r/Rara/Csf1/Hsp90aa1/Prkca/Tnfsf11/Il2ra/Anxa1/Zbtb1/Prkcz/Cd74/Nfkbid/Itgb3/Hcls1/Tnf/Gpr68/Traf6/Il2rg/Nfkbiz/Gsk3b/Stat5a/Ccr7/Klf10/Cbfb/Il4ra/H2-DMa/Ccr2/Tnfsf9/Ap3d1/Inpp5d	33
BP	GO:0045785	positive regulation of cell adhesion	56/1076	442/23355	7.13695e-12	2.51839e-09	1.84409e-09	Tgfb1/Xbp1/Hsph1/Rasgrp1/Cd47/Il7r/Rara/S100a10/Ets1/Itgb1/Csf1/St3gal4/Hsp90aa1/Prkca/Tnfsf11/Il2ra/Anxa1/Ptpn11/Zbtb1/Prkcz/Jak1/Cd74/Nfkbid/Myo10/Itgb3/Tnf/Xcl1/C1qbp/Cd44/Traf6/Il2rg/Cd6/Triobp/Bcl10/Nfkbiz/Gsk3b/Stat5a/Slamf1/Ninj1/Itgav/Dpp4/Ccr7/Rac1/Cbfb/Il4ra/Rasal3/Icam1/H2-DMa/Ccr2/Ldb1/Tnfsf9/Ap3d1/Smad7/Arpc2/Cd80/Hspd1	56
BP	GO:1903706	regulation of hemopoiesis	52/1076	396/23355	1.05049e-11	3.47516e-09	2.54468e-09	Ndfip1/Tgfb1/Xbp1/Zfp36l2/Rasgrp1/Il7r/Ctla2a/Rara/Ets1/Csf1/Hsp90aa1/Prkca/Klf13/Tnfsf11/Il2ra/Anxa1/Ctnnb1/Zbtb1/Hif1a/Prkcz/Zc3h12a/Cd74/Nfkbid/Fas/Itgb3/Hcls1/Tnf/Rc3h1/Gpr68/Cd44/Traf6/Il2rg/Nfkbia/Nfkbiz/Gsk3b/Gpr171/Stat5a/Kat2a/Zbtb7a/Ccr7/Klf10/Cbfb/Crtam/Il4ra/H2-DMa/Ccr2/Ldb1/Mapk14/Tnfsf9/Ap3d1/Smad7/Inpp5d	52
BP	GO:0046631	alpha-beta T cell activation	32/1076	171/23355	1.12143e-11	3.4916e-09	2.55672e-09	Tgfb1/Hsph1/Rora/Rara/Relb/Gpr183/Anxa1/Gpr18/Prkcz/Zc3h12a/Prr7/Nfkbid/Rc3h1/Xcl1/Cd44/Il2rg/Nfkbiz/Tcirg1/Stat6/Ccr7/Rpl22/Cbfb/Crtam/Adora2a/Il4ra/Rasal3/Ccr2/Itk/Ap3d1/Smad7/Cd80/Il18r1	32
BP	GO:0010498	proteasomal protein catabolic process	57/1076	475/23355	4.11335e-11	1.20955e-08	8.85693e-09	Ube2s/H13/Xbp1/Hspa1a/Peli1/Plaa/Desi1/Fbxo9/Hspa1b/Cdc16/Derl1/Spsb3/Ctnnb1/Kctd17/Herc2/Fbxl6/Psme3/Styx/Arrb2/Rnft1/Ubxn4/Rad23b/Fbxw11/Eif2ak3/Wac/Bag6/Fzr1/Ube2j2/Ube2j1/Smarcc1/Gsk3b/Ubqln2/Gid4/Ubr2/Tbl1xr1/Usp25/Csnk1a1/Gabarapl2/Ubxn11/Stub1/Zfand2a/Ube2d3/Erlec1/Rmnd5b/Edem1/Tbl1x/Ubxn2a/Ubqln1/Ubac2/Csnk1d/Fbxo38/Smad7/Ufl1/Rchy1/Gid8/Zyg11b/Fbxw5	57
BP	GO:0050870	positive regulation of T cell activation	34/1076	201/23355	4.71161e-11	1.31256e-08	9.61117e-09	Tgfb1/Xbp1/Hsph1/Rasgrp1/Cd47/Il7r/Rara/Hsp90aa1/Tnfsf11/Il2ra/Anxa1/Zbtb1/Prkcz/Cd74/Nfkbid/Xcl1/Traf6/Il2rg/Cd6/Bcl10/Nfkbiz/Stat5a/Slamf1/Dpp4/Ccr7/Cbfb/Il4ra/Rasal3/H2-DMa/Ccr2/Tnfsf9/Ap3d1/Cd80/Hspd1	34
BP	GO:0045619	regulation of lymphocyte differentiation	33/1076	191/23355	5.05817e-11	1.33865e-08	9.80221e-09	Ndfip1/Tgfb1/Xbp1/Zfp36l2/Rasgrp1/Il7r/Ctla2a/Rara/Hsp90aa1/Il2ra/Anxa1/Zbtb1/Prkcz/Zc3h12a/Cd74/Nfkbid/Fas/Rc3h1/Cd44/Il2rg/Nfkbiz/Stat5a/Kat2a/Ccr7/Cbfb/Crtam/Il4ra/H2-DMa/Ccr2/Tnfsf9/Ap3d1/Smad7/Inpp5d	33
BP	GO:0045580	regulation of T cell differentiation	29/1076	157/23355	1.42897e-10	3.60168e-08	2.63732e-08	Tgfb1/Xbp1/Rasgrp1/Il7r/Ctla2a/Rara/Hsp90aa1/Il2ra/Anxa1/Zbtb1/Prkcz/Zc3h12a/Cd74/Nfkbid/Rc3h1/Cd44/Il2rg/Nfkbiz/Stat5a/Kat2a/Ccr7/Cbfb/Crtam/Il4ra/H2-DMa/Ccr2/Tnfsf9/Ap3d1/Smad7	29
BP	GO:0006913	nucleocytoplasmic transport	42/1076	307/23355	2.87214e-10	6.60968e-08	4.83992e-08	Tgfb1/Xbp1/Tpr/Rae1/Kpna4/Zpr1/Txnip/Desi1/Hspa8/Hsp90aa1/Lmna/Ptpn11/Zc3h12a/Mapk1/Khdrbs1/Nsun2/Styx/Ppp1cc/Fam53a/Hcls1/Trim28/Nop9/Nfkbia/Ppp3r1/Ppp2ca/Gsk3b/Elavl1/Prkcd/Thoc3/Nup153/Ei24/Bag3/Mapk14/Ddx5/Sirt7/Nup50/Pom121/Setd2/Akap13/Pttg1ip/Phax/Rgs14	42
BP	GO:0051169	nuclear transport	42/1076	307/23355	2.87214e-10	6.60968e-08	4.83992e-08	Tgfb1/Xbp1/Tpr/Rae1/Kpna4/Zpr1/Txnip/Desi1/Hspa8/Hsp90aa1/Lmna/Ptpn11/Zc3h12a/Mapk1/Khdrbs1/Nsun2/Styx/Ppp1cc/Fam53a/Hcls1/Trim28/Nop9/Nfkbia/Ppp3r1/Ppp2ca/Gsk3b/Elavl1/Prkcd/Thoc3/Nup153/Ei24/Bag3/Mapk14/Ddx5/Sirt7/Nup50/Pom121/Setd2/Akap13/Pttg1ip/Phax/Rgs14	42
BP	GO:0022613	ribonucleoprotein complex biogenesis	50/1076	408/23355	3.14183e-10	6.92905e-08	5.07378e-08	Rpl38/Rps21/Rps28/Rps27/Mpv17l2/Eif5/Rbfa/Strap/Hsp90aa1/Gemin7/Fam207a/Gtf3a/Malsu1/Riok3/Lsm2/Pop5/Utp18/Crnkl1/Imp3/Usp39/Nop9/C1qbp/Ddx20/Rbis/Noc2l/Rbm5/Zfp622/Snrpg/Rpl6/Rpl35a/Nip7/Usp36/Rpl35/Sfswap/Srsf6/Rps14/Cebpz/Chd7/Nob1/Sirt7/Setx/Pten/Brix1/LTO1/Dimt1/Zrsr2/Nsa2/Wdr74/Eri1/Utp23	50
BP	GO:0043161	proteasome-mediated ubiquitin-dependent protein catabolic process	50/1076	409/23355	3.42399e-10	7.08489e-08	5.1879e-08	Ube2s/Hspa1a/Peli1/Plaa/Desi1/Fbxo9/Hspa1b/Cdc16/Derl1/Spsb3/Ctnnb1/Kctd17/Herc2/Fbxl6/Styx/Arrb2/Ubxn4/Rad23b/Fbxw11/Eif2ak3/Wac/Bag6/Fzr1/Ube2j2/Ube2j1/Smarcc1/Gsk3b/Ubqln2/Gid4/Ubr2/Tbl1xr1/Csnk1a1/Ubxn11/Stub1/Zfand2a/Ube2d3/Erlec1/Rmnd5b/Edem1/Tbl1x/Ubxn2a/Ubqln1/Csnk1d/Fbxo38/Smad7/Ufl1/Rchy1/Gid8/Zyg11b/Fbxw5	50
BP	GO:0002819	regulation of adaptive immune response	34/1076	216/23355	3.4802e-10	7.08489e-08	5.1879e-08	Ndfip1/Tgfb1/Il7r/Hspa8/Anxa1/Zbtb1/Prkcz/Zc3h12a/Clcf1/Cd74/Nfkbid/Tnf/Rc3h1/Xcl1/Cd44/Traf6/Nfkbiz/Slamf1/Klrc1/Cd48/Trim27/Stat6/Cd226/H2-Q6/Dpp4/Ccr7/Il4ra/H2-DMa/Ccr2/Traf2/Kmt5c/Smad7/Il18r1/Hspd1	34
BP	GO:1903320	regulation of protein modification by small protein conjugation or removal	36/1076	240/23355	4.19956e-10	8.23269e-08	6.02837e-08	Ndfip1/Ube2s/Peli1/Fkbp1a/Plaa/Nsmce3/Dnaja1/Fyn/Sqstm1/Hsp90aa1/Derl1/Ctnnb1/Tnip1/Hif1a/Zc3h12a/Prr7/Arrb2/Dcun1d5/Fzr1/Gps2/Ivns1abp/Bcl10/Gnl3/Stub1/Birc3/Ubxn2a/Ubqln1/Sirt7/Cdk5rap3/Smad7/Phf23/Ufl1/Rchy1/Pten/Pttg1ip/Wdr48	36
BP	GO:0032386	regulation of intracellular transport	43/1076	326/23355	5.65099e-10	1.06824e-07	7.82216e-08	Tgfb1/Xbp1/Tpr/Zpr1/Fyn/Rhot1/Hsp90aa1/Tomm7/Ptpn11/Tmem30a/Nus1/Snx3/Zc3h12a/Vamp2/Mapk1/Khdrbs1/Akt2/Nsun2/Pdcd5/Ppp1cc/Hcls1/Trim28/Ube2j1/Ppp2ca/Gsk3b/Rdx/Rab21/Prkcd/Ptpn1/Stk11/Map2k2/Nup153/Erlec1/Ei24/Edem1/Ubac2/Bag3/Mapk14/Sirt7/Arhgap1/Setd2/Arpc2/B3gat3	43
BP	GO:0045582	positive regulation of T cell differentiation	22/1076	99/23355	6.15548e-10	1.12348e-07	8.22668e-08	Tgfb1/Xbp1/Rasgrp1/Il7r/Rara/Hsp90aa1/Il2ra/Anxa1/Zbtb1/Prkcz/Cd74/Nfkbid/Il2rg/Nfkbiz/Stat5a/Ccr7/Cbfb/Il4ra/H2-DMa/Ccr2/Tnfsf9/Ap3d1	22
BP	GO:2001233	regulation of apoptotic signaling pathway	48/1076	391/23355	6.7141e-10	1.18459e-07	8.67414e-08	Pak2/Xbp1/Hsph1/Grina/Dnaja1/Fyn/Faf1/Ralbp1/Madd/Ctnnb1/Lmna/Lgals3/Dedd2/Hif1a/Psme3/Traf1/Cd74/Mcl1/Fas/Arrb2/Mnt/Tnf/Slc9a3r1/Eif2ak3/Sfpq/Cd44/Ivns1abp/Rb1cc1/Bcl10/Gsk3b/Igbp1/Noc2l/Prkcd/Ptpn1/Raf1/Itgav/Ei24/Triap1/Gnai2/Ubqln1/Adora2a/Icam1/Cdkn2d/Pdcd7/Traf2/Ing5/Pten/Pttg1ip	48
BP	GO:0031098	stress-activated protein kinase signaling cascade	36/1076	252/23355	1.64092e-09	2.80173e-07	2.05156e-07	Pak2/Hsph1/Rasgrp1/Ern1/Dnaja1/Mink1/Tnfsf11/Pafah1b1/Zc3h12a/Mapk1/Traf1/Map2k3/Fas/Rap2a/Tnf/Gadd45b/Traf6/Gps2/Rb1cc1/Slamf1/Igbp1/Zfp622/Ptpn1/Map2k2/Taok1/Ccr7/Map3k11/Xdh/Errfi1/Traf2/Rnf13/Foxo1/Mapk14/Map3k1/Rell1/Cdc42se1	36
BP	GO:0046632	alpha-beta T cell differentiation	24/1076	123/23355	1.73091e-09	2.86304e-07	2.09646e-07	Tgfb1/Rora/Rara/Relb/Gpr183/Anxa1/Gpr18/Prkcz/Zc3h12a/Prr7/Nfkbid/Rc3h1/Il2rg/Nfkbiz/Stat6/Ccr7/Rpl22/Cbfb/Il4ra/Ccr2/Itk/Ap3d1/Smad7/Il18r1	24
BP	GO:0034504	protein localization to nucleus	40/1076	301/23355	1.80589e-09	2.89654e-07	2.12099e-07	Tgfb1/Xbp1/Tpr/Kpna4/Zpr1/Fyn/Txnip/Hspa8/Arl2bp/Hsp90aa1/Chchd10/Lmna/Zc3h12a/Osbpl8/Mapk1/Akt2/Fam53a/Hcls1/Trim28/Eif2ak3/Nfkbia/Mepce/Ppp3r1/Ppp2ca/Gsk3b/Elavl1/Prkcd/Zbtb7a/Stk11/Nup153/Ei24/Bag3/Mapk14/Ddx5/Cdk5rap3/Nup50/Pom121/Banp/Hnrnpu/Pttg1ip	40
BP	GO:0046634	regulation of alpha-beta T cell activation	22/1076	105/23355	2.01608e-09	3.13856e-07	2.2982e-07	Tgfb1/Hsph1/Rara/Anxa1/Prkcz/Zc3h12a/Nfkbid/Rc3h1/Xcl1/Cd44/Il2rg/Nfkbiz/Ccr7/Cbfb/Crtam/Adora2a/Il4ra/Rasal3/Ccr2/Ap3d1/Smad7/Cd80	22
BP	GO:0045621	positive regulation of lymphocyte differentiation	23/1076	115/23355	2.27497e-09	3.4404e-07	2.51923e-07	Tgfb1/Xbp1/Rasgrp1/Il7r/Rara/Hsp90aa1/Il2ra/Anxa1/Zbtb1/Prkcz/Cd74/Nfkbid/Il2rg/Nfkbiz/Stat5a/Ccr7/Cbfb/Il4ra/H2-DMa/Ccr2/Tnfsf9/Ap3d1/Inpp5d	23
BP	GO:0008380	RNA splicing	47/1076	393/23355	2.38628e-09	3.5085e-07	2.56909e-07	Srrm2/Rbm38/Ybx1/Hnrnpl/Ern1/Zpr1/Dhx16/Strap/Hspa8/Gemin7/Rp9/Lgals3/Lsm2/Crnkl1/Khdrbs1/Akt2/Snip1/Usp39/C1qbp/Sfpq/Ivns1abp/Mfap1b/Cwc25/Cactin/Ddx20/Rbm5/Zbtb7a/Snrpg/Hnrnpll/Thoc3/Dhx15/Ahnak/Mettl14/Bud31/Sfswap/Srsf6/Aqr/Srsf4/Raly/Ddx5/Setx/Pspc1/Tfip11/Hnrnpu/Cwc22/Cwc15/Zrsr2	47
BP	GO:0002697	regulation of immune effector process	50/1076	437/23355	3.33466e-09	4.77036e-07	3.49309e-07	Ndfip1/Tgfb1/Xbp1/Rasgrp1/Cd47/Gfer/Il7r/Rara/Hspa8/Hsp90aa1/Tomm70a/Anxa1/Riok3/Zbtb1/Lgals3/Rtn4/Il18rap/Prkcz/Zc3h12a/Clcf1/Cd74/Nfkbid/Arrb2/Tnf/Rc3h1/Xcl1/C1qbp/Traf6/Nfkbiz/Stat5a/Slamf1/Klrc1/Aim2/Stat6/Cd226/H2-Q6/Dpp4/Ccr7/Crtam/Il4ra/Ccr2/Traf2/Klrk1/Kmt5c/Smad7/Pdpk1/Il18r1/Hspd1/Stap1/Irf3	50
BP	GO:1903829	positive regulation of cellular protein localization	37/1076	272/23355	3.84471e-09	5.35527e-07	3.92139e-07	Tgfb1/Xbp1/Arf6/Tpr/Zpr1/Itgb1/Fyn/Sqstm1/Hsp90aa1/Tomm7/Entr1/Abhd17a/Lgals3/Rtn4/Zc3h12a/Mapk1/Akt2/Pdcd5/Hcls1/Trim28/Tnf/Eif2ak3/Mepce/Gsk3b/Gnl3/Rdx/Sptbn1/Prkcd/Tsg101/Stk11/Rhog/Bag3/Mapk14/Cdk5rap3/Slc5a3/Pdpk1/Arpc2	37
BP	GO:0006986	response to unfolded protein	23/1076	119/23355	4.56059e-09	6.18953e-07	4.53227e-07	Xbp1/Hsph1/Hspa1a/Dnajc3/Ern1/Hspa8/Hsp90aa1/Serp1/Hspa1b/Derl1/Ubxn4/Eif2ak3/Tmed2/Ube2j2/Ptpn1/Stub1/Edem1/Bag3/Cdk5rap3/Ufl1/Hspd1/Upf3a/Hspa14	23
BP	GO:0007249	I-kappaB kinase/NF-kappaB signaling	32/1076	215/23355	4.74047e-09	6.27283e-07	4.59327e-07	Rora/Peli1/Relb/Azi2/Fyn/Sqstm1/Tnfsf11/Ctnnb1/Tnip1/Riok3/Zfand6/Zc3h12a/Traf1/Cd74/Ppm1a/Nfkbid/Snip1/Tnf/Tab2/Traf6/Nfkbia/Bcl10/Cactin/Trim14/Trim27/Mtdh/Rel/S100a13/Traf2/Pdpk1/Akap13/Irf3	32
BP	GO:0035710	CD4-positive, alpha-beta T cell activation	22/1076	110/23355	5.05622e-09	6.52746e-07	4.77972e-07	Tgfb1/Rora/Rara/Relb/Gpr183/Anxa1/Prkcz/Zc3h12a/Nfkbid/Rc3h1/Xcl1/Cd44/Il2rg/Nfkbiz/Tcirg1/Stat6/Ccr7/Cbfb/Il4ra/Ccr2/Smad7/Il18r1	22
BP	GO:0031396	regulation of protein ubiquitination	31/1076	205/23355	5.58593e-09	6.96294e-07	5.0986e-07	Ndfip1/Ube2s/Peli1/Fkbp1a/Plaa/Nsmce3/Dnaja1/Fyn/Sqstm1/Hsp90aa1/Derl1/Prr7/Arrb2/Dcun1d5/Fzr1/Gps2/Ivns1abp/Bcl10/Stub1/Birc3/Ubxn2a/Ubqln1/Sirt7/Cdk5rap3/Smad7/Phf23/Ufl1/Rchy1/Pten/Pttg1ip/Wdr48	31
BP	GO:0002683	negative regulation of immune system process	48/1076	417/23355	5.65665e-09	6.96294e-07	5.0986e-07	Ndfip1/Tgfb1/Cd47/Peli1/Gfer/Il7r/Rara/Il2ra/Anxa1/Ctnnb1/Riok3/Lgals3/Gpr18/Tnfaip8l2/Zc3h12a/Cd74/Lrch1/Nfkbid/Fas/Arrb2/Tnf/Rc3h1/Gpr68/Xcl1/C1qbp/Cd44/Gps2/Cnot7/Stat5a/Cactin/Slamf1/Klrc1/Trim27/Stat6/Dpp4/Cbfb/Crtam/Adora2a/Il4ra/Ccr2/Smad7/Slfn1/Ubash3a/Cd80/Stap1/Zc3h12d/Irf3/Inpp5d	48
BP	GO:0032103	positive regulation of response to external stimulus	47/1076	405/23355	6.29065e-09	7.56737e-07	5.54119e-07	Tgfb1/Rasgrp1/Cd47/Pdcd4/Ets1/Csf1/Stk24/Hsp90aa1/Tomm70a/Prkca/Tnfsf11/Tnip1/Riok3/Il17ra/Il16/Rtn4/Il18rap/Ccl1/Mapk1/Akt2/Cd74/Tnf/Xcl1/Akirin1/Stk39/C1qbp/Sfpq/Traf6/Nfkbia/Nfkbiz/Stat5a/Slamf1/Aim2/Camk1d/Cd226/Lsm14a/Ccr7/Rac1/Crtam/Cxcr3/Ccr2/Klrk1/Pspc1/Hspd1/Stap1/Irf3/Cyba	47
BP	GO:0042093	T-helper cell differentiation	17/1076	68/23355	8.14698e-09	9.58265e-07	7.01688e-07	Tgfb1/Rora/Rara/Relb/Gpr183/Anxa1/Prkcz/Zc3h12a/Nfkbid/Rc3h1/Nfkbiz/Stat6/Ccr7/Il4ra/Ccr2/Smad7/Il18r1	17
BP	GO:0002294	CD4-positive, alpha-beta T cell differentiation involved in immune response	17/1076	69/23355	1.03498e-08	1.17402e-06	8.59675e-07	Tgfb1/Rora/Rara/Relb/Gpr183/Anxa1/Prkcz/Zc3h12a/Nfkbid/Rc3h1/Nfkbiz/Stat6/Ccr7/Il4ra/Ccr2/Smad7/Il18r1	17
BP	GO:0006397	mRNA processing	51/1076	466/23355	1.04249e-08	1.17402e-06	8.59675e-07	Srrm2/Rbm38/Ybx1/Hnrnpl/Ern1/Zpr1/Dhx16/Strap/Hspa8/Pde12/Gemin7/Lgals3/Lsm2/Crnkl1/Khdrbs1/Snip1/Usp39/C1qbp/Sfpq/Pcbp1/Mfap1b/Cwc25/Cactin/Ddx20/Rbm5/Tent2/Zbtb7a/Snrpg/Hnrnpll/Srrt/Thoc3/Supt4a/Scaf8/Dhx15/Rbm27/Mettl14/Bud31/Sfswap/Srsf6/Aqr/Srsf4/Raly/Ddx5/Setx/Pspc1/Tfip11/Hnrnpu/Cwc22/Safb/Cwc15/Zrsr2	51
BP	GO:0002822	regulation of adaptive immune response based on somatic recombination of immune receptors built from immunoglobulin superfamily domains	30/1076	200/23355	1.18796e-08	1.29072e-06	9.45125e-07	Ndfip1/Tgfb1/Il7r/Hspa8/Anxa1/Zbtb1/Prkcz/Zc3h12a/Clcf1/Nfkbid/Tnf/Rc3h1/Xcl1/Traf6/Nfkbiz/Slamf1/Klrc1/Stat6/Cd226/H2-Q6/Dpp4/Ccr7/Il4ra/H2-DMa/Ccr2/Traf2/Kmt5c/Smad7/Il18r1/Hspd1	30
BP	GO:0072659	protein localization to plasma membrane	38/1076	296/23355	1.19488e-08	1.29072e-06	9.45125e-07	Tgfb1/Arf6/Atp1b3/S100a10/Itgb1/Sqstm1/Gorasp2/Sys1/Exoc5/Golph3/Lgals3/Ttc7/Gopc/Prkcz/Vamp2/Akt2/Efr3a/Ehd4/Rap2a/Tnf/Camk2d/Slc9a3r1/Tmed2/Dennd4c/Fam126a/Rab8b/Rdx/Sptbn1/Rac1/Tspan14/Rhog/Tmem59/Gga1/Vamp4/Pdpk1/Ift20/Pkp3/Vps4a	38
BP	GO:0051222	positive regulation of protein transport	39/1076	309/23355	1.23955e-08	1.31218e-06	9.60845e-07	Tgfb1/Xbp1/Arf6/Tpr/Zpr1/Fyn/Hsp90aa1/Serp1/Tomm7/Tomm70a/Dynll1/Golph3/Tmem30a/Glud1/Hif1a/Prkcz/Zc3h12a/Kcnn4/Vamp2/Mapk1/Akt2/Pdcd5/Hcls1/Trim28/Tnf/Gpr68/Gsk3b/Prkcd/Tsg101/Rac1/Edem1/Adora2a/Bag3/Wls/Mapk14/Camk2n1/Oxct1/Arpc2/B3gat3	39
BP	GO:0002293	alpha-beta T cell differentiation involved in immune response	17/1076	70/23355	1.30873e-08	1.35826e-06	9.9458e-07	Tgfb1/Rora/Rara/Relb/Gpr183/Anxa1/Prkcz/Zc3h12a/Nfkbid/Rc3h1/Nfkbiz/Stat6/Ccr7/Il4ra/Ccr2/Smad7/Il18r1	17
BP	GO:0051403	stress-activated MAPK cascade	33/1076	236/23355	1.33584e-08	1.35973e-06	9.9566e-07	Hsph1/Rasgrp1/Ern1/Dnaja1/Mink1/Tnfsf11/Pafah1b1/Zc3h12a/Mapk1/Traf1/Map2k3/Fas/Rap2a/Tnf/Gadd45b/Traf6/Gps2/Rb1cc1/Slamf1/Igbp1/Zfp622/Ptpn1/Map2k2/Taok1/Ccr7/Map3k11/Xdh/Traf2/Foxo1/Mapk14/Map3k1/Rell1/Cdc42se1	33
BP	GO:0006606	protein import into nucleus	27/1076	168/23355	1.42576e-08	1.42388e-06	1.04263e-06	Tgfb1/Xbp1/Tpr/Kpna4/Zpr1/Txnip/Hspa8/Hsp90aa1/Lmna/Zc3h12a/Mapk1/Fam53a/Hcls1/Trim28/Nfkbia/Ppp3r1/Ppp2ca/Elavl1/Prkcd/Nup153/Ei24/Bag3/Mapk14/Ddx5/Nup50/Pom121/Pttg1ip	27
BP	GO:0002287	alpha-beta T cell activation involved in immune response	17/1076	71/23355	1.64745e-08	1.6148e-06	1.18244e-06	Tgfb1/Rora/Rara/Relb/Gpr183/Anxa1/Prkcz/Zc3h12a/Nfkbid/Rc3h1/Nfkbiz/Stat6/Ccr7/Il4ra/Ccr2/Smad7/Il18r1	17
BP	GO:0043367	CD4-positive, alpha-beta T cell differentiation	19/1076	89/23355	1.81964e-08	1.73005e-06	1.26683e-06	Tgfb1/Rora/Rara/Relb/Gpr183/Anxa1/Prkcz/Zc3h12a/Nfkbid/Rc3h1/Il2rg/Nfkbiz/Stat6/Ccr7/Cbfb/Il4ra/Ccr2/Smad7/Il18r1	19
BP	GO:0006470	protein dephosphorylation	33/1076	239/23355	1.8304e-08	1.73005e-06	1.26683e-06	Dusp2/Tgfb1/Ppm1g/Fkbp1a/Ppp1r2/Ppp2r2a/Ptpn11/Ppp1cb/Mgat5/Ywhab/Ptpra/Ppm1a/Ptpre/Ppp1cc/Ppp1r11/Tnf/Ctdsp1/Fbxw11/Ppp1r16b/Ppp3r1/Ppp2ca/Igbp1/Ssh2/Prkcd/Ptpn1/Stk11/Timm50/Gnai2/Ptp4a2/Dusp11/Cdc25a/Ppp4r3a/Pten	33
BP	GO:0042326	negative regulation of phosphorylation	46/1076	408/23355	2.22744e-08	2.06839e-06	1.51458e-06	Dusp2/Tgfb1/Xbp1/Dnajc3/Dnaja1/Strap/Hspa4/Pde12/Prkca/Dynll1/Prpsap1/Prkcz/Zc3h12a/Arrb2/Tnf/Mvp/Ctdsp1/Gadd45b/Stk39/Tmed2/Ppp2ca/Gsk3b/Cactin/Dnajc15/Prkcd/Sema4d/Ptpn1/Trim27/Tsg101/Zgpat/Birc3/Adora2a/Xdh/Cdkn2d/Errfi1/Cdk5rap3/Smad7/Slfn1/Camk2n1/Pdpk1/Pten/Cbl/Stap1/Hnrnpu/Cox11/Rgs14	46
BP	GO:0070302	regulation of stress-activated protein kinase signaling cascade	28/1076	183/23355	2.33399e-08	2.12996e-06	1.55966e-06	Hsph1/Rasgrp1/Dnaja1/Mink1/Tnfsf11/Pafah1b1/Zc3h12a/Mapk1/Traf1/Fas/Rap2a/Tnf/Gadd45b/Traf6/Gps2/Rb1cc1/Slamf1/Igbp1/Zfp622/Map2k2/Taok1/Map3k11/Xdh/Traf2/Rnf13/Foxo1/Rell1/Cdc42se1	28
BP	GO:0051170	import into nucleus	27/1076	172/23355	2.38181e-08	2.13676e-06	1.56464e-06	Tgfb1/Xbp1/Tpr/Kpna4/Zpr1/Txnip/Hspa8/Hsp90aa1/Lmna/Zc3h12a/Mapk1/Fam53a/Hcls1/Trim28/Nfkbia/Ppp3r1/Ppp2ca/Elavl1/Prkcd/Nup153/Ei24/Bag3/Mapk14/Ddx5/Nup50/Pom121/Pttg1ip	27
BP	GO:2000514	regulation of CD4-positive, alpha-beta T cell activation	16/1076	65/23355	2.83995e-08	2.50531e-06	1.83451e-06	Tgfb1/Rara/Anxa1/Prkcz/Zc3h12a/Nfkbid/Rc3h1/Xcl1/Cd44/Il2rg/Nfkbiz/Ccr7/Cbfb/Il4ra/Ccr2/Smad7	16
BP	GO:0033157	regulation of intracellular protein transport	31/1076	220/23355	3.04829e-08	2.64501e-06	1.93681e-06	Tgfb1/Xbp1/Tpr/Zpr1/Fyn/Hsp90aa1/Tomm7/Ptpn11/Tmem30a/Snx3/Zc3h12a/Vamp2/Mapk1/Akt2/Pdcd5/Hcls1/Trim28/Ube2j1/Ppp2ca/Gsk3b/Prkcd/Ptpn1/Erlec1/Ei24/Edem1/Ubac2/Bag3/Mapk14/Sirt7/Arpc2/B3gat3	31
BP	GO:0071375	cellular response to peptide hormone stimulus	34/1076	257/23355	3.29759e-08	2.81519e-06	2.06141e-06	Xbp1/Ybx1/Nucks1/Ccnd3/Snx5/Prkca/Adipor1/Ctnnb1/Zfp106/Ptpn11/Prkcz/Osbpl8/Ptpra/Vamp2/Akt2/Ptpre/Dennd4c/Wdtc1/Smarcc1/Gsk3b/Stat5a/Rab8b/Prkcd/Ptpn1/Stat6/Anxa5/Nfkb1/Gnai2/Pde3b/Foxo1/Uso1/Lpin2/Pdpk1/Pten	34
BP	GO:0043370	regulation of CD4-positive, alpha-beta T cell differentiation	14/1076	50/23355	3.53676e-08	2.97144e-06	2.17583e-06	Tgfb1/Rara/Anxa1/Prkcz/Zc3h12a/Nfkbid/Rc3h1/Il2rg/Nfkbiz/Ccr7/Cbfb/Il4ra/Ccr2/Smad7	14
BP	GO:0046822	regulation of nucleocytoplasmic transport	22/1076	122/23355	3.689e-08	3.05092e-06	2.23403e-06	Tgfb1/Xbp1/Tpr/Zpr1/Hsp90aa1/Ptpn11/Zc3h12a/Mapk1/Khdrbs1/Nsun2/Ppp1cc/Hcls1/Trim28/Ppp2ca/Gsk3b/Prkcd/Nup153/Ei24/Bag3/Mapk14/Sirt7/Setd2	22
BP	GO:0035966	response to topologically incorrect protein	24/1076	143/23355	3.81265e-08	3.10467e-06	2.27339e-06	Xbp1/Hsph1/Hspa1a/Dnajc3/Ern1/Hspa8/Hsp90aa1/Serp1/Hspa1b/Derl1/Ubxn4/Eif2ak3/Tmed2/Bag6/Ube2j2/Ptpn1/Stub1/Edem1/Bag3/Cdk5rap3/Ufl1/Hspd1/Upf3a/Hspa14	24
BP	GO:0002706	regulation of lymphocyte mediated immunity	29/1076	199/23355	3.98687e-08	3.19735e-06	2.34126e-06	Ndfip1/Tgfb1/Rasgrp1/Gfer/Il7r/Hspa8/Zbtb1/Il18rap/Prkcz/Clcf1/Arrb2/Tnf/Xcl1/Traf6/Stat5a/Slamf1/Klrc1/Stat6/Cd226/H2-Q6/Dpp4/Crtam/Ccr2/Traf2/Klrk1/Kmt5c/Smad7/Il18r1/Hspd1	29
BP	GO:0042176	regulation of protein catabolic process	44/1076	390/23355	4.40891e-08	3.48304e-06	2.55045e-06	Ndfip1/Xbp1/Hspa1a/Fyn/Desi1/Faf1/Hsp90aa1/Hspa1b/Odc1/Snf8/Snx3/Psme3/Styx/Rnft1/Tnf/Rad23b/Serpine2/Wac/Bag6/Fzr1/Cst3/Ppp2ca/Smarcc1/Gsk3b/Ubqln2/Rdx/Usp25/Csnk1a1/Gabarapl2/Stub1/Zfand2a/Ubxn2a/Ubqln1/Csnk1d/Foxo1/Gga1/Cdk5rap3/Smad7/Ufl1/Rchy1/Banp/Pten/Zyg11b/Pttg1ip	44
BP	GO:1904951	positive regulation of establishment of protein localization	39/1076	325/23355	4.96628e-08	3.86566e-06	2.83062e-06	Tgfb1/Xbp1/Arf6/Tpr/Zpr1/Fyn/Hsp90aa1/Serp1/Tomm7/Tomm70a/Dynll1/Golph3/Tmem30a/Glud1/Hif1a/Prkcz/Zc3h12a/Kcnn4/Vamp2/Mapk1/Akt2/Pdcd5/Hcls1/Trim28/Tnf/Gpr68/Gsk3b/Prkcd/Tsg101/Rac1/Edem1/Adora2a/Bag3/Wls/Mapk14/Camk2n1/Oxct1/Arpc2/B3gat3	39
BP	GO:0006605	protein targeting	35/1076	275/23355	5.56796e-08	4.27119e-06	3.12757e-06	Tomm20/Mff/Tram1/Fyn/Hspa8/Hspa4/Tomm40/Hsp90aa1/Tomm7/Tomm70a/Sec61g/Zfand6/Ywhab/Akt2/Pdcd5/Sec62/Vps37a/Rab8b/Dnajc15/Hps4/Timm50/Ncoa4/Edem1/Zdhhc21/Bag3/Zdhhc18/Ap3d1/Scarb2/Arpc2/Hspd1/Ywhaq/Chmp4b/Pex19/Romo1/Vps4a	35
BP	GO:1990778	protein localization to cell periphery	42/1076	367/23355	5.96085e-08	4.48009e-06	3.28054e-06	Tgfb1/Nubp1/Arf6/Atp1b3/S100a10/Itgb1/Sqstm1/Gorasp2/Sys1/Exoc5/Golph3/Lgals3/Ttc7/Gopc/Prkcz/Vamp2/Akt2/Efr3a/Ehd4/Rap2a/Tnf/Camk2d/Slc9a3r1/Tmed2/Dennd4c/Fam126a/Gsk3b/Rabep1/Rab8b/Rdx/Sptbn1/Rac1/Tspan14/Rhog/Tmem59/Gga1/Vamp4/Pdpk1/Ift20/Pkp3/Pdzd11/Vps4a	42
BP	GO:0002292	T cell differentiation involved in immune response	17/1076	77/23355	6.00957e-08	4.48009e-06	3.28054e-06	Tgfb1/Rora/Rara/Relb/Gpr183/Anxa1/Prkcz/Zc3h12a/Nfkbid/Rc3h1/Nfkbiz/Stat6/Ccr7/Il4ra/Ccr2/Smad7/Il18r1	17
BP	GO:0032872	regulation of stress-activated MAPK cascade	27/1076	180/23355	6.31841e-08	4.64491e-06	3.40122e-06	Hsph1/Rasgrp1/Dnaja1/Mink1/Tnfsf11/Pafah1b1/Zc3h12a/Mapk1/Traf1/Fas/Rap2a/Tnf/Gadd45b/Traf6/Gps2/Rb1cc1/Slamf1/Igbp1/Zfp622/Map2k2/Taok1/Map3k11/Xdh/Traf2/Foxo1/Rell1/Cdc42se1	27
BP	GO:0001819	positive regulation of cytokine production	48/1076	452/23355	7.17851e-08	5.20491e-06	3.81129e-06	Tgfb1/Xbp1/Rora/Rasgrp1/Peli1/Rara/Hsp90aa1/Tomm70a/Anxa1/Ptpn11/Riok3/Il17ra/Il16/Rtn4/Hif1a/Prkcz/Ltb/Ccl1/Cd74/Tnf/Rgcc/Xcl1/Eif2ak3/Traf6/Cd6/Bcl10/Panx1/Stat5a/Slamf1/Aim2/Sptbn1/Mbp/Cd226/Ccr7/Rel/Crtam/Il4ra/Ccr2/Traf2/Klrk1/Mapk14/Tnfsf9/Il12rb2/Setd2/Il18r1/Hspd1/Irf3/Cyba	48
BP	GO:0032869	cellular response to insulin stimulus	29/1076	205/23355	7.73296e-08	5.53116e-06	4.05018e-06	Xbp1/Ybx1/Nucks1/Ccnd3/Snx5/Prkca/Adipor1/Zfp106/Ptpn11/Prkcz/Osbpl8/Ptpra/Vamp2/Akt2/Ptpre/Dennd4c/Wdtc1/Smarcc1/Gsk3b/Rab8b/Prkcd/Ptpn1/Gnai2/Pde3b/Foxo1/Uso1/Lpin2/Pdpk1/Pten	29
BP	GO:0045862	positive regulation of proteolysis	40/1076	345/23355	8.62252e-08	6.07445e-06	4.44801e-06	Xbp1/Hspa1a/Tbc1d10a/Fyn/Hspa8/Hspa1b/Tnip1/Diablo/Zc3h12a/Prr7/Psme3/Fas/Pdcd5/Rnft1/Tnf/Fbxw11/Perp/Eif2ak3/Bag6/Fzr1/Bcl10/Ppp2ca/Gsk3b/Ubqln2/Aim2/Mbp/Csnk1a1/Stub1/Zfand2a/Atp2a3/Ubqln1/Csnk1d/Xdh/Smad7/Psenen/Rchy1/Pten/Hspd1/Zyg11b/Wdr48	40
BP	GO:0019221	cytokine-mediated signaling pathway	42/1076	372/23355	8.72205e-08	6.07445e-06	4.44801e-06	Ifitm2/Fkbp1a/Il1r2/Ifitm3/Ifitm1/Csf1/Adipor1/Tnfsf11/Il17ra/Il16/Il18rap/Pafah1b1/Hif1a/Ccl1/Jak1/Traf1/Cd74/Tnf/Xcl1/Stk39/Traf6/Il2rg/Gps2/Cnot7/Nfkbia/Stat5a/Cactin/Aim2/Stat6/Ifnar2/Lsm14a/Spata2/Ccr2/Traf2/Hipk1/Il12rb2/Otulin/Il18r1/Stap1/Adipor2/Irf3/Rps6ka4	42
BP	GO:0019058	viral life cycle	31/1076	231/23355	9.50203e-08	6.53172e-06	4.78284e-06	Ifitm2/Nucks1/Ifitm3/Ifitm1/Pdcd6ip/Hspa8/Pde12/Ly6e/Snf8/Snx3/Zc3h12a/Cd74/Itgb3/Trim28/Tnf/Pcbp1/Cnot7/Trim14/Fam111a/Trim27/Tsg101/Itgav/Vps16/Vapa/Icam1/Ddx5/Chmp4b/Eea1/Zfp639/Trim26/Vps4a	31
BP	GO:0042254	ribosome biogenesis	36/1076	294/23355	9.70343e-08	6.58465e-06	4.8216e-06	Rpl38/Rps21/Rps28/Rps27/Mpv17l2/Rbfa/Fam207a/Gtf3a/Malsu1/Riok3/Pop5/Utp18/Imp3/Nop9/C1qbp/Rbis/Noc2l/Zfp622/Rpl6/Rpl35a/Nip7/Usp36/Rpl35/Rps14/Cebpz/Chd7/Nob1/Sirt7/Pten/Brix1/LTO1/Dimt1/Nsa2/Wdr74/Eri1/Utp23	36
BP	GO:0032609	interferon-gamma production	22/1076	129/23355	1.04009e-07	6.96857e-06	5.10273e-06	Rasgrp1/Cd47/Rara/Azi2/Il18rap/Zc3h12a/Tnf/Xcl1/C1qbp/Slamf1/Tcirg1/Trim27/Cd226/Ccr7/Crtam/Ccr2/Klrk1/Tnfsf9/Itk/Il12rb2/Il18r1/Hspd1	22
BP	GO:0070661	leukocyte proliferation	40/1076	348/23355	1.09002e-07	7.21184e-06	5.28085e-06	Ndfip1/Tgfb1/Rasgrp1/Peli1/Il7r/Fkbp1a/Gpr183/Ccnd3/Azi2/Fyn/Csf1/Tnfsf11/Il2ra/Anxa1/Ctnnb1/Lgals3/Clcf1/Mapk1/Cd74/Rc3h1/Xcl1/Cd44/Traf6/Cd6/Gsk3b/Stat5a/Slamf1/Tcirg1/Prkcd/Ccr7/Crtam/Rasal3/Ccr2/Tnfsf9/Slfn1/Cd80/Hspd1/Nfatc2/Zc3h12d/Inpp5d	40
BP	GO:0031331	positive regulation of cellular catabolic process	43/1076	389/23355	1.12015e-07	7.31967e-06	5.35981e-06	Xbp1/Zfp36l2/Hspa1a/Faf1/Hsp90aa1/Hspa1b/Tob1/Hif1a/Zc3h12a/Gtpbp1/Akt2/Rnft1/Tnf/Rc3h1/Wac/Bag6/Fzr1/Cnot7/Gsk3b/Ubqln2/Trim14/Rdx/Prkcd/Ptpn1/Csnk1a1/Trim27/Stub1/Mtdh/Zfand2a/Stk11/Tmem59/Ubqln1/Mettl14/Csnk1d/Bag3/Foxo1/Smad7/Ufl1/Rchy1/Pten/Zyg11b/Pttg1ip/Zc3h12d	43
BP	GO:0031349	positive regulation of defense response	33/1076	259/23355	1.29172e-07	8.33786e-06	6.10539e-06	Rasgrp1/Cd47/Pdcd4/Ets1/Hsp90aa1/Tomm70a/Prkca/Tnfsf11/Tnip1/Riok3/Il17ra/Il16/Il18rap/Ccl1/Cd74/Tnf/Xcl1/Sfpq/Nfkbia/Nfkbiz/Stat5a/Aim2/Cd226/Lsm14a/Ccr7/Crtam/Ccr2/Klrk1/Pspc1/Hspd1/Stap1/Irf3/Cyba	33
BP	GO:0050900	leukocyte migration	41/1076	364/23355	1.32228e-07	8.43232e-06	6.17455e-06	Tgfb1/Cd47/Gpr183/B4galt1/Itgb1/Csf1/St3gal4/Itgb7/Prkca/Tnfsf11/Anxa1/Golph3/Il17ra/Lgals3/Il16/Rtn4/Gpr18/Jaml/Ccl1/Mapk1/Cd74/Lrch1/Itgb3/Tnf/Xcl1/Akirin1/Stk39/C1qbp/Stk10/Slamf1/Camk1d/Cd99l2/Dpp4/Ccr7/Rac1/Rhog/Crtam/Cxcr3/Icam1/Ccr2/Stap1	41
BP	GO:0097193	intrinsic apoptotic signaling pathway	36/1076	298/23355	1.36412e-07	8.59556e-06	6.29409e-06	Xbp1/Hsph1/Grina/Ern1/Dnaja1/Ralbp1/Stk24/Prkca/Diablo/Hif1a/Crip1/Cd74/Mcl1/Tnf/Slc9a3r1/Perp/Eif2ak3/Bag6/Sfpq/Cd44/Ivns1abp/Gsk3b/Noc2l/Zfp622/Ptpn1/Stk11/Ei24/Atp2a3/Triap1/Ubqln1/Cdkn2d/Tmem109/Ddx5/Hipk1/Msh6/Pttg1ip	36
BP	GO:0061077	chaperone-mediated protein folding	14/1076	56/23355	1.69034e-07	1.05259e-05	7.70754e-06	Hsph1/Hspa1a/Fkbp1a/Hspa8/Dnajb1/Hspa1b/Fkbp4/Hspe1/Cd74/Pdcd5/St13/H2-DMa/Pex19/Hspa14	14
BP	GO:0045860	positive regulation of protein kinase activity	46/1076	439/23355	1.98193e-07	1.21981e-05	8.93205e-06	Pak2/Tgfb1/Hsph1/Rasgrp1/Unc119/Pim1/Ern1/Ccnd3/Mmd/Csf1/Mink1/Hsp90aa1/Tnfsf11/Madd/Ptpn11/Cab39/Prkcz/Osbpl8/Pik3r5/Cd74/Map2k3/Ccny/Itgb3/Arrb2/Nab2/Tnf/Rgcc/Gadd45b/Stk39/Tab2/Traf6/Ppp2ca/Prkcd/Ptpn1/Raf1/Stk11/Map2k2/Taok1/Ccr7/Map3k11/Cacul1/Traf2/Map3k1/Pdpk1/Stap1/Akap13	46
BP	GO:1901653	cellular response to peptide	36/1076	303/23355	2.06677e-07	1.2574e-05	9.20732e-06	Xbp1/Ybx1/Nucks1/Ccnd3/Snx5/Fyn/Prkca/Adipor1/Ctnnb1/Zfp106/Ptpn11/Prkcz/Osbpl8/Ptpra/Vamp2/Akt2/Ptpre/Dennd4c/Wdtc1/Smarcc1/Gsk3b/Stat5a/Rab8b/Prkcd/Ptpn1/Stat6/Anxa5/Nfkb1/Gnai2/Pde3b/Icam1/Foxo1/Uso1/Lpin2/Pdpk1/Pten	36
BP	GO:0050868	negative regulation of T cell activation	21/1076	124/23355	2.27923e-07	1.37091e-05	1.00384e-05	Ndfip1/Tgfb1/Peli1/Il2ra/Anxa1/Lgals3/Tnfaip8l2/Zc3h12a/Cd74/Nfkbid/Rc3h1/Xcl1/Cd44/Cbfb/Crtam/Adora2a/Il4ra/Smad7/Slfn1/Cd80/Zc3h12d	21
BP	GO:0062197	cellular response to chemical stress	38/1076	331/23355	2.3258e-07	1.3832e-05	1.01284e-05	Xbp1/Hsph1/Gfer/Relb/Dnaja1/Fyn/Lrrc8c/Ralbp1/Stk24/Anxa1/Rwdd1/Ctnnb1/Diablo/Hif1a/Zc3h12a/Kdm6b/Letm1/Mapk1/Mcl1/Fas/Lonp1/Gch1/Tnf/Stk39/Sfpq/Lrrc8d/Serpinb6a/Chchd2/Prkcd/Zfp622/Stat6/Ubqln1/Traf2/Foxo1/Setx/Srxn1/Ncoa7/Romo1	38
BP	GO:0032388	positive regulation of intracellular transport	26/1076	181/23355	2.64812e-07	1.54028e-05	1.12786e-05	Tgfb1/Xbp1/Tpr/Zpr1/Fyn/Hsp90aa1/Tomm7/Tmem30a/Zc3h12a/Vamp2/Mapk1/Khdrbs1/Akt2/Pdcd5/Hcls1/Trim28/Gsk3b/Rdx/Rab21/Prkcd/Stk11/Edem1/Bag3/Mapk14/Arpc2/B3gat3	26
BP	GO:0043122	regulation of I-kappaB kinase/NF-kappaB signaling	26/1076	181/23355	2.64812e-07	1.54028e-05	1.12786e-05	Rora/Peli1/Fyn/Sqstm1/Tnfsf11/Ctnnb1/Tnip1/Riok3/Zfand6/Zc3h12a/Traf1/Cd74/Ppm1a/Nfkbid/Tnf/Tab2/Traf6/Cactin/Trim14/Trim27/Mtdh/S100a13/Traf2/Pdpk1/Akap13/Irf3	26
BP	GO:0022408	negative regulation of cell-cell adhesion	27/1076	194/23355	3.00943e-07	1.7314e-05	1.26782e-05	Ndfip1/Tgfb1/Peli1/Il2ra/Anxa1/Lgals3/Tnfaip8l2/Zc3h12a/Cd74/Nfkbid/Rc3h1/Rgcc/Xcl1/Serpine2/Cd44/Specc1l/Rdx/Prkcd/Mbp/Cbfb/Crtam/Adora2a/Il4ra/Smad7/Slfn1/Cd80/Zc3h12d	27
BP	GO:1903322	positive regulation of protein modification by small protein conjugation or removal	22/1076	137/23355	3.09465e-07	1.76129e-05	1.2897e-05	Ndfip1/Ube2s/Peli1/Fkbp1a/Nsmce3/Derl1/Tnip1/Zc3h12a/Dcun1d5/Fzr1/Bcl10/Gnl3/Stub1/Birc3/Ubqln1/Cdk5rap3/Smad7/Phf23/Rchy1/Pten/Pttg1ip/Wdr48	22
BP	GO:0071674	mononuclear cell migration	25/1076	171/23355	3.18157e-07	1.79149e-05	1.31182e-05	Tgfb1/Cd47/Gpr183/Csf1/Itgb7/Tnfsf11/Anxa1/Lgals3/Jaml/Ccl1/Mapk1/Lrch1/Itgb3/Xcl1/Akirin1/Stk39/C1qbp/Stk10/Slamf1/Cd99l2/Ccr7/Crtam/Cxcr3/Icam1/Ccr2	25
BP	GO:1904591	positive regulation of protein import	14/1076	59/23355	3.40336e-07	1.89621e-05	1.38849e-05	Tgfb1/Xbp1/Tpr/Zpr1/Hsp90aa1/Tomm70a/Zc3h12a/Mapk1/Pdcd5/Hcls1/Trim28/Prkcd/Bag3/Mapk14	14
BP	GO:0046635	positive regulation of alpha-beta T cell activation	15/1076	68/23355	3.626e-07	1.9786e-05	1.44883e-05	Hsph1/Rara/Anxa1/Prkcz/Nfkbid/Xcl1/Il2rg/Nfkbiz/Ccr7/Cbfb/Il4ra/Rasal3/Ccr2/Ap3d1/Cd80	15
BP	GO:0046637	regulation of alpha-beta T cell differentiation	15/1076	68/23355	3.626e-07	1.9786e-05	1.44883e-05	Tgfb1/Rara/Anxa1/Prkcz/Zc3h12a/Nfkbid/Rc3h1/Il2rg/Nfkbiz/Ccr7/Cbfb/Il4ra/Ccr2/Ap3d1/Smad7	15
BP	GO:0002696	positive regulation of leukocyte activation	48/1076	479/23355	4.07907e-07	2.20312e-05	1.61323e-05	Tgfb1/Xbp1/Hsph1/Rasgrp1/Cd47/Peli1/Il7r/Rara/Gpr183/Hsp90aa1/Tnfsf11/Il2ra/Anxa1/Zbtb1/Il16/Prkcz/Clcf1/Cd74/Nfkbid/Tnf/Xcl1/Traf6/Il2rg/Cd6/Bcl10/Nfkbiz/Stat5a/Slamf1/Stat6/Cd226/Dpp4/Ccr7/Trbc2/Cbfb/Il4ra/Rasal3/H2-DMa/Ccr2/Trbc1/Klrk1/Tnfsf9/Kmt5c/Ap3d1/Cd80/Hspd1/Stap1/Nfatc2/Inpp5d	48
BP	GO:2001234	negative regulation of apoptotic signaling pathway	30/1076	234/23355	4.16113e-07	2.21881e-05	1.62472e-05	Xbp1/Hsph1/Grina/Dnaja1/Fyn/Madd/Ctnnb1/Lmna/Lgals3/Hif1a/Psme3/Cd74/Mcl1/Arrb2/Mnt/Tnf/Cd44/Ivns1abp/Rb1cc1/Gsk3b/Igbp1/Noc2l/Ptpn1/Raf1/Itgav/Triap1/Gnai2/Icam1/Cdkn2d/Pttg1ip	30
BP	GO:0050867	positive regulation of cell activation	49/1076	494/23355	4.19197e-07	2.21881e-05	1.62472e-05	Tgfb1/Xbp1/Hsph1/Rasgrp1/Cd47/Peli1/Il7r/Rara/Gpr183/Hsp90aa1/Tnfsf11/Il2ra/Anxa1/Zbtb1/Il16/Prkcz/Clcf1/Cd74/Nfkbid/Tnf/Dgat1/Xcl1/Traf6/Il2rg/Cd6/Bcl10/Nfkbiz/Stat5a/Slamf1/Stat6/Cd226/Dpp4/Ccr7/Trbc2/Cbfb/Il4ra/Rasal3/H2-DMa/Ccr2/Trbc1/Klrk1/Tnfsf9/Kmt5c/Ap3d1/Cd80/Hspd1/Stap1/Nfatc2/Inpp5d	49
BP	GO:1903362	regulation of cellular protein catabolic process	31/1076	247/23355	4.30898e-07	2.25816e-05	1.65353e-05	Xbp1/Hspa1a/Desi1/Faf1/Hsp90aa1/Hspa1b/Psme3/Styx/Rnft1/Rad23b/Wac/Bag6/Fzr1/Smarcc1/Gsk3b/Ubqln2/Rdx/Usp25/Csnk1a1/Gabarapl2/Stub1/Zfand2a/Ubqln1/Csnk1d/Cdk5rap3/Smad7/Ufl1/Rchy1/Pten/Zyg11b/Pttg1ip	31
BP	GO:0002460	adaptive immune response based on somatic recombination of immune receptors built from immunoglobulin superfamily domains	46/1076	452/23355	4.58306e-07	2.37825e-05	1.74147e-05	Ndfip1/Tgfb1/Rora/Il7r/Relb/Hspa8/Anxa1/Zbtb1/Il18rap/Prkcz/Zc3h12a/Nfkb2/Clcf1/Cd74/Nfkbid/Fas/Tnf/Rc3h1/Klhl6/Xcl1/C1qbp/Traf6/Bcl10/Nfkbiz/Slamf1/Tcirg1/Klrc1/Prkcd/Stat6/Cd226/H2-Q6/Dpp4/Ccr7/Trbc2/Il4ra/Icam1/H2-DMa/Ccr2/Traf2/Trbc1/Kmt5c/Smad7/Msh6/Il18r1/Hspd1/Inpp5d	46
BP	GO:0042026	protein refolding	8/1076	18/23355	5.72588e-07	2.91791e-05	2.13664e-05	Hspa1a/Hspa8/Hsp90aa1/Hspa1b/Dnaja2/St13/Hspd1/Hspa14	8
BP	GO:0002286	T cell activation involved in immune response	20/1076	120/23355	5.73329e-07	2.91791e-05	2.13664e-05	Tgfb1/Rora/Rara/Relb/Gpr183/Anxa1/Lgals3/Prkcz/Zc3h12a/Cd74/Nfkbid/Rc3h1/Nfkbiz/Stat6/Ccr7/Il4ra/Icam1/Ccr2/Smad7/Il18r1	20
BP	GO:0090316	positive regulation of intracellular protein transport	22/1076	142/23355	5.8444e-07	2.94613e-05	2.1573e-05	Tgfb1/Xbp1/Tpr/Zpr1/Fyn/Hsp90aa1/Tomm7/Tmem30a/Zc3h12a/Vamp2/Mapk1/Akt2/Pdcd5/Hcls1/Trim28/Gsk3b/Prkcd/Edem1/Bag3/Mapk14/Arpc2/B3gat3	22
BP	GO:0000375	RNA splicing, via transesterification reactions	33/1076	277/23355	6.18078e-07	3.00916e-05	2.20346e-05	Hnrnpl/Dhx16/Strap/Hspa8/Gemin7/Lsm2/Crnkl1/Khdrbs1/Snip1/Usp39/C1qbp/Sfpq/Mfap1b/Cwc25/Cactin/Ddx20/Rbm5/Zbtb7a/Snrpg/Mettl14/Bud31/Sfswap/Srsf6/Aqr/Srsf4/Ddx5/Setx/Pspc1/Tfip11/Hnrnpu/Cwc22/Cwc15/Zrsr2	33
BP	GO:0000377	RNA splicing, via transesterification reactions with bulged adenosine as nucleophile	33/1076	277/23355	6.18078e-07	3.00916e-05	2.20346e-05	Hnrnpl/Dhx16/Strap/Hspa8/Gemin7/Lsm2/Crnkl1/Khdrbs1/Snip1/Usp39/C1qbp/Sfpq/Mfap1b/Cwc25/Cactin/Ddx20/Rbm5/Zbtb7a/Snrpg/Mettl14/Bud31/Sfswap/Srsf6/Aqr/Srsf4/Ddx5/Setx/Pspc1/Tfip11/Hnrnpu/Cwc22/Cwc15/Zrsr2	33
BP	GO:0000398	mRNA splicing, via spliceosome	33/1076	277/23355	6.18078e-07	3.00916e-05	2.20346e-05	Hnrnpl/Dhx16/Strap/Hspa8/Gemin7/Lsm2/Crnkl1/Khdrbs1/Snip1/Usp39/C1qbp/Sfpq/Mfap1b/Cwc25/Cactin/Ddx20/Rbm5/Zbtb7a/Snrpg/Mettl14/Bud31/Sfswap/Srsf6/Aqr/Srsf4/Ddx5/Setx/Pspc1/Tfip11/Hnrnpu/Cwc22/Cwc15/Zrsr2	33
BP	GO:0002703	regulation of leukocyte mediated immunity	32/1076	264/23355	6.19684e-07	3.00916e-05	2.20346e-05	Ndfip1/Tgfb1/Rasgrp1/Gfer/Il7r/Hspa8/Zbtb1/Il18rap/Prkcz/Clcf1/Arrb2/Tnf/Xcl1/Traf6/Stat5a/Slamf1/Klrc1/Stat6/Cd226/H2-Q6/Dpp4/Crtam/Il4ra/Ccr2/Traf2/Klrk1/Kmt5c/Smad7/Pdpk1/Il18r1/Hspd1/Stap1	32
BP	GO:0009896	positive regulation of catabolic process	46/1076	457/23355	6.25518e-07	3.00988e-05	2.20398e-05	Ndfip1/Xbp1/Zfp36l2/Hspa1a/Faf1/Hsp90aa1/Hspa1b/Tob1/Snf8/Hif1a/Zc3h12a/Gtpbp1/Akt2/Rnft1/Tnf/Rc3h1/Wac/Bag6/Fzr1/Cnot7/Gsk3b/Ubqln2/Trim14/Rdx/Prkcd/Ptpn1/Csnk1a1/Trim27/Stub1/Mtdh/Zfand2a/Stk11/Tmem59/Ubqln1/Mettl14/Csnk1d/Bag3/Foxo1/Gga1/Smad7/Ufl1/Rchy1/Pten/Zyg11b/Pttg1ip/Zc3h12d	46
BP	GO:0032615	interleukin-12 production	14/1076	62/23355	6.54081e-07	3.11896e-05	2.28386e-05	Cd47/Il16/Ltb/Arrb2/C1qbp/Traf6/Slamf1/Prkcd/Ccr7/Nfkb1/Rel/Mapk14/Tnfsf9/Hspd1	14
BP	GO:0045622	regulation of T-helper cell differentiation	11/1076	38/23355	7.20827e-07	3.40655e-05	2.49444e-05	Rara/Anxa1/Prkcz/Zc3h12a/Nfkbid/Rc3h1/Nfkbiz/Ccr7/Il4ra/Ccr2/Smad7	11
BP	GO:0007005	mitochondrion organization	48/1076	489/23355	7.42867e-07	3.47964e-05	2.54796e-05	Tomm20/Uqcrfs1/Mff/Mtx2/Hspa4/Rhot1/Sqstm1/Tomm40/Hsp90aa1/Tomm7/Tomm70a/Mfsd14a/Ndufa3/Golph3/Chchd10/Lmna/Atg3/Hif1a/Tmem135/Ndufa1/Letm1/Mcl1/Atpaf1/Fas/Pdcd5/Lonp1/Arrb2/Rb1cc1/Pet100/Polg2/Gsk3b/Chchd2/Dnajc15/Kat2a/Gabarapl2/Timm50/Slc25a4/Vat1/Triap1/Cox18/Afg3l2/Bag3/Sco2/Sirt7/Map3k1/Hspd1/Ndufaf2/Romo1	48
BP	GO:0002828	regulation of type 2 immune response	10/1076	31/23355	7.55981e-07	3.49661e-05	2.56039e-05	Ndfip1/Rara/Anxa1/Prkcz/Clcf1/Cd74/Xcl1/Stat6/Il4ra/Ccr2	10
BP	GO:0051251	positive regulation of lymphocyte activation	43/1076	417/23355	7.59892e-07	3.49661e-05	2.56039e-05	Tgfb1/Xbp1/Hsph1/Rasgrp1/Cd47/Peli1/Il7r/Rara/Gpr183/Hsp90aa1/Tnfsf11/Il2ra/Anxa1/Zbtb1/Prkcz/Clcf1/Cd74/Nfkbid/Xcl1/Traf6/Il2rg/Cd6/Bcl10/Nfkbiz/Stat5a/Slamf1/Stat6/Dpp4/Ccr7/Trbc2/Cbfb/Il4ra/Rasal3/H2-DMa/Ccr2/Trbc1/Tnfsf9/Kmt5c/Ap3d1/Cd80/Hspd1/Nfatc2/Inpp5d	43
BP	GO:0034620	cellular response to unfolded protein	17/1076	91/23355	7.66308e-07	3.49661e-05	2.56039e-05	Xbp1/Hspa1a/Dnajc3/Ern1/Hspa8/Serp1/Hspa1b/Derl1/Eif2ak3/Tmed2/Ptpn1/Stub1/Bag3/Cdk5rap3/Ufl1/Hspd1/Hspa14	17
BP	GO:0002699	positive regulation of immune effector process	32/1076	268/23355	8.66239e-07	3.9106e-05	2.86353e-05	Tgfb1/Xbp1/Rasgrp1/Rara/Hspa8/Anxa1/Zbtb1/Rtn4/Il18rap/Prkcz/Clcf1/Cd74/Nfkbid/Tnf/Xcl1/Traf6/Nfkbiz/Stat5a/Stat6/Cd226/H2-Q6/Ccr7/Crtam/Il4ra/Ccr2/Traf2/Klrk1/Kmt5c/Pdpk1/Il18r1/Hspd1/Stap1	32
BP	GO:1904589	regulation of protein import	16/1076	82/23355	8.75549e-07	3.9106e-05	2.86353e-05	Tgfb1/Xbp1/Tpr/Zpr1/Hsp90aa1/Tomm70a/Zc3h12a/Mapk1/Pdcd5/Hcls1/Trim28/Ppp2ca/Prkcd/Ei24/Bag3/Mapk14	16
BP	GO:0002685	regulation of leukocyte migration	28/1076	217/23355	8.79202e-07	3.9106e-05	2.86353e-05	Tgfb1/Csf1/St3gal4/Anxa1/Lgals3/Rtn4/Gpr18/Ccl1/Mapk1/Cd74/Lrch1/Itgb3/Xcl1/Akirin1/Stk39/C1qbp/Stk10/Slamf1/Camk1d/Cd99l2/Dpp4/Ccr7/Rac1/Rhog/Cxcr3/Icam1/Ccr2/Stap1	28
BP	GO:0061136	regulation of proteasomal protein catabolic process	25/1076	181/23355	9.4458e-07	4.16638e-05	3.05083e-05	Xbp1/Hspa1a/Desi1/Hspa1b/Psme3/Styx/Rnft1/Rad23b/Wac/Bag6/Fzr1/Smarcc1/Gsk3b/Ubqln2/Usp25/Csnk1a1/Gabarapl2/Stub1/Zfand2a/Ubqln1/Csnk1d/Smad7/Ufl1/Rchy1/Zyg11b	25
BP	GO:0016569	covalent chromatin modification	46/1076	464/23355	9.57027e-07	4.1864e-05	3.06548e-05	Tgfb1/Xbp1/Ash2l/Rtf1/Prkca/Wdr5/Ctnnb1/Lmna/Kdm6b/Taf10/Naa50/Nsd3/Phf1/Parg/Trim28/Wac/Sfpq/Ring1/Wdr82/Chd1/Hopx/Ubr2/Tbl1xr1/Kansl1/Noc2l/Mier1/Prkcd/Kat2a/Smarcad1/Ccna2/Eed/Usp36/Tada1/Mbd3/Tbl1x/Phf20l1/Ldb1/Morf4l2/Kmt5c/Sirt7/Ing5/Ufl1/Setd2/Mrgbp/Setd3/Rps6ka4	46
BP	GO:0032943	mononuclear cell proliferation	36/1076	323/23355	9.7871e-07	4.24616e-05	3.10924e-05	Ndfip1/Tgfb1/Rasgrp1/Peli1/Il7r/Fkbp1a/Gpr183/Ccnd3/Azi2/Fyn/Csf1/Il2ra/Anxa1/Ctnnb1/Lgals3/Clcf1/Cd74/Rc3h1/Xcl1/Cd44/Traf6/Cd6/Stat5a/Slamf1/Prkcd/Ccr7/Crtam/Rasal3/Ccr2/Tnfsf9/Slfn1/Cd80/Hspd1/Nfatc2/Zc3h12d/Inpp5d	36
BP	GO:0006457	protein folding	23/1076	158/23355	1.00793e-06	4.33737e-05	3.17603e-05	Hsph1/Hspa1a/Dnajc3/Fkbp1a/Dnaja1/Hspa8/Dnajb1/Hsp90aa1/Hspa1b/Fkbp4/Hspe1/Dnajc1/Cd74/Pdcd5/Dnaja2/Tbcc/Stub1/St13/H2-DMa/Ahsa1/Hspd1/Pex19/Hspa14	23
BP	GO:0051085	chaperone cofactor-dependent protein refolding	10/1076	32/23355	1.05429e-06	4.5003e-05	3.29534e-05	Hsph1/Hspa1a/Hspa8/Dnajb1/Hspa1b/Hspe1/Cd74/St13/H2-DMa/Hspa14	10
BP	GO:1903038	negative regulation of leukocyte cell-cell adhesion	21/1076	136/23355	1.10897e-06	4.69583e-05	3.43851e-05	Ndfip1/Tgfb1/Peli1/Il2ra/Anxa1/Lgals3/Tnfaip8l2/Zc3h12a/Cd74/Nfkbid/Rc3h1/Xcl1/Cd44/Cbfb/Crtam/Adora2a/Il4ra/Smad7/Slfn1/Cd80/Zc3h12d	21
BP	GO:1900182	positive regulation of protein localization to nucleus	17/1076	94/23355	1.23286e-06	5.17898e-05	3.7923e-05	Tgfb1/Xbp1/Tpr/Zpr1/Fyn/Hsp90aa1/Zc3h12a/Mapk1/Hcls1/Trim28/Eif2ak3/Mepce/Prkcd/Stk11/Bag3/Mapk14/Cdk5rap3	17
BP	GO:0051250	negative regulation of lymphocyte activation	23/1076	160/23355	1.26069e-06	5.25419e-05	3.84737e-05	Ndfip1/Tgfb1/Peli1/Il2ra/Anxa1/Lgals3/Tnfaip8l2/Zc3h12a/Cd74/Nfkbid/Fas/Rc3h1/Xcl1/Cd44/Cbfb/Crtam/Adora2a/Il4ra/Smad7/Slfn1/Cd80/Zc3h12d/Inpp5d	23
BP	GO:0002285	lymphocyte activation involved in immune response	27/1076	209/23355	1.33904e-06	5.53712e-05	4.05455e-05	Ndfip1/Tgfb1/Xbp1/Rora/Lfng/Rara/Relb/Gpr183/Anxa1/Lgals3/Prkcz/Zc3h12a/Clcf1/Cd74/Nfkbid/Rc3h1/Nfkbiz/Stat6/Ccr7/Il4ra/Icam1/Ccr2/Kmt5c/Smad7/Msh6/Il18r1/Hspd1	27
BP	GO:0043434	response to peptide hormone	37/1076	342/23355	1.42789e-06	5.85877e-05	4.29008e-05	Xbp1/Ybx1/Nucks1/Ccnd3/Snx5/Cyc1/Prkca/Adipor1/Anxa1/Ctnnb1/Zfp106/Ptpn11/Prkcz/Osbpl8/Ptpra/Vamp2/Akt2/Ptpre/Dennd4c/Wdtc1/Smarcc1/Gsk3b/Cacybp/Stat5a/Rab8b/Prkcd/Ptpn1/Stat6/Anxa5/Nfkb1/Gnai2/Pde3b/Foxo1/Uso1/Lpin2/Pdpk1/Pten	37
BP	GO:0050730	regulation of peptidyl-tyrosine phosphorylation	31/1076	263/23355	1.68532e-06	6.86186e-05	5.02458e-05	Pak2/Tgfb1/Hsph1/Unc119/Itgb1/Fyn/Arl2bp/Prkca/Ptpn11/Prkcz/Clcf1/Cd74/Itgb3/Arrb2/Ehd4/Hcls1/Tnf/Mvp/Cd44/Cnot7/Prkcd/Sema4d/Ptpn1/Tsg101/Stk11/Zgpat/Icam1/Errfi1/Cbl/Cd80/Stap1	31
BP	GO:0043271	negative regulation of ion transport	38/1076	359/23355	1.76073e-06	7.11414e-05	5.20932e-05	Ndfip1/Tgfb1/Tpr/Prkca/Madd/Anxa1/Ptpn11/Gopc/Snx3/Akt2/Cd74/Rrad/Itgb3/Bin1/Gpm6b/Tnf/Camk2d/Slc9a3r1/Serpine2/Stk39/Rab11fip1/Ube2j1/Ppp2ca/Trim27/Anxa5/Itgav/Hbp1/Nup153/Erlec1/Ei24/Ubqln1/Ubac2/Pde3b/Bag3/Icam1/Pten/Ywhaq/Ndufaf2	38
BP	GO:0018108	peptidyl-tyrosine phosphorylation	35/1076	318/23355	1.84254e-06	7.38833e-05	5.41009e-05	Pak2/Tgfb1/Hsph1/Unc119/Itgb1/Fyn/Arl2bp/Prkca/Ptpn11/Prkcz/Clcf1/Jak1/Cd74/Itgb3/Arrb2/Ehd4/Hcls1/Tnf/Mvp/Cd44/Cnot7/Stat5a/Prkcd/Sema4d/Ptpn1/Tsg101/Stk11/Zgpat/Icam1/Errfi1/Itk/Il12rb2/Cbl/Cd80/Stap1	35
BP	GO:0070663	regulation of leukocyte proliferation	30/1076	252/23355	2.00734e-06	7.98863e-05	5.84966e-05	Ndfip1/Tgfb1/Peli1/Gpr183/Csf1/Il2ra/Anxa1/Ctnnb1/Lgals3/Clcf1/Mapk1/Cd74/Rc3h1/Xcl1/Cd44/Traf6/Cd6/Gsk3b/Stat5a/Slamf1/Ccr7/Crtam/Rasal3/Ccr2/Tnfsf9/Slfn1/Cd80/Nfatc2/Zc3h12d/Inpp5d	30
BP	GO:0051051	negative regulation of transport	47/1076	492/23355	2.06114e-06	8.1415e-05	5.9616e-05	Ndfip1/Tgfb1/Unc119/Cd47/Tpr/Prkca/Madd/Anxa1/Ptpn11/Lgals3/Gopc/Atg3/Snx3/Akt2/Cd74/Rrad/Itgb3/Bin1/Gpm6b/Tnf/Camk2d/Slc9a3r1/Serpine2/Stk39/Rab11fip1/Ube2j1/Ppp2ca/Ubqln2/Trim27/Anxa5/Itgav/Hbp1/Nup153/Erlec1/Ei24/Gnai2/Ubqln1/Ubac2/Pde3b/Bag3/Icam1/Ccr2/Ankrd13a/Arhgap1/Pten/Ywhaq/Ndufaf2	47
BP	GO:0046651	lymphocyte proliferation	35/1076	320/23355	2.12708e-06	8.33971e-05	6.10674e-05	Ndfip1/Tgfb1/Rasgrp1/Peli1/Il7r/Fkbp1a/Gpr183/Ccnd3/Azi2/Fyn/Il2ra/Anxa1/Ctnnb1/Lgals3/Clcf1/Cd74/Rc3h1/Xcl1/Cd44/Traf6/Cd6/Stat5a/Slamf1/Prkcd/Ccr7/Crtam/Rasal3/Ccr2/Tnfsf9/Slfn1/Cd80/Hspd1/Nfatc2/Zc3h12d/Inpp5d	35
BP	GO:0032655	regulation of interleukin-12 production	13/1076	59/23355	2.20059e-06	8.56449e-05	6.27133e-05	Cd47/Il16/Ltb/Arrb2/C1qbp/Traf6/Slamf1/Ccr7/Nfkb1/Rel/Mapk14/Tnfsf9/Hspd1	13
BP	GO:0018212	peptidyl-tyrosine modification	35/1076	321/23355	2.28411e-06	8.82466e-05	6.46184e-05	Pak2/Tgfb1/Hsph1/Unc119/Itgb1/Fyn/Arl2bp/Prkca/Ptpn11/Prkcz/Clcf1/Jak1/Cd74/Itgb3/Arrb2/Ehd4/Hcls1/Tnf/Mvp/Cd44/Cnot7/Stat5a/Prkcd/Sema4d/Ptpn1/Tsg101/Stk11/Zgpat/Icam1/Errfi1/Itk/Il12rb2/Cbl/Cd80/Stap1	35
BP	GO:1901652	response to peptide	41/1076	406/23355	2.32296e-06	8.90975e-05	6.52415e-05	Xbp1/Ybx1/Nucks1/Ccnd3/Snx5/Fyn/Cyc1/Prkca/Adipor1/Anxa1/Ctnnb1/Zfp106/Ptpn11/Prkcz/Osbpl8/Ptpra/Vamp2/Akt2/Ptpre/Nfkbia/Dennd4c/Wdtc1/Smarcc1/Gsk3b/Cacybp/Stat5a/Rab8b/Prkcd/Ptpn1/Stat6/Anxa5/Nfkb1/Gnai2/Pde3b/Icam1/Foxo1/Mapk14/Uso1/Lpin2/Pdpk1/Pten	41
BP	GO:0016570	histone modification	44/1076	450/23355	2.36521e-06	9.00637e-05	6.5949e-05	Tgfb1/Xbp1/Ash2l/Rtf1/Prkca/Wdr5/Ctnnb1/Lmna/Kdm6b/Taf10/Naa50/Nsd3/Phf1/Parg/Wac/Sfpq/Ring1/Wdr82/Hopx/Ubr2/Tbl1xr1/Kansl1/Noc2l/Mier1/Prkcd/Kat2a/Smarcad1/Ccna2/Eed/Usp36/Tada1/Mbd3/Tbl1x/Phf20l1/Ldb1/Morf4l2/Kmt5c/Sirt7/Ing5/Ufl1/Setd2/Mrgbp/Setd3/Rps6ka4	44
BP	GO:0032868	response to insulin	29/1076	241/23355	2.38219e-06	9.00637e-05	6.5949e-05	Xbp1/Ybx1/Nucks1/Ccnd3/Snx5/Prkca/Adipor1/Zfp106/Ptpn11/Prkcz/Osbpl8/Ptpra/Vamp2/Akt2/Ptpre/Dennd4c/Wdtc1/Smarcc1/Gsk3b/Rab8b/Prkcd/Ptpn1/Gnai2/Pde3b/Foxo1/Uso1/Lpin2/Pdpk1/Pten	29
BP	GO:0016032	viral process	35/1076	322/23355	2.45181e-06	9.20384e-05	6.7395e-05	Eif3f/Ifitm2/Nucks1/Ifitm3/Eif3b/Ifitm1/Pdcd6ip/Hspa8/Pde12/Ly6e/Snf8/Snx3/Zc3h12a/Cd74/Itgb3/Trim28/Tnf/Pcbp1/Cnot7/Chd1/Trim14/Fam111a/Trim27/Tsg101/Itgav/Vps16/Vapa/Icam1/Taf11/Ddx5/Chmp4b/Eea1/Zfp639/Trim26/Vps4a	35
BP	GO:0031663	lipopolysaccharide-mediated signaling pathway	12/1076	51/23355	2.58072e-06	9.61954e-05	7.04389e-05	Tgfb1/Prkca/Mapk1/Tnf/Traf6/Cd6/Nfkbia/Bcl10/Cactin/Mtdh/Mapk14/Irf3	12
BP	GO:0048193	Golgi vesicle transport	31/1076	269/23355	2.71608e-06	0.000100533	7.3615e-05	Trappc6b/Arf5/Sys1/Spast/Exoc5/Stx6/Golph3/Gopc/Snx3/Vamp2/Rab6a/Arf3/Mppe1/Tmed2/Bicd2/Bet1l/Rabep1/Rab8b/Sptbn1/Tex261/Gabarapl2/Sec23b/Sec24c/Tmem115/Vapa/Gga1/Rab14/Ap3d1/Uso1/Vamp4/Golga5	31
BP	GO:0051235	maintenance of location	35/1076	324/23355	2.82187e-06	0.000103723	7.59512e-05	Tgfb1/Fkbp1a/Faf1/Tmsb10/Arl2bp/Golph3/Chchd10/Diaph1/Gopc/Pafah1b1/Ywhab/Zc3h12a/Osbpl8/Tmem135/Letm1/Itpr3/Itgb3/Tnf/Dgat1/Camk2d/Xcl1/Cds2/Nfkbia/Osbpl11/Stat5a/Itgav/Cxcr3/Chd7/Ap3d1/Pdpk1/Hnrnpu/Plcg1/Anxa6/Gm2a/Cyba	35
BP	GO:1903364	positive regulation of cellular protein catabolic process	21/1076	144/23355	2.85586e-06	0.000104249	7.63359e-05	Xbp1/Hspa1a/Faf1/Hsp90aa1/Hspa1b/Rnft1/Bag6/Fzr1/Gsk3b/Ubqln2/Rdx/Csnk1a1/Stub1/Zfand2a/Ubqln1/Csnk1d/Smad7/Rchy1/Pten/Zyg11b/Pttg1ip	21
BP	GO:0016311	dephosphorylation	39/1076	381/23355	2.93824e-06	0.000106521	7.8e-05	Dusp2/Tgfb1/Ppm1g/Fkbp1a/Ppp1r2/Ppp2r2a/Ptpn11/Pkmyt1/Ppp1cb/Mgat5/Ywhab/Ptpra/Ppm1a/Ptpre/Ppp1cc/Ppp1r11/Tnf/Ctdsp1/Fbxw11/Ppp1r16b/Ppp3r1/Ppp2ca/Igbp1/Ssh2/Prkcd/Sema4d/Ptpn1/Stk11/Timm50/Gnai2/Nt5c/Impa2/Ptp4a2/Dusp11/Cdc25a/Cdk5rap3/Ppp4r3a/Pten/Inpp5d	39
BP	GO:0006979	response to oxidative stress	41/1076	410/23355	2.97036e-06	0.000106953	7.83162e-05	Xbp1/Hsph1/Kpna4/Gfer/Fyn/Txnip/Ralbp1/Stk24/Prkca/Anxa1/Rwdd1/Ctnnb1/Diablo/Hif1a/Zc3h12a/Kdm6b/Mapk1/Mcl1/Lonp1/Aldh3a2/Gch1/Tnf/Sfpq/Cst3/Chchd2/Prkcd/Zfp622/Stat6/Itgav/Txnrd1/Ccr7/Nfkb1/Ubqln1/Traf2/Foxo1/Setx/Srxn1/Ncoa7/Romo1/Ide/Rgs14	41
BP	GO:0032434	regulation of proteasomal ubiquitin-dependent protein catabolic process	20/1076	133/23355	3.02333e-06	0.000108125	7.91744e-05	Hspa1a/Desi1/Hspa1b/Styx/Rad23b/Wac/Bag6/Fzr1/Smarcc1/Gsk3b/Ubqln2/Csnk1a1/Stub1/Zfand2a/Ubqln1/Csnk1d/Smad7/Ufl1/Rchy1/Zyg11b	20
BP	GO:0051098	regulation of binding	40/1076	396/23355	3.05689e-06	0.000108592	7.95159e-05	Tgfb1/Hnrnpl/Lfng/Fkbp1a/Rara/Ppp1r2/S100a10/Nucks1/Hspa4/Derl1/Tnfsf11/Mark3/Ctnnb1/Med25/H1f0/Taf10/Styx/Arrb2/Trim28/Eif2ak3/Traf6/Mepce/Ppp2ca/Gsk3b/Hopx/Ctsz/Zbtb7a/Csnk1a1/Stub1/Atp2a3/Tdg/Ski/Hipk1/Arhgef7/Ufl1/Tfip11/Gzma/Pex19/Ide/Crmp1	40
BP	GO:0044772	mitotic cell cycle phase transition	39/1076	383/23355	3.33453e-06	0.000117665	8.61597e-05	Ube2s/Rbm38/Tgfb1/Zfp36l2/Tpr/Ccnd3/Zpr1/Itgb1/Cdc16/Anxa1/Spast/Dbf4/Ccng2/Fbxl6/Psme3/Taf10/E2f4/Ccny/Camk2d/Rgcc/Ctdsp1/Mepce/Rdx/Ccna2/Tpra1/Gpr132/Taok1/Cacul1/Cdkn2d/Cdc25a/Sirt7/Cdk5rap3/Slfn1/Pten/Chmp4b/Zfp207/Zc3h12d/Vps4a/Zfp655	39
BP	GO:2000516	positive regulation of CD4-positive, alpha-beta T cell activation	10/1076	36/23355	3.51104e-06	0.000123072	9.01194e-05	Rara/Anxa1/Prkcz/Nfkbid/Xcl1/Il2rg/Nfkbiz/Ccr7/Il4ra/Ccr2	10
BP	GO:0045624	positive regulation of T-helper cell differentiation	8/1076	22/23355	3.54766e-06	0.000123281	9.02722e-05	Rara/Anxa1/Prkcz/Nfkbid/Nfkbiz/Ccr7/Il4ra/Ccr2	8
BP	GO:0052126	movement in host environment	18/1076	112/23355	3.56357e-06	0.000123281	9.02722e-05	Ifitm2/Ifitm3/Ifitm1/Ly6e/Snx3/Cd74/Itgb3/Trim28/Trim14/Trim27/Tsg101/Itgav/Vps16/Vapa/Chmp4b/Zfp639/Trim26/Vps4a	18
BP	GO:0046824	positive regulation of nucleocytoplasmic transport	14/1076	71/23355	3.67817e-06	0.000126419	9.25701e-05	Tgfb1/Xbp1/Tpr/Zpr1/Hsp90aa1/Zc3h12a/Mapk1/Khdrbs1/Hcls1/Trim28/Gsk3b/Prkcd/Bag3/Mapk14	14
BP	GO:0022411	cellular component disassembly	39/1076	385/23355	3.77984e-06	0.000129075	9.45151e-05	Arf6/Ets1/Hspa8/Capg/Sqstm1/Tomm7/Smarcd1/Spast/Dedd2/Atg3/Pafah1b1/Uba5/Hif1a/Evl/Klc1/Tnf/Map1s/Rb1cc1/Specc1l/Smarcc1/Rdx/Sptbn1/Gabarapl2/Dstn/Dpp4/Taok1/Scaf8/Lamc1/Vps16/Tecpr1/Ubqln1/Cdk5rap3/Setx/Phf23/Ufl1/Tfip11/Arpc2/Eml4/Vps4a	39
BP	GO:0042307	positive regulation of protein import into nucleus	12/1076	53/23355	3.98308e-06	0.000135144	9.89589e-05	Tgfb1/Xbp1/Tpr/Zpr1/Hsp90aa1/Zc3h12a/Mapk1/Hcls1/Trim28/Prkcd/Bag3/Mapk14	12
BP	GO:0035967	cellular response to topologically incorrect protein	18/1076	113/23355	4.05866e-06	0.000136831	0.000100194	Xbp1/Hspa1a/Dnajc3/Ern1/Hspa8/Serp1/Hspa1b/Derl1/Eif2ak3/Tmed2/Bag6/Ptpn1/Stub1/Bag3/Cdk5rap3/Ufl1/Hspd1/Hspa14	18
BP	GO:0032944	regulation of mononuclear cell proliferation	28/1076	235/23355	4.28521e-06	0.000142859	0.000104608	Ndfip1/Tgfb1/Peli1/Gpr183/Csf1/Il2ra/Anxa1/Ctnnb1/Lgals3/Clcf1/Cd74/Rc3h1/Xcl1/Cd44/Traf6/Cd6/Stat5a/Slamf1/Ccr7/Crtam/Rasal3/Ccr2/Tnfsf9/Slfn1/Cd80/Nfatc2/Zc3h12d/Inpp5d	28
BP	GO:0002698	negative regulation of immune effector process	20/1076	136/23355	4.29143e-06	0.000142859	0.000104608	Ndfip1/Tgfb1/Cd47/Gfer/Il7r/Anxa1/Riok3/Lgals3/Zc3h12a/Arrb2/Tnf/Rc3h1/Xcl1/C1qbp/Slamf1/Klrc1/Il4ra/Ccr2/Smad7/Irf3	20
BP	GO:0002821	positive regulation of adaptive immune response	21/1076	148/23355	4.45317e-06	0.000147316	0.000107872	Tgfb1/Hspa8/Zbtb1/Prkcz/Clcf1/Cd74/Nfkbid/Tnf/Xcl1/Cd44/Traf6/Nfkbiz/Stat6/Cd226/H2-Q6/H2-DMa/Ccr2/Traf2/Kmt5c/Il18r1/Hspd1	21
BP	GO:0006458	'de novo' protein folding	10/1076	37/23355	4.61351e-06	0.000149857	0.000109732	Hsph1/Hspa1a/Hspa8/Dnajb1/Hspa1b/Hspe1/Cd74/St13/H2-DMa/Hspa14	10
BP	GO:0051084	'de novo' posttranslational protein folding	10/1076	37/23355	4.61351e-06	0.000149857	0.000109732	Hsph1/Hspa1a/Hspa8/Dnajb1/Hspa1b/Hspe1/Cd74/St13/H2-DMa/Hspa14	10
BP	GO:0031398	positive regulation of protein ubiquitination	18/1076	114/23355	4.6149e-06	0.000149857	0.000109732	Ndfip1/Ube2s/Peli1/Fkbp1a/Nsmce3/Derl1/Dcun1d5/Fzr1/Bcl10/Stub1/Birc3/Ubqln1/Cdk5rap3/Smad7/Phf23/Rchy1/Pten/Pttg1ip	18
BP	GO:0071806	protein transmembrane transport	12/1076	54/23355	4.90788e-06	0.000158399	0.000115987	Tomm20/Tram1/Hspa8/Tomm40/Tomm7/Sec61g/Akt2/Sec62/Dnajc15/Timm50/Hspd1/Romo1	12
BP	GO:0008286	insulin receptor signaling pathway	19/1076	126/23355	5.0875e-06	0.000163201	0.000119504	Ybx1/Nucks1/Ccnd3/Snx5/Prkca/Adipor1/Zfp106/Ptpn11/Prkcz/Osbpl8/Ptpra/Akt2/Ptpre/Smarcc1/Gsk3b/Prkcd/Ptpn1/Gnai2/Foxo1	19
BP	GO:0044403	biological process involved in symbiotic interaction	39/1076	390/23355	5.14482e-06	0.000164045	0.000120122	Eif3f/Ifitm2/Nucks1/Ifitm3/Eif3b/Ifitm1/Pdcd6ip/Hspa8/Pde12/Tnip1/Ly6e/Snf8/Snx3/Zc3h12a/Cd74/Itgb3/Trim28/Tnf/Pcbp1/Cnot7/Chd1/Trim14/Fam111a/Trim27/Tsg101/Thoc3/Itgav/Vps16/Vapa/Icam1/Taf11/Ddx5/Hspd1/Chmp4b/Eea1/Romo1/Zfp639/Trim26/Vps4a	39
BP	GO:0043372	positive regulation of CD4-positive, alpha-beta T cell differentiation	9/1076	30/23355	5.38374e-06	0.000170635	0.000124947	Rara/Anxa1/Prkcz/Nfkbid/Il2rg/Nfkbiz/Ccr7/Il4ra/Ccr2	9
BP	GO:0002449	lymphocyte mediated immunity	42/1076	435/23355	5.46681e-06	0.000172237	0.00012612	Ndfip1/Tgfb1/Rasgrp1/Gfer/Il7r/Hspa8/Zbtb1/Il18rap/Prkcz/Clcf1/Cd74/Fas/Arrb2/Tnf/Xcl1/C1qbp/Traf6/Bcl10/Stat5a/Slamf1/Tcirg1/Klrc1/Prkcd/Stat6/Cd226/H2-Q6/Dpp4/Trbc2/Crtam/Il4ra/Icam1/H2-DMa/Ccr2/Traf2/Trbc1/Klrk1/Kmt5c/Smad7/Msh6/Il18r1/Hspd1/Inpp5d	42
BP	GO:0002573	myeloid leukocyte differentiation	27/1076	225/23355	5.52849e-06	0.00017315	0.000126789	Ndfip1/Tgfb1/Rara/Relb/Gpr183/Csf1/Prkca/Tnfsf11/Ctnnb1/Pafah1b1/Cd74/Itgb3/Hcls1/Tnf/Gpr68/Traf6/Gsk3b/Stat5a/Sp3/Tcirg1/Zbtb7a/Ccr7/Klf10/Ostm1/Mapk14/Tnfsf9/Inpp5d	27
BP	GO:0072655	establishment of protein localization to mitochondrion	16/1076	94/23355	5.73078e-06	0.000178429	0.000130655	Tomm20/Mff/Hsph1/Dnaja1/Hspa4/Tomm40/Hsp90aa1/Tomm7/Tomm70a/Pdcd5/Dnajc15/Timm50/Cox18/Bag3/Hspd1/Romo1	16
BP	GO:0050866	negative regulation of cell activation	26/1076	213/23355	6.00434e-06	0.000185854	0.000136091	Ndfip1/Tgfb1/Peli1/Il2ra/Anxa1/Lgals3/Tnfaip8l2/Zc3h12a/Cd74/Nfkbid/Fas/Rc3h1/Xcl1/Serpine2/Cd44/Prkcd/Cbfb/Crtam/Adora2a/Il4ra/Ccr2/Smad7/Slfn1/Cd80/Zc3h12d/Inpp5d	26
BP	GO:0030099	myeloid cell differentiation	41/1076	422/23355	6.0539e-06	0.000186298	0.000136417	Ndfip1/Tgfb1/Rara/Relb/Gpr183/Ets1/Csf1/Prkca/Klf13/Tnfsf11/Ctnnb1/Ptpn11/Pafah1b1/Uba5/Hif1a/Cd74/Fas/Itgb3/Hcls1/Tnf/Gpr68/Traf6/Nfkbia/Gsk3b/Gpr171/Stat5a/Sp3/Tcirg1/Zbtb7a/Ccr7/Klf10/Cbfb/Rps14/Ostm1/Ldb1/Mapk14/Tnfsf9/Cdk5rap3/Ufl1/Stap1/Inpp5d	41
BP	GO:0006417	regulation of translation	36/1076	350/23355	6.27261e-06	0.000191913	0.000140528	Rpl38/Mpv17l2/Eif5/Zfp36l2/Hnrnpl/Dnajc3/Tpr/Rara/Eif3b/Trnau1ap/Serp1/Prkca/Zfp706/Gtpbp2/Malsu1/Tob1/Zc3h12a/Mapk1/Khdrbs1/Dnajc1/Akt2/Tnf/Rc3h1/Eif2ak3/Tmed2/C1qbp/Cnot7/Secisbp2l/Elavl1/Lsm14a/Rpl22/Mettl14/Eif4e2/Upf3a/Otud6b/Zc3h12d	36
BP	GO:0006816	calcium ion transport	41/1076	423/23355	6.41322e-06	0.000195087	0.000142852	Tgfb1/Fkbp1a/Fyn/Bspry/Saraf/Ctnnb1/Diaph1/Lgals3/Il16/Kcnn4/Letm1/Rrad/Itpr3/Itgb3/Arrb2/Bin1/Nfatc3/Camk2d/Tspan13/Xcl1/Orai2/Atp2c1/Orai1/Panx1/Ppp2ca/Tmem165/Trim27/Itgav/Atp2a3/Gnai2/Ahnak/Ubqln1/Adora2a/Afg3l2/Cxcr3/Icam1/Chd7/Pdpk1/Plcg1/Anxa6/Cyba	41
BP	GO:1903050	regulation of proteolysis involved in cellular protein catabolic process	26/1076	214/23355	6.54104e-06	0.000197839	0.000144867	Xbp1/Hspa1a/Desi1/Hspa1b/Psme3/Styx/Rnft1/Rad23b/Wac/Bag6/Fzr1/Smarcc1/Gsk3b/Ubqln2/Usp25/Csnk1a1/Gabarapl2/Stub1/Zfand2a/Ubqln1/Csnk1d/Smad7/Ufl1/Rchy1/Pten/Zyg11b	26
BP	GO:0034976	response to endoplasmic reticulum stress	29/1076	254/23355	6.76949e-06	0.000203112	0.000148729	H13/Xbp1/Dnajc3/Grina/Ern1/Gorasp2/Serp1/Derl1/Uba5/Rnft1/Ubxn4/Eif2ak3/Tmed2/Bag6/Ube2j2/Ube2j1/Gsk3b/Ubqln2/Usp25/Ptpn1/Stub1/Nrbf2/Erlec1/Edem1/Atp2a3/Ubqln1/Ubac2/Cdk5rap3/Ufl1	29
BP	GO:0044770	cell cycle phase transition	41/1076	424/23355	6.79215e-06	0.000203112	0.000148729	Ube2s/Rbm38/Tgfb1/Zfp36l2/Tpr/Ccnd3/Zpr1/Itgb1/Cdc16/Anxa1/Spast/Dbf4/Ccng2/Fbxl6/Psme3/Taf10/E2f4/Ccny/Camk2d/Rgcc/Ctdsp1/Fzr1/Mepce/Rdx/Ccna2/Tpra1/Gpr132/Taok1/Map3k11/Cacul1/Cdkn2d/Cdc25a/Sirt7/Cdk5rap3/Slfn1/Pten/Chmp4b/Zfp207/Zc3h12d/Vps4a/Zfp655	41
BP	GO:0042098	T cell proliferation	26/1076	215/23355	7.12117e-06	0.000211755	0.000155057	Ndfip1/Tgfb1/Rasgrp1/Peli1/Fkbp1a/Ccnd3/Fyn/Il2ra/Anxa1/Ctnnb1/Lgals3/Rc3h1/Xcl1/Cd44/Traf6/Cd6/Stat5a/Slamf1/Ccr7/Crtam/Rasal3/Ccr2/Tnfsf9/Slfn1/Cd80/Zc3h12d	26
BP	GO:0034612	response to tumor necrosis factor	24/1076	190/23355	7.52907e-06	0.000222633	0.000163023	Zfp36l2/Rora/Tnfsf11/Zfand6/Zc3h12a/Ccl1/Mapk1/Traf1/Gch1/Tnf/Xcl1/Traf6/Gps2/Nfkbia/Cactin/Igbp1/Aim2/Spata2/Nfkb1/Birc3/Traf2/Mapk14/Hipk1/Otulin	24
BP	GO:0045639	positive regulation of myeloid cell differentiation	17/1076	107/23355	7.7371e-06	0.000227514	0.000166596	Tgfb1/Ets1/Csf1/Prkca/Tnfsf11/Hif1a/Cd74/Itgb3/Hcls1/Tnf/Gpr68/Traf6/Gsk3b/Stat5a/Klf10/Mapk14/Inpp5d	17
BP	GO:1900180	regulation of protein localization to nucleus	20/1076	142/23355	8.36328e-06	0.000244568	0.000179085	Tgfb1/Xbp1/Tpr/Zpr1/Fyn/Hsp90aa1/Zc3h12a/Mapk1/Hcls1/Trim28/Eif2ak3/Mepce/Ppp2ca/Gsk3b/Prkcd/Stk11/Ei24/Bag3/Mapk14/Cdk5rap3	20
BP	GO:0042306	regulation of protein import into nucleus	14/1076	76/23355	8.47414e-06	0.000246448	0.000180461	Tgfb1/Xbp1/Tpr/Zpr1/Hsp90aa1/Zc3h12a/Mapk1/Hcls1/Trim28/Ppp2ca/Prkcd/Ei24/Bag3/Mapk14	14
BP	GO:0001933	negative regulation of protein phosphorylation	36/1076	355/23355	8.61055e-06	0.000249047	0.000182364	Dusp2/Tgfb1/Xbp1/Dnajc3/Dnaja1/Strap/Hspa4/Prkca/Prkcz/Zc3h12a/Arrb2/Mvp/Ctdsp1/Gadd45b/Stk39/Tmed2/Ppp2ca/Gsk3b/Cactin/Prkcd/Sema4d/Ptpn1/Trim27/Tsg101/Zgpat/Adora2a/Xdh/Errfi1/Cdk5rap3/Smad7/Slfn1/Camk2n1/Pdpk1/Pten/Cbl/Rgs14	36
BP	GO:0002695	negative regulation of leukocyte activation	24/1076	192/23355	9.01563e-06	0.000257972	0.0001889	Ndfip1/Tgfb1/Peli1/Il2ra/Anxa1/Lgals3/Tnfaip8l2/Zc3h12a/Cd74/Nfkbid/Fas/Rc3h1/Xcl1/Cd44/Cbfb/Crtam/Adora2a/Il4ra/Ccr2/Smad7/Slfn1/Cd80/Zc3h12d/Inpp5d	24
BP	GO:0010256	endomembrane system organization	41/1076	429/23355	9.0166e-06	0.000257972	0.0001889	Tram1/Esyt1/Sqstm1/Gorasp2/Wasl/Mfsd14a/Spast/Stx6/Golph3/Lmna/Rtn4/Pafah1b1/Snx3/Mapk1/Akt2/Bin1/Baiap2/Slc9a3r1/Serpine2/Eif2ak3/Tmed2/Bag6/Tmem127/Sptbn1/Prkcd/Csnk1a1/Map2k2/Ubxn2a/Emc8/Csnk1d/Rab2a/Ap3d1/Uso1/Vamp4/Arhgef7/Pten/Chmp4b/Ndrg1/Anxa6/Vps4a/Golga5	41
BP	GO:0050670	regulation of lymphocyte proliferation	27/1076	232/23355	9.78146e-06	0.000278351	0.000203822	Ndfip1/Tgfb1/Peli1/Gpr183/Il2ra/Anxa1/Ctnnb1/Lgals3/Clcf1/Cd74/Rc3h1/Xcl1/Cd44/Traf6/Cd6/Stat5a/Slamf1/Ccr7/Crtam/Rasal3/Ccr2/Tnfsf9/Slfn1/Cd80/Nfatc2/Zc3h12d/Inpp5d	27
BP	GO:0042092	type 2 immune response	10/1076	40/23355	9.89879e-06	0.000280184	0.000205164	Ndfip1/Rara/Anxa1/Prkcz/Clcf1/Cd74/Xcl1/Stat6/Il4ra/Ccr2	10
BP	GO:0050727	regulation of inflammatory response	35/1076	344/23355	1.06403e-05	0.000299569	0.000219359	Ndfip1/Rora/Cd47/Ctla2a/Pdcd4/Ets1/Prkca/Tnfsf11/Il2ra/Anxa1/Tnip1/Il17ra/Il16/Tnfaip8l2/Ccl1/Clcf1/Abhd12/Tnf/Xcl1/Stk39/Cd44/Gps2/Nfkbia/Nfkbiz/Stat5a/Metrnl/Spata2/Ccr7/Nfkb1/Adora2a/Ccr2/Otulin/Hspd1/Stap1/Irf3	35
BP	GO:2000377	regulation of reactive oxygen species metabolic process	25/1076	207/23355	1.08571e-05	0.000302113	0.000221222	Tgfb1/Cd47/Fyn/Hsp90aa1/Dynll1/Hif1a/Zc3h12a/Akt2/Gch1/Tnf/Prkcd/Hbp1/Rac1/Birc3/Gnai2/Hvcn1/Xdh/Icam1/Foxo1/Klrk1/Mapk14/Slc5a3/Hspd1/Romo1/Cyba	25
BP	GO:0034599	cellular response to oxidative stress	30/1076	274/23355	1.08923e-05	0.000302113	0.000221222	Xbp1/Hsph1/Gfer/Fyn/Ralbp1/Stk24/Anxa1/Rwdd1/Ctnnb1/Diablo/Hif1a/Zc3h12a/Kdm6b/Mapk1/Mcl1/Lonp1/Gch1/Tnf/Sfpq/Chchd2/Prkcd/Zfp622/Stat6/Ubqln1/Traf2/Foxo1/Setx/Srxn1/Ncoa7/Romo1	30
BP	GO:0042088	T-helper 1 type immune response	11/1076	49/23355	1.0959e-05	0.000302113	0.000221222	Relb/Anxa1/Il18rap/Xcl1/Traf6/Slamf1/Stat6/Ccr7/Il4ra/Ccr2/Il18r1	11
BP	GO:0046638	positive regulation of alpha-beta T cell differentiation	11/1076	49/23355	1.0959e-05	0.000302113	0.000221222	Rara/Anxa1/Prkcz/Nfkbid/Il2rg/Nfkbiz/Ccr7/Cbfb/Il4ra/Ccr2/Ap3d1	11
BP	GO:0090150	establishment of protein localization to membrane	28/1076	247/23355	1.10935e-05	0.000304238	0.000222778	Tram1/Fyn/Hspa4/Tomm40/Gorasp2/Sys1/Hsp90aa1/Golph3/Sec61g/Gopc/Vamp2/Akt2/Pdcd5/Bag6/Sec62/Vps37a/Rab8b/Sptbn1/Cox18/Emc8/Zdhhc21/Gga1/Zdhhc18/Vamp4/Arpc2/Chmp4b/Pex19/Romo1	28
BP	GO:0070585	protein localization to mitochondrion	16/1076	99/23355	1.13771e-05	0.000310406	0.000227294	Tomm20/Mff/Hsph1/Dnaja1/Hspa4/Tomm40/Hsp90aa1/Tomm7/Tomm70a/Pdcd5/Dnajc15/Timm50/Cox18/Bag3/Hspd1/Romo1	16
BP	GO:0002708	positive regulation of lymphocyte mediated immunity	20/1076	145/23355	1.14941e-05	0.00031199	0.000228454	Tgfb1/Rasgrp1/Hspa8/Zbtb1/Il18rap/Prkcz/Clcf1/Tnf/Xcl1/Traf6/Stat5a/Stat6/Cd226/H2-Q6/Crtam/Traf2/Klrk1/Kmt5c/Il18r1/Hspd1	20
BP	GO:0002763	positive regulation of myeloid leukocyte differentiation	13/1076	68/23355	1.16111e-05	0.000313558	0.000229602	Tgfb1/Csf1/Prkca/Tnfsf11/Cd74/Itgb3/Hcls1/Tnf/Gpr68/Traf6/Gsk3b/Stat5a/Klf10	13
BP	GO:0045732	positive regulation of protein catabolic process	26/1076	221/23355	1.1703e-05	0.000314436	0.000230245	Ndfip1/Xbp1/Hspa1a/Faf1/Hsp90aa1/Hspa1b/Snf8/Rnft1/Tnf/Bag6/Fzr1/Gsk3b/Ubqln2/Rdx/Csnk1a1/Stub1/Zfand2a/Ubqln1/Csnk1d/Foxo1/Gga1/Smad7/Rchy1/Pten/Zyg11b/Pttg1ip	26
BP	GO:0071356	cellular response to tumor necrosis factor	22/1076	170/23355	1.20993e-05	0.000323441	0.000236839	Zfp36l2/Rora/Tnfsf11/Zfand6/Zc3h12a/Ccl1/Mapk1/Traf1/Tnf/Xcl1/Traf6/Gps2/Nfkbia/Cactin/Aim2/Spata2/Nfkb1/Birc3/Traf2/Mapk14/Hipk1/Otulin	22
BP	GO:0045637	regulation of myeloid cell differentiation	26/1076	222/23355	1.26862e-05	0.000336553	0.000246441	Ndfip1/Tgfb1/Rara/Ets1/Csf1/Prkca/Klf13/Tnfsf11/Ctnnb1/Hif1a/Cd74/Fas/Itgb3/Hcls1/Tnf/Gpr68/Traf6/Nfkbia/Gsk3b/Gpr171/Stat5a/Zbtb7a/Klf10/Ldb1/Mapk14/Inpp5d	26
BP	GO:0051701	biological process involved in interaction with host	20/1076	146/23355	1.27512e-05	0.000336553	0.000246441	Ifitm2/Ifitm3/Ifitm1/Tnip1/Ly6e/Snx3/Cd74/Itgb3/Trim28/Trim14/Trim27/Tsg101/Thoc3/Itgav/Vps16/Vapa/Chmp4b/Zfp639/Trim26/Vps4a	20
BP	GO:0030316	osteoclast differentiation	17/1076	111/23355	1.27805e-05	0.000336553	0.000246441	Tgfb1/Gpr183/Csf1/Tnfsf11/Ctnnb1/Pafah1b1/Itgb3/Tnf/Gpr68/Traf6/Gsk3b/Tcirg1/Zbtb7a/Klf10/Ostm1/Mapk14/Inpp5d	17
BP	GO:0046777	protein autophosphorylation	27/1076	237/23355	1.44556e-05	0.000378779	0.000277361	Pak2/Pim1/Ern1/Fyn/Hspa8/Mink1/Mapkapk3/Stk24/Prkca/Mark3/Rap2a/Trim28/Mvp/Camk2d/Stk39/Eif2ak3/Ppp2ca/Stk10/Gsk3b/Prkcd/Stk11/Map2k2/Taok1/Map3k11/Errfi1/Mapk14/Itk	27
BP	GO:0060324	face development	12/1076	60/23355	1.55173e-05	0.000402548	0.000294765	Tgfb1/Rara/Zfand5/Ptpn11/Mapk1/Cdk2ap1/Specc1l/Raf1/Map2k2/Sgpl1/Chd7/Ski	12
BP	GO:0007162	negative regulation of cell adhesion	31/1076	293/23355	1.55337e-05	0.000402548	0.000294765	Ndfip1/Tgfb1/Peli1/Il2ra/Anxa1/Ptpn11/Lgals3/Tnfaip8l2/Zc3h12a/Cd74/Nfkbid/Rc3h1/Rgcc/Xcl1/Serpine2/Cd44/Specc1l/Rdx/Prkcd/Mbp/Sema4d/Cbfb/Crtam/Adora2a/Il4ra/Pde3b/Smad7/Slfn1/Pten/Cd80/Zc3h12d	31
BP	GO:0034248	regulation of cellular amide metabolic process	39/1076	409/23355	1.55909e-05	0.000402548	0.000294765	Rpl38/Mpv17l2/Eif5/Zfp36l2/Hnrnpl/Dnajc3/Tpr/Rara/Eif3b/Trnau1ap/Serp1/Prkca/Zfp706/Gtpbp2/Malsu1/Tob1/Rtn4/Zc3h12a/Mapk1/Khdrbs1/Dnajc1/Akt2/Bin1/Tnf/Rc3h1/Eif2ak3/Tmed2/C1qbp/Cnot7/Secisbp2l/Elavl1/Prkcd/Lsm14a/Rpl22/Mettl14/Eif4e2/Upf3a/Otud6b/Zc3h12d	39
BP	GO:0043254	regulation of protein-containing complex assembly	41/1076	441/23355	1.73629e-05	0.000446125	0.000326674	Tgfb1/Arf6/Senp6/Capg/Faf1/Tmsb10/Hsp90aa1/Wasl/Fkbp4/Gmfg/Ptpn11/Riok3/Med25/Lgals3/Prkcz/Ppm1a/Fas/Evl/Bin1/Baiap2/Hcls1/Tnf/Rhoc/Iqgap2/Gsk3b/Rdx/Dnajc15/Sptbn1/Ssh2/Prkcd/Trim27/Stub1/Raf1/Rac1/Slain2/Icam1/Traf2/Map3k1/Tfip11/Arpc2/Cand1	41
BP	GO:0071900	regulation of protein serine/threonine kinase activity	40/1076	427/23355	1.8404e-05	0.000469769	0.000343988	Dusp2/Tgfb1/Rasgrp1/Pim1/Ern1/Ccnd3/Dnaja1/Prkca/Tnfsf11/Madd/Ptpn11/Cab39/Ccng2/Pik3r5/Cd74/Map2k3/Ccny/Tnf/Rgcc/Gadd45b/Stk39/Traf6/Ppp2ca/Gsk3b/Prkcd/Ptpn1/Ccna2/Tsg101/Stk11/Map2k2/Ccr7/Map3k11/Cnppd1/Cdkn2d/Traf2/Cdk5rap3/Map3k1/Pten/Akap13/Rgs14	40
BP	GO:2000058	regulation of ubiquitin-dependent protein catabolic process	21/1076	162/23355	1.84606e-05	0.000469769	0.000343988	Hspa1a/Desi1/Hspa1b/Styx/Rad23b/Wac/Bag6/Fzr1/Smarcc1/Gsk3b/Ubqln2/Csnk1a1/Stub1/Zfand2a/Ubqln1/Csnk1d/Smad7/Ufl1/Rchy1/Pten/Zyg11b	21
BP	GO:0065002	intracellular protein transmembrane transport	11/1076	52/23355	2.00178e-05	0.000505744	0.00037033	Tomm20/Tram1/Tomm40/Tomm7/Sec61g/Akt2/Sec62/Dnajc15/Timm50/Hspd1/Romo1	11
BP	GO:0032886	regulation of microtubule-based process	28/1076	255/23355	2.00654e-05	0.000505744	0.00037033	Nubp1/Hsph1/Senp6/Hspa1a/Tpr/Rae1/Pdcd6ip/Rhot1/Hspa1b/Fkbp4/Diaph1/Pafah1b1/Map1s/Specc1l/Bicd2/Gsk3b/Igbp1/Kat2a/Stk11/Anxa5/Taok1/Rac1/Slain2/Eml3/Chmp4b/Hnrnpu/Eml4/Fbxw5	28
BP	GO:0032649	regulation of interferon-gamma production	17/1076	115/23355	2.05756e-05	0.000516146	0.000377947	Rasgrp1/Cd47/Rara/Zc3h12a/Tnf/Xcl1/C1qbp/Slamf1/Cd226/Ccr7/Crtam/Ccr2/Klrk1/Tnfsf9/Il12rb2/Il18r1/Hspd1	17
BP	GO:0007254	JNK cascade	22/1076	176/23355	2.10064e-05	0.00052135	0.000381758	Rasgrp1/Ern1/Dnaja1/Mink1/Tnfsf11/Pafah1b1/Traf1/Rap2a/Tnf/Gadd45b/Traf6/Gps2/Rb1cc1/Slamf1/Zfp622/Ptpn1/Taok1/Ccr7/Map3k11/Traf2/Map3k1/Cdc42se1	22
BP	GO:0042129	regulation of T cell proliferation	22/1076	176/23355	2.10064e-05	0.00052135	0.000381758	Ndfip1/Tgfb1/Peli1/Il2ra/Anxa1/Ctnnb1/Lgals3/Rc3h1/Xcl1/Cd44/Traf6/Cd6/Stat5a/Slamf1/Ccr7/Crtam/Rasal3/Ccr2/Tnfsf9/Slfn1/Cd80/Zc3h12d	22
BP	GO:0032147	activation of protein kinase activity	27/1076	242/23355	2.10786e-05	0.00052135	0.000381758	Pak2/Ern1/Mink1/Tnfsf11/Madd/Ptpn11/Cab39/Prkcz/Osbpl8/Cd74/Map2k3/Itgb3/Tnf/Gadd45b/Stk39/Traf6/Prkcd/Ptpn1/Raf1/Stk11/Map2k2/Taok1/Ccr7/Map3k11/Traf2/Map3k1/Pdpk1	27
BP	GO:0002366	leukocyte activation involved in immune response	31/1076	298/23355	2.16693e-05	0.000531685	0.000389325	Ndfip1/Tgfb1/Xbp1/Rora/Rasgrp1/Lfng/Rara/Relb/Gpr183/Anxa1/Lgals3/Prkcz/Zc3h12a/Clcf1/Vamp2/Cd74/Nfkbid/Rc3h1/Nfkbiz/Slamf1/Stat6/Ccr7/Il4ra/Icam1/Ccr2/Kmt5c/Smad7/Pdpk1/Msh6/Il18r1/Hspd1	31
BP	GO:0051090	regulation of DNA-binding transcription factor activity	39/1076	415/23355	2.16973e-05	0.000531685	0.000389325	Tgfb1/Pim1/Peli1/Faf1/Tnfsf11/Rwdd1/Ctnnb1/Il18rap/Prkcz/Zc3h12a/Mapk1/Traf1/Nfkbid/Arrb2/Hcls1/Tnf/Rgcc/Xcl1/Traf6/Nfkbia/Bcl10/Cactin/Trim14/Aim2/Camk1d/Zbtb7a/Trim27/Mtdh/Icam1/Traf2/Cdk5rap3/Smad7/Commd6/Otulin/Ufl1/Zfp932/Pten/Il18r1/Trim26	39
BP	GO:0016197	endosomal transport	26/1076	229/23355	2.19549e-05	0.000535518	0.000392132	Arf6/Tbc1d10a/Snx5/Entr1/Stx6/Arl4c/Snf8/Snx18/Snx3/Ap1s2/Rab6a/Acap2/Ehd4/Dennd5a/Arl8b/Vps37a/Bet1l/Trim27/Vps16/Gga1/Rab14/Ap3d1/Arhgap1/Vamp4/Chmp4b/Vps4a	26
BP	GO:0042273	ribosomal large subunit biogenesis	13/1076	72/23355	2.21299e-05	0.00053731	0.000393444	Rpl38/Gtf3a/Malsu1/Noc2l/Zfp622/Rpl6/Rpl35a/Nip7/Rpl35/Brix1/LTO1/Nsa2/Wdr74	13
BP	GO:0044843	cell cycle G1/S phase transition	24/1076	203/23355	2.30828e-05	0.000557886	0.000408511	Rbm38/Ccnd3/Zpr1/Itgb1/Anxa1/Dbf4/Psme3/Taf10/E2f4/Camk2d/Rgcc/Ctdsp1/Mepce/Rdx/Ccna2/Gpr132/Map3k11/Cacul1/Cdkn2d/Cdc25a/Slfn1/Pten/Zc3h12d/Zfp655	24
BP	GO:0070665	positive regulation of leukocyte proliferation	20/1076	152/23355	2.32517e-05	0.000559414	0.00040963	Peli1/Gpr183/Csf1/Il2ra/Anxa1/Clcf1/Mapk1/Cd74/Xcl1/Traf6/Cd6/Gsk3b/Stat5a/Slamf1/Ccr7/Rasal3/Ccr2/Tnfsf9/Cd80/Nfatc2	20
BP	GO:0071826	ribonucleoprotein complex subunit organization	22/1076	178/23355	2.50832e-05	0.000600749	0.000439897	Rpl38/Rps28/Rps27/Eif5/Strap/Hsp90aa1/Gemin7/Lsm2/Crnkl1/Klc1/Usp39/Ddx20/Rbm5/Snrpg/Rpl6/Sfswap/Srsf6/Rps14/Setx/Tfip11/Brix1/Zrsr2	22
BP	GO:0002824	positive regulation of adaptive immune response based on somatic recombination of immune receptors built from immunoglobulin superfamily domains	19/1076	141/23355	2.63498e-05	0.00062824	0.000460028	Tgfb1/Hspa8/Zbtb1/Prkcz/Clcf1/Nfkbid/Tnf/Xcl1/Traf6/Nfkbiz/Stat6/Cd226/H2-Q6/H2-DMa/Ccr2/Traf2/Kmt5c/Il18r1/Hspd1	19
BP	GO:0002705	positive regulation of leukocyte mediated immunity	21/1076	166/23355	2.67807e-05	0.000635652	0.000465455	Tgfb1/Rasgrp1/Hspa8/Zbtb1/Il18rap/Prkcz/Clcf1/Tnf/Xcl1/Traf6/Stat5a/Stat6/Cd226/H2-Q6/Crtam/Traf2/Klrk1/Kmt5c/Il18r1/Hspd1/Stap1	21
BP	GO:0002263	cell activation involved in immune response	31/1076	302/23355	2.80854e-05	0.000663472	0.000485826	Ndfip1/Tgfb1/Xbp1/Rora/Rasgrp1/Lfng/Rara/Relb/Gpr183/Anxa1/Lgals3/Prkcz/Zc3h12a/Clcf1/Vamp2/Cd74/Nfkbid/Rc3h1/Nfkbiz/Slamf1/Stat6/Ccr7/Il4ra/Icam1/Ccr2/Kmt5c/Smad7/Pdpk1/Msh6/Il18r1/Hspd1	31
BP	GO:0033077	T cell differentiation in thymus	15/1076	95/23355	2.82035e-05	0.000663472	0.000485826	Zfp36l2/Rasgrp1/Il7r/Mink1/Ctnnb1/Zbtb1/Prr7/Cd74/Nfkbid/Fas/Il2rg/Stat5a/Stk11/Ccr7/H2-DMa	15
BP	GO:0002761	regulation of myeloid leukocyte differentiation	18/1076	130/23355	2.94486e-05	0.000689696	0.000505029	Ndfip1/Tgfb1/Rara/Csf1/Prkca/Tnfsf11/Ctnnb1/Cd74/Itgb3/Hcls1/Tnf/Gpr68/Traf6/Gsk3b/Stat5a/Zbtb7a/Klf10/Inpp5d	18
BP	GO:0030595	leukocyte chemotaxis	25/1076	220/23355	3.08972e-05	0.000716012	0.000524298	Gpr183/Csf1/Prkca/Tnfsf11/Anxa1/Il17ra/Lgals3/Il16/Gpr18/Jaml/Ccl1/Mapk1/Cd74/Xcl1/Akirin1/Stk39/C1qbp/Slamf1/Camk1d/Dpp4/Ccr7/Rac1/Cxcr3/Ccr2/Stap1	25
BP	GO:1901800	positive regulation of proteasomal protein catabolic process	16/1076	107/23355	3.09083e-05	0.000716012	0.000524298	Xbp1/Hspa1a/Hspa1b/Rnft1/Bag6/Fzr1/Gsk3b/Ubqln2/Csnk1a1/Stub1/Zfand2a/Ubqln1/Csnk1d/Smad7/Rchy1/Zyg11b	16
BP	GO:0097530	granulocyte migration	20/1076	155/23355	3.0978e-05	0.000716012	0.000524298	Csf1/Prkca/Anxa1/Il17ra/Lgals3/Rtn4/Jaml/Ccl1/Mapk1/Cd74/Xcl1/Akirin1/C1qbp/Slamf1/Camk1d/Cd99l2/Dpp4/Ccr7/Rac1/Rhog	20
BP	GO:0043087	regulation of GTPase activity	32/1076	318/23355	3.1129e-05	0.000716373	0.000524563	Eif5/Rasgrp1/Tbc1d10a/S100a10/Trappc6b/Itgb1/Ralbp1/Rgs10/Sbf1/Snx18/Pafah1b1/Ccl1/Akt2/Lrch1/Arrb2/Bin1/Rasa2/Arap2/Xcl1/Tmed2/Iqgap2/Gsk3b/Rdx/Sema4d/Ccr7/Rhog/Rasal3/Icam1/Arhgap1/Arhgef7/Tbc1d9b/Rgs14	32
BP	GO:0071214	cellular response to abiotic stimulus	31/1076	304/23355	3.1902e-05	0.000727427	0.000532657	Tgfb1/Relb/Nucks1/Nsmce3/Lrrc8c/Ctnnb1/Ptpn11/Zbtb1/Letm1/Crip1/Akt2/Yy1/Gpr68/Stk39/Atp1a1/Lrrc8d/Serpinb6a/Gsk3b/Noc2l/Prkcd/Sde2/Stk11/Rac1/Ei24/Triap1/Hvcn1/Bag3/Cdc25a/Tmem109/Mapk14/Pten	31
BP	GO:0104004	cellular response to environmental stimulus	31/1076	304/23355	3.1902e-05	0.000727427	0.000532657	Tgfb1/Relb/Nucks1/Nsmce3/Lrrc8c/Ctnnb1/Ptpn11/Zbtb1/Letm1/Crip1/Akt2/Yy1/Gpr68/Stk39/Atp1a1/Lrrc8d/Serpinb6a/Gsk3b/Noc2l/Prkcd/Sde2/Stk11/Rac1/Ei24/Triap1/Hvcn1/Bag3/Cdc25a/Tmem109/Mapk14/Pten	31
BP	GO:0070555	response to interleukin-1	15/1076	96/23355	3.20216e-05	0.000727427	0.000532657	Rora/Cd47/Il1r2/Prkca/Anxa1/Zc3h12a/Ccl1/Yy1/Rc3h1/Xcl1/Traf6/Cactin/Igbp1/Nfkb1/Rps6ka4	15
BP	GO:0070304	positive regulation of stress-activated protein kinase signaling cascade	17/1076	119/23355	3.23461e-05	0.000731658	0.000535756	Rasgrp1/Mink1/Tnfsf11/Zc3h12a/Traf1/Tnf/Gadd45b/Traf6/Rb1cc1/Slamf1/Zfp622/Taok1/Map3k11/Xdh/Traf2/Rnf13/Rell1	17
BP	GO:0046328	regulation of JNK cascade	18/1076	131/23355	3.2693e-05	0.000736358	0.000539197	Rasgrp1/Dnaja1/Mink1/Tnfsf11/Pafah1b1/Traf1/Rap2a/Tnf/Gadd45b/Traf6/Gps2/Rb1cc1/Slamf1/Zfp622/Taok1/Map3k11/Traf2/Cdc42se1	18
BP	GO:0002833	positive regulation of response to biotic stimulus	20/1076	156/23355	3.4022e-05	0.000759826	0.000556381	Rasgrp1/Hsp90aa1/Tomm70a/Prkca/Riok3/Il18rap/Cd74/Xcl1/Sfpq/Traf6/Stat5a/Aim2/Cd226/Lsm14a/Crtam/Klrk1/Pspc1/Hspd1/Irf3/Cyba	20
BP	GO:0050777	negative regulation of immune response	20/1076	156/23355	3.4022e-05	0.000759826	0.000556381	Ndfip1/Tgfb1/Gfer/Il7r/Anxa1/Lgals3/Zc3h12a/Arrb2/Rc3h1/Xcl1/Cnot7/Cactin/Slamf1/Klrc1/Trim27/Stat6/Il4ra/Ccr2/Smad7/Inpp5d	20
BP	GO:0010959	regulation of metal ion transport	30/1076	291/23355	3.46508e-05	0.000770043	0.000563862	Tgfb1/Atp1b3/Fkbp1a/Fyn/Saraf/Ctnnb1/Diaph1/Lgals3/Il16/Rrad/Itgb3/Arrb2/Bin1/Nfatc3/Camk2d/Tspan13/Xcl1/Orai1/Ppp2ca/Trim27/Gnai2/Ahnak/Ubqln1/Adora2a/Cxcr3/Icam1/Chd7/Pdpk1/Plcg1/Cyba	30
BP	GO:0006626	protein targeting to mitochondrion	13/1076	75/23355	3.47705e-05	0.000770043	0.000563862	Tomm20/Mff/Hspa4/Tomm40/Hsp90aa1/Tomm7/Tomm70a/Pdcd5/Dnajc15/Timm50/Bag3/Hspd1/Romo1	13
BP	GO:0051052	regulation of DNA metabolic process	36/1076	379/23355	3.54422e-05	0.000781648	0.00057236	Ndfip1/Tgfb1/Gfer/Nucks1/Wrnip1/Dnajc2/Hsp90aa1/Ctnnb1/Lmna/Nek7/H1f0/Clcf1/Mapk1/Ylpm1/Arrb2/Parg/Trim28/Tnf/Camk2d/Dek/Polg2/Gsk3b/Gnl3/Prkcd/Smarcad1/Stat6/Nudt16/Smchd1/Kmt5c/Sirt7/Msh6/Setd2/Dcp2/Gzma/Hnrnpu/Wdr48	36
BP	GO:0050852	T cell receptor signaling pathway	18/1076	132/23355	3.62514e-05	0.000796178	0.000583	Fyn/Lgals3/Zc3h12a/Kcnn4/Mapk1/Khdrbs1/Nfkbid/Rc3h1/Traf6/Bcl10/Nfkbiz/Cd226/Stk11/Ccr7/Itk/Lcp2/Ubash3a/Plcg1	18
BP	GO:0002221	pattern recognition receptor signaling pathway	20/1076	157/23355	3.73304e-05	0.000816487	0.000597871	Arf6/Peli1/Mapkapk3/Tnip1/Riok3/Rtn4/Arrb2/Tnf/C1qbp/Gps2/Nfkbia/Bcl10/Cactin/Lsm14a/Ubqln1/Otulin/Pdpk1/Hspd1/Irf3/Cyba	20
BP	GO:0006914	autophagy	39/1076	426/23355	3.88672e-05	0.000843131	0.000617381	Xbp1/Plaa/Hspa8/Sqstm1/Gramd1a/Tomm7/Rnf166/Gopc/Atg3/Uba5/Hif1a/Zc3h12a/Mcl1/Wac/Rb1cc1/Gsk3b/Ubqln2/Trim14/Tcirg1/Gabarapl2/Trim27/Stub1/Mtdh/Nrbf2/Usp36/Stk11/Ei24/Ubxn2a/Vps16/Tmem59/Tecpr1/Ubqln1/Bag3/Foxo1/Phf23/Ift20/Ufl1/Chmp4b/Vps4a	39
BP	GO:0061919	process utilizing autophagic mechanism	39/1076	426/23355	3.88672e-05	0.000843131	0.000617381	Xbp1/Plaa/Hspa8/Sqstm1/Gramd1a/Tomm7/Rnf166/Gopc/Atg3/Uba5/Hif1a/Zc3h12a/Mcl1/Wac/Rb1cc1/Gsk3b/Ubqln2/Trim14/Tcirg1/Gabarapl2/Trim27/Stub1/Mtdh/Nrbf2/Usp36/Stk11/Ei24/Ubxn2a/Vps16/Tmem59/Tecpr1/Ubqln1/Bag3/Foxo1/Phf23/Ift20/Ufl1/Chmp4b/Vps4a	39
BP	GO:0000209	protein polyubiquitination	26/1076	237/23355	3.97551e-05	0.000858873	0.000628908	Ube2s/Peli1/Plaa/Ube2d2a/Mkrn1/Cdc16/Rnf166/Ctnnb1/Ube3b/Rnf115/Traf1/Rc3h1/Fbxw11/Traf6/Gps2/Ube2j2/Ube2j1/Trim14/Trim27/Stub1/Ube2d3/Birc3/Cbfb/Traf2/Fbxo38/Cbl	26
BP	GO:0016050	vesicle organization	29/1076	279/23355	4.0021e-05	0.000861103	0.000630541	S100a10/Pdcd6ip/Sqstm1/Wasl/Mfsd14a/Anxa1/Stx6/Golph3/Pafah1b1/Snx3/Ap1s2/Vamp2/Akt2/Serpine2/Slamf1/Rab8b/Tmem127/Hps4/Tsg101/Sec23b/Sec24c/Vapa/Rab14/Ap3d1/Uso1/Vamp4/Chmp4b/Eea1/Vps4a	29
BP	GO:0018105	peptidyl-serine phosphorylation	33/1076	337/23355	4.06825e-05	0.000871791	0.000638367	Pak2/Tgfb1/Ern1/Mapkapk3/Hsp90aa1/Prkca/Mark3/Cab39/Stk32c/Prkcz/Mapk1/Mast3/Akt2/Arrb2/Hcls1/Tnf/Camk2d/Stk39/Eif2ak3/Cd44/Gsk3b/Camk1d/Prkcd/Csnk1a1/Raf1/Map2k2/Csnk1d/Mapk14/Smad7/Hipk1/Pdpk1/Pten/Rps6ka4	33
BP	GO:0071622	regulation of granulocyte chemotaxis	11/1076	56/23355	4.16899e-05	0.000889777	0.000651537	Csf1/Mapk1/Cd74/Xcl1/Akirin1/C1qbp/Slamf1/Camk1d/Dpp4/Ccr7/Rac1	11
BP	GO:0000082	G1/S transition of mitotic cell cycle	22/1076	184/23355	4.19233e-05	0.000891165	0.000652554	Rbm38/Ccnd3/Zpr1/Itgb1/Anxa1/Dbf4/Psme3/Taf10/E2f4/Camk2d/Rgcc/Ctdsp1/Mepce/Rdx/Gpr132/Cacul1/Cdkn2d/Cdc25a/Slfn1/Pten/Zc3h12d/Zfp655	22
BP	GO:0051924	regulation of calcium ion transport	29/1076	280/23355	4.27253e-05	0.00090458	0.000662377	Tgfb1/Fkbp1a/Fyn/Saraf/Ctnnb1/Diaph1/Lgals3/Il16/Rrad/Itgb3/Arrb2/Bin1/Nfatc3/Camk2d/Tspan13/Xcl1/Orai1/Ppp2ca/Trim27/Gnai2/Ahnak/Ubqln1/Adora2a/Cxcr3/Icam1/Chd7/Pdpk1/Plcg1/Cyba	29
BP	GO:0071675	regulation of mononuclear cell migration	16/1076	110/23355	4.37346e-05	0.000922259	0.000675323	Tgfb1/Csf1/Lgals3/Ccl1/Mapk1/Lrch1/Itgb3/Xcl1/Akirin1/Stk39/C1qbp/Stk10/Slamf1/Cd99l2/Ccr7/Ccr2	16
BP	GO:0002709	regulation of T cell mediated immunity	15/1076	99/23355	4.6344e-05	0.000973408	0.000712776	Il7r/Hspa8/Zbtb1/Prkcz/Xcl1/Traf6/Slamf1/Klrc1/H2-Q6/Dpp4/Ccr2/Traf2/Smad7/Il18r1/Hspd1	15
BP	GO:0002724	regulation of T cell cytokine production	8/1076	30/23355	4.67304e-05	0.000977644	0.000715878	Prkcz/Xcl1/Traf6/Slamf1/Ccr2/Traf2/Smad7/Il18r1	8
BP	GO:1903052	positive regulation of proteolysis involved in cellular protein catabolic process	17/1076	123/23355	4.97391e-05	0.00103649	0.00075897	Xbp1/Hspa1a/Hspa1b/Rnft1/Bag6/Fzr1/Gsk3b/Ubqln2/Csnk1a1/Stub1/Zfand2a/Ubqln1/Csnk1d/Smad7/Rchy1/Pten/Zyg11b	17
BP	GO:0002830	positive regulation of type 2 immune response	6/1076	16/23355	5.06952e-05	0.00105227	0.000770526	Rara/Prkcz/Clcf1/Cd74/Xcl1/Il4ra	6
BP	GO:1905897	regulation of response to endoplasmic reticulum stress	13/1076	78/23355	5.32982e-05	0.00110198	0.000806924	Xbp1/Dnajc3/Grina/Ern1/Rnft1/Eif2ak3/Tmed2/Bag6/Ubqln2/Usp25/Ptpn1/Ubqln1/Ufl1	13
BP	GO:0032535	regulation of cellular component size	38/1076	417/23355	5.36597e-05	0.00110514	0.000809237	Arf6/Il7r/Capg/Tmsb10/Hsp90aa1/Wasl/Gmfg/Tmem123/Rtn4/Snf8/Pafah1b1/Kcnn4/Dip2b/E2f4/Sema6d/Evl/Bin1/Baiap2/Hcls1/Slc9a3r1/Rb1cc1/Specc1l/Iqgap2/Wdtc1/Gsk3b/Rdx/Rab21/Sptbn1/Ssh2/Prkcd/Sema4d/Trim27/Dstn/Rac1/Icam1/Map3k1/Pten/Arpc2	38
BP	GO:0070646	protein modification by small protein removal	18/1076	136/23355	5.41711e-05	0.00111135	0.000813782	Eif3f/Senp6/Desi1/Tnip1/Zc3h12a/Taf10/Desi2/Usp39/Usp48/Usp25/Kat2a/Usp36/Spata2/Uspl1/Otulin/Usp34/Otud6b/Wdr48	18
BP	GO:0061756	leukocyte adhesion to vascular endothelial cell	10/1076	48/23355	5.46387e-05	0.00111232	0.000814493	Ets1/Itgb1/St3gal4/Itgb7/Golph3/Tnf/Traf6/Zdhhc21/Icam1/Ccr2	10
BP	GO:1902622	regulation of neutrophil migration	10/1076	48/23355	5.46387e-05	0.00111232	0.000814493	Rtn4/Cd74/Xcl1/C1qbp/Camk1d/Cd99l2/Dpp4/Ccr7/Rac1/Rhog	10
BP	GO:0045063	T-helper 1 cell differentiation	7/1076	23/23355	5.52924e-05	0.00112131	0.00082108	Relb/Anxa1/Stat6/Ccr7/Il4ra/Ccr2/Il18r1	7
BP	GO:0001818	negative regulation of cytokine production	28/1076	270/23355	5.62154e-05	0.00113568	0.000831599	Ndfip1/Tgfb1/Fkbp1a/Rara/Il1r2/Relb/Pdcd4/Anxa1/Gpr18/Zc3h12a/Yy1/Arrb2/Ppp1r11/Tnf/Rgcc/Xcl1/C1qbp/Cactin/Slamf1/Trim27/Ccr7/Rac1/Nfkb1/Rel/Errfi1/Smad7/Irf3/Inpp5d	28
BP	GO:0070265	necrotic cell death	11/1076	58/23355	5.86012e-05	0.00117938	0.000863597	Peli1/Pgam5/Tmem123/Slc6a6/Fas/Tnf/Slc25a4/Spata2/Birc3/Traf2/Irf3	11
BP	GO:0048535	lymph node development	8/1076	31/23355	6.04534e-05	0.00121204	0.000887517	Tgfb1/Il7r/Tnfsf11/Ltb/Nfkb2/Rc3h1/Ccr7/Nfkb1	8
BP	GO:0002224	toll-like receptor signaling pathway	16/1076	113/23355	6.10406e-05	0.00121657	0.000890834	Arf6/Peli1/Mapkapk3/Tnip1/Rtn4/Arrb2/Tnf/Gps2/Nfkbia/Bcl10/Cactin/Ubqln1/Pdpk1/Hspd1/Irf3/Cyba	16
BP	GO:0046626	regulation of insulin receptor signaling pathway	13/1076	79/23355	6.1139e-05	0.00121657	0.000890834	Ybx1/Nucks1/Ccnd3/Snx5/Prkca/Adipor1/Ptpn11/Prkcz/Osbpl8/Ptpre/Prkcd/Ptpn1/Gnai2	13
BP	GO:0072593	reactive oxygen species metabolic process	30/1076	301/23355	6.4869e-05	0.00128596	0.000941642	Tgfb1/Rora/Cd47/Fyn/Cyb5r4/Rfk/Hsp90aa1/Dynll1/Hif1a/Zc3h12a/Akt2/Gch1/Tnf/Prkcd/Hbp1/Txnrd1/Rac1/Birc3/Gnai2/Hvcn1/Xdh/Icam1/Foxo1/Klrk1/Mapk14/Spr/Slc5a3/Hspd1/Romo1/Cyba	30
BP	GO:0002820	negative regulation of adaptive immune response	10/1076	49/23355	6.58386e-05	0.00129884	0.000951072	Ndfip1/Il7r/Zc3h12a/Rc3h1/Xcl1/Slamf1/Klrc1/Trim27/Il4ra/Smad7	10
BP	GO:0036503	ERAD pathway	15/1076	102/23355	6.60093e-05	0.00129884	0.000951072	H13/Derl1/Rnft1/Ubxn4/Eif2ak3/Bag6/Ube2j2/Ube2j1/Ubqln2/Usp25/Stub1/Erlec1/Edem1/Ubqln1/Ubac2	15
BP	GO:0071621	granulocyte chemotaxis	17/1076	126/23355	6.77582e-05	0.00132831	0.000972654	Csf1/Prkca/Anxa1/Il17ra/Lgals3/Jaml/Ccl1/Mapk1/Cd74/Xcl1/Akirin1/C1qbp/Slamf1/Camk1d/Dpp4/Ccr7/Rac1	17
BP	GO:0002687	positive regulation of leukocyte migration	19/1076	151/23355	6.85465e-05	0.00133881	0.000980339	Tgfb1/Csf1/Lgals3/Rtn4/Ccl1/Mapk1/Cd74/Itgb3/Xcl1/Akirin1/Stk39/C1qbp/Slamf1/Camk1d/Cd99l2/Ccr7/Rac1/Icam1/Ccr2	19
BP	GO:0006487	protein N-linked glycosylation	11/1076	59/23355	6.90625e-05	0.00134292	0.00098335	B4galt1/Srd5a3/Ddost/Nus1/Mgat5/Ext2/Tusc3/Mgat2/Ube2j1/Tmem165/Mgat1	11
BP	GO:1903311	regulation of mRNA metabolic process	27/1076	259/23355	6.92645e-05	0.00134292	0.00098335	Rbm38/Zfp36l2/Ybx1/Hnrnpl/Hspa8/Tent5a/Pde12/Tob1/Zc3h12a/Gtpbp1/Khdrbs1/Rc3h1/C1qbp/Cnot7/Elavl1/Rbm5/Zbtb7a/Mettl14/Sfswap/Srsf6/Srsf4/Ddx5/Pkp3/Dcp2/Hnrnpu/Safb/Zc3h12d	27
BP	GO:0070371	ERK1 and ERK2 cascade	32/1076	332/23355	7.15629e-05	0.00138242	0.00101227	Tgfb1/Xbp1/Zfp36l2/Rasgrp1/Rara/Gpr183/Prkca/Tnfsf11/Tnip1/Ptpn11/Prkcz/Ccl1/Clcf1/Mapk1/Cd74/Styx/Itgb3/Arrb2/Camk2d/Xcl1/Slc9a3r1/Cd44/Slamf1/Ptpn1/Itgav/Map2k2/Gnai2/Icam1/Errfi1/Camk2n1/Pten/Rgs14	32
BP	GO:0071902	positive regulation of protein serine/threonine kinase activity	28/1076	274/23355	7.27725e-05	0.00140067	0.00102564	Tgfb1/Rasgrp1/Pim1/Ern1/Ccnd3/Tnfsf11/Madd/Ptpn11/Cab39/Pik3r5/Cd74/Map2k3/Ccny/Tnf/Rgcc/Gadd45b/Stk39/Traf6/Ppp2ca/Prkcd/Ptpn1/Stk11/Map2k2/Ccr7/Map3k11/Traf2/Map3k1/Akap13	28
BP	GO:0046628	positive regulation of insulin receptor signaling pathway	7/1076	24/23355	7.49658e-05	0.00143706	0.00105228	Nucks1/Snx5/Adipor1/Ptpn11/Prkcz/Osbpl8/Gnai2	7
BP	GO:0018279	protein N-linked glycosylation via asparagine	6/1076	17/23355	7.52957e-05	0.00143706	0.00105228	Ddost/Mgat5/Tusc3/Mgat2/Ube2j1/Mgat1	6
BP	GO:0043409	negative regulation of MAPK cascade	21/1076	178/23355	7.54774e-05	0.00143706	0.00105228	Dusp2/Xbp1/Hsph1/Dnaja1/Prkca/Tnip1/Pafah1b1/Slc9a3r1/Gps2/Gsk3b/Igbp1/Prkcd/Dok2/Ptpn1/Errfi1/Foxo1/Cdk5rap3/Camk2n1/Pten/Cdc42se1/Rgs14	21
BP	GO:0010970	transport along microtubule	20/1076	165/23355	7.59603e-05	0.00144107	0.00105522	Rasgrp1/Hspa8/Rhot1/Dynll1/Madd/Spast/Pafah1b1/Hif1a/Prkcz/Klc1/Fbxw11/Ap3s1/Sfpq/Arl8b/Bicd2/Rab21/Stk11/Ap3d1/Ift20/Hnrnpu	20
BP	GO:2000515	negative regulation of CD4-positive, alpha-beta T cell activation	8/1076	32/23355	7.73672e-05	0.00146252	0.00107092	Anxa1/Zc3h12a/Rc3h1/Xcl1/Cd44/Cbfb/Il4ra/Smad7	8
BP	GO:0032946	positive regulation of mononuclear cell proliferation	18/1076	140/23355	7.95294e-05	0.00149804	0.00109694	Peli1/Gpr183/Csf1/Il2ra/Anxa1/Clcf1/Cd74/Xcl1/Traf6/Cd6/Stat5a/Slamf1/Ccr7/Rasal3/Ccr2/Tnfsf9/Cd80/Nfatc2	18
BP	GO:0008088	axo-dendritic transport	13/1076	81/23355	7.98678e-05	0.00149908	0.0010977	Hspa8/Madd/Spast/Pafah1b1/Hif1a/Klc1/Fbxw11/Ap3s1/Sfpq/Arl8b/Rab21/Ap3d1/Hnrnpu	13
BP	GO:0018205	peptidyl-lysine modification	34/1076	364/23355	8.04934e-05	0.00150548	0.00110239	Tgfb1/Senp6/Desi1/Ash2l/Rtf1/Wdr5/Ctnnb1/Lmna/Dip2b/Taf10/Naa50/Nsd3/Phf1/Trim28/Bag6/Wdr82/Gnl3/Kansl1/Noc2l/Kat2a/Eed/Tada1/Mbd3/Phf20l1/Ldb1/Morf4l2/Kmt5c/Sirt7/Uspl1/Ing5/Setd2/Mrgbp/Setd3/Rps6ka4	34
BP	GO:0072678	T cell migration	11/1076	60/23355	8.10828e-05	0.00151117	0.00110655	Gpr183/Itgb7/Lrch1/Itgb3/Xcl1/Stk39/Cd99l2/Ccr7/Cxcr3/Icam1/Ccr2	11
BP	GO:0070507	regulation of microtubule cytoskeleton organization	19/1076	153/23355	8.20228e-05	0.00151799	0.00111155	Hsph1/Senp6/Hspa1a/Tpr/Rae1/Hspa1b/Fkbp4/Pafah1b1/Map1s/Specc1l/Bicd2/Gsk3b/Taok1/Rac1/Slain2/Eml3/Chmp4b/Hnrnpu/Eml4	19
BP	GO:1903900	regulation of viral life cycle	19/1076	153/23355	8.20228e-05	0.00151799	0.00111155	Ifitm2/Ifitm3/Ifitm1/Pde12/Ly6e/Snx3/Cd74/Trim28/Tnf/Cnot7/Trim14/Fam111a/Trim27/Tsg101/Vapa/Ddx5/Chmp4b/Trim26/Vps4a	19
BP	GO:0002369	T cell cytokine production	9/1076	41/23355	8.34969e-05	0.00153989	0.00112758	Il18rap/Prkcz/Xcl1/Traf6/Slamf1/Ccr2/Traf2/Smad7/Il18r1	9
BP	GO:0045089	positive regulation of innate immune response	16/1076	116/23355	8.40999e-05	0.00154563	0.00113178	Rasgrp1/Hsp90aa1/Tomm70a/Riok3/Il18rap/Cd74/Xcl1/Sfpq/Stat5a/Aim2/Cd226/Lsm14a/Crtam/Klrk1/Pspc1/Irf3	16
BP	GO:0097529	myeloid leukocyte migration	24/1076	221/23355	9.09984e-05	0.0016635	0.00121809	Cd47/Csf1/Prkca/Tnfsf11/Anxa1/Il17ra/Lgals3/Rtn4/Jaml/Ccl1/Mapk1/Cd74/Xcl1/Akirin1/C1qbp/Slamf1/Camk1d/Cd99l2/Dpp4/Ccr7/Rac1/Rhog/Ccr2/Stap1	24
BP	GO:1903792	negative regulation of anion transport	26/1076	249/23355	9.1142e-05	0.0016635	0.00121809	Ndfip1/Tpr/Prkca/Madd/Anxa1/Ptpn11/Gopc/Snx3/Akt2/Cd74/Itgb3/Gpm6b/Tnf/Rab11fip1/Ube2j1/Ppp2ca/Anxa5/Itgav/Hbp1/Nup153/Erlec1/Ei24/Ubac2/Pde3b/Bag3/Ndufaf2	26
BP	GO:0032874	positive regulation of stress-activated MAPK cascade	16/1076	117/23355	9.33241e-05	0.00169166	0.00123871	Rasgrp1/Mink1/Tnfsf11/Zc3h12a/Traf1/Tnf/Gadd45b/Traf6/Rb1cc1/Slamf1/Zfp622/Taok1/Map3k11/Xdh/Traf2/Rell1	16
BP	GO:1903828	negative regulation of cellular protein localization	16/1076	117/23355	9.33241e-05	0.00169166	0.00123871	Tgfb1/Arf6/Hsph1/Dnaja1/Abhd17a/Gopc/Gpm6b/Ube2j1/Ppp2ca/Gsk3b/Erlec1/Ei24/Tmem59/Ubac2/Bag3/Ankrd13a	16
BP	GO:0051168	nuclear export	18/1076	142/23355	9.57577e-05	0.00172985	0.00126668	Tgfb1/Tpr/Rae1/Desi1/Ptpn11/Khdrbs1/Nsun2/Styx/Nop9/Gsk3b/Thoc3/Nup153/Bag3/Sirt7/Pom121/Setd2/Akap13/Phax	18
BP	GO:0045672	positive regulation of osteoclast differentiation	8/1076	33/23355	9.80255e-05	0.00176479	0.00129227	Csf1/Tnfsf11/Itgb3/Tnf/Gpr68/Traf6/Gsk3b/Klf10	8
BP	GO:0046597	negative regulation of viral entry into host cell	7/1076	25/23355	9.99951e-05	0.00179195	0.00131216	Ifitm2/Ifitm3/Ifitm1/Ly6e/Snx3/Cd74/Trim26	7
BP	GO:0050731	positive regulation of peptidyl-tyrosine phosphorylation	22/1076	195/23355	0.00010055	0.00179195	0.00131216	Pak2/Tgfb1/Hsph1/Unc119/Itgb1/Fyn/Arl2bp/Ptpn11/Clcf1/Cd74/Itgb3/Arrb2/Ehd4/Hcls1/Tnf/Cd44/Sema4d/Ptpn1/Stk11/Icam1/Cd80/Stap1	22
BP	GO:1905475	regulation of protein localization to membrane	22/1076	195/23355	0.00010055	0.00179195	0.00131216	Tgfb1/Arf6/Itgb1/Fyn/Sqstm1/Lgals3/Gopc/Prkcz/Akt2/Pdcd5/Tnf/Camk2d/Zmynd8/Gsk3b/Sptbn1/Rhog/Tmem59/Vamp4/Slc5a3/Pdpk1/Arpc2/Vps4a	22
BP	GO:0002718	regulation of cytokine production involved in immune response	13/1076	83/23355	0.000103371	0.00183606	0.00134445	Tgfb1/Rtn4/Prkcz/Cd74/Tnf/Xcl1/Traf6/Slamf1/Cd226/Ccr2/Traf2/Smad7/Il18r1	13
BP	GO:0051099	positive regulation of binding	22/1076	196/23355	0.000108438	0.0019088	0.00139771	Tgfb1/Hnrnpl/Lfng/Fkbp1a/Rara/S100a10/Hspa4/Derl1/Mark3/Ctnnb1/Med25/H1f0/Trim28/Eif2ak3/Traf6/Ppp2ca/Gsk3b/Ski/Hipk1/Arhgef7/Ufl1/Ide	22
BP	GO:0018196	peptidyl-asparagine modification	6/1076	18/23355	0.000108549	0.0019088	0.00139771	Ddost/Mgat5/Tusc3/Mgat2/Ube2j1/Mgat1	6
BP	GO:0030150	protein import into mitochondrial matrix	6/1076	18/23355	0.000108549	0.0019088	0.00139771	Tomm20/Tomm40/Tomm7/Dnajc15/Timm50/Romo1	6
BP	GO:0006900	vesicle budding from membrane	11/1076	62/23355	0.000110559	0.00193771	0.00141888	S100a10/Wasl/Golph3/Snx3/Ap1s2/Sec23b/Sec24c/Vapa/Ap3d1/Chmp4b/Vps4a	11
BP	GO:0050920	regulation of chemotaxis	24/1076	224/23355	0.000112332	0.00196228	0.00143688	Tgfb1/Gpr183/Csf1/Prkca/Il16/Gpr18/Ccl1/Mapk1/Akt2/Cd74/Sema6d/Xcl1/Akirin1/Stk39/C1qbp/Slamf1/Camk1d/Sema4d/Dpp4/Ccr7/Rac1/Cxcr3/Ccr2/Stap1	24
BP	GO:2001242	regulation of intrinsic apoptotic signaling pathway	20/1076	170/23355	0.000115245	0.00200655	0.00146929	Xbp1/Hsph1/Grina/Dnaja1/Ralbp1/Hif1a/Cd74/Mcl1/Slc9a3r1/Eif2ak3/Sfpq/Cd44/Ivns1abp/Noc2l/Ptpn1/Ei24/Triap1/Ubqln1/Cdkn2d/Pttg1ip	20
BP	GO:0043903	regulation of biological process involved in symbiotic interaction	21/1076	184/23355	0.000121615	0.00210362	0.00154037	Ifitm2/Ifitm3/Ifitm1/Pde12/Ly6e/Snf8/Snx3/Cd74/Trim28/Tnf/Cnot7/Trim14/Fam111a/Trim27/Tsg101/Itgav/Vapa/Ddx5/Chmp4b/Trim26/Vps4a	21
BP	GO:0045088	regulation of innate immune response	21/1076	184/23355	0.000121615	0.00210362	0.00154037	Rasgrp1/Gfer/Hsp90aa1/Tomm70a/Riok3/Il18rap/Cd74/Arrb2/Xcl1/Sfpq/Cnot7/Stat5a/Cactin/Klrc1/Aim2/Cd226/Lsm14a/Crtam/Klrk1/Pspc1/Irf3	21
BP	GO:0046636	negative regulation of alpha-beta T cell activation	9/1076	43/23355	0.000123722	0.00212617	0.00155689	Anxa1/Zc3h12a/Rc3h1/Xcl1/Cd44/Cbfb/Adora2a/Il4ra/Smad7	9
BP	GO:0097300	programmed necrotic cell death	9/1076	43/23355	0.000123722	0.00212617	0.00155689	Peli1/Pgam5/Fas/Tnf/Slc25a4/Spata2/Birc3/Traf2/Irf3	9
BP	GO:0039702	viral budding via host ESCRT complex	5/1076	12/23355	0.000124153	0.00212667	0.00155725	Pdcd6ip/Snf8/Tsg101/Chmp4b/Vps4a	5
BP	GO:0022618	ribonucleoprotein complex assembly	20/1076	171/23355	0.00012497	0.00212689	0.00155741	Rpl38/Rps28/Rps27/Eif5/Strap/Hsp90aa1/Gemin7/Lsm2/Crnkl1/Usp39/Ddx20/Rbm5/Snrpg/Rpl6/Sfswap/Srsf6/Rps14/Setx/Brix1/Zrsr2	20
BP	GO:0050792	regulation of viral process	20/1076	171/23355	0.00012497	0.00212689	0.00155741	Ifitm2/Ifitm3/Ifitm1/Pde12/Ly6e/Snf8/Snx3/Cd74/Trim28/Tnf/Cnot7/Trim14/Fam111a/Trim27/Tsg101/Vapa/Ddx5/Chmp4b/Trim26/Vps4a	20
BP	GO:0002700	regulation of production of molecular mediator of immune response	19/1076	158/23355	0.000126463	0.00214541	0.00157097	Ndfip1/Tgfb1/Xbp1/Rtn4/Prkcz/Clcf1/Cd74/Tnf/Xcl1/Traf6/Slamf1/Stat6/Cd226/Il4ra/Ccr2/Traf2/Kmt5c/Smad7/Il18r1	19
BP	GO:0090169	regulation of spindle assembly	7/1076	26/23355	0.000131419	0.00222237	0.00162733	Senp6/Hspa1a/Tpr/Hspa1b/Eml3/Chmp4b/Hnrnpu	7
BP	GO:0050921	positive regulation of chemotaxis	18/1076	146/23355	0.000137174	0.00230496	0.0016878	Tgfb1/Csf1/Prkca/Il16/Ccl1/Mapk1/Akt2/Cd74/Xcl1/Akirin1/Stk39/C1qbp/Slamf1/Camk1d/Ccr7/Rac1/Cxcr3/Ccr2	18
BP	GO:1904950	negative regulation of establishment of protein localization	18/1076	146/23355	0.000137174	0.00230496	0.0016878	Ndfip1/Hsph1/Dnaja1/Madd/Anxa1/Ptpn11/Gopc/Snx3/Rab11fip1/Ube2j1/Ppp2ca/Anxa5/Erlec1/Ei24/Ubac2/Pde3b/Bag3/Ndufaf2	18
BP	GO:0045786	negative regulation of cell cycle	39/1076	452/23355	0.000138114	0.00231341	0.00169399	Rbm38/Tgfb1/Nubp1/Zfp36l2/Ppm1g/Tpr/Ern1/Ets1/Ctnnb1/Ptpn11/Med25/Nsun2/Trp53i13/Bin1/Tnf/Rgcc/Ctdsp1/Slc9a3r1/Wac/Fzr1/Kat2a/Sde2/Tsg101/Tpra1/Stk11/Gpr132/Mlf1/Taok1/Cdkn2d/Mapk14/Cdk5rap3/Uhrf2/Slfn1/Camk2n1/Pten/Zfp207/Zc3h12d/Vps4a/Zfp655	39
BP	GO:0002688	regulation of leukocyte chemotaxis	16/1076	121/23355	0.000139671	0.00233211	0.00170768	Csf1/Gpr18/Ccl1/Mapk1/Cd74/Xcl1/Akirin1/Stk39/C1qbp/Slamf1/Camk1d/Dpp4/Ccr7/Rac1/Ccr2/Stap1	16
BP	GO:0002456	T cell mediated immunity	17/1076	134/23355	0.000146669	0.00244125	0.0017876	Il7r/Hspa8/Zbtb1/Il18rap/Prkcz/Xcl1/Traf6/Slamf1/Klrc1/H2-Q6/Dpp4/Icam1/Ccr2/Traf2/Smad7/Il18r1/Hspd1	17
BP	GO:0048008	platelet-derived growth factor receptor signaling pathway	11/1076	64/23355	0.000148712	0.00245387	0.00179684	Txnip/Zfand5/Ptpn11/Itgb3/Slc9a3r1/Ptpn1/Sgpl1/Ift20/Pten/Cbl/Rgs14	11
BP	GO:0002823	negative regulation of adaptive immune response based on somatic recombination of immune receptors built from immunoglobulin superfamily domains	9/1076	44/23355	0.000149236	0.00245387	0.00179684	Ndfip1/Il7r/Zc3h12a/Rc3h1/Xcl1/Slamf1/Klrc1/Il4ra/Smad7	9
BP	GO:0070849	response to epidermal growth factor	9/1076	44/23355	0.000149236	0.00245387	0.00179684	Zfp36l2/Tpr/Zpr1/Ptpn11/Mapk1/Pdpk1/Cbl/Arpc2/Plcg1	9
BP	GO:0046330	positive regulation of JNK cascade	13/1076	86/23355	0.000149745	0.00245387	0.00179684	Rasgrp1/Mink1/Tnfsf11/Traf1/Tnf/Gadd45b/Traf6/Rb1cc1/Slamf1/Zfp622/Taok1/Map3k11/Traf2	13
BP	GO:0046718	viral entry into host cell	13/1076	86/23355	0.000149745	0.00245387	0.00179684	Ifitm2/Ifitm3/Ifitm1/Ly6e/Snx3/Cd74/Itgb3/Trim14/Trim27/Itgav/Vps16/Zfp639/Trim26	13
BP	GO:0043162	ubiquitin-dependent protein catabolic process via the multivesicular body sorting pathway	6/1076	19/23355	0.00015248	0.00248331	0.0018184	Plaa/Rnf115/Snf8/Vps37a/Tsg101/Vps4a	6
BP	GO:1901673	regulation of mitotic spindle assembly	6/1076	19/23355	0.00015248	0.00248331	0.0018184	Hspa1a/Tpr/Hspa1b/Eml3/Chmp4b/Hnrnpu	6
BP	GO:0035308	negative regulation of protein dephosphorylation	8/1076	35/23355	0.000153108	0.00248589	0.00182029	Fkbp1a/Mgat5/Ywhab/Ppp1r11/Tnf/Ppp1r16b/Igbp1/Gnai2	8
BP	GO:2001243	negative regulation of intrinsic apoptotic signaling pathway	14/1076	98/23355	0.000157069	0.0025424	0.00186167	Xbp1/Hsph1/Grina/Dnaja1/Hif1a/Cd74/Mcl1/Cd44/Ivns1abp/Noc2l/Ptpn1/Triap1/Cdkn2d/Pttg1ip	14
BP	GO:0008154	actin polymerization or depolymerization	23/1076	215/23355	0.000158265	0.00254619	0.00186444	Arf6/Capg/Tmsb10/Wasl/Gmfg/Diaph1/Evl/Bin1/Baiap2/Hcls1/Specc1l/Iqgap2/Rdx/Sptbn1/Ssh2/Prkcd/Trim27/Dstn/Rac1/Ttc17/Icam1/Map3k1/Arpc2	23
BP	GO:0032984	protein-containing complex disassembly	23/1076	215/23355	0.000158265	0.00254619	0.00186444	Hspa8/Capg/Smarcd1/Evl/Klc1/Tnf/Map1s/Specc1l/Smarcc1/Rdx/Sptbn1/Dstn/Taok1/Scaf8/Vps16/Tecpr1/Ubqln1/Setx/Phf23/Tfip11/Arpc2/Eml4/Vps4a	23
BP	GO:0050729	positive regulation of inflammatory response	17/1076	135/23355	0.000160728	0.00257617	0.00188639	Cd47/Pdcd4/Ets1/Prkca/Tnfsf11/Tnip1/Il17ra/Il16/Ccl1/Tnf/Nfkbia/Nfkbiz/Stat5a/Ccr7/Ccr2/Hspd1/Stap1	17
BP	GO:0043405	regulation of MAP kinase activity	28/1076	287/23355	0.000161102	0.00257617	0.00188639	Dusp2/Tgfb1/Rasgrp1/Ern1/Dnaja1/Prkca/Tnfsf11/Madd/Ptpn11/Pik3r5/Cd74/Map2k3/Tnf/Gadd45b/Stk39/Traf6/Gsk3b/Prkcd/Ptpn1/Tsg101/Map2k2/Ccr7/Map3k11/Traf2/Cdk5rap3/Map3k1/Akap13/Rgs14	28
BP	GO:0030041	actin filament polymerization	21/1076	188/23355	0.000164839	0.00262798	0.00192434	Arf6/Capg/Tmsb10/Wasl/Gmfg/Diaph1/Evl/Bin1/Baiap2/Hcls1/Iqgap2/Rdx/Sptbn1/Ssh2/Prkcd/Trim27/Rac1/Ttc17/Icam1/Map3k1/Arpc2	21
BP	GO:0018209	peptidyl-serine modification	33/1076	363/23355	0.000169518	0.00269447	0.00197302	Pak2/Tgfb1/Ern1/Mapkapk3/Hsp90aa1/Prkca/Mark3/Cab39/Stk32c/Prkcz/Mapk1/Mast3/Akt2/Arrb2/Hcls1/Tnf/Camk2d/Stk39/Eif2ak3/Cd44/Gsk3b/Camk1d/Prkcd/Csnk1a1/Raf1/Map2k2/Csnk1d/Mapk14/Smad7/Hipk1/Pdpk1/Pten/Rps6ka4	33
BP	GO:0071677	positive regulation of mononuclear cell migration	11/1076	65/23355	0.000171646	0.00272013	0.00199181	Tgfb1/Lgals3/Ccl1/Itgb3/Xcl1/Stk39/C1qbp/Slamf1/Cd99l2/Ccr7/Ccr2	11
BP	GO:0051865	protein autoubiquitination	12/1076	76/23355	0.000174738	0.00275339	0.00201616	Ube2d2a/Rnf115/Rnft1/Traf6/Klhl24/Rnf10/Stub1/Ube2d3/Traf2/Rnf13/Uhrf2/Rchy1	12
BP	GO:2000379	positive regulation of reactive oxygen species metabolic process	15/1076	111/23355	0.000174983	0.00275339	0.00201616	Tgfb1/Hsp90aa1/Zc3h12a/Akt2/Tnf/Prkcd/Gnai2/Hvcn1/Xdh/Icam1/Klrk1/Mapk14/Slc5a3/Romo1/Cyba	15
BP	GO:0150115	cell-substrate junction organization	14/1076	99/23355	0.000175306	0.00275339	0.00201616	Arf6/S100a10/Ptpn11/Ptpra/Itgb3/Gpm6b/Plec/Rab8b/Itgav/Rac1/Lamc1/Ldb1/Pdpk1/Pten	14
BP	GO:0032956	regulation of actin cytoskeleton organization	33/1076	364/23355	0.000178394	0.0027936	0.00204561	Pak2/Tgfb1/Arf6/Cd47/S100a10/Capg/Tmsb10/Wasl/Gmfg/Evl/Itgb3/Bin1/Gpm6b/Baiap2/Hcls1/Rgcc/Rhoc/Specc1l/Iqgap2/Rdx/Sptbn1/Ssh2/Prkcd/Trim27/Dstn/Taok1/Rac1/Rhog/Icam1/Map3k1/Arpc2/Stap1/Akap13	33
BP	GO:0008631	intrinsic apoptotic signaling pathway in response to oxidative stress	9/1076	45/23355	0.000178991	0.00279469	0.00204641	Hsph1/Ralbp1/Stk24/Diablo/Hif1a/Mcl1/Sfpq/Zfp622/Ubqln1	9
BP	GO:1902624	positive regulation of neutrophil migration	8/1076	36/23355	0.000188966	0.00294176	0.0021541	Rtn4/Cd74/Xcl1/C1qbp/Camk1d/Cd99l2/Ccr7/Rac1	8
BP	GO:0032436	positive regulation of proteasomal ubiquitin-dependent protein catabolic process	13/1076	88/23355	0.000189758	0.00294543	0.00215679	Hspa1a/Hspa1b/Fzr1/Gsk3b/Ubqln2/Csnk1a1/Stub1/Zfand2a/Ubqln1/Csnk1d/Smad7/Rchy1/Zyg11b	13
BP	GO:0008064	regulation of actin polymerization or depolymerization	21/1076	190/23355	0.000191146	0.00295829	0.00216621	Arf6/Capg/Tmsb10/Wasl/Gmfg/Evl/Bin1/Baiap2/Hcls1/Specc1l/Iqgap2/Rdx/Sptbn1/Ssh2/Prkcd/Trim27/Dstn/Rac1/Icam1/Map3k1/Arpc2	21
BP	GO:2000116	regulation of cysteine-type endopeptidase activity	24/1076	232/23355	0.000192523	0.00296995	0.00217474	Pak2/Tbc1d10a/Fyn/Hspa1b/Diablo/Prr7/Akt2/Fas/Pdcd5/Arrb2/Tnf/Perp/Eif2ak3/Cd44/Bcl10/Ppp2ca/Igbp1/Aim2/Atp2a3/Triap1/Adora2a/Xdh/Cdkn2d/Hspd1	24
BP	GO:0001959	regulation of cytokine-mediated signaling pathway	15/1076	112/23355	0.000193583	0.00296995	0.00217474	Il1r2/Csf1/Pafah1b1/Hif1a/Cd74/Gps2/Cnot7/Cactin/Lsm14a/Spata2/Traf2/Hipk1/Otulin/Stap1/Irf3	15
BP	GO:0051283	negative regulation of sequestering of calcium ion	15/1076	112/23355	0.000193583	0.00296995	0.00217474	Tgfb1/Fkbp1a/Diaph1/Letm1/Itpr3/Itgb3/Camk2d/Xcl1/Itgav/Cxcr3/Chd7/Pdpk1/Plcg1/Anxa6/Cyba	15
BP	GO:0036473	cell death in response to oxidative stress	14/1076	100/23355	0.000195341	0.00298826	0.00218815	Hsph1/Gfer/Fyn/Ralbp1/Stk24/Ctnnb1/Diablo/Hif1a/Mcl1/Tnf/Sfpq/Zfp622/Ubqln1/Ncoa7	14
BP	GO:0097191	extrinsic apoptotic signaling pathway	24/1076	233/23355	0.000205471	0.00313418	0.002295	Pak2/Tgfb1/Fyn/Faf1/Madd/Lmna/Lgals3/Dedd2/Psme3/Traf1/Mcl1/Fas/Tnf/Rb1cc1/Bcl10/Gsk3b/Raf1/Itgav/Bag3/Icam1/Traf2/Hipk1/Pdpk1/Pten	24
BP	GO:0045722	positive regulation of gluconeogenesis	6/1076	20/23355	0.000209367	0.00318278	0.00233058	Wdr5/Hif1a/Kat2a/Stk11/Foxo1/Ppp4r3a	6
BP	GO:0050671	positive regulation of lymphocyte proliferation	17/1076	138/23355	0.000210208	0.00318278	0.00233058	Peli1/Gpr183/Il2ra/Anxa1/Clcf1/Cd74/Xcl1/Traf6/Cd6/Stat5a/Slamf1/Ccr7/Rasal3/Ccr2/Tnfsf9/Cd80/Nfatc2	17
BP	GO:0043484	regulation of RNA splicing	18/1076	151/23355	0.000210461	0.00318278	0.00233058	Rbm38/Hnrnpl/Ern1/Zpr1/Hspa8/Khdrbs1/Akt2/C1qbp/Rbm5/Zbtb7a/Hnrnpll/Ahnak/Sfswap/Srsf6/Srsf4/Ddx5/Setx/Hnrnpu	18
BP	GO:0052372	modulation by symbiont of entry into host	10/1076	56/23355	0.000213023	0.00320165	0.0023444	Ifitm2/Ifitm3/Ifitm1/Ly6e/Snx3/Cd74/Trim14/Trim27/Itgav/Trim26	10
BP	GO:0034340	response to type I interferon	9/1076	46/23355	0.000213524	0.00320165	0.0023444	Ifitm2/Ifitm3/Ifitm1/Cnot7/Cactin/Ifnar2/Lsm14a/Setd2/Irf3	9
BP	GO:0042269	regulation of natural killer cell mediated cytotoxicity	9/1076	46/23355	0.000213524	0.00320165	0.0023444	Rasgrp1/Gfer/Il18rap/Arrb2/Stat5a/Klrc1/Cd226/Crtam/Klrk1	9
BP	GO:0031647	regulation of protein stability	28/1076	292/23355	0.000215	0.00321467	0.00235394	Xbp1/Atp1b3/Pim1/Hspa8/Hsp90aa1/Tomm7/Derl1/Lmna/Rtn4/Ddost/Cd74/Fbxw11/Bag6/Hypk/Dpm3/Hps4/Rab21/Kat2a/Stub1/Usp36/Tbl1x/Mfsd1/Bag3/Smad7/Pten/Hspd1/Zfp207/Pex19	28
BP	GO:0034067	protein localization to Golgi apparatus	7/1076	28/23355	0.000218219	0.00324447	0.00237576	Sys1/Golph3/Rab6a/Bicd2/Csnk1d/Arl5b/Ift20	7
BP	GO:1903901	negative regulation of viral life cycle	7/1076	28/23355	0.000218219	0.00324447	0.00237576	Ifitm2/Ifitm3/Ifitm1/Ly6e/Snx3/Cd74/Trim26	7
BP	GO:2001236	regulation of extrinsic apoptotic signaling pathway	19/1076	165/23355	0.000223765	0.00331562	0.00242786	Pak2/Fyn/Faf1/Madd/Lmna/Lgals3/Dedd2/Psme3/Traf1/Mcl1/Tnf/Rb1cc1/Bcl10/Gsk3b/Raf1/Itgav/Icam1/Traf2/Pten	19
BP	GO:0032088	negative regulation of NF-kappaB transcription factor activity	12/1076	78/23355	0.000224831	0.00331562	0.00242786	Peli1/Faf1/Zc3h12a/Nfkbid/Arrb2/Nfkbia/Cactin/Aim2/Cdk5rap3/Commd6/Otulin/Ufl1	12
BP	GO:0006997	nucleus organization	16/1076	126/23355	0.000224883	0.00331562	0.00242786	Zpr1/Ets1/Mfsd14a/Spast/Lmna/Rtn4/Gopc/Pafah1b1/Bin1/Usp36/Nup153/Ubxn2a/Uspl1/Pom121/Chmp4b/Vps4a	16
BP	GO:0035051	cardiocyte differentiation	20/1076	179/23355	0.000232638	0.00342042	0.0025046	Tgfb1/Rara/Pdcd4/Itgb1/Tomm70a/Ctnnb1/Lmna/Kdm6b/Mapk1/Yy1/Arrb2/Camk2d/Gsk3b/Cacybp/Kat2a/Slc25a4/Ift20/Pbrm1/Hnrnpu/Akap13	20
BP	GO:0051282	regulation of sequestering of calcium ion	15/1076	114/23355	0.000235969	0.00345979	0.00253342	Tgfb1/Fkbp1a/Diaph1/Letm1/Itpr3/Itgb3/Camk2d/Xcl1/Itgav/Cxcr3/Chd7/Pdpk1/Plcg1/Anxa6/Cyba	15
BP	GO:0030832	regulation of actin filament length	21/1076	193/23355	0.00023754	0.0034732	0.00254325	Arf6/Capg/Tmsb10/Wasl/Gmfg/Evl/Bin1/Baiap2/Hcls1/Specc1l/Iqgap2/Rdx/Sptbn1/Ssh2/Prkcd/Trim27/Dstn/Rac1/Icam1/Map3k1/Arpc2	21
BP	GO:0044409	entry into host	13/1076	90/23355	0.000238612	0.00347531	0.00254479	Ifitm2/Ifitm3/Ifitm1/Ly6e/Snx3/Cd74/Itgb3/Trim14/Trim27/Itgav/Vps16/Zfp639/Trim26	13
BP	GO:0016236	macroautophagy	22/1076	207/23355	0.000238997	0.00347531	0.00254479	Plaa/Sqstm1/Tomm7/Atg3/Uba5/Hif1a/Wac/Rb1cc1/Ubqln2/Tcirg1/Gabarapl2/Usp36/Ei24/Ubxn2a/Vps16/Tecpr1/Ubqln1/Bag3/Phf23/Ift20/Ufl1/Chmp4b	22
BP	GO:2000060	positive regulation of ubiquitin-dependent protein catabolic process	14/1076	102/23355	0.00024139	0.00350048	0.00256322	Hspa1a/Hspa1b/Fzr1/Gsk3b/Ubqln2/Csnk1a1/Stub1/Zfand2a/Ubqln1/Csnk1d/Smad7/Rchy1/Pten/Zyg11b	14
BP	GO:0048872	homeostasis of number of cells	32/1076	355/23355	0.00024604	0.00355817	0.00260546	Tgfb1/Il7r/Gpr183/Ets1/Csf1/Klf13/Il2ra/Anxa1/Ptpn11/Uba5/Hif1a/Cd74/Fas/Hcls1/Rc3h1/Cd44/Bcl10/Stat5a/Sp3/Tcirg1/Zbtb7a/Ccr7/Rac1/Rps14/Ccr2/Ldb1/Mapk14/Cdk5rap3/Smarca2/Ufl1/Wdr48/Inpp5d	32
BP	GO:0043536	positive regulation of blood vessel endothelial cell migration	10/1076	57/23355	0.000247809	0.00356427	0.00260993	Tgfb1/Ets1/Prkca/Anxa1/Nus1/Hif1a/Map2k3/Stat5a/Pdpk1/Plcg1	10
BP	GO:0070534	protein K63-linked ubiquitination	10/1076	57/23355	0.000247809	0.00356427	0.00260993	Ube2s/Peli1/Plaa/Rnf115/Traf1/Traf6/Gps2/Trim27/Stub1/Traf2	10
BP	GO:1900076	regulation of cellular response to insulin stimulus	12/1076	79/23355	0.000254149	0.00364556	0.00266945	Ybx1/Nucks1/Snx5/Prkca/Adipor1/Ptpn11/Prkcz/Osbpl8/Ptpre/Prkcd/Gnai2/Uso1	12
BP	GO:0033209	tumor necrosis factor-mediated signaling pathway	11/1076	68/23355	0.000259227	0.00370834	0.00271543	Tnfsf11/Traf1/Tnf/Traf6/Gps2/Nfkbia/Aim2/Spata2/Traf2/Hipk1/Otulin	11
BP	GO:0016579	protein deubiquitination	15/1076	115/23355	0.000260012	0.00370954	0.00271631	Eif3f/Tnip1/Zc3h12a/Taf10/Desi2/Usp39/Usp48/Usp25/Kat2a/Usp36/Spata2/Otulin/Usp34/Otud6b/Wdr48	15
BP	GO:0030705	cytoskeleton-dependent intracellular transport	21/1076	195/23355	0.000273712	0.00389451	0.00285175	Rasgrp1/Hspa8/Rhot1/Wasl/Dynll1/Madd/Spast/Pafah1b1/Hif1a/Prkcz/Klc1/Fbxw11/Ap3s1/Sfpq/Arl8b/Bicd2/Rab21/Stk11/Ap3d1/Ift20/Hnrnpu	21
BP	GO:1900078	positive regulation of cellular response to insulin stimulus	7/1076	29/23355	0.000276291	0.00391019	0.00286323	Nucks1/Snx5/Adipor1/Ptpn11/Prkcz/Osbpl8/Gnai2	7
BP	GO:1904994	regulation of leukocyte adhesion to vascular endothelial cell	7/1076	29/23355	0.000276291	0.00391019	0.00286323	Ets1/St3gal4/Tnf/Traf6/Zdhhc21/Icam1/Ccr2	7
BP	GO:0010818	T cell chemotaxis	6/1076	21/23355	0.000281739	0.00396585	0.00290398	Gpr183/Xcl1/Stk39/Ccr7/Cxcr3/Ccr2	6
BP	GO:0051204	protein insertion into mitochondrial membrane	6/1076	21/23355	0.000281739	0.00396585	0.00290398	Hspa4/Tomm40/Hsp90aa1/Pdcd5/Cox18/Romo1	6
BP	GO:0002274	myeloid leukocyte activation	24/1076	238/23355	0.000282472	0.00396585	0.00290398	Tgfb1/Rora/Rasgrp1/Relb/Il16/Il18rap/Vamp2/Ptpre/Tnf/Traf6/Bcl10/Slamf1/Cd48/Prkcd/Cd226/Il4ra/Ccr2/Klrk1/Tnfsf9/Lcp2/Pdpk1/Hspd1/Stap1/Ndrg1	24
BP	GO:0019079	viral genome replication	15/1076	116/23355	0.000286137	0.00399277	0.0029237	Ifitm2/Nucks1/Ifitm3/Ifitm1/Hspa8/Pde12/Zc3h12a/Trim28/Tnf/Pcbp1/Cnot7/Fam111a/Vapa/Ddx5/Eea1	15
BP	GO:0051208	sequestering of calcium ion	15/1076	116/23355	0.000286137	0.00399277	0.0029237	Tgfb1/Fkbp1a/Diaph1/Letm1/Itpr3/Itgb3/Camk2d/Xcl1/Itgav/Cxcr3/Chd7/Pdpk1/Plcg1/Anxa6/Cyba	15
BP	GO:0071347	cellular response to interleukin-1	12/1076	80/23355	0.000286653	0.00399277	0.0029237	Rora/Cd47/Il1r2/Zc3h12a/Ccl1/Yy1/Rc3h1/Xcl1/Traf6/Cactin/Nfkb1/Rps6ka4	12
BP	GO:0007163	establishment or maintenance of cell polarity	23/1076	224/23355	0.000288979	0.0040146	0.00293968	Arf6/Itgb1/Pdcd6ip/Fam89b/Hsp90aa1/Golph3/Lmna/Pafah1b1/Prkcz/Fbxw11/Slc9a3r1/Rhoc/Gsk3b/Tcirg1/Stk11/Ccr7/Rac1/Rhog/Crtam/Cyth1/Ift20/Pdlim1/Pdzd11	23
BP	GO:0046831	regulation of RNA export from nucleus	5/1076	14/23355	0.000290494	0.00402509	0.00294737	Tpr/Khdrbs1/Nsun2/Nup153/Setd2	5
BP	GO:0042063	gliogenesis	31/1076	343/23355	0.000291596	0.00402981	0.00295082	Tgfb1/Gpr183/Csf1/Anxa1/Ctnnb1/Ptpn11/Rtn4/Pafah1b1/Clcf1/Ptpra/Mboat7/Mapk1/Akt2/Fas/Ppp1cc/Nab2/Bin1/Tnf/Serpine2/Ppp3r1/Rnf10/Eed/Mettl14/Adora2a/Ccr2/Ski/Arhgef7/Ufl1/Pten/Stap1/Ndrg1	31
BP	GO:0120032	regulation of plasma membrane bounded cell projection assembly	21/1076	196/23355	0.000293545	0.00404618	0.00296281	Arf6/Hsp90aa1/Wasl/Dynll1/Entr1/Kctd17/Atg3/Evl/Myo10/Akirin1/Zmynd8/Rdx/Prkcd/Ccr7/Rac1/Rhog/Wrap73/Icam1/Ift20/Arpc2/Stap1	21
BP	GO:0002367	cytokine production involved in immune response	14/1076	104/23355	0.000296472	0.00406535	0.00297685	Tgfb1/Rtn4/Il18rap/Prkcz/Cd74/Tnf/Xcl1/Traf6/Slamf1/Cd226/Ccr2/Traf2/Smad7/Il18r1	14
BP	GO:0072676	lymphocyte migration	14/1076	104/23355	0.000296472	0.00406535	0.00297685	Gpr183/Itgb7/Ccl1/Lrch1/Itgb3/Xcl1/Stk39/Stk10/Cd99l2/Ccr7/Crtam/Cxcr3/Icam1/Ccr2	14
BP	GO:0032606	type I interferon production	13/1076	92/23355	0.000297843	0.00407227	0.00298191	Relb/Azi2/Hsp90aa1/Tomm70a/Ptpn11/Riok3/Yy1/Cactin/Rel/Ap3d1/Setd2/Hspd1/Irf3	13
BP	GO:0002715	regulation of natural killer cell mediated immunity	9/1076	48/23355	0.000299284	0.00407227	0.00298191	Rasgrp1/Gfer/Il18rap/Arrb2/Stat5a/Klrc1/Cd226/Crtam/Klrk1	9
BP	GO:0045581	negative regulation of T cell differentiation	9/1076	48/23355	0.000299284	0.00407227	0.00298191	Anxa1/Zc3h12a/Cd74/Nfkbid/Rc3h1/Cd44/Cbfb/Il4ra/Smad7	9
BP	GO:0031334	positive regulation of protein-containing complex assembly	24/1076	239/23355	0.000300614	0.00407987	0.00298748	Tgfb1/Arf6/Faf1/Hsp90aa1/Wasl/Gmfg/Med25/Lgals3/Fas/Evl/Bin1/Baiap2/Tnf/Rhoc/Iqgap2/Gsk3b/Trim27/Stub1/Rac1/Slain2/Icam1/Map3k1/Arpc2/Cand1	24
BP	GO:0032635	interleukin-6 production	19/1076	169/23355	0.000304715	0.00412495	0.00302049	Xbp1/Cd47/Azi2/Ptpn11/Il17ra/Capn2/Il16/Il18rap/Zc3h12a/Cd74/Arrb2/Tnf/Traf6/Slamf1/Mbp/Tnfsf9/Hspd1/Cyba/Inpp5d	19
BP	GO:2001235	positive regulation of apoptotic signaling pathway	18/1076	156/23355	0.000315861	0.00426492	0.00312298	Pak2/Faf1/Ralbp1/Dedd2/Mcl1/Fas/Tnf/Slc9a3r1/Eif2ak3/Sfpq/Bcl10/Prkcd/Ei24/Adora2a/Pdcd7/Traf2/Ing5/Pten	18
BP	GO:0060491	regulation of cell projection assembly	21/1076	198/23355	0.000337019	0.00453904	0.0033237	Arf6/Hsp90aa1/Wasl/Dynll1/Entr1/Kctd17/Atg3/Evl/Myo10/Akirin1/Zmynd8/Rdx/Prkcd/Ccr7/Rac1/Rhog/Wrap73/Icam1/Ift20/Arpc2/Stap1	21
BP	GO:0061013	regulation of mRNA catabolic process	16/1076	131/23355	0.000351948	0.0047161	0.00345336	Rbm38/Zfp36l2/Ybx1/Tent5a/Pde12/Tob1/Zc3h12a/Gtpbp1/Rc3h1/Cnot7/Elavl1/Mettl14/Pkp3/Dcp2/Hnrnpu/Zc3h12d	16
BP	GO:1903409	reactive oxygen species biosynthetic process	16/1076	131/23355	0.000351948	0.0047161	0.00345336	Rora/Cd47/Fyn/Hsp90aa1/Dynll1/Zc3h12a/Akt2/Tnf/Hbp1/Rac1/Icam1/Klrk1/Spr/Slc5a3/Hspd1/Cyba	16
BP	GO:0060249	anatomical structure homeostasis	36/1076	426/23355	0.000364552	0.00487266	0.003568	Tgfb1/Hspa1a/Itgb1/Strap/Csf1/Mink1/Hsp90aa1/Prkca/Tnfsf11/Ctnnb1/Lmna/Ptpn11/Nek7/Hif1a/Mapk1/Ylpm1/Itgb3/Stk39/Traf6/Gnl3/Tcirg1/Mbp/Tff1/Stk11/Itgav/Napsa/Taok1/Rac1/Bag3/Ccr2/Ldb1/Dcp2/Chmp4b/Hnrnpu/LTO1/Inpp5d	36
BP	GO:0030833	regulation of actin filament polymerization	19/1076	172/23355	0.000381149	0.00507788	0.00371827	Arf6/Capg/Tmsb10/Wasl/Gmfg/Evl/Bin1/Baiap2/Hcls1/Iqgap2/Rdx/Sptbn1/Ssh2/Prkcd/Trim27/Rac1/Icam1/Map3k1/Arpc2	19
BP	GO:0030968	endoplasmic reticulum unfolded protein response	11/1076	71/23355	0.000381824	0.00507788	0.00371827	Xbp1/Dnajc3/Ern1/Serp1/Derl1/Eif2ak3/Tmed2/Ptpn1/Stub1/Cdk5rap3/Ufl1	11
BP	GO:1902903	regulation of supramolecular fiber organization	33/1076	380/23355	0.000389493	0.00516689	0.00378344	Pak2/Arf6/Cd47/S100a10/Hspa8/Capg/Tmsb10/Wasl/Fkbp4/Gmfg/Evl/Bin1/Baiap2/Hcls1/Rgcc/Rhoc/Map1s/Specc1l/Iqgap2/Rdx/Sptbn1/Ssh2/Prkcd/Trim27/Dstn/Taok1/Rac1/Slain2/Icam1/Map3k1/Arpc2/Akap13/Eml4	33
BP	GO:0006401	RNA catabolic process	25/1076	258/23355	0.000391104	0.00517528	0.00378959	Rnaset2a/Rbm38/Rnaset2b/Zfp36l2/Ybx1/Zpr1/Tent5a/Pde12/Gtpbp2/Lsm2/Tob1/Zc3h12a/Gtpbp1/Nsun2/Rc3h1/Cnot7/Elavl1/Tent2/Nudt16/Mettl14/Ddx5/Pkp3/Dcp2/Hnrnpu/Zc3h12d	25
BP	GO:0001910	regulation of leukocyte mediated cytotoxicity	14/1076	107/23355	0.000399146	0.00526853	0.00385787	Rasgrp1/Gfer/Il7r/Hspa8/Il18rap/Arrb2/Xcl1/Stat5a/Klrc1/Cd226/H2-Q6/Crtam/Klrk1/Stap1	14
BP	GO:0019915	lipid storage	12/1076	83/23355	0.000406094	0.00531758	0.00389379	Zc3h12a/Osbpl8/Tmem135/Itgb3/Tnf/Dgat1/Cds2/Nfkbia/Osbpl11/Stat5a/Itgav/Gm2a	12
BP	GO:0032735	positive regulation of interleukin-12 production	8/1076	40/23355	0.000407886	0.00531758	0.00389379	Il16/Ltb/Traf6/Ccr7/Rel/Mapk14/Tnfsf9/Hspd1	8
BP	GO:0060337	type I interferon signaling pathway	8/1076	40/23355	0.000407886	0.00531758	0.00389379	Ifitm2/Ifitm3/Ifitm1/Cnot7/Cactin/Ifnar2/Lsm14a/Irf3	8
BP	GO:0071357	cellular response to type I interferon	8/1076	40/23355	0.000407886	0.00531758	0.00389379	Ifitm2/Ifitm3/Ifitm1/Cnot7/Cactin/Ifnar2/Lsm14a/Irf3	8
BP	GO:0090224	regulation of spindle organization	8/1076	40/23355	0.000407886	0.00531758	0.00389379	Senp6/Hspa1a/Tpr/Rae1/Hspa1b/Eml3/Chmp4b/Hnrnpu	8
BP	GO:0002690	positive regulation of leukocyte chemotaxis	13/1076	95/23355	0.000409975	0.00532685	0.00390058	Csf1/Ccl1/Mapk1/Cd74/Xcl1/Akirin1/Stk39/C1qbp/Slamf1/Camk1d/Ccr7/Rac1/Ccr2	13
BP	GO:0051205	protein insertion into membrane	9/1076	50/23355	0.00041171	0.00532685	0.00390058	Tram1/Hspa4/Tomm40/Hsp90aa1/Pdcd5/Bag6/Cox18/Emc8/Romo1	9
BP	GO:0099111	microtubule-based transport	21/1076	201/23355	0.000412774	0.00532685	0.00390058	Rasgrp1/Hspa8/Rhot1/Dynll1/Madd/Spast/Pafah1b1/Hif1a/Prkcz/Klc1/Fbxw11/Slc9a3r1/Ap3s1/Sfpq/Arl8b/Bicd2/Rab21/Stk11/Ap3d1/Ift20/Hnrnpu	21
BP	GO:1902115	regulation of organelle assembly	21/1076	201/23355	0.000412774	0.00532685	0.00390058	Senp6/Hspa1a/Tpr/Pdcd6ip/Hspa1b/Dynll1/Entr1/Kctd17/Atg3/Tnf/Ubqln2/Rdx/Kat2a/Tsg101/Wrap73/Eml3/Phf23/Ift20/Arpc2/Chmp4b/Hnrnpu	21
BP	GO:0045444	fat cell differentiation	25/1076	259/23355	0.000414417	0.00532685	0.00390058	Tgfb1/Xbp1/Zfp36l2/Rora/Pim1/Plac8/Lrrc8c/Fbxo9/Zc3h12a/Osbpl8/Ap1s2/Tnf/Eif2ak3/Gps2/Gsk3b/Osbpl11/Tbl1xr1/Zbtb7a/Metrnl/Fam120b/Tbl1x/Dkkl1/Foxo1/Mapk14/Hnrnpu	25
BP	GO:0060326	cell chemotaxis	28/1076	304/23355	0.000414635	0.00532685	0.00390058	Gpr183/Csf1/Prkca/Tnfsf11/Anxa1/Il17ra/Lgals3/Il16/Gpr18/Jaml/Ccl1/Mapk1/Cd74/Arrb2/Xcl1/Akirin1/Stk39/C1qbp/Slamf1/Camk1d/Prkcd/Dpp4/Ccr7/Rac1/Rhog/Cxcr3/Ccr2/Stap1	28
BP	GO:0070588	calcium ion transmembrane transport	27/1076	289/23355	0.000417501	0.00535069	0.00391803	Tgfb1/Fkbp1a/Fyn/Diaph1/Letm1/Rrad/Itpr3/Itgb3/Bin1/Camk2d/Tspan13/Xcl1/Atp2c1/Orai1/Panx1/Ppp2ca/Tmem165/Itgav/Atp2a3/Ahnak/Ubqln1/Afg3l2/Cxcr3/Chd7/Pdpk1/Plcg1/Cyba	27
BP	GO:0072539	T-helper 17 cell differentiation	7/1076	31/23355	0.000429488	0.00547779	0.0040111	Tgfb1/Rora/Zc3h12a/Nfkbid/Rc3h1/Nfkbiz/Smad7	7
BP	GO:1902186	regulation of viral release from host cell	7/1076	31/23355	0.000429488	0.00547779	0.0040111	Trim28/Trim27/Tsg101/Vapa/Chmp4b/Trim26/Vps4a	7
BP	GO:0051651	maintenance of location in cell	22/1076	216/23355	0.000433436	0.00551485	0.00403824	Tgfb1/Fkbp1a/Tmsb10/Arl2bp/Golph3/Chchd10/Diaph1/Pafah1b1/Letm1/Itpr3/Itgb3/Camk2d/Xcl1/Itgav/Cxcr3/Chd7/Ap3d1/Pdpk1/Hnrnpu/Plcg1/Anxa6/Cyba	22
BP	GO:0032387	negative regulation of intracellular transport	10/1076	61/23355	0.000438166	0.00556166	0.00407252	Tpr/Snx3/Ube2j1/Ppp2ca/Nup153/Erlec1/Ei24/Ubac2/Bag3/Arhgap1	10
BP	GO:0002702	positive regulation of production of molecular mediator of immune response	14/1076	108/23355	0.000439507	0.00556533	0.0040752	Tgfb1/Xbp1/Rtn4/Prkcz/Clcf1/Cd74/Xcl1/Traf6/Stat6/Cd226/Il4ra/Traf2/Kmt5c/Il18r1	14
BP	GO:0072384	organelle transport along microtubule	12/1076	84/23355	0.000454241	0.00573818	0.00420177	Rasgrp1/Rhot1/Madd/Spast/Pafah1b1/Hif1a/Prkcz/Fbxw11/Ap3s1/Bicd2/Stk11/Ap3d1	12
BP	GO:0009266	response to temperature stimulus	18/1076	161/23355	0.000464399	0.00584281	0.00427839	Hspa1a/Dnajc3/Tpr/Plac8/Dnaja1/Hspa4/Hsp90aa1/Hspa1b/Tmem135/Arrb2/Eif2ak3/Dnaja2/Ier5/Stub1/Metrnl/Lxn/Acadl/Bag3	18
BP	GO:0048738	cardiac muscle tissue development	25/1076	261/23355	0.000464732	0.00584281	0.00427839	Tgfb1/Pim1/Fkbp1a/Rara/Itgb1/Tomm70a/Ctnnb1/Lmna/Ly6e/Kdm6b/Mapk1/Yy1/Arrb2/Camk2d/Gsk3b/Cacybp/Kat2a/Slc25a4/Mapk14/Chd7/Smad7/Ift20/Pten/Hnrnpu/Akap13	25
BP	GO:0110053	regulation of actin filament organization	26/1076	276/23355	0.000466572	0.00585205	0.00428515	Pak2/Arf6/Cd47/S100a10/Capg/Tmsb10/Wasl/Gmfg/Evl/Bin1/Baiap2/Hcls1/Rgcc/Rhoc/Specc1l/Iqgap2/Rdx/Sptbn1/Ssh2/Prkcd/Trim27/Dstn/Rac1/Icam1/Map3k1/Arpc2	26
BP	GO:0033673	negative regulation of kinase activity	23/1076	232/23355	0.000476864	0.00596117	0.00436506	Dusp2/Dnajc3/Dnaja1/Prkca/Prpsap1/Mvp/Gadd45b/Gsk3b/Prkcd/Ptpn1/Trim27/Tsg101/Zgpat/Adora2a/Errfi1/Cdk5rap3/Camk2n1/Pdpk1/Pten/Cbl/Hnrnpu/Cox11/Rgs14	23
BP	GO:0032456	endocytic recycling	9/1076	51/23355	0.000479755	0.00596117	0.00436506	Arf6/Stx6/Arl4c/Snf8/Snx3/Acap2/Ehd4/Rab14/Arhgap1	9
BP	GO:0046596	regulation of viral entry into host cell	9/1076	51/23355	0.000479755	0.00596117	0.00436506	Ifitm2/Ifitm3/Ifitm1/Ly6e/Snx3/Cd74/Trim14/Trim27/Trim26	9
BP	GO:0030010	establishment of cell polarity	17/1076	148/23355	0.000482928	0.00596117	0.00436506	Arf6/Itgb1/Fam89b/Hsp90aa1/Golph3/Lmna/Pafah1b1/Prkcz/Fbxw11/Slc9a3r1/Gsk3b/Tcirg1/Stk11/Ccr7/Crtam/Cyth1/Ift20	17
BP	GO:1903426	regulation of reactive oxygen species biosynthetic process	14/1076	109/23355	0.000483294	0.00596117	0.00436506	Cd47/Fyn/Hsp90aa1/Dynll1/Zc3h12a/Akt2/Tnf/Hbp1/Rac1/Icam1/Klrk1/Slc5a3/Hspd1/Cyba	14
BP	GO:1905477	positive regulation of protein localization to membrane	14/1076	109/23355	0.000483294	0.00596117	0.00436506	Tgfb1/Arf6/Itgb1/Fyn/Sqstm1/Lgals3/Akt2/Pdcd5/Tnf/Sptbn1/Rhog/Slc5a3/Pdpk1/Arpc2	14
BP	GO:0043371	negative regulation of CD4-positive, alpha-beta T cell differentiation	6/1076	23/23355	0.000484282	0.00596117	0.00436506	Anxa1/Zc3h12a/Rc3h1/Cbfb/Il4ra/Smad7	6
BP	GO:1904996	positive regulation of leukocyte adhesion to vascular endothelial cell	6/1076	23/23355	0.000484282	0.00596117	0.00436506	Ets1/St3gal4/Tnf/Traf6/Icam1/Ccr2	6
BP	GO:0002791	regulation of peptide secretion	30/1076	338/23355	0.000490279	0.00602099	0.00440886	Tgfb1/Arf6/Serp1/Dynll1/Tnfsf11/Madd/Anxa1/Golph3/Ptpn11/Glud1/Hif1a/Kcnn4/Clcf1/Dnajc1/Cd74/Tnf/Gpr68/Rab11fip1/Tcirg1/Rab8b/Anxa5/Rac1/Adora2a/Pde3b/Wls/Chd7/Arhgef7/Camk2n1/Oxct1/Ndufaf2	30
BP	GO:0043123	positive regulation of I-kappaB kinase/NF-kappaB signaling	15/1076	122/23355	0.000495379	0.00605552	0.00443414	Peli1/Fyn/Tnfsf11/Ctnnb1/Cd74/Tnf/Tab2/Traf6/Trim14/Trim27/Mtdh/S100a13/Traf2/Akap13/Irf3	15
BP	GO:0060759	regulation of response to cytokine stimulus	15/1076	122/23355	0.000495379	0.00605552	0.00443414	Il1r2/Csf1/Pafah1b1/Hif1a/Cd74/Gps2/Cnot7/Cactin/Lsm14a/Spata2/Traf2/Hipk1/Otulin/Stap1/Irf3	15
BP	GO:0006839	mitochondrial transport	21/1076	205/23355	0.00053662	0.00654454	0.00479223	Tomm20/Mff/Hspa4/Rhot1/Tomm40/Hsp90aa1/Tomm7/Tomm70a/Chchd10/Letm1/Pdcd5/Slc25a1/Gsk3b/Dnajc15/Timm50/Slc25a4/Cox18/Afg3l2/Bag3/Hspd1/Romo1	21
BP	GO:0042130	negative regulation of T cell proliferation	11/1076	74/23355	0.000549751	0.00668927	0.00489821	Ndfip1/Tgfb1/Peli1/Il2ra/Rc3h1/Xcl1/Cd44/Crtam/Slfn1/Cd80/Zc3h12d	11
BP	GO:0051258	protein polymerization	27/1076	295/23355	0.000574354	0.0069726	0.00510568	Ube2s/Arf6/Capg/Tmsb10/Hsp90aa1/Wasl/Fkbp4/Gmfg/Diaph1/Evl/Bin1/Baiap2/Hcls1/Iqgap2/Rdx/Sptbn1/Ssh2/Prkcd/Trim27/Rac1/Slain2/Ttc17/Csnk1d/Icam1/Map3k1/Arpc2/Chmp4b	27
BP	GO:0051209	release of sequestered calcium ion into cytosol	14/1076	111/23355	0.000582087	0.00703421	0.00515079	Tgfb1/Fkbp1a/Diaph1/Letm1/Itpr3/Itgb3/Camk2d/Xcl1/Itgav/Cxcr3/Chd7/Pdpk1/Plcg1/Cyba	14
BP	GO:2000106	regulation of leukocyte apoptotic process	14/1076	111/23355	0.000582087	0.00703421	0.00515079	Il7r/Anxa1/Lgals3/Hif1a/Cd74/Nfkbid/Hcls1/Cd44/Bcl10/Stat5a/Noc2l/Ccr7/Pdcd7/Pten	14
BP	GO:0034655	nucleobase-containing compound catabolic process	32/1076	373/23355	0.000583656	0.00703711	0.00515291	Rnaset2a/Rbm38/Rnaset2b/Zfp36l2/Ybx1/Zpr1/Tent5a/Pde12/Gtpbp2/Lsm2/Tob1/Zc3h12a/Gtpbp1/Nsun2/Rc3h1/Nudt9/Cnot7/Elavl1/Tent2/Mgat1/Nudt16/Nt5c/Mettl14/Xdh/Ddx5/Cant1/Pkp3/Dcp2/Nudt4/Hnrnpu/Eri1/Zc3h12d	32
BP	GO:0032688	negative regulation of interferon-beta production	5/1076	16/23355	0.000586784	0.00705874	0.00516875	Relb/Yy1/Cactin/Rel/Irf3	5
BP	GO:0006364	rRNA processing	21/1076	207/23355	0.000609832	0.00731936	0.00535959	Rps21/Rps28/Rbfa/Fam207a/Riok3/Pop5/Utp18/Imp3/Nop9/Rpl35a/Usp36/Rpl35/Rps14/Chd7/Nob1/Sirt7/Dimt1/Nsa2/Wdr74/Eri1/Utp23	21
BP	GO:0045670	regulation of osteoclast differentiation	11/1076	75/23355	0.000617858	0.00739891	0.00541784	Csf1/Tnfsf11/Ctnnb1/Itgb3/Tnf/Gpr68/Traf6/Gsk3b/Zbtb7a/Klf10/Inpp5d	11
BP	GO:0035455	response to interferon-alpha	6/1076	24/23355	0.00062072	0.00741642	0.00543066	Ifitm2/Tpr/Ifitm3/Ifitm1/Pde12/Ifnar2	6
BP	GO:0010950	positive regulation of endopeptidase activity	18/1076	165/23355	0.000623414	0.00743182	0.00544194	Tbc1d10a/Fyn/Diablo/Prr7/Psme3/Fas/Pdcd5/Tnf/Perp/Eif2ak3/Bcl10/Ppp2ca/Aim2/Mbp/Atp2a3/Xdh/Psenen/Hspd1	18
BP	GO:0070372	regulation of ERK1 and ERK2 cascade	28/1076	312/23355	0.000625614	0.00744129	0.00544887	Tgfb1/Xbp1/Rasgrp1/Rara/Gpr183/Prkca/Tnfsf11/Tnip1/Ptpn11/Prkcz/Ccl1/Clcf1/Cd74/Styx/Itgb3/Arrb2/Camk2d/Xcl1/Slc9a3r1/Cd44/Slamf1/Ptpn1/Gnai2/Icam1/Errfi1/Camk2n1/Pten/Rgs14	28
BP	GO:0002831	regulation of response to biotic stimulus	27/1076	297/23355	0.000637055	0.00755651	0.00553324	Rasgrp1/Gfer/Hsp90aa1/Tomm70a/Prkca/Riok3/Il18rap/Zc3h12a/Cd74/Arrb2/Xcl1/C1qbp/Sfpq/Traf6/Cnot7/Stat5a/Cactin/Klrc1/Aim2/Cd226/Lsm14a/Crtam/Klrk1/Pspc1/Hspd1/Irf3/Cyba	27
BP	GO:0019076	viral release from host cell	7/1076	33/23355	0.000643867	0.00755651	0.00553324	Trim28/Trim27/Tsg101/Vapa/Chmp4b/Trim26/Vps4a	7
BP	GO:0035890	exit from host	7/1076	33/23355	0.000643867	0.00755651	0.00553324	Trim28/Trim27/Tsg101/Vapa/Chmp4b/Trim26/Vps4a	7
BP	GO:0035891	exit from host cell	7/1076	33/23355	0.000643867	0.00755651	0.00553324	Trim28/Trim27/Tsg101/Vapa/Chmp4b/Trim26/Vps4a	7
BP	GO:0070266	necroptotic process	7/1076	33/23355	0.000643867	0.00755651	0.00553324	Peli1/Pgam5/Fas/Tnf/Slc25a4/Spata2/Birc3	7
BP	GO:1905898	positive regulation of response to endoplasmic reticulum stress	7/1076	33/23355	0.000643867	0.00755651	0.00553324	Xbp1/Ern1/Rnft1/Eif2ak3/Bag6/Ubqln2/Ubqln1	7
BP	GO:0008347	glial cell migration	10/1076	64/23355	0.000649787	0.00760912	0.00557177	Gpr183/Csf1/Ctnnb1/Rtn4/Pafah1b1/Mboat7/Fas/Ccr2/Arhgef7/Stap1	10
BP	GO:0006281	DNA repair	39/1076	489/23355	0.000662167	0.00773698	0.00566539	Hspa1a/Nucks1/Wrnip1/Nsmce3/Zbtb1/Herc2/Ascc3/Yy1/Parg/Trim28/Rad23b/Dek/Sfpq/Fzr1/Polg2/Fam111a/Zbtb7a/Sfr1/Smarcad1/Chaf1a/Stub1/Ube2d3/Taok1/Nudt16/Smchd1/Nsmce4a/Cdkn2d/Tdg/Tdp2/Rmi1/Morf4l2/Kmt5c/Sirt7/Mms22l/Setx/Ufl1/Msh6/Setd2/Wdr48	39
BP	GO:0043393	regulation of protein binding	22/1076	223/23355	0.00066891	0.00779855	0.00571047	Lfng/Fkbp1a/Ppp1r2/Hspa4/Derl1/Tnfsf11/Mark3/Styx/Arrb2/Eif2ak3/Ppp2ca/Gsk3b/Hopx/Ctsz/Stub1/Atp2a3/Tdg/Arhgef7/Ufl1/Tfip11/Ide/Crmp1	22
BP	GO:0043543	protein acylation	23/1076	238/23355	0.000680747	0.00791211	0.00579363	Tgfb1/Xbp1/Wdr5/Dip2b/Taf10/Naa50/Ppm1a/Bag6/Gsk3b/Kansl1/Noc2l/Kat2a/Tada1/Mbd3/Taok1/Phf20l1/Zdhhc21/Ldb1/Zdhhc18/Morf4l2/Ing5/Mrgbp/Rps6ka4	23
BP	GO:0071887	leukocyte apoptotic process	16/1076	139/23355	0.000683135	0.00791211	0.00579363	Il7r/Il2ra/Anxa1/Lgals3/Hif1a/Cd74/Nfkbid/Fas/Hcls1/Cd44/Bcl10/Stat5a/Noc2l/Ccr7/Pdcd7/Pten	16
BP	GO:1904375	regulation of protein localization to cell periphery	16/1076	139/23355	0.000683135	0.00791211	0.00579363	Tgfb1/Arf6/Itgb1/Sqstm1/Lgals3/Gopc/Prkcz/Tnf/Camk2d/Gsk3b/Sptbn1/Rhog/Tmem59/Vamp4/Pdpk1/Vps4a	16
BP	GO:0008637	apoptotic mitochondrial changes	14/1076	113/23355	0.000697507	0.00799384	0.00585348	Rhot1/Chchd10/Lmna/Atg3/Mcl1/Fas/Pdcd5/Arrb2/Gsk3b/Timm50/Slc25a4/Triap1/Map3k1/Hspd1	14
BP	GO:0038061	NIK/NF-kappaB signaling	14/1076	113/23355	0.000697507	0.00799384	0.00585348	Relb/Pdcd4/Adipor1/Zc3h12a/Nfkb2/Ppm1a/Tnf/Rc3h1/Fbxw11/Traf6/Rel/Birc3/Traf2/Il18r1	14
BP	GO:1903076	regulation of protein localization to plasma membrane	14/1076	113/23355	0.000697507	0.00799384	0.00585348	Tgfb1/Arf6/Itgb1/Sqstm1/Lgals3/Gopc/Tnf/Camk2d/Sptbn1/Rhog/Tmem59/Vamp4/Pdpk1/Vps4a	14
BP	GO:0035304	regulation of protein dephosphorylation	12/1076	88/23355	0.000697743	0.00799384	0.00585348	Tgfb1/Fkbp1a/Ppp1r2/Mgat5/Ywhab/Ppp1r11/Tnf/Ppp1r16b/Ppp2ca/Igbp1/Prkcd/Gnai2	12
BP	GO:1900407	regulation of cellular response to oxidative stress	12/1076	88/23355	0.000697743	0.00799384	0.00585348	Hsph1/Gfer/Fyn/Ralbp1/Ctnnb1/Hif1a/Mcl1/Gch1/Tnf/Sfpq/Ubqln1/Ncoa7	12
BP	GO:0042692	muscle cell differentiation	34/1076	410/23355	0.000730462	0.00835062	0.00611473	Rbm38/Tgfb1/Xbp1/Ybx1/Rora/Rara/Pdcd4/Itgb1/Tomm70a/Ctnnb1/Lmna/Capn2/Kdm6b/Yy1/Arrb2/Bin1/Nfatc3/Camk2d/Gsk3b/Hopx/Cacybp/Kat2a/Slc25a4/Afg3l2/Il4ra/Mapk14/Ski/Smarca2/Ift20/Pbrm1/Hnrnpu/Nfatc2/Akap13/Setd3	34
BP	GO:0043406	positive regulation of MAP kinase activity	21/1076	210/23355	0.000735845	0.00839403	0.00614651	Tgfb1/Rasgrp1/Ern1/Tnfsf11/Madd/Ptpn11/Pik3r5/Cd74/Map2k3/Tnf/Gadd45b/Stk39/Traf6/Prkcd/Ptpn1/Map2k2/Ccr7/Map3k11/Traf2/Map3k1/Akap13	21
BP	GO:0010745	negative regulation of macrophage derived foam cell differentiation	4/1076	10/23355	0.00075253	0.00854752	0.0062589	Itgb3/Nfkbia/Itgav/Hbp1	4
BP	GO:0035744	T-helper 1 cell cytokine production	4/1076	10/23355	0.00075253	0.00854752	0.0062589	Il18rap/Xcl1/Slamf1/Il18r1	4
BP	GO:0006473	protein acetylation	20/1076	196/23355	0.000755859	0.00856694	0.00627313	Tgfb1/Xbp1/Wdr5/Dip2b/Taf10/Naa50/Bag6/Gsk3b/Kansl1/Noc2l/Kat2a/Tada1/Mbd3/Taok1/Phf20l1/Ldb1/Morf4l2/Ing5/Mrgbp/Rps6ka4	20
BP	GO:0032970	regulation of actin filament-based process	34/1076	411/23355	0.000762114	0.00861938	0.00631152	Pak2/Tgfb1/Arf6/Cd47/S100a10/Capg/Tmsb10/Wasl/Gmfg/Evl/Itgb3/Bin1/Gpm6b/Baiap2/Hcls1/Rgcc/Rhoc/Atp1a1/Specc1l/Iqgap2/Rdx/Sptbn1/Ssh2/Prkcd/Trim27/Dstn/Taok1/Rac1/Rhog/Icam1/Map3k1/Arpc2/Stap1/Akap13	34
BP	GO:0050672	negative regulation of lymphocyte proliferation	12/1076	89/23355	0.00077329	0.00872713	0.00639042	Ndfip1/Tgfb1/Peli1/Il2ra/Rc3h1/Xcl1/Cd44/Crtam/Slfn1/Cd80/Zc3h12d/Inpp5d	12
BP	GO:0044743	protein transmembrane import into intracellular organelle	7/1076	34/23355	0.000778895	0.00875305	0.00640941	Tomm20/Tomm40/Tomm7/Dnajc15/Timm50/Hspd1/Romo1	7
BP	GO:0090022	regulation of neutrophil chemotaxis	7/1076	34/23355	0.000778895	0.00875305	0.00640941	Cd74/Xcl1/C1qbp/Camk1d/Dpp4/Ccr7/Rac1	7
BP	GO:0090151	establishment of protein localization to mitochondrial membrane	6/1076	25/23355	0.00078516	0.00880477	0.00644728	Hspa4/Tomm40/Hsp90aa1/Pdcd5/Cox18/Romo1	6
BP	GO:0052548	regulation of endopeptidase activity	30/1076	348/23355	0.000789091	0.00883014	0.00646585	Pak2/Tbc1d10a/Fyn/Hspa1b/Diablo/Prr7/Psme3/Akt2/Fas/Pdcd5/Arrb2/Bin1/Tnf/Serpine2/Perp/Eif2ak3/Cd44/Bcl10/Serpinb6a/Ppp2ca/Igbp1/Aim2/Mbp/Atp2a3/Triap1/Adora2a/Xdh/Cdkn2d/Psenen/Hspd1	30
BP	GO:0051224	negative regulation of protein transport	16/1076	141/23355	0.000798726	0.00889473	0.00651315	Ndfip1/Madd/Anxa1/Ptpn11/Gopc/Snx3/Rab11fip1/Ube2j1/Ppp2ca/Anxa5/Erlec1/Ei24/Ubac2/Pde3b/Bag3/Ndufaf2	16
BP	GO:0032239	regulation of nucleobase-containing compound transport	5/1076	17/23355	0.000799904	0.00889473	0.00651315	Tpr/Khdrbs1/Nsun2/Nup153/Setd2	5
BP	GO:0046755	viral budding	5/1076	17/23355	0.000799904	0.00889473	0.00651315	Pdcd6ip/Snf8/Tsg101/Chmp4b/Vps4a	5
BP	GO:1901990	regulation of mitotic cell cycle phase transition	25/1076	271/23355	0.00080511	0.00893385	0.0065418	Rbm38/Tgfb1/Zfp36l2/Tpr/Ccnd3/Cdc16/Anxa1/Dbf4/Psme3/Camk2d/Rgcc/Ctdsp1/Mepce/Rdx/Tpra1/Gpr132/Taok1/Cdc25a/Cdk5rap3/Slfn1/Pten/Zfp207/Zc3h12d/Vps4a/Zfp655	25
BP	GO:0007006	mitochondrial membrane organization	13/1076	102/23355	0.000817309	0.00905025	0.00662703	Hspa4/Rhot1/Tomm40/Hsp90aa1/Chchd10/Letm1/Pdcd5/Gsk3b/Timm50/Slc25a4/Cox18/Afg3l2/Romo1	13
BP	GO:0030522	intracellular receptor signaling pathway	21/1076	212/23355	0.00083184	0.00919192	0.00673077	Rora/Pim1/Rara/Dnaja1/Fkbp4/Rwdd1/Riok3/Uba5/C1qbp/Gps2/Nfkbia/Tgif1/Ncoa2/Zbtb7a/Fam120b/Lsm14a/Ddx5/Otulin/Ufl1/Trip4/Safb	21
BP	GO:0032648	regulation of interferon-beta production	9/1076	55/23355	0.000850533	0.0093789	0.00686768	Relb/Hsp90aa1/Tomm70a/Ptpn11/Riok3/Yy1/Cactin/Rel/Irf3	9
BP	GO:0032945	negative regulation of mononuclear cell proliferation	12/1076	90/23355	0.000855548	0.00939505	0.00687951	Ndfip1/Tgfb1/Peli1/Il2ra/Rc3h1/Xcl1/Cd44/Crtam/Slfn1/Cd80/Zc3h12d/Inpp5d	12
BP	GO:1903312	negative regulation of mRNA metabolic process	12/1076	90/23355	0.000855548	0.00939505	0.00687951	Rbm38/Ybx1/Hnrnpl/Tent5a/Tob1/C1qbp/Elavl1/Sfswap/Srsf6/Srsf4/Pkp3/Hnrnpu	12
BP	GO:0008625	extrinsic apoptotic signaling pathway via death domain receptors	11/1076	78/23355	0.000865615	0.0094468	0.0069174	Faf1/Madd/Lgals3/Dedd2/Fas/Tnf/Gsk3b/Raf1/Bag3/Icam1/Pten	11
BP	GO:1903201	regulation of oxidative stress-induced cell death	11/1076	78/23355	0.000865615	0.0094468	0.0069174	Hsph1/Gfer/Fyn/Ralbp1/Ctnnb1/Hif1a/Mcl1/Tnf/Sfpq/Ubqln1/Ncoa7	11
BP	GO:1904029	regulation of cyclin-dependent protein kinase activity	11/1076	78/23355	0.000865615	0.0094468	0.0069174	Pim1/Ccnd3/Ccng2/Ccny/Rgcc/Ccna2/Cnppd1/Cdkn2d/Cdk5rap3/Camk2n1/Pten	11
BP	GO:0030100	regulation of endocytosis	22/1076	228/23355	0.000898777	0.00976843	0.00715291	Mff/Unc119/Itgb1/Wasl/Prkca/Lgals3/Itgb3/Arrb2/Bin1/Ehd4/Ppp3r1/Ubqln2/Rab21/Pip5k1c/Ptpn1/Tsg101/Itgav/Ccr7/Ankrd13a/Vamp4/Cbl/Stap1	22
BP	GO:0032271	regulation of protein polymerization	22/1076	228/23355	0.000898777	0.00976843	0.00715291	Arf6/Capg/Tmsb10/Hsp90aa1/Wasl/Fkbp4/Gmfg/Evl/Bin1/Baiap2/Hcls1/Iqgap2/Rdx/Sptbn1/Ssh2/Prkcd/Trim27/Rac1/Slain2/Icam1/Map3k1/Arpc2	22
BP	GO:0044270	cellular nitrogen compound catabolic process	33/1076	399/23355	0.000907441	0.00984239	0.00720707	Rnaset2a/Rbm38/Rnaset2b/Zfp36l2/Ybx1/Zpr1/Tent5a/Pde12/Gtpbp2/Lsm2/Tob1/Zc3h12a/Gtpbp1/Nsun2/Rc3h1/Nudt9/Cnot7/Elavl1/Tent2/Mgat1/Nudt16/Nt5c/Mettl14/Acadl/Xdh/Ddx5/Cant1/Pkp3/Dcp2/Nudt4/Hnrnpu/Eri1/Zc3h12d	33
BP	GO:0055007	cardiac muscle cell differentiation	16/1076	143/23355	0.000930555	0.0100725	0.00737554	Tgfb1/Rara/Itgb1/Tomm70a/Lmna/Kdm6b/Yy1/Arrb2/Camk2d/Gsk3b/Cacybp/Kat2a/Slc25a4/Ift20/Hnrnpu/Akap13	16
BP	GO:1903203	regulation of oxidative stress-induced neuron death	7/1076	35/23355	0.000935341	0.0101036	0.00739834	Gfer/Ralbp1/Ctnnb1/Hif1a/Mcl1/Tnf/Ncoa7	7
BP	GO:0048525	negative regulation of viral process	12/1076	91/23355	0.000944974	0.0101661	0.00744414	Ifitm2/Ifitm3/Ifitm1/Ly6e/Snx3/Cd74/Trim28/Tnf/Trim14/Fam111a/Trim27/Trim26	12
BP	GO:1903321	negative regulation of protein modification by small protein conjugation or removal	12/1076	91/23355	0.000944974	0.0101661	0.00744414	Plaa/Dnaja1/Fyn/Sqstm1/Ctnnb1/Prr7/Arrb2/Gps2/Ivns1abp/Sirt7/Smad7/Ufl1	12
BP	GO:0032675	regulation of interleukin-6 production	17/1076	157/23355	0.000947974	0.0101664	0.00744436	Xbp1/Cd47/Ptpn11/Il17ra/Capn2/Il16/Zc3h12a/Cd74/Arrb2/Tnf/Traf6/Slamf1/Mbp/Tnfsf9/Hspd1/Cyba/Inpp5d	17
BP	GO:1903169	regulation of calcium ion transmembrane transport	18/1076	171/23355	0.000948842	0.0101664	0.00744436	Tgfb1/Fkbp1a/Fyn/Diaph1/Rrad/Itgb3/Bin1/Camk2d/Tspan13/Xcl1/Ppp2ca/Ahnak/Ubqln1/Cxcr3/Chd7/Pdpk1/Plcg1/Cyba	18
BP	GO:1901987	regulation of cell cycle phase transition	27/1076	305/23355	0.000951716	0.0101766	0.00745182	Rbm38/Tgfb1/Zfp36l2/Tpr/Ccnd3/Cdc16/Anxa1/Dbf4/Psme3/Camk2d/Rgcc/Ctdsp1/Fzr1/Mepce/Rdx/Tpra1/Gpr132/Taok1/Cdkn2d/Cdc25a/Cdk5rap3/Slfn1/Pten/Zfp207/Zc3h12d/Vps4a/Zfp655	27
BP	GO:0030433	ubiquitin-dependent ERAD pathway	11/1076	79/23355	0.000964528	0.0102928	0.00753691	Derl1/Ubxn4/Eif2ak3/Bag6/Ube2j2/Ube2j1/Ubqln2/Stub1/Erlec1/Edem1/Ubqln1	11
BP	GO:0051147	regulation of muscle cell differentiation	16/1076	144/23355	0.00100311	0.010683	0.00782263	Rbm38/Tgfb1/Xbp1/Ybx1/Pdcd4/Tomm70a/Yy1/Arrb2/Nfatc3/Gsk3b/Hopx/Kat2a/Slc25a4/Mapk14/Nfatc2/Setd3	16
BP	GO:1905952	regulation of lipid localization	20/1076	201/23355	0.0010345	0.0109952	0.0080512	Itgb1/Tnfsf11/Ptpn11/Tmem30a/Nus1/Zc3h12a/Osbpl8/Tmem135/Akt2/Itgb3/Tnf/Dgat1/Gps2/Nfkbia/Osbpl11/Prkcd/Itgav/Hbp1/Triap1/Adora2a	20
BP	GO:0002181	cytoplasmic translation	12/1076	92/23355	0.00104204	0.0110532	0.00809367	Rps29/Rpl38/Rps21/Rps28/Rpl39/Rpl36/Eif5/Rwdd1/Rpl30/Rpl6/Rpl35a/Rpl22	12
BP	GO:0016072	rRNA metabolic process	21/1076	216/23355	0.00105661	0.0111853	0.00819039	Rps21/Rps28/Rbfa/Fam207a/Riok3/Pop5/Utp18/Imp3/Nop9/Rpl35a/Usp36/Rpl35/Rps14/Chd7/Nob1/Sirt7/Dimt1/Nsa2/Wdr74/Eri1/Utp23	21
BP	GO:0030011	maintenance of cell polarity	5/1076	18/23355	0.00106581	0.0112154	0.00821243	Pdcd6ip/Slc9a3r1/Gsk3b/Pdlim1/Pdzd11	5
BP	GO:0051131	chaperone-mediated protein complex assembly	5/1076	18/23355	0.00106581	0.0112154	0.00821243	Hspa4/Hsp90aa1/Lonp1/Hopx/Stub1	5
BP	GO:2000319	regulation of T-helper 17 cell differentiation	5/1076	18/23355	0.00106581	0.0112154	0.00821243	Zc3h12a/Nfkbid/Rc3h1/Nfkbiz/Smad7	5
BP	GO:0006809	nitric oxide biosynthetic process	11/1076	80/23355	0.0010726	0.0112199	0.00821572	Rora/Cd47/Hsp90aa1/Dynll1/Zc3h12a/Akt2/Tnf/Rac1/Icam1/Klrk1/Spr	11
BP	GO:0031397	negative regulation of protein ubiquitination	11/1076	80/23355	0.0010726	0.0112199	0.00821572	Plaa/Dnaja1/Fyn/Sqstm1/Prr7/Arrb2/Gps2/Ivns1abp/Sirt7/Smad7/Ufl1	11
BP	GO:0032729	positive regulation of interferon-gamma production	11/1076	80/23355	0.0010726	0.0112199	0.00821572	Rasgrp1/Tnf/Slamf1/Cd226/Crtam/Ccr2/Klrk1/Tnfsf9/Il12rb2/Il18r1/Hspd1	11
BP	GO:1902106	negative regulation of leukocyte differentiation	13/1076	105/23355	0.00107494	0.0112222	0.00821744	Rara/Anxa1/Ctnnb1/Zc3h12a/Cd74/Nfkbid/Rc3h1/Gpr68/Cd44/Cbfb/Il4ra/Smad7/Inpp5d	13
BP	GO:1902850	microtubule cytoskeleton organization involved in mitosis	16/1076	145/23355	0.00108041	0.0112571	0.00824296	Hspa1a/Tpr/Rae1/Itgb1/Ralbp1/Hspa1b/Spast/Pafah1b1/Fbxw11/Lsm14a/Wrap73/Eml3/Setd2/Chmp4b/Zfp207/Hnrnpu	16
BP	GO:0002253	activation of immune response	34/1076	420/23355	0.00110578	0.0114596	0.00839131	Cd47/Fyn/Hsp90aa1/Tomm70a/Lgals3/Zc3h12a/Kcnn4/Mapk1/Khdrbs1/Nfkbid/Rc3h1/Klhl6/Rgcc/C1qbp/Bag6/Sfpq/Traf6/Gps2/Bcl10/Nfkbiz/Aim2/Cd226/Stk11/Ccr7/Trbc2/Trbc1/Klrk1/Itk/Lcp2/Pspc1/Ubash3a/Stap1/Plcg1/Nfatc2	34
BP	GO:0032608	interferon-beta production	9/1076	57/23355	0.00110851	0.0114596	0.00839131	Relb/Hsp90aa1/Tomm70a/Ptpn11/Riok3/Yy1/Cactin/Rel/Irf3	9
BP	GO:0045620	negative regulation of lymphocyte differentiation	9/1076	57/23355	0.00110851	0.0114596	0.00839131	Anxa1/Zc3h12a/Cd74/Nfkbid/Rc3h1/Cd44/Cbfb/Il4ra/Smad7	9
BP	GO:0072698	protein localization to microtubule cytoskeleton	9/1076	57/23355	0.00110851	0.0114596	0.00839131	Abhd17a/Diaph1/Cep83/Golgb1/Gsk3b/Wrap73/Cep350/Csnk1d/Hnrnpu	9
BP	GO:0060236	regulation of mitotic spindle organization	7/1076	36/23355	0.0011155	0.0114871	0.00841137	Hspa1a/Tpr/Rae1/Hspa1b/Eml3/Chmp4b/Hnrnpu	7
BP	GO:0072538	T-helper 17 type immune response	7/1076	36/23355	0.0011155	0.0114871	0.00841137	Tgfb1/Rora/Zc3h12a/Nfkbid/Rc3h1/Nfkbiz/Smad7	7
BP	GO:0014010	Schwann cell proliferation	4/1076	11/23355	0.00113953	0.0116664	0.00854271	Ctnnb1/Fas/Rnf10/Ski	4
BP	GO:2000574	regulation of microtubule motor activity	4/1076	11/23355	0.00113953	0.0116664	0.00854271	Dynll1/Dynll2/Pafah1b1/Fbxw11	4
BP	GO:2000727	positive regulation of cardiac muscle cell differentiation	4/1076	11/23355	0.00113953	0.0116664	0.00854271	Tgfb1/Arrb2/Gsk3b/Kat2a	4
BP	GO:0007044	cell-substrate junction assembly	12/1076	93/23355	0.00114725	0.0117228	0.00858399	S100a10/Ptpn11/Ptpra/Itgb3/Gpm6b/Plec/Itgav/Rac1/Lamc1/Ldb1/Pdpk1/Pten	12
BP	GO:0010952	positive regulation of peptidase activity	18/1076	174/23355	0.00115984	0.0118286	0.00866145	Tbc1d10a/Fyn/Diablo/Prr7/Psme3/Fas/Pdcd5/Tnf/Perp/Eif2ak3/Bcl10/Ppp2ca/Aim2/Mbp/Atp2a3/Xdh/Psenen/Hspd1	18
BP	GO:0002637	regulation of immunoglobulin production	11/1076	81/23355	0.00119045	0.0120941	0.00885592	Ndfip1/Tgfb1/Xbp1/Clcf1/Tnf/Xcl1/Traf6/Stat6/Il4ra/Traf2/Kmt5c	11
BP	GO:0051279	regulation of release of sequestered calcium ion into cytosol	11/1076	81/23355	0.00119045	0.0120941	0.00885592	Tgfb1/Fkbp1a/Diaph1/Itgb3/Camk2d/Xcl1/Cxcr3/Chd7/Pdpk1/Plcg1/Cyba	11
BP	GO:0009895	negative regulation of catabolic process	27/1076	310/23355	0.00121067	0.0121595	0.00890377	Rbm38/Ybx1/Fyn/Tent5a/Tob1/Snx3/Nsun2/Mcl1/Styx/Tnf/Serpine2/Wac/Bag6/Cst3/Smarcc1/Elavl1/Usp25/Tent2/Gabarapl2/Usp36/Pde3b/Cdk5rap3/Phf23/Banp/Pkp3/Chmp4b/Hnrnpu	27
BP	GO:0030970	retrograde protein transport, ER to cytosol	6/1076	27/23355	0.00121296	0.0121595	0.00890377	H13/Derl1/Ube2j1/Erlec1/Edem1/Ubac2	6
BP	GO:0042059	negative regulation of epidermal growth factor receptor signaling pathway	6/1076	27/23355	0.00121296	0.0121595	0.00890377	Rnf115/Mvp/Tsg101/Zgpat/Errfi1/Cbl	6
BP	GO:0046639	negative regulation of alpha-beta T cell differentiation	6/1076	27/23355	0.00121296	0.0121595	0.00890377	Anxa1/Zc3h12a/Rc3h1/Cbfb/Il4ra/Smad7	6
BP	GO:0090023	positive regulation of neutrophil chemotaxis	6/1076	27/23355	0.00121296	0.0121595	0.00890377	Cd74/Xcl1/C1qbp/Camk1d/Ccr7/Rac1	6
BP	GO:1902175	regulation of oxidative stress-induced intrinsic apoptotic signaling pathway	6/1076	27/23355	0.00121296	0.0121595	0.00890377	Hsph1/Ralbp1/Hif1a/Mcl1/Sfpq/Ubqln1	6
BP	GO:1903513	endoplasmic reticulum to cytosol transport	6/1076	27/23355	0.00121296	0.0121595	0.00890377	H13/Derl1/Ube2j1/Erlec1/Edem1/Ubac2	6
BP	GO:0001667	ameboidal-type cell migration	35/1076	439/23355	0.00122688	0.0122526	0.00897197	Tgfb1/Arf6/Ets1/Itgb1/Strap/Itgb7/Prkca/Adipor1/Zfand5/Anxa1/Ptpn11/Rtn4/Nus1/Pafah1b1/Hif1a/Zc3h12a/Sema6d/Map2k3/Evl/Itgb3/Tnf/Rgcc/C1qbp/Stat5a/Sema4d/Itgav/Dpp4/Rac1/Sgpl1/Pdpk1/Pten/Pdlim1/Plcg1/Anxa6/Adipor2	35
BP	GO:0007264	small GTPase mediated signal transduction	35/1076	439/23355	0.00122688	0.0122526	0.00897197	Arf6/Cyth2/Rasgrp1/Itgb1/Ralbp1/Csf1/Madd/Arhgap26/Rtn4/Gpr18/Rasa2/Baiap2/Rap2a/Trim28/Camk2d/Spata13/Rhoc/Dennd4c/Dok2/Gna13/Rac1/Arhgef1/Rhog/Cyth1/Rasal3/Rit1/Uso1/Psd4/Arhgap1/Arhgef7/Arhgef3/Cbl/Ywhaq/Akap13/Cdc42se1	35
BP	GO:0051896	regulation of protein kinase B signaling	18/1076	175/23355	0.0012385	0.0123454	0.00903988	Tgfb1/Rara/Itgb1/Hsp90aa1/Tnfsf11/Rtn4/Osbpl8/Clcf1/Arrb2/Hcls1/Tnf/Slc9a3r1/C1qbp/Specc1l/Mtdh/Stk11/Xdh/Pten	18
BP	GO:0001837	epithelial to mesenchymal transition	16/1076	147/23355	0.00125019	0.0123919	0.00907391	Hnrnpab/Tgfb1/Pdcd4/Strap/Adipor1/Ctnnb1/Rtn4/Hif1a/Trim28/Rgcc/Ppp3r1/Ppp2ca/Gsk3b/Ddx5/Smad7/Pten	16
BP	GO:0031333	negative regulation of protein-containing complex assembly	16/1076	147/23355	0.00125019	0.0123919	0.00907391	Capg/Tmsb10/Fkbp4/Riok3/Prkcz/Ppm1a/Evl/Gsk3b/Rdx/Dnajc15/Sptbn1/Ssh2/Prkcd/Raf1/Tfip11/Arpc2	16
BP	GO:0051092	positive regulation of NF-kappaB transcription factor activity	16/1076	147/23355	0.00125019	0.0123919	0.00907391	Tgfb1/Tnfsf11/Il18rap/Prkcz/Traf1/Tnf/Traf6/Bcl10/Trim14/Aim2/Zbtb7a/Trim27/Mtdh/Icam1/Traf2/Il18r1	16
BP	GO:0002704	negative regulation of leukocyte mediated immunity	9/1076	58/23355	0.00125936	0.0124303	0.00910209	Ndfip1/Gfer/Il7r/Arrb2/Xcl1/Slamf1/Klrc1/Ccr2/Smad7	9
BP	GO:0061614	pri-miRNA transcription by RNA polymerase II	9/1076	58/23355	0.00125936	0.0124303	0.00910209	Tgfb1/Ets1/Hif1a/Yy1/Nfatc3/Tnf/Gnl3/Nfkb1/Ddx5	9
BP	GO:0043535	regulation of blood vessel endothelial cell migration	12/1076	94/23355	0.00126112	0.0124303	0.00910209	Tgfb1/Ets1/Prkca/Anxa1/Nus1/Hif1a/Map2k3/Tnf/Rgcc/Stat5a/Pdpk1/Plcg1	12
BP	GO:0043487	regulation of RNA stability	14/1076	120/23355	0.00126543	0.0124497	0.00911624	Rbm38/Zfp36l2/Ybx1/Tent5a/Pde12/Zc3h12a/Nsun2/Rc3h1/Elavl1/Tent2/Mettl14/Dcp2/Hnrnpu/Zc3h12d	14
BP	GO:1903707	negative regulation of hemopoiesis	13/1076	107/23355	0.00128184	0.0125877	0.00921735	Rara/Anxa1/Ctnnb1/Zc3h12a/Cd74/Nfkbid/Rc3h1/Gpr68/Cd44/Cbfb/Il4ra/Smad7/Inpp5d	13
BP	GO:0051348	negative regulation of transferase activity	24/1076	265/23355	0.00130524	0.0127938	0.00936825	Dusp2/Dnajc3/Dnaja1/Prkca/Prpsap1/Mvp/Gadd45b/Gsk3b/Prkcd/Ptpn1/Trim27/Tsg101/Zgpat/Adora2a/Errfi1/Cdk5rap3/Smad7/Camk2n1/Pdpk1/Pten/Cbl/Hnrnpu/Cox11/Rgs14	24
BP	GO:0036475	neuron death in response to oxidative stress	7/1076	37/23355	0.00132178	0.012932	0.0094694	Gfer/Ralbp1/Ctnnb1/Hif1a/Mcl1/Tnf/Ncoa7	7
BP	GO:0002790	peptide secretion	35/1076	441/23355	0.00132608	0.0129501	0.0094827	Tgfb1/Arf6/Cyb5r4/Serp1/Dynll1/Tnfsf11/Madd/Anxa1/Golph3/Ptpn11/Glud1/Pafah1b1/Hif1a/Kcnn4/Clcf1/Dnajc1/Cd74/Tnf/Dgat1/Gpr68/Rab11fip1/Tcirg1/Rab8b/Raf1/Anxa5/Rac1/Adora2a/Pde3b/Wls/Chd7/Arhgef7/Camk2n1/Oxct1/Ndufaf2/Plcg1	35
BP	GO:0006402	mRNA catabolic process	21/1076	220/23355	0.00133166	0.0129568	0.00948758	Rbm38/Zfp36l2/Ybx1/Tent5a/Pde12/Gtpbp2/Lsm2/Tob1/Zc3h12a/Gtpbp1/Rc3h1/Cnot7/Elavl1/Tent2/Nudt16/Mettl14/Ddx5/Pkp3/Dcp2/Hnrnpu/Zc3h12d	21
BP	GO:0051054	positive regulation of DNA metabolic process	21/1076	220/23355	0.00133166	0.0129568	0.00948758	Tgfb1/Gfer/Hsp90aa1/Ctnnb1/Nek7/Clcf1/Mapk1/Arrb2/Parg/Trim28/Tnf/Camk2d/Polg2/Gsk3b/Gnl3/Prkcd/Stat6/Nudt16/Smchd1/Kmt5c/Wdr48	21
BP	GO:0006338	chromatin remodeling	17/1076	162/23355	0.00134208	0.0130221	0.00953541	Tpr/Smarcd1/Mpnd/Zbtb1/Kdm6b/Trim28/Chd3/Chd1/Smarcc1/Zbtb7a/Smarcad1/Mbd3/Smchd1/Chd7/Smarca2/Pbrm1/Znfx1	17
BP	GO:0022604	regulation of cell morphogenesis	28/1076	328/23355	0.0013433	0.0130221	0.00953541	S100a10/Plaa/Fyn/Fmnl1/Anxa1/Diaph1/Rtn4/Pafah1b1/Myo10/Itgb3/Baiap2/Slc9a3r1/C1qbp/Cd44/Rhoc/Triobp/Rdx/Rab21/Sema4d/Gna13/Xlr4b/Rac1/Rhog/S100a13/Strip1/Icam1/Arpc2/Cdc42se1	28
BP	GO:1904019	epithelial cell apoptotic process	14/1076	121/23355	0.00137167	0.0132729	0.00971905	Xbp1/Arf6/Pdcd4/Exoc5/Fas/Arrb2/Tnf/Rgcc/Gsk3b/Srsf6/Icam1/Hipk1/Pdpk1/Plcg1	14
BP	GO:0070664	negative regulation of leukocyte proliferation	12/1076	95/23355	0.00138417	0.0132994	0.00973844	Ndfip1/Tgfb1/Peli1/Il2ra/Rc3h1/Xcl1/Cd44/Crtam/Slfn1/Cd80/Zc3h12d/Inpp5d	12
BP	GO:0002726	positive regulation of T cell cytokine production	5/1076	19/23355	0.001392	0.0132994	0.00973844	Prkcz/Xcl1/Traf6/Traf2/Il18r1	5
BP	GO:0002836	positive regulation of response to tumor cell	5/1076	19/23355	0.001392	0.0132994	0.00973844	Xcl1/Cd226/Crtam/Klrk1/Hspd1	5
BP	GO:0002839	positive regulation of immune response to tumor cell	5/1076	19/23355	0.001392	0.0132994	0.00973844	Xcl1/Cd226/Crtam/Klrk1/Hspd1	5
BP	GO:0060123	regulation of growth hormone secretion	5/1076	19/23355	0.001392	0.0132994	0.00973844	Serp1/Madd/Ptpn11/Chd7/Arhgef7	5
BP	GO:1904292	regulation of ERAD pathway	5/1076	19/23355	0.001392	0.0132994	0.00973844	Rnft1/Bag6/Ubqln2/Usp25/Ubqln1	5
BP	GO:2000641	regulation of early endosome to late endosome transport	5/1076	19/23355	0.001392	0.0132994	0.00973844	Snx3/Mapk1/Rdx/Rab21/Map2k2	5
BP	GO:0043491	protein kinase B signaling	20/1076	206/23355	0.00139691	0.0133002	0.00973904	Tgfb1/Rara/Itgb1/Hsp90aa1/Tnfsf11/Rtn4/Osbpl8/Clcf1/Akt2/Arrb2/Hcls1/Tnf/Slc9a3r1/C1qbp/Specc1l/Mtdh/Stk11/Xdh/Setx/Pten	20
BP	GO:0010595	positive regulation of endothelial cell migration	13/1076	108/23355	0.00139711	0.0133002	0.00973904	Tgfb1/Ets1/Prkca/Anxa1/Nus1/Hif1a/Zc3h12a/Map2k3/Itgb3/Stat5a/Rac1/Pdpk1/Plcg1	13
BP	GO:0002707	negative regulation of lymphocyte mediated immunity	8/1076	48/23355	0.00144555	0.0136874	0.0100226	Ndfip1/Gfer/Il7r/Arrb2/Xcl1/Slamf1/Klrc1/Smad7	8
BP	GO:0038066	p38MAPK cascade	8/1076	48/23355	0.00144555	0.0136874	0.0100226	Hsph1/Mink1/Zc3h12a/Map2k3/Gadd45b/Xdh/Mapk14/Rell1	8
BP	GO:0043277	apoptotic cell clearance	8/1076	48/23355	0.00144555	0.0136874	0.0100226	Rara/Anxa1/Itgb3/Itgav/Rac1/Rhog/Ccr2/Rab14	8
BP	GO:0060968	regulation of gene silencing	11/1076	83/23355	0.00145818	0.0137824	0.0100922	Tgfb1/H1f0/Zc3h12a/Tnf/Elavl1/Mier1/Atad2b/Map2k2/Nfkb1/Eif4e2/Ddx5	11
BP	GO:0043281	regulation of cysteine-type endopeptidase activity involved in apoptotic process	20/1076	207/23355	0.00148109	0.0139294	0.0101998	Pak2/Hspa1b/Diablo/Prr7/Akt2/Fas/Pdcd5/Arrb2/Tnf/Eif2ak3/Cd44/Bcl10/Ppp2ca/Igbp1/Atp2a3/Triap1/Adora2a/Xdh/Cdkn2d/Hspd1	20
BP	GO:0010458	exit from mitosis	6/1076	28/23355	0.00148426	0.0139294	0.0101998	Ube2s/Tgfb1/Spast/Rgcc/Sirt7/Chmp4b	6
BP	GO:0019835	cytolysis	6/1076	28/23355	0.00148426	0.0139294	0.0101998	Tgfb1/Gzmd/Gzme/Gzmc/Gzma/Romo1	6
BP	GO:0045061	thymic T cell selection	6/1076	28/23355	0.00148426	0.0139294	0.0101998	Mink1/Cd74/Fas/Stk11/Ccr7/H2-DMa	6
BP	GO:0007033	vacuole organization	18/1076	178/23355	0.00150223	0.0140731	0.010305	Hspa8/Atg3/Rb1cc1/Ubqln2/Tmem165/Tcirg1/Hps4/Gabarapl2/Ubxn2a/Vps16/Ubqln1/Bag3/Rab14/Phf23/Ift20/Chmp4b/Tmem106b/Vps4a	18
BP	GO:0006260	DNA replication	23/1076	253/23355	0.00154906	0.0144862	0.0106075	Nucks1/Wrnip1/Zpr1/Atf1/Faf1/Dnajc2/Dbf4/Cst3/E4f1/Polg2/Cacybp/Mcmbp/Fam111a/Sde2/Chaf1a/Ccna2/Orc4/Rac1/Rmi1/Rbms1/Sirt7/Mms22l/Ing5	23
BP	GO:0032102	negative regulation of response to external stimulus	31/1076	380/23355	0.00158649	0.01481	0.0108446	Ndfip1/Rora/Gfer/Ctla2a/Ets1/Il2ra/Riok3/Rtn4/Gpr18/Tnfaip8l2/Sema6d/Arrb2/Tnf/Serpine2/C1qbp/Cd44/Gps2/Cnot7/Cactin/Klrc1/Prkcd/Sema4d/Metrnl/Anxa5/Dpp4/Nfkb1/Adora2a/Otulin/Pten/Stap1/Irf3	31
BP	GO:0045931	positive regulation of mitotic cell cycle	14/1076	123/23355	0.0016066	0.014904	0.0109135	Tgfb1/Ccnd3/Prkca/Cdc16/Anxa1/Ptpn11/Dbf4/Pafah1b1/Camk2d/Rgcc/Mepce/Stat5a/Rdx/Cdc25a	14
BP	GO:0046209	nitric oxide metabolic process	11/1076	84/23355	0.00160946	0.014904	0.0109135	Rora/Cd47/Hsp90aa1/Dynll1/Zc3h12a/Akt2/Tnf/Rac1/Icam1/Klrk1/Spr	11
BP	GO:0006446	regulation of translational initiation	9/1076	60/23355	0.00161064	0.014904	0.0109135	Eif5/Dnajc3/Tpr/Rara/Eif3b/Khdrbs1/Tnf/Eif2ak3/Tmed2	9
BP	GO:0042267	natural killer cell mediated cytotoxicity	9/1076	60/23355	0.00161064	0.014904	0.0109135	Rasgrp1/Gfer/Il18rap/Arrb2/Stat5a/Klrc1/Cd226/Crtam/Klrk1	9
BP	GO:1905517	macrophage migration	9/1076	60/23355	0.00161064	0.014904	0.0109135	Csf1/Lgals3/Rtn4/Mapk1/Akirin1/Slamf1/Ccr7/Ccr2/Stap1	9
BP	GO:0032610	interleukin-1 alpha production	4/1076	12/23355	0.00164722	0.0151193	0.0110711	Il1r2/Il16/Panx1/S100a13	4
BP	GO:0034333	adherens junction assembly	4/1076	12/23355	0.00164722	0.0151193	0.0110711	Pak2/Ctnnb1/Smad7/Hipk1	4
BP	GO:0045625	regulation of T-helper 1 cell differentiation	4/1076	12/23355	0.00164722	0.0151193	0.0110711	Anxa1/Ccr7/Il4ra/Ccr2	4
BP	GO:1904152	regulation of retrograde protein transport, ER to cytosol	4/1076	12/23355	0.00164722	0.0151193	0.0110711	Ube2j1/Erlec1/Edem1/Ubac2	4
BP	GO:0030490	maturation of SSU-rRNA	8/1076	49/23355	0.00165896	0.0151193	0.0110711	Rps21/Rps28/Fam207a/Riok3/Nop9/Rps14/Nob1/Utp23	8
BP	GO:0010660	regulation of muscle cell apoptotic process	12/1076	97/23355	0.00166011	0.0151193	0.0110711	Mff/Pdcd4/Hspa8/Capn2/Zc3h12a/Arrb2/Camk2d/Gsk3b/Slc25a4/Bag3/Pdpk1/Pten	12
BP	GO:0030838	positive regulation of actin filament polymerization	12/1076	97/23355	0.00166011	0.0151193	0.0110711	Arf6/Wasl/Gmfg/Evl/Bin1/Baiap2/Iqgap2/Trim27/Rac1/Icam1/Map3k1/Arpc2	12
BP	GO:1902882	regulation of response to oxidative stress	12/1076	97/23355	0.00166011	0.0151193	0.0110711	Hsph1/Gfer/Fyn/Ralbp1/Ctnnb1/Hif1a/Mcl1/Gch1/Tnf/Sfpq/Ubqln1/Ncoa7	12
BP	GO:0006469	negative regulation of protein kinase activity	20/1076	209/23355	0.00166246	0.0151193	0.0110711	Dusp2/Dnajc3/Dnaja1/Prkca/Mvp/Gadd45b/Gsk3b/Prkcd/Ptpn1/Trim27/Tsg101/Zgpat/Adora2a/Errfi1/Cdk5rap3/Camk2n1/Pdpk1/Pten/Cbl/Rgs14	20
BP	GO:1902275	regulation of chromatin organization	20/1076	209/23355	0.00166246	0.0151193	0.0110711	Tgfb1/Xbp1/Tpr/Rtf1/Wdr5/Ctnnb1/Lmna/H1f0/Nsd3/Phf1/Parg/Trim28/Map1s/Noc2l/Mier1/Kat2a/Atad2b/Eed/Hnrnpu/Rps6ka4	20
BP	GO:0006403	RNA localization	18/1076	180/23355	0.00170326	0.0154637	0.0113233	Tomm20/Ybx1/Tpr/Rae1/Khdrbs1/Nsun2/Yy1/Nop9/Sfpq/Bicd2/Sidt1/Thoc3/Nup153/Pom121/Setd2/Dcp2/Hnrnpu/Phax	18
BP	GO:0018394	peptidyl-lysine acetylation	17/1076	166/23355	0.00174983	0.0158323	0.0115931	Tgfb1/Wdr5/Dip2b/Taf10/Naa50/Bag6/Kansl1/Noc2l/Kat2a/Tada1/Mbd3/Phf20l1/Ldb1/Morf4l2/Ing5/Mrgbp/Rps6ka4	17
BP	GO:1901988	negative regulation of cell cycle phase transition	17/1076	166/23355	0.00174983	0.0158323	0.0115931	Rbm38/Zfp36l2/Tpr/Rgcc/Ctdsp1/Fzr1/Tpra1/Gpr132/Taok1/Cdkn2d/Cdk5rap3/Slfn1/Pten/Zfp207/Zc3h12d/Vps4a/Zfp655	17
BP	GO:0032695	negative regulation of interleukin-12 production	5/1076	20/23355	0.00178621	0.0161063	0.0117938	Arrb2/C1qbp/Slamf1/Ccr7/Nfkb1	5
BP	GO:0045623	negative regulation of T-helper cell differentiation	5/1076	20/23355	0.00178621	0.0161063	0.0117938	Anxa1/Zc3h12a/Rc3h1/Il4ra/Smad7	5
BP	GO:0033119	negative regulation of RNA splicing	6/1076	29/23355	0.00179938	0.0161152	0.0118004	Hnrnpl/Akt2/C1qbp/Sfswap/Srsf6/Srsf4	6
BP	GO:0045954	positive regulation of natural killer cell mediated cytotoxicity	6/1076	29/23355	0.00179938	0.0161152	0.0118004	Rasgrp1/Il18rap/Stat5a/Cd226/Crtam/Klrk1	6
BP	GO:0071624	positive regulation of granulocyte chemotaxis	6/1076	29/23355	0.00179938	0.0161152	0.0118004	Cd74/Xcl1/C1qbp/Camk1d/Ccr7/Rac1	6
BP	GO:1901185	negative regulation of ERBB signaling pathway	6/1076	29/23355	0.00179938	0.0161152	0.0118004	Rnf115/Mvp/Tsg101/Zgpat/Errfi1/Cbl	6
BP	GO:0050821	protein stabilization	18/1076	181/23355	0.001812	0.0161331	0.0118135	Atp1b3/Pim1/Hsp90aa1/Rtn4/Cd74/Bag6/Hypk/Hps4/Rab21/Usp36/Tbl1x/Mfsd1/Bag3/Smad7/Pten/Hspd1/Zfp207/Pex19	18
BP	GO:2001252	positive regulation of chromosome organization	18/1076	181/23355	0.001812	0.0161331	0.0118135	Tgfb1/Xbp1/Tpr/Rtf1/Wdr5/Ctnnb1/Lmna/Nek7/Mapk1/Nsd3/Phf1/Trim28/Sfpq/Gnl3/Mier1/Kat2a/Eed/Rps6ka4	18
BP	GO:0006893	Golgi to plasma membrane transport	9/1076	61/23355	0.00181357	0.0161331	0.0118135	Sys1/Exoc5/Golph3/Gopc/Vamp2/Rabep1/Sptbn1/Gga1/Vamp4	9
BP	GO:0044380	protein localization to cytoskeleton	9/1076	61/23355	0.00181357	0.0161331	0.0118135	Abhd17a/Diaph1/Cep83/Golgb1/Gsk3b/Wrap73/Cep350/Csnk1d/Hnrnpu	9
BP	GO:0000380	alternative mRNA splicing, via spliceosome	10/1076	73/23355	0.00183617	0.0162522	0.0119007	Hnrnpl/Strap/Khdrbs1/Sfpq/Rbm5/Zbtb7a/Sfswap/Srsf6/Ddx5/Hnrnpu	10
BP	GO:0042274	ribosomal small subunit biogenesis	10/1076	73/23355	0.00183617	0.0162522	0.0119007	Rpl38/Rps21/Rps28/Rps27/Fam207a/Riok3/Nop9/Rps14/Nob1/Utp23	10
BP	GO:0090501	RNA phosphodiester bond hydrolysis	10/1076	73/23355	0.00183617	0.0162522	0.0119007	Rps21/Ern1/Pde12/Zc3h12a/Nop9/Nudt16/Nob1/Eri1/Utp23/Zc3h12d	10
BP	GO:0046700	heterocycle catabolic process	32/1076	400/23355	0.00183942	0.0162539	0.0119019	Rnaset2a/Rbm38/Rnaset2b/Zfp36l2/Ybx1/Zpr1/Tent5a/Pde12/Gtpbp2/Lsm2/Tob1/Zc3h12a/Gtpbp1/Nsun2/Rc3h1/Nudt9/Cnot7/Elavl1/Tent2/Mgat1/Nudt16/Nt5c/Mettl14/Xdh/Ddx5/Cant1/Pkp3/Dcp2/Nudt4/Hnrnpu/Eri1/Zc3h12d	32
BP	GO:0010821	regulation of mitochondrion organization	14/1076	125/23355	0.00187408	0.0165325	0.0121059	Mff/Rhot1/Golph3/Chchd10/Lmna/Hif1a/Tmem135/Fas/Pdcd5/Arrb2/Gsk3b/Vat1/Triap1/Sirt7	14
BP	GO:0010720	positive regulation of cell development	30/1076	368/23355	0.00189026	0.0166253	0.0121739	Tgfb1/S100a10/Tnfsf11/Ctnnb1/Rtn4/Pafah1b1/Hif1a/Clcf1/Ptpra/Itgb3/Ppp1cc/Bin1/Baiap2/Tnf/Gpr68/Serpine2/C1qbp/Triobp/Gsk3b/Rab21/Sema4d/Srrt/Stk11/Xlr4b/Map2k2/Rac1/Smad7/Ufl1/Arpc2/Rgs14	30
BP	GO:0047496	vesicle transport along microtubule	8/1076	50/23355	0.00189653	0.0166253	0.0121739	Rasgrp1/Madd/Pafah1b1/Prkcz/Fbxw11/Ap3s1/Stk11/Ap3d1	8
BP	GO:0060964	regulation of gene silencing by miRNA	8/1076	50/23355	0.00189653	0.0166253	0.0121739	Tgfb1/Zc3h12a/Tnf/Elavl1/Map2k2/Nfkb1/Eif4e2/Ddx5	8
BP	GO:0006475	internal protein amino acid acetylation	16/1076	153/23355	0.0019003	0.0166253	0.0121739	Tgfb1/Wdr5/Taf10/Naa50/Bag6/Kansl1/Noc2l/Kat2a/Tada1/Mbd3/Phf20l1/Ldb1/Morf4l2/Ing5/Mrgbp/Rps6ka4	16
BP	GO:0018393	internal peptidyl-lysine acetylation	16/1076	153/23355	0.0019003	0.0166253	0.0121739	Tgfb1/Wdr5/Taf10/Naa50/Bag6/Kansl1/Noc2l/Kat2a/Tada1/Mbd3/Phf20l1/Ldb1/Morf4l2/Ing5/Mrgbp/Rps6ka4	16
BP	GO:0007265	Ras protein signal transduction	29/1076	352/23355	0.00190658	0.0166527	0.0121939	Arf6/Cyth2/Rasgrp1/Itgb1/Csf1/Madd/Rtn4/Gpr18/Rasa2/Baiap2/Rap2a/Trim28/Camk2d/Spata13/Dennd4c/Dok2/Gna13/Rac1/Arhgef1/Rhog/Cyth1/Rasal3/Rit1/Psd4/Arhgef7/Arhgef3/Cbl/Akap13/Cdc42se1	29
BP	GO:0009100	glycoprotein metabolic process	28/1076	336/23355	0.00191549	0.0167029	0.0122307	B4galt1/Phlda1/St3gal4/Serp1/Man1a2/Srd5a3/Ctnnb1/Golph3/Tnip1/Ddost/Nus1/Mgat5/Ext2/Hif1a/Tusc3/Mgat2/Cst3/Ube2j1/Tmem165/Dpm3/Ccr7/Mgat1/Edem1/Tmem59/Ggta1/Cant1/Ganab/B3gat3	28
BP	GO:0038127	ERBB signaling pathway	13/1076	112/23355	0.00194776	0.0169527	0.0124136	Tgfb1/Ptpn11/Rnf115/Rtn4/Mapk1/Mvp/Cpne3/Tsg101/Zgpat/Errfi1/Pdpk1/Cbl/Plcg1	13
BP	GO:0032479	regulation of type I interferon production	11/1076	86/23355	0.00195054	0.0169527	0.0124136	Relb/Hsp90aa1/Tomm70a/Ptpn11/Riok3/Yy1/Cactin/Rel/Setd2/Hspd1/Irf3	11
BP	GO:0051153	regulation of striated muscle cell differentiation	12/1076	99/23355	0.00197975	0.0171784	0.0125789	Rbm38/Tgfb1/Xbp1/Ybx1/Tomm70a/Yy1/Arrb2/Gsk3b/Hopx/Kat2a/Slc25a4/Mapk14	12
BP	GO:1990266	neutrophil migration	14/1076	126/23355	0.00202108	0.0175044	0.0128176	Prkca/Lgals3/Rtn4/Jaml/Ccl1/Cd74/Xcl1/C1qbp/Camk1d/Cd99l2/Dpp4/Ccr7/Rac1/Rhog	14
BP	GO:0019439	aromatic compound catabolic process	33/1076	419/23355	0.00202749	0.0175044	0.0128176	Rnaset2a/Rbm38/Rnaset2b/Zfp36l2/Ybx1/Zpr1/Tent5a/Pde12/Gtpbp2/Lsm2/Tob1/Zc3h12a/Gtpbp1/Nsun2/Rc3h1/Nudt9/Acaa1a/Cnot7/Elavl1/Tent2/Mgat1/Nudt16/Nt5c/Mettl14/Xdh/Ddx5/Cant1/Pkp3/Dcp2/Nudt4/Hnrnpu/Eri1/Zc3h12d	33
BP	GO:0008360	regulation of cell shape	16/1076	154/23355	0.00203221	0.0175044	0.0128176	Fyn/Fmnl1/Anxa1/Diaph1/Myo10/Baiap2/Slc9a3r1/Rhoc/Rdx/Sema4d/Gna13/Rac1/Rhog/S100a13/Icam1/Cdc42se1	16
BP	GO:0002228	natural killer cell mediated immunity	9/1076	62/23355	0.00203643	0.0175044	0.0128176	Rasgrp1/Gfer/Il18rap/Arrb2/Stat5a/Klrc1/Cd226/Crtam/Klrk1	9
BP	GO:0098586	cellular response to virus	9/1076	62/23355	0.00203643	0.0175044	0.0128176	Hsp90aa1/Tomm70a/Riok3/Hif1a/Zc3h12a/C1qbp/Lsm14a/Mapk14/Irf3	9
BP	GO:0000079	regulation of cyclin-dependent protein serine/threonine kinase activity	10/1076	74/23355	0.00203717	0.0175044	0.0128176	Pim1/Ccnd3/Ccng2/Ccny/Rgcc/Ccna2/Cnppd1/Cdkn2d/Cdk5rap3/Pten	10
BP	GO:0097553	calcium ion transmembrane import into cytosol	15/1076	140/23355	0.00204567	0.017549	0.0128502	Tgfb1/Fkbp1a/Fyn/Diaph1/Letm1/Itpr3/Itgb3/Camk2d/Xcl1/Itgav/Cxcr3/Chd7/Pdpk1/Plcg1/Cyba	15
BP	GO:0031346	positive regulation of cell projection organization	34/1076	436/23355	0.00205779	0.0176244	0.0129054	Itgb1/Fyn/Atf1/Stk24/Hsp90aa1/Wasl/Dynll1/Entr1/Tmem30a/Rtn4/Kctd17/Pafah1b1/Snx3/Baiap2/Serpine2/Akirin1/Zmynd8/Gsk3b/Rab8b/Camk1d/Rab21/Kat2a/Sema4d/Stk11/Xlr4b/Map2k2/Ccr7/Rac1/Wrap73/Fbxo38/Setx/Scarb2/Arpc2/Tmem106b	34
BP	GO:0043547	positive regulation of GTPase activity	21/1076	228/23355	0.00206867	0.0176889	0.0129527	Eif5/Rasgrp1/Tbc1d10a/S100a10/Itgb1/Ralbp1/Rgs10/Snx18/Ccl1/Akt2/Bin1/Arap2/Xcl1/Gsk3b/Sema4d/Ccr7/Rhog/Icam1/Arhgef7/Tbc1d9b/Rgs14	21
BP	GO:0007346	regulation of mitotic cell cycle	35/1076	453/23355	0.00208117	0.0177671	0.01301	Rbm38/Tgfb1/Zfp36l2/Tpr/Ccnd3/Prkca/Cdc16/Anxa1/Ctnnb1/Ptpn11/Dbf4/Pafah1b1/Psme3/Tnf/Camk2d/Rgcc/Ctdsp1/Slc9a3r1/E4f1/Mepce/Stat5a/Rdx/Tpra1/Gpr132/Taok1/Cdc25a/Cdk5rap3/Slfn1/Pten/Zfp207/Hnrnpu/Zc3h12d/Vps4a/Fbxw5/Zfp655	35
BP	GO:0051146	striated muscle cell differentiation	27/1076	322/23355	0.00209284	0.017838	0.0130618	Rbm38/Tgfb1/Xbp1/Ybx1/Rara/Itgb1/Tomm70a/Lmna/Capn2/Kdm6b/Yy1/Arrb2/Nfatc3/Camk2d/Gsk3b/Hopx/Cacybp/Kat2a/Slc25a4/Afg3l2/Il4ra/Mapk14/Ski/Ift20/Hnrnpu/Nfatc2/Akap13	27
BP	GO:0034249	negative regulation of cellular amide metabolic process	17/1076	169/23355	0.00211998	0.0180372	0.0132077	Zfp36l2/Tpr/Rara/Prkca/Malsu1/Tob1/Rtn4/Zc3h12a/Bin1/Rc3h1/Eif2ak3/Cnot7/Lsm14a/Mettl14/Eif4e2/Otud6b/Zc3h12d	17
BP	GO:0043001	Golgi to plasma membrane protein transport	7/1076	40/23355	0.00212303	0.0180372	0.0132077	Sys1/Golph3/Gopc/Vamp2/Sptbn1/Gga1/Vamp4	7
BP	GO:0034644	cellular response to UV	11/1076	87/23355	0.00214189	0.0181392	0.0132824	Nsmce3/Zbtb1/Crip1/Yy1/Noc2l/Prkcd/Sde2/Stk11/Ei24/Triap1/Cdc25a	11
BP	GO:2001057	reactive nitrogen species metabolic process	11/1076	87/23355	0.00214189	0.0181392	0.0132824	Rora/Cd47/Hsp90aa1/Dynll1/Zc3h12a/Akt2/Tnf/Rac1/Icam1/Klrk1/Spr	11
BP	GO:0042102	positive regulation of T cell proliferation	12/1076	100/23355	0.00215752	0.0181412	0.0132838	Il2ra/Anxa1/Xcl1/Traf6/Cd6/Stat5a/Slamf1/Ccr7/Rasal3/Ccr2/Tnfsf9/Cd80	12
BP	GO:0002347	response to tumor cell	6/1076	30/23355	0.00216268	0.0181412	0.0132838	Txnip/Xcl1/Cd226/Crtam/Klrk1/Hspd1	6
BP	GO:0002717	positive regulation of natural killer cell mediated immunity	6/1076	30/23355	0.00216268	0.0181412	0.0132838	Rasgrp1/Il18rap/Stat5a/Cd226/Crtam/Klrk1	6
BP	GO:0002825	regulation of T-helper 1 type immune response	6/1076	30/23355	0.00216268	0.0181412	0.0132838	Anxa1/Xcl1/Ccr7/Il4ra/Ccr2/Il18r1	6
BP	GO:0090502	RNA phosphodiester bond hydrolysis, endonucleolytic	6/1076	30/23355	0.00216268	0.0181412	0.0132838	Rps21/Zc3h12a/Nop9/Nudt16/Utp23/Zc3h12d	6
BP	GO:1905523	positive regulation of macrophage migration	6/1076	30/23355	0.00216268	0.0181412	0.0132838	Csf1/Rtn4/Mapk1/Akirin1/Slamf1/Ccr7	6
BP	GO:0050657	nucleic acid transport	16/1076	155/23355	0.00217168	0.0181591	0.013297	Tomm20/Ybx1/Tpr/Rae1/Khdrbs1/Nsun2/Nop9/Sfpq/Bicd2/Sidt1/Thoc3/Nup153/Pom121/Setd2/Hnrnpu/Phax	16
BP	GO:0050658	RNA transport	16/1076	155/23355	0.00217168	0.0181591	0.013297	Tomm20/Ybx1/Tpr/Rae1/Khdrbs1/Nsun2/Nop9/Sfpq/Bicd2/Sidt1/Thoc3/Nup153/Pom121/Setd2/Hnrnpu/Phax	16
BP	GO:0007030	Golgi organization	14/1076	127/23355	0.00217749	0.018179	0.0133115	Gorasp2/Stx6/Golph3/Mapk1/Tmed2/Csnk1a1/Map2k2/Ubxn2a/Csnk1d/Rab2a/Uso1/Vamp4/Arhgef7/Golga5	14
BP	GO:0051091	positive regulation of DNA-binding transcription factor activity	23/1076	260/23355	0.00220529	0.0183821	0.0134602	Tgfb1/Tnfsf11/Rwdd1/Ctnnb1/Il18rap/Prkcz/Traf1/Hcls1/Tnf/Rgcc/Traf6/Bcl10/Trim14/Aim2/Camk1d/Zbtb7a/Trim27/Mtdh/Icam1/Traf2/Pten/Il18r1/Trim26	23
BP	GO:0045123	cellular extravasation	10/1076	75/23355	0.00225553	0.01869	0.0136857	Cd47/Itgb1/St3gal4/Itgb7/Golph3/Jaml/Tnf/Cd99l2/Icam1/Ccr2	10
BP	GO:2000573	positive regulation of DNA biosynthetic process	10/1076	75/23355	0.00225553	0.01869	0.0136857	Gfer/Hsp90aa1/Ctnnb1/Nek7/Mapk1/Arrb2/Tnf/Camk2d/Polg2/Gsk3b	10
BP	GO:0002710	negative regulation of T cell mediated immunity	5/1076	21/23355	0.00225636	0.01869	0.0136857	Il7r/Xcl1/Slamf1/Klrc1/Smad7	5
BP	GO:0046629	gamma-delta T cell activation	5/1076	21/23355	0.00225636	0.01869	0.0136857	Gpr18/Jaml/Stat5a/Klrc1/Itk	5
BP	GO:0030865	cortical cytoskeleton organization	9/1076	63/23355	0.00228058	0.0187591	0.0137363	Arf6/Fmnl1/Pdcd6ip/Pafah1b1/Tnf/Rhoc/Rac1/Rhog/Strip1	9
BP	GO:0050854	regulation of antigen receptor-mediated signaling pathway	9/1076	63/23355	0.00228058	0.0187591	0.0137363	Lgals3/Kcnn4/Rc3h1/Gps2/Bcl10/Cd226/Ccr7/Ubash3a/Stap1	9
BP	GO:0098930	axonal transport	9/1076	63/23355	0.00228058	0.0187591	0.0137363	Madd/Spast/Pafah1b1/Hif1a/Fbxw11/Ap3s1/Arl8b/Rab21/Ap3d1	9
BP	GO:0050764	regulation of phagocytosis	13/1076	114/23355	0.00228382	0.0187591	0.0137363	Tgfb1/Cd47/Hspa8/Atg3/Snx3/Tnf/Il2rg/Camk1d/Itgav/Ccr7/Pten/Stap1/Cyba	13
BP	GO:0045136	development of secondary sexual characteristics	4/1076	13/23355	0.00229305	0.0187591	0.0137363	Tgfb1/B4galt1/Irf2bpl/Stat5a	4
BP	GO:0045628	regulation of T-helper 2 cell differentiation	4/1076	13/23355	0.00229305	0.0187591	0.0137363	Rara/Anxa1/Prkcz/Il4ra	4
BP	GO:0099532	synaptic vesicle endosomal processing	4/1076	13/23355	0.00229305	0.0187591	0.0137363	Stx6/Ap1s2/Ap3d1/Vamp4	4
BP	GO:1904294	positive regulation of ERAD pathway	4/1076	13/23355	0.00229305	0.0187591	0.0137363	Rnft1/Bag6/Ubqln2/Ubqln1	4
BP	GO:0001503	ossification	32/1076	406/23355	0.00232254	0.018971	0.0138915	Jund/Rpl38/Tgfb1/Ifitm1/Csf1/Tnfsf11/Ctnnb1/Lmna/Ptpn11/Tob1/Ext2/Hif1a/Mapk1/Nab2/Gpm6b/Tnf/Eif2ak3/Traf6/Gsk3b/Sp3/Tcirg1/Sema4d/Klf10/Cbfb/Runx2/Mapk14/Ddx5/Ski/Sirt7/Smad7/Zfp932/Slc26a2	32
BP	GO:0000302	response to reactive oxygen species	19/1076	200/23355	0.00232783	0.0189849	0.0139017	Hsph1/Kpna4/Fyn/Stk24/Prkca/Anxa1/Hif1a/Kdm6b/Mapk1/Aldh3a2/Gch1/Prkcd/Stat6/Itgav/Ccr7/Traf2/Foxo1/Setx/Romo1	19
BP	GO:0048732	gland development	36/1076	473/23355	0.00233355	0.0190023	0.0139144	Tgfb1/Xbp1/Arf6/Gfer/B4galt1/Csf1/Usf2/Fkbp4/Tnfsf11/Anxa1/Ctnnb1/Zbtb1/Ly6e/Rtn4/Hif1a/Taf10/Mapk1/Nfatc3/Tnf/Slc9a3r1/Serpine2/Eif2ak3/Cd44/Rb1cc1/Orai1/Stat5a/Sp3/Stat6/Raf1/Stk11/Map2k2/Zdhhc21/Xdh/Wls/Cdk5rap3/Pten	36
BP	GO:0031341	regulation of cell killing	14/1076	128/23355	0.00234378	0.0190562	0.0139539	Rasgrp1/Gfer/Il7r/Hspa8/Il18rap/Arrb2/Xcl1/Stat5a/Klrc1/Cd226/H2-Q6/Crtam/Klrk1/Stap1	14
BP	GO:0042552	myelination	17/1076	171/23355	0.00240148	0.0194955	0.0142755	Tgfb1/Rara/Zpr1/Fyn/Ctnnb1/Akt2/Nab2/Tnf/Eif2ak3/Ppp3r1/Fam126a/Rnf10/Mbp/Afg3l2/Ski/Pten/Ndrg1	17
BP	GO:0002793	positive regulation of peptide secretion	18/1076	186/23355	0.00244748	0.0198385	0.0145267	Tgfb1/Arf6/Serp1/Dynll1/Tnfsf11/Golph3/Glud1/Hif1a/Kcnn4/Clcf1/Gpr68/Rab8b/Rac1/Adora2a/Wls/Arhgef7/Camk2n1/Oxct1	18
BP	GO:0032781	positive regulation of ATPase activity	7/1076	41/23355	0.00245995	0.0198484	0.0145339	Atp1b3/Dnajb1/Dynll1/Dynll2/Ahsa1/Msh6/Hnrnpu	7
BP	GO:0061462	protein localization to lysosome	7/1076	41/23355	0.00245995	0.0198484	0.0145339	Hspa8/Rtn4/Ncoa4/Mfsd1/Ap3d1/Scarb2/Vps4a	7
BP	GO:0071364	cellular response to epidermal growth factor stimulus	7/1076	41/23355	0.00245995	0.0198484	0.0145339	Zfp36l2/Zpr1/Ptpn11/Pdpk1/Cbl/Arpc2/Plcg1	7
BP	GO:0016482	cytosolic transport	16/1076	157/23355	0.00247462	0.0199363	0.0145983	Tbc1d10a/Snx5/Sys1/Stx6/Snf8/Snx3/Mapk1/Rab6a/Dennd5a/Bet1l/Rdx/Rab21/Trim27/Map2k2/Gga1/Rab14	16
BP	GO:0007034	vacuolar transport	15/1076	143/23355	0.0025179	0.0202435	0.0148233	Ndfip1/Hspa1a/Hspa8/Snf8/Bin1/Vps37a/Tsg101/Ncoa4/Vps16/Atp6v0d1/Ap3d1/Scarb2/Chmp4b/Tmem106b/Vps4a	15
BP	GO:0043244	regulation of protein-containing complex disassembly	14/1076	129/23355	0.0025204	0.0202435	0.0148233	Capg/Evl/Tnf/Map1s/Specc1l/Rdx/Sptbn1/Dstn/Taok1/Scaf8/Setx/Phf23/Arpc2/Eml4	14
BP	GO:0042255	ribosome assembly	9/1076	64/23355	0.00254744	0.0203988	0.014937	Rpl38/Rps28/Rps27/Mpv17l2/C1qbp/Rpl6/Nip7/Rps14/Brix1	9
BP	GO:0072665	protein localization to vacuole	9/1076	64/23355	0.00254744	0.0203988	0.014937	Hspa8/Rtn4/Snf8/Vps37a/Ncoa4/Mfsd1/Ap3d1/Scarb2/Vps4a	9
BP	GO:0010657	muscle cell apoptotic process	12/1076	102/23355	0.00255223	0.0204062	0.0149424	Mff/Pdcd4/Hspa8/Capn2/Zc3h12a/Arrb2/Camk2d/Gsk3b/Slc25a4/Bag3/Pdpk1/Pten	12
BP	GO:0051236	establishment of RNA localization	16/1076	158/23355	0.00263877	0.0210664	0.0154258	Tomm20/Ybx1/Tpr/Rae1/Khdrbs1/Nsun2/Nop9/Sfpq/Bicd2/Sidt1/Thoc3/Nup153/Pom121/Setd2/Hnrnpu/Phax	16
BP	GO:0001776	leukocyte homeostasis	13/1076	116/23355	0.00266607	0.0212523	0.0155619	Tgfb1/Gpr183/Il2ra/Anxa1/Hif1a/Cd74/Fas/Rc3h1/Cd44/Bcl10/Stat5a/Tcirg1/Ccr2	13
BP	GO:2001056	positive regulation of cysteine-type endopeptidase activity	15/1076	144/23355	0.00269404	0.0214429	0.0157015	Tbc1d10a/Fyn/Diablo/Prr7/Fas/Pdcd5/Tnf/Perp/Eif2ak3/Bcl10/Ppp2ca/Aim2/Atp2a3/Xdh/Hspd1	15
BP	GO:0032273	positive regulation of protein polymerization	14/1076	130/23355	0.00270783	0.0215203	0.0157582	Arf6/Hsp90aa1/Wasl/Gmfg/Evl/Bin1/Baiap2/Iqgap2/Trim27/Rac1/Slain2/Icam1/Map3k1/Arpc2	14
BP	GO:0007160	cell-matrix adhesion	20/1076	218/23355	0.00272973	0.0216618	0.0158618	Zyx/S100a10/B4galt1/Itgb1/Csf1/Mink1/Itgb7/Ctnnb1/Ptpn11/Prkcz/Ptpra/Itgb3/Gpm6b/Gsk3b/Ninj1/Itgav/Rac1/Ldb1/Pdpk1/Pten	20
BP	GO:0061097	regulation of protein tyrosine kinase activity	10/1076	77/23355	0.00274857	0.0217787	0.0159474	Hsph1/Unc119/Itgb3/Mvp/Ptpn1/Tsg101/Zgpat/Errfi1/Cbl/Stap1	10
BP	GO:0070227	lymphocyte apoptotic process	12/1076	103/23355	0.00277054	0.0218745	0.0160176	Il7r/Il2ra/Lgals3/Hif1a/Cd74/Nfkbid/Fas/Cd44/Bcl10/Noc2l/Pdcd7/Pten	12
BP	GO:0002720	positive regulation of cytokine production involved in immune response	8/1076	53/23355	0.00277306	0.0218745	0.0160176	Rtn4/Prkcz/Cd74/Xcl1/Traf6/Cd226/Traf2/Il18r1	8
BP	GO:0060147	regulation of posttranscriptional gene silencing	8/1076	53/23355	0.00277306	0.0218745	0.0160176	Tgfb1/Zc3h12a/Tnf/Elavl1/Map2k2/Nfkb1/Eif4e2/Ddx5	8
BP	GO:0009151	purine deoxyribonucleotide metabolic process	5/1076	22/23355	0.00281047	0.0220709	0.0161614	Ak3/Nudt16/Nt5c/Xdh/Ak2	5
BP	GO:0030252	growth hormone secretion	5/1076	22/23355	0.00281047	0.0220709	0.0161614	Serp1/Madd/Ptpn11/Chd7/Arhgef7	5
BP	GO:1903975	regulation of glial cell migration	5/1076	22/23355	0.00281047	0.0220709	0.0161614	Gpr183/Csf1/Fas/Ccr2/Stap1	5
BP	GO:0019080	viral gene expression	9/1076	65/23355	0.00283845	0.0222577	0.0162981	Eif3f/Nucks1/Ifitm3/Eif3b/Chd1/Trim14/Trim27/Taf11/Zfp639	9
BP	GO:0034660	ncRNA metabolic process	34/1076	445/23355	0.00285598	0.022362	0.0163745	Rps21/Rps28/Rbfa/2210016F16Rik/Fam207a/Gars/Riok3/Pop5/Zc3h12a/Utp18/Nsun2/Imp3/Lars2/Rc3h1/Nop9/Mepce/Tent2/Srrt/Rpl35a/Usp36/Nfkb1/Nudt16/Rpl35/Rps14/Chd7/Nob1/Sirt7/Kti12/Trnt1/Dimt1/Nsa2/Wdr74/Eri1/Utp23	34
BP	GO:0051897	positive regulation of protein kinase B signaling	13/1076	117/23355	0.00287594	0.0223652	0.0163769	Tgfb1/Rara/Itgb1/Hsp90aa1/Tnfsf11/Rtn4/Osbpl8/Arrb2/Hcls1/Tnf/C1qbp/Specc1l/Mtdh	13
BP	GO:1905269	positive regulation of chromatin organization	13/1076	117/23355	0.00287594	0.0223652	0.0163769	Tgfb1/Xbp1/Tpr/Rtf1/Wdr5/Lmna/Nsd3/Phf1/Trim28/Mier1/Kat2a/Eed/Rps6ka4	13
BP	GO:2000045	regulation of G1/S transition of mitotic cell cycle	13/1076	117/23355	0.00287594	0.0223652	0.0163769	Rbm38/Ccnd3/Anxa1/Dbf4/Psme3/Rgcc/Ctdsp1/Mepce/Rdx/Slfn1/Pten/Zc3h12d/Zfp655	13
BP	GO:0007272	ensheathment of neurons	17/1076	174/23355	0.00288174	0.0223652	0.0163769	Tgfb1/Rara/Zpr1/Fyn/Ctnnb1/Akt2/Nab2/Tnf/Eif2ak3/Ppp3r1/Fam126a/Rnf10/Mbp/Afg3l2/Ski/Pten/Ndrg1	17
BP	GO:0008366	axon ensheathment	17/1076	174/23355	0.00288174	0.0223652	0.0163769	Tgfb1/Rara/Zpr1/Fyn/Ctnnb1/Akt2/Nab2/Tnf/Eif2ak3/Ppp3r1/Fam126a/Rnf10/Mbp/Afg3l2/Ski/Pten/Ndrg1	17
BP	GO:0032640	tumor necrosis factor production	17/1076	174/23355	0.00288174	0.0223652	0.0163769	Rasgrp1/Cd47/Rara/Azi2/Ptpn11/Gpr18/Zc3h12a/Arrb2/Ube2j1/Cactin/Slamf1/Trim27/Ccr7/Ccr2/Errfi1/Hspd1/Cyba	17
BP	GO:0010906	regulation of glucose metabolic process	14/1076	131/23355	0.00290656	0.0225248	0.0164937	Rora/Adipor1/Wdr5/Ppp1cb/Hif1a/Akt2/Ncoa2/Kat2a/Fam3c/Stk11/Foxo1/Sirt7/Ppp4r3a/Cox11	14
BP	GO:1903532	positive regulation of secretion by cell	28/1076	346/23355	0.00291491	0.0225565	0.0165169	Tgfb1/Arf6/Pdcd6ip/Serp1/Prkca/Dynll1/Tnfsf11/Golph3/Ptpn11/Lgals3/Glud1/Rtn4/Snf8/Hif1a/Kcnn4/Clcf1/Rgcc/Gpr68/Rab8b/Tsg101/Rac1/Adora2a/Il4ra/Wls/Arhgef7/Camk2n1/Oxct1/Vps4a	28
BP	GO:0006413	translational initiation	12/1076	104/23355	0.00300377	0.0232101	0.0169956	Eif3f/Eif5/Dnajc3/Tpr/Rara/Eif3b/Khdrbs1/Tnf/Eif2ak3/Tmed2/Eif4e2/LTO1	12
BP	GO:0072332	intrinsic apoptotic signaling pathway by p53 class mediator	10/1076	78/23355	0.00302548	0.0233438	0.0170935	Cd74/Perp/Bag6/Cd44/Stk11/Triap1/Tmem109/Ddx5/Hipk1/Pttg1ip	10
BP	GO:0031348	negative regulation of defense response	20/1076	220/23355	0.00303227	0.0233544	0.0171012	Ndfip1/Rora/Gfer/Ctla2a/Ets1/Il2ra/Riok3/Tnfaip8l2/Arrb2/C1qbp/Cd44/Gps2/Cnot7/Cactin/Klrc1/Metrnl/Nfkb1/Adora2a/Otulin/Irf3	20
BP	GO:0002768	immune response-regulating cell surface receptor signaling pathway	28/1076	347/23355	0.00303568	0.0233544	0.0171012	Cd47/Fyn/Lgals3/Zc3h12a/Kcnn4/Mapk1/Khdrbs1/Nfkbid/Rc3h1/Klhl6/Bag6/Traf6/Gps2/Bcl10/Nfkbiz/Klrc1/Cd226/Stk11/Ccr7/Trbc2/Trbc1/Klrk1/Itk/Lcp2/Ubash3a/Stap1/Plcg1/Nfatc2	28
BP	GO:0010614	negative regulation of cardiac muscle hypertrophy	6/1076	32/23355	0.00305186	0.0234109	0.0171426	Tomm70a/Lmna/Yy1/Gsk3b/Errfi1/Foxo1	6
BP	GO:0032743	positive regulation of interleukin-2 production	6/1076	32/23355	0.00305186	0.0234109	0.0171426	Anxa1/Traf6/Stat5a/Sptbn1/Ccr2/Traf2	6
BP	GO:0043242	negative regulation of protein-containing complex disassembly	11/1076	91/23355	0.00306537	0.0234805	0.0171936	Capg/Evl/Tnf/Specc1l/Rdx/Sptbn1/Taok1/Scaf8/Phf23/Arpc2/Eml4	11
BP	GO:0017148	negative regulation of translation	15/1076	146/23355	0.00307689	0.0235301	0.0172298	Zfp36l2/Tpr/Rara/Prkca/Malsu1/Tob1/Zc3h12a/Rc3h1/Eif2ak3/Cnot7/Lsm14a/Mettl14/Eif4e2/Otud6b/Zc3h12d	15
BP	GO:0002829	negative regulation of type 2 immune response	4/1076	14/23355	0.00309407	0.0235301	0.0172298	Ndfip1/Anxa1/Stat6/Ccr2	4
BP	GO:0007175	negative regulation of epidermal growth factor-activated receptor activity	4/1076	14/23355	0.00309407	0.0235301	0.0172298	Tsg101/Zgpat/Errfi1/Cbl	4
BP	GO:0045060	negative thymic T cell selection	4/1076	14/23355	0.00309407	0.0235301	0.0172298	Mink1/Cd74/Fas/Ccr7	4
BP	GO:0045651	positive regulation of macrophage differentiation	4/1076	14/23355	0.00309407	0.0235301	0.0172298	Tgfb1/Csf1/Prkca/Hcls1	4
BP	GO:0006111	regulation of gluconeogenesis	8/1076	54/23355	0.00312642	0.0236402	0.0173105	Wdr5/Hif1a/Kat2a/Fam3c/Stk11/Foxo1/Sirt7/Ppp4r3a	8
BP	GO:0034113	heterotypic cell-cell adhesion	8/1076	54/23355	0.00312642	0.0236402	0.0173105	Itgb1/Itgb7/Itgb3/Tnf/Perp/Cd44/Mbp/Itgav	8
BP	GO:0060966	regulation of gene silencing by RNA	8/1076	54/23355	0.00312642	0.0236402	0.0173105	Tgfb1/Zc3h12a/Tnf/Elavl1/Map2k2/Nfkb1/Eif4e2/Ddx5	8
BP	GO:0061014	positive regulation of mRNA catabolic process	8/1076	54/23355	0.00312642	0.0236402	0.0173105	Zfp36l2/Tob1/Zc3h12a/Gtpbp1/Rc3h1/Cnot7/Mettl14/Zc3h12d	8
BP	GO:0051047	positive regulation of secretion	31/1076	398/23355	0.00321517	0.0242766	0.0177765	Tgfb1/Xbp1/Arf6/Pdcd6ip/Serp1/Prkca/Dynll1/Tnfsf11/Golph3/Ptpn11/Lgals3/Glud1/Rtn4/Snf8/Hif1a/Kcnn4/Clcf1/Rgcc/Gpr68/Rab8b/Tsg101/Rac1/Gnai2/Adora2a/Il4ra/Wls/Arhgef7/Camk2n1/Oxct1/Vps4a/Cyba	31
BP	GO:0030336	negative regulation of cell migration	24/1076	284/23355	0.0032494	0.0244089	0.0178734	Tgfb1/Strap/Stk24/Adipor1/Gpr18/Osbpl8/Clic4/Cd74/Lrch1/Sema6d/Fas/Evl/Rap2a/Tnf/Rgcc/Slc9a3r1/Zmynd8/Gsk3b/Gna13/Dpp4/Rac1/Pten/Stap1/Adipor2	24
BP	GO:0071482	cellular response to light stimulus	12/1076	105/23355	0.00325265	0.0244089	0.0178734	Nsmce3/Zbtb1/Crip1/Akt2/Yy1/Noc2l/Prkcd/Sde2/Stk11/Ei24/Triap1/Cdc25a	12
BP	GO:0031062	positive regulation of histone methylation	7/1076	43/23355	0.00325575	0.0244089	0.0178734	Xbp1/Rtf1/Wdr5/Lmna/Nsd3/Phf1/Eed	7
BP	GO:0032527	protein exit from endoplasmic reticulum	7/1076	43/23355	0.00325575	0.0244089	0.0178734	H13/Derl1/Tmem30a/Ube2j1/Erlec1/Edem1/Ubac2	7
BP	GO:1903573	negative regulation of response to endoplasmic reticulum stress	7/1076	43/23355	0.00325575	0.0244089	0.0178734	Xbp1/Dnajc3/Grina/Tmed2/Usp25/Ptpn1/Ufl1	7
BP	GO:0016573	histone acetylation	15/1076	147/23355	0.00328447	0.0245894	0.0180055	Tgfb1/Wdr5/Taf10/Naa50/Kansl1/Noc2l/Kat2a/Tada1/Mbd3/Phf20l1/Ldb1/Morf4l2/Ing5/Mrgbp/Rps6ka4	15
BP	GO:0002260	lymphocyte homeostasis	10/1076	79/23355	0.00332416	0.024801	0.0181605	Tgfb1/Il2ra/Hif1a/Cd74/Fas/Rc3h1/Cd44/Bcl10/Stat5a/Tcirg1	10
BP	GO:0070228	regulation of lymphocyte apoptotic process	10/1076	79/23355	0.00332416	0.024801	0.0181605	Il7r/Lgals3/Hif1a/Cd74/Nfkbid/Cd44/Bcl10/Noc2l/Pdcd7/Pten	10
BP	GO:0000187	activation of MAPK activity	13/1076	119/23355	0.00333616	0.024801	0.0181605	Ern1/Tnfsf11/Madd/Ptpn11/Cd74/Map2k3/Tnf/Stk39/Ptpn1/Map2k2/Ccr7/Map3k11/Map3k1	13
BP	GO:0043534	blood vessel endothelial cell migration	13/1076	119/23355	0.00333616	0.024801	0.0181605	Tgfb1/Ets1/Itgb1/Prkca/Anxa1/Nus1/Hif1a/Map2k3/Tnf/Rgcc/Stat5a/Pdpk1/Plcg1	13
BP	GO:2000278	regulation of DNA biosynthetic process	13/1076	119/23355	0.00333616	0.024801	0.0181605	Gfer/Dnajc2/Hsp90aa1/Ctnnb1/Nek7/Mapk1/Arrb2/Tnf/Camk2d/Polg2/Gsk3b/Dcp2/Hnrnpu	13
BP	GO:0048545	response to steroid hormone	20/1076	222/23355	0.00336237	0.0249608	0.0182775	Tgfb1/Zfp36l2/Dnaja1/Fkbp4/Anxa1/Rwdd1/Uba5/Fas/Tnf/Atp1a1/Ncoa2/Zbtb7a/Tbl1x/Pdcd7/Ddx5/Ufl1/Hnrnpu/Trip4/Safb/Akap13	20
BP	GO:0071478	cellular response to radiation	16/1076	162/23355	0.0033884	0.0251188	0.0183932	Tgfb1/Nucks1/Nsmce3/Zbtb1/Crip1/Akt2/Yy1/Noc2l/Prkcd/Sde2/Stk11/Ei24/Triap1/Cdc25a/Tmem109/Mapk14	16
BP	GO:0002764	immune response-regulating signaling pathway	28/1076	350/23355	0.0034238	0.0253457	0.0185594	Cd47/Fyn/Lgals3/Zc3h12a/Kcnn4/Mapk1/Khdrbs1/Nfkbid/Rc3h1/Klhl6/Bag6/Traf6/Gps2/Bcl10/Nfkbiz/Klrc1/Cd226/Stk11/Ccr7/Trbc2/Trbc1/Klrk1/Itk/Lcp2/Ubash3a/Stap1/Plcg1/Nfatc2	28
BP	GO:0071706	tumor necrosis factor superfamily cytokine production	17/1076	177/23355	0.00343919	0.0253758	0.0185814	Rasgrp1/Cd47/Rara/Azi2/Ptpn11/Gpr18/Zc3h12a/Arrb2/Ube2j1/Cactin/Slamf1/Trim27/Ccr7/Ccr2/Errfi1/Hspd1/Cyba	17
BP	GO:0002719	negative regulation of cytokine production involved in immune response	5/1076	23/23355	0.00345663	0.0253758	0.0185814	Tgfb1/Tnf/Xcl1/Slamf1/Smad7	5
BP	GO:0010743	regulation of macrophage derived foam cell differentiation	5/1076	23/23355	0.00345663	0.0253758	0.0185814	Csf1/Itgb3/Nfkbia/Itgav/Hbp1	5
BP	GO:0032930	positive regulation of superoxide anion generation	5/1076	23/23355	0.00345663	0.0253758	0.0185814	Tgfb1/Prkcd/Gnai2/Hvcn1/Cyba	5
BP	GO:0036010	protein localization to endosome	5/1076	23/23355	0.00345663	0.0253758	0.0185814	Arf6/Abhd17a/Tmem30a/Rdx/Ankrd13a	5
BP	GO:2000316	regulation of T-helper 17 type immune response	5/1076	23/23355	0.00345663	0.0253758	0.0185814	Zc3h12a/Nfkbid/Rc3h1/Nfkbiz/Smad7	5
BP	GO:0002429	immune response-activating cell surface receptor signaling pathway	27/1076	334/23355	0.00347598	0.0254825	0.0186595	Cd47/Fyn/Lgals3/Zc3h12a/Kcnn4/Mapk1/Khdrbs1/Nfkbid/Rc3h1/Klhl6/Bag6/Traf6/Gps2/Bcl10/Nfkbiz/Cd226/Stk11/Ccr7/Trbc2/Trbc1/Klrk1/Itk/Lcp2/Ubash3a/Stap1/Plcg1/Nfatc2	27
BP	GO:0070972	protein localization to endoplasmic reticulum	9/1076	67/23355	0.00349891	0.0255798	0.0187307	Tram1/Sec61g/Rtn4/Sec62/Gabarapl2/Edem1/Ubac2/Vapa/Chmp4b	9
BP	GO:0090307	mitotic spindle assembly	9/1076	67/23355	0.00349891	0.0255798	0.0187307	Hspa1a/Tpr/Hspa1b/Lsm14a/Wrap73/Eml3/Chmp4b/Zfp207/Hnrnpu	9
BP	GO:0050901	leukocyte tethering or rolling	6/1076	33/23355	0.00358697	0.0260493	0.0190746	Itgb1/St3gal4/Itgb7/Golph3/Tnf/Ccr2	6
BP	GO:0060969	negative regulation of gene silencing	6/1076	33/23355	0.00358697	0.0260493	0.0190746	Tgfb1/H1f0/Zc3h12a/Tnf/Elavl1/Atad2b	6
BP	GO:0090322	regulation of superoxide metabolic process	6/1076	33/23355	0.00358697	0.0260493	0.0190746	Tgfb1/Gch1/Prkcd/Gnai2/Hvcn1/Cyba	6
BP	GO:2000272	negative regulation of signaling receptor activity	6/1076	33/23355	0.00358697	0.0260493	0.0190746	Tnf/Tsg101/Zgpat/Errfi1/Pten/Cbl	6
BP	GO:0048259	regulation of receptor-mediated endocytosis	13/1076	120/23355	0.00358775	0.0260493	0.0190746	Unc119/Wasl/Prkca/Itgb3/Arrb2/Ppp3r1/Ubqln2/Rab21/Pip5k1c/Itgav/Ccr7/Ankrd13a/Cbl	13
BP	GO:0071383	cellular response to steroid hormone stimulus	16/1076	163/23355	0.00360095	0.0261094	0.0191185	Tgfb1/Zfp36l2/Dnaja1/Fkbp4/Anxa1/Rwdd1/Uba5/Atp1a1/Ncoa2/Zbtb7a/Ddx5/Ufl1/Hnrnpu/Trip4/Safb/Akap13	16
BP	GO:0002757	immune response-activating signal transduction	27/1076	335/23355	0.00361991	0.0262109	0.0191929	Cd47/Fyn/Lgals3/Zc3h12a/Kcnn4/Mapk1/Khdrbs1/Nfkbid/Rc3h1/Klhl6/Bag6/Traf6/Gps2/Bcl10/Nfkbiz/Cd226/Stk11/Ccr7/Trbc2/Trbc1/Klrk1/Itk/Lcp2/Ubash3a/Stap1/Plcg1/Nfatc2	27
BP	GO:0000045	autophagosome assembly	11/1076	93/23355	0.00363432	0.0262793	0.019243	Atg3/Rb1cc1/Ubqln2/Tcirg1/Gabarapl2/Ubxn2a/Ubqln1/Bag3/Phf23/Ift20/Chmp4b	11
BP	GO:0043154	negative regulation of cysteine-type endopeptidase activity involved in apoptotic process	10/1076	80/23355	0.00364582	0.0263265	0.0192775	Pak2/Hspa1b/Akt2/Arrb2/Tnf/Cd44/Igbp1/Triap1/Adora2a/Cdkn2d	10
BP	GO:1901991	negative regulation of mitotic cell cycle phase transition	15/1076	149/23355	0.00373417	0.0269278	0.0197178	Rbm38/Zfp36l2/Tpr/Rgcc/Ctdsp1/Tpra1/Gpr132/Taok1/Cdk5rap3/Slfn1/Pten/Zfp207/Zc3h12d/Vps4a/Zfp655	15
BP	GO:0010522	regulation of calcium ion transport into cytosol	12/1076	107/23355	0.00380039	0.0273198	0.0200049	Tgfb1/Fkbp1a/Fyn/Diaph1/Itgb3/Camk2d/Xcl1/Cxcr3/Chd7/Pdpk1/Plcg1/Cyba	12
BP	GO:0043488	regulation of mRNA stability	12/1076	107/23355	0.00380039	0.0273198	0.0200049	Rbm38/Zfp36l2/Ybx1/Tent5a/Pde12/Zc3h12a/Rc3h1/Elavl1/Mettl14/Dcp2/Hnrnpu/Zc3h12d	12
BP	GO:0010632	regulation of epithelial cell migration	21/1076	240/23355	0.00380403	0.0273198	0.0200049	Tgfb1/Arf6/Ets1/Strap/Prkca/Adipor1/Anxa1/Rtn4/Nus1/Hif1a/Zc3h12a/Map2k3/Evl/Itgb3/Tnf/Rgcc/Stat5a/Rac1/Pdpk1/Pten/Plcg1	21
BP	GO:0043433	negative regulation of DNA-binding transcription factor activity	16/1076	164/23355	0.00382434	0.0273574	0.0200324	Pim1/Peli1/Faf1/Zc3h12a/Nfkbid/Arrb2/Xcl1/Nfkbia/Cactin/Aim2/Cdk5rap3/Smad7/Commd6/Otulin/Ufl1/Zfp932	16
BP	GO:0014065	phosphatidylinositol 3-kinase signaling	14/1076	135/23355	0.00382476	0.0273574	0.0200324	Xbp1/Rasgrp1/Rara/Fyn/Hcst/Hcls1/Tnf/Slc9a3r1/Serpine2/C1qbp/Ppp1r16b/Sema4d/Pten/Cbl	14
BP	GO:0034766	negative regulation of ion transmembrane transport	14/1076	135/23355	0.00382476	0.0273574	0.0200324	Tgfb1/Prkca/Gopc/Akt2/Rrad/Bin1/Tnf/Camk2d/Slc9a3r1/Stk39/Ppp2ca/Ubqln1/Pten/Ywhaq	14
BP	GO:0010631	epithelial cell migration	25/1076	304/23355	0.00385781	0.0275566	0.0201782	Tgfb1/Arf6/Ets1/Itgb1/Strap/Prkca/Adipor1/Anxa1/Ptpn11/Rtn4/Nus1/Hif1a/Zc3h12a/Map2k3/Evl/Itgb3/Tnf/Rgcc/Stat5a/Itgav/Dpp4/Rac1/Pdpk1/Pten/Plcg1	25
BP	GO:0034121	regulation of toll-like receptor signaling pathway	9/1076	68/23355	0.00387146	0.0275796	0.0201951	Arf6/Peli1/Rtn4/Arrb2/Gps2/Cactin/Ubqln1/Pdpk1/Cyba	9
BP	GO:0097194	execution phase of apoptosis	9/1076	68/23355	0.00387146	0.0275796	0.0201951	Pak2/Stk24/Madd/Dedd2/Zc3h12a/Bcl10/Taok1/Cxcr3/Cdk5rap3	9
BP	GO:0033044	regulation of chromosome organization	24/1076	288/23355	0.00387806	0.0275866	0.0202002	Tgfb1/Xbp1/Senp6/Tpr/Rtf1/Cdc16/Wdr5/Ctnnb1/Lmna/Nek7/Mapk1/Nsd3/Ylpm1/Phf1/Trim28/Sfpq/Gnl3/Mier1/Kat2a/Eed/Dcp2/Zfp207/Hnrnpu/Rps6ka4	24
BP	GO:0010876	lipid localization	36/1076	488/23355	0.00388286	0.0275866	0.0202002	Itgb1/Esyt1/Lrrc8c/Gramd1a/Tnfsf11/Anxa1/Ptpn11/Tmem30a/Nus1/Zc3h12a/Osbpl8/Kcnn4/Tmem135/Akt2/Lrp10/Gltp/Itgb3/Tnf/Dgat1/Gps2/Cds2/Pnpla8/Nfkbia/Lrrc8d/Pitpna/Osbpl11/Stat5a/Prkcd/Selenom/Itgav/Hbp1/Triap1/Adora2a/Scarb2/Gm2a/Vps4a	36
BP	GO:0002534	cytokine production involved in inflammatory response	8/1076	56/23355	0.00393734	0.0277871	0.0203471	Il1r2/Pdcd4/Il17ra/Hif1a/Zc3h12a/Tnf/Cd6/Mapk14	8
BP	GO:0014009	glial cell proliferation	8/1076	56/23355	0.00393734	0.0277871	0.0203471	Csf1/Ctnnb1/Fas/Ppp1cc/Tnf/Rnf10/Ski/Ufl1	8
BP	GO:0031529	ruffle organization	8/1076	56/23355	0.00393734	0.0277871	0.0203471	Arf6/Evl/Tcirg1/Rdx/Rac1/Rhog/Icam1/Stap1	8
BP	GO:0050732	negative regulation of peptidyl-tyrosine phosphorylation	8/1076	56/23355	0.00393734	0.0277871	0.0203471	Prkcz/Mvp/Prkcd/Sema4d/Tsg101/Zgpat/Errfi1/Cbl	8
BP	GO:1902893	regulation of pri-miRNA transcription by RNA polymerase II	8/1076	56/23355	0.00393734	0.0277871	0.0203471	Tgfb1/Ets1/Hif1a/Yy1/Nfatc3/Tnf/Gnl3/Nfkb1	8
BP	GO:0062207	regulation of pattern recognition receptor signaling pathway	11/1076	94/23355	0.00394884	0.0278312	0.0203793	Arf6/Peli1/Riok3/Rtn4/Arrb2/C1qbp/Gps2/Cactin/Ubqln1/Pdpk1/Cyba	11
BP	GO:0032410	negative regulation of transporter activity	10/1076	81/23355	0.00399164	0.0280954	0.0205728	Ndfip1/Prkca/Gopc/Rrad/Camk2d/Slc9a3r1/Stk39/Ppp2ca/Ubqln1/Pten	10
BP	GO:0030072	peptide hormone secretion	24/1076	289/23355	0.00405025	0.0283974	0.0207939	Cyb5r4/Serp1/Dynll1/Tnfsf11/Madd/Anxa1/Ptpn11/Glud1/Hif1a/Clcf1/Tnf/Dgat1/Gpr68/Tcirg1/Rab8b/Raf1/Anxa5/Rac1/Pde3b/Chd7/Arhgef7/Camk2n1/Oxct1/Ndufaf2	24
BP	GO:0010820	positive regulation of T cell chemotaxis	4/1076	15/23355	0.00406673	0.0283974	0.0207939	Xcl1/Stk39/Ccr7/Ccr2	4
BP	GO:0043383	negative T cell selection	4/1076	15/23355	0.00406673	0.0283974	0.0207939	Mink1/Cd74/Fas/Ccr7	4
BP	GO:0043923	positive regulation by host of viral transcription	4/1076	15/23355	0.00406673	0.0283974	0.0207939	Nucks1/Chd1/Taf11/Zfp639	4
BP	GO:1902188	positive regulation of viral release from host cell	4/1076	15/23355	0.00406673	0.0283974	0.0207939	Tsg101/Vapa/Chmp4b/Vps4a	4
BP	GO:1903543	positive regulation of exosomal secretion	4/1076	15/23355	0.00406673	0.0283974	0.0207939	Pdcd6ip/Snf8/Tsg101/Vps4a	4
BP	GO:0034763	negative regulation of transmembrane transport	14/1076	136/23355	0.00408779	0.0284693	0.0208466	Tgfb1/Prkca/Gopc/Akt2/Rrad/Bin1/Tnf/Camk2d/Slc9a3r1/Stk39/Ppp2ca/Ubqln1/Pten/Ywhaq	14
BP	GO:1902806	regulation of cell cycle G1/S phase transition	14/1076	136/23355	0.00408779	0.0284693	0.0208466	Rbm38/Ccnd3/Anxa1/Dbf4/Psme3/Rgcc/Ctdsp1/Mepce/Rdx/Cdkn2d/Slfn1/Pten/Zc3h12d/Zfp655	14
BP	GO:0052547	regulation of peptidase activity	32/1076	422/23355	0.0041745	0.0287417	0.0210461	Pak2/Tbc1d10a/Fyn/Hspa1b/Diablo/Prr7/Psme3/Akt2/Fas/Pdcd5/Arrb2/Bin1/Tnf/Serpine2/Perp/Eif2ak3/Cd44/Cst3/Bcl10/Serpinb6a/Ppp2ca/Igbp1/Aim2/Mbp/Lxn/Atp2a3/Triap1/Adora2a/Xdh/Cdkn2d/Psenen/Hspd1	32
BP	GO:0046578	regulation of Ras protein signal transduction	21/1076	242/23355	0.00418694	0.0287417	0.0210461	Arf6/Cyth2/Rasgrp1/Itgb1/Csf1/Madd/Rtn4/Gpr18/Rasa2/Camk2d/Spata13/Dennd4c/Arhgef1/Cyth1/Rasal3/Psd4/Arhgef7/Arhgef3/Cbl/Akap13/Cdc42se1	21
BP	GO:0010758	regulation of macrophage chemotaxis	6/1076	34/23355	0.0041887	0.0287417	0.0210461	Csf1/Mapk1/Akirin1/Slamf1/Ccr7/Stap1	6
BP	GO:0014741	negative regulation of muscle hypertrophy	6/1076	34/23355	0.0041887	0.0287417	0.0210461	Tomm70a/Lmna/Yy1/Gsk3b/Errfi1/Foxo1	6
BP	GO:0017004	cytochrome complex assembly	6/1076	34/23355	0.0041887	0.0287417	0.0210461	Uqcrfs1/Pet100/Cox18/Sco2/Hccs/Cyba	6
BP	GO:2000406	positive regulation of T cell migration	6/1076	34/23355	0.0041887	0.0287417	0.0210461	Itgb3/Xcl1/Stk39/Cd99l2/Ccr7/Ccr2	6
BP	GO:0051271	negative regulation of cellular component movement	25/1076	306/23355	0.00419636	0.0287417	0.0210461	Tgfb1/Strap/Stk24/Adipor1/Gpr18/Osbpl8/Clic4/Cd74/Lrch1/Sema6d/Fas/Evl/Bin1/Rap2a/Tnf/Rgcc/Slc9a3r1/Zmynd8/Gsk3b/Gna13/Dpp4/Rac1/Pten/Stap1/Adipor2	25
BP	GO:0090132	epithelium migration	25/1076	306/23355	0.00419636	0.0287417	0.0210461	Tgfb1/Arf6/Ets1/Itgb1/Strap/Prkca/Adipor1/Anxa1/Ptpn11/Rtn4/Nus1/Hif1a/Zc3h12a/Map2k3/Evl/Itgb3/Tnf/Rgcc/Stat5a/Itgav/Dpp4/Rac1/Pdpk1/Pten/Plcg1	25
BP	GO:0002834	regulation of response to tumor cell	5/1076	24/23355	0.00420292	0.0287417	0.0210461	Xcl1/Cd226/Crtam/Klrk1/Hspd1	5
BP	GO:0002837	regulation of immune response to tumor cell	5/1076	24/23355	0.00420292	0.0287417	0.0210461	Xcl1/Cd226/Crtam/Klrk1/Hspd1	5
BP	GO:0010759	positive regulation of macrophage chemotaxis	5/1076	24/23355	0.00420292	0.0287417	0.0210461	Csf1/Mapk1/Akirin1/Slamf1/Ccr7	5
BP	GO:0035743	CD4-positive, alpha-beta T cell cytokine production	5/1076	24/23355	0.00420292	0.0287417	0.0210461	Il18rap/Prkcz/Xcl1/Slamf1/Il18r1	5
BP	GO:0048025	negative regulation of mRNA splicing, via spliceosome	5/1076	24/23355	0.00420292	0.0287417	0.0210461	Hnrnpl/C1qbp/Sfswap/Srsf6/Srsf4	5
BP	GO:0070861	regulation of protein exit from endoplasmic reticulum	5/1076	24/23355	0.00420292	0.0287417	0.0210461	Tmem30a/Ube2j1/Erlec1/Edem1/Ubac2	5
BP	GO:0000245	spliceosomal complex assembly	7/1076	45/23355	0.00423415	0.0288064	0.0210934	Crnkl1/Usp39/Rbm5/Sfswap/Srsf6/Setx/Zrsr2	7
BP	GO:0006890	retrograde vesicle-mediated transport, Golgi to endoplasmic reticulum	7/1076	45/23355	0.00423415	0.0288064	0.0210934	Arf5/Golph3/Rab6a/Arf3/Bicd2/Bet1l/Tmem115	7
BP	GO:0097178	ruffle assembly	7/1076	45/23355	0.00423415	0.0288064	0.0210934	Arf6/Evl/Rdx/Rac1/Rhog/Icam1/Stap1	7
BP	GO:1905521	regulation of macrophage migration	7/1076	45/23355	0.00423415	0.0288064	0.0210934	Csf1/Rtn4/Mapk1/Akirin1/Slamf1/Ccr7/Stap1	7
BP	GO:0045428	regulation of nitric oxide biosynthetic process	9/1076	69/23355	0.00427433	0.0290424	0.0212663	Cd47/Hsp90aa1/Dynll1/Zc3h12a/Akt2/Tnf/Rac1/Icam1/Klrk1	9
BP	GO:0007051	spindle organization	17/1076	181/23355	0.00431832	0.0292991	0.0214542	Senp6/Hspa1a/Tpr/Rae1/Ralbp1/Hspa1b/Spast/Chd3/Lsm14a/Haus8/Wrap73/Csnk1d/Eml3/Chmp4b/Zfp207/Hnrnpu/Rgs14	17
BP	GO:0042113	B cell activation	32/1076	423/23355	0.00432318	0.0292991	0.0214542	Ndfip1/Tgfb1/Xbp1/Zfp36l2/Rasgrp1/Peli1/Lfng/Il7r/Gpr183/Cmtm7/Zbtb1/Clcf1/Cd74/Fas/Yy1/Rc3h1/Il2rg/Gps2/Stat5a/Sp3/Tcirg1/Igbp1/Prkcd/Zbtb7a/Stat6/Trbc2/Trbc1/Kmt5c/Msh6/Hspd1/Nfatc2/Inpp5d	32
BP	GO:0014896	muscle hypertrophy	12/1076	109/23355	0.00441996	0.0299167	0.0219065	Tomm70a/Prkca/Lmna/Yy1/Nfatc3/Camk2d/Gsk3b/Slc25a4/Errfi1/Foxo1/Akap13/Cyba	12
BP	GO:0009101	glycoprotein biosynthetic process	23/1076	275/23355	0.0044321	0.0299495	0.0219305	B4galt1/Phlda1/St3gal4/Serp1/Srd5a3/Ctnnb1/Golph3/Tnip1/Ddost/Nus1/Mgat5/Ext2/Tusc3/Mgat2/Ube2j1/Tmem165/Dpm3/Ccr7/Mgat1/Tmem59/Ggta1/Cant1/B3gat3	23
BP	GO:0001952	regulation of cell-matrix adhesion	13/1076	123/23355	0.00443612	0.0299495	0.0219305	S100a10/Csf1/Mink1/Ptpn11/Prkcz/Ptpra/Itgb3/Gpm6b/Gsk3b/Ninj1/Rac1/Ldb1/Pten	13
BP	GO:0090130	tissue migration	25/1076	308/23355	0.00455945	0.0307429	0.0225114	Tgfb1/Arf6/Ets1/Itgb1/Strap/Prkca/Adipor1/Anxa1/Ptpn11/Rtn4/Nus1/Hif1a/Zc3h12a/Map2k3/Evl/Itgb3/Tnf/Rgcc/Stat5a/Itgav/Dpp4/Rac1/Pdpk1/Pten/Plcg1	25
BP	GO:0007050	cell cycle arrest	14/1076	138/23355	0.00465791	0.0313668	0.0229683	Rbm38/Tgfb1/Ppm1g/Ern1/Med25/Bin1/Rgcc/Sde2/Tsg101/Stk11/Mlf1/Cdkn2d/Uhrf2/Slfn1	14
BP	GO:0043255	regulation of carbohydrate biosynthetic process	12/1076	110/23355	0.00475871	0.0318745	0.0233401	Tgfb1/Wdr5/Ppp1cb/Hif1a/Akt2/Kat2a/Fam3c/Stk11/Nfkb1/Foxo1/Sirt7/Ppp4r3a	12
BP	GO:0001912	positive regulation of leukocyte mediated cytotoxicity	10/1076	83/23355	0.00476078	0.0318745	0.0233401	Rasgrp1/Hspa8/Il18rap/Xcl1/Stat5a/Cd226/H2-Q6/Crtam/Klrk1/Stap1	10
BP	GO:0009306	protein secretion	30/1076	392/23355	0.00476525	0.0318745	0.0233401	Tgfb1/Arf6/Cyb5r4/Serp1/Dynll1/Madd/Anxa1/Golph3/Ptpn11/Glud1/Pafah1b1/Hif1a/Kcnn4/Dnajc1/Tnf/Dgat1/Gpr68/Rab11fip1/Tcirg1/Rab8b/Raf1/Anxa5/Rac1/Adora2a/Pde3b/Wls/Camk2n1/Oxct1/Ndufaf2/Plcg1	30
BP	GO:0045861	negative regulation of proteolysis	27/1076	342/23355	0.00477512	0.0318745	0.0233401	Pak2/Ctla2a/Il1r2/Hspa1b/Akt2/Styx/Arrb2/Bin1/Tnf/Serpine2/Wac/Bag6/Cd44/Cst3/Serpinb6a/Smarcc1/Igbp1/Usp25/Ctsz/Gabarapl2/Lxn/Triap1/Tmem59/Adora2a/Cdkn2d/Camk2n1/Ide	27
BP	GO:0010907	positive regulation of glucose metabolic process	7/1076	46/23355	0.00479955	0.0318745	0.0233401	Wdr5/Hif1a/Akt2/Kat2a/Stk11/Foxo1/Ppp4r3a	7
BP	GO:0032873	negative regulation of stress-activated MAPK cascade	7/1076	46/23355	0.00479955	0.0318745	0.0233401	Hsph1/Dnaja1/Pafah1b1/Gps2/Igbp1/Foxo1/Cdc42se1	7
BP	GO:0043124	negative regulation of I-kappaB kinase/NF-kappaB signaling	7/1076	46/23355	0.00479955	0.0318745	0.0233401	Rora/Tnip1/Riok3/Zc3h12a/Ppm1a/Nfkbid/Cactin	7
BP	GO:0048246	macrophage chemotaxis	7/1076	46/23355	0.00479955	0.0318745	0.0233401	Csf1/Lgals3/Mapk1/Akirin1/Slamf1/Ccr7/Stap1	7
BP	GO:0050856	regulation of T cell receptor signaling pathway	7/1076	46/23355	0.00479955	0.0318745	0.0233401	Lgals3/Kcnn4/Rc3h1/Bcl10/Cd226/Ccr7/Ubash3a	7
BP	GO:0070303	negative regulation of stress-activated protein kinase signaling cascade	7/1076	46/23355	0.00479955	0.0318745	0.0233401	Hsph1/Dnaja1/Pafah1b1/Gps2/Igbp1/Foxo1/Cdc42se1	7
BP	GO:2000404	regulation of T cell migration	7/1076	46/23355	0.00479955	0.0318745	0.0233401	Lrch1/Itgb3/Xcl1/Stk39/Cd99l2/Ccr7/Ccr2	7
BP	GO:0060401	cytosolic calcium ion transport	17/1076	183/23355	0.00482257	0.0319873	0.0234227	Tgfb1/Fkbp1a/Fyn/Diaph1/Letm1/Itpr3/Itgb3/Camk2d/Xcl1/Itgav/Atp2a3/Afg3l2/Cxcr3/Chd7/Pdpk1/Plcg1/Cyba	17
BP	GO:0032680	regulation of tumor necrosis factor production	16/1076	168/23355	0.00483462	0.0320271	0.0234518	Rasgrp1/Cd47/Rara/Ptpn11/Gpr18/Zc3h12a/Arrb2/Ube2j1/Cactin/Slamf1/Trim27/Ccr7/Ccr2/Errfi1/Hspd1/Cyba	16
BP	GO:0006623	protein targeting to vacuole	6/1076	35/23355	0.00486181	0.0320867	0.0234954	Hspa8/Vps37a/Ncoa4/Ap3d1/Scarb2/Vps4a	6
BP	GO:0034110	regulation of homotypic cell-cell adhesion	6/1076	35/23355	0.00486181	0.0320867	0.0234954	Prkca/Tnfsf11/Jak1/Serpine2/Rdx/Prkcd	6
BP	GO:0046677	response to antibiotic	6/1076	35/23355	0.00486181	0.0320867	0.0234954	Ets1/Cyb5r4/Hif1a/Jak1/Crip1/Cbl	6
BP	GO:0010662	regulation of striated muscle cell apoptotic process	8/1076	58/23355	0.00490157	0.0321886	0.02357	Mff/Hspa8/Capn2/Camk2d/Slc25a4/Bag3/Pdpk1/Pten	8
BP	GO:0010761	fibroblast migration	8/1076	58/23355	0.00490157	0.0321886	0.02357	Tgfb1/Itgb1/Zfand5/Itgb3/Rac1/Sgpl1/Pdlim1/Adipor2	8
BP	GO:0045058	T cell selection	8/1076	58/23355	0.00490157	0.0321886	0.02357	Tgfb1/Mink1/Cd74/Fas/Stat6/Stk11/Ccr7/H2-DMa	8
BP	GO:0072577	endothelial cell apoptotic process	8/1076	58/23355	0.00490157	0.0321886	0.02357	Xbp1/Pdcd4/Tnf/Rgcc/Icam1/Hipk1/Pdpk1/Plcg1	8
BP	GO:0035592	establishment of protein localization to extracellular region	30/1076	393/23355	0.00493916	0.0323952	0.0237214	Tgfb1/Arf6/Cyb5r4/Serp1/Dynll1/Madd/Anxa1/Golph3/Ptpn11/Glud1/Pafah1b1/Hif1a/Kcnn4/Dnajc1/Tnf/Dgat1/Gpr68/Rab11fip1/Tcirg1/Rab8b/Raf1/Anxa5/Rac1/Adora2a/Pde3b/Wls/Camk2n1/Oxct1/Ndufaf2/Plcg1	30
BP	GO:0006109	regulation of carbohydrate metabolic process	18/1076	199/23355	0.00501684	0.0328047	0.0240212	Tgfb1/Rora/Adipor1/Wdr5/Ppp1cb/Hif1a/Akt2/Ncoa2/Kat2a/Zbtb7a/Fam3c/Stk11/Nfkb1/Foxo1/Sirt7/Ppp4r3a/Scarb2/Cox11	18
BP	GO:0015931	nucleobase-containing compound transport	18/1076	199/23355	0.00501684	0.0328047	0.0240212	Tomm20/Ybx1/Cd47/Tpr/Rae1/Khdrbs1/Nsun2/Nop9/Sfpq/Bicd2/Sidt1/Thoc3/Slc25a4/Nup153/Pom121/Setd2/Hnrnpu/Phax	18
BP	GO:0031330	negative regulation of cellular catabolic process	21/1076	246/23355	0.00504923	0.0328047	0.0240212	Rbm38/Ybx1/Tent5a/Tob1/Nsun2/Mcl1/Styx/Wac/Bag6/Cst3/Smarcc1/Elavl1/Usp25/Tent2/Gabarapl2/Usp36/Cdk5rap3/Phf23/Pkp3/Chmp4b/Hnrnpu	21
BP	GO:0019068	virion assembly	5/1076	25/23355	0.00505737	0.0328047	0.0240212	Pdcd6ip/Snf8/Tsg101/Chmp4b/Vps4a	5
BP	GO:0032480	negative regulation of type I interferon production	5/1076	25/23355	0.00505737	0.0328047	0.0240212	Relb/Yy1/Cactin/Rel/Irf3	5
BP	GO:0032515	negative regulation of phosphoprotein phosphatase activity	5/1076	25/23355	0.00505737	0.0328047	0.0240212	Fkbp1a/Mgat5/Ppp1r11/Tnf/Gnai2	5
BP	GO:0050765	negative regulation of phagocytosis	5/1076	25/23355	0.00505737	0.0328047	0.0240212	Tgfb1/Cd47/Atg3/Snx3/Pten	5
BP	GO:1903747	regulation of establishment of protein localization to mitochondrion	5/1076	25/23355	0.00505737	0.0328047	0.0240212	Hsph1/Dnaja1/Tomm7/Pdcd5/Bag3	5
BP	GO:1903798	regulation of production of miRNAs involved in gene silencing by miRNA	5/1076	25/23355	0.00505737	0.0328047	0.0240212	Tgfb1/Zc3h12a/Tnf/Map2k2/Ddx5	5
BP	GO:0006611	protein export from nucleus	13/1076	125/23355	0.00508643	0.0329125	0.0241002	Tgfb1/Tpr/Rae1/Desi1/Ptpn11/Nsun2/Styx/Nop9/Gsk3b/Thoc3/Bag3/Sirt7/Setd2	13
BP	GO:0014013	regulation of gliogenesis	13/1076	125/23355	0.00508643	0.0329125	0.0241002	Tgfb1/Ctnnb1/Rtn4/Clcf1/Ptpra/Fas/Ppp1cc/Bin1/Tnf/Serpine2/Rnf10/Ski/Ufl1	13
BP	GO:0008630	intrinsic apoptotic signaling pathway in response to DNA damage	12/1076	111/23355	0.00511786	0.0330393	0.024193	Crip1/Cd74/Mcl1/Tnf/Bag6/Cd44/Ei24/Triap1/Cdkn2d/Tmem109/Hipk1/Msh6	12
BP	GO:0032368	regulation of lipid transport	16/1076	169/23355	0.0051185	0.0330393	0.024193	Itgb1/Tnfsf11/Ptpn11/Tmem30a/Nus1/Akt2/Itgb3/Tnf/Dgat1/Gps2/Nfkbia/Prkcd/Itgav/Hbp1/Triap1/Adora2a	16
BP	GO:0010611	regulation of cardiac muscle hypertrophy	9/1076	71/23355	0.0051776	0.0331317	0.0242607	Tomm70a/Prkca/Lmna/Yy1/Camk2d/Gsk3b/Slc25a4/Errfi1/Foxo1	9
BP	GO:0030032	lamellipodium assembly	9/1076	71/23355	0.0051776	0.0331317	0.0242607	Itgb1/Hsp90aa1/Golph3/Ablim1/Akirin1/Spata13/Rac1/Arhgef7/Arpc2	9
BP	GO:0030512	negative regulation of transforming growth factor beta receptor signaling pathway	9/1076	71/23355	0.0051776	0.0331317	0.0242607	Xbp1/Strap/Fam89b/Ppm1a/Zbtb7a/Stub1/Ski/Smad7/Pdpk1	9
BP	GO:0080164	regulation of nitric oxide metabolic process	9/1076	71/23355	0.0051776	0.0331317	0.0242607	Cd47/Hsp90aa1/Dynll1/Zc3h12a/Akt2/Tnf/Rac1/Icam1/Klrk1	9
BP	GO:1902369	negative regulation of RNA catabolic process	9/1076	71/23355	0.0051776	0.0331317	0.0242607	Rbm38/Ybx1/Tent5a/Tob1/Nsun2/Elavl1/Tent2/Pkp3/Hnrnpu	9
BP	GO:2000107	negative regulation of leukocyte apoptotic process	9/1076	71/23355	0.0051776	0.0331317	0.0242607	Il7r/Hif1a/Cd74/Hcls1/Cd44/Bcl10/Stat5a/Noc2l/Ccr7	9
BP	GO:0006405	RNA export from nucleus	10/1076	84/23355	0.00518663	0.0331317	0.0242607	Tpr/Rae1/Khdrbs1/Nsun2/Nop9/Thoc3/Nup153/Pom121/Setd2/Phax	10
BP	GO:0002467	germinal center formation	4/1076	16/23355	0.00522672	0.0331317	0.0242607	Nfkb2/Rc3h1/Klhl6/H2-DMa	4
BP	GO:0010819	regulation of T cell chemotaxis	4/1076	16/23355	0.00522672	0.0331317	0.0242607	Xcl1/Stk39/Ccr7/Ccr2	4
BP	GO:0044827	modulation by host of viral genome replication	4/1076	16/23355	0.00522672	0.0331317	0.0242607	Nucks1/Hspa8/Zc3h12a/Vapa	4
BP	GO:0045655	regulation of monocyte differentiation	4/1076	16/23355	0.00522672	0.0331317	0.0242607	Csf1/Cd74/Gpr68/Inpp5d	4
BP	GO:0071731	response to nitric oxide	4/1076	16/23355	0.00522672	0.0331317	0.0242607	Itgav/Ccr7/Traf2/Foxo1	4
BP	GO:0072537	fibroblast activation	4/1076	16/23355	0.00522672	0.0331317	0.0242607	Il17ra/Dgat1/Rgcc/Gsk3b	4
BP	GO:1903541	regulation of exosomal secretion	4/1076	16/23355	0.00522672	0.0331317	0.0242607	Pdcd6ip/Snf8/Tsg101/Vps4a	4
BP	GO:2000628	regulation of miRNA metabolic process	4/1076	16/23355	0.00522672	0.0331317	0.0242607	Zc3h12a/Rc3h1/Tent2/Nfkb1	4
BP	GO:1901361	organic cyclic compound catabolic process	33/1076	446/23355	0.00529605	0.0335311	0.0245531	Rnaset2a/Rbm38/Rnaset2b/Zfp36l2/Ybx1/Zpr1/Tent5a/Pde12/Gtpbp2/Lsm2/Tob1/Zc3h12a/Gtpbp1/Nsun2/Rc3h1/Nudt9/Acaa1a/Cnot7/Elavl1/Tent2/Mgat1/Nudt16/Nt5c/Mettl14/Xdh/Ddx5/Cant1/Pkp3/Dcp2/Nudt4/Hnrnpu/Eri1/Zc3h12d	33
BP	GO:0010634	positive regulation of epithelial cell migration	15/1076	155/23355	0.00539376	0.0341089	0.0249762	Tgfb1/Arf6/Ets1/Prkca/Anxa1/Rtn4/Nus1/Hif1a/Zc3h12a/Map2k3/Itgb3/Stat5a/Rac1/Pdpk1/Plcg1	15
BP	GO:0071897	DNA biosynthetic process	16/1076	170/23355	0.00541579	0.034152	0.0250077	Gfer/Wrnip1/Dnajc2/Hsp90aa1/Ctnnb1/Zbtb1/Nek7/Mapk1/Arrb2/Tnf/Camk2d/Polg2/Gsk3b/Cdkn2d/Dcp2/Hnrnpu	16
BP	GO:1903555	regulation of tumor necrosis factor superfamily cytokine production	16/1076	170/23355	0.00541579	0.034152	0.0250077	Rasgrp1/Cd47/Rara/Ptpn11/Gpr18/Zc3h12a/Arrb2/Ube2j1/Cactin/Slamf1/Trim27/Ccr7/Ccr2/Errfi1/Hspd1/Cyba	16
BP	GO:0072666	establishment of protein localization to vacuole	7/1076	47/23355	0.00541993	0.034152	0.0250077	Hspa8/Snf8/Vps37a/Ncoa4/Ap3d1/Scarb2/Vps4a	7
BP	GO:1905037	autophagosome organization	11/1076	98/23355	0.00543026	0.0341581	0.0250122	Atg3/Rb1cc1/Ubqln2/Tcirg1/Gabarapl2/Ubxn2a/Ubqln1/Bag3/Phf23/Ift20/Chmp4b	11
BP	GO:0044262	cellular carbohydrate metabolic process	24/1076	296/23355	0.00544377	0.0341581	0.0250122	Rora/Ppp1r2/B4galt1/Adipor1/Wdr5/Ppp1cb/Ext2/Hif1a/Akt2/Ppp1cc/Rb1cc1/Gsk3b/Ncoa2/Kat2a/Fam3c/Stk11/Impa2/Foxo1/Sirt7/Ppp4r3a/Scarb2/Slc5a3/Pten/Cox11	24
BP	GO:0001954	positive regulation of cell-matrix adhesion	8/1076	59/23355	0.0054467	0.0341581	0.0250122	S100a10/Csf1/Ptpn11/Prkcz/Itgb3/Gsk3b/Ninj1/Rac1	8
BP	GO:0032663	regulation of interleukin-2 production	8/1076	59/23355	0.0054467	0.0341581	0.0250122	Anxa1/Xcl1/Traf6/Stat5a/Sptbn1/Trim27/Ccr2/Traf2	8
BP	GO:0048762	mesenchymal cell differentiation	20/1076	232/23355	0.0054954	0.0343593	0.0251596	Hnrnpab/Tgfb1/Pdcd4/Strap/Adipor1/Ctnnb1/Rtn4/Hif1a/Mapk1/Sema6d/Trim28/Rgcc/Ppp3r1/Ppp2ca/Gsk3b/Sema4d/Ddx5/Smad7/Pten/Anxa6	20
BP	GO:0035601	protein deacylation	12/1076	112/23355	0.00549827	0.0343593	0.0251596	Tgfb1/Fnta/Abhd17a/Abhd12/Sfpq/Hopx/Tbl1xr1/Mier1/Smarcad1/Tbl1x/Morf4l2/Sirt7	12
BP	GO:0098732	macromolecule deacylation	12/1076	112/23355	0.00549827	0.0343593	0.0251596	Tgfb1/Fnta/Abhd17a/Abhd12/Sfpq/Hopx/Tbl1xr1/Mier1/Smarcad1/Tbl1x/Morf4l2/Sirt7	12
BP	GO:0045926	negative regulation of growth	22/1076	264/23355	0.0055325	0.0345324	0.0252863	Tgfb1/Plac8/Dnajc2/Tomm70a/Adipor1/Rtn4/Hif1a/Dip2b/Rrad/Sema6d/Yy1/Serpine2/Gsk3b/Sema4d/Stk11/Ei24/Cdkn2d/Ing5/Smarca2/Pten/Adipor2/Zc3h12d	22
BP	GO:0002701	negative regulation of production of molecular mediator of immune response	6/1076	36/23355	0.00561107	0.0349816	0.0256152	Ndfip1/Tgfb1/Tnf/Xcl1/Slamf1/Smad7	6
BP	GO:0030218	erythrocyte differentiation	14/1076	141/23355	0.00563201	0.0350708	0.0256806	Ets1/Klf13/Uba5/Hif1a/Hcls1/Stat5a/Sp3/Zbtb7a/Rps14/Ldb1/Mapk14/Cdk5rap3/Ufl1/Inpp5d	14
BP	GO:2000146	negative regulation of cell motility	24/1076	297/23355	0.00567199	0.0352783	0.0258325	Tgfb1/Strap/Stk24/Adipor1/Gpr18/Osbpl8/Clic4/Cd74/Lrch1/Sema6d/Fas/Evl/Rap2a/Tnf/Rgcc/Slc9a3r1/Zmynd8/Gsk3b/Gna13/Dpp4/Rac1/Pten/Stap1/Adipor2	24
BP	GO:0032413	negative regulation of ion transmembrane transporter activity	9/1076	72/23355	0.00568133	0.0352812	0.0258346	Prkca/Gopc/Rrad/Camk2d/Slc9a3r1/Stk39/Ppp2ca/Ubqln1/Pten	9
BP	GO:0035264	multicellular organism growth	19/1076	217/23355	0.00568579	0.0352812	0.0258346	Rara/Plac8/Csf1/Ptpn11/Taf10/Clic4/Tmed2/Wdtc1/Stat5a/Tbl1xr1/Kat2a/Selenom/Sgpl1/Afg3l2/Rmi1/Chd7/Ccm2/Spr/Wdr48	19
BP	GO:0071322	cellular response to carbohydrate stimulus	15/1076	156/23355	0.00572085	0.0354572	0.0259635	Xbp1/Ern1/Prkca/Dynll1/Hif1a/Gpr68/Ppp2ca/Raf1/Rac1/Nfkb1/Pde3b/Icam1/Camk2n1/Oxct1/Ndufaf2	15
BP	GO:0006892	post-Golgi vesicle-mediated transport	11/1076	99/23355	0.00586158	0.0362446	0.02654	Sys1/Exoc5/Golph3/Gopc/Vamp2/Rabep1/Sptbn1/Gga1/Rab14/Ap3d1/Vamp4	11
BP	GO:0032092	positive regulation of protein binding	11/1076	99/23355	0.00586158	0.0362446	0.02654	Lfng/Fkbp1a/Hspa4/Derl1/Mark3/Eif2ak3/Ppp2ca/Gsk3b/Arhgef7/Ufl1/Ide	11
BP	GO:0045446	endothelial cell differentiation	12/1076	113/23355	0.00590081	0.0364445	0.0266864	Ctnnb1/Rtn4/Kdm6b/Clic4/Tnf/Ppp1r16b/Rdx/Zdhhc21/Xdh/Icam1/Ccm2/Pbrm1	12
BP	GO:0043542	endothelial cell migration	19/1076	218/23355	0.00596803	0.0367739	0.0269276	Tgfb1/Ets1/Itgb1/Prkca/Anxa1/Nus1/Hif1a/Zc3h12a/Map2k3/Itgb3/Tnf/Rgcc/Stat5a/Itgav/Dpp4/Rac1/Pdpk1/Pten/Plcg1	19
BP	GO:0070374	positive regulation of ERK1 and ERK2 cascade	19/1076	218/23355	0.00596803	0.0367739	0.0269276	Tgfb1/Rasgrp1/Rara/Gpr183/Prkca/Tnfsf11/Ptpn11/Prkcz/Ccl1/Cd74/Itgb3/Arrb2/Camk2d/Xcl1/Cd44/Slamf1/Gnai2/Icam1/Pten	19
BP	GO:0002418	immune response to tumor cell	5/1076	26/23355	0.00602786	0.0369828	0.0270806	Xcl1/Cd226/Crtam/Klrk1/Hspd1	5
BP	GO:0070920	regulation of production of small RNA involved in gene silencing by RNA	5/1076	26/23355	0.00602786	0.0369828	0.0270806	Tgfb1/Zc3h12a/Tnf/Map2k2/Ddx5	5
BP	GO:0001894	tissue homeostasis	22/1076	266/23355	0.00603499	0.0369828	0.0270806	Tgfb1/Itgb1/Strap/Csf1/Prkca/Tnfsf11/Ctnnb1/Ptpn11/Itgb3/Stk39/Traf6/Tcirg1/Mbp/Tff1/Stk11/Itgav/Napsa/Rac1/Ccr2/Ldb1/Chmp4b/Inpp5d	22
BP	GO:1905953	negative regulation of lipid localization	8/1076	60/23355	0.00603687	0.0369828	0.0270806	Ptpn11/Osbpl8/Akt2/Itgb3/Tnf/Nfkbia/Itgav/Hbp1	8
BP	GO:2000401	regulation of lymphocyte migration	8/1076	60/23355	0.00603687	0.0369828	0.0270806	Lrch1/Itgb3/Xcl1/Stk39/Stk10/Cd99l2/Ccr7/Ccr2	8
BP	GO:0051494	negative regulation of cytoskeleton organization	16/1076	172/23355	0.00605243	0.0369933	0.0270882	Pak2/Nubp1/Capg/Tmsb10/Fkbp4/Gmfg/Evl/Specc1l/Rdx/Sptbn1/Ssh2/Prkcd/Kat2a/Taok1/Arpc2/Eml4	16
BP	GO:0045787	positive regulation of cell cycle	28/1076	365/23355	0.00605255	0.0369933	0.0270882	Rbm38/Tgfb1/Pim1/Fnta/Tpr/Lfng/Rara/Ccnd3/Prkca/Cdc16/Anxa1/Spast/Ptpn11/Med25/Dbf4/Pafah1b1/Ccny/Tnf/Camk2d/Rgcc/Sfpq/Mepce/Stat5a/Rdx/Nudt16/Cdc25a/Uhrf2/Hnrnpu	28
BP	GO:0001961	positive regulation of cytokine-mediated signaling pathway	7/1076	48/23355	0.00609848	0.0371453	0.0271996	Csf1/Pafah1b1/Hif1a/Cd74/Lsm14a/Traf2/Irf3	7
BP	GO:0010883	regulation of lipid storage	7/1076	48/23355	0.00609848	0.0371453	0.0271996	Zc3h12a/Osbpl8/Tmem135/Itgb3/Nfkbia/Osbpl11/Itgav	7
BP	GO:0019083	viral transcription	7/1076	48/23355	0.00609848	0.0371453	0.0271996	Nucks1/Ifitm3/Chd1/Trim14/Trim27/Taf11/Zfp639	7
BP	GO:1990542	mitochondrial transmembrane transport	10/1076	86/23355	0.00612743	0.0372787	0.0272973	Tomm20/Tomm40/Tomm7/Letm1/Slc25a1/Dnajc15/Timm50/Afg3l2/Hspd1/Romo1	10
BP	GO:0040013	negative regulation of locomotion	26/1076	332/23355	0.0061479	0.037301	0.0273136	Tgfb1/Strap/Stk24/Adipor1/Gpr18/Osbpl8/Clic4/Cd74/Lrch1/Sema6d/Fas/Evl/Rap2a/Tnf/Rgcc/Slc9a3r1/Zmynd8/Gsk3b/Sema4d/Gna13/Dpp4/Rac1/Adora2a/Pten/Stap1/Adipor2	26
BP	GO:1902905	positive regulation of supramolecular fiber organization	18/1076	203/23355	0.00615061	0.037301	0.0273136	Arf6/Cd47/S100a10/Wasl/Gmfg/Evl/Bin1/Baiap2/Rgcc/Rhoc/Iqgap2/Trim27/Dstn/Rac1/Slain2/Icam1/Map3k1/Arpc2	18
BP	GO:0050708	regulation of protein secretion	24/1076	299/23355	0.00615223	0.037301	0.0273136	Tgfb1/Arf6/Serp1/Dynll1/Madd/Anxa1/Golph3/Ptpn11/Glud1/Hif1a/Kcnn4/Dnajc1/Tnf/Gpr68/Rab11fip1/Tcirg1/Anxa5/Rac1/Adora2a/Pde3b/Wls/Camk2n1/Oxct1/Ndufaf2	24
BP	GO:0002711	positive regulation of T cell mediated immunity	9/1076	73/23355	0.00622205	0.0376812	0.027592	Hspa8/Zbtb1/Prkcz/Xcl1/Traf6/H2-Q6/Traf2/Il18r1/Hspd1	9
BP	GO:0071692	protein localization to extracellular region	30/1076	400/23355	0.00631205	0.0381753	0.0279538	Tgfb1/Arf6/Cyb5r4/Serp1/Dynll1/Madd/Anxa1/Golph3/Ptpn11/Glud1/Pafah1b1/Hif1a/Kcnn4/Dnajc1/Tnf/Dgat1/Gpr68/Rab11fip1/Tcirg1/Rab8b/Raf1/Anxa5/Rac1/Adora2a/Pde3b/Wls/Camk2n1/Oxct1/Ndufaf2/Plcg1	30
BP	GO:0090276	regulation of peptide hormone secretion	20/1076	235/23355	0.00631807	0.0381753	0.0279538	Serp1/Dynll1/Tnfsf11/Madd/Ptpn11/Glud1/Hif1a/Clcf1/Tnf/Gpr68/Tcirg1/Rab8b/Anxa5/Rac1/Pde3b/Chd7/Arhgef7/Camk2n1/Oxct1/Ndufaf2	20
BP	GO:0051225	spindle assembly	12/1076	114/23355	0.00632633	0.0381816	0.0279584	Senp6/Hspa1a/Tpr/Hspa1b/Lsm14a/Haus8/Wrap73/Csnk1d/Eml3/Chmp4b/Zfp207/Hnrnpu	12
BP	GO:0001773	myeloid dendritic cell activation	6/1076	37/23355	0.00644125	0.0388309	0.0284339	Tgfb1/Relb/Traf6/Slamf1/Klrk1/Tnfsf9	6
BP	GO:0002407	dendritic cell chemotaxis	4/1076	17/23355	0.00658881	0.0394509	0.0288878	Gpr183/C1qbp/Slamf1/Ccr7	4
BP	GO:0045064	T-helper 2 cell differentiation	4/1076	17/23355	0.00658881	0.0394509	0.0288878	Rara/Anxa1/Prkcz/Il4ra	4
BP	GO:0051014	actin filament severing	4/1076	17/23355	0.00658881	0.0394509	0.0288878	Fmnl1/Capg/Gmfg/Dstn	4
BP	GO:0090336	positive regulation of brown fat cell differentiation	4/1076	17/23355	0.00658881	0.0394509	0.0288878	Pim1/Metrnl/Mapk14/Hnrnpu	4
BP	GO:0098760	response to interleukin-7	4/1076	17/23355	0.00658881	0.0394509	0.0288878	Ybx1/Jak1/Rad23b/Hspd1	4
BP	GO:0098761	cellular response to interleukin-7	4/1076	17/23355	0.00658881	0.0394509	0.0288878	Ybx1/Jak1/Rad23b/Hspd1	4
BP	GO:2000117	negative regulation of cysteine-type endopeptidase activity	10/1076	87/23355	0.00664503	0.0397425	0.0291014	Pak2/Hspa1b/Akt2/Arrb2/Tnf/Cd44/Igbp1/Triap1/Adora2a/Cdkn2d	10
BP	GO:0050851	antigen receptor-mediated signaling pathway	24/1076	301/23355	0.00666559	0.0398205	0.0291585	Fyn/Lgals3/Zc3h12a/Kcnn4/Mapk1/Khdrbs1/Nfkbid/Rc3h1/Klhl6/Traf6/Gps2/Bcl10/Nfkbiz/Cd226/Stk11/Ccr7/Trbc2/Trbc1/Itk/Lcp2/Ubash3a/Stap1/Plcg1/Nfatc2	24
BP	GO:0070231	T cell apoptotic process	8/1076	61/23355	0.00667435	0.0398279	0.0291639	Il7r/Il2ra/Lgals3/Hif1a/Nfkbid/Fas/Bcl10/Pdcd7	8
BP	GO:0001906	cell killing	18/1076	205/23355	0.00679111	0.0402881	0.0295009	Rasgrp1/Gfer/Il7r/Hspa8/Lgals3/Il18rap/Ccl1/Arrb2/Xcl1/Rpl30/Stat5a/Klrc1/Cd226/H2-Q6/Crtam/Klrk1/Stap1/Romo1	18
BP	GO:0030183	B cell differentiation	15/1076	159/23355	0.00679919	0.0402881	0.0295009	Xbp1/Zfp36l2/Lfng/Gpr183/Cmtm7/Zbtb1/Clcf1/Yy1/Il2rg/Gps2/Stat5a/Sp3/Tcirg1/Zbtb7a/Inpp5d	15
BP	GO:0001885	endothelial cell development	9/1076	74/23355	0.0068015	0.0402881	0.0295009	Ctnnb1/Rtn4/Clic4/Tnf/Ppp1r16b/Rdx/Zdhhc21/Icam1/Ccm2	9
BP	GO:0014743	regulation of muscle hypertrophy	9/1076	74/23355	0.0068015	0.0402881	0.0295009	Tomm70a/Prkca/Lmna/Yy1/Camk2d/Gsk3b/Slc25a4/Errfi1/Foxo1	9
BP	GO:0099518	vesicle cytoskeletal trafficking	9/1076	74/23355	0.0068015	0.0402881	0.0295009	Rasgrp1/Wasl/Madd/Pafah1b1/Prkcz/Fbxw11/Ap3s1/Stk11/Ap3d1	9
BP	GO:0030593	neutrophil chemotaxis	11/1076	101/23355	0.00680476	0.0402881	0.0295009	Prkca/Lgals3/Jaml/Ccl1/Cd74/Xcl1/C1qbp/Camk1d/Dpp4/Ccr7/Rac1	11
BP	GO:2001237	negative regulation of extrinsic apoptotic signaling pathway	11/1076	101/23355	0.00680476	0.0402881	0.0295009	Fyn/Lmna/Lgals3/Psme3/Mcl1/Tnf/Rb1cc1/Gsk3b/Raf1/Itgav/Icam1	11
BP	GO:0045646	regulation of erythrocyte differentiation	7/1076	49/23355	0.0068384	0.0403519	0.0295476	Ets1/Klf13/Hif1a/Stat5a/Ldb1/Mapk14/Inpp5d	7
BP	GO:0050798	activated T cell proliferation	7/1076	49/23355	0.0068384	0.0403519	0.0295476	Fyn/Il2ra/Rc3h1/Stat5a/Slamf1/Crtam/Tnfsf9	7
BP	GO:1902041	regulation of extrinsic apoptotic signaling pathway via death domain receptors	7/1076	49/23355	0.0068384	0.0403519	0.0295476	Faf1/Madd/Lgals3/Gsk3b/Raf1/Icam1/Pten	7
BP	GO:0051495	positive regulation of cytoskeleton organization	19/1076	221/23355	0.00688415	0.0405315	0.0296791	Arf6/Cd47/S100a10/Wasl/Gmfg/Evl/Bin1/Baiap2/Rgcc/Rhoc/Iqgap2/Trim27/Dstn/Rac1/Slain2/Icam1/Map3k1/Arpc2/Stap1	19
BP	GO:2001020	regulation of response to DNA damage stimulus	19/1076	221/23355	0.00688415	0.0405315	0.0296791	Wrnip1/Cd74/Mcl1/Parg/Trim28/Dek/Cd44/Prkcd/Nudt16/Triap1/Smchd1/Nsmce4a/Cdkn2d/Ddx5/Kmt5c/Sirt7/Setd2/Pttg1ip/Wdr48	19
BP	GO:0000469	cleavage involved in rRNA processing	5/1076	27/23355	0.00712216	0.0416088	0.030468	Rps21/Nop9/Nob1/Eri1/Utp23	5
BP	GO:0010742	macrophage derived foam cell differentiation	5/1076	27/23355	0.00712216	0.0416088	0.030468	Csf1/Itgb3/Nfkbia/Itgav/Hbp1	5
BP	GO:0010955	negative regulation of protein processing	5/1076	27/23355	0.00712216	0.0416088	0.030468	Ctla2a/Il1r2/Serpine2/Ctsz/Tmem59	5
BP	GO:0032928	regulation of superoxide anion generation	5/1076	27/23355	0.00712216	0.0416088	0.030468	Tgfb1/Prkcd/Gnai2/Hvcn1/Cyba	5
BP	GO:0048261	negative regulation of receptor-mediated endocytosis	5/1076	27/23355	0.00712216	0.0416088	0.030468	Unc119/Itgb3/Ubqln2/Itgav/Ankrd13a	5
BP	GO:0051443	positive regulation of ubiquitin-protein transferase activity	5/1076	27/23355	0.00712216	0.0416088	0.030468	Ube2s/Dcun1d5/Fzr1/Stub1/Pten	5
BP	GO:1903318	negative regulation of protein maturation	5/1076	27/23355	0.00712216	0.0416088	0.030468	Ctla2a/Il1r2/Serpine2/Ctsz/Tmem59	5
BP	GO:0006869	lipid transport	32/1076	438/23355	0.00714856	0.041717	0.0305472	Itgb1/Esyt1/Lrrc8c/Gramd1a/Tnfsf11/Anxa1/Ptpn11/Tmem30a/Nus1/Osbpl8/Kcnn4/Akt2/Lrp10/Gltp/Itgb3/Tnf/Dgat1/Gps2/Pnpla8/Nfkbia/Lrrc8d/Pitpna/Osbpl11/Prkcd/Selenom/Itgav/Hbp1/Triap1/Adora2a/Scarb2/Gm2a/Vps4a	32
BP	GO:0001909	leukocyte mediated cytotoxicity	14/1076	145/23355	0.00717835	0.0417987	0.030607	Rasgrp1/Gfer/Il7r/Hspa8/Il18rap/Arrb2/Xcl1/Stat5a/Klrc1/Cd226/H2-Q6/Crtam/Klrk1/Stap1	14
BP	GO:0016571	histone methylation	14/1076	145/23355	0.00717835	0.0417987	0.030607	Xbp1/Ash2l/Rtf1/Wdr5/Ctnnb1/Lmna/Nsd3/Phf1/Wdr82/Eed/Kmt5c/Sirt7/Setd2/Setd3	14
BP	GO:1901992	positive regulation of mitotic cell cycle phase transition	10/1076	88/23355	0.0071959	0.0418549	0.0306481	Tgfb1/Ccnd3/Cdc16/Anxa1/Dbf4/Camk2d/Rgcc/Mepce/Rdx/Cdc25a	10
BP	GO:1904062	regulation of cation transmembrane transport	28/1076	370/23355	0.00723645	0.0420445	0.030787	Tgfb1/Atp1b3/Fkbp1a/Itgb1/Fyn/Mink1/Diaph1/Vamp2/Rrad/Itgb3/Bin1/Camk2d/Tspan13/Xcl1/Slc9a3r1/Stk39/Klhl24/Ppp2ca/Tcirg1/Slc25a4/Ahnak/Ubqln1/Cxcr3/Chd7/Pdpk1/Pten/Plcg1/Cyba	28
BP	GO:0032755	positive regulation of interleukin-6 production	11/1076	102/23355	0.0073188	0.0424446	0.03108	Xbp1/Ptpn11/Il17ra/Il16/Cd74/Tnf/Traf6/Mbp/Tnfsf9/Hspd1/Cyba	11
BP	GO:1900087	positive regulation of G1/S transition of mitotic cell cycle	6/1076	38/23355	0.00735711	0.0424446	0.03108	Ccnd3/Anxa1/Dbf4/Rgcc/Mepce/Rdx	6
BP	GO:1905508	protein localization to microtubule organizing center	6/1076	38/23355	0.00735711	0.0424446	0.03108	Cep83/Golgb1/Gsk3b/Wrap73/Cep350/Csnk1d	6
BP	GO:2000249	regulation of actin cytoskeleton reorganization	6/1076	38/23355	0.00735711	0.0424446	0.03108	Tgfb1/Gmfg/Baiap2/Iqgap2/Arpc2/Stap1	6
BP	GO:0010658	striated muscle cell apoptotic process	8/1076	62/23355	0.00736144	0.0424446	0.03108	Mff/Hspa8/Capn2/Camk2d/Slc25a4/Bag3/Pdpk1/Pten	8
BP	GO:0032720	negative regulation of tumor necrosis factor production	8/1076	62/23355	0.00736144	0.0424446	0.03108	Rara/Gpr18/Zc3h12a/Arrb2/Cactin/Slamf1/Trim27/Errfi1	8
BP	GO:1903078	positive regulation of protein localization to plasma membrane	8/1076	62/23355	0.00736144	0.0424446	0.03108	Arf6/Itgb1/Sqstm1/Lgals3/Tnf/Sptbn1/Rhog/Pdpk1	8
BP	GO:0060402	calcium ion transport into cytosol	15/1076	161/23355	0.00760444	0.0437979	0.032071	Tgfb1/Fkbp1a/Fyn/Diaph1/Letm1/Itpr3/Itgb3/Camk2d/Xcl1/Itgav/Cxcr3/Chd7/Pdpk1/Plcg1/Cyba	15
BP	GO:0035196	production of miRNAs involved in gene silencing by miRNA	7/1076	50/23355	0.00764289	0.0439716	0.0321981	Tgfb1/Zc3h12a/Snip1/Tnf/Srrt/Map2k2/Ddx5	7
BP	GO:0002262	myeloid cell homeostasis	17/1076	192/23355	0.00772194	0.0443781	0.0324958	Ets1/Klf13/Anxa1/Uba5/Hif1a/Hcls1/Cd44/Stat5a/Sp3/Zbtb7a/Rps14/Ccr2/Ldb1/Mapk14/Cdk5rap3/Ufl1/Inpp5d	17
BP	GO:0034968	histone lysine methylation	12/1076	117/23355	0.00774982	0.04449	0.0325777	Ash2l/Rtf1/Wdr5/Ctnnb1/Lmna/Nsd3/Phf1/Wdr82/Eed/Kmt5c/Setd2/Setd3	12
BP	GO:0097581	lamellipodium organization	10/1076	89/23355	0.00778142	0.0446231	0.0326751	Itgb1/Hsp90aa1/Golph3/Ablim1/Akirin1/Spata13/Cd44/Rac1/Arhgef7/Arpc2	10
BP	GO:0003300	cardiac muscle hypertrophy	11/1076	103/23355	0.00786262	0.0449912	0.0329447	Tomm70a/Prkca/Lmna/Yy1/Nfatc3/Camk2d/Gsk3b/Slc25a4/Errfi1/Foxo1/Akap13	11
BP	GO:0014066	regulation of phosphatidylinositol 3-kinase signaling	11/1076	103/23355	0.00786262	0.0449912	0.0329447	Rasgrp1/Rara/Fyn/Hcst/Hcls1/Tnf/Slc9a3r1/Serpine2/Ppp1r16b/Sema4d/Cbl	11
BP	GO:0060828	regulation of canonical Wnt signaling pathway	20/1076	240/23355	0.00791125	0.0452206	0.0331127	Tgfb1/Ppm1a/Ccny/Slc9a3r1/Gsk3b/Tbl1xr1/Csnk1a1/Stk11/Nfkb1/Tbl1x/Dkkl1/Ubac2/Csnk1d/Wls/Foxo1/Mapk14/Otulin/Ift20/Gid8/Usp34	20
BP	GO:0010508	positive regulation of autophagy	13/1076	132/23355	0.00798583	0.0455976	0.0333888	Xbp1/Hif1a/Zc3h12a/Wac/Gsk3b/Trim14/Trim27/Mtdh/Stk11/Tmem59/Bag3/Foxo1/Ufl1	13
BP	GO:0009755	hormone-mediated signaling pathway	15/1076	162/23355	0.00803465	0.0458269	0.0335567	Rara/Dnaja1/Fkbp4/Adipor1/Rwdd1/Ptpn11/Uba5/Ncoa2/Zbtb7a/Ddx5/Ufl1/Trip4/Safb/Akap13/Adipor2	15
BP	GO:0051056	regulation of small GTPase mediated signal transduction	22/1076	273/23355	0.00809806	0.046103	0.0337589	Arf6/Cyth2/Rasgrp1/Itgb1/Csf1/Madd/Arhgap26/Rtn4/Gpr18/Rasa2/Camk2d/Spata13/Dennd4c/Arhgef1/Cyth1/Rasal3/Psd4/Arhgef7/Arhgef3/Cbl/Akap13/Cdc42se1	22
BP	GO:1903556	negative regulation of tumor necrosis factor superfamily cytokine production	8/1076	63/23355	0.00810048	0.046103	0.0337589	Rara/Gpr18/Zc3h12a/Arrb2/Cactin/Slamf1/Trim27/Errfi1	8
BP	GO:0061158	3'-UTR-mediated mRNA destabilization	4/1076	18/23355	0.00816681	0.0463311	0.0339259	Zfp36l2/Zc3h12a/Rc3h1/Zc3h12d	4
BP	GO:0140131	positive regulation of lymphocyte chemotaxis	4/1076	18/23355	0.00816681	0.0463311	0.0339259	Xcl1/Stk39/Ccr7/Ccr2	4
BP	GO:1905209	positive regulation of cardiocyte differentiation	4/1076	18/23355	0.00816681	0.0463311	0.0339259	Tgfb1/Arrb2/Gsk3b/Kat2a	4
BP	GO:0071216	cellular response to biotic stimulus	25/1076	323/23355	0.00820805	0.0465152	0.0340607	Tgfb1/Xbp1/Rara/Plaa/Pdcd4/Txnip/Prkca/Zc3h12a/Mapk1/Gch1/Tnf/Eif2ak3/Traf6/Cd6/Nfkbia/Bcl10/Gsk3b/Cactin/Mtdh/Nfkb1/Klrk1/Mapk14/Cd80/Stap1/Irf3	25
BP	GO:0007052	mitotic spindle organization	12/1076	118/23355	0.00827632	0.0468519	0.0343072	Hspa1a/Tpr/Rae1/Ralbp1/Hspa1b/Spast/Lsm14a/Wrap73/Eml3/Chmp4b/Zfp207/Hnrnpu	12
BP	GO:0061099	negative regulation of protein tyrosine kinase activity	5/1076	28/23355	0.00834779	0.0470426	0.0344469	Mvp/Tsg101/Zgpat/Errfi1/Cbl	5
BP	GO:0090077	foam cell differentiation	5/1076	28/23355	0.00834779	0.0470426	0.0344469	Csf1/Itgb3/Nfkbia/Itgav/Hbp1	5
BP	GO:1900745	positive regulation of p38MAPK cascade	5/1076	28/23355	0.00834779	0.0470426	0.0344469	Mink1/Zc3h12a/Gadd45b/Xdh/Rell1	5
BP	GO:0002218	activation of innate immune response	6/1076	39/23355	0.00836333	0.0470426	0.0344469	Hsp90aa1/Tomm70a/Sfpq/Aim2/Klrk1/Pspc1	6
BP	GO:0007257	activation of JUN kinase activity	6/1076	39/23355	0.00836333	0.0470426	0.0344469	Ern1/Tnfsf11/Ptpn1/Ccr7/Map3k11/Map3k1	6
BP	GO:2000403	positive regulation of lymphocyte migration	6/1076	39/23355	0.00836333	0.0470426	0.0344469	Itgb3/Xcl1/Stk39/Cd99l2/Ccr7/Ccr2	6
BP	GO:0051341	regulation of oxidoreductase activity	10/1076	90/23355	0.00840297	0.0472154	0.0345734	Rfk/Nus1/Gch1/Fdx1/Tnf/Gsk3b/Nfkb1/Gnai2/Gzma/Cyba	10
BP	GO:0006368	transcription elongation from RNA polymerase II promoter	7/1076	51/23355	0.00851515	0.047795	0.0349978	Rtf1/Ctnnb1/Supt4a/Ldb1/Setd2/Eloa/Hnrnpu	7
BP	GO:0016575	histone deacetylation	9/1076	77/23355	0.00878962	0.0491791	0.0360113	Tgfb1/Sfpq/Hopx/Tbl1xr1/Mier1/Smarcad1/Tbl1x/Morf4l2/Sirt7	9
BP	GO:0034109	homotypic cell-cell adhesion	9/1076	77/23355	0.00878962	0.0491791	0.0360113	Prkca/Tnfsf11/Jak1/Itgb3/Serpine2/Rdx/Prkcd/Pip5k1c/Cd99l2	9
BP	GO:0043507	positive regulation of JUN kinase activity	9/1076	77/23355	0.00878962	0.0491791	0.0360113	Ern1/Tnfsf11/Tnf/Traf6/Ptpn1/Ccr7/Map3k11/Traf2/Map3k1	9
BP	GO:0006612	protein targeting to membrane	12/1076	119/23355	0.00883036	0.0493028	0.0361019	Tram1/Fyn/Sec61g/Akt2/Sec62/Vps37a/Rab8b/Zdhhc21/Zdhhc18/Arpc2/Chmp4b/Pex19	12
BP	GO:0019882	antigen processing and presentation	12/1076	119/23355	0.00883036	0.0493028	0.0361019	Relb/Cd74/Rab6a/Bag6/Traf6/Rab8b/H2-Q6/Ccr7/Icam1/H2-DMa/Ap3d1/Ide	12
BP	GO:0070059	intrinsic apoptotic signaling pathway in response to endoplasmic reticulum stress	8/1076	64/23355	0.00889377	0.0496046	0.0363228	Xbp1/Grina/Ern1/Eif2ak3/Bag6/Gsk3b/Ptpn1/Atp2a3	8
BP	GO:0019216	regulation of lipid metabolic process	27/1076	359/23355	0.00891226	0.0496323	0.0363431	Tgfb1/Rora/Adipor1/Anxa1/Capn2/Mboat7/Akt2/Cd74/Tnf/Dgat1/Eif2ak3/Gps2/Atp1a1/Wdtc1/Stat5a/Tbl1xr1/Ddx20/Dnajc15/Prkcd/Stub1/Ccnc/Stk11/Rac1/Nfkb1/Dkkl1/Pde3b/Acadl	27
BP	GO:0007015	actin filament organization	32/1076	445/23355	0.0089175	0.0496323	0.0363431	Zyx/Pak2/Arf6/Cd47/S100a10/Capg/Tmsb10/Wasl/Gmfg/Diaph1/Evl/Bin1/Baiap2/Hcls1/Rgcc/Rhoc/Specc1l/Triobp/Iqgap2/Rdx/Sptbn1/Ssh2/Prkcd/Trim27/Dstn/Rac1/Rhog/Ttc17/Icam1/Map3k1/Arpc2/Pdlim1	32
CC	GO:0044391	ribosomal subunit	29/1090	198/23177	5.5306e-08	3.41238e-05	2.48004e-05	Rps29/Rpl38/Rps21/Rps28/Rps27/Mrps24/Uba52/Rpl37a/Rpl37/Rpl39/Rpl36/Mpv17l2/Rpl34/Mrps26/Malsu1/Mrpl3/Mrps30/Rpl30/Mrpl24/Rplp2/Rpl6/Rpl35a/Mrps34/Rpl22/Rpl35/Rpl36a/Rps14/Mrps6/Mrps25	29
CC	GO:0005840	ribosome	31/1090	231/23177	1.49418e-07	4.60956e-05	3.35012e-05	Rps29/Rpl38/Rps21/Rps28/Rps27/Mrps24/Uba52/Rpl37a/Rpl37/Rpl39/Rpl36/Mpv17l2/Rpl41/Rpl34/Mrps26/Malsu1/Mrpl3/Mrps30/Rpl30/Mrpl24/Rplp2/Rpl6/Rpl35a/Mrps34/Rpl22/Rpl35/Rpl36a/Rps14/Mrps6/Mrps25/Hspa14	31
CC	GO:0031300	intrinsic component of organelle membrane	43/1090	408/23177	7.25814e-07	0.000129533	9.41416e-05	Tomm20/Ndfip1/H13/Mff/Xbp1/Tram1/Lfng/Ern1/Esyt1/Rhot1/Rrbp1/Tomm40/Gramd1a/Sys1/Tomm70a/Derl1/Saraf/Stx6/Chchd10/Abhd17a/Rtn4/Unc50/Vamp2/Hacd2/Itpr3/Sec62/Pet100/Dpm3/Bet1l/Tex261/H2-Q6/Edem1/Cox18/Emc8/Vopp1/Afg3l2/Sco2/Wls/Rab14/Rab2a/Rce1/Vamp4/Cox11	43
CC	GO:0022626	cytosolic ribosome	19/1090	112/23177	1.12172e-06	0.000129533	9.41416e-05	Rps29/Rpl38/Rps21/Rps28/Rps27/Uba52/Rpl37a/Rpl37/Rpl39/Rpl36/Rpl34/Rpl30/Rplp2/Rpl6/Rpl35a/Rpl22/Rpl35/Rpl36a/Rps14	19
CC	GO:0098798	mitochondrial protein-containing complex	32/1090	266/23177	1.14016e-06	0.000129533	9.41416e-05	Tomm20/Uqcrfs1/Mrps24/Cox5a/Mpv17l2/Cox7c/Mtx2/Cyc1/Tomm40/Tomm7/Tomm70a/Ndufa3/Atp5md/Chchd10/Mrps26/Malsu1/Atp5mpl/Mrpl3/Ndufa1/Atp5k/Mrps30/Mrpl24/Polg2/Dnajc15/Sdhd/Timm50/Mrps34/Atp5e/Afg3l2/Mrps6/Mrps25/Romo1	32
CC	GO:0022625	cytosolic large ribosomal subunit	14/1090	64/23177	1.25964e-06	0.000129533	9.41416e-05	Rpl38/Uba52/Rpl37a/Rpl37/Rpl39/Rpl36/Rpl34/Rpl30/Rplp2/Rpl6/Rpl35a/Rpl22/Rpl35/Rpl36a	14
CC	GO:0005635	nuclear envelope	42/1090	415/23177	2.77959e-06	0.000220579	0.000160312	Dusp2/Ybx1/Tpr/Rae1/Kpna4/Ern1/Akr7a5/Faf1/Dnajc2/Otulinl/Spast/Ctnnb1/Lmna/Zbtb1/Rtn4/Pafah1b1/Prkcz/Osbpl8/Unc50/Utp18/Itpr3/Bin1/Gch1/Fbxw11/Akirin1/Nudt9/Fzr1/Cst3/Rb1cc1/Gmcl1/Bicd2/Cacybp/Trim27/Mgst3/Nup153/Tor3a/Vapa/Tmem109/Nup50/Pom121/Smox/Chmp4b	42
CC	GO:0031301	integral component of organelle membrane	39/1090	373/23177	2.86002e-06	0.000220579	0.000160312	Tomm20/Ndfip1/H13/Mff/Xbp1/Tram1/Lfng/Ern1/Esyt1/Rhot1/Rrbp1/Tomm40/Sys1/Tomm70a/Derl1/Saraf/Stx6/Chchd10/Rtn4/Unc50/Vamp2/Hacd2/Itpr3/Sec62/Pet100/Dpm3/Bet1l/Tex261/H2-Q6/Edem1/Cox18/Emc8/Vopp1/Afg3l2/Sco2/Wls/Rce1/Vamp4/Cox11	39
CC	GO:0005681	spliceosomal complex	26/1090	202/23177	3.25094e-06	0.00022287	0.000161976	Srrm2/Ybx1/Dhx16/Hspa8/Lgals3/Lsm2/Crnkl1/Snip1/Usp39/Wac/Mfap1b/Cwc25/Cactin/Rbm5/Snrpg/Dhx15/Bud31/Aqr/Pdcd7/Raly/Ddx5/Tfip11/Hnrnpu/Cwc22/Cwc15/Zrsr2	26
CC	GO:0000151	ubiquitin ligase complex	32/1090	286/23177	5.4208e-06	0.00033091	0.000240497	Ube2s/Ube2d2a/Fbxo9/Cdc16/Derl1/Spsb3/Kctd17/Atg3/Fbxl6/Fbxw11/Dcun1d5/Fzr1/Klhl24/Ring1/Ube2j2/Wdtc1/Gid4/Cacybp/Ubr2/Klhl9/Stub1/Ccnc/Med20/Trpc4ap/Med11/Traf2/Otulin/Rchy1/Gid8/Cand1/Zyg11b/Fbxw5	32
CC	GO:0015934	large ribosomal subunit	19/1090	125/23177	6.05517e-06	0.00033091	0.000240497	Rpl38/Uba52/Rpl37a/Rpl37/Rpl39/Rpl36/Mpv17l2/Rpl34/Malsu1/Mrpl3/Mrps30/Rpl30/Mrpl24/Rplp2/Rpl6/Rpl35a/Rpl22/Rpl35/Rpl36a	19
CC	GO:0070062	extracellular exosome	16/1090	93/23177	6.43584e-06	0.00033091	0.000240497	Ybx1/Cd47/Plaa/Pdcd6ip/Hspa8/Hspa4/Anxa1/Gars/Snx18/Nsun2/Bag6/Tsg101/Ahnak/Icam1/Hspd1/Ide	16
CC	GO:0016607	nuclear speck	35/1090	331/23177	7.11678e-06	0.000337773	0.000245486	Hspa1a/Srsf11/Fam76b/Rp9/Abhd17a/Rfxap/Lmna/Il16/Hif1a/Ylpm1/Pcbp1/Ppp1r16b/Cnot7/Fnbp4/Nfkbiz/Cwc25/Cactin/Sde2/Csnk1a1/Raf1/Usp36/Timm50/Hbp1/Dhx15/Srsf6/Dusp11/Srsf4/Mapk14/Sirt7/Hipk1/Ppp4r3a/Tfip11/Hnrnpu/Cwc22/Cwc15	35
CC	GO:0098562	cytoplasmic side of membrane	24/1090	189/23177	9.67193e-06	0.000426256	0.000309793	Gnb2/H13/Snx5/Fyn/Esyt1/Gramd1a/Diablo/Snx18/Traf1/Gna15/Traf6/Rab21/Ptpn1/Gna13/Map2k2/Rac1/Gnai2/Cyth1/Rasal3/Errfi1/Traf2/Pten/Chmp4b/Gm2a	24
CC	GO:0005667	transcription regulator complex	44/1090	469/23177	1.14419e-05	0.000459524	0.000333971	Jund/Hnrnpab/Relb/Ets1/Atf1/Ctnnb1/Rfxap/Med25/Snf8/H1f0/Ywhab/Hif1a/Taf10/E2f4/Ascc3/Yy1/Nfatc3/Hcls1/Trim28/Chd3/Sfpq/Gps2/Sp3/Tbl1xr1/Ddx20/Mier1/Kat2a/Zbtb7a/Mxi1/Nrbf2/Mbd3/Rel/Tbl1x/Cbfb/Runx2/Snai3/Taf11/Ldb1/Ski/Smad7/Hnrnpu/Pdlim1/Trip4/Nfatc2	44
CC	GO:0005925	focal adhesion	22/1090	167/23177	1.24927e-05	0.000459524	0.000333971	Zyx/Itgb1/Itgb7/Rexo2/Capn2/Il16/Ptpra/Mapk1/Evl/Itgb3/Cpne3/Plec/Rdx/Lasp1/Tada1/Itgav/Map2k2/Arhgef7/Cbl/Arpc2/Anxa6/Cyba	22
CC	GO:0000323	lytic vacuole	44/1090	472/23177	1.34059e-05	0.000459524	0.000333971	Rnaset2a/Rnaset2b/Ctla2a/Ifitm3/Ccz1/Tmem192/Hspa8/Sqstm1/Anxa1/Ctsw/Capn2/Tmem9b/Cd74/Znrf2/Slc48a1/Cst3/Rb1cc1/Arl8b/Bcl10/Tmem165/Tcirg1/Hps4/Ctsz/Prkcd/Sidt1/Ncoa4/Napsa/Fnbp1/Mfsd1/Vps16/Tmem59/Tecpr1/Ostm1/H2-DMa/Ctla2b/Rnf13/Atp6v0d1/Rab14/Scarb2/Anxa6/Tmem106b/Gm2a/Wdr48/Vps4a	44
CC	GO:0005764	lysosome	44/1090	472/23177	1.34059e-05	0.000459524	0.000333971	Rnaset2a/Rnaset2b/Ctla2a/Ifitm3/Ccz1/Tmem192/Hspa8/Sqstm1/Anxa1/Ctsw/Capn2/Tmem9b/Cd74/Znrf2/Slc48a1/Cst3/Rb1cc1/Arl8b/Bcl10/Tmem165/Tcirg1/Hps4/Ctsz/Prkcd/Sidt1/Ncoa4/Napsa/Fnbp1/Mfsd1/Vps16/Tmem59/Tecpr1/Ostm1/H2-DMa/Ctla2b/Rnf13/Atp6v0d1/Rab14/Scarb2/Anxa6/Tmem106b/Gm2a/Wdr48/Vps4a	44
CC	GO:1903561	extracellular vesicle	16/1090	101/23177	1.89979e-05	0.000616931	0.000448371	Ybx1/Cd47/Plaa/Pdcd6ip/Hspa8/Hspa4/Anxa1/Gars/Snx18/Nsun2/Bag6/Tsg101/Ahnak/Icam1/Hspd1/Ide	16
CC	GO:0031965	nuclear membrane	27/1090	241/23177	2.79759e-05	0.000863057	0.000627249	Dusp2/Ybx1/Tpr/Kpna4/Ern1/Dnajc2/Spast/Ctnnb1/Lmna/Zbtb1/Osbpl8/Unc50/Utp18/Itpr3/Gch1/Akirin1/Nudt9/Fzr1/Cst3/Rb1cc1/Trim27/Nup153/Vapa/Tmem109/Nup50/Pom121/Smox	27
CC	GO:0030055	cell-substrate junction	22/1090	180/23177	4.06036e-05	0.00119297	0.000867025	Zyx/Itgb1/Itgb7/Rexo2/Capn2/Il16/Ptpra/Mapk1/Evl/Itgb3/Cpne3/Plec/Rdx/Lasp1/Tada1/Itgav/Map2k2/Arhgef7/Cbl/Arpc2/Anxa6/Cyba	22
CC	GO:0017053	transcription repressor complex	13/1090	76/23177	4.96434e-05	0.00139227	0.00101187	Relb/H1f0/Ywhab/Chd3/Gps2/Sp3/Tbl1xr1/Ddx20/Mier1/Zbtb7a/Mbd3/Tbl1x/Ski	13
CC	GO:0010008	endosome membrane	26/1090	236/23177	5.19976e-05	0.00139489	0.00101378	Arf6/Snx5/Abhd17a/Snf8/Snx3/Acap2/Ehd4/Rap2a/Slc48a1/Vps37a/Tmem165/Rab21/Pip5k1c/Tsg101/Rac1/Vps16/H2-DMa/Rnf13/Snx20/Ap3d1/Arhgap1/Vamp4/Chmp4b/Ndrg1/Anxa6/Vps4a	26
CC	GO:0030496	midbody	20/1090	158/23177	5.4425e-05	0.00139918	0.00101689	Arf6/Pdcd6ip/Capg/Arl2bp/Spast/Entr1/Il16/Clic4/Arl8b/Gnl3/Rdx/Klhl9/Gnai2/Eml3/Chmp4b/Hnrnpu/Safb/Eml4/Crmp1/Vps4a	20
CC	GO:0009898	cytoplasmic side of plasma membrane	21/1090	172/23177	6.11702e-05	0.00148126	0.00107654	Gnb2/Snx5/Fyn/Esyt1/Gramd1a/Diablo/Snx18/Traf1/Gna15/Traf6/Rab21/Gna13/Map2k2/Rac1/Gnai2/Cyth1/Errfi1/Traf2/Pten/Chmp4b/Gm2a	21
CC	GO:0043230	extracellular organelle	16/1090	111/23177	6.24193e-05	0.00148126	0.00107654	Ybx1/Cd47/Plaa/Pdcd6ip/Hspa8/Hspa4/Anxa1/Gars/Snx18/Nsun2/Bag6/Tsg101/Ahnak/Icam1/Hspd1/Ide	16
CC	GO:0031252	cell leading edge	36/1090	396/23177	0.000131424	0.00300327	0.00218271	Arf6/Cyth2/Itgb1/Bspry/Fam89b/Hsp90aa1/Wasl/Mtmr14/Ctnnb1/Diaph1/Pafah1b1/Prkcz/Ablim1/Akt2/Acap2/Evl/Myo10/Itgb3/Spata13/Cd44/Iqgap2/Rdx/Sptbn1/Itgav/Raph1/Dpp4/Rac1/Dpp9/Adora2a/Ldb1/Wls/Psd4/Arhgap1/Arhgef7/Arpc2/Plcg1	36
CC	GO:0098791	Golgi apparatus subcompartment	41/1090	482/23177	0.000197396	0.00434975	0.0031613	Ndfip1/Lfng/Trappc6b/B4galt1/Stk24/Gorasp2/Sys1/Wasl/Man1a2/Stx6/Golph3/Ext2/Unc50/Vamp2/Rab6a/Mgat2/Ap3s1/Dennd5a/Atp2c1/Tmem165/Bet1l/Rab21/Tex261/Gabarapl2/H2-Q6/Cltb/Rac1/Mgat1/Tmem59/Arl5b/Wls/Ggta1/Rab14/Rab2a/Ap3d1/Uso1/Vamp4/Hspd1/Acbd3/B3gat3/Golga5	41
CC	GO:0031227	intrinsic component of endoplasmic reticulum membrane	19/1090	162/23177	0.000228444	0.00470113	0.00341667	H13/Xbp1/Tram1/Ern1/Esyt1/Rrbp1/Gramd1a/Derl1/Saraf/Rtn4/Hacd2/Itpr3/Sec62/Dpm3/Tex261/H2-Q6/Edem1/Emc8/Rce1	19
CC	GO:0001726	ruffle	18/1090	149/23177	0.00022858	0.00470113	0.00341667	Arf6/Cyth2/Itgb1/Hsp90aa1/Mtmr14/Diaph1/Akt2/Acap2/Myo10/Itgb3/Spata13/Rdx/Itgav/Rac1/Psd4/Arhgap1/Arpc2/Plcg1	18
CC	GO:0005795	Golgi stack	13/1090	89/23177	0.000260022	0.00504059	0.00366338	B4galt1/Gorasp2/Golph3/Mgat2/Bet1l/Rab21/H2-Q6/Tmem59/Ggta1/Rab14/Uso1/Hspd1/Golga5	13
CC	GO:0005759	mitochondrial matrix	27/1090	275/23177	0.000261424	0.00504059	0.00366338	Mrps24/Mpv17l2/Pde12/Hspa1b/Lrrc59/Hspe1/Mrps26/Malsu1/H2-Ke6/Glud1/Mrpl3/Mcl1/Ak3/Lonp1/Fdx1/Mrps30/C1qbp/Mrpl24/Polg2/Dnajc15/Ptpn1/Mrps34/Acadl/Mrps6/Hspd1/Mrps25/Dimt1	27
CC	GO:0045121	membrane raft	34/1090	381/23177	0.000281783	0.0052685	0.00382902	Atp1b3/Hspa1a/S100a10/Itgb1/Fyn/Hspa8/Prkca/Ctnnb1/Ptpn11/Capn2/Prkcz/Kcnn4/Mapk1/Fas/Gpm6b/Tnf/Slc9a3r1/Usp48/Atp1a1/Orai1/Bcl10/Ppp2ca/Gsk3b/Cd48/Stat6/Slc25a4/Birc3/Gnai2/Ahnak/Icam1/Traf2/Lcp2/Cbl/Hspd1	34
CC	GO:0098857	membrane microdomain	34/1090	382/23177	0.000295719	0.00536078	0.00389609	Atp1b3/Hspa1a/S100a10/Itgb1/Fyn/Hspa8/Prkca/Ctnnb1/Ptpn11/Capn2/Prkcz/Kcnn4/Mapk1/Fas/Gpm6b/Tnf/Slc9a3r1/Usp48/Atp1a1/Orai1/Bcl10/Ppp2ca/Gsk3b/Cd48/Stat6/Slc25a4/Birc3/Gnai2/Ahnak/Icam1/Traf2/Lcp2/Cbl/Hspd1	34
CC	GO:0030904	retromer complex	6/1090	21/23177	0.000314818	0.00536078	0.00389609	Snx5/Entr1/Snx3/Dennd5a/Dennd4c/Trim27	6
CC	GO:0031528	microvillus membrane	6/1090	21/23177	0.000314818	0.00536078	0.00389609	Ctnnb1/Slc6a6/Itgb3/Slc9a3r1/Itgav/Slc26a2	6
CC	GO:0019898	extrinsic component of membrane	30/1090	323/23177	0.000321473	0.00536078	0.00389609	Gnb2/Cyth2/Tpr/S100a10/Snx5/Fyn/Esyt1/Gramd1a/Otulinl/Anxa1/Ctnnb1/Snx18/Zc3h12a/Pik3r5/Cish/Bin1/Aldh3a2/Gna15/Serpine2/Stk39/Rb1cc1/Rnf10/Nrbf2/Gna13/Rac1/Gnai2/Cyth1/Errfi1/Smad7/Eea1	30
CC	GO:0030176	integral component of endoplasmic reticulum membrane	18/1090	154/23177	0.000344477	0.00542211	0.00394066	H13/Xbp1/Tram1/Ern1/Esyt1/Rrbp1/Derl1/Saraf/Rtn4/Hacd2/Itpr3/Sec62/Dpm3/Tex261/H2-Q6/Edem1/Emc8/Rce1	18
CC	GO:0030684	preribosome	12/1090	80/23177	0.000345409	0.00542211	0.00394066	Fam207a/Riok3/Utp18/Imp3/Nop9/Noc2l/Zfp622/Nip7/Nob1/Nsa2/Wdr74/Utp23	12
CC	GO:0005743	mitochondrial inner membrane	38/1090	448/23177	0.000351514	0.00542211	0.00394066	Uqcrfs1/Cox5a/Mpv17l2/Cox7c/Cyc1/Tomm40/Ndufa3/Atp5md/Chchd10/Atp5mpl/Lgals3/Glud1/Herc2/Slc25a39/Ndufa1/Letm1/Atp5k/Aldh3a2/Fdx1/Slc25a1/Uqcr11/Pet100/Dnajc15/Ptpn1/Sdhd/Timm50/Slc25a4/Slc25a30/Atp5e/Cox18/Afg3l2/Sco2/Cpox/Hccs/Hspd1/Ak2/Cox11/Romo1	38
CC	GO:0000139	Golgi membrane	26/1090	266/23177	0.000360936	0.00543165	0.00394759	Ndfip1/Lfng/Stk24/Gorasp2/Sys1/Wasl/Man1a2/Stx6/Ext2/Unc50/Rab6a/Mgat2/Atp2c1/Tmem165/Bet1l/Rab21/Tex261/Gabarapl2/Rac1/Mgat1/Wls/Rab2a/Uso1/Acbd3/B3gat3/Golga5	26
CC	GO:0090575	RNA polymerase II transcription regulator complex	19/1090	169/23177	0.000392867	0.00577141	0.00419452	Jund/Hnrnpab/Atf1/Ctnnb1/Rfxap/Hif1a/Taf10/E2f4/Ascc3/Trim28/Sfpq/Kat2a/Mxi1/Cbfb/Taf11/Ldb1/Smad7/Hnrnpu/Trip4	19
CC	GO:0098800	inner mitochondrial membrane protein complex	16/1090	131/23177	0.00044084	0.00632554	0.00459725	Uqcrfs1/Cox5a/Cox7c/Cyc1/Ndufa3/Atp5md/Chchd10/Atp5mpl/Ndufa1/Atp5k/Dnajc15/Sdhd/Timm50/Atp5e/Afg3l2/Romo1	16
CC	GO:0098799	outer mitochondrial membrane protein complex	5/1090	15/23177	0.000460952	0.0064638	0.00469774	Tomm20/Mtx2/Tomm40/Tomm7/Tomm70a	5
CC	GO:0042788	polysomal ribosome	7/1090	31/23177	0.000486058	0.00666439	0.00484352	Rps29/Rpl38/Rps21/Rps28/Rpl39/Rpl30/Rpl6	7
CC	GO:1904949	ATPase complex	13/1090	96/23177	0.0005515	0.00739729	0.00537618	Atp1b3/Smarcd1/Tmem30a/Yy1/Chd3/Atp1a1/Smarcc1/Zbtb7a/Mbd3/Brd9/Smarca2/Pbrm1/Chrac1	13
CC	GO:0019866	organelle inner membrane	40/1090	492/23177	0.000581162	0.00762929	0.00554479	Uqcrfs1/Cox5a/Mpv17l2/Cox7c/Ern1/Cyc1/Tomm40/Ndufa3/Atp5md/Chchd10/Atp5mpl/Lgals3/Glud1/Herc2/Slc25a39/Unc50/Ndufa1/Letm1/Atp5k/Aldh3a2/Fdx1/Slc25a1/Uqcr11/Pet100/Dnajc15/Ptpn1/Sdhd/Timm50/Slc25a4/Slc25a30/Atp5e/Cox18/Afg3l2/Sco2/Cpox/Hccs/Hspd1/Ak2/Cox11/Romo1	40
CC	GO:0019897	extrinsic component of plasma membrane	20/1090	190/23177	0.00065762	0.00845316	0.00614356	Gnb2/Cyth2/S100a10/Snx5/Fyn/Esyt1/Gramd1a/Anxa1/Ctnnb1/Snx18/Gna15/Serpine2/Rnf10/Gna13/Rac1/Gnai2/Cyth1/Errfi1/Smad7/Eea1	20
CC	GO:0031985	Golgi cisterna	10/1090	64/23177	0.00076138	0.00958718	0.00696773	B4galt1/Gorasp2/Golph3/Bet1l/Rab21/H2-Q6/Tmem59/Ggta1/Hspd1/Golga5	10
CC	GO:0030877	beta-catenin destruction complex	4/1090	10/23177	0.000813297	0.0100361	0.00729399	Ctnnb1/Gsk3b/Cacybp/Csnk1a1	4
CC	GO:0005684	U2-type spliceosomal complex	12/1090	89/23177	0.000924493	0.0111846	0.00812867	Dhx16/Lsm2/Crnkl1/Snip1/Mfap1b/Cwc25/Snrpg/Dhx15/Aqr/Tfip11/Cwc22/Cwc15	12
CC	GO:0005902	microvillus	13/1090	102/23177	0.000986459	0.0117047	0.00850671	Tgfb1/Ctnnb1/Slc6a6/Clic4/Itgb3/Slc9a3r1/Cd44/Iqgap2/Rdx/Atp6v1e1/Itgav/Ift20/Slc26a2	13
CC	GO:0015935	small ribosomal subunit	11/1090	78/23177	0.00102323	0.011912	0.00865734	Rps29/Rps21/Rps28/Rps27/Mrps24/Uba52/Mrps26/Mrps34/Rps14/Mrps6/Mrps25	11
CC	GO:0005769	early endosome	26/1090	288/23177	0.0011811	0.0134951	0.00980795	Arf6/Ifitm1/Snx5/Derl1/Entr1/Stx6/Snx3/Mapk1/Ehd4/Tmem127/Rab21/Ptpn1/Tsg101/Map2k2/Rac1/Uhrf1bp1l/Vps16/Wls/Gga1/Atp6v0d1/Snx20/Rab14/Hspd1/Eea1/Vps4a/Nipa2	26
CC	GO:0032592	integral component of mitochondrial membrane	11/1090	80/23177	0.00126571	0.014199	0.0103195	Tomm20/Mff/Rhot1/Tomm40/Tomm70a/Chchd10/Pet100/Cox18/Afg3l2/Sco2/Cox11	11
CC	GO:0032587	ruffle membrane	10/1090	69/23177	0.00138331	0.0152411	0.0110769	Itgb1/Hsp90aa1/Diaph1/Akt2/Itgb3/Spata13/Itgav/Rac1/Psd4/Arpc2	10
CC	GO:0098573	intrinsic component of mitochondrial membrane	11/1090	82/23177	0.00155351	0.0168161	0.0122215	Tomm20/Mff/Rhot1/Tomm40/Tomm70a/Chchd10/Pet100/Cox18/Afg3l2/Sco2/Cox11	11
CC	GO:0071013	catalytic step 2 spliceosome	11/1090	83/23177	0.00171629	0.0182578	0.0132693	Lsm2/Crnkl1/Cactin/Snrpg/Aqr/Raly/Ddx5/Tfip11/Hnrnpu/Cwc22/Cwc15	11
CC	GO:0000138	Golgi trans cisterna	4/1090	12/23177	0.00177747	0.0185881	0.0135094	B4galt1/Bet1l/Tmem59/Golga5	4
CC	GO:0008287	protein serine/threonine phosphatase complex	8/1090	49/23177	0.0018884	0.0191007	0.0138819	Ppp2r2a/Ppp1cb/Ppp1cc/Wdr82/Ppp3r1/Ppp2ca/Ier5/Ppp4r3a	8
CC	GO:1903293	phosphatase complex	8/1090	49/23177	0.0018884	0.0191007	0.0138819	Ppp2r2a/Ppp1cb/Ppp1cc/Wdr82/Ppp3r1/Ppp2ca/Ier5/Ppp4r3a	8
CC	GO:0140534	endoplasmic reticulum protein-containing complex	15/1090	137/23177	0.00201287	0.0200313	0.0145583	H13/Ern1/Faf1/Derl1/Rp9/Sec61g/Ddost/Ext2/Tusc3/H2-Q6/Atp5e/Emc8/Traf2/Sec11a/Ganab	15
CC	GO:0098858	actin-based cell projection	21/1090	224/23177	0.00213181	0.0205826	0.014959	Tgfb1/Arf6/Itgb1/Ctnnb1/Slc6a6/Pafah1b1/Clic4/Myo10/Itgb3/Slc4a7/Slc9a3r1/Spata13/Cd44/Rhoc/Triobp/Iqgap2/Rdx/Atp6v1e1/Itgav/Ift20/Slc26a2	21
CC	GO:0070603	SWI/SNF superfamily-type complex	10/1090	73/23177	0.00213499	0.0205826	0.014959	Smarcd1/Yy1/Chd3/Smarcc1/Zbtb7a/Mbd3/Brd9/Smarca2/Pbrm1/Chrac1	10
CC	GO:0016592	mediator complex	7/1090	40/23177	0.0023847	0.0222934	0.0162023	Med25/Med16/Med9/Ccnc/Med20/Med11/Med29	7
CC	GO:0099522	region of cytosol	7/1090	40/23177	0.0023847	0.0222934	0.0162023	Hnrnpab/Hspa8/Dnajb1/Prkca/Baiap2/Prkcd/Pten	7
CC	GO:0030688	preribosome, small subunit precursor	4/1090	13/23177	0.00247245	0.0227687	0.0165478	Fam207a/Riok3/Nop9/Nob1	4
CC	GO:0043209	myelin sheath	20/1090	213/23177	0.00263577	0.0239157	0.0173814	Gnb2/Uqcrfs1/Uba52/Arf6/Cox5a/Itgb1/Pdcd6ip/Hspa8/Hsp90aa1/Rtn4/Prkcz/Itpr3/Atp1a1/Pitpna/Rdx/Mbp/Slc25a4/Pten/Hspd1/Ndrg1	20
CC	GO:0005938	cell cortex	26/1090	306/23177	0.00275498	0.0246351	0.0179042	Ndfip1/Arf6/Wasl/Ctnnb1/Exoc5/Pafah1b1/Prkcz/Osbpl8/Akt2/Hcls1/Rhoc/Triobp/Rdx/Sptbn1/Ctsz/Lasp1/Dstn/Cltb/Map2k2/Rac1/Rhog/Crip2/Traf2/Akap13/Cdc42se1/Inpp5d	26
CC	GO:0005874	microtubule	33/1090	420/23177	0.00290054	0.0255662	0.0185809	Hsph1/Hspa8/Serp1/Gramd3/Fkbp4/Dynll1/Spast/Dynll2/Sntb2/Pafah1b1/Klc1/Baiap2/Fbxw11/Map1s/Bcl10/Iqgap2/Gsk3b/Ncoa2/Igbp1/Tpgs2/Map2k2/Map3k11/Slain2/Dpp9/Haus8/Csnk1d/Eml3/Cdk5rap3/Zfp207/Hnrnpu/Ndrg1/Eml4/Rgs14	33
CC	GO:0030027	lamellipodium	17/1090	172/23177	0.00314969	0.0273713	0.0198928	Fam89b/Wasl/Ctnnb1/Ablim1/Evl/Myo10/Itgb3/Spata13/Cd44/Iqgap2/Rdx/Itgav/Dpp4/Rac1/Arhgef7/Arpc2/Plcg1	17
CC	GO:1990124	messenger ribonucleoprotein complex	4/1090	14/23177	0.00333358	0.0285669	0.0207617	Ybx1/Hspa8/Lsm14a/Pkp3	4
CC	GO:0090543	Flemming body	5/1090	23/23177	0.00377613	0.0315523	0.0229315	Arf6/Pdcd6ip/Capg/Il16/Vps4a	5
CC	GO:0005770	late endosome	20/1090	220/23177	0.00381479	0.0315523	0.0229315	Ccz1/Tmem192/Hspa8/Derl1/Snf8/Mapk1/Cd74/Cst3/Tcirg1/Tsg101/Map2k2/Vps16/Tmem59/H2-DMa/Rnf13/Rab14/Ankrd13a/Chmp4b/Anxa6/Vps4a	20
CC	GO:0031234	extrinsic component of cytoplasmic side of plasma membrane	12/1090	105/23177	0.00383537	0.0315523	0.0229315	Gnb2/Snx5/Fyn/Esyt1/Gramd1a/Snx18/Gna15/Gna13/Rac1/Gnai2/Cyth1/Errfi1	12
CC	GO:0031461	cullin-RING ubiquitin ligase complex	16/1090	163/23177	0.00438541	0.0356026	0.0258751	Ube2s/Fbxo9/Cdc16/Spsb3/Kctd17/Fbxl6/Fbxw11/Fzr1/Klhl24/Wdtc1/Cacybp/Klhl9/Trpc4ap/Cand1/Zyg11b/Fbxw5	16
CC	GO:0031307	integral component of mitochondrial outer membrane	5/1090	24/23177	0.00458777	0.0367618	0.0267176	Tomm20/Mff/Rhot1/Tomm40/Tomm70a	5
CC	GO:0014069	postsynaptic density	31/1090	400/23177	0.00465862	0.0368509	0.0267823	Rpl38/Pak2/Fyn/Hspa8/Dnajb1/Ctnnb1/Abhd17a/Dynll2/Rtn4/Prkcz/Prr7/Ablim1/Mapk1/Arrb2/Baiap2/Atp1a1/Rpl30/Ppp2ca/Gsk3b/Ncoa2/Rnf10/Sptbn1/Rpl6/Pip5k1c/Adora2a/Plekha5/Rps14/Camk2n1/Pdpk1/Chmp4b/Rgs14	31
CC	GO:0030135	coated vesicle	18/1090	194/23177	0.00475097	0.0371057	0.0269675	Spg21/Gopc/Snx18/Snx3/Vamp2/Tmed2/Rab8b/Ap2a2/Tex261/Cltb/Sec23b/Vps16/Sec24c/Rab14/Uso1/Hspd1/Plcg1/Golga5	18
CC	GO:0005819	spindle	26/1090	322/23177	0.00539406	0.0403395	0.0293178	Unc119/Tpr/Rae1/Capg/Dynll1/Cdc16/Diaph1/Pafah1b1/Dcun1d5/Map1s/Arl8b/E4f1/Tbl1xr1/Kat2a/Lsm14a/Tbl1x/Haus8/Wrap73/Csnk1d/Eml3/Mapk14/Hnrnpu/Mzt2/Eml4/Rgs14/Vps4a	26
CC	GO:0031970	organelle envelope lumen	11/1090	96/23177	0.00540448	0.0403395	0.0293178	Txnip/Arl2bp/Chchd10/Capn2/Diablo/Ak3/Cacybp/Chchd2/Triap1/Cpox/Ak2	11
CC	GO:0005758	mitochondrial intermembrane space	10/1090	83/23177	0.00548896	0.0403395	0.0293178	Txnip/Arl2bp/Chchd10/Capn2/Diablo/Ak3/Chchd2/Triap1/Cpox/Ak2	10
CC	GO:0030687	preribosome, large subunit precursor	5/1090	25/23177	0.00551611	0.0403395	0.0293178	Noc2l/Zfp622/Nip7/Nsa2/Wdr74	5
CC	GO:0031306	intrinsic component of mitochondrial outer membrane	5/1090	25/23177	0.00551611	0.0403395	0.0293178	Tomm20/Mff/Rhot1/Tomm40/Tomm70a	5
CC	GO:0032279	asymmetric synapse	31/1090	405/23177	0.0055637	0.0403395	0.0293178	Rpl38/Pak2/Fyn/Hspa8/Dnajb1/Ctnnb1/Abhd17a/Dynll2/Rtn4/Prkcz/Prr7/Ablim1/Mapk1/Arrb2/Baiap2/Atp1a1/Rpl30/Ppp2ca/Gsk3b/Ncoa2/Rnf10/Sptbn1/Rpl6/Pip5k1c/Adora2a/Plekha5/Rps14/Camk2n1/Pdpk1/Chmp4b/Rgs14	31
CC	GO:0034719	SMN-Sm protein complex	4/1090	16/23177	0.00562268	0.0403395	0.0293178	Strap/Gemin7/Ddx20/Snrpg	4
CC	GO:0035770	ribonucleoprotein granule	20/1090	230/23177	0.00623246	0.0442003	0.0321237	Ybx1/Hnrnpl/Sqstm1/Lsm2/Zc3h12a/Nsun2/Rc3h1/Pcbp1/Cnot7/Nfkbiz/Helz/Elavl1/Snrpg/Rpl6/Lsm14a/Rac1/Eif4e2/Dcp2/Hnrnpu/Zc3h12d	20
CC	GO:0005689	U12-type spliceosomal complex	5/1090	26/23177	0.00656947	0.0455434	0.0330999	Ybx1/Snrpg/Dhx15/Pdcd7/Zrsr2	5
CC	GO:0099524	postsynaptic cytosol	5/1090	26/23177	0.00656947	0.0455434	0.0330999	Hspa8/Dnajb1/Baiap2/Prkcd/Pten	5
CC	GO:0030139	endocytic vesicle	18/1090	201/23177	0.00682618	0.0467972	0.0340111	Zyx/Arf6/Fmnl1/Capg/Stx6/Snx3/Evl/Arrb2/Ehd4/Slamf1/Tcirg1/Rabep1/Rab8b/Ap2a2/Dpp4/Rab14/Scarb2/Vamp4	18
CC	GO:0016514	SWI/SNF complex	4/1090	17/23177	0.00708258	0.0480214	0.0349008	Smarcd1/Smarcc1/Brd9/Smarca2	4
CC	GO:0072686	mitotic spindle	15/1090	157/23177	0.00727263	0.048774	0.0354478	Tpr/Rae1/Capg/Dynll1/Cdc16/Diaph1/Tbl1xr1/Kat2a/Lsm14a/Tbl1x/Haus8/Wrap73/Eml3/Hnrnpu/Eml4	15
MF	GO:0003712	transcription coregulator activity	53/1047	466/22682	1.46589e-09	7.12045e-07	5.8212e-07	Hspa1a/Nucks1/Dnajb1/Sqstm1/Arl2bp/Ctnnb1/Mpnd/Tob1/Irf2bpl/Nab2/Med16/Trim28/Akirin1/C1qbp/Gps2/Zmynd8/Med9/Cnot7/Bcl10/Gmeb1/Ncoa2/Trim14/Tbl1xr1/Noc2l/Mier1/Kat2a/Sfr1/Trim27/Mtdh/Med20/Nrbf2/Tsg101/Tada1/Med11/Tbl1x/Cbfb/Med29/Taf11/Tdg/Ldb1/Cebpz/Raly/Ddx5/Ski/Sirt7/Hipk1/Lpin2/Smarca2/Hnrnpu/Pdlim1/Trip4/Ncoa7/Setd3	53
MF	GO:0044389	ubiquitin-like protein ligase binding	42/1047	324/22682	1.59831e-09	7.12045e-07	5.8212e-07	Uba52/H13/Xbp1/Hspa1a/Dnaja1/Txnip/Hspa8/Faf1/Sqstm1/Hsp90aa1/Hspa1b/Derl1/Rtn4/Herc2/Hif1a/Prr7/Jak1/Traf1/Arrb2/Trim28/Bag6/Traf6/Ube2j2/Nfkbia/Triobp/Bcl10/Ube2j1/Gsk3b/Cacybp/Usp25/Gabarapl2/Stub1/Tsg101/Cacul1/Traf2/Eif4e2/Foxo1/Ski/Cdk5rap3/Smad7/Hspd1/Trip4	42
MF	GO:0031625	ubiquitin protein ligase binding	39/1047	306/22682	9.8481e-09	2.92489e-06	2.39119e-06	Uba52/H13/Xbp1/Hspa1a/Dnaja1/Txnip/Hspa8/Faf1/Sqstm1/Hsp90aa1/Hspa1b/Derl1/Rtn4/Herc2/Hif1a/Jak1/Traf1/Arrb2/Trim28/Bag6/Traf6/Ube2j2/Nfkbia/Triobp/Bcl10/Ube2j1/Gsk3b/Cacybp/Usp25/Gabarapl2/Stub1/Tsg101/Cacul1/Traf2/Eif4e2/Foxo1/Ski/Smad7/Hspd1	39
MF	GO:0008047	enzyme activator activity	49/1047	470/22682	9.75023e-08	2.17186e-05	1.77557e-05	Pak2/Tgfb1/Atp1b3/Pim1/Tbc1d10a/Wrnip1/Plaa/Dnaja1/Dnajb1/Ralbp1/Pgam5/Rgs10/Arhgap26/Ddost/Cab39/Dbf4/Psme3/Rab6a/Acap2/Pdcd5/Git2/Rasa2/Arap2/Rgcc/Dnaja2/Bcl10/Iqgap2/Polg2/Dpm3/Rabep1/Dnajc15/Prkcd/Raf1/Stk11/Map2k2/Tagap/Taok1/Atp2a3/Arhgef1/Sec23b/Rasal3/Ahsa1/Psenen/Arhgap1/Pdpk1/Tbc1d9b/Gm2a/Rgs14/B3gat3	49
MF	GO:0003735	structural constituent of ribosome	24/1047	158/22682	2.7346e-07	4.87306e-05	3.98388e-05	Rps29/Rpl38/Rps21/Rps28/Rps27/Mrps24/Rpl37a/Rpl37/Rpl39/Rpl36/Rpl41/Mrpl3/Mrps30/Rpl30/Mrpl24/Rplp2/Rpl6/Rpl35a/Mrps34/Rpl22/Rpl35/Rps14/Mrps6/Mrps25	24
MF	GO:0019787	ubiquitin-like protein transferase activity	45/1047	434/22682	3.77923e-07	5.61216e-05	4.58812e-05	Ube2s/Peli1/Bspry/Ube2d2a/Mkrn1/Rnf166/Ube3b/Rnf115/Herc2/Atg3/Irf2bpl/Rnft1/Pja1/Ppp1r11/Trim28/Rc3h1/Fbxw11/Znrf2/Traf6/Ring1/Ube2j2/Ube2j1/Ube2z/Gid4/Ubr2/Trim14/Rnf10/Klhl9/Trim27/Stub1/Ccnc/Med20/Med11/Ube2d3/Rmnd5b/Birc3/Traf2/Rnf13/Uhrf2/Map3k1/Ufl1/Rchy1/Cbl/Ubr4/Trim26	45
MF	GO:0003729	mRNA binding	38/1047	344/22682	6.41271e-07	7.75747e-05	6.34198e-05	Srrm2/Rbm38/Zfp36l2/Ybx1/Hnrnpl/Tpr/Rara/Strap/Hsp90aa1/Auh/Zc3h12a/Khdrbs1/Snip1/Rc3h1/C1qbp/Pcbp1/Rpl30/Secisbp2l/Gnl3/Elavl1/Rbm5/Rpl6/Hnrnpll/Lsm14a/Nudt16/Scaf8/Mettl14/Rpl35/Srsf6/Rps14/Aqr/Srsf4/Ddx5/Rbms1/Upf3a/Hnrnpu/Utp23/Zc3h12d	38
MF	GO:0004842	ubiquitin-protein transferase activity	43/1047	415/22682	6.96518e-07	7.75747e-05	6.34198e-05	Ube2s/Peli1/Bspry/Ube2d2a/Mkrn1/Rnf166/Ube3b/Rnf115/Herc2/Irf2bpl/Rnft1/Pja1/Ppp1r11/Trim28/Rc3h1/Fbxw11/Znrf2/Traf6/Ring1/Ube2j2/Ube2j1/Ube2z/Gid4/Ubr2/Trim14/Rnf10/Klhl9/Trim27/Stub1/Ccnc/Med20/Med11/Ube2d3/Rmnd5b/Birc3/Traf2/Rnf13/Uhrf2/Map3k1/Rchy1/Cbl/Ubr4/Trim26	43
MF	GO:0051020	GTPase binding	35/1047	307/22682	8.44291e-07	7.91503e-05	6.47079e-05	Gnb2/Pak2/Mff/Ybx1/Fmnl1/Ralbp1/Hsp90aa1/Sike1/Exoc5/Diaph1/Lsm2/Acap2/Bin1/Rab11fip1/Dennd5a/Iqgap2/Bicd2/Tmem127/Hps4/Sptbn1/Raf1/Nup153/Rac1/Map3k11/Strip1/Errfi1/Gga1/Arhgap1/Arhgef7/Ift20/Ndrg1/Akap13/Cdc42se1/Vps4a/Golga5	35
MF	GO:0051787	misfolded protein binding	9/1047	25/22682	9.61403e-07	7.91503e-05	6.47079e-05	Hspa1a/Dnajc3/Hspa8/Hspa1b/Derl1/Bag6/Stub1/Edem1/Hspa14	9
MF	GO:0031072	heat shock protein binding	22/1047	146/22682	9.77164e-07	7.91503e-05	6.47079e-05	Hspa1a/Tpr/Fkbp1a/Ern1/Dnaja1/Hspa8/Faf1/Dnajb1/Dnajc2/Hspa1b/Fkbp4/Hif1a/Eif2ak3/Bag6/Nfkbia/Dnaja2/Stub1/St13/Nfkb1/Bag3/Ahsa1/Hspa14	22
MF	GO:0061659	ubiquitin-like protein ligase activity	35/1047	313/22682	1.3265e-06	9.84929e-05	8.05211e-05	Peli1/Bspry/Ube2d2a/Mkrn1/Rnf166/Ube3b/Rnf115/Herc2/Irf2bpl/Rnft1/Pja1/Ppp1r11/Rc3h1/Fbxw11/Znrf2/Traf6/Ring1/Gid4/Ubr2/Trim14/Rnf10/Trim27/Stub1/Ccnc/Med20/Med11/Ube2d3/Birc3/Rnf13/Uhrf2/Ufl1/Rchy1/Cbl/Ubr4/Trim26	35
MF	GO:0061630	ubiquitin protein ligase activity	34/1047	304/22682	1.86351e-06	0.000127722	0.000104417	Peli1/Bspry/Ube2d2a/Mkrn1/Rnf166/Ube3b/Rnf115/Herc2/Irf2bpl/Rnft1/Pja1/Ppp1r11/Rc3h1/Fbxw11/Znrf2/Traf6/Ring1/Gid4/Ubr2/Trim14/Rnf10/Trim27/Stub1/Ccnc/Med20/Med11/Ube2d3/Birc3/Rnf13/Uhrf2/Rchy1/Cbl/Ubr4/Trim26	34
MF	GO:0043014	alpha-tubulin binding	11/1047	42/22682	2.2028e-06	0.000140192	0.000114612	Hsph1/Fnta/B4galt1/Fyn/Spast/Arl4c/Dip2b/Arl8b/Taok1/Setd2/Eml4	11
MF	GO:0060589	nucleoside-triphosphatase regulator activity	44/1047	463/22682	5.16226e-06	0.000306638	0.000250687	Atp1b3/Cyth2/Eif5/Hsph1/Rasgrp1/Tbc1d10a/Ccz1/Dnaja1/Dnajb1/Ralbp1/Arl2bp/Pgam5/Rgs10/Madd/Sbf1/Arhgap26/Gopc/Rab6a/Acap2/Git2/Rasa2/Arap2/Spata13/Dennd5a/Dnaja2/Dennd4c/Iqgap2/Rabep1/Dnajc15/Hps4/Tagap/Arhgef1/Sec23b/Cyth1/Rasal3/Bag3/Ahsa1/Psd4/Arhgap1/Arhgef7/Arhgef3/Akap13/Tbc1d9b/Rgs14	44
MF	GO:0002020	protease binding	21/1047	152/22682	7.00536e-06	0.000390111	0.000318928	Xbp1/Hspa1a/Itgb1/Derl1/Riok3/Fas/Itgb3/Bin1/Tnf/Bag6/Cst3/Bcl10/Serpinb6a/Panx1/Gsk3b/Mbp/Itgav/Dpp4/Spata2/Pten/Trip4	21
MF	GO:0004674	protein serine/threonine kinase activity	42/1047	440/22682	7.54249e-06	0.000395315	0.000323183	Pak2/Pim1/Ern1/Ccnd3/Mink1/Mapkapk3/Stk24/Map3k8/Prkca/Mark3/Riok3/Pkmyt1/Nek7/Dbf4/Stk32c/Prkcz/Mapk1/Mast3/Akt2/Map2k3/Camk2d/Stk39/Eif2ak3/Cpne3/Stk10/Gsk3b/Camk1d/Prkcd/Csnk1a1/Raf1/Stk11/Map2k2/Taok1/Map3k11/Nek9/Csnk1d/Mapk14/Hipk1/Map3k1/Pdpk1/Akap13/Rps6ka4	42
MF	GO:0047485	protein N-terminus binding	19/1047	130/22682	8.31193e-06	0.000411441	0.000336366	Rps21/Tgfb1/Arf6/Hspa1a/Exoc5/Snf8/Mau2/Rab6a/Ppp1cc/Slc9a3r1/Traf6/Zmynd8/Plec/Hypk/Smarcc1/Tbl1xr1/Taf11/Ywhaq/Pex19	19
MF	GO:0003713	transcription coactivator activity	28/1047	245/22682	9.81955e-06	0.000439072	0.000358956	Nucks1/Arl2bp/Ctnnb1/Mpnd/Med16/Trim28/Gps2/Bcl10/Gmeb1/Ncoa2/Trim14/Kat2a/Sfr1/Trim27/Mtdh/Med20/Nrbf2/Tsg101/Tada1/Cbfb/Taf11/Cebpz/Lpin2/Smarca2/Pdlim1/Trip4/Ncoa7/Setd3	28
MF	GO:0051059	NF-kappaB binding	9/1047	32/22682	9.85572e-06	0.000439072	0.000358956	Hspa1a/Faf1/Nfkbid/Nfkbia/Bcl10/Gsk3b/Mtdh/Cdk5rap3/Commd6	9
MF	GO:0051087	chaperone binding	16/1047	101/22682	1.50897e-05	0.000640233	0.000523411	Dnajc3/Dnaja1/Hspa8/Dnajb1/Hspe1/Dnajc1/Bin1/Atp1a1/Dnaja2/Stub1/St13/Bag3/Cdc25a/Ahsa1/Scarb2/Hspd1	16
MF	GO:0019902	phosphatase binding	26/1047	225/22682	1.65845e-05	0.000671672	0.000549113	Ppp2r2a/Hsp90aa1/Ctnnb1/Lmna/Lgals3/Snx3/Kcnn4/Jak1/Mapk1/Ppp1cc/Ppp1r11/Mvp/Slc9a3r1/Eif2ak3/Ppp1r16b/Ppp3r1/Ppp2ca/Igbp1/Kat2a/Ptpn1/Stat6/Trpc4ap/Traf2/Foxo1/Mapk14/Nfatc2	26
MF	GO:0031267	small GTPase binding	29/1047	270/22682	2.24921e-05	0.000871326	0.000712337	Pak2/Fmnl1/Ralbp1/Sike1/Exoc5/Diaph1/Lsm2/Acap2/Rab11fip1/Dennd5a/Iqgap2/Bicd2/Tmem127/Hps4/Raf1/Nup153/Rac1/Map3k11/Strip1/Errfi1/Gga1/Arhgap1/Arhgef7/Ift20/Ndrg1/Akap13/Cdc42se1/Vps4a/Golga5	29
MF	GO:1990782	protein tyrosine kinase binding	16/1047	105/22682	2.48571e-05	0.00092282	0.000754435	Fnta/Zpr1/Itgb1/Hsp90aa1/Ptpn11/Tob1/Prr7/Khdrbs1/Cpne3/Dok2/Ptpn1/Anxa5/Pten/Cbl/Stap1/Plcg1	16
MF	GO:0032182	ubiquitin-like protein binding	15/1047	95/22682	2.87903e-05	0.00102609	0.000838858	Rae1/Plaa/Faf1/Sqstm1/Herc2/Rnft1/Rad23b/Dcun1d5/Usp25/Ubxn11/Tsg101/Ubxn2a/Tdg/Uspl1/Wdr48	15
MF	GO:0019207	kinase regulator activity	24/1047	207/22682	3.27336e-05	0.00112176	0.000917071	Pak2/Tgfb1/Pim1/Dnajc3/Ccnl2/Rara/Ccnd3/Cab39/Dbf4/Ccng2/Ywhab/Pik3r5/Cish/Ccny/Rgcc/Bcl10/Ccna2/Ccnc/Stk11/Map2k2/Taok1/Cnppd1/Cdkn2d/Camk2n1	24
MF	GO:0004896	cytokine receptor activity	15/1047	97/22682	3.70375e-05	0.00118338	0.000967451	Il7r/Il1r2/Il2ra/Il17ra/Il18rap/Cd74/Cd44/Il2rg/Ifnar2/Ccr7/Cxcr3/Il4ra/Ccr2/Il12rb2/Il18r1	15
MF	GO:0051082	unfolded protein binding	14/1047	86/22682	3.71881e-05	0.00118338	0.000967451	Tomm20/Hspa1a/Ern1/Dnaja1/Hspa8/Dnajb1/Hsp90aa1/Hspa1b/Hspe1/Dnaja2/Pet100/St13/Erlec1/Hspa14	14
MF	GO:0048156	tau protein binding	7/1047	22/22682	4.05294e-05	0.00124523	0.00101801	Ppp2r2a/Fyn/Hsp90aa1/Fkbp4/Bin1/Ppp2ca/Gsk3b	7
MF	GO:0031996	thioesterase binding	5/1047	10/22682	4.30699e-05	0.00127918	0.00104577	Arf6/Traf1/Traf6/Rac1/Traf2	5
MF	GO:0005525	GTP binding	34/1047	356/22682	5.35915e-05	0.00154032	0.00125926	Arf6/Eif5/Rhot1/Arf5/Hsp90aa1/Fkbp4/Gtpbp2/Arl4c/Glud1/Gtpbp1/Rrad/Rab6a/Arf3/Ak3/Gch1/Ehd4/Rap2a/Gna15/Rhoc/Arl8b/Gnl3/Rab8b/Rab21/Gna13/Rac1/Nudt16/Gnai2/Rhog/Rit1/Arl5b/Rab14/Rab2a/Gnl1/Anxa6	34
MF	GO:0140375	immune receptor activity	17/1047	124/22682	5.64299e-05	0.00157122	0.00128452	Il7r/Il1r2/Il2ra/Il17ra/Il18rap/Cd74/Cd44/Il2rg/Klrc1/Ifnar2/Ccr7/Cxcr3/Il4ra/Ccr2/Klrk1/Il12rb2/Il18r1	17
MF	GO:0043422	protein kinase B binding	6/1047	17/22682	7.60788e-05	0.00200584	0.00163984	Rara/Arrb2/Traf6/Bcl10/Ppp2ca/Pde3b	6
MF	GO:0019903	protein phosphatase binding	21/1047	178/22682	7.73663e-05	0.00200584	0.00163984	Ppp2r2a/Hsp90aa1/Ctnnb1/Lmna/Lgals3/Snx3/Kcnn4/Jak1/Ppp1cc/Ppp1r11/Mvp/Eif2ak3/Ppp1r16b/Ppp2ca/Igbp1/Kat2a/Ptpn1/Stat6/Traf2/Foxo1/Mapk14	21
MF	GO:0032550	purine ribonucleoside binding	34/1047	363/22682	7.8793e-05	0.00200584	0.00163984	Arf6/Eif5/Rhot1/Arf5/Hsp90aa1/Fkbp4/Gtpbp2/Arl4c/Glud1/Gtpbp1/Rrad/Rab6a/Arf3/Ak3/Gch1/Ehd4/Rap2a/Gna15/Rhoc/Arl8b/Gnl3/Rab8b/Rab21/Gna13/Rac1/Nudt16/Gnai2/Rhog/Rit1/Arl5b/Rab14/Rab2a/Gnl1/Anxa6	34
MF	GO:0140297	DNA-binding transcription factor binding	37/1047	410/22682	8.47397e-05	0.00209731	0.00171462	Jund/Xbp1/Hspa1a/Dnaja1/Hspa4/Faf1/Usf2/Fkbp4/Ctnnb1/Med25/Hif1a/Taf10/Nfkbid/Med16/Hcls1/Rad23b/Nfkbia/Bcl10/Gsk3b/Ncoa2/Ddx20/Noc2l/Mier1/Zbtb7a/Mtdh/Nrbf2/Runx2/Taf11/Ldb1/Mapk14/Ddx5/Ski/Cdk5rap3/Commd6/Trip4/Ncoa7/Setd3	37
MF	GO:0032549	ribonucleoside binding	34/1047	366/22682	9.25507e-05	0.00222872	0.00182205	Arf6/Eif5/Rhot1/Arf5/Hsp90aa1/Fkbp4/Gtpbp2/Arl4c/Glud1/Gtpbp1/Rrad/Rab6a/Arf3/Ak3/Gch1/Ehd4/Rap2a/Gna15/Rhoc/Arl8b/Gnl3/Rab8b/Rab21/Gna13/Rac1/Nudt16/Gnai2/Rhog/Rit1/Arl5b/Rab14/Rab2a/Gnl1/Anxa6	34
MF	GO:0001883	purine nucleoside binding	34/1047	367/22682	9.75969e-05	0.00224695	0.00183696	Arf6/Eif5/Rhot1/Arf5/Hsp90aa1/Fkbp4/Gtpbp2/Arl4c/Glud1/Gtpbp1/Rrad/Rab6a/Arf3/Ak3/Gch1/Ehd4/Rap2a/Gna15/Rhoc/Arl8b/Gnl3/Rab8b/Rab21/Gna13/Rac1/Nudt16/Gnai2/Rhog/Rit1/Arl5b/Rab14/Rab2a/Gnl1/Anxa6	34
MF	GO:0001671	ATPase activator activity	7/1047	25/22682	0.000101162	0.00224695	0.00183696	Atp1b3/Dnaja1/Dnajb1/Rab6a/Dnaja2/Dnajc15/Ahsa1	7
MF	GO:0051019	mitogen-activated protein kinase binding	9/1047	42/22682	0.000103395	0.00224695	0.00183696	Dusp2/Tpr/Mapkapk3/Tnip1/Arrb2/Gch1/Mapk14/Cdk5rap3/Map3k1	9
MF	GO:0060590	ATPase regulator activity	9/1047	42/22682	0.000103395	0.00224695	0.00183696	Atp1b3/Hsph1/Dnaja1/Dnajb1/Rab6a/Dnaja2/Dnajc15/Bag3/Ahsa1	9
MF	GO:0061629	RNA polymerase II-specific DNA-binding transcription factor binding	29/1047	295/22682	0.000111922	0.00232801	0.00190322	Jund/Hspa1a/Dnaja1/Faf1/Fkbp4/Ctnnb1/Med25/Hif1a/Taf10/Nfkbid/Med16/Rad23b/Nfkbia/Bcl10/Gsk3b/Ncoa2/Mier1/Zbtb7a/Mtdh/Nrbf2/Taf11/Ldb1/Mapk14/Ddx5/Cdk5rap3/Commd6/Trip4/Ncoa7/Setd3	29
MF	GO:0030145	manganese ion binding	11/1047	62/22682	0.000112351	0.00232801	0.00190322	Pim1/B4galt1/Mgat5/Ppm1a/Mgat2/Npepl1/Atp2c1/Mgat1/Nudt16/Tdp2/Dcp2	11
MF	GO:0004721	phosphoprotein phosphatase activity	20/1047	171/22682	0.000127951	0.00259101	0.00211823	Dusp2/Ppm1g/Pgam5/Mtmr14/Ptpn11/Ppp1cb/Ptpra/Ppm1a/Ptpre/Ppp1cc/Ctdsp1/Ppp3r1/Ppp2ca/Ssh2/Ptpn1/Timm50/Ptp4a2/Dusp11/Cdc25a/Pten	20
MF	GO:0001882	nucleoside binding	34/1047	376/22682	0.000155474	0.00307838	0.00251668	Arf6/Eif5/Rhot1/Arf5/Hsp90aa1/Fkbp4/Gtpbp2/Arl4c/Glud1/Gtpbp1/Rrad/Rab6a/Arf3/Ak3/Gch1/Ehd4/Rap2a/Gna15/Rhoc/Arl8b/Gnl3/Rab8b/Rab21/Gna13/Rac1/Nudt16/Gnai2/Rhog/Rit1/Arl5b/Rab14/Rab2a/Gnl1/Anxa6	34
MF	GO:0019887	protein kinase regulator activity	20/1047	175/22682	0.000175543	0.0034002	0.00277977	Pak2/Tgfb1/Pim1/Dnajc3/Ccnl2/Ccnd3/Cab39/Dbf4/Ccng2/Ywhab/Ccny/Rgcc/Ccna2/Ccnc/Stk11/Map2k2/Taok1/Cnppd1/Cdkn2d/Camk2n1	20
MF	GO:0019001	guanyl nucleotide binding	34/1047	380/22682	0.000189915	0.0035253	0.00288204	Arf6/Eif5/Rhot1/Arf5/Hsp90aa1/Fkbp4/Gtpbp2/Arl4c/Glud1/Gtpbp1/Rrad/Rab6a/Arf3/Ak3/Gch1/Ehd4/Rap2a/Gna15/Rhoc/Arl8b/Gnl3/Rab8b/Rab21/Gna13/Rac1/Nudt16/Gnai2/Rhog/Rit1/Arl5b/Rab14/Rab2a/Gnl1/Anxa6	34
MF	GO:0032561	guanyl ribonucleotide binding	34/1047	380/22682	0.000189915	0.0035253	0.00288204	Arf6/Eif5/Rhot1/Arf5/Hsp90aa1/Fkbp4/Gtpbp2/Arl4c/Glud1/Gtpbp1/Rrad/Rab6a/Arf3/Ak3/Gch1/Ehd4/Rap2a/Gna15/Rhoc/Arl8b/Gnl3/Rab8b/Rab21/Gna13/Rac1/Nudt16/Gnai2/Rhog/Rit1/Arl5b/Rab14/Rab2a/Gnl1/Anxa6	34
MF	GO:0042578	phosphoric ester hydrolase activity	32/1047	356/22682	0.000266616	0.00484807	0.00396345	Dusp2/Ppm1g/Pgam5/Mtmr14/Ptpn11/Ppp1cb/Ptpra/Ppm1a/Pde7a/Ptpre/Ppp1cc/Ctdsp1/Mppe1/Atp1a1/Ppp3r1/Ppp2ca/Ssh2/Ptpn1/Gpcpd1/Timm50/Nudt16/Nt5c/Impa2/Ptp4a2/Pde3b/Dusp11/Tdp2/Cdc25a/Lpin2/Pten/Plcg1/Inpp5d	32
MF	GO:0042800	histone methyltransferase activity (H3-K4 specific)	5/1047	14/22682	0.000293034	0.00522187	0.00426904	Ash2l/Wdr5/Nsd3/Wdr82/Setd3	5
MF	GO:0140030	modification-dependent protein binding	21/1047	196/22682	0.000300521	0.00525028	0.00429227	Dnajc2/Sqstm1/Wdr5/Tnip1/Zbtb1/Zfand6/Phf1/Rad23b/Bag6/Tab2/Zmynd8/Chd1/Ubqln2/Atad2b/Ubqln1/Brd9/Ing5/Ankrd13a/Msh6/Hspd1/Ide	21
MF	GO:0051219	phosphoprotein binding	14/1047	105/22682	0.000333852	0.00572042	0.00467662	Rtf1/Fkbp4/Ptpn11/Pafah1b1/Ywhab/Mapk1/Cd44/Csnk1a1/Scaf8/Pde3b/Cbl/Stap1/Plcg1/Crmp1	14
MF	GO:0016791	phosphatase activity	26/1047	271/22682	0.000361985	0.00608544	0.00497504	Dusp2/Ppm1g/Pgam5/Mtmr14/Ptpn11/Ppp1cb/Ptpra/Ppm1a/Ptpre/Ppp1cc/Ctdsp1/Atp1a1/Ppp3r1/Ppp2ca/Ssh2/Ptpn1/Timm50/Nudt16/Nt5c/Impa2/Ptp4a2/Dusp11/Cdc25a/Lpin2/Pten/Inpp5d	26
MF	GO:0002039	p53 binding	11/1047	72/22682	0.00043889	0.00724169	0.00592031	Ybx1/Hif1a/Psme3/Gsk3b/Noc2l/Stk11/Triap1/Rchy1/Banp/Hspd1/Pttg1ip	11
MF	GO:0030971	receptor tyrosine kinase binding	11/1047	73/22682	0.000495544	0.00802781	0.00656299	Fnta/Zpr1/Ptpn11/Tob1/Cpne3/Dok2/Ptpn1/Anxa5/Cbl/Stap1/Plcg1	11
MF	GO:0046332	SMAD binding	12/1047	85/22682	0.000515378	0.00820004	0.00670379	Fkbp1a/Ctnnb1/Tob1/Ppm1a/Yy1/Rgcc/Tgif1/Zbtb7a/Stub1/Ddx5/Ski/Smad7	12
MF	GO:0043021	ribonucleoprotein complex binding	17/1047	150/22682	0.000575681	0.00899881	0.00735681	Pim1/Strap/Derl1/Malsu1/Zc3h12a/Letm1/Dnajc1/C1qbp/Bag6/Secisbp2l/Snrpg/Rpl35a/Timm50/Rpl35/Ddx5/Hnrnpu/Eri1	17
MF	GO:0004540	ribonuclease activity	14/1047	111/22682	0.000592521	0.00910235	0.00744146	Rnaset2a/Rnaset2b/Ern1/Pde12/Rexo2/Tsnax/Pop5/Zc3h12a/Cnot7/Nudt16/Nob1/Dcp2/Eri1/Zc3h12d	14
MF	GO:0030695	GTPase regulator activity	35/1047	422/22682	0.000632492	0.00954899	0.0078066	Cyth2/Eif5/Rasgrp1/Tbc1d10a/Ccz1/Ralbp1/Arl2bp/Pgam5/Rgs10/Madd/Sbf1/Arhgap26/Gopc/Acap2/Git2/Rasa2/Arap2/Spata13/Dennd5a/Dennd4c/Iqgap2/Rabep1/Hps4/Tagap/Arhgef1/Sec23b/Cyth1/Rasal3/Psd4/Arhgap1/Arhgef7/Arhgef3/Akap13/Tbc1d9b/Rgs14	35
MF	GO:0005164	tumor necrosis factor receptor binding	7/1047	33/22682	0.00065101	0.00954899	0.0078066	Tnfsf11/Ltb/Traf1/Tnf/Traf6/Traf2/Tnfsf9	7
MF	GO:0042826	histone deacetylase binding	15/1047	125/22682	0.000653747	0.00954899	0.0078066	Xbp1/Hspa1a/Rara/Hsp90aa1/Ywhab/Hif1a/Sfpq/Traf6/Wdtc1/Ddx20/Mier1/Kat2a/Rac1/Runx2/Zfp932	15
MF	GO:0018024	histone-lysine N-methyltransferase activity	8/1047	43/22682	0.000688923	0.00990049	0.00809397	Ash2l/Wdr5/Nsd3/Wdr82/Eed/Kmt5c/Setd2/Setd3	8
MF	GO:0044183	protein folding chaperone	7/1047	34/22682	0.00078748	0.0110383	0.00902417	Hspa1a/Hspa8/Dnajb1/Hsp90aa1/Hspa1b/Cd74/Hspa14	7
MF	GO:0015662	ion transmembrane transporter activity, phosphorylative mechanism	6/1047	25/22682	0.000792875	0.0110383	0.00902417	Atp1a1/Atp2c1/Atp6v1e1/Anxa5/Atp5e/Atp2a3	6
MF	GO:0031593	polyubiquitin modification-dependent protein binding	9/1047	55/22682	0.000861708	0.011812	0.00965671	Sqstm1/Tnip1/Zbtb1/Zfand6/Rad23b/Bag6/Tab2/Ubqln2/Ubqln1	9
MF	GO:0044325	ion channel binding	16/1047	143/22682	0.000948311	0.0128022	0.0104662	Fkbp1a/S100a10/Grina/Fyn/Hsp90aa1/Ctnnb1/Diaph1/Gopc/Vamp2/Ppm1a/Camk2d/Panx1/Ppp2ca/Atp2a3/Slc5a3/Ywhaq	16
MF	GO:0016538	cyclin-dependent protein serine/threonine kinase regulator activity	8/1047	47/22682	0.00126944	0.0168817	0.0138013	Ccnl2/Ccnd3/Ccng2/Ccny/Ccna2/Ccnc/Cnppd1/Cdkn2d	8
MF	GO:0016887	ATPase activity	36/1047	456/22682	0.0012886	0.0168845	0.0138036	Atp1b3/Hspa1a/Wrnip1/Dhx16/Hspa8/Ralbp1/Hsp90aa1/Hspa1b/Anxa1/Spast/Tmem30a/Ascc3/Lonp1/Chd3/Atp1a1/Atp2c1/Chd1/Helz/Ddx20/Smarcad1/Atad2b/Atp5e/Atp2a3/Dhx15/Smchd1/Tor3a/Aqr/Chd7/Ddx5/Cpox/Setx/Smarca2/Msh6/Ide/Vps4a/Hspa14	36
MF	GO:0070182	DNA polymerase binding	5/1047	19/22682	0.00140368	0.0181258	0.0148184	Hsp90aa1/Lonp1/Cdk2ap1/Polg2/Ncoa2	5
MF	GO:0004521	endoribonuclease activity	9/1047	59/22682	0.00144465	0.0183553	0.0150061	Rnaset2a/Rnaset2b/Ern1/Tsnax/Pop5/Zc3h12a/Nudt16/Nob1/Zc3h12d	9
MF	GO:0019829	ATPase-coupled cation transmembrane transporter activity	8/1047	48/22682	0.00146266	0.0183553	0.0150061	Atp1a1/Atp2c1/Tcirg1/Atp6v1e1/Anxa5/Atp5e/Atp2a3/Atp6v0d1	8
MF	GO:0042625	ATPase-coupled ion transmembrane transporter activity	8/1047	49/22682	0.00167848	0.0206365	0.016871	Atp1a1/Atp2c1/Tcirg1/Atp6v1e1/Anxa5/Atp5e/Atp2a3/Atp6v0d1	8
MF	GO:0030674	protein-macromolecule adaptor activity	22/1047	239/22682	0.00169149	0.0206365	0.016871	Atp1b3/Hspa8/Stx6/Ptpn11/Vamp2/Khdrbs1/Baiap2/Slc9a3r1/Bicd2/Bet1l/Ddx20/Ap2a2/Dok2/Stub1/Map2k2/Nup153/Spata2/Traf2/Stap1/Akap13/Rgs14/Golga5	22
MF	GO:0140098	catalytic activity, acting on RNA	28/1047	333/22682	0.00172345	0.0206365	0.016871	Rnaset2a/Rnaset2b/Ern1/Polr2l/Pde12/Rexo2/Gars/Tsnax/Pop5/Zc3h12a/Nsun2/Lars2/Cnot7/Mepce/Ddx20/Tent2/Nudt16/Mettl14/Aqr/Tdp2/Nob1/Ddx5/Dcp2/Trnt1/Dimt1/Eri1/Zc3h12d/Polr2e	28
MF	GO:0003714	transcription corepressor activity	18/1047	180/22682	0.00173708	0.0206365	0.016871	Hspa1a/Dnajb1/Tob1/Irf2bpl/Trim28/C1qbp/Gps2/Zmynd8/Cnot7/Tbl1xr1/Noc2l/Mier1/Tsg101/Tbl1x/Ski/Sirt7/Hipk1/Hnrnpu	18
MF	GO:0019955	cytokine binding	15/1047	138/22682	0.00180517	0.0210418	0.0172023	Il1r2/Itgb1/Il2ra/Cd74/Itgb3/Cd44/Il2rg/Ifnar2/Itgav/Ccr7/Cxcr3/Ccr2/Traf2/Il12rb2/Il18r1	15
MF	GO:0004725	protein tyrosine phosphatase activity	12/1047	98/22682	0.00184204	0.0210418	0.0172023	Dusp2/Mtmr14/Ptpn11/Ptpra/Ptpre/Ssh2/Ptpn1/Timm50/Ptp4a2/Dusp11/Cdc25a/Pten	12
MF	GO:0051117	ATPase binding	12/1047	98/22682	0.00184204	0.0210418	0.0172023	Atp1b3/Dnajb1/Derl1/Rab6a/Tcirg1/Rdx/Usp25/Atp6v1e1/Rac1/Arpc2/Pex19/Tmem106b	12
MF	GO:0030544	Hsp70 protein binding	8/1047	50/22682	0.00191871	0.0216401	0.0176915	Fkbp1a/Ern1/Dnaja1/Dnajb1/Dnajc2/Bag6/Stub1/St13	8
MF	GO:0043130	ubiquitin binding	10/1047	75/22682	0.00228595	0.0254597	0.0208141	Rae1/Plaa/Faf1/Sqstm1/Rnft1/Rad23b/Ubxn11/Tsg101/Ubxn2a/Wdr48	10
MF	GO:0009055	electron transfer activity	11/1047	88/22682	0.00238184	0.0262002	0.0214195	Uqcrfs1/Cox5a/Cox7c/Cyc1/Fdx1/Uqcr11/Xdh/Cyb5a/Fdx2/Ndufaf2/Cyba	11
MF	GO:0003730	mRNA 3'-UTR binding	12/1047	102/22682	0.00259072	0.0281504	0.0230138	Rbm38/Zfp36l2/Hnrnpl/Auh/Zc3h12a/Rc3h1/Secisbp2l/Elavl1/Ddx5/Rbms1/Hnrnpu/Utp23	12
MF	GO:0008234	cysteine-type peptidase activity	16/1047	160/22682	0.00304775	0.0326735	0.0267116	Eif3f/Senp6/Ctla2a/Desi1/Ctsw/Capn2/Usp48/Usp25/Ctsz/Usp36/Ctla2b/Uspl1/Rce1/Otulin/Usp34/Otud6b	16
MF	GO:0004532	exoribonuclease activity	6/1047	32/22682	0.00308033	0.0326735	0.0267116	Pde12/Rexo2/Zc3h12a/Cnot7/Dcp2/Eri1	6
MF	GO:0042054	histone methyltransferase activity	8/1047	54/22682	0.00316209	0.0331462	0.027098	Ash2l/Wdr5/Nsd3/Wdr82/Eed/Kmt5c/Setd2/Setd3	8
MF	GO:0008013	beta-catenin binding	11/1047	92/22682	0.00338704	0.0350913	0.0286883	Rora/Ash2l/Ctnnb1/Kdm6b/Slc9a3r1/Specc1l/Gsk3b/Tbl1xr1/Tbl1x/Foxo1/Smad7	11
MF	GO:0004722	protein serine/threonine phosphatase activity	9/1047	67/22682	0.00354187	0.0358614	0.0293179	Ppm1g/Pgam5/Ppp1cb/Ppm1a/Ppp1cc/Ctdsp1/Ppp2ca/Timm50/Pten	9
MF	GO:0035254	glutamate receptor binding	9/1047	67/22682	0.00354187	0.0358614	0.0293179	Fyn/Sqstm1/Ctnnb1/Slc9a3r1/Gsk3b/Adora2a/Pten/Arpc2/Plcg1	9
MF	GO:0019956	chemokine binding	6/1047	33/22682	0.00362018	0.0362425	0.0296294	Itgb1/Itgb3/Itgav/Ccr7/Cxcr3/Ccr2	6
MF	GO:0008553	proton-exporting ATPase activity, phosphorylative mechanism	4/1047	15/22682	0.00409436	0.0405342	0.033138	Atp2c1/Atp6v1e1/Atp5e/Atp2a3	4
MF	GO:0070840	dynein complex binding	5/1047	24/22682	0.00423673	0.0414267	0.0338676	Tpr/Pafah1b1/Fbxw11/Bicd2/Gsk3b	5
MF	GO:0048487	beta-tubulin binding	7/1047	45/22682	0.0042775	0.0414267	0.0338676	B4galt1/Spast/Pdcd5/Map1s/Arl8b/Taok1/Eml4	7
MF	GO:0016278	lysine N-methyltransferase activity	8/1047	57/22682	0.00444844	0.0417217	0.0341088	Ash2l/Wdr5/Nsd3/Wdr82/Eed/Kmt5c/Setd2/Setd3	8
MF	GO:0016279	protein-lysine N-methyltransferase activity	8/1047	57/22682	0.00444844	0.0417217	0.0341088	Ash2l/Wdr5/Nsd3/Wdr82/Eed/Kmt5c/Setd2/Setd3	8
MF	GO:0032934	sterol binding	8/1047	57/22682	0.00444844	0.0417217	0.0341088	Rora/Gpr183/Gramd1a/Osbpl8/Osbpl11/Sidt1/Scarb2/Anxa6	8
MF	GO:0051427	hormone receptor binding	17/1047	182/22682	0.00464698	0.0431298	0.03526	Jund/Fyn/Fkbp4/Ctnnb1/Ptpn11/Med25/Hif1a/Jak1/Taf10/Med16/Ncoa2/Zbtb7a/Nrbf2/Taf11/Ddx5/Trip4/Ncoa7	17
MF	GO:0036002	pre-mRNA binding	6/1047	35/22682	0.00490614	0.04506	0.036838	Hnrnpl/Srsf6/Ddx5/Hnrnpu/Zrsr2/Eri1	6
MF	GO:0035591	signaling adaptor activity	8/1047	58/22682	0.00495609	0.04506	0.036838	Ptpn11/Khdrbs1/Dok2/Map2k2/Spata2/Stap1/Akap13/Rgs14	8
MF	GO:0032183	SUMO binding	4/1047	16/22682	0.00526187	0.0473569	0.0387158	Herc2/Usp25/Tdg/Uspl1	4
MF	GO:0070063	RNA polymerase binding	8/1047	59/22682	0.00550691	0.0490665	0.0401135	Rtf1/Taf10/Bin1/Wac/Supt4a/Scaf8/Hnrnpu/Maf1	8
