# Supplementary material for: Decitabine priming increases anti–PD-1 antitumor efficacy by promoting CD8+ progenitor exhausted T cell expansion in tumor models
Source: J Clin Invest. 2023 Apr 3;133(7):e165673. doi: 10.1172/JCI165673 (PMC10065084; doi:10.1172/JCI165673)
Supplement: Supplemental table 6 [file jci-133-165673-s114.xlsx]

## Sheet: all GO
	ONTOLOGY	ID	Description	GeneRatio	BgRatio	pvalue	p.adjust	qvalue	geneID	Count
GO:0030217	BP	GO:0030217	T cell differentiation	35/655	290/23355	4.15535e-13	1.28391e-09	9.67808e-10	Zfp36l2/Xbp1/Tgfb1/Rasgrp1/Relb/Ctnnb1/Ctla2a/Klrc1/Lfng/Rara/Hsp90aa1/Nfatc3/Sart1/Prr7/Runx3/Zbtb1/Chd7/Anxa1/Il7r/Prkcz/Zc3h12a/Rc3h1/Satb1/Mink1/Sash3/Ptpn22/Stat6/Ccr2/Runx2/Ctla4/Pnp/Tgfbr2/Socs1/Ikzf1/Gimap1	35
GO:0008380	BP	GO:0008380	RNA splicing	41/655	393/23355	5.372e-13	1.28391e-09	9.67808e-10	Rbm38/Srrm2/Hnrnpl/Ybx1/Dhx16/Hspa8/Strap/Sfpq/Lsm2/Ahnak/Hnrnpu/Srsf5/Sart1/Gemin7/Rp9/Lgals3/Wbp11/Lsm8/Rest/Celf1/Akt2/Usp39/Son/Hnrnpc/Khdrbs1/Mfap1b/Prpf18/Zcrb1/Setx/Zbtb7a/Syf2/Snrpe/Ik/Htatsf1/Snrpg/Srpk2/Cdk12/Ddx17/Bcas2/Lsm5/Hnrnph1	41
GO:0030098	BP	GO:0030098	lymphocyte differentiation	41/655	423/23355	5.84361e-12	7.32663e-09	5.52281e-09	Ndfip1/Zfp36l2/Xbp1/Tgfb1/Rasgrp1/Relb/Ctnnb1/Ctla2a/Klrc1/Lfng/Rara/Hsp90aa1/Nfatc3/Sart1/Prr7/Dnajb9/Runx3/Zbtb1/Chd7/Anxa1/Il7r/Prkcz/Cmtm7/Zc3h12a/Rc3h1/Satb1/Mink1/Sash3/Ptpn22/Zbtb7a/Stat6/Ccr2/Runx2/Ctla4/Pnp/Tgfbr2/Hectd1/Socs1/Ikzf1/Gimap1/Yy1	41
GO:0022613	BP	GO:0022613	ribonucleoprotein complex biogenesis	40/655	408/23355	7.45876e-12	7.32663e-09	5.52281e-09	Rpl38/Rps27/Rps21/Rps28/Eif5/Mpv17l2/Rbfa/Strap/Hsp90aa1/Lsm2/Malsu1/Imp3/Eif2s2/Riok3/Sart1/Gemin7/Polr2d/Ptges3/Gnl2/Utp23/Wbp11/Celf1/Chd7/Usp39/Gtf3a/Gtpbp4/Prpf18/Utp18/Cebpz/Setx/Ppan/Snrpe/Lyar/Gtf2h5/Zfp622/Snrpg/Exosc5/Srpk2/Ddx17/Rpl7a	40
GO:1903131	BP	GO:1903131	mononuclear cell differentiation	43/655	468/23355	1.03271e-11	7.32663e-09	5.52281e-09	Ndfip1/Zfp36l2/Xbp1/Tgfb1/Rasgrp1/Relb/Ctnnb1/Ctla2a/Klrc1/Lfng/Rara/Hsp90aa1/Azi2/Nfatc3/Sart1/Traf6/Prr7/Dnajb9/Runx3/Zbtb1/Chd7/Anxa1/Il7r/Prkcz/Cmtm7/Zc3h12a/Rc3h1/Satb1/Mink1/Sash3/Ptpn22/Zbtb7a/Stat6/Ccr2/Runx2/Ctla4/Pnp/Tgfbr2/Hectd1/Socs1/Ikzf1/Gimap1/Yy1	43
GO:0072594	BP	GO:0072594	establishment of protein localization to organelle	41/655	433/23355	1.22855e-11	7.32663e-09	5.52281e-09	Tomm20/Xbp1/Mff/Hsph1/Tpr/Hspa4/Tgfb1/Dnaja1/Hspa8/Sec61g/Vps37b/Tomm7/Mapk1/Tram1/Hsp90aa1/Snf8/Kpna4/Tomm40/Zfand6/Tomm70a/Hspd1/Tcp1/Fam53a/Prkcd/Fam53c/Sec62/Dnajc15/Txnip/Romo1/Zc3h12a/Sh3glb1/Srp14/Nup153/Ptpn22/Vps41/Ppp3ca/Vps13d/Trim28/Sec13/Cct6a/Timm50	41
GO:0000375	BP	GO:0000375	RNA splicing, via transesterification reactions	32/655	277/23355	1.37949e-11	7.32663e-09	5.52281e-09	Hnrnpl/Dhx16/Hspa8/Strap/Sfpq/Lsm2/Hnrnpu/Srsf5/Sart1/Gemin7/Wbp11/Lsm8/Rest/Celf1/Usp39/Son/Hnrnpc/Khdrbs1/Mfap1b/Prpf18/Zcrb1/Setx/Zbtb7a/Syf2/Snrpe/Ik/Htatsf1/Snrpg/Srpk2/Ddx17/Bcas2/Lsm5	32
GO:0000377	BP	GO:0000377	RNA splicing, via transesterification reactions with bulged adenosine as nucleophile	32/655	277/23355	1.37949e-11	7.32663e-09	5.52281e-09	Hnrnpl/Dhx16/Hspa8/Strap/Sfpq/Lsm2/Hnrnpu/Srsf5/Sart1/Gemin7/Wbp11/Lsm8/Rest/Celf1/Usp39/Son/Hnrnpc/Khdrbs1/Mfap1b/Prpf18/Zcrb1/Setx/Zbtb7a/Syf2/Snrpe/Ik/Htatsf1/Snrpg/Srpk2/Ddx17/Bcas2/Lsm5	32
GO:0000398	BP	GO:0000398	mRNA splicing, via spliceosome	32/655	277/23355	1.37949e-11	7.32663e-09	5.52281e-09	Hnrnpl/Dhx16/Hspa8/Strap/Sfpq/Lsm2/Hnrnpu/Srsf5/Sart1/Gemin7/Wbp11/Lsm8/Rest/Celf1/Usp39/Son/Hnrnpc/Khdrbs1/Mfap1b/Prpf18/Zcrb1/Setx/Zbtb7a/Syf2/Snrpe/Ik/Htatsf1/Snrpg/Srpk2/Ddx17/Bcas2/Lsm5	32
GO:0006457	BP	GO:0006457	protein folding	24/655	158/23355	1.63675e-11	7.82368e-09	5.89748e-09	Dnajc3/Hsph1/Dnaja1/Fkbp4/Hspa8/Stub1/Hsp90aa1/Hspe1/Fkbp1a/Bag5/Hspd1/Dnaja2/Tcp1/Dnajb1/Ptges3/Hspa1a/Tbcc/Sh3glb1/Dnajb6/Ahsa2/Dnajc1/Ahsa1/Cct6a/Calr	24
GO:0006397	BP	GO:0006397	mRNA processing	42/655	466/23355	3.33914e-11	1.45101e-08	1.09377e-08	Rbm38/Srrm2/Hnrnpl/Ybx1/Dhx16/Hspa8/Strap/Sfpq/Lsm2/Hnrnpu/Srsf5/Pde12/Sart1/Gemin7/Polr2d/Lgals3/Wbp11/Lsm8/Rest/Safb2/Celf1/Usp39/Son/Hnrnpc/Khdrbs1/Mfap1b/Prpf18/Zcrb1/Setx/Zbtb7a/Syf2/Snrpe/Ik/Htatsf1/Snrpg/Srpk2/Cdk12/Ddx17/Alkbh5/Bcas2/Lsm5/Hnrnph1	42
GO:0062197	BP	GO:0062197	cellular response to chemical stress	34/655	331/23355	8.17238e-11	3.25533e-08	2.45387e-08	Xbp1/Hsph1/Dnaja1/Relb/Ctnnb1/Fyn/Nr4a2/Mapk1/Ralbp1/Sfpq/Hif1a/Bag5/Lrrc8c/Chchd2/Rwdd1/Ybx3/Rest/Anxa1/Letm1/Prkcd/Stk39/Stk24/Romo1/Zc3h12a/Kdm6b/Selenos/Mcl1/Setx/Trp53inp1/Stat6/Gch1/Zfp622/Foxo1/Traf2	34
GO:0007159	BP	GO:0007159	leukocyte cell-cell adhesion	35/655	353/23355	1.14424e-10	4.20728e-08	3.17144e-08	Ndfip1/Ets1/Peli1/Xbp1/Hsph1/Cd47/Tgfb1/Rasgrp1/Itgb1/Rara/Hsp90aa1/Golph3/Hspd1/Sart1/St3gal4/Lgals3/Traf6/Runx3/Zbtb1/Anxa1/Sema4d/Il7r/Prkcz/Zc3h12a/Rc3h1/Sash3/Ccl5/Ptpn22/Havcr2/Ccr2/Ctla4/Pnp/Tgfbr2/Socs1/Ikzf1	35
GO:1904951	BP	GO:1904951	positive regulation of establishment of protein localization	33/655	325/23355	2.10539e-10	7.18839e-08	5.4186e-08	Xbp1/Tpr/Tgfb1/Serp1/Arf6/Fyn/Tomm7/Mapk1/Hsp90aa1/Hif1a/Arpc2/Golph3/Tmem30a/Tomm70a/Kcnn4/Tcp1/Oga/Gsk3b/Akt2/Prkcd/Prkcz/Rac1/Zc3h12a/Sh3glb1/Commd1/Glud1/Ptpn22/Acsl4/Trim28/Sfn/Sar1a/Cct6a/Emd	33
GO:1903037	BP	GO:1903037	regulation of leukocyte cell-cell adhesion	32/655	314/23355	3.6136e-10	1.15153e-07	8.68026e-08	Ndfip1/Ets1/Peli1/Xbp1/Hsph1/Cd47/Tgfb1/Rasgrp1/Rara/Hsp90aa1/Hspd1/Sart1/St3gal4/Lgals3/Traf6/Runx3/Zbtb1/Anxa1/Il7r/Prkcz/Zc3h12a/Rc3h1/Sash3/Ccl5/Ptpn22/Havcr2/Ccr2/Ctla4/Pnp/Tgfbr2/Socs1/Ikzf1	32
GO:0022407	BP	GO:0022407	regulation of cell-cell adhesion	38/655	432/23355	5.89248e-10	1.76038e-07	1.32697e-07	Ndfip1/Ets1/Peli1/Xbp1/Hsph1/Cd47/Tgfb1/Rasgrp1/Rara/Hsp90aa1/Jak1/Hspd1/Sart1/St3gal4/Lgals3/Traf6/Runx3/Zbtb1/Anxa1/Prkcd/Prkca/Il7r/Rdx/Prkcz/Zc3h12a/Rc3h1/Gtpbp4/Mink1/Sash3/Ccl5/Ptpn22/Havcr2/Ccr2/Ctla4/Pnp/Tgfbr2/Socs1/Ikzf1	38
GO:0017038	BP	GO:0017038	protein import	26/655	220/23355	7.00262e-10	1.96077e-07	1.47803e-07	Tomm20/Xbp1/Tpr/Hspa4/Tgfb1/Hspa8/Tomm7/Mapk1/Hsp90aa1/Kpna4/Tomm40/Tomm70a/Hspd1/Fam53a/Prkcd/Fam53c/Dnajc15/Txnip/Romo1/Zc3h12a/Nup153/Ptpn22/Ppp3ca/Trim28/Sec13/Timm50	26
GO:0050863	BP	GO:0050863	regulation of T cell activation	32/655	323/23355	7.38366e-10	1.96077e-07	1.47803e-07	Ndfip1/Peli1/Xbp1/Hsph1/Cd47/Tgfb1/Rasgrp1/Ctnnb1/Ctla2a/Rara/Hsp90aa1/Hspd1/Sart1/Lgals3/Traf6/Runx3/Zbtb1/Anxa1/Il7r/Prkcz/Zc3h12a/Rc3h1/Sash3/Ccl5/Ptpn22/Havcr2/Ccr2/Ctla4/Pnp/Tgfbr2/Socs1/Ikzf1	32
GO:1903039	BP	GO:1903039	positive regulation of leukocyte cell-cell adhesion	26/655	223/23355	9.4038e-10	2.3658e-07	1.78334e-07	Ets1/Xbp1/Hsph1/Cd47/Tgfb1/Rasgrp1/Rara/Hsp90aa1/Hspd1/Sart1/St3gal4/Traf6/Runx3/Zbtb1/Anxa1/Il7r/Prkcz/Sash3/Ccl5/Ptpn22/Havcr2/Ccr2/Pnp/Tgfbr2/Socs1/Ikzf1	26
GO:0051222	BP	GO:0051222	positive regulation of protein transport	31/655	309/23355	1.0033e-09	2.39788e-07	1.80752e-07	Xbp1/Tpr/Tgfb1/Serp1/Arf6/Fyn/Tomm7/Mapk1/Hsp90aa1/Hif1a/Arpc2/Golph3/Tmem30a/Tomm70a/Kcnn4/Oga/Gsk3b/Akt2/Prkcd/Prkcz/Rac1/Zc3h12a/Sh3glb1/Commd1/Glud1/Ptpn22/Acsl4/Trim28/Sfn/Sar1a/Emd	31
GO:0032388	BP	GO:0032388	positive regulation of intracellular transport	23/655	181/23355	1.63246e-09	3.71579e-07	2.80096e-07	Xbp1/Tpr/Tgfb1/Fyn/Tomm7/Mapk1/Hsp90aa1/Arpc2/Tmem30a/Gsk3b/Akt2/Prkcd/Rdx/Zc3h12a/Sh3glb1/Khdrbs1/Commd1/Ptpn22/Trim28/Sfn/Sar1a/Eipr1/Emd	23
GO:0045582	BP	GO:0045582	positive regulation of T cell differentiation	17/655	99/23355	2.17487e-09	4.72541e-07	3.56201e-07	Xbp1/Tgfb1/Rasgrp1/Rara/Hsp90aa1/Sart1/Runx3/Zbtb1/Anxa1/Il7r/Prkcz/Sash3/Ccr2/Pnp/Tgfbr2/Socs1/Ikzf1	17
GO:0050870	BP	GO:0050870	positive regulation of T cell activation	24/655	201/23355	2.57431e-09	5.35008e-07	4.03288e-07	Xbp1/Hsph1/Cd47/Tgfb1/Rasgrp1/Rara/Hsp90aa1/Hspd1/Sart1/Traf6/Runx3/Zbtb1/Anxa1/Il7r/Prkcz/Sash3/Ccl5/Ptpn22/Havcr2/Ccr2/Pnp/Tgfbr2/Socs1/Ikzf1	24
GO:0090316	BP	GO:0090316	positive regulation of intracellular protein transport	20/655	142/23355	3.12189e-09	5.93342e-07	4.47261e-07	Xbp1/Tpr/Tgfb1/Fyn/Tomm7/Mapk1/Hsp90aa1/Arpc2/Tmem30a/Gsk3b/Akt2/Prkcd/Zc3h12a/Sh3glb1/Commd1/Ptpn22/Trim28/Sfn/Sar1a/Emd	20
GO:0045580	BP	GO:0045580	regulation of T cell differentiation	21/655	157/23355	3.28054e-09	5.93342e-07	4.47261e-07	Xbp1/Tgfb1/Rasgrp1/Ctla2a/Rara/Hsp90aa1/Sart1/Runx3/Zbtb1/Anxa1/Il7r/Prkcz/Zc3h12a/Rc3h1/Sash3/Ccr2/Ctla4/Pnp/Tgfbr2/Socs1/Ikzf1	21
GO:0006913	BP	GO:0006913	nucleocytoplasmic transport	30/655	307/23355	3.47565e-09	5.93342e-07	4.47261e-07	Xbp1/Tpr/Tgfb1/Hspa8/Rae1/Mapk1/Rangap1/Hsp90aa1/Kpna4/Desi1/Ppp1cc/Ptpn11/Polr2d/Gsk3b/Fam53a/Prkcd/Fam53c/Txnip/Zc3h12a/Khdrbs1/Nup153/Ptpn22/Ppp3ca/Phax/Trim28/Sfn/Alkbh5/Sec13/Emd/Calr	30
GO:0051169	BP	GO:0051169	nuclear transport	30/655	307/23355	3.47565e-09	5.93342e-07	4.47261e-07	Xbp1/Tpr/Tgfb1/Hspa8/Rae1/Mapk1/Rangap1/Hsp90aa1/Kpna4/Desi1/Ppp1cc/Ptpn11/Polr2d/Gsk3b/Fam53a/Prkcd/Fam53c/Txnip/Zc3h12a/Khdrbs1/Nup153/Ptpn22/Ppp3ca/Phax/Trim28/Sfn/Alkbh5/Sec13/Emd/Calr	30
GO:1902105	BP	GO:1902105	regulation of leukocyte differentiation	30/655	307/23355	3.47565e-09	5.93342e-07	4.47261e-07	Ndfip1/Zfp36l2/Xbp1/Tgfb1/Rasgrp1/Ctnnb1/Ctla2a/Rara/Hsp90aa1/Klf10/Sart1/Traf6/Runx3/Zbtb1/Gsk3b/Anxa1/Prkca/Il7r/Prkcz/Zc3h12a/Rc3h1/Sash3/Ccl5/Zbtb7a/Ccr2/Ctla4/Pnp/Tgfbr2/Socs1/Ikzf1	30
GO:0032386	BP	GO:0032386	regulation of intracellular transport	31/655	326/23355	3.66935e-09	6.0481e-07	4.55905e-07	Xbp1/Tpr/Tgfb1/Snx3/Fyn/Tomm7/Mapk1/Rangap1/Hsp90aa1/Arpc2/Tmem30a/Ppp1cc/Ptpn11/Nus1/Gsk3b/Akt2/Prkcd/Map2k2/Rdx/Zc3h12a/Sh3glb1/Khdrbs1/Commd1/Nup153/Ptpn22/Ube2j1/Trim28/Sfn/Sar1a/Eipr1/Emd	31
GO:0045785	BP	GO:0045785	positive regulation of cell adhesion	37/655	442/23355	3.84931e-09	6.13323e-07	4.62322e-07	Ets1/Xbp1/Hsph1/Cd47/Tgfb1/Rasgrp1/Itgb1/Rara/Hsp90aa1/Arpc2/Triobp/Ninj1/Ptpn11/Jak1/Hspd1/Sart1/St3gal4/Traf6/Runx3/Zbtb1/Gsk3b/Anxa1/Prkca/Il7r/Prkcz/Rac1/Sash3/Ccl5/Ptpn22/Havcr2/Ccr2/Ppp3ca/Pnp/Tgfbr2/Socs1/Ikzf1/Calr	37
GO:0034599	BP	GO:0034599	cellular response to oxidative stress	28/655	274/23355	4.31397e-09	6.65187e-07	5.01417e-07	Xbp1/Hsph1/Ctnnb1/Fyn/Nr4a2/Mapk1/Ralbp1/Sfpq/Hif1a/Bag5/Chchd2/Rwdd1/Rest/Anxa1/Prkcd/Stk24/Romo1/Zc3h12a/Kdm6b/Selenos/Mcl1/Setx/Trp53inp1/Stat6/Gch1/Zfp622/Foxo1/Traf2	28
GO:0045619	BP	GO:0045619	regulation of lymphocyte differentiation	23/655	191/23355	4.68445e-09	6.9974e-07	5.27463e-07	Ndfip1/Zfp36l2/Xbp1/Tgfb1/Rasgrp1/Ctla2a/Rara/Hsp90aa1/Sart1/Runx3/Zbtb1/Anxa1/Il7r/Prkcz/Zc3h12a/Rc3h1/Sash3/Ccr2/Ctla4/Pnp/Tgfbr2/Socs1/Ikzf1	23
GO:1902107	BP	GO:1902107	positive regulation of leukocyte differentiation	22/655	178/23355	6.22319e-09	8.74907e-07	6.59504e-07	Xbp1/Tgfb1/Rasgrp1/Rara/Hsp90aa1/Klf10/Sart1/Traf6/Runx3/Zbtb1/Gsk3b/Anxa1/Prkca/Il7r/Prkcz/Sash3/Ccl5/Ccr2/Pnp/Tgfbr2/Socs1/Ikzf1	22
GO:1903708	BP	GO:1903708	positive regulation of hemopoiesis	22/655	178/23355	6.22319e-09	8.74907e-07	6.59504e-07	Xbp1/Tgfb1/Rasgrp1/Rara/Hsp90aa1/Klf10/Sart1/Traf6/Runx3/Zbtb1/Gsk3b/Anxa1/Prkca/Il7r/Prkcz/Sash3/Ccl5/Ccr2/Pnp/Tgfbr2/Socs1/Ikzf1	22
GO:1903706	BP	GO:1903706	regulation of hemopoiesis	34/655	396/23355	8.82418e-09	1.20513e-06	9.08426e-07	Ndfip1/Zfp36l2/Ets1/Xbp1/Tgfb1/Rasgrp1/Ctnnb1/Ctla2a/Rara/Hsp90aa1/Hif1a/Klf10/Klf13/Sart1/Traf6/Runx3/Zbtb1/Gsk3b/Gpr171/Anxa1/Prkca/Il7r/Prkcz/Zc3h12a/Rc3h1/Sash3/Ccl5/Zbtb7a/Ccr2/Ctla4/Pnp/Tgfbr2/Socs1/Ikzf1	34
GO:0002697	BP	GO:0002697	regulation of immune effector process	36/655	437/23355	9.52515e-09	1.26473e-06	9.5335e-07	Ndfip1/Xbp1/Cd47/Tgfb1/Rasgrp1/Hspa8/Klrc1/Rara/H2-Q7/Hsp90aa1/Pcbp2/Tomm70a/Klrk1/Riok3/Hspd1/Lgals3/Traf6/Lilrb4a/Zbtb1/Anxa1/Il7r/H2-K1/Klrd1/Prkcz/Zc3h12a/Rc3h1/Sash3/Ccl5/Ptpn22/Havcr2/Stat6/Ccr2/H2-Q6/Aim2/Pnp/Traf2	36
GO:0022409	BP	GO:0022409	positive regulation of cell-cell adhesion	27/655	267/23355	1.0208e-08	1.31877e-06	9.94084e-07	Ets1/Xbp1/Hsph1/Cd47/Tgfb1/Rasgrp1/Rara/Hsp90aa1/Jak1/Hspd1/Sart1/St3gal4/Traf6/Runx3/Zbtb1/Anxa1/Il7r/Prkcz/Sash3/Ccl5/Ptpn22/Havcr2/Ccr2/Pnp/Tgfbr2/Socs1/Ikzf1	27
GO:0002819	BP	GO:0002819	regulation of adaptive immune response	24/655	216/23355	1.08305e-08	1.36236e-06	1.02695e-06	Ndfip1/Tgfb1/Hspa8/Klrc1/H2-Q7/Samsn1/Hspd1/Traf6/Zbtb1/Trim27/Anxa1/Il7r/H2-K1/Klrd1/Prkcz/Zc3h12a/Rc3h1/Sash3/Havcr2/Stat6/Ccr2/H2-Q6/Pnp/Traf2	24
GO:0033157	BP	GO:0033157	regulation of intracellular protein transport	24/655	220/23355	1.55306e-08	1.90349e-06	1.43485e-06	Xbp1/Tpr/Tgfb1/Snx3/Fyn/Tomm7/Mapk1/Rangap1/Hsp90aa1/Arpc2/Tmem30a/Ptpn11/Gsk3b/Akt2/Prkcd/Zc3h12a/Sh3glb1/Commd1/Ptpn22/Ube2j1/Trim28/Sfn/Sar1a/Emd	24
GO:0007005	BP	GO:0007005	mitochondrion organization	38/655	489/23355	1.78373e-08	2.13156e-06	1.60677e-06	Tomm20/Uqcrfs1/Mff/Hspa4/Chchd10/Tomm7/Hsp90aa1/Ndufa3/Hif1a/Golph3/Chchd2/Tomm40/Sqstm1/Tomm70a/Map1lc3b/Hspd1/Atg3/Fam162a/Gsk3b/Cox17/Letm1/Slc25a4/Dnajc15/Ndufa2/Pet100/Higd1a/Polg2/Romo1/Sh3glb1/Mcl1/Mfsd14a/Jtb/Ndufa5/Vps13d/Bcl2l11/Sfn/Pnp/Timm50	38
GO:0006417	BP	GO:0006417	regulation of translation	31/655	350/23355	1.95829e-08	2.28308e-06	1.72098e-06	Rpl38/Zfp36l2/Eif5/Hnrnpl/Dnajc3/Tpr/Serp1/Mpv17l2/Eif3b/Tob1/Trnau1ap/Zfp706/Mapk1/Rara/Malsu1/Gtpbp2/Cnot7/Polr2d/Celf1/Akt2/Prkca/Eif4e/Tmed2/Zc3h12a/Rc3h1/Khdrbs1/Dnajc1/Gapdh/Mknk2/Hnrnpr/Calr	31
GO:0006979	BP	GO:0006979	response to oxidative stress	34/655	410/23355	2.09357e-08	2.38268e-06	1.79606e-06	Xbp1/Hsph1/Ctnnb1/Fyn/Nr4a2/Mapk1/Ralbp1/Sfpq/Hif1a/Kpna4/Bag5/Chchd2/Rwdd1/Rest/Anxa1/Prkcd/Prkca/Txnip/Stk24/Romo1/Zc3h12a/Kdm6b/Selenos/Mcl1/Setx/Trp53inp1/Stat6/Gch1/Zfp622/Txnrd1/Nfkb1/Foxo1/Traf2/Ide	34
GO:0045621	BP	GO:0045621	positive regulation of lymphocyte differentiation	17/655	115/23355	2.26636e-08	2.51935e-06	1.89908e-06	Xbp1/Tgfb1/Rasgrp1/Rara/Hsp90aa1/Sart1/Runx3/Zbtb1/Anxa1/Il7r/Prkcz/Sash3/Ccr2/Pnp/Tgfbr2/Socs1/Ikzf1	17
GO:0071806	BP	GO:0071806	protein transmembrane transport	12/655	54/23355	2.50181e-08	2.71787e-06	2.04873e-06	Tomm20/Hspa8/Sec61g/Tomm7/Tram1/Tomm40/Hspd1/Akt2/Sec62/Dnajc15/Romo1/Timm50	12
GO:0051052	BP	GO:0051052	regulation of DNA metabolic process	32/655	379/23355	3.58951e-08	3.81285e-06	2.87412e-06	Ndfip1/Tgfb1/Nucks1/Ctnnb1/Mapk1/Smchd1/Hsp90aa1/Dek/Dnajc2/Hnrnpu/H1f0/Ube2b/Wrnip1/Gzma/Tcp1/Ptges3/Oga/Dcp2/Gsk3b/Prkcd/Camk2d/Polg2/Hnrnpc/Mphosph8/Stat6/Pcna/Sh2b1/Trim28/Pnp/Uimc1/Ylpm1/Cct6a	32
GO:0002456	BP	GO:0002456	T cell mediated immunity	18/655	134/23355	4.05349e-08	4.21211e-06	3.17508e-06	Hspa8/Klrc1/Gzmb/H2-Q7/Prf1/Hspd1/Traf6/Zbtb1/Il7r/H2-K1/Klrd1/Prkcz/Sash3/Crlf2/Ccr2/H2-Q6/Pnp/Traf2	18
GO:0046637	BP	GO:0046637	regulation of alpha-beta T cell differentiation	13/655	68/23355	4.48604e-08	4.5624e-06	3.43913e-06	Tgfb1/Rara/Runx3/Anxa1/Prkcz/Zc3h12a/Rc3h1/Sash3/Ccr2/Pnp/Tgfbr2/Socs1/Ikzf1	13
GO:0070534	BP	GO:0070534	protein K63-linked ubiquitination	12/655	57/23355	4.77722e-08	4.75732e-06	3.58606e-06	Ube2s/Peli1/Plaa/Stub1/Rnf115/Ube2b/Traf6/Trim27/Arih2/Ptpn22/Hectd1/Traf2	12
GO:0002822	BP	GO:0002822	regulation of adaptive immune response based on somatic recombination of immune receptors built from immunoglobulin superfamily domains	22/655	200/23355	5.2997e-08	5.16991e-06	3.89707e-06	Ndfip1/Tgfb1/Hspa8/Klrc1/H2-Q7/Hspd1/Traf6/Zbtb1/Anxa1/Il7r/H2-K1/Klrd1/Prkcz/Zc3h12a/Rc3h1/Sash3/Havcr2/Stat6/Ccr2/H2-Q6/Pnp/Traf2	22
GO:0046822	BP	GO:0046822	regulation of nucleocytoplasmic transport	17/655	122/23355	5.55942e-08	5.3148e-06	4.00629e-06	Xbp1/Tpr/Tgfb1/Mapk1/Rangap1/Hsp90aa1/Ppp1cc/Ptpn11/Gsk3b/Prkcd/Zc3h12a/Khdrbs1/Nup153/Ptpn22/Trim28/Sfn/Emd	17
GO:0046632	BP	GO:0046632	alpha-beta T cell differentiation	17/655	123/23355	6.28542e-08	5.89104e-06	4.44066e-06	Tgfb1/Relb/Rara/Prr7/Runx3/Anxa1/Prkcz/Zc3h12a/Rc3h1/Satb1/Sash3/Stat6/Ccr2/Pnp/Tgfbr2/Socs1/Ikzf1	17
GO:0034248	BP	GO:0034248	regulation of cellular amide metabolic process	33/655	409/23355	6.4866e-08	5.89421e-06	4.44305e-06	Rpl38/Zfp36l2/Eif5/Hnrnpl/Dnajc3/Tpr/Serp1/Mpv17l2/Eif3b/Tob1/Trnau1ap/Zfp706/Mapk1/Rara/Malsu1/Gtpbp2/Cnot7/Polr2d/Celf1/Akt2/Prkcd/Prkca/Eif4e/Tmed2/Zc3h12a/Rc3h1/Khdrbs1/Ifngr1/Dnajc1/Gapdh/Mknk2/Hnrnpr/Calr	33
GO:0000209	BP	GO:0000209	protein polyubiquitination	24/655	237/23355	6.53542e-08	5.89421e-06	4.44305e-06	Ube2s/Peli1/Plaa/Ctnnb1/Mkrn1/Stub1/Ube2j2/Ube2d2a/Rnf115/Ube2b/Traf6/Trim27/Rnf166/Arih2/Dda1/Rc3h1/Ube2a/Ptpn22/Ube2j1/Rnf125/Rnf6/Hectd1/Cbl/Traf2	24
GO:0006605	BP	GO:0006605	protein targeting	26/655	275/23355	7.5034e-08	6.57939e-06	4.95954e-06	Tomm20/Mff/Hspa4/Hspa8/Fyn/Sec61g/Vps37b/Tomm7/Tram1/Hsp90aa1/Arpc2/Ywhab/Tomm40/Zfand6/Tomm70a/Hspd1/Oga/Akt2/Sec62/Dnajc15/Romo1/Srp14/Vps41/Vps13d/Zdhhc18/Timm50	26
GO:0046824	BP	GO:0046824	positive regulation of nucleocytoplasmic transport	13/655	71/23355	7.69265e-08	6.57939e-06	4.95954e-06	Xbp1/Tpr/Tgfb1/Mapk1/Hsp90aa1/Gsk3b/Prkcd/Zc3h12a/Khdrbs1/Ptpn22/Trim28/Sfn/Emd	13
GO:0046631	BP	GO:0046631	alpha-beta T cell activation	20/655	171/23355	7.70807e-08	6.57939e-06	4.95954e-06	Hsph1/Tgfb1/Relb/Rara/Lilrb4a/Prr7/Runx3/Anxa1/Prkcz/Zc3h12a/Rc3h1/Satb1/Sash3/Ptpn22/Stat6/Ccr2/Pnp/Tgfbr2/Socs1/Ikzf1	20
GO:0050777	BP	GO:0050777	negative regulation of immune response	19/655	156/23355	8.49522e-08	7.12406e-06	5.37011e-06	Ndfip1/Tgfb1/Klrc1/Samsn1/Cnot7/Lgals3/Lilrb4a/Trim27/Anxa1/Il7r/Klrd1/Zc3h12a/Rc3h1/Selenos/Havcr2/Stat6/Lyar/Ccr2/Ctla4	19
GO:1903311	BP	GO:1903311	regulation of mRNA metabolic process	25/655	259/23355	8.93236e-08	7.36149e-06	5.54908e-06	Zfp36l2/Rbm38/Hnrnpl/Ybx1/Hspa8/Tob1/Hnrnpu/Cnot7/Pde12/Rest/Gtpbp1/Dcp2/Safb2/Celf1/Son/Hnrnpc/Zc3h12a/Rc3h1/Khdrbs1/Zbtb7a/Carhsp1/Srpk2/Hnrnpr/Ddx17/Alkbh5	25
GO:0002709	BP	GO:0002709	regulation of T cell mediated immunity	15/655	99/23355	1.08559e-07	8.79511e-06	6.62974e-06	Hspa8/Klrc1/H2-Q7/Hspd1/Traf6/Zbtb1/Il7r/H2-K1/Klrd1/Prkcz/Sash3/Ccr2/H2-Q6/Pnp/Traf2	15
GO:0034504	BP	GO:0034504	protein localization to nucleus	27/655	301/23355	1.24505e-07	9.91886e-06	7.47683e-06	Xbp1/Tpr/Tgfb1/Chchd10/Hspa8/Fyn/Mapk1/Rangap1/Hsp90aa1/Kpna4/Hnrnpu/Gsk3b/Akt2/Fam53a/Prkcd/Fam53c/Txnip/Zc3h12a/Dnajb6/Nup153/Ptpn22/Zbtb7a/Ppp3ca/Trim28/Sun2/Sec13/Calr	27
GO:0065002	BP	GO:0065002	intracellular protein transmembrane transport	11/655	52/23355	1.64897e-07	1.29214e-05	9.74015e-06	Tomm20/Sec61g/Tomm7/Tram1/Tomm40/Hspd1/Akt2/Sec62/Dnajc15/Romo1/Timm50	11
GO:0002706	BP	GO:0002706	regulation of lymphocyte mediated immunity	21/655	199/23355	2.15622e-07	1.66238e-05	1.2531e-05	Ndfip1/Tgfb1/Rasgrp1/Hspa8/Klrc1/H2-Q7/Klrk1/Hspd1/Traf6/Zbtb1/Il7r/H2-K1/Klrd1/Prkcz/Sash3/Havcr2/Stat6/Ccr2/H2-Q6/Pnp/Traf2	21
GO:0006986	BP	GO:0006986	response to unfolded protein	16/655	119/23355	2.25696e-07	1.71163e-05	1.29023e-05	Xbp1/Dnajc3/Hsph1/Serp1/Hspa8/Stub1/Ube2j2/Hsp90aa1/Derl1/Hspd1/Dnajb9/Stt3b/Hspa1a/Tmed2/Selenos/Calr	16
GO:1903829	BP	GO:1903829	positive regulation of cellular protein localization	25/655	272/23355	2.29173e-07	1.71163e-05	1.29023e-05	Xbp1/Tpr/Tgfb1/Arf6/Fyn/Tomm7/Itgb1/Mapk1/Hsp90aa1/Arpc2/Sqstm1/Tcp1/Lgals3/Gsk3b/Akt2/Prkcd/Rdx/Rer1/Zc3h12a/Epb41/Sh3glb1/Commd1/Ptpn22/Trim28/Cct6a	25
GO:0046634	BP	GO:0046634	regulation of alpha-beta T cell activation	15/655	105/23355	2.40267e-07	1.76689e-05	1.33188e-05	Hsph1/Tgfb1/Rara/Runx3/Anxa1/Prkcz/Zc3h12a/Rc3h1/Sash3/Ptpn22/Ccr2/Pnp/Tgfbr2/Socs1/Ikzf1	15
GO:0006402	BP	GO:0006402	mRNA catabolic process	22/655	220/23355	2.86063e-07	2.07179e-05	1.56171e-05	Zfp36l2/Rbm38/Ybx1/Tob1/Lsm2/Hnrnpu/Gtpbp2/Cnot7/Pde12/Polr2d/Gtpbp1/Dcp2/Celf1/Hnrnpc/Zc3h12a/Rc3h1/Prpf18/Carhsp1/Exosc5/Hnrnpr/Alkbh5/Lsm5	22
GO:0006401	BP	GO:0006401	RNA catabolic process	24/655	258/23355	3.19882e-07	2.28214e-05	1.72028e-05	Zfp36l2/Rbm38/Rnaset2b/Rnaset2a/Ybx1/Tob1/Lsm2/Hnrnpu/Gtpbp2/Cnot7/Pde12/Polr2d/Gtpbp1/Dcp2/Celf1/Hnrnpc/Zc3h12a/Rc3h1/Prpf18/Carhsp1/Exosc5/Hnrnpr/Alkbh5/Lsm5	24
GO:0072655	BP	GO:0072655	establishment of protein localization to mitochondrion	14/655	94/23355	3.57478e-07	2.49901e-05	1.88375e-05	Tomm20/Mff/Hsph1/Hspa4/Dnaja1/Tomm7/Hsp90aa1/Tomm40/Tomm70a/Hspd1/Dnajc15/Romo1/Sh3glb1/Timm50	14
GO:0022618	BP	GO:0022618	ribonucleoprotein complex assembly	19/655	171/23355	3.64793e-07	2.49901e-05	1.88375e-05	Rpl38/Rps27/Rps28/Eif5/Strap/Hsp90aa1/Lsm2/Eif2s2/Gemin7/Polr2d/Ptges3/Celf1/Usp39/Prpf18/Setx/Ppan/Snrpe/Snrpg/Srpk2	19
GO:0043254	BP	GO:0043254	regulation of protein-containing complex assembly	33/655	441/23355	3.70457e-07	2.49901e-05	1.88375e-05	Tgfb1/Arf6/Fkbp4/Stub1/Hsp90aa1/Wasl/Arpc2/Faf1/Senp6/Riok3/Pmepa1/Ptpn11/Lgals3/Gsk3b/Trim27/Prkcd/Dnajc15/Rdx/Prkcz/Raf1/Rac1/Sh3glb1/Mphosph8/Iqgap2/Arpc1a/Bcl2l11/Ankra2/Rap1b/Sar1a/Ikzf1/Traf2/Capg/Slain2	33
GO:0046635	BP	GO:0046635	positive regulation of alpha-beta T cell activation	12/655	68/23355	3.71192e-07	2.49901e-05	1.88375e-05	Hsph1/Rara/Runx3/Anxa1/Prkcz/Sash3/Ptpn22/Ccr2/Pnp/Tgfbr2/Socs1/Ikzf1	12
GO:0035710	BP	GO:0035710	CD4-positive, alpha-beta T cell activation	15/655	110/23355	4.45991e-07	2.96089e-05	2.23191e-05	Tgfb1/Relb/Rara/Lilrb4a/Runx3/Anxa1/Prkcz/Zc3h12a/Rc3h1/Satb1/Sash3/Stat6/Ccr2/Tgfbr2/Socs1	15
GO:0008286	BP	GO:0008286	insulin receptor signaling pathway	16/655	126/23355	4.99469e-07	3.27049e-05	2.46529e-05	Snx5/Ybx1/Nucks1/Adipor1/Zfp106/Ptpn11/Sik2/Gsk3b/Akt2/Prkcd/Prkca/Prkcz/Ptpra/Pip4k2c/Socs1/Foxo1	16
GO:0071826	BP	GO:0071826	ribonucleoprotein complex subunit organization	19/655	178/23355	6.79607e-07	4.36741e-05	3.29214e-05	Rpl38/Rps27/Rps28/Eif5/Strap/Hsp90aa1/Lsm2/Eif2s2/Gemin7/Polr2d/Ptges3/Celf1/Usp39/Prpf18/Setx/Ppan/Snrpe/Snrpg/Srpk2	19
GO:0070585	BP	GO:0070585	protein localization to mitochondrion	14/655	99/23355	6.85262e-07	4.36741e-05	3.29214e-05	Tomm20/Mff/Hsph1/Hspa4/Dnaja1/Tomm7/Hsp90aa1/Tomm40/Tomm70a/Hspd1/Dnajc15/Romo1/Sh3glb1/Timm50	14
GO:2001233	BP	GO:2001233	regulation of apoptotic signaling pathway	30/655	391/23355	7.46185e-07	4.69311e-05	3.53766e-05	Xbp1/Grina/Hsph1/Pak2/Dnaja1/Ctnnb1/Fyn/Nr4a2/Ralbp1/Sfpq/Hif1a/Bag5/Faf1/Madd/Lgals3/Runx3/Ybx3/Gsk3b/Prkcd/Dapk2/Raf1/Higd1a/Sh3glb1/Selenos/Zmynd11/Mcl1/Trp53inp1/Bcl2l11/Serinc3/Traf2	30
GO:0042098	BP	GO:0042098	T cell proliferation	21/655	215/23355	7.83266e-07	4.86235e-05	3.66524e-05	Ndfip1/Peli1/Tgfb1/Rasgrp1/Ctnnb1/Fyn/Fkbp1a/Lgals3/Traf6/Lilrb4a/Anxa1/Rc3h1/Satb1/Sash3/Ccl5/Ptpn22/Havcr2/Ccr2/Ctla4/Pnp/Tgfbr2	21
GO:0061013	BP	GO:0061013	regulation of mRNA catabolic process	16/655	131/23355	8.50847e-07	5.20847e-05	3.92613e-05	Zfp36l2/Rbm38/Ybx1/Tob1/Hnrnpu/Cnot7/Pde12/Gtpbp1/Dcp2/Celf1/Hnrnpc/Zc3h12a/Rc3h1/Carhsp1/Hnrnpr/Alkbh5	16
GO:0046638	BP	GO:0046638	positive regulation of alpha-beta T cell differentiation	10/655	49/23355	8.60813e-07	5.20847e-05	3.92613e-05	Rara/Runx3/Anxa1/Prkcz/Sash3/Ccr2/Pnp/Tgfbr2/Socs1/Ikzf1	10
GO:0042254	BP	GO:0042254	ribosome biogenesis	25/655	294/23355	9.81888e-07	5.86678e-05	4.42237e-05	Rpl38/Rps27/Rps21/Rps28/Mpv17l2/Rbfa/Malsu1/Imp3/Riok3/Sart1/Gnl2/Utp23/Wbp11/Chd7/Gtf3a/Gtpbp4/Utp18/Cebpz/Ppan/Lyar/Gtf2h5/Zfp622/Exosc5/Ddx17/Rpl7a	25
GO:0043370	BP	GO:0043370	regulation of CD4-positive, alpha-beta T cell differentiation	10/655	50/23355	1.04919e-06	6.19153e-05	4.66717e-05	Tgfb1/Rara/Runx3/Anxa1/Prkcz/Zc3h12a/Rc3h1/Sash3/Ccr2/Socs1	10
GO:0043367	BP	GO:0043367	CD4-positive, alpha-beta T cell differentiation	13/655	89/23355	1.17249e-06	6.83475e-05	5.15202e-05	Tgfb1/Relb/Rara/Runx3/Anxa1/Prkcz/Zc3h12a/Rc3h1/Satb1/Sash3/Stat6/Ccr2/Socs1	13
GO:2000278	BP	GO:2000278	regulation of DNA biosynthetic process	15/655	119/23355	1.24437e-06	7.16637e-05	5.402e-05	Ctnnb1/Mapk1/Hsp90aa1/Dnajc2/Hnrnpu/Tcp1/Ptges3/Dcp2/Gsk3b/Camk2d/Polg2/Hnrnpc/Pcna/Sh2b1/Cct6a	15
GO:2000514	BP	GO:2000514	regulation of CD4-positive, alpha-beta T cell activation	11/655	65/23355	1.75583e-06	9.99149e-05	7.53158e-05	Tgfb1/Rara/Runx3/Anxa1/Prkcz/Zc3h12a/Rc3h1/Sash3/Ccr2/Tgfbr2/Socs1	11
GO:0043161	BP	GO:0043161	proteasome-mediated ubiquitin-dependent protein catabolic process	30/655	409/23355	1.88844e-06	0.000106197	8.00512e-05	Ube2s/Peli1/Plaa/Ctnnb1/Stub1/Fbxo9/Ube2j2/Gid8/Pcbp2/Bag5/Desi1/Ube2b/Derl1/Spsb3/Dnajb9/Stt3b/Gsk3b/Ubr2/Hspa1a/Arih2/Dda1/Rad23b/Commd1/Selenos/Ube2a/Ube2j1/Herc2/Fbxl6/Sel1l/Tbl1xr1	30
GO:0070661	BP	GO:0070661	leukocyte proliferation	27/655	348/23355	2.15222e-06	0.000119624	9.01721e-05	Ndfip1/Peli1/Tgfb1/Rasgrp1/Ctnnb1/Fyn/Mapk1/Fkbp1a/Azi2/Hspd1/Lgals3/Traf6/Lilrb4a/Gsk3b/Anxa1/Prkcd/Il7r/Rc3h1/Satb1/Sash3/Ccl5/Ptpn22/Havcr2/Ccr2/Ctla4/Pnp/Tgfbr2	27
GO:0034655	BP	GO:0034655	nucleobase-containing compound catabolic process	28/655	373/23355	2.65825e-06	0.000146051	0.000110093	Zfp36l2/Rbm38/Rnaset2b/Rnaset2a/Ybx1/Tob1/Lsm2/Hnrnpu/Gtpbp2/Cnot7/Pde12/Polr2d/Gtpbp1/Dcp2/Celf1/Hnrnpc/Zc3h12a/Rc3h1/Prpf18/Carhsp1/Pde4d/Cant1/Pnp/Exosc5/Hnrnpr/Alkbh5/Cdadc1/Lsm5	28
GO:0035966	BP	GO:0035966	response to topologically incorrect protein	16/655	143/23355	2.75504e-06	0.000149649	0.000112805	Xbp1/Dnajc3/Hsph1/Serp1/Hspa8/Stub1/Ube2j2/Hsp90aa1/Derl1/Hspd1/Dnajb9/Stt3b/Hspa1a/Tmed2/Selenos/Calr	16
GO:0002683	BP	GO:0002683	negative regulation of immune system process	30/655	417/23355	2.7956e-06	0.000150145	0.000113179	Ndfip1/Peli1/Cd47/Tgfb1/Ctnnb1/Klrc1/Rara/Pcbp2/Sla2/Riok3/Lrch1/Samsn1/Cnot7/Lgals3/Lilrb4a/Runx3/Trim27/Anxa1/Il7r/Klrd1/Zc3h12a/Rc3h1/Selenos/Ptpn22/Havcr2/Stat6/Lyar/Ccr2/Ctla4/Socs1	30
GO:0002708	BP	GO:0002708	positive regulation of lymphocyte mediated immunity	16/655	145/23355	3.30818e-06	0.000175701	0.000132443	Tgfb1/Rasgrp1/Hspa8/H2-Q7/Klrk1/Hspd1/Traf6/Zbtb1/H2-K1/Klrd1/Prkcz/Sash3/Stat6/H2-Q6/Pnp/Traf2	16
GO:0044270	BP	GO:0044270	cellular nitrogen compound catabolic process	29/655	399/23355	3.34673e-06	0.000175795	0.000132514	Zfp36l2/Rbm38/Rnaset2b/Rnaset2a/Ybx1/Tob1/Lsm2/Acadl/Hnrnpu/Gtpbp2/Cnot7/Pde12/Polr2d/Gtpbp1/Dcp2/Celf1/Hnrnpc/Zc3h12a/Rc3h1/Prpf18/Carhsp1/Pde4d/Cant1/Pnp/Exosc5/Hnrnpr/Alkbh5/Cdadc1/Lsm5	29
GO:0008637	BP	GO:0008637	apoptotic mitochondrial changes	14/655	113/23355	3.44918e-06	0.000179207	0.000135086	Chchd10/Hspd1/Atg3/Fam162a/Gsk3b/Slc25a4/Higd1a/Sh3glb1/Mcl1/Jtb/Bcl2l11/Sfn/Pnp/Timm50	14
GO:0071383	BP	GO:0071383	cellular response to steroid hormone stimulus	17/655	163/23355	3.5814e-06	0.000184076	0.000138756	Zfp36l2/Tgfb1/Dnaja1/Fkbp4/Hnrnpu/Ptges3/Rwdd1/Rest/Safb2/Anxa1/Eif4e/Atp1a1/Zbtb7a/Ncoa2/Rnf6/Ddx17/Calr	17
GO:0071375	BP	GO:0071375	cellular response to peptide hormone stimulus	22/655	257/23355	3.90294e-06	0.000198469	0.000149606	Xbp1/Snx5/Ybx1/Nucks1/Ctnnb1/Nr4a2/Adipor1/Rangap1/Zfp106/Ptpn11/Sik2/Gsk3b/Akt2/Prkcd/Prkca/Prkcz/Ptpra/Stat6/Pip4k2c/Nfkb1/Socs1/Foxo1	22
GO:0046651	BP	GO:0046651	lymphocyte proliferation	25/655	320/23355	4.5103e-06	0.000220465	0.000166186	Ndfip1/Peli1/Tgfb1/Rasgrp1/Ctnnb1/Fyn/Fkbp1a/Azi2/Hspd1/Lgals3/Traf6/Lilrb4a/Anxa1/Prkcd/Il7r/Rc3h1/Satb1/Sash3/Ccl5/Ptpn22/Havcr2/Ccr2/Ctla4/Pnp/Tgfbr2	25
GO:0018279	BP	GO:0018279	protein N-linked glycosylation via asparagine	6/655	17/23355	4.52e-06	0.000220465	0.000166186	Stt3b/Ddost/Ost4/Ube2j1/Magt1/Tusc3	6
GO:0098760	BP	GO:0098760	response to interleukin-7	6/655	17/23355	4.52e-06	0.000220465	0.000166186	Ybx1/Jak1/Hspd1/Stip1/Rad23b/Hnrnph1	6
GO:0098761	BP	GO:0098761	cellular response to interleukin-7	6/655	17/23355	4.52e-06	0.000220465	0.000166186	Ybx1/Jak1/Hspd1/Stip1/Rad23b/Hnrnph1	6
GO:0019079	BP	GO:0019079	viral genome replication	14/655	116/23355	4.71367e-06	0.000227589	0.000171557	Nucks1/Hspa8/Ifitm1/Ifitm2/Pcbp2/Cnot7/Pde12/Zc3h12a/Mphosph8/Ccl5/Ifitm3/Trim28/Srpk2/Vapa	14
GO:1904591	BP	GO:1904591	positive regulation of protein import	10/655	59/23355	5.11417e-06	0.000244149	0.000184039	Xbp1/Tpr/Tgfb1/Mapk1/Hsp90aa1/Tomm70a/Prkcd/Zc3h12a/Ptpn22/Trim28	10
GO:0042326	BP	GO:0042326	negative regulation of phosphorylation	29/655	408/23355	5.16558e-06	0.000244149	0.000184039	Xbp1/Dusp2/Dnajc3/Hspa4/Tgfb1/Dnaja1/Strap/Hnrnpu/Pmepa1/Ube2b/Prpsap1/Samsn1/Pde12/Gsk3b/Trim27/Prkcd/Sema4d/Prkca/Dnajc15/Stk39/Tmed2/Prkcz/Zc3h12a/Errfi1/Ptpn22/Pde4d/Pip4k2c/Socs1/Cbl	29
GO:0010498	BP	GO:0010498	proteasomal protein catabolic process	32/655	475/23355	5.20987e-06	0.000244149	0.000184039	Ube2s/H13/Peli1/Xbp1/Plaa/Ctnnb1/Stub1/Fbxo9/Ube2j2/Gid8/Pcbp2/Bag5/Desi1/Ube2b/Derl1/Spsb3/Dnajb9/Stt3b/Gsk3b/Ubr2/Hspa1a/Arih2/Dda1/Rad23b/Commd1/Selenos/Ube2a/Ube2j1/Herc2/Fbxl6/Sel1l/Tbl1xr1	32
GO:0032943	BP	GO:0032943	mononuclear cell proliferation	25/655	323/23355	5.31338e-06	0.000246582	0.000185873	Ndfip1/Peli1/Tgfb1/Rasgrp1/Ctnnb1/Fyn/Fkbp1a/Azi2/Hspd1/Lgals3/Traf6/Lilrb4a/Anxa1/Prkcd/Il7r/Rc3h1/Satb1/Sash3/Ccl5/Ptpn22/Havcr2/Ccr2/Ctla4/Pnp/Tgfbr2	25
GO:0006606	BP	GO:0006606	protein import into nucleus	17/655	168/23355	5.40006e-06	0.000248195	0.000187089	Xbp1/Tpr/Tgfb1/Hspa8/Mapk1/Hsp90aa1/Kpna4/Fam53a/Prkcd/Fam53c/Txnip/Zc3h12a/Nup153/Ptpn22/Ppp3ca/Trim28/Sec13	17
GO:1901653	BP	GO:1901653	cellular response to peptide	24/655	303/23355	5.51976e-06	0.00025128	0.000189415	Xbp1/Snx5/Ybx1/Nucks1/Ctnnb1/Fyn/Nr4a2/Adipor1/Rangap1/Zfp106/Ptpn11/Sik2/Gsk3b/Akt2/Prkcd/Prkca/Prkcz/Ptpn22/Ptpra/Stat6/Pip4k2c/Nfkb1/Socs1/Foxo1	24
GO:0043484	BP	GO:0043484	regulation of RNA splicing	16/655	151/23355	5.61455e-06	0.000251851	0.000189845	Rbm38/Hnrnpl/Hspa8/Ahnak/Hnrnpu/Srsf5/Rest/Celf1/Akt2/Son/Khdrbs1/Setx/Zbtb7a/Cdk12/Ddx17/Hnrnph1	16
GO:0001906	BP	GO:0001906	cell killing	19/655	205/23355	5.63767e-06	0.000251851	0.000189845	Rasgrp1/Hspa8/Klrc1/Gzmb/H2-Q7/Prf1/Klrk1/Lgals3/Oga/Il7r/H2-K1/Klrd1/Romo1/Havcr2/H2-Q6/Gapdh/Bcl2l11/Pnp/Rpl30	19
GO:0002711	BP	GO:0002711	positive regulation of T cell mediated immunity	11/655	73/23355	5.69822e-06	0.000252199	0.000190107	Hspa8/H2-Q7/Hspd1/Traf6/Zbtb1/H2-K1/Prkcz/Sash3/H2-Q6/Pnp/Traf2	11
GO:0031331	BP	GO:0031331	positive regulation of cellular catabolic process	28/655	389/23355	5.91473e-06	0.00025938	0.00019552	Zfp36l2/Xbp1/Tob1/Stub1/Hsp90aa1/Hif1a/Faf1/Sptlc2/Cnot7/Gtpbp1/Gsk3b/Hspa1a/Celf1/Trim27/Akt2/Prkcd/Arih2/Dda1/Rdx/Zc3h12a/Rc3h1/Sh3glb1/Trp53inp1/Vps13d/Bcl2l11/Pip4k2c/Hnrnpr/Foxo1	28
GO:0044403	BP	GO:0044403	biological process involved in symbiotic interaction	28/655	390/23355	6.20714e-06	0.000269729	0.000203321	Eif3f/Nucks1/Snx3/Hspa8/Eif3b/Pdcd6ip/Vps37b/Ifitm1/Ifitm2/Snf8/Pcbp2/Hspd1/Cnot7/Pde12/Tcp1/Rest/Trim27/Chd1/Romo1/Zc3h12a/Mphosph8/Ccl5/Ifitm3/Gapdh/Bcl2l11/Trim28/Srpk2/Vapa	28
GO:0071897	BP	GO:0071897	DNA biosynthetic process	17/655	170/23355	6.33422e-06	0.000272771	0.000205614	Ctnnb1/Mapk1/Hsp90aa1/Dnajc2/Hnrnpu/Wrnip1/Tcp1/Ptges3/Zbtb1/Dcp2/Gsk3b/Camk2d/Polg2/Hnrnpc/Pcna/Sh2b1/Cct6a	17
GO:0018196	BP	GO:0018196	peptidyl-asparagine modification	6/655	18/23355	6.61933e-06	0.000277547	0.000209215	Stt3b/Ddost/Ost4/Ube2j1/Magt1/Tusc3	6
GO:0030150	BP	GO:0030150	protein import into mitochondrial matrix	6/655	18/23355	6.61933e-06	0.000277547	0.000209215	Tomm20/Tomm7/Tomm40/Dnajc15/Romo1/Timm50	6
GO:0042026	BP	GO:0042026	protein refolding	6/655	18/23355	6.61933e-06	0.000277547	0.000209215	Hspa8/Hsp90aa1/Bag5/Hspd1/Dnaja2/Hspa1a	6
GO:0002698	BP	GO:0002698	negative regulation of immune effector process	15/655	136/23355	6.70267e-06	0.000278598	0.000210007	Ndfip1/Cd47/Tgfb1/Klrc1/Pcbp2/Riok3/Lgals3/Lilrb4a/Anxa1/Il7r/Klrd1/Zc3h12a/Rc3h1/Havcr2/Ccr2	15
GO:0051170	BP	GO:0051170	import into nucleus	17/655	172/23355	7.41077e-06	0.000304605	0.000229611	Xbp1/Tpr/Tgfb1/Hspa8/Mapk1/Hsp90aa1/Kpna4/Fam53a/Prkcd/Fam53c/Txnip/Zc3h12a/Nup153/Ptpn22/Ppp3ca/Trim28/Sec13	17
GO:0006626	BP	GO:0006626	protein targeting to mitochondrion	11/655	75/23355	7.45581e-06	0.000304605	0.000229611	Tomm20/Mff/Hspa4/Tomm7/Hsp90aa1/Tomm40/Tomm70a/Hspd1/Dnajc15/Romo1/Timm50	11
GO:0002699	BP	GO:0002699	positive regulation of immune effector process	22/655	268/23355	7.6559e-06	0.000307568	0.000231844	Xbp1/Tgfb1/Rasgrp1/Hspa8/Rara/H2-Q7/Klrk1/Hspd1/Traf6/Lilrb4a/Zbtb1/Anxa1/H2-K1/Klrd1/Prkcz/Sash3/Ptpn22/Stat6/Ccr2/H2-Q6/Pnp/Traf2	22
GO:0002820	BP	GO:0002820	negative regulation of adaptive immune response	9/655	49/23355	7.65703e-06	0.000307568	0.000231844	Ndfip1/Klrc1/Samsn1/Trim27/Il7r/Klrd1/Zc3h12a/Rc3h1/Havcr2	9
GO:0019439	BP	GO:0019439	aromatic compound catabolic process	29/655	419/23355	8.60251e-06	0.000342667	0.000258302	Zfp36l2/Rbm38/Rnaset2b/Rnaset2a/Ybx1/Tob1/Lsm2/Hnrnpu/Acaa1a/Gtpbp2/Cnot7/Pde12/Polr2d/Gtpbp1/Dcp2/Celf1/Hnrnpc/Zc3h12a/Rc3h1/Prpf18/Carhsp1/Pde4d/Cant1/Pnp/Exosc5/Hnrnpr/Alkbh5/Cdadc1/Lsm5	29
GO:0060123	BP	GO:0060123	regulation of growth hormone secretion	6/655	19/23355	9.44525e-06	0.000373126	0.000281262	Serp1/Madd/Ptpn11/Oga/Chd7/Selenot	6
GO:0043488	BP	GO:0043488	regulation of mRNA stability	13/655	107/23355	9.52541e-06	0.000373209	0.000281324	Zfp36l2/Rbm38/Ybx1/Hnrnpu/Pde12/Dcp2/Celf1/Hnrnpc/Zc3h12a/Rc3h1/Carhsp1/Hnrnpr/Alkbh5	13
GO:0046700	BP	GO:0046700	heterocycle catabolic process	28/655	400/23355	9.95004e-06	0.000386676	0.000291476	Zfp36l2/Rbm38/Rnaset2b/Rnaset2a/Ybx1/Tob1/Lsm2/Hnrnpu/Gtpbp2/Cnot7/Pde12/Polr2d/Gtpbp1/Dcp2/Celf1/Hnrnpc/Zc3h12a/Rc3h1/Prpf18/Carhsp1/Pde4d/Cant1/Pnp/Exosc5/Hnrnpr/Alkbh5/Cdadc1/Lsm5	28
GO:0051168	BP	GO:0051168	nuclear export	15/655	142/23355	1.13654e-05	0.00043812	0.000330254	Tpr/Tgfb1/Rae1/Rangap1/Desi1/Ptpn11/Polr2d/Gsk3b/Khdrbs1/Nup153/Phax/Sfn/Alkbh5/Emd/Calr	15
GO:0006091	BP	GO:0006091	generation of precursor metabolites and energy	28/655	404/23355	1.19536e-05	0.000457107	0.000344567	Uqcrfs1/Pgls/Cox5a/Chchd10/Ppp1r2/Cyb5r4/Cox7c/Hif1a/Chchd2/Ppp1cc/Nfatc3/Ppp1cb/Dgat1/Pde12/Ptges3/Uqcrq/Gsk3b/Cox17/Cyc1/Akt2/Dnajc15/Polg2/Zbtb7a/Ndufa5/Gapdh/Sdhc/Ide/Sucla2	28
GO:0046626	BP	GO:0046626	regulation of insulin receptor signaling pathway	11/655	79/23355	1.243e-05	0.000471551	0.000355454	Snx5/Ybx1/Nucks1/Adipor1/Ptpn11/Sik2/Prkcd/Prkca/Prkcz/Pip4k2c/Socs1	11
GO:0042092	BP	GO:0042092	type 2 immune response	8/655	40/23355	1.27552e-05	0.000480077	0.000361881	Ndfip1/Rara/Lilrb4a/Anxa1/Prkcz/Crlf2/Stat6/Ccr2	8
GO:0006403	BP	GO:0006403	RNA localization	17/655	180/23355	1.35467e-05	0.000505884	0.000381335	Tomm20/Tpr/Ybx1/Rae1/Sfpq/Hnrnpu/Tcp1/Polr2d/Dcp2/Khdrbs1/Prpf18/Nup153/Phax/Tgfbr2/Alkbh5/Sec13/Yy1	17
GO:0043434	BP	GO:0043434	response to peptide hormone	25/655	342/23355	1.42378e-05	0.000527572	0.000397683	Xbp1/Snx5/Ybx1/Nucks1/Ctnnb1/Nr4a2/Adipor1/Rangap1/Zfp106/Ptpn11/Srsf5/Sik2/Gsk3b/Cyc1/Anxa1/Akt2/Prkcd/Prkca/Prkcz/Ptpra/Stat6/Pip4k2c/Nfkb1/Socs1/Foxo1	25
GO:0031341	BP	GO:0031341	regulation of cell killing	14/655	128/23355	1.48782e-05	0.000545402	0.000411123	Rasgrp1/Hspa8/Klrc1/H2-Q7/Prf1/Klrk1/Oga/Il7r/H2-K1/Klrd1/Havcr2/H2-Q6/Bcl2l11/Pnp	14
GO:0042307	BP	GO:0042307	positive regulation of protein import into nucleus	9/655	53/23355	1.49472e-05	0.000545402	0.000411123	Xbp1/Tpr/Tgfb1/Mapk1/Hsp90aa1/Prkcd/Zc3h12a/Ptpn22/Trim28	9
GO:0016032	BP	GO:0016032	viral process	24/655	322/23355	1.52942e-05	0.000553835	0.00041748	Eif3f/Nucks1/Snx3/Hspa8/Eif3b/Pdcd6ip/Vps37b/Ifitm1/Ifitm2/Snf8/Pcbp2/Cnot7/Pde12/Rest/Trim27/Chd1/Zc3h12a/Mphosph8/Ccl5/Ifitm3/Bcl2l11/Trim28/Srpk2/Vapa	24
GO:0051054	BP	GO:0051054	positive regulation of DNA metabolic process	19/655	220/23355	1.55125e-05	0.000557516	0.000420255	Tgfb1/Ctnnb1/Mapk1/Smchd1/Hsp90aa1/Ube2b/Tcp1/Ptges3/Oga/Gsk3b/Prkcd/Camk2d/Polg2/Stat6/Pcna/Trim28/Pnp/Uimc1/Cct6a	19
GO:1903320	BP	GO:1903320	regulation of protein modification by small protein conjugation or removal	20/655	240/23355	1.57838e-05	0.000563034	0.000424415	Ube2s/Ndfip1/Peli1/Plaa/Dnaja1/Ctnnb1/Fyn/Nsmce3/Stub1/Hsp90aa1/Hif1a/Fkbp1a/Bag5/Sqstm1/Derl1/Prr7/Zc3h12a/Gtpbp4/Commd1/Ptpn22	20
GO:0071496	BP	GO:0071496	cellular response to external stimulus	22/655	281/23355	1.61237e-05	0.000570897	0.000430341	Hnrnpl/Xbp1/Ctnnb1/Usf2/Nr4a2/Mapk1/Klf10/Pim1/Map1lc3b/Ptpn11/Sik2/Gsk3b/Dnajc15/Atp1a1/Higd1a/Stk24/Rac1/Zc3h12a/Sh3glb1/Ppan/Vps41/Foxo1	22
GO:0032609	BP	GO:0032609	interferon-gamma production	14/655	129/23355	1.62666e-05	0.000571723	0.000430964	Cd47/Rasgrp1/Rara/Azi2/Klrk1/Hspd1/Runx3/Trim27/Zc3h12a/Sash3/Ptpn22/Havcr2/Ccr2/Il12rb2	14
GO:0009896	BP	GO:0009896	positive regulation of catabolic process	30/655	457/23355	1.67892e-05	0.000585784	0.000441563	Ndfip1/Zfp36l2/Xbp1/Tob1/Stub1/Hsp90aa1/Snf8/Hif1a/Faf1/Sptlc2/Cnot7/Gtpbp1/Gsk3b/Hspa1a/Celf1/Trim27/Akt2/Prkcd/Arih2/Dda1/Rdx/Zc3h12a/Rc3h1/Sh3glb1/Trp53inp1/Vps13d/Bcl2l11/Pip4k2c/Hnrnpr/Foxo1	30
GO:0038061	BP	GO:0038061	NIK/NF-kappaB signaling	13/655	113/23355	1.73174e-05	0.000599833	0.000452154	Pdcd4/Relb/Adipor1/Litaf/Traf6/Nfkb2/Zc3h12a/Rc3h1/Ptpn22/Havcr2/Lime1/Traf2/Calr	13
GO:0002705	BP	GO:0002705	positive regulation of leukocyte mediated immunity	16/655	166/23355	1.87294e-05	0.000644074	0.000485502	Tgfb1/Rasgrp1/Hspa8/H2-Q7/Klrk1/Hspd1/Traf6/Zbtb1/H2-K1/Klrd1/Prkcz/Sash3/Stat6/H2-Q6/Pnp/Traf2	16
GO:0002703	BP	GO:0002703	regulation of leukocyte mediated immunity	21/655	264/23355	1.97102e-05	0.000672962	0.000507278	Ndfip1/Tgfb1/Rasgrp1/Hspa8/Klrc1/H2-Q7/Klrk1/Hspd1/Traf6/Zbtb1/Il7r/H2-K1/Klrd1/Prkcz/Sash3/Havcr2/Stat6/Ccr2/H2-Q6/Pnp/Traf2	21
GO:0032527	BP	GO:0032527	protein exit from endoplasmic reticulum	8/655	43/23355	2.23335e-05	0.000757121	0.000570717	H13/Tmem30a/Derl1/Selenos/Ube2j1/Sel1l/Sar1a/Sec13	8
GO:0051098	BP	GO:0051098	regulation of binding	27/655	396/23355	2.27522e-05	0.000765884	0.000577322	Hnrnpl/Hspa4/Tgfb1/Nucks1/Ppp1r2/Ctnnb1/Lfng/Rara/Stub1/Mark3/Fkbp1a/Tdg/H1f0/Derl1/Map1lc3b/Gzma/Traf6/Lrpap1/Rest/Gsk3b/Epb41/Gtpbp4/Zbtb7a/Ppp3ca/Trim28/Hipk1/Ide	27
GO:0061077	BP	GO:0061077	chaperone-mediated protein folding	9/655	56/23355	2.37106e-05	0.000792565	0.000597434	Hsph1/Fkbp4/Hspa8/Hspe1/Fkbp1a/Dnajb1/Ptges3/Hspa1a/Dnajb6	9
GO:0030252	BP	GO:0030252	growth hormone secretion	6/655	22/23355	2.41739e-05	0.000802438	0.000604877	Serp1/Madd/Ptpn11/Oga/Chd7/Selenot	6
GO:1901361	BP	GO:1901361	organic cyclic compound catabolic process	29/655	446/23355	2.75423e-05	0.000907947	0.000684409	Zfp36l2/Rbm38/Rnaset2b/Rnaset2a/Ybx1/Tob1/Lsm2/Hnrnpu/Acaa1a/Gtpbp2/Cnot7/Pde12/Polr2d/Gtpbp1/Dcp2/Celf1/Hnrnpc/Zc3h12a/Rc3h1/Prpf18/Carhsp1/Pde4d/Cant1/Pnp/Exosc5/Hnrnpr/Alkbh5/Cdadc1/Lsm5	29
GO:0001913	BP	GO:0001913	T cell mediated cytotoxicity	10/655	71/23355	2.77907e-05	0.00090986	0.000685852	Hspa8/Klrc1/Gzmb/H2-Q7/Prf1/Il7r/H2-K1/Klrd1/H2-Q6/Pnp	10
GO:0015980	BP	GO:0015980	energy derivation by oxidation of organic compounds	20/655	250/23355	2.8466e-05	0.000925629	0.000697738	Uqcrfs1/Cox5a/Ppp1r2/Cox7c/Hif1a/Chchd2/Ppp1cc/Nfatc3/Ppp1cb/Ptges3/Uqcrq/Gsk3b/Cyc1/Akt2/Dnajc15/Polg2/Ndufa5/Sdhc/Ide/Sucla2	20
GO:0019058	BP	GO:0019058	viral life cycle	19/655	231/23355	3.06345e-05	0.00098941	0.000745816	Nucks1/Snx3/Hspa8/Pdcd6ip/Vps37b/Ifitm1/Ifitm2/Snf8/Pcbp2/Cnot7/Pde12/Trim27/Zc3h12a/Mphosph8/Ccl5/Ifitm3/Trim28/Srpk2/Vapa	19
GO:0008631	BP	GO:0008631	intrinsic apoptotic signaling pathway in response to oxidative stress	8/655	45/23355	3.16001e-05	0.00101375	0.000764161	Hsph1/Ralbp1/Sfpq/Hif1a/Bag5/Stk24/Mcl1/Zfp622	8
GO:0043487	BP	GO:0043487	regulation of RNA stability	13/655	120/23355	3.30371e-05	0.00105278	0.000793585	Zfp36l2/Rbm38/Ybx1/Hnrnpu/Pde12/Dcp2/Celf1/Hnrnpc/Zc3h12a/Rc3h1/Carhsp1/Hnrnpr/Alkbh5	13
GO:0032640	BP	GO:0032640	tumor necrosis factor production	16/655	174/23355	3.3521e-05	0.00106113	0.000799878	Cd47/Rasgrp1/Rara/Azi2/Ptpn11/Hspd1/Trim27/Zc3h12a/Errfi1/Selenos/Sash3/Ifngr1/Ptpn22/Havcr2/Ube2j1/Ccr2	16
GO:1901652	BP	GO:1901652	response to peptide	27/655	406/23355	3.51214e-05	0.00109954	0.000828831	Xbp1/Snx5/Ybx1/Nucks1/Ctnnb1/Fyn/Nr4a2/Adipor1/Rangap1/Zfp106/Ptpn11/Srsf5/Sik2/Gsk3b/Cyc1/Anxa1/Akt2/Prkcd/Prkca/Prkcz/Ptpn22/Ptpra/Stat6/Pip4k2c/Nfkb1/Socs1/Foxo1	27
GO:0006413	BP	GO:0006413	translational initiation	12/655	104/23355	3.51945e-05	0.00109954	0.000828831	Eif3f/Eif5/Dnajc3/Tpr/Eif3b/Rara/Eif2s2/Polr2d/Eif4e/Tmed2/Khdrbs1/Eif4a1	12
GO:0034976	BP	GO:0034976	response to endoplasmic reticulum stress	20/655	254/23355	3.56869e-05	0.00110294	0.000831398	H13/Xbp1/Grina/Dnajc3/Serp1/Stub1/Ube2j2/Gorasp2/Derl1/Dnajb9/Stt3b/Gsk3b/Tmed2/Nrbf2/Selenos/Ube2j1/Bcl2l11/Sel1l/Serinc3/Calr	20
GO:0072659	BP	GO:0072659	protein localization to plasma membrane	22/655	296/23355	3.57649e-05	0.00110294	0.000831398	Atp1b3/Tgfb1/Arf6/Itgb1/Gorasp2/Golph3/Ttc7/Sqstm1/Sys1/Efr3a/Lgals3/Akt2/Camk2d/Tmed2/Rdx/Prkcz/Rac1/Rer1/Commd1/Ift20/Sytl2/Exoc5	22
GO:0006487	BP	GO:0006487	protein N-linked glycosylation	9/655	59/23355	3.64942e-05	0.00111201	0.00083823	B4galt1/Nus1/Stt3b/Ddost/Ost4/Ube2j1/Magt1/Tmem258/Tusc3	9
GO:2001234	BP	GO:2001234	negative regulation of apoptotic signaling pathway	19/655	234/23355	3.65777e-05	0.00111201	0.00083823	Xbp1/Grina/Hsph1/Dnaja1/Ctnnb1/Fyn/Nr4a2/Hif1a/Bag5/Madd/Lgals3/Ybx3/Gsk3b/Raf1/Higd1a/Sh3glb1/Selenos/Zmynd11/Mcl1	19
GO:0044743	BP	GO:0044743	protein transmembrane import into intracellular organelle	7/655	34/23355	3.67568e-05	0.00111201	0.00083823	Tomm20/Tomm7/Tomm40/Hspd1/Dnajc15/Romo1/Timm50	7
GO:0042129	BP	GO:0042129	regulation of T cell proliferation	16/655	176/23355	3.85437e-05	0.00115873	0.000873452	Ndfip1/Peli1/Tgfb1/Ctnnb1/Lgals3/Traf6/Anxa1/Rc3h1/Sash3/Ccl5/Ptpn22/Havcr2/Ccr2/Ctla4/Pnp/Tgfbr2	16
GO:0097193	BP	GO:0097193	intrinsic apoptotic signaling pathway	22/655	298/23355	3.95861e-05	0.00118263	0.000891467	Xbp1/Grina/Hsph1/Dnaja1/Ralbp1/Sfpq/Hif1a/Bag5/Ybx3/Gsk3b/Dapk2/Prkca/Stk24/Sh3glb1/Selenos/Mcl1/Zfp622/Bcl2l11/Hipk1/Sfn/Pnp/Serinc3	22
GO:0051099	BP	GO:0051099	positive regulation of binding	17/655	196/23355	4.06711e-05	0.0012075	0.000910214	Hnrnpl/Hspa4/Tgfb1/Ctnnb1/Lfng/Rara/Mark3/Fkbp1a/H1f0/Derl1/Map1lc3b/Traf6/Gsk3b/Epb41/Trim28/Hipk1/Ide	17
GO:0071706	BP	GO:0071706	tumor necrosis factor superfamily cytokine production	16/655	177/23355	4.12955e-05	0.00121847	0.000918483	Cd47/Rasgrp1/Rara/Azi2/Ptpn11/Hspd1/Trim27/Zc3h12a/Errfi1/Selenos/Sash3/Ifngr1/Ptpn22/Havcr2/Ube2j1/Ccr2	16
GO:0006278	BP	GO:0006278	RNA-dependent DNA biosynthetic process	9/655	60/23355	4.18783e-05	0.0012206	0.000920087	Ctnnb1/Mapk1/Hsp90aa1/Hnrnpu/Tcp1/Ptges3/Dcp2/Hnrnpc/Cct6a	9
GO:0007004	BP	GO:0007004	telomere maintenance via telomerase	9/655	60/23355	4.18783e-05	0.0012206	0.000920087	Ctnnb1/Mapk1/Hsp90aa1/Hnrnpu/Tcp1/Ptges3/Dcp2/Hnrnpc/Cct6a	9
GO:0046777	BP	GO:0046777	protein autophosphorylation	19/655	237/23355	4.35273e-05	0.00126097	0.000950519	Pak2/Hspa8/Fyn/Mark3/Pim1/Sik2/Gsk3b/Prkcd/Map2k2/Prkca/Stk39/Camk2d/Stk24/Errfi1/Mink1/Mapkapk3/Trim28/Mknk2/Cdk12	19
GO:0002824	BP	GO:0002824	positive regulation of adaptive immune response based on somatic recombination of immune receptors built from immunoglobulin superfamily domains	14/655	141/23355	4.43036e-05	0.00127573	0.000961645	Tgfb1/Hspa8/H2-Q7/Hspd1/Traf6/Zbtb1/H2-K1/Prkcz/Sash3/Stat6/Ccr2/H2-Q6/Pnp/Traf2	14
GO:2000573	BP	GO:2000573	positive regulation of DNA biosynthetic process	10/655	75/23355	4.51231e-05	0.00129155	0.000973567	Ctnnb1/Mapk1/Hsp90aa1/Tcp1/Ptges3/Gsk3b/Camk2d/Polg2/Pcna/Cct6a	10
GO:1990778	BP	GO:1990778	protein localization to cell periphery	25/655	367/23355	4.59805e-05	0.00130825	0.00098616	Nubp1/Atp1b3/Tgfb1/Arf6/Itgb1/Gorasp2/Golph3/Ttc7/Sqstm1/Sys1/Efr3a/Lgals3/Gsk3b/Akt2/Camk2d/Tmed2/Rdx/Prkcz/Rac1/Rer1/Epb41/Commd1/Ift20/Sytl2/Exoc5	25
GO:0071216	BP	GO:0071216	cellular response to biotic stimulus	23/655	323/23355	4.66683e-05	0.00131997	0.000994989	Xbp1/Tgfb1/Pdcd4/Plaa/Mapk1/Rara/Klrk1/Litaf/Traf6/Lilrb4a/Gsk3b/Prkca/Txnip/Zc3h12a/Selenos/Ccl5/Ptpn22/Havcr2/Gch1/Pde4d/Irak2/Bcl2l11/Nfkb1	23
GO:0034620	BP	GO:0034620	cellular response to unfolded protein	11/655	91/23355	4.80534e-05	0.00135115	0.00101849	Xbp1/Dnajc3/Serp1/Hspa8/Stub1/Derl1/Hspd1/Hspa1a/Tmed2/Selenos/Calr	11
GO:0006470	BP	GO:0006470	protein dephosphorylation	19/655	239/23355	4.87901e-05	0.00136009	0.00102523	Ppp2r2a/Dusp2/Tgfb1/Ppp1r2/Ppm1g/Fkbp1a/Ywhab/Ppp4r3a/Ppp1cc/Ppp1cb/Ptpn11/Prkcd/Ppp1r16b/Ptpn22/Itga1/Ptpra/Ppp3ca/Arpp19/Timm50	19
GO:0051235	BP	GO:0051235	maintenance of location	23/655	324/23355	4.89403e-05	0.00136009	0.00102523	Tgfb1/Chchd10/Pafah1b1/Rangap1/Fkbp1a/Golph3/Faf1/Ywhab/Hnrnpu/Dgat1/Chd7/Letm1/Camk2d/Rer1/Diaph1/Zc3h12a/Calm2/Lime1/Pde4d/Vps13d/Plin2/Sun2/Cds2	23
GO:0051865	BP	GO:0051865	protein autoubiquitination	10/655	76/23355	5.06721e-05	0.00140007	0.00105537	Stub1/Ube2d2a/Rnf115/Ube2b/Klhl24/Rnf10/Traf6/Ube2a/Hectd1/Traf2	10
GO:0002181	BP	GO:0002181	cytoplasmic translation	11/655	92/23355	5.32178e-05	0.00146196	0.00110202	Rpl38/Rps21/Rps29/Rps28/Rpl39/Eif5/Rpl36/Eif2s2/Rwdd1/Eif4a1/Rpl30	11
GO:2000516	BP	GO:2000516	positive regulation of CD4-positive, alpha-beta T cell activation	7/655	36/23355	5.43281e-05	0.00148393	0.00111859	Rara/Anxa1/Prkcz/Sash3/Ccr2/Tgfbr2/Socs1	7
GO:0006900	BP	GO:0006900	vesicle budding from membrane	9/655	62/23355	5.46776e-05	0.00148499	0.00111939	Snx3/Wasl/Golph3/Sec24c/Ap1s2/Sec31a/Sar1a/Vapa/Sec13	9
GO:0030865	BP	GO:0030865	cortical cytoskeleton organization	9/655	63/23355	6.22227e-05	0.00168037	0.00126666	Arf6/Pafah1b1/Pdcd6ip/Fmnl1/Rac1/Epb41/Strip1/Racgap1/Calr	9
GO:0017148	BP	GO:0017148	negative regulation of translation	14/655	146/23355	6.5005e-05	0.00173662	0.00130906	Zfp36l2/Tpr/Tob1/Rara/Malsu1/Cnot7/Celf1/Prkca/Eif4e/Zc3h12a/Rc3h1/Gapdh/Hnrnpr/Calr	14
GO:0006458	BP	GO:0006458	'de novo' protein folding	7/655	37/23355	6.53955e-05	0.00173662	0.00130906	Hsph1/Hspa8/Hspe1/Dnajb1/Ptges3/Hspa1a/Sh3glb1	7
GO:0051084	BP	GO:0051084	'de novo' posttranslational protein folding	7/655	37/23355	6.53955e-05	0.00173662	0.00130906	Hsph1/Hspa8/Hspe1/Dnajb1/Ptges3/Hspa1a/Sh3glb1	7
GO:1900076	BP	GO:1900076	regulation of cellular response to insulin stimulus	10/655	79/23355	7.0936e-05	0.00183904	0.00138626	Snx5/Ybx1/Nucks1/Adipor1/Ptpn11/Prkcd/Prkca/Prkcz/Pip4k2c/Socs1	10
GO:0006839	BP	GO:0006839	mitochondrial transport	17/655	205/23355	7.14126e-05	0.00183904	0.00138626	Tomm20/Mff/Hspa4/Chchd10/Tomm7/Hsp90aa1/Tomm40/Tomm70a/Hspd1/Gsk3b/Letm1/Slc25a4/Dnajc15/Romo1/Sh3glb1/Bcl2l11/Timm50	17
GO:0031396	BP	GO:0031396	regulation of protein ubiquitination	17/655	205/23355	7.14126e-05	0.00183904	0.00138626	Ube2s/Ndfip1/Peli1/Plaa/Dnaja1/Fyn/Nsmce3/Stub1/Hsp90aa1/Fkbp1a/Bag5/Sqstm1/Derl1/Prr7/Gtpbp4/Commd1/Ptpn22	17
GO:0032869	BP	GO:0032869	cellular response to insulin stimulus	17/655	205/23355	7.14126e-05	0.00183904	0.00138626	Xbp1/Snx5/Ybx1/Nucks1/Adipor1/Zfp106/Ptpn11/Sik2/Gsk3b/Akt2/Prkcd/Prkca/Prkcz/Ptpra/Pip4k2c/Socs1/Foxo1	17
GO:0031343	BP	GO:0031343	positive regulation of cell killing	11/655	95/23355	7.16677e-05	0.00183904	0.00138626	Rasgrp1/Hspa8/H2-Q7/Prf1/Klrk1/Oga/H2-K1/Klrd1/H2-Q6/Bcl2l11/Pnp	11
GO:0051607	BP	GO:0051607	defense response to virus	19/655	246/23355	7.19457e-05	0.00183904	0.00138626	Ifitm1/Ifitm2/Hsp90aa1/Itgax/Pcbp2/Prf1/Tomm70a/Riok3/Cnot7/Zc3h12a/Ifngr1/Zmynd11/Ccl5/Ptpn22/Ifitm3/Aim2/Exosc5/Ddx17/Serinc3	19
GO:0140546	BP	GO:0140546	defense response to symbiont	19/655	246/23355	7.19457e-05	0.00183904	0.00138626	Ifitm1/Ifitm2/Hsp90aa1/Itgax/Pcbp2/Prf1/Tomm70a/Riok3/Cnot7/Zc3h12a/Ifngr1/Zmynd11/Ccl5/Ptpn22/Ifitm3/Aim2/Exosc5/Ddx17/Serinc3	19
GO:0001933	BP	GO:0001933	negative regulation of protein phosphorylation	24/655	355/23355	7.29842e-05	0.00185566	0.0013988	Xbp1/Dusp2/Dnajc3/Hspa4/Tgfb1/Dnaja1/Strap/Pmepa1/Ube2b/Samsn1/Gsk3b/Trim27/Prkcd/Sema4d/Prkca/Stk39/Tmed2/Prkcz/Zc3h12a/Errfi1/Ptpn22/Pde4d/Socs1/Cbl	24
GO:0002821	BP	GO:0002821	positive regulation of adaptive immune response	14/655	148/23355	7.53938e-05	0.00190678	0.00143733	Tgfb1/Hspa8/H2-Q7/Hspd1/Traf6/Zbtb1/H2-K1/Prkcz/Sash3/Stat6/Ccr2/H2-Q6/Pnp/Traf2	14
GO:0090150	BP	GO:0090150	establishment of protein localization to membrane	19/655	247/23355	7.59461e-05	0.00191064	0.00144024	Hspa4/Fyn/Sec61g/Vps37b/Tram1/Hsp90aa1/Arpc2/Gorasp2/Golph3/Tomm40/Sys1/Oga/Akt2/Sec62/Romo1/Sh3glb1/Commd1/Srp14/Zdhhc18	19
GO:0030866	BP	GO:0030866	cortical actin cytoskeleton organization	7/655	38/23355	7.8238e-05	0.001958	0.00147594	Arf6/Pdcd6ip/Fmnl1/Epb41/Strip1/Racgap1/Calr	7
GO:0022904	BP	GO:0022904	respiratory electron transport chain	10/655	80/23355	7.90624e-05	0.00196832	0.00148372	Uqcrfs1/Cox5a/Cox7c/Chchd2/Uqcrq/Cyc1/Dnajc15/Polg2/Ndufa5/Sdhc	10
GO:0019080	BP	GO:0019080	viral gene expression	9/655	65/23355	7.99627e-05	0.00198042	0.00149284	Eif3f/Nucks1/Eif3b/Pcbp2/Rest/Trim27/Chd1/Ccl5/Ifitm3	9
GO:0010959	BP	GO:0010959	regulation of metal ion transport	21/655	291/23355	8.15098e-05	0.00200833	0.00151388	Atp1b3/Tgfb1/Ctnnb1/Fyn/Saraf/Fkbp1a/Ahnak/Nfatc3/Lgals3/Oga/Trim27/Chd7/Camk2d/Diaph1/Epb41/Rrad/Ccl5/Ptpn22/Calm2/Lime1/Pde4d	21
GO:0032680	BP	GO:0032680	regulation of tumor necrosis factor production	15/655	168/23355	8.19535e-05	0.00200891	0.00151431	Cd47/Rasgrp1/Rara/Ptpn11/Hspd1/Trim27/Zc3h12a/Errfi1/Selenos/Sash3/Ifngr1/Ptpn22/Havcr2/Ube2j1/Ccr2	15
GO:1902175	BP	GO:1902175	regulation of oxidative stress-induced intrinsic apoptotic signaling pathway	6/655	27/23355	8.51033e-05	0.00207548	0.00156449	Hsph1/Ralbp1/Sfpq/Hif1a/Bag5/Mcl1	6
GO:0032103	BP	GO:0032103	positive regulation of response to external stimulus	26/655	405/23355	8.71199e-05	0.00210868	0.00158952	Ets1/Cd47/Tgfb1/Pdcd4/Rasgrp1/Mapk1/Hsp90aa1/Sfpq/Tomm70a/Klrk1/Riok3/Hspd1/Traf6/Akt2/Dapk2/Prkca/Stk39/Klrd1/Stk24/Rac1/Ccl5/Havcr2/Ccr2/Aim2/Akirin1/Calr	26
GO:0002460	BP	GO:0002460	adaptive immune response based on somatic recombination of immune receptors built from immunoglobulin superfamily domains	28/655	452/23355	8.73472e-05	0.00210868	0.00158952	Ndfip1/Tgfb1/Relb/Hspa8/Klrc1/Gzmb/H2-Q7/Prf1/Hspd1/Traf6/Zbtb1/Nfkb2/Anxa1/Prkcd/Il7r/H2-K1/Klrd1/Prkcz/Zc3h12a/Rc3h1/Sash3/Crlf2/Havcr2/Stat6/Ccr2/H2-Q6/Pnp/Traf2	28
GO:0000288	BP	GO:0000288	nuclear-transcribed mRNA catabolic process, deadenylation-dependent decay	8/655	52/23355	9.28483e-05	0.00221732	0.00167141	Zfp36l2/Tob1/Cnot7/Pde12/Polr2d/Dcp2/Rc3h1/Exosc5	8
GO:0030521	BP	GO:0030521	androgen receptor signaling pathway	7/655	39/23355	9.30645e-05	0.00221732	0.00167141	Dnaja1/Fkbp4/Rwdd1/Safb2/Zbtb7a/Rnf6/Ddx17	7
GO:1903555	BP	GO:1903555	regulation of tumor necrosis factor superfamily cytokine production	15/655	170/23355	9.37026e-05	0.00221732	0.00167141	Cd47/Rasgrp1/Rara/Ptpn11/Hspd1/Trim27/Zc3h12a/Errfi1/Selenos/Sash3/Ifngr1/Ptpn22/Havcr2/Ube2j1/Ccr2	15
GO:2001242	BP	GO:2001242	regulation of intrinsic apoptotic signaling pathway	15/655	170/23355	9.37026e-05	0.00221732	0.00167141	Xbp1/Grina/Hsph1/Dnaja1/Ralbp1/Sfpq/Hif1a/Bag5/Ybx3/Dapk2/Sh3glb1/Selenos/Mcl1/Bcl2l11/Serinc3	15
GO:1904589	BP	GO:1904589	regulation of protein import	10/655	82/23355	9.77032e-05	0.0023006	0.00173419	Xbp1/Tpr/Tgfb1/Mapk1/Hsp90aa1/Tomm70a/Prkcd/Zc3h12a/Ptpn22/Trim28	10
GO:0045787	BP	GO:0045787	positive regulation of cell cycle	24/655	365/23355	0.000111964	0.00262318	0.00197735	Rbm38/Tpr/Tgfb1/Dbf4/Pafah1b1/Lfng/Rara/Sfpq/Pim1/Hnrnpu/Ube2b/Ptpn11/Celf1/Anxa1/Prkca/Eif4e/Camk2d/Rdx/Bcl2l11/Sh2b1/Racgap1/Srpk2/Lmnb1/Calr	24
GO:0010612	BP	GO:0010612	regulation of cardiac muscle adaptation	4/655	10/23355	0.0001125	0.00262318	0.00197735	Oga/Errfi1/Ppp3ca/Foxo1	4
GO:0042093	BP	GO:0042093	T-helper cell differentiation	9/655	68/23355	0.000114414	0.00264603	0.00199458	Tgfb1/Relb/Rara/Anxa1/Prkcz/Zc3h12a/Rc3h1/Stat6/Ccr2	9
GO:0036473	BP	GO:0036473	cell death in response to oxidative stress	11/655	100/23355	0.000114588	0.00264603	0.00199458	Hsph1/Ctnnb1/Fyn/Ralbp1/Sfpq/Hif1a/Bag5/Rest/Stk24/Mcl1/Zfp622	11
GO:0022900	BP	GO:0022900	electron transport chain	10/655	84/23355	0.000119937	0.00275624	0.00207765	Uqcrfs1/Cox5a/Cox7c/Chchd2/Uqcrq/Cyc1/Dnajc15/Polg2/Ndufa5/Sdhc	10
GO:0061014	BP	GO:0061014	positive regulation of mRNA catabolic process	8/655	54/23355	0.000122211	0.00279506	0.00210691	Zfp36l2/Tob1/Cnot7/Gtpbp1/Celf1/Zc3h12a/Rc3h1/Hnrnpr	8
GO:0002294	BP	GO:0002294	CD4-positive, alpha-beta T cell differentiation involved in immune response	9/655	69/23355	0.000128348	0.00292144	0.00220218	Tgfb1/Relb/Rara/Anxa1/Prkcz/Zc3h12a/Rc3h1/Stat6/Ccr2	9
GO:1903649	BP	GO:1903649	regulation of cytoplasmic transport	6/655	29/23355	0.000130207	0.00294971	0.00222349	Snx3/Mapk1/Map2k2/Rdx/Sh3glb1/Eipr1	6
GO:0009306	BP	GO:0009306	protein secretion	25/655	392/23355	0.000131213	0.00295848	0.0022301	Tgfb1/Serp1/Arf6/Pafah1b1/Cyb5r4/Hif1a/Golph3/Madd/Kcnn4/Ptpn11/Dgat1/Oga/Rest/Anxa1/Raf1/Rac1/Glud1/Ccl5/Acsl4/Selenot/Dnajc1/Ppp3ca/Klf7/Sel1l/Eipr1	25
GO:0051651	BP	GO:0051651	maintenance of location in cell	17/655	216/23355	0.000135479	0.00303661	0.00228899	Tgfb1/Chchd10/Pafah1b1/Rangap1/Fkbp1a/Golph3/Hnrnpu/Chd7/Letm1/Camk2d/Rer1/Diaph1/Calm2/Lime1/Pde4d/Vps13d/Sun2	17
GO:0035592	BP	GO:0035592	establishment of protein localization to extracellular region	25/655	393/23355	0.000136514	0.00303661	0.00228899	Tgfb1/Serp1/Arf6/Pafah1b1/Cyb5r4/Hif1a/Golph3/Madd/Kcnn4/Ptpn11/Dgat1/Oga/Rest/Anxa1/Raf1/Rac1/Glud1/Ccl5/Acsl4/Selenot/Dnajc1/Ppp3ca/Klf7/Sel1l/Eipr1	25
GO:0007006	BP	GO:0007006	mitochondrial membrane organization	11/655	102/23355	0.00013705	0.00303661	0.00228899	Hspa4/Chchd10/Hsp90aa1/Tomm40/Gsk3b/Letm1/Slc25a4/Romo1/Sh3glb1/Bcl2l11/Timm50	11
GO:0051924	BP	GO:0051924	regulation of calcium ion transport	20/655	280/23355	0.000137219	0.00303661	0.00228899	Tgfb1/Ctnnb1/Fyn/Saraf/Fkbp1a/Ahnak/Nfatc3/Lgals3/Oga/Trim27/Chd7/Camk2d/Diaph1/Epb41/Rrad/Ccl5/Ptpn22/Calm2/Lime1/Pde4d	20
GO:0051251	BP	GO:0051251	positive regulation of lymphocyte activation	26/655	417/23355	0.000139319	0.00306887	0.00231331	Peli1/Xbp1/Hsph1/Cd47/Tgfb1/Rasgrp1/Rara/Hsp90aa1/Hspd1/Sart1/Traf6/Runx3/Zbtb1/Anxa1/Il7r/Prkcz/Sash3/Ccl5/Ptpn22/Havcr2/Stat6/Ccr2/Pnp/Tgfbr2/Socs1/Ikzf1	26
GO:2000641	BP	GO:2000641	regulation of early endosome to late endosome transport	5/655	19/23355	0.000143305	0.00313585	0.0023638	Snx3/Mapk1/Map2k2/Rdx/Sh3glb1	5
GO:0002293	BP	GO:0002293	alpha-beta T cell differentiation involved in immune response	9/655	70/23355	0.000143672	0.00313585	0.0023638	Tgfb1/Relb/Rara/Anxa1/Prkcz/Zc3h12a/Rc3h1/Stat6/Ccr2	9
GO:0032496	BP	GO:0032496	response to lipopolysaccharide	24/655	372/23355	0.000149352	0.003237	0.00244005	Peli1/Xbp1/Tgfb1/Pdcd4/Plaa/Mapk1/Rara/Klrk1/Litaf/Traf6/Lilrb4a/Prkca/Zc3h12a/Selenos/Mapkapk3/Ccl5/Ptpn22/Havcr2/Gch1/Pde4d/Irak2/Il12rb2/Tab2/Nfkb1	24
GO:0071214	BP	GO:0071214	cellular response to abiotic stimulus	21/655	304/23355	0.000150338	0.003237	0.00244005	Tgfb1/Relb/Nucks1/Ctnnb1/Nsmce3/Lrrc8c/Ptpn11/Ybx3/Zbtb1/Rest/Gsk3b/Akt2/Letm1/Prkcd/Stk39/Atp1a1/Rac1/Trp53inp1/Gtf2h5/Pcna/Yy1	21
GO:0104004	BP	GO:0104004	cellular response to environmental stimulus	21/655	304/23355	0.000150338	0.003237	0.00244005	Tgfb1/Relb/Nucks1/Ctnnb1/Nsmce3/Lrrc8c/Ptpn11/Ybx3/Zbtb1/Rest/Gsk3b/Akt2/Letm1/Prkcd/Stk39/Atp1a1/Rac1/Trp53inp1/Gtf2h5/Pcna/Yy1	21
GO:0031668	BP	GO:0031668	cellular response to extracellular stimulus	17/655	218/23355	0.000151412	0.00323856	0.00244122	Hnrnpl/Xbp1/Usf2/Nr4a2/Mapk1/Klf10/Pim1/Map1lc3b/Sik2/Dnajc15/Higd1a/Stk24/Zc3h12a/Sh3glb1/Ppan/Vps41/Foxo1	17
GO:0031334	BP	GO:0031334	positive regulation of protein-containing complex assembly	18/655	239/23355	0.000151765	0.00323856	0.00244122	Tgfb1/Arf6/Stub1/Hsp90aa1/Wasl/Arpc2/Faf1/Lgals3/Gsk3b/Trim27/Rac1/Sh3glb1/Iqgap2/Arpc1a/Bcl2l11/Rap1b/Ikzf1/Slain2	18
GO:0051051	BP	GO:0051051	negative regulation of transport	29/655	492/23355	0.000155239	0.00329797	0.00248601	Ndfip1/Tpr/Cd47/Tgfb1/Snx3/Rangap1/Madd/Unc119/Ptpn11/Atg3/Lgals3/Lrpap1/Rest/Trim27/Anxa1/Akt2/Prkca/Stk39/Camk2d/Commd1/Rrad/Nup153/Acsl4/Ube2j1/Ccr2/Ppp3ca/Klf7/Rap1b/Sar1a	29
GO:0048538	BP	GO:0048538	thymus development	8/655	56/23355	0.000158845	0.00334653	0.00252261	Ctnnb1/Mapk1/Nfatc3/Zbtb1/Map2k2/Raf1/Bcl2l11/Ikzf1	8
GO:0043372	BP	GO:0043372	positive regulation of CD4-positive, alpha-beta T cell differentiation	6/655	30/23355	0.000158925	0.00334653	0.00252261	Rara/Anxa1/Prkcz/Sash3/Ccr2/Socs1	6
GO:0002287	BP	GO:0002287	alpha-beta T cell activation involved in immune response	9/655	71/23355	0.000160493	0.00335003	0.00252525	Tgfb1/Relb/Rara/Anxa1/Prkcz/Zc3h12a/Rc3h1/Stat6/Ccr2	9
GO:0010611	BP	GO:0010611	regulation of cardiac muscle hypertrophy	9/655	71/23355	0.000160493	0.00335003	0.00252525	Tomm70a/Gsk3b/Slc25a4/Prkca/Camk2d/Errfi1/Ppp3ca/Foxo1/Yy1	9
GO:0045333	BP	GO:0045333	cellular respiration	14/655	159/23355	0.000162441	0.00337596	0.00254479	Uqcrfs1/Cox5a/Cox7c/Hif1a/Chchd2/Nfatc3/Uqcrq/Cyc1/Dnajc15/Polg2/Ndufa5/Sdhc/Ide/Sucla2	14
GO:0050867	BP	GO:0050867	positive regulation of cell activation	29/655	494/23355	0.000166283	0.00343372	0.00258833	Peli1/Xbp1/Hsph1/Cd47/Tgfb1/Rasgrp1/Rara/Hsp90aa1/Klrk1/Dgat1/Hspd1/Sart1/Traf6/Runx3/Zbtb1/Anxa1/Il7r/Prkcz/Sash3/Ccl5/Crlf2/Ptpn22/Havcr2/Stat6/Ccr2/Pnp/Tgfbr2/Socs1/Ikzf1	29
GO:0035051	BP	GO:0035051	cardiocyte differentiation	15/655	179/23355	0.000166657	0.00343372	0.00258833	Tgfb1/Pdcd4/Ctnnb1/Itgb1/Mapk1/Rara/Hnrnpu/Tomm70a/Rest/Gsk3b/Slc25a4/Camk2d/Kdm6b/Ift20/Yy1	15
GO:0032868	BP	GO:0032868	response to insulin	18/655	241/23355	0.000168382	0.00345435	0.00260389	Xbp1/Snx5/Ybx1/Nucks1/Adipor1/Zfp106/Ptpn11/Srsf5/Sik2/Gsk3b/Akt2/Prkcd/Prkca/Prkcz/Ptpra/Pip4k2c/Socs1/Foxo1	18
GO:0000302	BP	GO:0000302	response to reactive oxygen species	16/655	200/23355	0.000175175	0.00357836	0.00269737	Hsph1/Fyn/Mapk1/Hif1a/Kpna4/Anxa1/Prkcd/Prkca/Stk24/Romo1/Kdm6b/Setx/Stat6/Gch1/Foxo1/Traf2	16
GO:0032872	BP	GO:0032872	regulation of stress-activated MAPK cascade	15/655	180/23355	0.000177206	0.00359289	0.00270832	Hsph1/Dnaja1/Rasgrp1/Pafah1b1/Mapk1/Traf6/Map2k2/Zc3h12a/Mink1/Zmynd11/Ptpn22/Zfp622/Foxo1/Traf2/Lmnb1	15
GO:1900407	BP	GO:1900407	regulation of cellular response to oxidative stress	10/655	88/23355	0.00017739	0.00359289	0.00270832	Hsph1/Ctnnb1/Fyn/Ralbp1/Sfpq/Hif1a/Bag5/Rest/Mcl1/Gch1	10
GO:0071692	BP	GO:0071692	protein localization to extracellular region	25/655	400/23355	0.000179279	0.00361583	0.00272561	Tgfb1/Serp1/Arf6/Pafah1b1/Cyb5r4/Hif1a/Golph3/Madd/Kcnn4/Ptpn11/Dgat1/Oga/Rest/Anxa1/Raf1/Rac1/Glud1/Ccl5/Acsl4/Selenot/Dnajc1/Ppp3ca/Klf7/Sel1l/Eipr1	25
GO:0048545	BP	GO:0048545	response to steroid hormone	17/655	222/23355	0.000188258	0.00378098	0.0028501	Zfp36l2/Tgfb1/Dnaja1/Fkbp4/Hnrnpu/Ptges3/Rwdd1/Rest/Safb2/Anxa1/Eif4e/Atp1a1/Zbtb7a/Ncoa2/Rnf6/Ddx17/Calr	17
GO:0002828	BP	GO:0002828	regulation of type 2 immune response	6/655	31/23355	0.000192428	0.0038242	0.00288267	Ndfip1/Rara/Anxa1/Prkcz/Stat6/Ccr2	6
GO:0048535	BP	GO:0048535	lymph node development	6/655	31/23355	0.000192428	0.0038242	0.00288267	Tgfb1/Nfkb2/Il7r/Rc3h1/Nfkb1/Ikzf1	6
GO:0006914	BP	GO:0006914	autophagy	26/655	426/23355	0.000195172	0.0038242	0.00288267	Xbp1/Plaa/Gramd1a/Hspa8/Tomm7/Stub1/Hif1a/Sptlc2/Sqstm1/Map1lc3b/Atg3/Gsk3b/Trim27/Rnf166/Zc3h12a/Nrbf2/Sh3glb1/Ift20/Mcl1/Ptpn22/Trp53inp1/Vps41/Vps13d/Bcl2l11/Pip4k2c/Foxo1	26
GO:0061919	BP	GO:0061919	process utilizing autophagic mechanism	26/655	426/23355	0.000195172	0.0038242	0.00288267	Xbp1/Plaa/Gramd1a/Hspa8/Tomm7/Stub1/Hif1a/Sptlc2/Sqstm1/Map1lc3b/Atg3/Gsk3b/Trim27/Rnf166/Zc3h12a/Nrbf2/Sh3glb1/Ift20/Mcl1/Ptpn22/Trp53inp1/Vps41/Vps13d/Bcl2l11/Pip4k2c/Foxo1	26
GO:0000723	BP	GO:0000723	telomere maintenance	12/655	124/23355	0.00019521	0.0038242	0.00288267	Ctnnb1/Mapk1/Hsp90aa1/Hnrnpu/Tcp1/Ptges3/Dcp2/Hspa1a/Hnrnpc/Pcna/Ylpm1/Cct6a	12
GO:0050868	BP	GO:0050868	negative regulation of T cell activation	12/655	124/23355	0.00019521	0.0038242	0.00288267	Ndfip1/Peli1/Tgfb1/Lgals3/Runx3/Anxa1/Zc3h12a/Rc3h1/Ptpn22/Havcr2/Ctla4/Socs1	12
GO:0000380	BP	GO:0000380	alternative mRNA splicing, via spliceosome	9/655	73/23355	0.000199085	0.00388195	0.00292621	Hnrnpl/Strap/Sfpq/Hnrnpu/Rest/Celf1/Khdrbs1/Zbtb7a/Ddx17	9
GO:0071222	BP	GO:0071222	cellular response to lipopolysaccharide	20/655	288/23355	0.000199782	0.00388195	0.00292621	Xbp1/Tgfb1/Pdcd4/Plaa/Mapk1/Rara/Klrk1/Litaf/Traf6/Lilrb4a/Prkca/Zc3h12a/Selenos/Ccl5/Ptpn22/Havcr2/Gch1/Pde4d/Irak2/Nfkb1	20
GO:0001914	BP	GO:0001914	regulation of T cell mediated cytotoxicity	8/655	58/23355	0.000204069	0.00393326	0.00296489	Hspa8/Klrc1/H2-Q7/Il7r/H2-K1/Klrd1/H2-Q6/Pnp	8
GO:0042775	BP	GO:0042775	mitochondrial ATP synthesis coupled electron transport	8/655	58/23355	0.000204069	0.00393326	0.00296489	Uqcrfs1/Cox5a/Cox7c/Chchd2/Uqcrq/Cyc1/Dnajc15/Sdhc	8
GO:0002823	BP	GO:0002823	negative regulation of adaptive immune response based on somatic recombination of immune receptors built from immunoglobulin superfamily domains	7/655	44/23355	0.000205381	0.00394266	0.00297197	Ndfip1/Klrc1/Il7r/Klrd1/Zc3h12a/Rc3h1/Havcr2	7
GO:0001910	BP	GO:0001910	regulation of leukocyte mediated cytotoxicity	11/655	107/23355	0.000210154	0.00400952	0.00302237	Rasgrp1/Hspa8/Klrc1/H2-Q7/Klrk1/Il7r/H2-K1/Klrd1/Havcr2/H2-Q6/Pnp	11
GO:0006611	BP	GO:0006611	protein export from nucleus	12/655	125/23355	0.000210542	0.00400952	0.00302237	Tpr/Tgfb1/Rae1/Rangap1/Desi1/Ptpn11/Polr2d/Gsk3b/Sfn/Alkbh5/Emd/Calr	12
GO:0070302	BP	GO:0070302	regulation of stress-activated protein kinase signaling cascade	15/655	183/23355	0.000212399	0.00402885	0.00303694	Hsph1/Dnaja1/Rasgrp1/Pafah1b1/Mapk1/Traf6/Map2k2/Zc3h12a/Mink1/Zmynd11/Ptpn22/Zfp622/Foxo1/Traf2/Lmnb1	15
GO:0010833	BP	GO:0010833	telomere maintenance via telomere lengthening	9/655	74/23355	0.000221098	0.00416082	0.00313642	Ctnnb1/Mapk1/Hsp90aa1/Hnrnpu/Tcp1/Ptges3/Dcp2/Hnrnpc/Cct6a	9
GO:0014743	BP	GO:0014743	regulation of muscle hypertrophy	9/655	74/23355	0.000221098	0.00416082	0.00313642	Tomm70a/Gsk3b/Slc25a4/Prkca/Camk2d/Errfi1/Ppp3ca/Foxo1/Yy1	9
GO:0032200	BP	GO:0032200	telomere organization	12/655	126/23355	0.000226888	0.00425303	0.00320593	Ctnnb1/Mapk1/Hsp90aa1/Hnrnpu/Tcp1/Ptges3/Dcp2/Hspa1a/Hnrnpc/Pcna/Ylpm1/Cct6a	12
GO:0002696	BP	GO:0002696	positive regulation of leukocyte activation	28/655	479/23355	0.000229645	0.0042681	0.00321729	Peli1/Xbp1/Hsph1/Cd47/Tgfb1/Rasgrp1/Rara/Hsp90aa1/Klrk1/Hspd1/Sart1/Traf6/Runx3/Zbtb1/Anxa1/Il7r/Prkcz/Sash3/Ccl5/Crlf2/Ptpn22/Havcr2/Stat6/Ccr2/Pnp/Tgfbr2/Socs1/Ikzf1	28
GO:0001909	BP	GO:0001909	leukocyte mediated cytotoxicity	13/655	145/23355	0.000230546	0.0042681	0.00321729	Rasgrp1/Hspa8/Klrc1/Gzmb/H2-Q7/Prf1/Klrk1/Il7r/H2-K1/Klrd1/Havcr2/H2-Q6/Pnp	13
GO:0046825	BP	GO:0046825	regulation of protein export from nucleus	6/655	32/23355	0.000231263	0.0042681	0.00321729	Tpr/Rangap1/Ptpn11/Gsk3b/Sfn/Emd	6
GO:0051085	BP	GO:0051085	chaperone cofactor-dependent protein refolding	6/655	32/23355	0.000231263	0.0042681	0.00321729	Hsph1/Hspa8/Hspe1/Dnajb1/Ptges3/Hspa1a	6
GO:0051702	BP	GO:0051702	biological process involved in interaction with symbiont	10/655	91/23355	0.000234324	0.00430795	0.00324733	Nucks1/Hspa8/Hspd1/Rest/Chd1/Romo1/Zc3h12a/Ccl5/Gapdh/Vapa	10
GO:0051204	BP	GO:0051204	protein insertion into mitochondrial membrane	5/655	21/23355	0.000239393	0.00437079	0.0032947	Hspa4/Hsp90aa1/Tomm40/Romo1/Sh3glb1	5
GO:0031647	BP	GO:0031647	regulation of protein stability	20/655	292/23355	0.000239571	0.00437079	0.0032947	Xbp1/Atp1b3/Hspa8/Tomm7/Stub1/Hsp90aa1/Dpm3/Bag5/Pim1/Ube2b/Derl1/Hspd1/Tcp1/Ptges3/Gtpbp4/Ddost/Commd1/Gapdh/Cct6a/Calr	20
GO:0000956	BP	GO:0000956	nuclear-transcribed mRNA catabolic process	11/655	109/23355	0.000247474	0.00448077	0.0033776	Zfp36l2/Tob1/Gtpbp2/Cnot7/Pde12/Polr2d/Dcp2/Zc3h12a/Rc3h1/Prpf18/Exosc5	11
GO:1905477	BP	GO:1905477	positive regulation of protein localization to membrane	11/655	109/23355	0.000247474	0.00448077	0.0033776	Tgfb1/Arf6/Fyn/Itgb1/Arpc2/Sqstm1/Lgals3/Akt2/Rer1/Sh3glb1/Commd1	11
GO:0060439	BP	GO:0060439	trachea morphogenesis	4/655	12/23355	0.000253552	0.00457351	0.0034475	Ctnnb1/Mapk1/Map2k2/Tgfbr2	4
GO:0032606	BP	GO:0032606	type I interferon production	10/655	92/23355	0.00025641	0.00460767	0.00347325	Relb/Hsp90aa1/Azi2/Tomm70a/Riok3/Ptpn11/Hspd1/Ptpn22/Havcr2/Yy1	10
GO:0006364	BP	GO:0006364	rRNA processing	16/655	207/23355	0.000259221	0.00460855	0.00347392	Rps21/Rps28/Rbfa/Imp3/Riok3/Sart1/Utp23/Wbp11/Chd7/Gtpbp4/Utp18/Lyar/Gtf2h5/Exosc5/Ddx17/Rpl7a	16
GO:2000377	BP	GO:2000377	regulation of reactive oxygen species metabolic process	16/655	207/23355	0.000259221	0.00460855	0.00347392	Cd47/Tgfb1/Fyn/Hsp90aa1/Hif1a/Klrk1/Hspd1/Akt2/Prkcd/Rac1/Romo1/Zc3h12a/Selenos/Gch1/Tgfbr2/Foxo1	16
GO:0006446	BP	GO:0006446	regulation of translational initiation	8/655	60/23355	0.000259352	0.00460855	0.00347392	Eif5/Dnajc3/Tpr/Eif3b/Rara/Polr2d/Tmed2/Khdrbs1	8
GO:0042306	BP	GO:0042306	regulation of protein import into nucleus	9/655	76/23355	0.000271211	0.00480144	0.00361932	Xbp1/Tpr/Tgfb1/Mapk1/Hsp90aa1/Prkcd/Zc3h12a/Ptpn22/Trim28	9
GO:0002230	BP	GO:0002230	positive regulation of defense response to virus by host	6/655	33/23355	0.000276009	0.00486834	0.00366975	Hsp90aa1/Tomm70a/Zc3h12a/Ccl5/Ptpn22/Aim2	6
GO:0031098	BP	GO:0031098	stress-activated protein kinase signaling cascade	18/655	252/23355	0.000291377	0.00510176	0.0038457	Hsph1/Pak2/Dnaja1/Rasgrp1/Pafah1b1/Mapk1/Traf6/Map2k2/Zc3h12a/Errfi1/Mink1/Map2k3/Zmynd11/Ptpn22/Zfp622/Foxo1/Traf2/Lmnb1	18
GO:0070663	BP	GO:0070663	regulation of leukocyte proliferation	18/655	252/23355	0.000291377	0.00510176	0.0038457	Ndfip1/Peli1/Tgfb1/Ctnnb1/Mapk1/Lgals3/Traf6/Gsk3b/Anxa1/Rc3h1/Sash3/Ccl5/Ptpn22/Havcr2/Ccr2/Ctla4/Pnp/Tgfbr2	18
GO:0002831	BP	GO:0002831	regulation of response to biotic stimulus	20/655	297/23355	0.000298953	0.00520742	0.00392535	Rasgrp1/Klrc1/Hsp90aa1/Sfpq/Pcbp2/Tomm70a/Klrk1/Riok3/Hspd1/Cnot7/Traf6/Prkca/Klrd1/Zc3h12a/Ccl5/Ptpn22/Havcr2/Lyar/Aim2/Socs1	20
GO:0002292	BP	GO:0002292	T cell differentiation involved in immune response	9/655	77/23355	0.00029959	0.00520742	0.00392535	Tgfb1/Relb/Rara/Anxa1/Prkcz/Zc3h12a/Rc3h1/Stat6/Ccr2	9
GO:0031669	BP	GO:0031669	cellular response to nutrient levels	15/655	189/23355	0.000301243	0.00521139	0.00392834	Hnrnpl/Xbp1/Usf2/Mapk1/Klf10/Pim1/Map1lc3b/Sik2/Dnajc15/Higd1a/Stk24/Zc3h12a/Sh3glb1/Vps41/Foxo1	15
GO:0060438	BP	GO:0060438	trachea development	5/655	22/23355	0.000302693	0.00521139	0.00392834	Ctnnb1/Mapk1/Rara/Map2k2/Tgfbr2	5
GO:0009101	BP	GO:0009101	glycoprotein biosynthetic process	19/655	275/23355	0.000304665	0.00521139	0.00392834	Serp1/Ctnnb1/B4galt1/Dpm3/Golph3/Phlda1/Nus1/St3gal4/Oga/Stt3b/Chst12/Dpm1/Ddost/Ost4/Ube2j1/Cant1/Magt1/Tmem258/Tusc3	19
GO:1900182	BP	GO:1900182	positive regulation of protein localization to nucleus	10/655	94/23355	0.000305834	0.00521139	0.00392834	Xbp1/Tpr/Tgfb1/Fyn/Mapk1/Hsp90aa1/Prkcd/Zc3h12a/Ptpn22/Trim28	10
GO:1901222	BP	GO:1901222	regulation of NIK/NF-kappaB signaling	10/655	94/23355	0.000305834	0.00521139	0.00392834	Pdcd4/Adipor1/Litaf/Traf6/Zc3h12a/Rc3h1/Ptpn22/Havcr2/Lime1/Calr	10
GO:0034249	BP	GO:0034249	negative regulation of cellular amide metabolic process	14/655	169/23355	0.00030636	0.00521139	0.00392834	Zfp36l2/Tpr/Tob1/Rara/Malsu1/Cnot7/Celf1/Prkca/Eif4e/Zc3h12a/Rc3h1/Gapdh/Hnrnpr/Calr	14
GO:0071219	BP	GO:0071219	cellular response to molecule of bacterial origin	20/655	298/23355	0.000312264	0.00529298	0.00398984	Xbp1/Tgfb1/Pdcd4/Plaa/Mapk1/Rara/Klrk1/Litaf/Traf6/Lilrb4a/Prkca/Zc3h12a/Selenos/Ccl5/Ptpn22/Havcr2/Gch1/Pde4d/Irak2/Nfkb1	20
GO:0042773	BP	GO:0042773	ATP synthesis coupled electron transport	8/655	62/23355	0.000326316	0.00551163	0.00415466	Uqcrfs1/Cox5a/Cox7c/Chchd2/Uqcrq/Cyc1/Dnajc15/Sdhc	8
GO:1903201	BP	GO:1903201	regulation of oxidative stress-induced cell death	9/655	78/23355	0.000330381	0.00556063	0.0041916	Hsph1/Ctnnb1/Fyn/Ralbp1/Sfpq/Hif1a/Bag5/Rest/Mcl1	9
GO:0002790	BP	GO:0002790	peptide secretion	26/655	441/23355	0.000333226	0.00558884	0.00421286	Tgfb1/Serp1/Arf6/Pafah1b1/Cyb5r4/Hif1a/Golph3/Madd/Kcnn4/Ptpn11/Dgat1/Oga/Rest/Chd7/Anxa1/Raf1/Rac1/Glud1/Ccl5/Acsl4/Selenot/Dnajc1/Ppp3ca/Klf7/Sel1l/Eipr1	26
GO:0002237	BP	GO:0002237	response to molecule of bacterial origin	24/655	393/23355	0.000336339	0.00562132	0.00423735	Peli1/Xbp1/Tgfb1/Pdcd4/Plaa/Mapk1/Rara/Klrk1/Litaf/Traf6/Lilrb4a/Prkca/Zc3h12a/Selenos/Mapkapk3/Ccl5/Ptpn22/Havcr2/Gch1/Pde4d/Irak2/Il12rb2/Tab2/Nfkb1	24
GO:0035967	BP	GO:0035967	cellular response to topologically incorrect protein	11/655	113/23355	0.000339071	0.00564724	0.00425688	Xbp1/Dnajc3/Serp1/Hspa8/Stub1/Derl1/Hspd1/Hspa1a/Tmed2/Selenos/Calr	11
GO:0009615	BP	GO:0009615	response to virus	20/655	300/23355	0.000340446	0.00565046	0.00425931	Ifitm1/Ifitm2/Hsp90aa1/Hif1a/Itgax/Pcbp2/Prf1/Tomm70a/Riok3/Cnot7/Zc3h12a/Ifngr1/Zmynd11/Ccl5/Ptpn22/Ifitm3/Aim2/Exosc5/Ddx17/Serinc3	20
GO:0050792	BP	GO:0050792	regulation of viral process	14/655	171/23355	0.000345538	0.00571513	0.00430806	Snx3/Vps37b/Ifitm1/Ifitm2/Snf8/Cnot7/Pde12/Trim27/Mphosph8/Ccl5/Ifitm3/Trim28/Srpk2/Vapa	14
GO:0010508	BP	GO:0010508	positive regulation of autophagy	12/655	132/23355	0.000349411	0.00572225	0.00431343	Xbp1/Hif1a/Sptlc2/Gsk3b/Trim27/Zc3h12a/Sh3glb1/Trp53inp1/Vps13d/Bcl2l11/Pip4k2c/Foxo1	12
GO:0050852	BP	GO:0050852	T cell receptor signaling pathway	12/655	132/23355	0.000349411	0.00572225	0.00431343	Fyn/Mapk1/Sla2/Kcnn4/Lgals3/Traf6/Zc3h12a/Rc3h1/Khdrbs1/Ptpn22/Lime1/Ctla4	12
GO:0030073	BP	GO:0030073	insulin secretion	17/655	234/23355	0.00034956	0.00572225	0.00431343	Serp1/Cyb5r4/Hif1a/Ptpn11/Dgat1/Oga/Rest/Anxa1/Raf1/Rac1/Glud1/Ccl5/Acsl4/Selenot/Ppp3ca/Klf7/Eipr1	17
GO:0046034	BP	GO:0046034	ATP metabolic process	18/655	256/23355	0.000352414	0.00574928	0.0043338	Uqcrfs1/Cox5a/Tgfb1/Chchd10/Hspa8/Cox7c/Hif1a/Chchd2/Ak3/Pde12/Uqcrq/Cyc1/Dnajc15/Atp5e/Zbtb7a/Gapdh/Atp6v1b2/Sdhc	18
GO:0002695	BP	GO:0002695	negative regulation of leukocyte activation	15/655	192/23355	0.000356558	0.00578587	0.00436139	Ndfip1/Peli1/Tgfb1/Samsn1/Lgals3/Lilrb4a/Runx3/Anxa1/Zc3h12a/Rc3h1/Ptpn22/Havcr2/Ccr2/Ctla4/Socs1	15
GO:0050866	BP	GO:0050866	negative regulation of cell activation	16/655	213/23355	0.000357078	0.00578587	0.00436139	Ndfip1/Peli1/Tgfb1/Samsn1/Lgals3/Lilrb4a/Runx3/Anxa1/Prkcd/Zc3h12a/Rc3h1/Ptpn22/Havcr2/Ccr2/Ctla4/Socs1	16
GO:0070555	BP	GO:0070555	response to interleukin-1	10/655	96/23355	0.000362971	0.00586149	0.00441838	Cd47/Traf6/Anxa1/Prkca/Zc3h12a/Rc3h1/Ccl5/Irak2/Nfkb1/Yy1	10
GO:1903900	BP	GO:1903900	regulation of viral life cycle	13/655	153/23355	0.000389601	0.00627034	0.00472657	Snx3/Vps37b/Ifitm1/Ifitm2/Cnot7/Pde12/Trim27/Mphosph8/Ccl5/Ifitm3/Trim28/Srpk2/Vapa	13
GO:0032649	BP	GO:0032649	regulation of interferon-gamma production	11/655	115/23355	0.00039463	0.00631015	0.00475658	Cd47/Rasgrp1/Rara/Klrk1/Hspd1/Zc3h12a/Sash3/Ptpn22/Havcr2/Ccr2/Il12rb2	11
GO:1902882	BP	GO:1902882	regulation of response to oxidative stress	10/655	97/23355	0.000394715	0.00631015	0.00475658	Hsph1/Ctnnb1/Fyn/Ralbp1/Sfpq/Hif1a/Bag5/Rest/Mcl1/Gch1	10
GO:0007249	BP	GO:0007249	I-kappaB kinase/NF-kappaB signaling	16/655	215/23355	0.000396098	0.00631116	0.00475735	Peli1/Relb/Ctnnb1/Fyn/Zfand6/Sqstm1/Azi2/Riok3/Traf6/Trim27/Zc3h12a/Zmynd11/Lime1/Irak2/Tab2/Traf2	16
GO:0022408	BP	GO:0022408	negative regulation of cell-cell adhesion	15/655	194/23355	0.000398098	0.00632196	0.00476549	Ndfip1/Peli1/Tgfb1/Lgals3/Runx3/Anxa1/Prkcd/Rdx/Zc3h12a/Rc3h1/Gtpbp4/Ptpn22/Havcr2/Ctla4/Socs1	15
GO:0010822	BP	GO:0010822	positive regulation of mitochondrion organization	8/655	64/23355	0.000406745	0.00643788	0.00485286	Mff/Chchd10/Hif1a/Fam162a/Gsk3b/Sh3glb1/Vps13d/Bcl2l11	8
GO:0016072	BP	GO:0016072	rRNA metabolic process	16/655	216/23355	0.000416948	0.00657759	0.00495818	Rps21/Rps28/Rbfa/Imp3/Riok3/Sart1/Utp23/Wbp11/Chd7/Gtpbp4/Utp18/Lyar/Gtf2h5/Exosc5/Ddx17/Rpl7a	16
GO:0043502	BP	GO:0043502	regulation of muscle adaptation	10/655	98/23355	0.000428734	0.00671918	0.00506491	Tomm70a/Oga/Gsk3b/Slc25a4/Prkca/Camk2d/Errfi1/Ppp3ca/Foxo1/Yy1	10
GO:2001243	BP	GO:2001243	negative regulation of intrinsic apoptotic signaling pathway	10/655	98/23355	0.000428734	0.00671918	0.00506491	Xbp1/Grina/Hsph1/Dnaja1/Hif1a/Bag5/Ybx3/Sh3glb1/Selenos/Mcl1	10
GO:0050657	BP	GO:0050657	nucleic acid transport	13/655	155/23355	0.000441482	0.00687388	0.00518152	Tomm20/Tpr/Ybx1/Rae1/Sfpq/Hnrnpu/Polr2d/Khdrbs1/Nup153/Phax/Tgfbr2/Alkbh5/Sec13	13
GO:0050658	BP	GO:0050658	RNA transport	13/655	155/23355	0.000441482	0.00687388	0.00518152	Tomm20/Tpr/Ybx1/Rae1/Sfpq/Hnrnpu/Polr2d/Khdrbs1/Nup153/Phax/Tgfbr2/Alkbh5/Sec13	13
GO:1903038	BP	GO:1903038	negative regulation of leukocyte cell-cell adhesion	12/655	136/23355	0.000458982	0.00712284	0.00536919	Ndfip1/Peli1/Tgfb1/Lgals3/Runx3/Anxa1/Zc3h12a/Rc3h1/Ptpn22/Havcr2/Ctla4/Socs1	12
GO:0060249	BP	GO:0060249	anatomical structure homeostasis	25/655	426/23355	0.000460649	0.00712284	0.00536919	Tgfb1/Ctnnb1/Itgb1/Mapk1/Strap/Hsp90aa1/Hif1a/Hnrnpu/Ptpn11/Tcp1/Ptges3/Traf6/Dcp2/Hspa1a/Prkca/Stk39/Rac1/Hnrnpc/Mink1/Sash3/Tpp1/Ccr2/Pcna/Ylpm1/Cct6a	25
GO:0032210	BP	GO:0032210	regulation of telomere maintenance via telomerase	7/655	50/23355	0.000462991	0.00712284	0.00536919	Ctnnb1/Mapk1/Hnrnpu/Tcp1/Dcp2/Hnrnpc/Cct6a	7
GO:0002064	BP	GO:0002064	epithelial cell development	18/655	262/23355	0.0004647	0.00712284	0.00536919	Xbp1/Ctnnb1/Pafah1b1/Rara/B4galt1/Hif1a/Triobp/Abcb1b/Rest/Rdx/Ppp1r16b/Rac1/E2f4/Rheb/Sfn/Fndc3a/Rap1b/Clic4	18
GO:0035455	BP	GO:0035455	response to interferon-alpha	5/655	24/23355	0.000466412	0.00712284	0.00536919	Tpr/Ifitm1/Ifitm2/Pde12/Ifitm3	5
GO:0046628	BP	GO:0046628	positive regulation of insulin receptor signaling pathway	5/655	24/23355	0.000466412	0.00712284	0.00536919	Snx5/Nucks1/Adipor1/Ptpn11/Prkcz	5
GO:0009267	BP	GO:0009267	cellular response to starvation	13/655	156/23355	0.000469546	0.00714787	0.00538805	Hnrnpl/Xbp1/Mapk1/Klf10/Map1lc3b/Sik2/Dnajc15/Higd1a/Stk24/Zc3h12a/Sh3glb1/Vps41/Foxo1	13
GO:0071900	BP	GO:0071900	regulation of protein serine/threonine kinase activity	25/655	427/23355	0.000476705	0.00723381	0.00545284	Dusp2/Tgfb1/Dnaja1/Rasgrp1/Ccng2/Madd/Pim1/Ptpn11/Traf6/Ccni/Gsk3b/Prkcd/Map2k2/Prkca/Stk39/Higd1a/Gtpbp4/Map2k3/Ptpn22/Itga1/Lime1/Sfn/Cdk12/Cnppd1/Traf2	25
GO:0001819	BP	GO:0001819	positive regulation of cytokine production	26/655	452/23355	0.000483427	0.0073126	0.00551223	Peli1/Xbp1/Tgfb1/Rasgrp1/Rara/Hsp90aa1/Hif1a/Tomm70a/Klrk1/Riok3/Ptpn11/Hspd1/Traf6/Anxa1/Prkcz/Sash3/Ifngr1/Ccl5/Crlf2/Ptpn22/Havcr2/Ccr2/Gapdh/Il12rb2/Aim2/Traf2	26
GO:0050730	BP	GO:0050730	regulation of peptidyl-tyrosine phosphorylation	18/655	263/23355	0.000486144	0.00732681	0.00552294	Hsph1/Pak2/Tgfb1/Fyn/Itgb1/Unc119/Ptpn11/Samsn1/Cnot7/Prkcd/Sema4d/Prkca/Prkcz/Errfi1/Ccl5/Ptpn22/Socs1/Cbl	18
GO:0002829	BP	GO:0002829	negative regulation of type 2 immune response	4/655	14/23355	0.0004903	0.00732681	0.00552294	Ndfip1/Anxa1/Stat6/Ccr2	4
GO:0090110	BP	GO:0090110	COPII-coated vesicle cargo loading	4/655	14/23355	0.0004903	0.00732681	0.00552294	Sec24c/Sec31a/Sar1a/Sec13	4
GO:0034341	BP	GO:0034341	response to interferon-gamma	12/655	137/23355	0.000490498	0.00732681	0.00552294	Zyx/Cd47/Ifitm1/Ifitm2/H2-Q7/Pde12/Ccl5/Gch1/Ifitm3/Gapdh/Socs1/Capg	12
GO:0032409	BP	GO:0032409	regulation of transporter activity	19/655	287/23355	0.000516846	0.00767733	0.00578716	Ndfip1/Atp1b3/Itgb1/Fkbp1a/Ahnak/Pim1/Klhl24/Cox17/Prkcd/Slc25a4/Prkca/Stk39/Camk2d/Fxyd5/Rrad/Mink1/Ifngr1/Calm2/Pde4d	19
GO:0015931	BP	GO:0015931	nucleobase-containing compound transport	15/655	199/23355	0.00052052	0.00767733	0.00578716	Tomm20/Tpr/Cd47/Ybx1/Rae1/Sfpq/Hnrnpu/Polr2d/Slc25a4/Khdrbs1/Nup153/Phax/Tgfbr2/Alkbh5/Sec13	15
GO:0002474	BP	GO:0002474	antigen processing and presentation of peptide antigen via MHC class I	7/655	51/23355	0.000523838	0.00767733	0.00578716	H2-Q7/Mfsd6/H2-K1/H2-Q6/Abcb9/Ide/Calr	7
GO:0006368	BP	GO:0006368	transcription elongation from RNA polymerase II promoter	7/655	51/23355	0.000523838	0.00767733	0.00578716	Ctnnb1/Rtf1/Hnrnpu/Zmynd11/Polr2i/Cdk12/Ikzf1	7
GO:0031663	BP	GO:0031663	lipopolysaccharide-mediated signaling pathway	7/655	51/23355	0.000523838	0.00767733	0.00578716	Tgfb1/Mapk1/Traf6/Prkca/Ccl5/Ptpn22/Irak2	7
GO:0045071	BP	GO:0045071	negative regulation of viral genome replication	7/655	51/23355	0.000523838	0.00767733	0.00578716	Ifitm1/Ifitm2/Mphosph8/Ccl5/Ifitm3/Trim28/Srpk2	7
GO:0045069	BP	GO:0045069	regulation of viral genome replication	9/655	83/23355	0.000526166	0.00767733	0.00578716	Ifitm1/Ifitm2/Cnot7/Pde12/Mphosph8/Ccl5/Ifitm3/Trim28/Srpk2	9
GO:0001773	BP	GO:0001773	myeloid dendritic cell activation	6/655	37/23355	0.000526813	0.00767733	0.00578716	Tgfb1/Relb/Klrk1/Traf6/Havcr2/Tgfbr2	6
GO:0051236	BP	GO:0051236	establishment of RNA localization	13/655	158/23355	0.00053023	0.00770365	0.005807	Tomm20/Tpr/Ybx1/Rae1/Sfpq/Hnrnpu/Polr2d/Khdrbs1/Nup153/Phax/Tgfbr2/Alkbh5/Sec13	13
GO:0030072	BP	GO:0030072	peptide hormone secretion	19/655	289/23355	0.00056247	0.00814729	0.00614141	Serp1/Cyb5r4/Hif1a/Madd/Ptpn11/Dgat1/Oga/Rest/Chd7/Anxa1/Raf1/Rac1/Glud1/Ccl5/Acsl4/Selenot/Ppp3ca/Klf7/Eipr1	19
GO:0002286	BP	GO:0002286	T cell activation involved in immune response	11/655	120/23355	0.00056778	0.00817715	0.00616393	Tgfb1/Relb/Rara/Lgals3/Anxa1/Prkcz/Zc3h12a/Rc3h1/Havcr2/Stat6/Ccr2	11
GO:0090114	BP	GO:0090114	COPII-coated vesicle budding	5/655	25/23355	0.000569663	0.00817715	0.00616393	Sec24c/Sec31a/Sar1a/Vapa/Sec13	5
GO:0090151	BP	GO:0090151	establishment of protein localization to mitochondrial membrane	5/655	25/23355	0.000569663	0.00817715	0.00616393	Hspa4/Hsp90aa1/Tomm40/Romo1/Sh3glb1	5
GO:0009100	BP	GO:0009100	glycoprotein metabolic process	21/655	336/23355	0.00057412	0.00821644	0.00619355	Serp1/Ctnnb1/B4galt1/Hif1a/Man1a2/Dpm3/Golph3/Phlda1/Nus1/St3gal4/Oga/Stt3b/Chst12/Dpm1/Ddost/Ost4/Ube2j1/Cant1/Magt1/Tmem258/Tusc3	21
GO:0018105	BP	GO:0018105	peptidyl-serine phosphorylation	21/655	337/23355	0.000596607	0.00849901	0.00640654	Pak2/Tgfb1/Mapk1/Mark3/Hsp90aa1/Mast3/Gsk3b/Akt2/Prkcd/Map2k2/Prkca/Stk39/Camk2d/Prkcz/Raf1/Mapkapk3/Pde4d/Hipk1/Mknk2/Tgfbr2/Srpk2	21
GO:0051250	BP	GO:0051250	negative regulation of lymphocyte activation	13/655	160/23355	0.00059742	0.00849901	0.00640654	Ndfip1/Peli1/Tgfb1/Samsn1/Lgals3/Runx3/Anxa1/Zc3h12a/Rc3h1/Ptpn22/Havcr2/Ctla4/Socs1	13
GO:0045622	BP	GO:0045622	regulation of T-helper cell differentiation	6/655	38/23355	0.00061092	0.00866528	0.00653188	Rara/Anxa1/Prkcz/Zc3h12a/Rc3h1/Ccr2	6
GO:0002791	BP	GO:0002791	regulation of peptide secretion	21/655	338/23355	0.000619855	0.008766	0.0066078	Tgfb1/Serp1/Arf6/Hif1a/Golph3/Madd/Kcnn4/Ptpn11/Oga/Rest/Chd7/Anxa1/Rac1/Glud1/Ccl5/Acsl4/Selenot/Dnajc1/Ppp3ca/Klf7/Eipr1	21
GO:0002449	BP	GO:0002449	lymphocyte mediated immunity	25/655	435/23355	0.00062383	0.00879618	0.00663055	Ndfip1/Tgfb1/Rasgrp1/Hspa8/Klrc1/Gzmb/H2-Q7/Prf1/Klrk1/Hspd1/Traf6/Zbtb1/Prkcd/Il7r/H2-K1/Klrd1/Prkcz/Sash3/Crlf2/Havcr2/Stat6/Ccr2/H2-Q6/Pnp/Traf2	25
GO:0048193	BP	GO:0048193	Golgi vesicle transport	18/655	269/23355	0.000633635	0.00890816	0.00671496	Trappc6b/Snx3/Arf5/Golph3/Mppe1/Rab6a/Sys1/Sec24c/Tmed2/Rer1/Commd1/Exoc5/Vps41/Cog8/Sec31a/Sar1a/Vapa/Sec13	18
GO:0003300	BP	GO:0003300	cardiac muscle hypertrophy	10/655	103/23355	0.000637514	0.00893641	0.00673626	Tomm70a/Nfatc3/Gsk3b/Slc25a4/Prkca/Camk2d/Errfi1/Ppp3ca/Foxo1/Yy1	10
GO:0009755	BP	GO:0009755	hormone-mediated signaling pathway	13/655	162/23355	0.000671659	0.00938752	0.0070763	Dnaja1/Fkbp4/Adipor1/Rara/Ptpn11/Ptges3/Rwdd1/Safb2/Zbtb7a/Ncoa2/Rnf6/Ddx17/Calr	13
GO:0032479	BP	GO:0032479	regulation of type I interferon production	9/655	86/23355	0.000683517	0.0095254	0.00718023	Relb/Hsp90aa1/Tomm70a/Riok3/Ptpn11/Hspd1/Ptpn22/Havcr2/Yy1	9
GO:0043500	BP	GO:0043500	muscle adaptation	11/655	123/23355	0.000699209	0.00971575	0.00732372	Tomm70a/Nfatc3/Oga/Gsk3b/Slc25a4/Prkca/Camk2d/Errfi1/Ppp3ca/Foxo1/Yy1	11
GO:0002218	BP	GO:0002218	activation of innate immune response	6/655	39/23355	0.000705076	0.00976888	0.00736377	Hsp90aa1/Sfpq/Tomm70a/Klrk1/Klrd1/Aim2	6
GO:0006281	BP	GO:0006281	DNA repair	27/655	489/23355	0.000708429	0.00977065	0.00736511	Nucks1/Nsmce3/Stub1/Smchd1/Sfpq/Dek/Tdg/Ube2b/Wrnip1/Zbtb1/Hspa1a/Rad23b/Recql/Polg2/Commd1/Ube2a/Paxx/Setx/Polr2i/Zbtb7a/Herc2/Gtf2h5/Pcna/Trim28/Pnp/Uimc1/Yy1	27
GO:0018108	BP	GO:0018108	peptidyl-tyrosine phosphorylation	20/655	318/23355	0.000711336	0.00977065	0.00736511	Hsph1/Pak2/Tgfb1/Fyn/Itgb1/Unc119/Ptpn11/Jak1/Samsn1/Cnot7/Prkcd/Sema4d/Prkca/Prkcz/Errfi1/Ccl5/Ptpn22/Il12rb2/Socs1/Cbl	20
GO:0043087	BP	GO:0043087	regulation of GTPase activity	20/655	318/23355	0.000711336	0.00977065	0.00736511	Eif5/Trappc6b/Tbc1d10a/Rasgrp1/Pafah1b1/Itgb1/Rangap1/Ralbp1/Snx18/Lrch1/Rasa2/Gsk3b/Akt2/Sema4d/Tmed2/Rdx/Sbf1/Ccl5/Iqgap2/Gpr65	20
GO:0043903	BP	GO:0043903	regulation of biological process involved in symbiotic interaction	14/655	184/23355	0.000720053	0.00986205	0.007434	Snx3/Vps37b/Ifitm1/Ifitm2/Snf8/Cnot7/Pde12/Trim27/Mphosph8/Ccl5/Ifitm3/Trim28/Srpk2/Vapa	14
GO:0006354	BP	GO:0006354	DNA-templated transcription, elongation	8/655	70/23355	0.000749062	0.01023	0.0077114	Ctnnb1/Rtf1/Hnrnpu/Zmynd11/Polr2i/Gtf2h5/Cdk12/Ikzf1	8
GO:0018212	BP	GO:0018212	peptidyl-tyrosine modification	20/655	321/23355	0.000798859	0.010879	0.00820061	Hsph1/Pak2/Tgfb1/Fyn/Itgb1/Unc119/Ptpn11/Jak1/Samsn1/Cnot7/Prkcd/Sema4d/Prkca/Prkcz/Errfi1/Ccl5/Ptpn22/Il12rb2/Socs1/Cbl	20
GO:0030968	BP	GO:0030968	endoplasmic reticulum unfolded protein response	8/655	71/23355	0.000823801	0.0110966	0.00836461	Xbp1/Dnajc3/Serp1/Stub1/Derl1/Tmed2/Selenos/Calr	8
GO:0014887	BP	GO:0014887	cardiac muscle adaptation	5/655	27/23355	0.000826442	0.0110966	0.00836461	Nfatc3/Oga/Errfi1/Ppp3ca/Foxo1	5
GO:0030970	BP	GO:0030970	retrograde protein transport, ER to cytosol	5/655	27/23355	0.000826442	0.0110966	0.00836461	H13/Derl1/Selenos/Ube2j1/Sel1l	5
GO:0046639	BP	GO:0046639	negative regulation of alpha-beta T cell differentiation	5/655	27/23355	0.000826442	0.0110966	0.00836461	Runx3/Anxa1/Zc3h12a/Rc3h1/Socs1	5
GO:1903513	BP	GO:1903513	endoplasmic reticulum to cytosol transport	5/655	27/23355	0.000826442	0.0110966	0.00836461	H13/Derl1/Selenos/Ube2j1/Sel1l	5
GO:1904062	BP	GO:1904062	regulation of cation transmembrane transport	22/655	370/23355	0.000832625	0.0111313	0.00839075	Atp1b3/Tgfb1/Fyn/Itgb1/Fkbp1a/Ahnak/Klhl24/Cox17/Chd7/Slc25a4/Stk39/Camk2d/Fxyd5/Diaph1/Commd1/Rrad/Mink1/Ifngr1/Ptpn22/Calm2/Lime1/Pde4d	22
GO:0032648	BP	GO:0032648	regulation of interferon-beta production	7/655	55/23355	0.000833682	0.0111313	0.00839075	Relb/Hsp90aa1/Tomm70a/Riok3/Ptpn11/Ptpn22/Yy1	7
GO:0050708	BP	GO:0050708	regulation of protein secretion	19/655	299/23355	0.000846552	0.0112716	0.00849655	Tgfb1/Serp1/Arf6/Hif1a/Golph3/Madd/Kcnn4/Ptpn11/Oga/Rest/Anxa1/Rac1/Glud1/Ccl5/Acsl4/Dnajc1/Ppp3ca/Klf7/Eipr1	19
GO:0044827	BP	GO:0044827	modulation by host of viral genome replication	4/655	16/23355	0.000852517	0.0113031	0.00852023	Nucks1/Hspa8/Zc3h12a/Vapa	4
GO:0006119	BP	GO:0006119	oxidative phosphorylation	10/655	107/23355	0.000859494	0.0113031	0.00852023	Uqcrfs1/Cox5a/Chchd10/Cox7c/Chchd2/Pde12/Uqcrq/Cyc1/Dnajc15/Sdhc	10
GO:0010522	BP	GO:0010522	regulation of calcium ion transport into cytosol	10/655	107/23355	0.000859494	0.0113031	0.00852023	Tgfb1/Fyn/Fkbp1a/Oga/Chd7/Camk2d/Diaph1/Calm2/Lime1/Pde4d	10
GO:0014897	BP	GO:0014897	striated muscle hypertrophy	10/655	107/23355	0.000859494	0.0113031	0.00852023	Tomm70a/Nfatc3/Gsk3b/Slc25a4/Prkca/Camk2d/Errfi1/Ppp3ca/Foxo1/Yy1	10
GO:0046486	BP	GO:0046486	glycerolipid metabolic process	22/655	371/23355	0.000862448	0.0113031	0.00852023	Dpm3/Mboat7/Sla2/Ttc7/Mppe1/Ptpn11/Dgat1/Impa2/Pnpla8/Capn2/Ccnc/Dpm1/Sh3glb1/Acsl4/Far1/Sel1l/Pitpnc1/Pip4k2c/Socs1/Tbl1xr1/Serinc3/Cds2	22
GO:0002285	BP	GO:0002285	lymphocyte activation involved in immune response	15/655	209/23355	0.000863772	0.0113031	0.00852023	Ndfip1/Xbp1/Tgfb1/Relb/Lfng/Rara/Hspd1/Lgals3/Anxa1/Prkcz/Zc3h12a/Rc3h1/Havcr2/Stat6/Ccr2	15
GO:1904950	BP	GO:1904950	negative regulation of establishment of protein localization	12/655	146/23355	0.000865465	0.0113031	0.00852023	Ndfip1/Hsph1/Dnaja1/Snx3/Rangap1/Madd/Ptpn11/Rest/Anxa1/Ube2j1/Ppp3ca/Klf7	12
GO:0019221	BP	GO:0019221	cytokine-mediated signaling pathway	22/655	372/23355	0.000893189	0.0116334	0.00876922	Pafah1b1/Adipor1/Ifitm1/Ifitm2/Hif1a/Fkbp1a/Jak1/Cnot7/Traf6/Stk39/Ifngr1/Ccl5/Crlf2/Stat6/Ccr2/Ifitm3/Irak2/Hipk1/Il12rb2/Aim2/Socs1/Traf2	22
GO:0050670	BP	GO:0050670	regulation of lymphocyte proliferation	16/655	232/23355	0.000903572	0.0117145	0.00883039	Ndfip1/Peli1/Tgfb1/Ctnnb1/Lgals3/Traf6/Anxa1/Rc3h1/Sash3/Ccl5/Ptpn22/Havcr2/Ccr2/Ctla4/Pnp/Tgfbr2	16
GO:0048002	BP	GO:0048002	antigen processing and presentation of peptide antigen	8/655	72/23355	0.00090441	0.0117145	0.00883039	H2-Q7/Mfsd6/Traf6/H2-K1/H2-Q6/Abcb9/Ide/Calr	8
GO:0035265	BP	GO:0035265	organ growth	15/655	210/23355	0.000906772	0.0117145	0.00883039	Serp1/Ctnnb1/Mapk1/Rara/Pim1/Tomm70a/Ptpn11/Ybx3/Gsk3b/Slc25a4/Camk2d/Sash3/Bcl2l11/Tgfbr2/Yy1	15
GO:0031333	BP	GO:0031333	negative regulation of protein-containing complex assembly	12/655	147/23355	0.00091894	0.0118127	0.00890438	Fkbp4/Arpc2/Riok3/Pmepa1/Gsk3b/Prkcd/Dnajc15/Rdx/Prkcz/Raf1/Mphosph8/Capg	12
GO:0010595	BP	GO:0010595	positive regulation of endothelial cell migration	10/655	108/23355	0.000923915	0.0118127	0.00890438	Ets1/Tgfb1/Hif1a/Nus1/Anxa1/Prkca/Rac1/Zc3h12a/Map2k3/Calr	10
GO:0030518	BP	GO:0030518	intracellular steroid hormone receptor signaling pathway	10/655	108/23355	0.000923915	0.0118127	0.00890438	Dnaja1/Fkbp4/Ptges3/Rwdd1/Safb2/Zbtb7a/Ncoa2/Rnf6/Ddx17/Calr	10
GO:0002369	BP	GO:0002369	T cell cytokine production	6/655	41/23355	0.000926727	0.0118127	0.00890438	Traf6/Prkcz/Sash3/Crlf2/Ccr2/Traf2	6
GO:0045022	BP	GO:0045022	early endosome to late endosome transport	6/655	41/23355	0.000926727	0.0118127	0.00890438	Snx3/Mapk1/Snf8/Map2k2/Rdx/Sh3glb1	6
GO:0050732	BP	GO:0050732	negative regulation of peptidyl-tyrosine phosphorylation	7/655	56/23355	0.000930087	0.011824	0.0089129	Samsn1/Prkcd/Sema4d/Prkcz/Errfi1/Socs1/Cbl	7
GO:0097191	BP	GO:0097191	extrinsic apoptotic signaling pathway	16/655	233/23355	0.00094567	0.0119902	0.00903819	Pak2/Tgfb1/Fyn/Faf1/Madd/Lgals3/Runx3/Gsk3b/Raf1/Zmynd11/Mcl1/Casp8ap2/Bcl2l11/Hipk1/Mknk2/Traf2	16
GO:0019835	BP	GO:0019835	cytolysis	5/655	28/23355	0.000983112	0.0123991	0.00934646	Tgfb1/Gzmb/Prf1/Gzma/Romo1	5
GO:0034067	BP	GO:0034067	protein localization to Golgi apparatus	5/655	28/23355	0.000983112	0.0123991	0.00934646	Golph3/Rab6a/Sys1/Ift20/Vps13d	5
GO:0014896	BP	GO:0014896	muscle hypertrophy	10/655	109/23355	0.000992242	0.0124814	0.00940844	Tomm70a/Nfatc3/Gsk3b/Slc25a4/Prkca/Camk2d/Errfi1/Ppp3ca/Foxo1/Yy1	10
GO:0070085	BP	GO:0070085	glycosylation	15/655	212/23355	0.000998224	0.0125236	0.00944031	Serp1/B4galt1/Dpm3/Nus1/St3gal4/Oga/Stt3b/Dpm1/Ddost/Ost4/Ube2j1/Magt1/Tmem258/Tusc3/Cds2	15
GO:0048525	BP	GO:0048525	negative regulation of viral process	9/655	91/23355	0.0010297	0.0128176	0.00966186	Snx3/Ifitm1/Ifitm2/Trim27/Mphosph8/Ccl5/Ifitm3/Trim28/Srpk2	9
GO:0032944	BP	GO:0032944	regulation of mononuclear cell proliferation	16/655	235/23355	0.00103488	0.0128176	0.00966186	Ndfip1/Peli1/Tgfb1/Ctnnb1/Lgals3/Traf6/Anxa1/Rc3h1/Sash3/Ccl5/Ptpn22/Havcr2/Ccr2/Ctla4/Pnp/Tgfbr2	16
GO:0000381	BP	GO:0000381	regulation of alternative mRNA splicing, via spliceosome	7/655	57/23355	0.00103506	0.0128176	0.00966186	Hnrnpl/Hnrnpu/Rest/Celf1/Khdrbs1/Zbtb7a/Ddx17	7
GO:0032608	BP	GO:0032608	interferon-beta production	7/655	57/23355	0.00103506	0.0128176	0.00966186	Relb/Hsp90aa1/Tomm70a/Riok3/Ptpn11/Ptpn22/Yy1	7
GO:0043536	BP	GO:0043536	positive regulation of blood vessel endothelial cell migration	7/655	57/23355	0.00103506	0.0128176	0.00966186	Ets1/Tgfb1/Hif1a/Nus1/Anxa1/Prkca/Map2k3	7
GO:0046627	BP	GO:0046627	negative regulation of insulin receptor signaling pathway	6/655	42/23355	0.00105589	0.0130417	0.00983081	Ybx1/Prkcd/Prkca/Prkcz/Pip4k2c/Socs1	6
GO:0051403	BP	GO:0051403	stress-activated MAPK cascade	16/655	236/23355	0.00108209	0.0133271	0.0100459	Hsph1/Dnaja1/Rasgrp1/Pafah1b1/Mapk1/Traf6/Map2k2/Zc3h12a/Mink1/Map2k3/Zmynd11/Ptpn22/Zfp622/Foxo1/Traf2/Lmnb1	16
GO:0050688	BP	GO:0050688	regulation of defense response to virus	8/655	74/23355	0.00108457	0.0133271	0.0100459	Hsp90aa1/Pcbp2/Tomm70a/Riok3/Zc3h12a/Ccl5/Ptpn22/Aim2	8
GO:0035459	BP	GO:0035459	vesicle cargo loading	4/655	17/23355	0.00109025	0.0133283	0.0100469	Sec24c/Sec31a/Sar1a/Sec13	4
GO:0046827	BP	GO:0046827	positive regulation of protein export from nucleus	4/655	17/23355	0.00109025	0.0133283	0.0100469	Tpr/Gsk3b/Sfn/Emd	4
GO:0045444	BP	GO:0045444	fat cell differentiation	17/655	259/23355	0.00109498	0.013352	0.0100647	Zfp36l2/Xbp1/Tgfb1/Nr4a2/Plac8/Fbxo9/Lrrc8c/Pim1/Hnrnpu/Gsk3b/Zc3h12a/Ap1s2/Zbtb7a/Socs1/Tbl1xr1/Foxo1/Ccdc85b	17
GO:0002761	BP	GO:0002761	regulation of myeloid leukocyte differentiation	11/655	130/23355	0.00110641	0.0134572	0.010144	Ndfip1/Tgfb1/Ctnnb1/Rara/Klf10/Traf6/Gsk3b/Prkca/Ccl5/Zbtb7a/Ikzf1	11
GO:0006486	BP	GO:0006486	protein glycosylation	14/655	193/23355	0.00114509	0.0138357	0.0104293	Serp1/B4galt1/Dpm3/Nus1/St3gal4/Oga/Stt3b/Dpm1/Ddost/Ost4/Ube2j1/Magt1/Tmem258/Tusc3	14
GO:0043413	BP	GO:0043413	macromolecule glycosylation	14/655	193/23355	0.00114509	0.0138357	0.0104293	Serp1/B4galt1/Dpm3/Nus1/St3gal4/Oga/Stt3b/Dpm1/Ddost/Ost4/Ube2j1/Magt1/Tmem258/Tusc3	14
GO:0061614	BP	GO:0061614	pri-miRNA transcription by RNA polymerase II	7/655	58/23355	0.00114912	0.0138357	0.0104293	Ets1/Tgfb1/Hif1a/Nfatc3/Nfkb1/Ddx17/Yy1	7
GO:0070265	BP	GO:0070265	necrotic cell death	7/655	58/23355	0.00114912	0.0138357	0.0104293	Peli1/Tmem123/Ybx3/Oga/Slc25a4/Slc6a6/Traf2	7
GO:1900078	BP	GO:1900078	positive regulation of cellular response to insulin stimulus	5/655	29/23355	0.0011608	0.0139413	0.0105089	Snx5/Nucks1/Adipor1/Ptpn11/Prkcz	5
GO:0048738	BP	GO:0048738	cardiac muscle tissue development	17/655	261/23355	0.00119052	0.0142624	0.010751	Tgfb1/Ctnnb1/Itgb1/Mapk1/Rara/Fkbp1a/Pim1/Hnrnpu/Tomm70a/Gsk3b/Chd7/Slc25a4/Camk2d/Kdm6b/Ift20/Tgfbr2/Yy1	17
GO:0098927	BP	GO:0098927	vesicle-mediated transport between endosomal compartments	6/655	43/23355	0.00119842	0.0143211	0.0107952	Snx3/Mapk1/Snf8/Map2k2/Rdx/Sh3glb1	6
GO:0016311	BP	GO:0016311	dephosphorylation	22/655	381/23355	0.00121517	0.0144851	0.0109188	Ppp2r2a/Dusp2/Tgfb1/Ppp1r2/Ppm1g/Fkbp1a/Ywhab/Ppp4r3a/Ppp1cc/Ppp1cb/Ptpn11/Impa2/Prkcd/Sema4d/Ppp1r16b/Sytl2/Ptpn22/Itga1/Ptpra/Ppp3ca/Arpp19/Timm50	22
GO:0070665	BP	GO:0070665	positive regulation of leukocyte proliferation	12/655	152/23355	0.00122934	0.0146175	0.0110187	Peli1/Mapk1/Traf6/Gsk3b/Anxa1/Sash3/Ccl5/Ptpn22/Havcr2/Ccr2/Pnp/Tgfbr2	12
GO:1905475	BP	GO:1905475	regulation of protein localization to membrane	14/655	195/23355	0.00126374	0.0149892	0.0112989	Tgfb1/Arf6/Fyn/Itgb1/Arpc2/Sqstm1/Lgals3/Gsk3b/Akt2/Camk2d/Prkcz/Rer1/Sh3glb1/Commd1	14
GO:0032663	BP	GO:0032663	regulation of interleukin-2 production	7/655	59/23355	0.00127279	0.0150221	0.0113237	Traf6/Trim27/Anxa1/Sash3/Havcr2/Ccr2/Traf2	7
GO:1904356	BP	GO:1904356	regulation of telomere maintenance via telomere lengthening	7/655	59/23355	0.00127279	0.0150221	0.0113237	Ctnnb1/Mapk1/Hnrnpu/Tcp1/Dcp2/Hnrnpc/Cct6a	7
GO:0002028	BP	GO:0002028	regulation of sodium ion transport	9/655	94/23355	0.00129781	0.0152421	0.0114895	Atp1b3/Tgfb1/Klhl24/Akt2/Stk39/Camk2d/Atp1a1/Fxyd5/Commd1	9
GO:0009408	BP	GO:0009408	response to heat	9/655	94/23355	0.00129781	0.0152421	0.0114895	Tpr/Hspa4/Dnaja1/Stub1/Hsp90aa1/Dnaja2/Polr2d/Hspa1a/Trp53inp1	9
GO:0043271	BP	GO:0043271	negative regulation of ion transport	21/655	359/23355	0.00132529	0.0155185	0.0116978	Ndfip1/Tpr/Tgfb1/Snx3/Rangap1/Madd/Ptpn11/Rest/Trim27/Anxa1/Akt2/Prkca/Stk39/Camk2d/Commd1/Rrad/Nup153/Acsl4/Ube2j1/Ppp3ca/Klf7	21
GO:0043405	BP	GO:0043405	regulation of MAP kinase activity	18/655	287/23355	0.00132784	0.0155185	0.0116978	Dusp2/Tgfb1/Dnaja1/Rasgrp1/Madd/Ptpn11/Traf6/Gsk3b/Prkcd/Map2k2/Prkca/Stk39/Map2k3/Ptpn22/Itga1/Lime1/Cdk12/Traf2	18
GO:0070849	BP	GO:0070849	response to epidermal growth factor	6/655	44/23355	0.00135521	0.015754	0.0118754	Zfp36l2/Tpr/Mapk1/Arpc2/Ptpn11/Cbl	6
GO:0071385	BP	GO:0071385	cellular response to glucocorticoid stimulus	6/655	44/23355	0.00135521	0.015754	0.0118754	Zfp36l2/Tgfb1/Hnrnpu/Rest/Anxa1/Eif4e	6
GO:0002347	BP	GO:0002347	response to tumor cell	5/655	30/23355	0.00136118	0.015754	0.0118754	Prf1/Klrk1/Hspd1/Txnip/Havcr2	5
GO:0002724	BP	GO:0002724	regulation of T cell cytokine production	5/655	30/23355	0.00136118	0.015754	0.0118754	Traf6/Prkcz/Sash3/Ccr2/Traf2	5
GO:0051131	BP	GO:0051131	chaperone-mediated protein complex assembly	4/655	18/23355	0.00137087	0.0158279	0.011931	Hspa4/Stub1/Hsp90aa1/Ptges3	4
GO:0033044	BP	GO:0033044	regulation of chromosome organization	18/655	288/23355	0.00138041	0.0158997	0.0119852	Xbp1/Tpr/Tgfb1/Ctnnb1/Mapk1/Sfpq/Rtf1/Senp6/Hnrnpu/Tcp1/Nsd3/Dcp2/Hnrnpc/Mphosph8/Ik/Trim28/Ylpm1/Cct6a	18
GO:0051851	BP	GO:0051851	modulation by host of symbiont process	7/655	60/23355	0.00140665	0.0161241	0.0121544	Nucks1/Hspa8/Rest/Chd1/Zc3h12a/Ccl5/Vapa	7
GO:0060324	BP	GO:0060324	face development	7/655	60/23355	0.00140665	0.0161241	0.0121544	Tgfb1/Mapk1/Rara/Ptpn11/Chd7/Map2k2/Raf1	7
GO:0010634	BP	GO:0010634	positive regulation of epithelial cell migration	12/655	155/23355	0.00145407	0.0166279	0.0125341	Ets1/Tgfb1/Arf6/Hif1a/Nus1/Anxa1/Prkca/Rac1/Zc3h12a/Map2k3/Tgfbr2/Calr	12
GO:0043401	BP	GO:0043401	steroid hormone mediated signaling pathway	10/655	115/23355	0.00149446	0.0170489	0.0128515	Dnaja1/Fkbp4/Ptges3/Rwdd1/Safb2/Zbtb7a/Ncoa2/Rnf6/Ddx17/Calr	10
GO:1903313	BP	GO:1903313	positive regulation of mRNA metabolic process	9/655	96/23355	0.00150589	0.0171384	0.0129189	Zfp36l2/Hspa8/Tob1/Cnot7/Gtpbp1/Celf1/Zc3h12a/Rc3h1/Hnrnpr	9
GO:0042594	BP	GO:0042594	response to starvation	13/655	177/23355	0.0015165	0.0171975	0.0129634	Hnrnpl/Xbp1/Mapk1/Klf10/Map1lc3b/Sik2/Dnajc15/Higd1a/Stk24/Zc3h12a/Sh3glb1/Vps41/Foxo1	13
GO:0018209	BP	GO:0018209	peptidyl-serine modification	21/655	363/23355	0.00151827	0.0171975	0.0129634	Pak2/Tgfb1/Mapk1/Mark3/Hsp90aa1/Mast3/Gsk3b/Akt2/Prkcd/Map2k2/Prkca/Stk39/Camk2d/Prkcz/Raf1/Mapkapk3/Pde4d/Hipk1/Mknk2/Tgfbr2/Srpk2	21
GO:0032088	BP	GO:0032088	negative regulation of NF-kappaB transcription factor activity	8/655	78/23355	0.00153047	0.0172768	0.0130232	Peli1/Faf1/Zc3h12a/Commd1/Brms1/Havcr2/Irak2/Aim2	8
GO:0002833	BP	GO:0002833	positive regulation of response to biotic stimulus	12/655	156/23355	0.00153612	0.0172768	0.0130232	Rasgrp1/Hsp90aa1/Sfpq/Tomm70a/Klrk1/Riok3/Hspd1/Traf6/Prkca/Klrd1/Havcr2/Aim2	12
GO:2001235	BP	GO:2001235	positive regulation of apoptotic signaling pathway	12/655	156/23355	0.00153612	0.0172768	0.0130232	Pak2/Ralbp1/Sfpq/Faf1/Runx3/Prkcd/Sh3glb1/Mcl1/Trp53inp1/Bcl2l11/Serinc3/Traf2	12
GO:0045860	BP	GO:0045860	positive regulation of protein kinase activity	24/655	439/23355	0.00156312	0.0175392	0.013221	Hsph1/Pak2/Tgfb1/Rasgrp1/Hsp90aa1/Madd/Pim1/Unc119/Ptpn11/Traf6/Prkcd/Map2k2/Stk39/Prkcz/Raf1/Higd1a/Mink1/Map2k3/Jtb/Itga1/Tab2/Tgfbr2/Socs1/Traf2	24
GO:0050900	BP	GO:0050900	leukocyte migration	21/655	364/23355	0.0015701	0.0175763	0.013249	Cd47/Tgfb1/Itgb1/Mapk1/B4galt1/Golph3/Lrch1/St3gal4/Lgals3/Anxa1/Dapk2/Prkca/Stk39/Rac1/Ccl5/Ptpn22/Itga1/Ccr2/Pde4d/Akirin1/Calr	21
GO:0045637	BP	GO:0045637	regulation of myeloid cell differentiation	15/655	222/23355	0.00158089	0.0176558	0.0133089	Ndfip1/Ets1/Tgfb1/Ctnnb1/Rara/Hif1a/Klf10/Klf13/Traf6/Gsk3b/Gpr171/Prkca/Ccl5/Zbtb7a/Ikzf1	15
GO:0036037	BP	GO:0036037	CD8-positive, alpha-beta T cell activation	5/655	31/23355	0.00158593	0.0176708	0.0133202	Lilrb4a/Runx3/Satb1/Ptpn22/Socs1	5
GO:0010660	BP	GO:0010660	regulation of muscle cell apoptotic process	9/655	97/23355	0.00161953	0.0179881	0.0135594	Mff/Pdcd4/Hspa8/Gsk3b/Capn2/Slc25a4/Camk2d/Zc3h12a/Gapdh	9
GO:0016482	BP	GO:0016482	cytosolic transport	12/655	157/23355	0.00162194	0.0179881	0.0135594	Snx5/Tbc1d10a/Snx3/Mapk1/Snf8/Rab6a/Sys1/Trim27/Map2k2/Rdx/Sh3glb1/Eipr1	12
GO:0030433	BP	GO:0030433	ubiquitin-dependent ERAD pathway	8/655	79/23355	0.00166193	0.0183889	0.0138615	Stub1/Ube2j2/Derl1/Dnajb9/Stt3b/Selenos/Ube2j1/Sel1l	8
GO:0009314	BP	GO:0009314	response to radiation	23/655	416/23355	0.0016784	0.0185283	0.0139666	Tgfb1/Nucks1/Nsmce3/Itgb1/Hif1a/Ube2b/Ppp1cc/Ppp1cb/Zbtb1/Anxa1/Akt2/Prkcd/Ube2a/Ift20/Ap1s2/Trp53inp1/Gtf2h5/Pcna/Fbxl6/Pnp/Uimc1/Yy1/Cds2	23
GO:0002726	BP	GO:0002726	positive regulation of T cell cytokine production	4/655	19/23355	0.00169821	0.018634	0.0140463	Traf6/Prkcz/Sash3/Traf2	4
GO:0043162	BP	GO:0043162	ubiquitin-dependent protein catabolic process via the multivesicular body sorting pathway	4/655	19/23355	0.00169821	0.018634	0.0140463	Plaa/Vps37b/Snf8/Rnf115	4
GO:0032720	BP	GO:0032720	negative regulation of tumor necrosis factor production	7/655	62/23355	0.00170713	0.018634	0.0140463	Rara/Trim27/Zc3h12a/Errfi1/Selenos/Ptpn22/Havcr2	7
GO:0032873	BP	GO:0032873	negative regulation of stress-activated MAPK cascade	6/655	46/23355	0.00171527	0.018634	0.0140463	Hsph1/Dnaja1/Pafah1b1/Zmynd11/Ptpn22/Foxo1	6
GO:0050691	BP	GO:0050691	regulation of defense response to virus by host	6/655	46/23355	0.00171527	0.018634	0.0140463	Hsp90aa1/Tomm70a/Zc3h12a/Ccl5/Ptpn22/Aim2	6
GO:0070303	BP	GO:0070303	negative regulation of stress-activated protein kinase signaling cascade	6/655	46/23355	0.00171527	0.018634	0.0140463	Hsph1/Dnaja1/Pafah1b1/Zmynd11/Ptpn22/Foxo1	6
GO:1900077	BP	GO:1900077	negative regulation of cellular response to insulin stimulus	6/655	46/23355	0.00171527	0.018634	0.0140463	Ybx1/Prkcd/Prkca/Prkcz/Pip4k2c/Socs1	6
GO:0032729	BP	GO:0032729	positive regulation of interferon-gamma production	8/655	80/23355	0.00180216	0.0194559	0.0146658	Rasgrp1/Klrk1/Hspd1/Sash3/Ptpn22/Havcr2/Ccr2/Il12rb2	8
GO:0071347	BP	GO:0071347	cellular response to interleukin-1	8/655	80/23355	0.00180216	0.0194559	0.0146658	Cd47/Traf6/Zc3h12a/Rc3h1/Ccl5/Irak2/Nfkb1/Yy1	8
GO:0002573	BP	GO:0002573	myeloid leukocyte differentiation	15/655	225/23355	0.00180313	0.0194559	0.0146658	Ndfip1/Tgfb1/Relb/Ctnnb1/Pafah1b1/Ostm1/Rara/Klf10/Traf6/Gsk3b/Prkca/Ccl5/Zbtb7a/Tgfbr2/Ikzf1	15
GO:0000387	BP	GO:0000387	spliceosomal snRNP assembly	5/655	32/23355	0.0018368	0.0196418	0.014806	Strap/Lsm2/Gemin7/Snrpe/Snrpg	5
GO:0010614	BP	GO:0010614	negative regulation of cardiac muscle hypertrophy	5/655	32/23355	0.0018368	0.0196418	0.014806	Tomm70a/Gsk3b/Errfi1/Foxo1/Yy1	5
GO:0032673	BP	GO:0032673	regulation of interleukin-4 production	5/655	32/23355	0.0018368	0.0196418	0.014806	Ndfip1/Rara/Prkcz/Sash3/Havcr2	5
GO:0032743	BP	GO:0032743	positive regulation of interleukin-2 production	5/655	32/23355	0.0018368	0.0196418	0.014806	Traf6/Anxa1/Sash3/Ccr2/Traf2	5
GO:0043122	BP	GO:0043122	regulation of I-kappaB kinase/NF-kappaB signaling	13/655	181/23355	0.00185164	0.0197564	0.0148923	Peli1/Ctnnb1/Fyn/Zfand6/Sqstm1/Riok3/Traf6/Trim27/Zc3h12a/Zmynd11/Lime1/Tab2/Traf2	13
GO:0032092	BP	GO:0032092	positive regulation of protein binding	9/655	99/23355	0.00186743	0.0198102	0.0149329	Hspa4/Lfng/Mark3/Fkbp1a/Derl1/Map1lc3b/Gsk3b/Epb41/Ide	9
GO:0045185	BP	GO:0045185	maintenance of protein location	9/655	99/23355	0.00186743	0.0198102	0.0149329	Chchd10/Rangap1/Golph3/Faf1/Ywhab/Hnrnpu/Rer1/Vps13d/Sun2	9
GO:0034660	BP	GO:0034660	ncRNA metabolic process	24/655	445/23355	0.00186912	0.0198102	0.0149329	Rps21/Rps28/Rbfa/Gars/2210016F16Rik/Imp3/Riok3/Lars2/Sart1/Utp23/Wbp11/Chd7/Zc3h12a/Rc3h1/Gtpbp4/Utp18/Lyar/Gtf2h5/Trnt1/Exosc5/Nars/Nfkb1/Ddx17/Rpl7a	24
GO:1903556	BP	GO:1903556	negative regulation of tumor necrosis factor superfamily cytokine production	7/655	63/23355	0.00187493	0.0198278	0.0149462	Rara/Trim27/Zc3h12a/Errfi1/Selenos/Ptpn22/Havcr2	7
GO:1904375	BP	GO:1904375	regulation of protein localization to cell periphery	11/655	139/23355	0.00189891	0.020037	0.0151039	Tgfb1/Arf6/Itgb1/Sqstm1/Lgals3/Gsk3b/Camk2d/Prkcz/Rer1/Epb41/Commd1	11
GO:0006612	BP	GO:0006612	protein targeting to membrane	10/655	119/23355	0.00193152	0.0202916	0.0152958	Fyn/Sec61g/Vps37b/Tram1/Arpc2/Oga/Akt2/Sec62/Srp14/Zdhhc18	10
GO:0019882	BP	GO:0019882	antigen processing and presentation	10/655	119/23355	0.00193152	0.0202916	0.0152958	Relb/H2-Q7/Mfsd6/Rab6a/Traf6/H2-K1/H2-Q6/Abcb9/Ide/Calr	10
GO:0008088	BP	GO:0008088	axo-dendritic transport	8/655	81/23355	0.00195157	0.0203679	0.0153533	Hspa8/Pafah1b1/Arl8b/Ap3s1/Sfpq/Hif1a/Madd/Hnrnpu	8
GO:0032204	BP	GO:0032204	regulation of telomere maintenance	8/655	81/23355	0.00195157	0.0203679	0.0153533	Ctnnb1/Mapk1/Hnrnpu/Tcp1/Dcp2/Hnrnpc/Ylpm1/Cct6a	8
GO:0051279	BP	GO:0051279	regulation of release of sequestered calcium ion into cytosol	8/655	81/23355	0.00195157	0.0203679	0.0153533	Tgfb1/Fkbp1a/Chd7/Camk2d/Diaph1/Calm2/Lime1/Pde4d	8
GO:0042102	BP	GO:0042102	positive regulation of T cell proliferation	9/655	100/23355	0.00200226	0.0208413	0.0157101	Traf6/Anxa1/Sash3/Ccl5/Ptpn22/Havcr2/Ccr2/Pnp/Tgfbr2	9
GO:0009266	BP	GO:0009266	response to temperature stimulus	12/655	161/23355	0.00200565	0.0208413	0.0157101	Dnajc3/Tpr/Hspa4/Dnaja1/Plac8/Stub1/Hsp90aa1/Acadl/Dnaja2/Polr2d/Hspa1a/Trp53inp1	12
GO:0070936	BP	GO:0070936	protein K48-linked ubiquitination	7/655	64/23355	0.00205523	0.0213102	0.0160636	Peli1/Ube2d2a/Rnf115/Ube2b/Arih2/Ube2a/Rnf6	7
GO:0045722	BP	GO:0045722	positive regulation of gluconeogenesis	4/655	20/23355	0.0020761	0.0213898	0.0161236	Hif1a/Ppp4r3a/Arpp19/Foxo1	4
GO:0006816	BP	GO:0006816	calcium ion transport	23/655	423/23355	0.00207633	0.0213898	0.0161236	Tgfb1/Ctnnb1/Fyn/Saraf/Fkbp1a/Ahnak/Nfatc3/Kcnn4/Lgals3/Oga/Trim27/Chd7/Letm1/Camk2d/Diaph1/Epb41/Rrad/Ccl5/Ptpn22/Calm2/Lime1/Ppp3ca/Pde4d	23
GO:0042113	BP	GO:0042113	B cell activation	23/655	423/23355	0.00207633	0.0213898	0.0161236	Ndfip1/Zfp36l2/Peli1/Xbp1/Tgfb1/Rasgrp1/Lfng/Samsn1/Hspd1/Dnajb9/Zbtb1/Prkcd/Il7r/Cmtm7/Rc3h1/Sash3/Zbtb7a/Stat6/Ctla4/Pnp/Ikzf1/Gimap1/Yy1	23
GO:0051817	BP	GO:0051817	modulation of process of other organism involved in symbiotic interaction	8/655	82/23355	0.00211057	0.0216957	0.0163542	Nucks1/Hspa8/Rest/Chd1/Zc3h12a/Ccl5/Bcl2l11/Vapa	8
GO:0051973	BP	GO:0051973	positive regulation of telomerase activity	5/655	33/23355	0.00211551	0.0216999	0.0163574	Ctnnb1/Mapk1/Hsp90aa1/Tcp1/Ptges3	5
GO:0016197	BP	GO:0016197	endosomal transport	15/655	229/23355	0.00213944	0.0217544	0.0163984	Snx5/Tbc1d10a/Arf6/Snx3/Vps37b/Arl8b/Arl4c/Snf8/Snx18/Acap2/Rab6a/Trim27/Commd1/Ap1s2/Eipr1	15
GO:0045088	BP	GO:0045088	regulation of innate immune response	13/655	184/23355	0.00214126	0.0217544	0.0163984	Rasgrp1/Klrc1/Hsp90aa1/Sfpq/Tomm70a/Klrk1/Riok3/Cnot7/Klrd1/Havcr2/Lyar/Aim2/Socs1	13
GO:0019083	BP	GO:0019083	viral transcription	6/655	48/23355	0.00214358	0.0217544	0.0163984	Nucks1/Rest/Trim27/Chd1/Ccl5/Ifitm3	6
GO:0045581	BP	GO:0045581	negative regulation of T cell differentiation	6/655	48/23355	0.00214358	0.0217544	0.0163984	Runx3/Anxa1/Zc3h12a/Rc3h1/Ctla4/Socs1	6
GO:0061756	BP	GO:0061756	leukocyte adhesion to vascular endothelial cell	6/655	48/23355	0.00214358	0.0217544	0.0163984	Ets1/Itgb1/Golph3/St3gal4/Traf6/Ccr2	6
GO:0022898	BP	GO:0022898	regulation of transmembrane transporter activity	17/655	276/23355	0.00215859	0.0218603	0.0164783	Atp1b3/Itgb1/Fkbp1a/Ahnak/Pim1/Klhl24/Cox17/Slc25a4/Prkca/Stk39/Camk2d/Fxyd5/Rrad/Mink1/Ifngr1/Calm2/Pde4d	17
GO:0046620	BP	GO:0046620	regulation of organ growth	10/655	121/23355	0.00218581	0.0220891	0.0166508	Serp1/Mapk1/Pim1/Tomm70a/Ybx3/Slc25a4/Sash3/Bcl2l11/Tgfbr2/Yy1	10
GO:0072593	BP	GO:0072593	reactive oxygen species metabolic process	18/655	301/23355	0.00224128	0.0226019	0.0170373	Cd47/Tgfb1/Fyn/Cyb5r4/Hsp90aa1/Hif1a/Klrk1/Hspd1/Akt2/Prkcd/Rac1/Romo1/Zc3h12a/Selenos/Gch1/Txnrd1/Tgfbr2/Foxo1	18
GO:1900180	BP	GO:1900180	regulation of protein localization to nucleus	11/655	142/23355	0.00224802	0.0226222	0.0170526	Xbp1/Tpr/Tgfb1/Fyn/Mapk1/Hsp90aa1/Gsk3b/Prkcd/Zc3h12a/Ptpn22/Trim28	11
GO:0045472	BP	GO:0045472	response to ether	3/655	10/23355	0.00227388	0.022644	0.0170691	Arpc2/Golph3/Zc3h12a	3
GO:0061635	BP	GO:0061635	regulation of protein complex stability	3/655	10/23355	0.00227388	0.022644	0.0170691	Hspa8/Snf8/Sqstm1	3
GO:1903223	BP	GO:1903223	positive regulation of oxidative stress-induced neuron death	3/655	10/23355	0.00227388	0.022644	0.0170691	Ralbp1/Rest/Mcl1	3
GO:2000109	BP	GO:2000109	regulation of macrophage apoptotic process	3/655	10/23355	0.00227388	0.022644	0.0170691	Tcp1/Selenos/Ccl5	3
GO:2000171	BP	GO:2000171	negative regulation of dendrite development	3/655	10/23355	0.00227388	0.022644	0.0170691	Cyth2/Arf6/Gsk3b	3
GO:0001912	BP	GO:0001912	positive regulation of leukocyte mediated cytotoxicity	8/655	83/23355	0.00227957	0.0226535	0.0170762	Rasgrp1/Hspa8/H2-Q7/Klrk1/H2-K1/Klrd1/H2-Q6/Pnp	8
GO:0010657	BP	GO:0010657	muscle cell apoptotic process	9/655	102/23355	0.00229519	0.0227143	0.017122	Mff/Pdcd4/Hspa8/Gsk3b/Capn2/Slc25a4/Camk2d/Zc3h12a/Gapdh	9
GO:0036503	BP	GO:0036503	ERAD pathway	9/655	102/23355	0.00229519	0.0227143	0.017122	H13/Stub1/Ube2j2/Derl1/Dnajb9/Stt3b/Selenos/Ube2j1/Sel1l	9
GO:0051101	BP	GO:0051101	regulation of DNA binding	10/655	122/23355	0.00232268	0.0229388	0.0172913	Hspa4/Tgfb1/Ctnnb1/H1f0/Gzma/Traf6/Rest/Zbtb7a/Trim28/Hipk1	10
GO:0014706	BP	GO:0014706	striated muscle tissue development	24/655	453/23355	0.00235566	0.0232166	0.0175007	Tgfb1/Ctnnb1/Itgb1/Mapk1/Rara/Fkbp1a/Pim1/Hnrnpu/Tomm70a/Nfatc3/Ybx3/Gsk3b/Chd7/Slc25a4/Camk2d/Mef2d/Kdm6b/Ift20/Ppp3ca/Tgfbr2/Ddx17/Akirin1/Emd/Yy1	24
GO:0055007	BP	GO:0055007	cardiac muscle cell differentiation	11/655	143/23355	0.00237533	0.0233623	0.0176105	Tgfb1/Itgb1/Rara/Hnrnpu/Tomm70a/Gsk3b/Slc25a4/Camk2d/Kdm6b/Ift20/Yy1	11
GO:0042088	BP	GO:0042088	T-helper 1 type immune response	6/655	49/23355	0.00238577	0.0233688	0.0176154	Relb/Traf6/Anxa1/Havcr2/Stat6/Ccr2	6
GO:0071384	BP	GO:0071384	cellular response to corticosteroid stimulus	6/655	49/23355	0.00238577	0.0233688	0.0176154	Zfp36l2/Tgfb1/Hnrnpu/Rest/Anxa1/Eif4e	6
GO:0014741	BP	GO:0014741	negative regulation of muscle hypertrophy	5/655	34/23355	0.00242383	0.0236447	0.0178233	Tomm70a/Gsk3b/Errfi1/Foxo1/Yy1	5
GO:0061157	BP	GO:0061157	mRNA destabilization	5/655	34/23355	0.00242383	0.0236447	0.0178233	Zfp36l2/Celf1/Zc3h12a/Rc3h1/Hnrnpr	5
GO:0014066	BP	GO:0014066	regulation of phosphatidylinositol 3-kinase signaling	9/655	103/23355	0.00245391	0.0238893	0.0180078	Rasgrp1/Fyn/Rara/Hcst/Sema4d/Ppp1r16b/Ccl5/Lime1/Cbl	9
GO:0010970	BP	GO:0010970	transport along microtubule	12/655	165/23355	0.00246071	0.0239069	0.018021	Rasgrp1/Hspa8/Pafah1b1/Arl8b/Ap3s1/Sfpq/Hif1a/Madd/Hnrnpu/Prkcz/Ift20/Sun2	12
GO:0045931	BP	GO:0045931	positive regulation of mitotic cell cycle	10/655	123/23355	0.00246635	0.0239131	0.0180256	Tgfb1/Dbf4/Pafah1b1/Ptpn11/Anxa1/Prkca/Eif4e/Camk2d/Rdx/Lmnb1	10
GO:1903209	BP	GO:1903209	positive regulation of oxidative stress-induced cell death	4/655	21/23355	0.00250826	0.0242702	0.0182949	Ralbp1/Sfpq/Rest/Mcl1	4
GO:0050684	BP	GO:0050684	regulation of mRNA processing	11/655	145/23355	0.00264745	0.0254674	0.0191973	Hnrnpl/Hspa8/Hnrnpu/Rest/Safb2/Celf1/Son/Khdrbs1/Zbtb7a/Srpk2/Ddx17	11
GO:0051205	BP	GO:0051205	protein insertion into membrane	6/655	50/23355	0.00264797	0.0254674	0.0191973	Hspa4/Tram1/Hsp90aa1/Tomm40/Romo1/Sh3glb1	6
GO:0060964	BP	GO:0060964	regulation of gene silencing by miRNA	6/655	50/23355	0.00264797	0.0254674	0.0191973	Tgfb1/Map2k2/Zc3h12a/Ppp3ca/Nfkb1/Limd1	6
GO:0032623	BP	GO:0032623	interleukin-2 production	7/655	67/23355	0.00267735	0.0256983	0.0193713	Traf6/Trim27/Anxa1/Sash3/Havcr2/Ccr2/Traf2	7
GO:0090276	BP	GO:0090276	regulation of peptide hormone secretion	15/655	235/23355	0.00274045	0.0262095	0.0197567	Serp1/Hif1a/Madd/Ptpn11/Oga/Rest/Chd7/Rac1/Glud1/Ccl5/Acsl4/Selenot/Ppp3ca/Klf7/Eipr1	15
GO:0030522	BP	GO:0030522	intracellular receptor signaling pathway	14/655	212/23355	0.00275188	0.0262095	0.0197567	Dnaja1/Fkbp4/Rara/Pim1/Riok3/Ptges3/Rwdd1/Safb2/Ptpn22/Zbtb7a/Ncoa2/Rnf6/Ddx17/Calr	14
GO:0034110	BP	GO:0034110	regulation of homotypic cell-cell adhesion	5/655	35/23355	0.00276352	0.0262095	0.0197567	Jak1/Prkcd/Prkca/Rdx/Ccl5	5
GO:0034243	BP	GO:0034243	regulation of transcription elongation from RNA polymerase II promoter	5/655	35/23355	0.00276352	0.0262095	0.0197567	Ctnnb1/Hnrnpu/Zmynd11/Cdk12/Ikzf1	5
GO:0046677	BP	GO:0046677	response to antibiotic	5/655	35/23355	0.00276352	0.0262095	0.0197567	Ets1/Cyb5r4/Hif1a/Jak1/Cbl	5
GO:1903203	BP	GO:1903203	regulation of oxidative stress-induced neuron death	5/655	35/23355	0.00276352	0.0262095	0.0197567	Ctnnb1/Ralbp1/Hif1a/Rest/Mcl1	5
GO:0010821	BP	GO:0010821	regulation of mitochondrion organization	10/655	125/23355	0.00277505	0.0262668	0.0197999	Mff/Chchd10/Hif1a/Golph3/Fam162a/Gsk3b/Higd1a/Sh3glb1/Vps13d/Bcl2l11	10
GO:0031349	BP	GO:0031349	positive regulation of defense response	16/655	259/23355	0.00279096	0.0263291	0.0198469	Ets1/Cd47/Pdcd4/Rasgrp1/Hsp90aa1/Sfpq/Tomm70a/Klrk1/Riok3/Hspd1/Prkca/Klrd1/Ccl5/Havcr2/Ccr2/Aim2	16
GO:0050921	BP	GO:0050921	positive regulation of chemotaxis	11/655	146/23355	0.00279265	0.0263291	0.0198469	Tgfb1/Mapk1/Akt2/Dapk2/Prkca/Stk39/Rac1/Ccl5/Ccr2/Akirin1/Calr	11
GO:1990542	BP	GO:1990542	mitochondrial transmembrane transport	8/655	86/23355	0.00285093	0.0268257	0.0202212	Tomm20/Tomm7/Tomm40/Hspd1/Letm1/Dnajc15/Romo1/Timm50	8
GO:0044772	BP	GO:0044772	mitotic cell cycle phase transition	21/655	383/23355	0.00288223	0.0270669	0.020403	Ube2s/Zfp36l2/Rbm38/Tpr/Tgfb1/Dbf4/Ccng2/Itgb1/Ccni/Anxa1/Eif4e/Camk2d/Rdx/E2f4/Calm2/Syf2/Ik/Ppp3ca/Arpp19/Fbxl6/Lmnb1	21
GO:0002763	BP	GO:0002763	positive regulation of myeloid leukocyte differentiation	7/655	68/23355	0.00291391	0.0272573	0.0205465	Tgfb1/Klf10/Traf6/Gsk3b/Prkca/Ccl5/Ikzf1	7
GO:0032507	BP	GO:0032507	maintenance of protein location in cell	7/655	68/23355	0.00291391	0.0272573	0.0205465	Chchd10/Rangap1/Golph3/Hnrnpu/Rer1/Vps13d/Sun2	7
GO:0032456	BP	GO:0032456	endocytic recycling	6/655	51/23355	0.00293118	0.0272738	0.0205589	Arf6/Snx3/Arl4c/Snf8/Acap2/Eipr1	6
GO:0071621	BP	GO:0071621	granulocyte chemotaxis	10/655	126/23355	0.00294057	0.0272738	0.0205589	Mapk1/Lgals3/Anxa1/Dapk2/Prkca/Rac1/Ccl5/Itga1/Pde4d/Akirin1	10
GO:1901216	BP	GO:1901216	positive regulation of neuron death	10/655	126/23355	0.00294057	0.0272738	0.0205589	Ctnnb1/Fyn/Ralbp1/Rest/Gsk3b/Capn2/Mcl1/Itga1/Bcl2l11/Srpk2	10
GO:0001837	BP	GO:0001837	epithelial to mesenchymal transition	11/655	147/23355	0.0029442	0.0272738	0.0205589	Hnrnpab/Tgfb1/Pdcd4/Ctnnb1/Adipor1/Strap/Hif1a/Gsk3b/Trim28/Tgfbr2/Ddx17	11
GO:0034614	BP	GO:0034614	cellular response to reactive oxygen species	11/655	147/23355	0.0029442	0.0272738	0.0205589	Hsph1/Mapk1/Anxa1/Prkcd/Romo1/Kdm6b/Setx/Stat6/Gch1/Foxo1/Traf2	11
GO:0019216	BP	GO:0019216	regulation of lipid metabolic process	20/655	359/23355	0.00299695	0.0276152	0.0208163	Tgfb1/Adipor1/Stub1/Mboat7/Acadl/Dgat1/Rest/Capn2/Anxa1/Akt2/Prkcd/Dnajc15/Ccnc/Atp1a1/Rac1/Sh3glb1/Acsl4/Pip4k2c/Nfkb1/Tbl1xr1	20
GO:0043011	BP	GO:0043011	myeloid dendritic cell differentiation	4/655	22/23355	0.00299839	0.0276152	0.0208163	Tgfb1/Relb/Traf6/Tgfbr2	4
GO:0045624	BP	GO:0045624	positive regulation of T-helper cell differentiation	4/655	22/23355	0.00299839	0.0276152	0.0208163	Rara/Anxa1/Prkcz/Ccr2	4
GO:0006122	BP	GO:0006122	mitochondrial electron transport, ubiquinol to cytochrome c	3/655	11/23355	0.00306176	0.0278236	0.0209734	Uqcrfs1/Uqcrq/Cyc1	3
GO:0031943	BP	GO:0031943	regulation of glucocorticoid metabolic process	3/655	11/23355	0.00306176	0.0278236	0.0209734	Stub1/Rest/Atp1a1	3
GO:0032353	BP	GO:0032353	negative regulation of hormone biosynthetic process	3/655	11/23355	0.00306176	0.0278236	0.0209734	Rest/Atp1a1/Nfkb1	3
GO:0035336	BP	GO:0035336	long-chain fatty-acyl-CoA metabolic process	3/655	11/23355	0.00306176	0.0278236	0.0209734	Dgat1/Acsl4/Far1	3
GO:0071888	BP	GO:0071888	macrophage apoptotic process	3/655	11/23355	0.00306176	0.0278236	0.0209734	Tcp1/Selenos/Ccl5	3
GO:0075522	BP	GO:0075522	IRES-dependent viral translational initiation	3/655	11/23355	0.00306176	0.0278236	0.0209734	Eif3f/Eif3b/Pcbp2	3
GO:1901030	BP	GO:1901030	positive regulation of mitochondrial outer membrane permeabilization involved in apoptotic signaling pathway	3/655	11/23355	0.00306176	0.0278236	0.0209734	Chchd10/Gsk3b/Sh3glb1	3
GO:0030010	BP	GO:0030010	establishment of cell polarity	11/655	148/23355	0.0031023	0.0281385	0.0212108	Arf6/Pafah1b1/Fam89b/Itgb1/Hsp90aa1/Golph3/Gsk3b/Prkcz/Ift20/Myh9/Rap1b	11
GO:0032728	BP	GO:0032728	positive regulation of interferon-beta production	5/655	36/23355	0.00313634	0.0283934	0.0214029	Hsp90aa1/Tomm70a/Riok3/Ptpn11/Ptpn22	5
GO:0090559	BP	GO:0090559	regulation of membrane permeability	7/655	69/23355	0.00316614	0.0285528	0.0215231	Chchd10/Hspa8/Pdcd6ip/Gsk3b/Slc25a4/Sh3glb1/Bcl2l11	7
GO:1904377	BP	GO:1904377	positive regulation of protein localization to cell periphery	7/655	69/23355	0.00316614	0.0285528	0.0215231	Arf6/Itgb1/Sqstm1/Lgals3/Rer1/Epb41/Commd1	7
GO:0045639	BP	GO:0045639	positive regulation of myeloid cell differentiation	9/655	107/23355	0.00317785	0.0285528	0.0215231	Ets1/Tgfb1/Hif1a/Klf10/Traf6/Gsk3b/Prkca/Ccl5/Ikzf1	9
GO:0048024	BP	GO:0048024	regulation of mRNA splicing, via spliceosome	9/655	107/23355	0.00317785	0.0285528	0.0215231	Hnrnpl/Hspa8/Hnrnpu/Rest/Celf1/Son/Khdrbs1/Zbtb7a/Ddx17	9
GO:0016569	BP	GO:0016569	covalent chromatin modification	24/655	464/23355	0.00319739	0.0286745	0.0216148	Xbp1/Tgfb1/Ctnnb1/Sfpq/Ash2l/Rtf1/Ube2b/Yeats4/Nsd3/Rest/Ubr2/Chd1/Prkcd/Prkca/Kdm6b/Ube2a/Ring1/Satb1/Mphosph8/Brms1/Kdm7a/Trim28/Uimc1/Tbl1xr1	24
GO:0035304	BP	GO:0035304	regulation of protein dephosphorylation	8/655	88/23355	0.00328992	0.0294106	0.0221697	Tgfb1/Ppp1r2/Fkbp1a/Ywhab/Prkcd/Ppp1r16b/Itga1/Arpp19	8
GO:0048660	BP	GO:0048660	regulation of smooth muscle cell proliferation	12/655	171/23355	0.00329792	0.0294106	0.0221697	Pdcd4/Ctnnb1/Ralbp1/Hif1a/Traf6/Gsk3b/Gna13/Prkca/Camk2d/Mef2d/Ccl5/Tgfbr2	12
GO:1903169	BP	GO:1903169	regulation of calcium ion transmembrane transport	12/655	171/23355	0.00329792	0.0294106	0.0221697	Tgfb1/Fyn/Fkbp1a/Ahnak/Chd7/Camk2d/Diaph1/Rrad/Ptpn22/Calm2/Lime1/Pde4d	12
GO:0002685	BP	GO:0002685	regulation of leukocyte migration	14/655	217/23355	0.00339537	0.0302232	0.0227822	Tgfb1/Mapk1/Lrch1/St3gal4/Lgals3/Anxa1/Dapk2/Stk39/Rac1/Ccl5/Ptpn22/Ccr2/Akirin1/Calr	14
GO:0048639	BP	GO:0048639	positive regulation of developmental growth	14/655	218/23355	0.00353776	0.031151	0.0234815	Plaa/Serp1/Pafah1b1/Mapk1/Pim1/Ybx3/Gsk3b/Celf1/Chd7/Slc25a4/Sema4d/Sh3glb1/Sash3/Ikzf1	14
GO:0030705	BP	GO:0030705	cytoskeleton-dependent intracellular transport	13/655	195/23355	0.00353926	0.031151	0.0234815	Rasgrp1/Hspa8/Pafah1b1/Arl8b/Ap3s1/Sfpq/Hif1a/Wasl/Madd/Hnrnpu/Prkcz/Ift20/Sun2	13
GO:0036475	BP	GO:0036475	neuron death in response to oxidative stress	5/655	37/23355	0.00354408	0.031151	0.0234815	Ctnnb1/Ralbp1/Hif1a/Rest/Mcl1	5
GO:0050779	BP	GO:0050779	RNA destabilization	5/655	37/23355	0.00354408	0.031151	0.0234815	Zfp36l2/Celf1/Zc3h12a/Rc3h1/Hnrnpr	5
GO:0043371	BP	GO:0043371	negative regulation of CD4-positive, alpha-beta T cell differentiation	4/655	23/23355	0.00355007	0.031151	0.0234815	Runx3/Anxa1/Zc3h12a/Rc3h1	4
GO:0045063	BP	GO:0045063	T-helper 1 cell differentiation	4/655	23/23355	0.00355007	0.031151	0.0234815	Relb/Anxa1/Stat6/Ccr2	4
GO:1904996	BP	GO:1904996	positive regulation of leukocyte adhesion to vascular endothelial cell	4/655	23/23355	0.00355007	0.031151	0.0234815	Ets1/St3gal4/Traf6/Ccr2	4
GO:0060147	BP	GO:0060147	regulation of posttranscriptional gene silencing	6/655	53/23355	0.00356476	0.031151	0.0234815	Tgfb1/Map2k2/Zc3h12a/Ppp3ca/Nfkb1/Limd1	6
GO:1903202	BP	GO:1903202	negative regulation of oxidative stress-induced cell death	6/655	53/23355	0.00356476	0.031151	0.0234815	Hsph1/Ctnnb1/Fyn/Hif1a/Bag5/Rest	6
GO:2000677	BP	GO:2000677	regulation of transcription regulatory region DNA binding	6/655	53/23355	0.00356476	0.031151	0.0234815	Tgfb1/Ctnnb1/H1f0/Traf6/Rest/Zbtb7a	6
GO:0055017	BP	GO:0055017	cardiac muscle tissue growth	9/655	109/23355	0.0035979	0.0313831	0.0236565	Ctnnb1/Mapk1/Pim1/Tomm70a/Gsk3b/Slc25a4/Camk2d/Tgfbr2/Yy1	9
GO:0032147	BP	GO:0032147	activation of protein kinase activity	15/655	242/23355	0.00361124	0.0314421	0.023701	Pak2/Madd/Ptpn11/Traf6/Prkcd/Map2k2/Stk39/Prkcz/Raf1/Mink1/Map2k3/Itga1/Tgfbr2/Socs1/Traf2	15
GO:0030032	BP	GO:0030032	lamellipodium assembly	7/655	71/23355	0.00372027	0.0322738	0.024328	Itgb1/Hsp90aa1/Arpc2/Golph3/Rac1/Sh2b1/Akirin1	7
GO:0080164	BP	GO:0080164	regulation of nitric oxide metabolic process	7/655	71/23355	0.00372027	0.0322738	0.024328	Cd47/Hsp90aa1/Klrk1/Akt2/Rac1/Zc3h12a/Selenos	7
GO:0006275	BP	GO:0006275	regulation of DNA replication	9/655	110/23355	0.00382363	0.0330505	0.0249135	Atf1/Nucks1/Dbf4/Faf1/Wrnip1/Polg2/Rac1/Gtpbp4/Pcna	9
GO:0071675	BP	GO:0071675	regulation of mononuclear cell migration	9/655	110/23355	0.00382363	0.0330505	0.0249135	Tgfb1/Mapk1/Lrch1/Lgals3/Stk39/Ccl5/Ccr2/Akirin1/Calr	9
GO:0046328	BP	GO:0046328	regulation of JNK cascade	10/655	131/23355	0.0038901	0.03347	0.0252297	Dnaja1/Rasgrp1/Pafah1b1/Traf6/Mink1/Zmynd11/Ptpn22/Zfp622/Traf2/Lmnb1	10
GO:0060966	BP	GO:0060966	regulation of gene silencing by RNA	6/655	54/23355	0.00391719	0.03347	0.0252297	Tgfb1/Map2k2/Zc3h12a/Ppp3ca/Nfkb1/Limd1	6
GO:0045766	BP	GO:0045766	positive regulation of angiogenesis	12/655	175/23355	0.00397408	0.03347	0.0252297	Ets1/Xbp1/Itgb1/Hif1a/Itgax/Jak1/Lgals3/Aggf1/Prkca/Zc3h12a/Ccl5/Tgfbr2	12
GO:1904018	BP	GO:1904018	positive regulation of vasculature development	12/655	175/23355	0.00397408	0.03347	0.0252297	Ets1/Xbp1/Itgb1/Hif1a/Itgax/Jak1/Lgals3/Aggf1/Prkca/Zc3h12a/Ccl5/Tgfbr2	12
GO:0007162	BP	GO:0007162	negative regulation of cell adhesion	17/655	293/23355	0.0039773	0.03347	0.0252297	Ndfip1/Peli1/Tgfb1/Ptpn11/Lgals3/Runx3/Anxa1/Prkcd/Sema4d/Rdx/Zc3h12a/Rc3h1/Gtpbp4/Ptpn22/Havcr2/Ctla4/Socs1	17
GO:0021799	BP	GO:0021799	cerebral cortex radially oriented cell migration	5/655	38/23355	0.0039885	0.03347	0.0252297	Ctnnb1/Pafah1b1/Mboat7/Rac1/Sun2	5
GO:0034314	BP	GO:0034314	Arp2/3 complex-mediated actin nucleation	5/655	38/23355	0.0039885	0.03347	0.0252297	Wasl/Arpc2/Trim27/Iqgap2/Arpc1a	5
GO:0014745	BP	GO:0014745	negative regulation of muscle adaptation	3/655	12/23355	0.00399783	0.03347	0.0252297	Oga/Errfi1/Foxo1	3
GO:0031453	BP	GO:0031453	positive regulation of heterochromatin assembly	3/655	12/23355	0.00399783	0.03347	0.0252297	Tpr/Mphosph8/Trim28	3
GO:0032351	BP	GO:0032351	negative regulation of hormone metabolic process	3/655	12/23355	0.00399783	0.03347	0.0252297	Rest/Atp1a1/Nfkb1	3
GO:0032754	BP	GO:0032754	positive regulation of interleukin-5 production	3/655	12/23355	0.00399783	0.03347	0.0252297	Rara/Prkcz/Crlf2	3
GO:0034333	BP	GO:0034333	adherens junction assembly	3/655	12/23355	0.00399783	0.03347	0.0252297	Pak2/Ctnnb1/Hipk1	3
GO:0035331	BP	GO:0035331	negative regulation of hippo signaling	3/655	12/23355	0.00399783	0.03347	0.0252297	Mark3/Map2k3/Limd1	3
GO:0039702	BP	GO:0039702	viral budding via host ESCRT complex	3/655	12/23355	0.00399783	0.03347	0.0252297	Pdcd6ip/Vps37b/Snf8	3
GO:0043922	BP	GO:0043922	negative regulation by host of viral transcription	3/655	12/23355	0.00399783	0.03347	0.0252297	Nucks1/Rest/Ccl5	3
GO:0060124	BP	GO:0060124	positive regulation of growth hormone secretion	3/655	12/23355	0.00399783	0.03347	0.0252297	Serp1/Oga/Selenot	3
GO:0120263	BP	GO:0120263	positive regulation of heterochromatin organization	3/655	12/23355	0.00399783	0.03347	0.0252297	Tpr/Mphosph8/Trim28	3
GO:0070507	BP	GO:0070507	regulation of microtubule cytoskeleton organization	11/655	153/23355	0.0039982	0.03347	0.0252297	Hsph1/Tpr/Fkbp4/Pafah1b1/Rae1/Senp6/Hnrnpu/Gsk3b/Hspa1a/Rac1/Slain2	11
GO:0042273	BP	GO:0042273	ribosomal large subunit biogenesis	7/655	72/23355	0.00402352	0.0335783	0.0253113	Rpl38/Malsu1/Gtf3a/Gtpbp4/Ppan/Zfp622/Rpl7a	7
GO:0048771	BP	GO:0048771	tissue remodeling	13/655	198/23355	0.00402773	0.0335783	0.0253113	Ctnnb1/B4galt1/Hif1a/Abcb1b/Nfatc3/Traf6/Gsk3b/Chd7/Prkca/Rac1/Tpp1/Ccr2/Ppp3ca	13
GO:0048588	BP	GO:0048588	developmental cell growth	16/655	269/23355	0.00403751	0.0335783	0.0253113	Plaa/Ctnnb1/Pafah1b1/Itgb1/Hsp90aa1/Tomm70a/Gsk3b/Slc25a4/Arih2/Sema4d/Camk2d/Prkcz/Sh3glb1/Rnf6/Tgfbr2/Yy1	16
GO:1903321	BP	GO:1903321	negative regulation of protein modification by small protein conjugation or removal	8/655	91/23355	0.00404468	0.0335783	0.0253113	Plaa/Dnaja1/Ctnnb1/Fyn/Bag5/Sqstm1/Prr7/Gtpbp4	8
GO:0033002	BP	GO:0033002	muscle cell proliferation	15/655	245/23355	0.0040481	0.0335783	0.0253113	Pdcd4/Ctnnb1/Mapk1/Ralbp1/Hif1a/Pim1/Traf6/Gsk3b/Gna13/Prkca/Camk2d/Mef2d/Ccl5/Tgfbr2/Akirin1	15
GO:0030316	BP	GO:0030316	osteoclast differentiation	9/655	111/23355	0.0040603	0.0335783	0.0253113	Tgfb1/Ctnnb1/Pafah1b1/Ostm1/Klf10/Traf6/Gsk3b/Ccl5/Zbtb7a	9
GO:0051209	BP	GO:0051209	release of sequestered calcium ion into cytosol	9/655	111/23355	0.0040603	0.0335783	0.0253113	Tgfb1/Fkbp1a/Chd7/Letm1/Camk2d/Diaph1/Calm2/Lime1/Pde4d	9
GO:0051457	BP	GO:0051457	maintenance of protein location in nucleus	4/655	24/23355	0.0041668	0.0343995	0.0259303	Chchd10/Rangap1/Hnrnpu/Sun2	4
GO:0001818	BP	GO:0001818	negative regulation of cytokine production	16/655	270/23355	0.00418396	0.0344816	0.0259922	Ndfip1/Tgfb1/Pdcd4/Relb/Rara/Fkbp1a/Trim27/Anxa1/Rac1/Zc3h12a/Errfi1/Selenos/Ptpn22/Havcr2/Nfkb1/Yy1	16
GO:0008360	BP	GO:0008360	regulation of cell shape	11/655	154/23355	0.00419993	0.0345537	0.0260465	Fyn/Fmnl1/Gna13/Anxa1/Sema4d/Rdx/Rac1/Diaph1/Epb41/Myh9/Limd1	11
GO:0030099	BP	GO:0030099	myeloid cell differentiation	22/655	422/23355	0.00423739	0.0347422	0.0261886	Ndfip1/Ets1/Tgfb1/Relb/Ctnnb1/Pafah1b1/Ostm1/Rara/Hif1a/Klf10/Klf13/Ptpn11/Traf6/Gsk3b/Gpr171/Prkca/Ccl5/Zbtb7a/Lyar/Tgfbr2/Myh9/Ikzf1	22
GO:0070997	BP	GO:0070997	neuron death	22/655	422/23355	0.00423739	0.0347422	0.0261886	Hsph1/Ctnnb1/Fyn/Nr4a2/Ralbp1/Mt1/Hif1a/Bag5/Hspd1/Fam162a/Rest/Gsk3b/Rras2/Capn2/Akt2/Ccl5/Mcl1/Itga1/Gapdh/Bcl2l11/Srpk2/Cbl	22
GO:0045862	BP	GO:0045862	positive regulation of proteolysis	19/655	345/23355	0.00425406	0.0348192	0.0262467	Xbp1/Tbc1d10a/Hspa8/Fyn/Stub1/Hspd1/Prr7/Fam162a/Oga/Rest/Gsk3b/Hspa1a/Arih2/Dda1/Zc3h12a/Casp8ap2/Bcl2l11/Aim2/Myh9	19
GO:0032481	BP	GO:0032481	positive regulation of type I interferon production	6/655	55/23355	0.00429476	0.0350923	0.0264525	Hsp90aa1/Tomm70a/Riok3/Ptpn11/Hspd1/Ptpn22	6
GO:0051283	BP	GO:0051283	negative regulation of sequestering of calcium ion	9/655	112/23355	0.00430827	0.0351426	0.0264904	Tgfb1/Fkbp1a/Chd7/Letm1/Camk2d/Diaph1/Calm2/Lime1/Pde4d	9
GO:0006650	BP	GO:0006650	glycerophospholipid metabolic process	16/655	271/23355	0.00433472	0.0352981	0.0266077	Dpm3/Mboat7/Sla2/Ttc7/Mppe1/Impa2/Pnpla8/Capn2/Dpm1/Sh3glb1/Far1/Pitpnc1/Pip4k2c/Socs1/Serinc3/Cds2	16
GO:0042274	BP	GO:0042274	ribosomal small subunit biogenesis	7/655	73/23355	0.00434512	0.0353155	0.0266208	Rpl38/Rps27/Rps21/Rps28/Riok3/Utp23/Gtf2h5	7
GO:0048659	BP	GO:0048659	smooth muscle cell proliferation	12/655	177/23355	0.00435163	0.0353155	0.0266208	Pdcd4/Ctnnb1/Ralbp1/Hif1a/Traf6/Gsk3b/Gna13/Prkca/Camk2d/Mef2d/Ccl5/Tgfbr2	12
GO:0016051	BP	GO:0016051	carbohydrate biosynthetic process	13/655	200/23355	0.00438264	0.0355068	0.026765	Tgfb1/B4galt1/Hif1a/Ppp4r3a/Ppp1cb/St3gal4/Ptges3/Akt2/Chst12/Arpp19/Gapdh/Nfkb1/Foxo1	13
GO:0033028	BP	GO:0033028	myeloid cell apoptotic process	5/655	39/23355	0.00447136	0.0361508	0.0272505	Arf6/Tcp1/Anxa1/Selenos/Ccl5	5
GO:0044770	BP	GO:0044770	cell cycle phase transition	22/655	424/23355	0.00447726	0.0361508	0.0272505	Ube2s/Zfp36l2/Rbm38/Tpr/Tgfb1/Dbf4/Ccng2/Itgb1/Ccni/Anxa1/Eif4e/Camk2d/Rdx/E2f4/Calm2/Syf2/Ik/Ppp3ca/Arpp19/Fbxl6/Uimc1/Lmnb1	22
GO:0060537	BP	GO:0060537	muscle tissue development	24/655	477/23355	0.00450634	0.0363243	0.0273812	Tgfb1/Ctnnb1/Itgb1/Mapk1/Rara/Fkbp1a/Pim1/Hnrnpu/Tomm70a/Nfatc3/Ybx3/Gsk3b/Chd7/Slc25a4/Camk2d/Mef2d/Kdm6b/Ift20/Ppp3ca/Tgfbr2/Ddx17/Akirin1/Emd/Yy1	24
GO:0043409	BP	GO:0043409	negative regulation of MAPK cascade	12/655	178/23355	0.0045509	0.0366217	0.0276054	Xbp1/Dusp2/Hsph1/Dnaja1/Pafah1b1/Gsk3b/Prkcd/Prkca/Errfi1/Zmynd11/Ptpn22/Foxo1	12
GO:0051146	BP	GO:0051146	striated muscle cell differentiation	18/655	322/23355	0.00455946	0.0366289	0.0276108	Rbm38/Xbp1/Tgfb1/Ybx1/Itgb1/Rara/Hnrnpu/Tomm70a/Nfatc3/Gsk3b/Capn2/Slc25a4/Camk2d/Kdm6b/Ift20/Ppp3ca/Myh9/Yy1	18
GO:0015748	BP	GO:0015748	organophosphate ester transport	9/655	113/23355	0.00456789	0.0366351	0.0276155	Cd47/Abcb1b/Tmem30a/Kcnn4/Pitpna/Prkcd/Slc25a4/Atp8b4/Pitpnc1	9
GO:1903792	BP	GO:1903792	negative regulation of anion transport	15/655	249/23355	0.00469677	0.0375484	0.0283039	Ndfip1/Tpr/Snx3/Rangap1/Madd/Ptpn11/Rest/Anxa1/Akt2/Prkca/Nup153/Acsl4/Ube2j1/Ppp3ca/Klf7	15
GO:1902893	BP	GO:1902893	regulation of pri-miRNA transcription by RNA polymerase II	6/655	56/23355	0.00469853	0.0375484	0.0283039	Ets1/Tgfb1/Hif1a/Nfatc3/Nfkb1/Yy1	6
GO:0002366	BP	GO:0002366	leukocyte activation involved in immune response	17/655	298/23355	0.00470533	0.0375484	0.0283039	Ndfip1/Xbp1/Tgfb1/Rasgrp1/Relb/Lfng/Rara/Hspd1/Lgals3/Lilrb4a/Anxa1/Prkcz/Zc3h12a/Rc3h1/Havcr2/Stat6/Ccr2	17
GO:0014065	BP	GO:0014065	phosphatidylinositol 3-kinase signaling	10/655	135/23355	0.00481196	0.0380828	0.0287068	Xbp1/Rasgrp1/Fyn/Rara/Hcst/Sema4d/Ppp1r16b/Ccl5/Lime1/Cbl	10
GO:0031398	BP	GO:0031398	positive regulation of protein ubiquitination	9/655	114/23355	0.00483953	0.0380828	0.0287068	Ube2s/Ndfip1/Peli1/Nsmce3/Stub1/Fkbp1a/Derl1/Commd1/Ptpn22	9
GO:0051282	BP	GO:0051282	regulation of sequestering of calcium ion	9/655	114/23355	0.00483953	0.0380828	0.0287068	Tgfb1/Fkbp1a/Chd7/Letm1/Camk2d/Diaph1/Calm2/Lime1/Pde4d	9
GO:0001911	BP	GO:0001911	negative regulation of leukocyte mediated cytotoxicity	4/655	25/23355	0.00485197	0.0380828	0.0287068	Klrc1/Il7r/Klrd1/Havcr2	4
GO:0032753	BP	GO:0032753	positive regulation of interleukin-4 production	4/655	25/23355	0.00485197	0.0380828	0.0287068	Rara/Prkcz/Sash3/Havcr2	4
GO:0046597	BP	GO:0046597	negative regulation of viral entry into host cell	4/655	25/23355	0.00485197	0.0380828	0.0287068	Snx3/Ifitm1/Ifitm2/Ifitm3	4
GO:0050765	BP	GO:0050765	negative regulation of phagocytosis	4/655	25/23355	0.00485197	0.0380828	0.0287068	Cd47/Tgfb1/Snx3/Atg3	4
GO:1903747	BP	GO:1903747	regulation of establishment of protein localization to mitochondrion	4/655	25/23355	0.00485197	0.0380828	0.0287068	Hsph1/Dnaja1/Tomm7/Sh3glb1	4
GO:1903798	BP	GO:1903798	regulation of production of miRNAs involved in gene silencing by miRNA	4/655	25/23355	0.00485197	0.0380828	0.0287068	Tgfb1/Map2k2/Zc3h12a/Ppp3ca	4
GO:2000737	BP	GO:2000737	negative regulation of stem cell differentiation	4/655	25/23355	0.00485197	0.0380828	0.0287068	Zfp36l2/Hnrnpu/Rest/Cdk12	4
GO:0032633	BP	GO:0032633	interleukin-4 production	5/655	40/23355	0.0049944	0.0389449	0.0293566	Ndfip1/Rara/Prkcz/Sash3/Havcr2	5
GO:0071542	BP	GO:0071542	dopaminergic neuron differentiation	5/655	40/23355	0.0049944	0.0389449	0.0293566	Ctnnb1/Nr4a2/Hif1a/Gsk3b/Rac1	5
GO:0090224	BP	GO:0090224	regulation of spindle organization	5/655	40/23355	0.0049944	0.0389449	0.0293566	Tpr/Rae1/Senp6/Hnrnpu/Hspa1a	5
GO:1902108	BP	GO:1902108	regulation of mitochondrial membrane permeability involved in apoptotic process	5/655	40/23355	0.0049944	0.0389449	0.0293566	Chchd10/Gsk3b/Slc25a4/Sh3glb1/Bcl2l11	5
GO:0045123	BP	GO:0045123	cellular extravasation	7/655	75/23355	0.00504617	0.0389887	0.0293896	Cd47/Itgb1/Golph3/St3gal4/Ccl5/Itga1/Ccr2	7
GO:0006983	BP	GO:0006983	ER overload response	3/655	13/23355	0.00508974	0.0389887	0.0293896	Gsk3b/Selenos/Bcl2l11	3
GO:0007183	BP	GO:0007183	SMAD protein complex assembly	3/655	13/23355	0.00508974	0.0389887	0.0293896	Tgfb1/Fkbp1a/Pmepa1	3
GO:0009215	BP	GO:0009215	purine deoxyribonucleoside triphosphate metabolic process	3/655	13/23355	0.00508974	0.0389887	0.0293896	Ak3/Oga/Pnp	3
GO:0034350	BP	GO:0034350	regulation of glial cell apoptotic process	3/655	13/23355	0.00508974	0.0389887	0.0293896	Prkcd/Prkca/Traf2	3
GO:0045136	BP	GO:0045136	development of secondary sexual characteristics	3/655	13/23355	0.00508974	0.0389887	0.0293896	Tgfb1/B4galt1/Irf2bpl	3
GO:0045628	BP	GO:0045628	regulation of T-helper 2 cell differentiation	3/655	13/23355	0.00508974	0.0389887	0.0293896	Rara/Anxa1/Prkcz	3
GO:0045799	BP	GO:0045799	positive regulation of chromatin assembly or disassembly	3/655	13/23355	0.00508974	0.0389887	0.0293896	Tpr/Mphosph8/Trim28	3
GO:0060394	BP	GO:0060394	negative regulation of pathway-restricted SMAD protein phosphorylation	3/655	13/23355	0.00508974	0.0389887	0.0293896	Xbp1/Strap/Pmepa1	3
GO:1902170	BP	GO:1902170	cellular response to reactive nitrogen species	3/655	13/23355	0.00508974	0.0389887	0.0293896	Stat6/Foxo1/Traf2	3
GO:1903729	BP	GO:1903729	regulation of plasma membrane organization	3/655	13/23355	0.00508974	0.0389887	0.0293896	Prkcd/Sh3glb1/Myh9	3
GO:0009636	BP	GO:0009636	response to toxic substance	9/655	115/23355	0.00512354	0.0391679	0.0295247	Nr4a2/Mapk1/Ralbp1/Mt1/Hif1a/Pim1/Ccl5/Gch1/Selenot	9
GO:0045620	BP	GO:0045620	negative regulation of lymphocyte differentiation	6/655	57/23355	0.00512952	0.0391679	0.0295247	Runx3/Anxa1/Zc3h12a/Rc3h1/Ctla4/Socs1	6
GO:0050821	BP	GO:0050821	protein stabilization	12/655	181/23355	0.00519282	0.039525	0.0297939	Atp1b3/Hsp90aa1/Bag5/Pim1/Ube2b/Hspd1/Tcp1/Ptges3/Gtpbp4/Gapdh/Cct6a/Calr	12
GO:2001252	BP	GO:2001252	positive regulation of chromosome organization	12/655	181/23355	0.00519282	0.039525	0.0297939	Xbp1/Tpr/Tgfb1/Ctnnb1/Mapk1/Sfpq/Rtf1/Tcp1/Nsd3/Mphosph8/Trim28/Cct6a	12
GO:0032271	BP	GO:0032271	regulation of protein polymerization	14/655	228/23355	0.00524777	0.0398392	0.0300308	Arf6/Fkbp4/Hsp90aa1/Wasl/Arpc2/Trim27/Prkcd/Rdx/Rac1/Mphosph8/Iqgap2/Arpc1a/Capg/Slain2	14
GO:0002690	BP	GO:0002690	positive regulation of leukocyte chemotaxis	8/655	95/23355	0.00525078	0.0398392	0.0300308	Mapk1/Dapk2/Stk39/Rac1/Ccl5/Ccr2/Akirin1/Calr	8
GO:1903322	BP	GO:1903322	positive regulation of protein modification by small protein conjugation or removal	10/655	137/23355	0.00533305	0.0403378	0.0304066	Ube2s/Ndfip1/Peli1/Nsmce3/Stub1/Fkbp1a/Derl1/Zc3h12a/Commd1/Ptpn22	10
GO:0030183	BP	GO:0030183	B cell differentiation	11/655	159/23355	0.00533336	0.0403378	0.0304066	Zfp36l2/Xbp1/Lfng/Dnajb9/Zbtb1/Cmtm7/Zbtb7a/Pnp/Ikzf1/Gimap1/Yy1	11
GO:0002263	BP	GO:0002263	cell activation involved in immune response	17/655	302/23355	0.00536337	0.0405006	0.0305293	Ndfip1/Xbp1/Tgfb1/Rasgrp1/Relb/Lfng/Rara/Hspd1/Lgals3/Lilrb4a/Anxa1/Prkcz/Zc3h12a/Rc3h1/Havcr2/Stat6/Ccr2	17
GO:0006644	BP	GO:0006644	phospholipid metabolic process	19/655	353/23355	0.00541878	0.0407375	0.0307079	Dpm3/Mboat7/Sptlc2/Sla2/Ttc7/Mppe1/Nus1/Impa2/Pnpla8/Capn2/Prkcd/Dpm1/Sh3glb1/Far1/Pitpnc1/Pip4k2c/Socs1/Serinc3/Cds2	19
GO:0045089	BP	GO:0045089	positive regulation of innate immune response	9/655	116/23355	0.00542031	0.0407375	0.0307079	Rasgrp1/Hsp90aa1/Sfpq/Tomm70a/Klrk1/Riok3/Klrd1/Havcr2/Aim2	9
GO:0051208	BP	GO:0051208	sequestering of calcium ion	9/655	116/23355	0.00542031	0.0407375	0.0307079	Tgfb1/Fkbp1a/Chd7/Letm1/Camk2d/Diaph1/Calm2/Lime1/Pde4d	9
GO:0022604	BP	GO:0022604	regulation of cell morphogenesis	18/655	328/23355	0.00550162	0.0410628	0.0309531	Plaa/Fyn/Pafah1b1/Fmnl1/Arpc2/Triobp/Gna13/Anxa1/Sema4d/Rdx/Rac1/Diaph1/Epb41/Sh3glb1/Strip1/Myh9/Limd1/Calr	18
GO:0002483	BP	GO:0002483	antigen processing and presentation of endogenous peptide antigen	5/655	41/23355	0.00555935	0.0410628	0.0309531	H2-Q7/H2-K1/H2-Q6/Abcb9/Ide	5
GO:0019885	BP	GO:0019885	antigen processing and presentation of endogenous peptide antigen via MHC class I	5/655	41/23355	0.00555935	0.0410628	0.0309531	H2-Q7/H2-K1/H2-Q6/Abcb9/Ide	5
GO:0032781	BP	GO:0032781	positive regulation of ATPase activity	5/655	41/23355	0.00555935	0.0410628	0.0309531	Atp1b3/Hnrnpu/Dnajb1/Ahsa2/Ahsa1	5
GO:0072595	BP	GO:0072595	maintenance of protein localization in organelle	5/655	41/23355	0.00555935	0.0410628	0.0309531	Chchd10/Rangap1/Hnrnpu/Rer1/Sun2	5
GO:0097028	BP	GO:0097028	dendritic cell differentiation	5/655	41/23355	0.00555935	0.0410628	0.0309531	Tgfb1/Relb/Azi2/Traf6/Tgfbr2	5
GO:0002704	BP	GO:0002704	negative regulation of leukocyte mediated immunity	6/655	58/23355	0.0055888	0.0410628	0.0309531	Ndfip1/Klrc1/Il7r/Klrd1/Havcr2/Ccr2	6
GO:0000423	BP	GO:0000423	mitophagy	4/655	26/23355	0.00560885	0.0410628	0.0309531	Tomm7/Sqstm1/Map1lc3b/Vps13d	4
GO:0002418	BP	GO:0002418	immune response to tumor cell	4/655	26/23355	0.00560885	0.0410628	0.0309531	Prf1/Klrk1/Hspd1/Havcr2	4
GO:0003299	BP	GO:0003299	muscle hypertrophy in response to stress	4/655	26/23355	0.00560885	0.0410628	0.0309531	Nfatc3/Errfi1/Ppp3ca/Foxo1	4
GO:0014898	BP	GO:0014898	cardiac muscle hypertrophy in response to stress	4/655	26/23355	0.00560885	0.0410628	0.0309531	Nfatc3/Errfi1/Ppp3ca/Foxo1	4
GO:0021801	BP	GO:0021801	cerebral cortex radial glia guided migration	4/655	26/23355	0.00560885	0.0410628	0.0309531	Ctnnb1/Pafah1b1/Mboat7/Sun2	4
GO:0022030	BP	GO:0022030	telencephalon glial cell migration	4/655	26/23355	0.00560885	0.0410628	0.0309531	Ctnnb1/Pafah1b1/Mboat7/Sun2	4
GO:0070920	BP	GO:0070920	regulation of production of small RNA involved in gene silencing by RNA	4/655	26/23355	0.00560885	0.0410628	0.0309531	Tgfb1/Map2k2/Zc3h12a/Ppp3ca	4
GO:0090169	BP	GO:0090169	regulation of spindle assembly	4/655	26/23355	0.00560885	0.0410628	0.0309531	Tpr/Senp6/Hnrnpu/Hspa1a	4
GO:2000679	BP	GO:2000679	positive regulation of transcription regulatory region DNA binding	4/655	26/23355	0.00560885	0.0410628	0.0309531	Tgfb1/Ctnnb1/H1f0/Traf6	4
GO:0050671	BP	GO:0050671	positive regulation of lymphocyte proliferation	10/655	138/23355	0.00560963	0.0410628	0.0309531	Peli1/Traf6/Anxa1/Sash3/Ccl5/Ptpn22/Havcr2/Ccr2/Pnp/Tgfbr2	10
GO:0016050	BP	GO:0016050	vesicle organization	16/655	279/23355	0.00570791	0.0417184	0.0314473	Snx3/Pafah1b1/Pdcd6ip/Wasl/Golph3/Sqstm1/Anxa1/Akt2/Sec24c/Ap1s2/Mfsd14a/Vps41/Sec31a/Sar1a/Vapa/Sec13	16
GO:0010631	BP	GO:0010631	epithelial cell migration	17/655	304/23355	0.00571947	0.0417391	0.0314629	Ets1/Tgfb1/Arf6/Adipor1/Itgb1/Strap/Hif1a/Ptpn11/Nus1/Anxa1/Prkca/Rac1/Zc3h12a/Map2k3/Tgfbr2/Myh9/Calr	17
GO:0016236	BP	GO:0016236	macroautophagy	13/655	207/23355	0.00582806	0.0424667	0.0320113	Plaa/Tomm7/Hif1a/Sptlc2/Sqstm1/Map1lc3b/Atg3/Sh3glb1/Ift20/Trp53inp1/Vps41/Vps13d/Pip4k2c	13
GO:0060402	BP	GO:0060402	calcium ion transport into cytosol	11/655	161/23355	0.00584918	0.0425557	0.0320784	Tgfb1/Fyn/Fkbp1a/Oga/Chd7/Letm1/Camk2d/Diaph1/Calm2/Lime1/Pde4d	11
GO:0010876	BP	GO:0010876	lipid localization	24/655	488/23355	0.0059386	0.0431406	0.0325193	Gramd1a/Esyt1/Itgb1/Lrrc8c/Lrp10/Abcb1b/Tmem30a/Kcnn4/Ptpn11/Dgat1/Nus1/Pitpna/Pnpla8/Anxa1/Akt2/Prkcd/Zc3h12a/Commd1/Atp8b4/Acsl4/Gltp/Plin2/Pitpnc1/Cds2	24
GO:0043388	BP	GO:0043388	positive regulation of DNA binding	6/655	59/23355	0.0060774	0.0440151	0.0331786	Tgfb1/Ctnnb1/H1f0/Traf6/Trim28/Hipk1	6
GO:0046622	BP	GO:0046622	positive regulation of organ growth	6/655	59/23355	0.0060774	0.0440151	0.0331786	Serp1/Mapk1/Pim1/Ybx3/Slc25a4/Sash3	6
GO:0090132	BP	GO:0090132	epithelium migration	17/655	306/23355	0.00609459	0.0440728	0.033222	Ets1/Tgfb1/Arf6/Adipor1/Itgb1/Strap/Hif1a/Ptpn11/Nus1/Anxa1/Prkca/Rac1/Zc3h12a/Map2k3/Tgfbr2/Myh9/Calr	17
GO:0006338	BP	GO:0006338	chromatin remodeling	11/655	162/23355	0.0061214	0.0441999	0.0333178	Tpr/Smchd1/Mpnd/Zbtb1/Chd7/Chd1/Kdm6b/Satb1/Mphosph8/Zbtb7a/Trim28	11
GO:0048813	BP	GO:0048813	dendrite morphogenesis	12/655	185/23355	0.00615868	0.0444016	0.0334699	Fyn/Pafah1b1/Itgb1/Wasl/Gsk3b/Sema4d/Rac1/Sh3glb1/Mink1/Ppp3ca/Klf7/Tmem106b	12
GO:1905710	BP	GO:1905710	positive regulation of membrane permeability	5/655	42/23355	0.00616793	0.0444016	0.0334699	Chchd10/Hspa8/Gsk3b/Sh3glb1/Bcl2l11	5
GO:0032946	BP	GO:0032946	positive regulation of mononuclear cell proliferation	10/655	140/23355	0.0061963	0.0444719	0.0335229	Peli1/Traf6/Anxa1/Sash3/Ccl5/Ptpn22/Havcr2/Ccr2/Pnp/Tgfbr2	10
GO:0097553	BP	GO:0097553	calcium ion transmembrane import into cytosol	10/655	140/23355	0.0061963	0.0444719	0.0335229	Tgfb1/Fyn/Fkbp1a/Chd7/Letm1/Camk2d/Diaph1/Calm2/Lime1/Pde4d	10
GO:0061448	BP	GO:0061448	connective tissue development	16/655	282/23355	0.00630595	0.0451911	0.034065	Xbp1/Tgfb1/Ctnnb1/Rara/Hif1a/Sptlc2/Ptpn11/Runx3/Prkca/Mef2d/Ap1s2/Zbtb7a/Klf7/Runx2/Tgfbr2/Tbl1xr1	16
GO:0046831	BP	GO:0046831	regulation of RNA export from nucleus	3/655	14/23355	0.00634413	0.0453287	0.0341687	Tpr/Khdrbs1/Nup153	3
GO:1902306	BP	GO:1902306	negative regulation of sodium ion transmembrane transport	3/655	14/23355	0.00634413	0.0453287	0.0341687	Stk39/Camk2d/Commd1	3
GO:0018107	BP	GO:0018107	peptidyl-threonine phosphorylation	9/655	119/23355	0.00639084	0.0454586	0.0342667	Tgfb1/Mapk1/Gsk3b/Prkcd/Prkca/Stk39/Camk2d/Hipk1/Tgfbr2	9
GO:0043534	BP	GO:0043534	blood vessel endothelial cell migration	9/655	119/23355	0.00639084	0.0454586	0.0342667	Ets1/Tgfb1/Itgb1/Hif1a/Nus1/Anxa1/Prkca/Map2k3/Myh9	9
GO:0060419	BP	GO:0060419	heart growth	9/655	119/23355	0.00639084	0.0454586	0.0342667	Ctnnb1/Mapk1/Pim1/Tomm70a/Gsk3b/Slc25a4/Camk2d/Tgfbr2/Yy1	9
GO:0006925	BP	GO:0006925	inflammatory cell apoptotic process	4/655	27/23355	0.00644057	0.0456088	0.0343799	Tcp1/Anxa1/Selenos/Ccl5	4
GO:0042059	BP	GO:0042059	negative regulation of epidermal growth factor receptor signaling pathway	4/655	27/23355	0.00644057	0.0456088	0.0343799	Rnf115/Errfi1/Itga1/Cbl	4
GO:0070233	BP	GO:0070233	negative regulation of T cell apoptotic process	4/655	27/23355	0.00644057	0.0456088	0.0343799	Hif1a/Il7r/Ccl5/Pnp	4
GO:0090130	BP	GO:0090130	tissue migration	17/655	308/23355	0.00648943	0.0458392	0.0345535	Ets1/Tgfb1/Arf6/Adipor1/Itgb1/Strap/Hif1a/Ptpn11/Nus1/Anxa1/Prkca/Rac1/Zc3h12a/Map2k3/Tgfbr2/Myh9/Calr	17
GO:0006869	BP	GO:0006869	lipid transport	22/655	438/23355	0.00649229	0.0458392	0.0345535	Gramd1a/Esyt1/Itgb1/Lrrc8c/Lrp10/Abcb1b/Tmem30a/Kcnn4/Ptpn11/Dgat1/Nus1/Pitpna/Pnpla8/Anxa1/Akt2/Prkcd/Commd1/Atp8b4/Acsl4/Gltp/Plin2/Pitpnc1	22
GO:0051224	BP	GO:0051224	negative regulation of protein transport	10/655	141/23355	0.00650699	0.0458752	0.0345807	Ndfip1/Snx3/Rangap1/Madd/Ptpn11/Rest/Anxa1/Ube2j1/Ppp3ca/Klf7	10
GO:0001666	BP	GO:0001666	response to hypoxia	13/655	210/23355	0.0065537	0.0461365	0.0347776	Nr4a2/Stub1/Hif1a/Chchd2/Nfatc3/Fam162a/Rest/Camk2d/Raf1/Higd1a/Commd1/Limd1/Alkbh5	13
GO:0042446	BP	GO:0042446	hormone biosynthetic process	6/655	60/23355	0.00659638	0.0463687	0.0349526	Fdx1/Hif1a/Rest/Atp1a1/H2-Ke6/Nfkb1	6
GO:0051153	BP	GO:0051153	regulation of striated muscle cell differentiation	8/655	99/23355	0.00671394	0.0471257	0.0355233	Rbm38/Xbp1/Tgfb1/Ybx1/Tomm70a/Gsk3b/Slc25a4/Yy1	8
GO:0003298	BP	GO:0003298	physiological muscle hypertrophy	5/655	43/23355	0.00682181	0.0475339	0.035831	Tomm70a/Gsk3b/Slc25a4/Camk2d/Yy1	5
GO:0003301	BP	GO:0003301	physiological cardiac muscle hypertrophy	5/655	43/23355	0.00682181	0.0475339	0.035831	Tomm70a/Gsk3b/Slc25a4/Camk2d/Yy1	5
GO:0046636	BP	GO:0046636	negative regulation of alpha-beta T cell activation	5/655	43/23355	0.00682181	0.0475339	0.035831	Runx3/Anxa1/Zc3h12a/Rc3h1/Socs1	5
GO:0061049	BP	GO:0061049	cell growth involved in cardiac muscle cell development	5/655	43/23355	0.00682181	0.0475339	0.035831	Tomm70a/Gsk3b/Slc25a4/Camk2d/Yy1	5
GO:1903573	BP	GO:1903573	negative regulation of response to endoplasmic reticulum stress	5/655	43/23355	0.00682181	0.0475339	0.035831	Xbp1/Grina/Dnajc3/Tmed2/Selenos	5
GO:0030041	BP	GO:0030041	actin filament polymerization	12/655	188/23355	0.00697224	0.0485114	0.0365678	Arf6/Wasl/Arpc2/Trim27/Prkcd/Rdx/Rac1/Diaph1/Mphosph8/Iqgap2/Arpc1a/Capg	12
GO:2001236	BP	GO:2001236	regulation of extrinsic apoptotic signaling pathway	11/655	165/23355	0.00699813	0.0486208	0.0366503	Pak2/Fyn/Faf1/Madd/Lgals3/Runx3/Gsk3b/Raf1/Zmynd11/Mcl1/Traf2	11
GO:0042542	BP	GO:0042542	response to hydrogen peroxide	9/655	121/23355	0.0071085	0.0493159	0.0371743	Hsph1/Fyn/Kpna4/Anxa1/Prkcd/Stk24/Kdm6b/Setx/Stat6	9
GO:0032387	BP	GO:0032387	negative regulation of intracellular transport	6/655	61/23355	0.00714676	0.0493663	0.0372123	Tpr/Snx3/Rangap1/Nup153/Ube2j1/Sar1a	6
GO:0043462	BP	GO:0043462	regulation of ATPase activity	6/655	61/23355	0.00714676	0.0493663	0.0372123	Atp1b3/Hnrnpu/Dnajb1/Ahsa2/Ahsa1/Vcpkmt	6
GO:0070231	BP	GO:0070231	T cell apoptotic process	6/655	61/23355	0.00714676	0.0493663	0.0372123	Hif1a/Lgals3/Il7r/Ccl5/Bcl2l11/Pnp	6
GO:0046488	BP	GO:0046488	phosphatidylinositol metabolic process	10/655	143/23355	0.00716455	0.0493749	0.0372187	Dpm3/Mboat7/Sla2/Ttc7/Mppe1/Impa2/Dpm1/Pitpnc1/Pip4k2c/Socs1	10
GO:0031397	BP	GO:0031397	negative regulation of protein ubiquitination	7/655	80/23355	0.00716866	0.0493749	0.0372187	Plaa/Dnaja1/Fyn/Bag5/Sqstm1/Prr7/Gtpbp4	7
GO:0140534	CC	GO:0140534	endoplasmic reticulum protein-containing complex	23/654	137/23177	5.88002e-12	3.26929e-09	2.20346e-09	H13/Sec61g/H2-Q7/Faf1/Sptlc2/Derl1/Rp9/Stt3b/H2-K1/Ddost/Selenos/Atp5e/Ostc/Ost4/H2-Q6/Abcb9/Rnf125/Magt1/Sel1l/Tmem258/Tusc3/Traf2/Calr	23
GO:0098798	CC	GO:0098798	mitochondrial protein-containing complex	30/654	266/23177	1.26682e-10	3.52175e-08	2.37361e-08	Tomm20/Uqcrfs1/Mrps24/Cox5a/Chchd10/Mpv17l2/Atp5md/Cox7c/Tomm7/Mrps26/Ndufa3/Malsu1/AA467197/Tomm40/Tomm70a/Atp5mpl/Uqcrq/Mrps30/Cyc1/Dnajc15/Ndufa2/Mrpl3/Mrps6/Polg2/Romo1/Atp5e/Mrps18c/Ndufa5/Sdhc/Timm50	30
GO:0005681	CC	GO:0005681	spliceosomal complex	25/654	202/23177	6.35439e-10	1.17768e-07	7.93741e-08	Srrm2/Ybx1/Dhx16/Hspa8/Lsm2/Hnrnpu/Sart1/Lgals3/Wbp11/Lsm8/Usp39/Hnrnpc/Mfap1b/Prpf18/Zcrb1/Rheb/Syf2/Snrpe/Ik/Htatsf1/Snrpg/Hnrnpr/Bcas2/Lsm5/Hnrnph1	25
GO:0008250	CC	GO:0008250	oligosaccharyltransferase complex	7/654	13/23177	2.0425e-08	2.83908e-06	1.9135e-06	Stt3b/Ddost/Ostc/Ost4/Magt1/Tmem258/Tusc3	7
GO:0043209	CC	GO:0043209	myelin sheath	23/654	213/23177	4.17692e-08	4.55358e-06	3.06905e-06	Gnb2/Uba52/Uqcrfs1/Cox5a/Arf6/Hspa8/Pdcd6ip/Itgb1/Hsp90aa1/Hspd1/Tcp1/Pitpna/Stip1/Slc25a4/Rdx/Tuba1a/Prkcz/Atp1a1/Tubb4b/Calm2/Gapdh/Atp6v1b2/Sucla2	23
GO:0044391	CC	GO:0044391	ribosomal subunit	22/654	198/23177	4.91393e-08	4.55358e-06	3.06905e-06	Rpl38/Uba52/Rps27/Rps21/Rps29/Rpl37a/Rps28/Mrps24/Rpl39/Rpl36/Rpl37/Mpv17l2/Mrps26/Malsu1/Rpl34/Mrps30/Mrpl3/Rpl36a/Mrps6/Mrps18c/Rpl30/Rpl7a	22
GO:0098800	CC	GO:0098800	inner mitochondrial membrane protein complex	17/654	131/23177	1.74782e-07	1.28877e-05	8.68612e-06	Uqcrfs1/Cox5a/Chchd10/Atp5md/Cox7c/Ndufa3/AA467197/Atp5mpl/Uqcrq/Cyc1/Dnajc15/Ndufa2/Romo1/Atp5e/Ndufa5/Sdhc/Timm50	17
GO:0005840	CC	GO:0005840	ribosome	23/654	231/23177	1.85434e-07	1.28877e-05	8.68612e-06	Rpl38/Uba52/Rps27/Rps21/Rps29/Rpl37a/Rps28/Mrps24/Rpl39/Rpl36/Rpl37/Rpl41/Mpv17l2/Mrps26/Malsu1/Rpl34/Mrps30/Mrpl3/Rpl36a/Mrps6/Mrps18c/Rpl30/Rpl7a	23
GO:0016607	CC	GO:0016607	nuclear speck	28/654	331/23177	2.78566e-07	1.72092e-05	1.15988e-05	Nr4a2/Hif1a/Ppp4r3a/Fnbp4/Hnrnpu/Fam76b/Srsf5/Cnot7/Sart1/Brd2/Polr2d/Rp9/Wbp11/Hspa1a/Son/Ppp1r16b/Raf1/Srsf11/Syf2/Ik/Hipk1/Srpk2/Cdk12/Ddx17/Alkbh5/Bcas2/Ylpm1/Timm50	28
GO:0097526	CC	GO:0097526	spliceosomal tri-snRNP complex	8/654	31/23177	1.71062e-06	8.94611e-05	6.02956e-05	Lsm2/Sart1/Lsm8/Usp39/Prpf18/Snrpe/Snrpg/Lsm5	8
GO:0098562	CC	GO:0098562	cytoplasmic side of membrane	19/654	189/23177	1.84984e-06	8.94611e-05	6.02956e-05	Gnb2/H13/Snx5/Gramd1a/Fyn/Esyt1/Snx18/Litaf/Traf6/Gna13/Map2k2/Rac1/Epb41/Errfi1/Ptpn22/Ppp3ca/Racgap1/Myh9/Traf2	19
GO:0009898	CC	GO:0009898	cytoplasmic side of plasma membrane	18/654	172/23177	1.93081e-06	8.94611e-05	6.02956e-05	Gnb2/Snx5/Gramd1a/Fyn/Esyt1/Snx18/Litaf/Traf6/Gna13/Map2k2/Rac1/Epb41/Errfi1/Ptpn22/Ppp3ca/Racgap1/Myh9/Traf2	18
GO:0031301	CC	GO:0031301	integral component of organelle membrane	28/654	373/23177	2.98141e-06	0.000127513	8.5942e-05	Tomm20/Ndfip1/H13/Xbp1/Mff/Chchd10/Esyt1/Lfng/Saraf/Tram1/H2-Q7/Dpm3/Rrbp1/Tomm40/Tomm70a/Vopp1/Derl1/Sys1/Sec62/Pet100/H2-K1/Rer1/Selenos/Far1/H2-Q6/Abcb9/Sun2/Calr	28
GO:0022626	CC	GO:0022626	cytosolic ribosome	14/654	112/23177	3.32511e-06	0.000132055	8.90031e-05	Rpl38/Uba52/Rps27/Rps21/Rps29/Rpl37a/Rps28/Rpl39/Rpl36/Rpl37/Rpl34/Rpl36a/Rpl30/Rpl7a	14
GO:0005667	CC	GO:0005667	transcription regulator complex	32/654	469/23177	4.53391e-06	0.000160982	0.0001085	Jund/Hnrnpab/Ets1/Atf1/Relb/Ctnnb1/Nr4a2/Sfpq/Snf8/Hif1a/Ywhab/Hnrnpu/Mxi1/H1f0/Nfatc3/Runx3/Rest/Gatad2a/Snapc1/Nrbf2/E2f4/Gatad2b/Zbtb7a/Gtf2h5/Runx2/Trim28/Limd1/Tbl1xr1/Ikzf1/Yy1/Cbx3/Mxd4	32
GO:0019866	CC	GO:0019866	organelle inner membrane	33/654	492/23177	4.63257e-06	0.000160982	0.0001085	Uqcrfs1/Cox5a/Chchd10/Mpv17l2/Atp5md/Cox7c/Slc25a39/Fdx1/Ndufa3/AA467197/Tomm40/Hspd1/Atp5mpl/Lgals3/Uqcrq/Cox6c/Cyc1/Letm1/Slc25a4/Dnajc15/Ndufa2/Pet100/Higd1a/Romo1/Atp5e/Glud1/Herc2/Ndufa5/Sun2/Sdhc/Lmnb1/Emd/Timm50	33
GO:0031965	CC	GO:0031965	nuclear membrane	21/654	241/23177	5.36024e-06	0.000175312	0.000118158	Dusp2/Tpr/Ybx1/Ctnnb1/Rangap1/Kpna4/Dnajc2/Yeats4/Zbtb1/Trim27/Gtpbp4/Utp18/Nup153/Gch1/Gapdh/Rnf6/Sun2/Akirin1/Vapa/Lmnb1/Emd	21
GO:0031300	CC	GO:0031300	intrinsic component of organelle membrane	29/654	408/23177	5.79676e-06	0.000179055	0.000120681	Tomm20/Ndfip1/H13/Xbp1/Mff/Chchd10/Gramd1a/Esyt1/Lfng/Saraf/Tram1/H2-Q7/Dpm3/Rrbp1/Tomm40/Tomm70a/Vopp1/Derl1/Sys1/Sec62/Pet100/H2-K1/Rer1/Selenos/Far1/H2-Q6/Abcb9/Sun2/Calr	29
GO:0000151	CC	GO:0000151	ubiquitin ligase complex	23/654	286/23177	7.40788e-06	0.000209226	0.000141016	Ube2s/Stub1/Fbxo9/Ube2j2/Ube2d2a/Gid8/Ube2b/Derl1/Spsb3/Klhl24/Atg3/Ubr2/Arih2/Dda1/Ccnc/Commd1/Ube2a/Ring1/Fbxl6/Abtb1/Sel1l/Wdr26/Traf2	23
GO:0005684	CC	GO:0005684	U2-type spliceosomal complex	12/654	89/23177	7.52613e-06	0.000209226	0.000141016	Dhx16/Lsm2/Sart1/Lsm8/Mfap1b/Prpf18/Syf2/Ik/Htatsf1/Snrpg/Bcas2/Lsm5	12
GO:0005635	CC	GO:0005635	nuclear envelope	29/654	415/23177	8.03071e-06	0.000212623	0.000143305	Dusp2/Tpr/Ybx1/Otulinl/Ctnnb1/Pafah1b1/Rae1/Rangap1/Kpna4/Dnajc2/Faf1/Yeats4/Zbtb1/Trim27/Prkcz/Gtpbp4/Utp18/Nup153/Gch1/Gapdh/Rnf6/Sun2/Akirin1/Vapa/Sec13/Lmnb1/Emd/Calr/Cbx3	29
GO:0120114	CC	GO:0120114	Sm-like protein family complex	11/654	77/23177	1.02337e-05	0.000258634	0.000174316	Strap/Lsm2/Sart1/Gemin7/Lsm8/Usp39/Prpf18/Snrpe/Htatsf1/Snrpg/Lsm5	11
GO:0071011	CC	GO:0071011	precatalytic spliceosome	9/654	51/23177	1.13228e-05	0.000259055	0.0001746	Dhx16/Lsm2/Sart1/Lsm8/Mfap1b/Snrpe/Ik/Snrpg/Lsm5	9
GO:0022625	CC	GO:0022625	cytosolic large ribosomal subunit	10/654	64/23177	1.14597e-05	0.000259055	0.0001746	Rpl38/Uba52/Rpl37a/Rpl39/Rpl36/Rpl37/Rpl34/Rpl36a/Rpl30/Rpl7a	10
GO:0070062	CC	GO:0070062	extracellular exosome	12/654	93/23177	1.19209e-05	0.000259055	0.0001746	Cd47/Hspa4/Ybx1/Plaa/Hspa8/Pdcd6ip/Gars/Snx18/Ahnak/Hspd1/Anxa1/Ide	12
GO:0015934	CC	GO:0015934	large ribosomal subunit	14/654	125/23177	1.21141e-05	0.000259055	0.0001746	Rpl38/Uba52/Rpl37a/Rpl39/Rpl36/Rpl37/Mpv17l2/Malsu1/Rpl34/Mrps30/Mrpl3/Rpl36a/Rpl30/Rpl7a	14
GO:0005743	CC	GO:0005743	mitochondrial inner membrane	30/654	448/23177	1.28768e-05	0.000265167	0.000178719	Uqcrfs1/Cox5a/Chchd10/Mpv17l2/Atp5md/Cox7c/Slc25a39/Fdx1/Ndufa3/AA467197/Tomm40/Hspd1/Atp5mpl/Lgals3/Uqcrq/Cox6c/Cyc1/Letm1/Slc25a4/Dnajc15/Ndufa2/Pet100/Higd1a/Romo1/Atp5e/Glud1/Herc2/Ndufa5/Sdhc/Timm50	30
GO:0031227	CC	GO:0031227	intrinsic component of endoplasmic reticulum membrane	16/654	162/23177	1.48561e-05	0.000295	0.000198826	H13/Xbp1/Gramd1a/Esyt1/Saraf/Tram1/H2-Q7/Dpm3/Rrbp1/Derl1/Sec62/H2-K1/Selenos/H2-Q6/Abcb9/Calr	16
GO:0046540	CC	GO:0046540	U4/U6 x U5 tri-snRNP complex	7/654	30/23177	1.59482e-05	0.000305766	0.000206082	Lsm2/Sart1/Lsm8/Usp39/Prpf18/Snrpe/Lsm5	7
GO:0019898	CC	GO:0019898	extrinsic component of membrane	24/654	323/23177	1.77534e-05	0.00032903	0.000221762	Gnb2/Snx5/Tpr/Cyth2/Otulinl/Gramd1a/Ctnnb1/Fyn/Esyt1/Snx18/Sla2/Rnf10/Gna13/Anxa1/Stk39/Rac1/Zc3h12a/Nrbf2/Errfi1/Sytl2/Vps13d/Bcl2l11/Racgap1/Socs1	24
GO:0042788	CC	GO:0042788	polysomal ribosome	7/654	31/23177	2.01009e-05	0.000360519	0.000242985	Rpl38/Rps21/Rps29/Rps28/Rpl39/Rpl30/Rpl7a	7
GO:0070971	CC	GO:0070971	endoplasmic reticulum exit site	7/654	32/23177	2.51062e-05	0.00043622	0.000294007	Pdcd6ip/H2-Q7/Sec24c/H2-K1/H2-Q6/Sec31a/Sar1a	7
GO:1903561	CC	GO:1903561	extracellular vesicle	12/654	101/23177	2.77943e-05	0.000468292	0.000315623	Cd47/Hspa4/Ybx1/Plaa/Hspa8/Pdcd6ip/Gars/Snx18/Ahnak/Hspd1/Anxa1/Ide	12
GO:0097525	CC	GO:0097525	spliceosomal snRNP complex	9/654	57/23177	2.88024e-05	0.000471005	0.000317451	Lsm2/Sart1/Lsm8/Usp39/Prpf18/Snrpe/Htatsf1/Snrpg/Lsm5	9
GO:0030176	CC	GO:0030176	integral component of endoplasmic reticulum membrane	15/654	154/23177	3.2129e-05	0.000510392	0.000343998	H13/Xbp1/Esyt1/Saraf/Tram1/H2-Q7/Dpm3/Rrbp1/Derl1/Sec62/H2-K1/Selenos/H2-Q6/Abcb9/Calr	15
GO:0042824	CC	GO:0042824	MHC class I peptide loading complex	5/654	15/23177	4.18244e-05	0.000645954	0.000435365	H2-Q7/H2-K1/H2-Q6/Abcb9/Calr	5
GO:0070469	CC	GO:0070469	respirasome	11/654	91/23177	5.07556e-05	0.000762706	0.000514054	Uqcrfs1/Cox5a/Cox7c/Ndufa3/AA467197/Uqcrq/Cyc1/Ndufa2/Higd1a/Ndufa5/Sdhc	11
GO:0043230	CC	GO:0043230	extracellular organelle	12/654	111/23177	7.12117e-05	0.00104194	0.000702254	Cd47/Hspa4/Ybx1/Plaa/Hspa8/Pdcd6ip/Gars/Snx18/Ahnak/Hspd1/Anxa1/Ide	12
GO:0005746	CC	GO:0005746	mitochondrial respirasome	10/654	79/23177	7.46034e-05	0.00106358	0.000716837	Uqcrfs1/Cox5a/Cox7c/Ndufa3/AA467197/Uqcrq/Cyc1/Ndufa2/Ndufa5/Sdhc	10
GO:0030532	CC	GO:0030532	small nuclear ribonucleoprotein complex	9/654	65/23177	8.37601e-05	0.00116427	0.0007847	Lsm2/Sart1/Lsm8/Usp39/Prpf18/Snrpe/Htatsf1/Snrpg/Lsm5	9
GO:0101031	CC	GO:0101031	chaperone complex	6/654	27/23177	8.8011e-05	0.00119352	0.000804414	Hspa8/Stub1/Tcp1/Ptges3/Stip1/Cct6a	6
GO:0045121	CC	GO:0045121	membrane raft	25/654	381/23177	9.22528e-05	0.00119447	0.000805056	Atp1b3/Ctnnb1/Hspa8/Fyn/Itgb1/Mapk1/Usp48/Ahnak/Kcnn4/Ptpn11/Hspd1/Gsk3b/Hspa1a/Capn2/Slc25a4/Prkca/Tuba1a/Prkcz/Atp1a1/Itga1/Stat6/Tpp1/Tgfbr2/Cbl/Traf2	25
GO:0034399	CC	GO:0034399	nuclear periphery	12/654	114/23177	9.23779e-05	0.00119447	0.000805056	Tpr/Sfpq/Hnrnpu/Prkcd/Prkcz/Satb1/Nup153/Pcna/Clic4/Lmnb1/Emd/Yy1	12
GO:0098857	CC	GO:0098857	membrane microdomain	25/654	382/23177	9.61515e-05	0.00121501	0.000818898	Atp1b3/Ctnnb1/Hspa8/Fyn/Itgb1/Mapk1/Usp48/Ahnak/Kcnn4/Ptpn11/Hspd1/Gsk3b/Hspa1a/Capn2/Slc25a4/Prkca/Tuba1a/Prkcz/Atp1a1/Itga1/Stat6/Tpp1/Tgfbr2/Cbl/Traf2	25
GO:0098803	CC	GO:0098803	respiratory chain complex	10/654	82/23177	0.000102707	0.00126901	0.000855294	Uqcrfs1/Cox5a/Cox7c/Ndufa3/AA467197/Uqcrq/Cyc1/Ndufa2/Ndufa5/Sdhc	10
GO:0070069	CC	GO:0070069	cytochrome complex	6/654	31/23177	0.000198887	0.00240394	0.00162022	Uqcrfs1/Cox5a/Cox7c/AA467197/Uqcrq/Cyc1	6
GO:0005844	CC	GO:0005844	polysome	9/654	74/23177	0.000231283	0.00273603	0.00184405	Rpl38/Rps21/Rps29/Rps28/Rpl39/Rwdd1/Rpl30/Rpl7a/Calr	9
GO:0005751	CC	GO:0005751	mitochondrial respiratory chain complex IV	4/654	12/23177	0.000259547	0.00300642	0.00202629	Uqcrfs1/Cox5a/Cox7c/AA467197	4
GO:0035770	CC	GO:0035770	ribonucleoprotein granule	17/654	230/23177	0.000306673	0.00338125	0.00227892	Hnrnpl/Ybx1/Lsm2/Hnrnpu/Sqstm1/Cnot7/Polr2d/Dcp2/Eif4e/Tuba1a/Rac1/Zc3h12a/Rc3h1/Carhsp1/Snrpg/Socs1/Limd1	17
GO:0000932	CC	GO:0000932	P-body	9/654	77/23177	0.000313249	0.00338125	0.00227892	Lsm2/Sqstm1/Cnot7/Polr2d/Dcp2/Eif4e/Zc3h12a/Rc3h1/Limd1	9
GO:0001726	CC	GO:0001726	ruffle	13/654	149/23177	0.000319216	0.00338125	0.00227892	Cyth2/Arf6/Itgb1/Hsp90aa1/Arpc2/Acap2/Akt2/Rdx/Rac1/Diaph1/Sh2b1/Atp6v1b2/Myh9	13
GO:0071005	CC	GO:0071005	U2-type precatalytic spliceosome	7/654	47/23177	0.000325207	0.00338125	0.00227892	Dhx16/Lsm2/Sart1/Lsm8/Mfap1b/Ik/Lsm5	7
GO:0090575	CC	GO:0090575	RNA polymerase II transcription regulator complex	14/654	169/23177	0.00032564	0.00338125	0.00227892	Jund/Hnrnpab/Atf1/Ctnnb1/Sfpq/Hif1a/Hnrnpu/Mxi1/Runx3/E2f4/Gtf2h5/Trim28/Cbx3/Mxd4	14
GO:0005759	CC	GO:0005759	mitochondrial matrix	19/654	275/23177	0.000328395	0.00338125	0.00227892	Mrps24/Mpv17l2/Fdx1/Mrps26/Hspe1/Acadl/Malsu1/Ak3/Hspd1/Pde12/Mrps30/Dnajc15/Mrpl3/Mrps6/Polg2/H2-Ke6/Glud1/Mrps18c/Mcl1	19
GO:0019897	CC	GO:0019897	extrinsic component of plasma membrane	15/654	190/23177	0.000339825	0.00342924	0.00231126	Gnb2/Snx5/Cyth2/Gramd1a/Ctnnb1/Fyn/Esyt1/Snx18/Rnf10/Gna13/Anxa1/Rac1/Errfi1/Sytl2/Racgap1	15
GO:0015935	CC	GO:0015935	small ribosomal subunit	9/654	78/23177	0.000345391	0.00342924	0.00231126	Uba52/Rps27/Rps21/Rps29/Rps28/Mrps24/Mrps26/Mrps6/Mrps18c	9
GO:0000323	CC	GO:0000323	lytic vacuole	27/654	472/23177	0.000453762	0.00434986	0.00293175	Rnaset2b/Rnaset2a/Ccz1/Hspa8/Ctla2a/Arl8b/Tmem192/Ostm1/Gzmb/Mt1/Prf1/Tmem9b/Sqstm1/Slc48a1/Map1lc3b/Litaf/Capn2/Anxa1/Prkcd/Man2b2/Ctla2b/Tpp1/Ifitm3/Vps41/Abcb9/Tmem106b/Sec13	27
GO:0005764	CC	GO:0005764	lysosome	27/654	472/23177	0.000453762	0.00434986	0.00293175	Rnaset2b/Rnaset2a/Ccz1/Hspa8/Ctla2a/Arl8b/Tmem192/Ostm1/Gzmb/Mt1/Prf1/Tmem9b/Sqstm1/Slc48a1/Map1lc3b/Litaf/Capn2/Anxa1/Prkcd/Man2b2/Ctla2b/Tpp1/Ifitm3/Vps41/Abcb9/Tmem106b/Sec13	27
GO:0030127	CC	GO:0030127	COPII vesicle coat	4/654	14/23177	0.000501754	0.00472839	0.00318687	Sec24c/Sec31a/Sar1a/Sec13	4
GO:0036464	CC	GO:0036464	cytoplasmic ribonucleoprotein granule	16/654	219/23177	0.00051809	0.00478571	0.00322551	Ybx1/Lsm2/Hnrnpu/Sqstm1/Cnot7/Polr2d/Dcp2/Eif4e/Tuba1a/Rac1/Zc3h12a/Rc3h1/Carhsp1/Snrpg/Socs1/Limd1	16
GO:0061695	CC	GO:0061695	transferase complex, transferring phosphorus-containing groups	17/654	241/23177	0.000525051	0.00478571	0.00322551	Ccng2/Rtf1/Sla2/Prpsap1/Polr2d/Ccni/Polr2l/Polg2/Nrbf2/Prkab1/Polr2i/Zbtb7a/Gtf2h5/Pcna/Cdk12/Cnppd1/Socs1	17
GO:0071013	CC	GO:0071013	catalytic step 2 spliceosome	9/654	83/23177	0.000549659	0.0049292	0.00332222	Lsm2/Hnrnpu/Sart1/Hnrnpc/Syf2/Snrpg/Hnrnpr/Bcas2/Hnrnph1	9
GO:0098799	CC	GO:0098799	outer mitochondrial membrane protein complex	4/654	15/23177	0.000669001	0.0059042	0.00397935	Tomm20/Tomm7/Tomm40/Tomm70a	4
GO:0044232	CC	GO:0044232	organelle membrane contact site	6/654	39/23177	0.000727895	0.00632359	0.00426202	Tomm20/Gramd1a/Saraf/Mboat7/Tomm40/Acsl4	6
GO:0031234	CC	GO:0031234	extrinsic component of cytoplasmic side of plasma membrane	10/654	105/23177	0.000776966	0.00664605	0.00447935	Gnb2/Snx5/Gramd1a/Fyn/Esyt1/Snx18/Gna13/Rac1/Errfi1/Racgap1	10
GO:0099522	CC	GO:0099522	region of cytosol	6/654	40/23177	0.000836169	0.00704409	0.00474762	Hnrnpab/Hspa8/Dnajb1/Prkcd/Prkca/Eif4e	6
GO:0005925	CC	GO:0005925	focal adhesion	13/654	167/23177	0.000942636	0.00782247	0.00527224	Zyx/Itgb1/Mapk1/Arpc2/Capn2/Map2k2/Rdx/Itga1/Ptpra/Lasp1/Myh9/Cbl/Limd1	13
GO:0017053	CC	GO:0017053	transcription repressor complex	8/654	76/23177	0.00134319	0.0109826	0.00740212	Relb/Ywhab/H1f0/Rest/Gatad2a/Gatad2b/Zbtb7a/Tbl1xr1	8
GO:0000792	CC	GO:0000792	heterochromatin	9/654	96/23177	0.00157008	0.0126517	0.00852705	Ube2b/Tcp1/Ube2a/Ring1/Satb1/Mphosph8/Trim28/Ikzf1/Cbx3	9
GO:0030496	CC	GO:0030496	midbody	12/654	158/23177	0.00180048	0.014301	0.00963867	Arf6/Pdcd6ip/Vps37b/Arl8b/Hnrnpu/Mplkip/Rdx/Sh3glb1/Jtb/Racgap1/Clic4/Capg	12
GO:0030055	CC	GO:0030055	cell-substrate junction	13/654	180/23177	0.0018591	0.0145586	0.00981228	Zyx/Itgb1/Mapk1/Arpc2/Capn2/Map2k2/Rdx/Itga1/Ptpra/Lasp1/Myh9/Cbl/Limd1	13
GO:0044233	CC	GO:0044233	mitochondria-associated endoplasmic reticulum membrane	4/654	20/23177	0.00212286	0.0159813	0.0107712	Tomm20/Mboat7/Tomm40/Acsl4	4
GO:0045277	CC	GO:0045277	respiratory chain complex IV	4/654	20/23177	0.00212286	0.0159813	0.0107712	Uqcrfs1/Cox5a/Cox7c/AA467197	4
GO:0031985	CC	GO:0031985	Golgi cisterna	7/654	64/23177	0.00212701	0.0159813	0.0107712	B4galt1/H2-Q7/Gorasp2/Golph3/Hspd1/H2-K1/H2-Q6	7
GO:0005902	CC	GO:0005902	microvillus	9/654	102/23177	0.00239091	0.0177246	0.0119462	Tgfb1/Ctnnb1/Atp6v1e1/Rdx/Ift20/Slc6a6/Iqgap2/Atp6v1b2/Clic4	9
GO:0012507	CC	GO:0012507	ER to Golgi transport vesicle membrane	4/654	21/23177	0.00256441	0.0187607	0.0126445	Sec24c/Sec31a/Sar1a/Sec13	4
GO:0005744	CC	GO:0005744	TIM23 mitochondrial import inner membrane translocase complex	3/654	11/23177	0.00311526	0.0219251	0.0147773	Dnajc15/Romo1/Timm50	3
GO:0005750	CC	GO:0005750	mitochondrial respiratory chain complex III	3/654	11/23177	0.00311526	0.0219251	0.0147773	Uqcrfs1/Uqcrq/Cyc1	3
GO:0045275	CC	GO:0045275	respiratory chain complex III	3/654	11/23177	0.00311526	0.0219251	0.0147773	Uqcrfs1/Uqcrq/Cyc1	3
GO:0016363	CC	GO:0016363	nuclear matrix	8/654	89/23177	0.00366023	0.0254386	0.0171453	Sfpq/Hnrnpu/Prkcd/Prkcz/Satb1/Clic4/Lmnb1/Yy1	8
GO:0031143	CC	GO:0031143	pseudopodium	3/654	12/23177	0.00406716	0.0272451	0.0183628	Mapk1/Capn2/Raf1	3
GO:0042405	CC	GO:0042405	nuclear inclusion body	3/654	12/23177	0.00406716	0.0272451	0.0183628	Tpr/Stub1/Nup153	3
GO:0042612	CC	GO:0042612	MHC class I protein complex	3/654	12/23177	0.00406716	0.0272451	0.0183628	H2-Q7/H2-K1/H2-Q6	3
GO:0005797	CC	GO:0005797	Golgi medial cisterna	4/654	24/23177	0.00425835	0.0278546	0.0187737	H2-Q7/Gorasp2/H2-K1/H2-Q6	4
GO:0031307	CC	GO:0031307	integral component of mitochondrial outer membrane	4/654	24/23177	0.00425835	0.0278546	0.0187737	Tomm20/Mff/Tomm40/Tomm70a	4
GO:0000313	CC	GO:0000313	organellar ribosome	8/654	92/23177	0.00448369	0.0286544	0.0193127	Mrps24/Mpv17l2/Mrps26/Malsu1/Mrps30/Mrpl3/Mrps6/Mrps18c	8
GO:0005761	CC	GO:0005761	mitochondrial ribosome	8/654	92/23177	0.00448369	0.0286544	0.0193127	Mrps24/Mpv17l2/Mrps26/Malsu1/Mrps30/Mrpl3/Mrps6/Mrps18c	8
GO:0031306	CC	GO:0031306	intrinsic component of mitochondrial outer membrane	4/654	25/23177	0.00495791	0.031325	0.0211126	Tomm20/Mff/Tomm40/Tomm70a	4
GO:0000803	CC	GO:0000803	sex chromosome	5/654	40/23177	0.00512401	0.0318578	0.0214718	Smchd1/Hnrnpu/Ube2b/Ube2a/Ring1	5
GO:0005652	CC	GO:0005652	nuclear lamina	3/654	13/23177	0.00517735	0.0318578	0.0214718	Pcna/Lmnb1/Emd	3
GO:0016234	CC	GO:0016234	inclusion body	7/654	75/23177	0.00521414	0.0318578	0.0214718	Tpr/Rangap1/Stub1/Bag5/Sqstm1/Hspa1a/Nup153	7
GO:0099524	CC	GO:0099524	postsynaptic cytosol	4/654	26/23177	0.00573054	0.0346324	0.0233418	Hspa8/Dnajb1/Prkcd/Eif4e	4
GO:0000177	CC	GO:0000177	cytoplasmic exosome (RNase complex)	3/654	14/23177	0.00645251	0.0378066	0.0254812	Gtpbp1/Carhsp1/Exosc5	3
GO:0005665	CC	GO:0005665	RNA polymerase II, core complex	3/654	14/23177	0.00645251	0.0378066	0.0254812	Polr2d/Polr2l/Polr2i	3
GO:0005938	CC	GO:0005938	cell cortex	17/654	306/23177	0.00645976	0.0378066	0.0254812	Ndfip1/Arf6/Ctnnb1/Pafah1b1/Wasl/Triobp/Akt2/Map2k2/Rdx/Prkcz/Rac1/Epb41/Exoc5/Lasp1/Myh9/Traf2/Emd	17
GO:1902911	CC	GO:1902911	protein kinase complex	8/654	99/23177	0.00695511	0.0401005	0.0270272	Ccng2/Ccni/Prkab1/Zbtb7a/Gtf2h5/Pcna/Cdk12/Cnppd1	8
GO:0000307	CC	GO:0000307	cyclin-dependent protein kinase holoenzyme complex	5/654	43/23177	0.00699596	0.0401005	0.0270272	Ccng2/Ccni/Pcna/Cdk12/Cnppd1	5
GO:0005682	CC	GO:0005682	U5 snRNP	3/654	15/23177	0.00789839	0.0443586	0.0298971	Prpf18/Snrpe/Snrpg	3
GO:0033178	CC	GO:0033178	proton-transporting two-sector ATPase complex, catalytic domain	3/654	15/23177	0.00789839	0.0443586	0.0298971	Atp6v1e1/Atp5e/Atp6v1b2	3
GO:0005774	CC	GO:0005774	vacuolar membrane	12/654	191/23177	0.00823584	0.0457912	0.0308627	Hspa8/Arl8b/Tmem192/Slc48a1/Map1lc3b/Litaf/Sh3glb1/Man2b2/Vps41/Abcb9/Tmem106b/Sec13	12
GO:0022627	CC	GO:0022627	cytosolic small ribosomal subunit	5/654	45/23177	0.00848093	0.0466871	0.0314665	Uba52/Rps27/Rps21/Rps29/Rps28	5
GO:0005874	CC	GO:0005874	microtubule	21/654	420/23177	0.00864512	0.0471244	0.0317612	Hsph1/Serp1/Fkbp4/Hspa8/Pafah1b1/Hnrnpu/Map1lc3b/Tcp1/Gsk3b/Map2k2/Tuba1a/Selenos/Iqgap2/Tubb4b/Kif21b/Ncoa2/Pcnt/Bcl2l11/Slain2/Cct6a/Emd	21
GO:1902554	CC	GO:1902554	serine/threonine protein kinase complex	7/654	83/23177	0.00900394	0.0473009	0.0318802	Ccng2/Ccni/Zbtb7a/Gtf2h5/Pcna/Cdk12/Cnppd1	7
GO:0000791	CC	GO:0000791	euchromatin	5/654	46/23177	0.00929946	0.0473009	0.0318802	Ctnnb1/Ash2l/H1f0/Trim28/Cbx3	5
GO:0000153	CC	GO:0000153	cytoplasmic ubiquitin ligase complex	3/654	16/23177	0.00951982	0.0473009	0.0318802	Derl1/Atg3/Sel1l	3
GO:0005852	CC	GO:0005852	eukaryotic translation initiation factor 3 complex	3/654	16/23177	0.00951982	0.0473009	0.0318802	Eif3f/Eif3b/Eif3j1	3
GO:0016581	CC	GO:0016581	NuRD complex	3/654	16/23177	0.00951982	0.0473009	0.0318802	Gatad2a/Gatad2b/Zbtb7a	3
GO:0034719	CC	GO:0034719	SMN-Sm protein complex	3/654	16/23177	0.00951982	0.0473009	0.0318802	Strap/Gemin7/Snrpg	3
GO:0071556	CC	GO:0071556	integral component of lumenal side of endoplasmic reticulum membrane	3/654	16/23177	0.00951982	0.0473009	0.0318802	H13/H2-Q7/H2-K1	3
GO:0090545	CC	GO:0090545	CHD-type complex	3/654	16/23177	0.00951982	0.0473009	0.0318802	Gatad2a/Gatad2b/Zbtb7a	3
GO:0098553	CC	GO:0098553	lumenal side of endoplasmic reticulum membrane	3/654	16/23177	0.00951982	0.0473009	0.0318802	H13/H2-Q7/H2-K1	3
GO:0000314	CC	GO:0000314	organellar small ribosomal subunit	4/654	30/23177	0.00961331	0.0473009	0.0318802	Mrps24/Mrps26/Mrps6/Mrps18c	4
GO:0005763	CC	GO:0005763	mitochondrial small ribosomal subunit	4/654	30/23177	0.00961331	0.0473009	0.0318802	Mrps24/Mrps26/Mrps6/Mrps18c	4
GO:0031625	MF	GO:0031625	ubiquitin protein ligase binding	34/628	306/22682	6.51989e-12	2.66944e-09	2.08491e-09	Uba52/H13/Xbp1/Dnaja1/Hspa8/Rangap1/Stub1/Ube2j2/Hsp90aa1/Hif1a/Pcbp2/Bag5/Faf1/Triobp/Sqstm1/Ube2b/Derl1/Map1lc3b/Jak1/Hspd1/Tcp1/Traf6/Gsk3b/Hspa1a/Txnip/Ube2a/Ptpn22/Ube2j1/Herc2/Trim28/Ankra2/Foxo1/Traf2/Calr	34
GO:0044389	MF	GO:0044389	ubiquitin-like protein ligase binding	35/628	324/22682	7.13754e-12	2.66944e-09	2.08491e-09	Uba52/H13/Xbp1/Dnaja1/Hspa8/Rangap1/Stub1/Ube2j2/Hsp90aa1/Hif1a/Pcbp2/Bag5/Faf1/Triobp/Sqstm1/Ube2b/Derl1/Map1lc3b/Jak1/Hspd1/Tcp1/Traf6/Prr7/Gsk3b/Hspa1a/Txnip/Ube2a/Ptpn22/Ube2j1/Herc2/Trim28/Ankra2/Foxo1/Traf2/Calr	35
GO:0051087	MF	GO:0051087	chaperone binding	17/628	101/22682	2.45632e-09	6.12442e-07	4.78336e-07	Dnajc3/Dnaja1/Hspa8/Stub1/Hspe1/Bag5/Hspd1/Dnaja2/Dnajb1/Ptges3/Dnajb9/Stip1/Atp1a1/Dnajb6/Ahsa2/Dnajc1/Ahsa1	17
GO:0031072	MF	GO:0031072	heat shock protein binding	20/628	146/22682	4.08283e-09	7.6349e-07	5.96309e-07	Tpr/Dnaja1/Fkbp4/Hspa8/Stub1/Hif1a/Fkbp1a/Dnajc2/Bag5/Faf1/Dnaja2/Dnajb1/Ptges3/Dnajb9/Stip1/Hspa1a/Dnajb6/Ahsa2/Nfkb1/Ahsa1	20
GO:0001671	MF	GO:0001671	ATPase activator activity	9/628	25/22682	1.24127e-08	1.64336e-06	1.28351e-06	Atp1b3/Dnaja1/Rab6a/Dnaja2/Dnajb1/Dnajc15/Dnajb6/Ahsa2/Ahsa1	9
GO:0060590	MF	GO:0060590	ATPase regulator activity	11/628	42/22682	1.3182e-08	1.64336e-06	1.28351e-06	Hsph1/Atp1b3/Dnaja1/Bag5/Rab6a/Dnaja2/Dnajb1/Dnajc15/Dnajb6/Ahsa2/Ahsa1	11
GO:0051082	MF	GO:0051082	unfolded protein binding	14/628	86/22682	9.74698e-08	1.04153e-05	8.13469e-06	Tomm20/Dnaja1/Hspa8/Hsp90aa1/Hspe1/Dnaja2/Tcp1/Dnajb1/Ptges3/Hspa1a/Pet100/Dnajb6/Cct6a/Calr	14
GO:0008047	MF	GO:0008047	enzyme activator activity	34/628	470/22682	3.9766e-07	3.71812e-05	2.90397e-05	Atp1b3/Pak2/Tgfb1/Plaa/Tbc1d10a/Dnaja1/Dbf4/Rangap1/Ralbp1/Dpm3/Acap2/Pim1/Rab6a/Wrnip1/Dnaja2/Dnajb1/Rasa2/Cox17/Prkcd/Map2k2/Dnajc15/Raf1/Polg2/Ddost/Dnajb6/Ahsa2/Ccl5/Iqgap2/Arhgef1/Pcna/Casp8ap2/Racgap1/Smap2/Ahsa1	34
GO:0003730	MF	GO:0003730	mRNA 3'-UTR binding	14/628	102/22682	8.50248e-07	7.0665e-05	5.51915e-05	Zfp36l2/Rbm38/Hnrnpl/Auh/Hnrnpu/Utp23/Ybx3/Celf1/Hnrnpc/Zc3h12a/Rc3h1/Rbms1/Carhsp1/Hnrnpr	14
GO:0004674	MF	GO:0004674	protein serine/threonine kinase activity	31/628	440/22682	2.2446e-06	0.000167896	0.000131132	Pak2/Dbf4/Mapk1/Mark3/Pim1/Riok3/Brd2/Sik2/Mast3/Gsk3b/Akt2/Prkcd/Dapk2/Map2k2/Prkca/Stk39/Camk2d/Prkcz/Raf1/Stk24/Mink1/Map2k3/Mapkapk3/Prkab1/Map3k2/Irak2/Hipk1/Mknk2/Tgfbr2/Srpk2/Cdk12	31
GO:0051117	MF	GO:0051117	ATPase binding	13/628	98/22682	3.08602e-06	0.000209849	0.000163899	Atp1b3/Arpc2/Rab6a/Derl1/Atp6v1e1/Dnajb1/Rdx/Rac1/Selenos/Ppp3ca/Pde4d/Tmem106b/Vcpkmt	13
GO:0003729	MF	GO:0003729	mRNA binding	26/628	344/22682	4.20179e-06	0.000261912	0.000204561	Zfp36l2/Rbm38/Srrm2/Hnrnpl/Tpr/Ybx1/Rara/Strap/Hsp90aa1/Pcbp2/Auh/Hnrnpu/Eif2s2/Srsf5/Utp23/Ybx3/Celf1/Hnrnpc/Zc3h12a/Rc3h1/Khdrbs1/Rbms1/Carhsp1/Hnrnpr/Rpl30/Calr	26
GO:0019787	MF	GO:0019787	ubiquitin-like protein transferase activity	30/628	434/22682	4.77445e-06	0.000274715	0.00021456	Ube2s/Peli1/Mkrn1/Stub1/Ube2j2/Ube2d2a/Rnf115/Ube2b/Atg3/Rnf10/Traf6/Irf2bpl/Ubr2/Trim27/Rnf166/Arih2/Ccnc/Rc3h1/Ube2a/Ring1/Ube2j1/Herc2/Trim28/Rnf125/Rnf6/Sel1l/Hectd1/Neurl3/Cbl/Traf2	30
GO:0004842	MF	GO:0004842	ubiquitin-protein transferase activity	29/628	415/22682	5.56649e-06	0.000297409	0.000232286	Ube2s/Peli1/Mkrn1/Stub1/Ube2j2/Ube2d2a/Rnf115/Ube2b/Rnf10/Traf6/Irf2bpl/Ubr2/Trim27/Rnf166/Arih2/Ccnc/Rc3h1/Ube2a/Ring1/Ube2j1/Herc2/Trim28/Rnf125/Rnf6/Sel1l/Hectd1/Neurl3/Cbl/Traf2	29
GO:0031369	MF	GO:0031369	translation initiation factor binding	8/628	37/22682	6.27109e-06	0.000312718	0.000244242	Eif3f/Eif5/Eif3b/Eif2s2/Polr2d/Celf1/Eif4e/Gch1	8
GO:0003735	MF	GO:0003735	structural constituent of ribosome	16/628	158/22682	8.53872e-06	0.000399185	0.000311776	Rpl38/Rps27/Rps21/Rps29/Rpl37a/Rps28/Mrps24/Rpl39/Rpl36/Rpl37/Rpl41/Mrps30/Mrpl3/Mrps6/Mrps18c/Rpl30	16
GO:0042826	MF	GO:0042826	histone deacetylase binding	14/628	125/22682	9.77469e-06	0.000430086	0.00033591	Xbp1/Rara/Hsp90aa1/Sfpq/Hif1a/Ywhab/Traf6/Runx3/Hspa1a/Mef2d/Rac1/Brms1/Runx2/Ankra2	14
GO:0001882	MF	GO:0001882	nucleoside binding	26/628	376/22682	2.02015e-05	0.000839485	0.000655663	Eif5/Arf6/Fkbp4/Arf5/Arl8b/Arl4c/Hsp90aa1/Ak3/Rab6a/Gtpbp2/Gnl2/Gtpbp1/Gna13/Rras2/Tuba1a/Rac1/Gtpbp4/Rrad/Glud1/Tubb4b/Rheb/Gch1/Pnp/Rap1b/Sar1a/Gimap1	26
GO:0005525	MF	GO:0005525	GTP binding	25/628	356/22682	2.24542e-05	0.000883986	0.00069042	Eif5/Arf6/Fkbp4/Arf5/Arl8b/Arl4c/Hsp90aa1/Ak3/Rab6a/Gtpbp2/Gnl2/Gtpbp1/Gna13/Rras2/Tuba1a/Rac1/Gtpbp4/Rrad/Glud1/Tubb4b/Rheb/Gch1/Rap1b/Sar1a/Gimap1	25
GO:0032550	MF	GO:0032550	purine ribonucleoside binding	25/628	363/22682	3.10228e-05	0.00110915	0.000866277	Eif5/Arf6/Fkbp4/Arf5/Arl8b/Arl4c/Hsp90aa1/Ak3/Rab6a/Gtpbp2/Gnl2/Gtpbp1/Gna13/Rras2/Tuba1a/Rac1/Gtpbp4/Rrad/Glud1/Tubb4b/Rheb/Gch1/Rap1b/Sar1a/Gimap1	25
GO:0009055	MF	GO:0009055	electron transfer activity	11/628	88/22682	3.11391e-05	0.00110915	0.000866277	Uqcrfs1/Cox5a/Cox7c/Fdx1/AA467197/Uqcrq/Cox6c/Cyc1/Ndufa2/Ndufa5/Sdhc	11
GO:0044183	MF	GO:0044183	protein folding chaperone	7/628	34/22682	3.38437e-05	0.00115069	0.00089872	Hspa8/Hsp90aa1/Tcp1/Dnajb1/Hspa1a/Dnajb6/Cct6a	7
GO:0032549	MF	GO:0032549	ribonucleoside binding	25/628	366/22682	3.55236e-05	0.00115529	0.000902316	Eif5/Arf6/Fkbp4/Arf5/Arl8b/Arl4c/Hsp90aa1/Ak3/Rab6a/Gtpbp2/Gnl2/Gtpbp1/Gna13/Rras2/Tuba1a/Rac1/Gtpbp4/Rrad/Glud1/Tubb4b/Rheb/Gch1/Rap1b/Sar1a/Gimap1	25
GO:0001883	MF	GO:0001883	purine nucleoside binding	25/628	367/22682	3.71498e-05	0.00115784	0.000904304	Eif5/Arf6/Fkbp4/Arf5/Arl8b/Arl4c/Hsp90aa1/Ak3/Rab6a/Gtpbp2/Gnl2/Gtpbp1/Gna13/Rras2/Tuba1a/Rac1/Gtpbp4/Rrad/Glud1/Tubb4b/Rheb/Gch1/Rap1b/Sar1a/Gimap1	25
GO:0051787	MF	GO:0051787	misfolded protein binding	6/628	25/22682	4.96937e-05	0.00148683	0.00116126	Dnajc3/Hspa8/Stub1/Derl1/Dnajb9/Hspa1a	6
GO:0019001	MF	GO:0019001	guanyl nucleotide binding	25/628	380/22682	6.53177e-05	0.00177133	0.00138346	Eif5/Arf6/Fkbp4/Arf5/Arl8b/Arl4c/Hsp90aa1/Ak3/Rab6a/Gtpbp2/Gnl2/Gtpbp1/Gna13/Rras2/Tuba1a/Rac1/Gtpbp4/Rrad/Glud1/Tubb4b/Rheb/Gch1/Rap1b/Sar1a/Gimap1	25
GO:0032561	MF	GO:0032561	guanyl ribonucleotide binding	25/628	380/22682	6.53177e-05	0.00177133	0.00138346	Eif5/Arf6/Fkbp4/Arf5/Arl8b/Arl4c/Hsp90aa1/Ak3/Rab6a/Gtpbp2/Gnl2/Gtpbp1/Gna13/Rras2/Tuba1a/Rac1/Gtpbp4/Rrad/Glud1/Tubb4b/Rheb/Gch1/Rap1b/Sar1a/Gimap1	25
GO:0047485	MF	GO:0047485	protein N-terminus binding	13/628	130/22682	6.70399e-05	0.00177133	0.00138346	Rps21/Tgfb1/Arf6/Snf8/Sla2/Rab6a/Ppp1cc/Traf6/Hspa1a/Epb41/Exoc5/Calm2/Tbl1xr1	13
GO:0019207	MF	GO:0019207	kinase regulator activity	17/628	207/22682	6.86745e-05	0.00177133	0.00138346	Dnajc3/Pak2/Tgfb1/Ccnl2/Dbf4/Ccng2/Rara/Ywhab/Pim1/Sla2/Lilrb4a/Ccni/Map2k2/Ccnc/Ccl5/Cnppd1/Socs1	17
GO:0031996	MF	GO:0031996	thioesterase binding	4/628	10/22682	0.00010701	0.00266811	0.00208387	Arf6/Traf6/Rac1/Traf2	4
GO:0140030	MF	GO:0140030	modification-dependent protein binding	16/628	196/22682	0.000119466	0.00288261	0.0022514	Dnajc2/Zfand6/Sqstm1/Hspd1/Brd2/Yeats4/Zbtb1/Chd1/Rad23b/Jmjd7/Mphosph8/Zmynd11/Kdm7a/Uimc1/Tab2/Ide	16
GO:0061630	MF	GO:0061630	ubiquitin protein ligase activity	21/628	304/22682	0.00012555	0.00293472	0.0022921	Peli1/Mkrn1/Stub1/Ube2d2a/Rnf115/Rnf10/Traf6/Irf2bpl/Ubr2/Trim27/Rnf166/Arih2/Ccnc/Rc3h1/Ring1/Herc2/Rnf125/Rnf6/Hectd1/Neurl3/Cbl	21
GO:0042288	MF	GO:0042288	MHC class I protein binding	5/628	19/22682	0.000134877	0.00296729	0.00231754	Mfsd6/Klrk1/Derl1/H2-K1/Abcb9	5
GO:0070182	MF	GO:0070182	DNA polymerase binding	5/628	19/22682	0.000134877	0.00296729	0.00231754	Hsp90aa1/Ptges3/Polg2/Ncoa2/Pcna	5
GO:0051020	MF	GO:0051020	GTPase binding	21/628	307/22682	0.000143896	0.00307527	0.00240188	Gnb2/Mff/Pak2/Ybx1/Fmnl1/Sike1/Rangap1/Ralbp1/Hsp90aa1/Lsm2/Acap2/Raf1/Rac1/Diaph1/Errfi1/Ift20/Sytl2/Nup153/Strip1/Iqgap2/Exoc5	21
GO:1990782	MF	GO:1990782	protein tyrosine kinase binding	11/628	105/22682	0.000158748	0.00329842	0.00257617	Tob1/Itgb1/Hsp90aa1/Itgax/Ptpn11/Prr7/Khdrbs1/Ptpn22/Pcna/Sh2b1/Cbl	11
GO:0042610	MF	GO:0042610	CD8 receptor binding	4/628	11/22682	0.000164477	0.0033251	0.002597	Fyn/H2-Q7/H2-K1/H2-Q6	4
GO:0051427	MF	GO:0051427	hormone receptor binding	15/628	182/22682	0.000173794	0.00342099	0.0026719	Jund/Ctnnb1/Fkbp4/Fyn/Nr4a2/Hif1a/Ptpn11/Jak1/Nrbf2/Zbtb7a/Ncoa2/Pcna/Rnf6/Uimc1/Calr	15
GO:0061659	MF	GO:0061659	ubiquitin-like protein ligase activity	21/628	313/22682	0.00018783	0.00360248	0.00281364	Peli1/Mkrn1/Stub1/Ube2d2a/Rnf115/Rnf10/Traf6/Irf2bpl/Ubr2/Trim27/Rnf166/Arih2/Ccnc/Rc3h1/Ring1/Herc2/Rnf125/Rnf6/Hectd1/Neurl3/Cbl	21
GO:0140297	MF	GO:0140297	DNA-binding transcription factor binding	25/628	410/22682	0.000214101	0.00400368	0.003127	Jund/Xbp1/Hspa4/Dnaja1/Ctnnb1/Fkbp4/Usf2/Nr4a2/Hif1a/Faf1/Gsk3b/Hspa1a/Rad23b/Eif4e/Mef2d/Nrbf2/Brms1/Zbtb7a/Lyar/Ncoa2/Runx2/Pcna/Rnf6/Uimc1/Calr	25
GO:0046977	MF	GO:0046977	TAP binding	4/628	12/22682	0.000241319	0.00438943	0.00342828	H2-Q7/H2-K1/H2-Q6/Abcb9	4
GO:0008135	MF	GO:0008135	translation factor activity, RNA binding	9/628	76/22682	0.000246465	0.00438943	0.00342828	Eif3f/Eif5/Eif3b/Eif2s2/Gtpbp2/Gtpbp1/Eif4e/Abtb1/Eif4a1	9
GO:0043021	MF	GO:0043021	ribonucleoprotein complex binding	13/628	150/22682	0.000283861	0.00484755	0.00378608	Strap/Malsu1/Pim1/Hnrnpu/Derl1/Ybx3/Letm1/Hnrnpc/Zc3h12a/Snrpe/Dnajc1/Snrpg/Timm50	13
GO:0048156	MF	GO:0048156	tau protein binding	5/628	22/22682	0.00028515	0.00484755	0.00378608	Ppp2r2a/Fkbp4/Fyn/Hsp90aa1/Gsk3b	5
GO:0090079	MF	GO:0090079	translation regulator activity, nucleic acid binding	10/628	95/22682	0.000300818	0.00500027	0.00390536	Eif3f/Eif5/Eif3b/Rara/Eif2s2/Gtpbp2/Gtpbp1/Eif4e/Abtb1/Eif4a1	10
GO:0016922	MF	GO:0016922	nuclear receptor binding	11/628	115/22682	0.00035369	0.00575131	0.00449195	Jund/Ctnnb1/Fkbp4/Nr4a2/Nrbf2/Zbtb7a/Ncoa2/Pcna/Rnf6/Uimc1/Calr	11
GO:0019887	MF	GO:0019887	protein kinase regulator activity	14/628	175/22682	0.000383775	0.00610774	0.00477033	Dnajc3/Pak2/Tgfb1/Ccnl2/Dbf4/Ccng2/Ywhab/Pim1/Lilrb4a/Ccni/Map2k2/Ccnc/Ccl5/Cnppd1	14
GO:0042287	MF	GO:0042287	MHC protein binding	6/628	36/22682	0.000422008	0.0065408	0.00510856	Mfsd6/Klrk1/Derl1/H2-K1/Klrd1/Abcb9	6
GO:0030544	MF	GO:0030544	Hsp70 protein binding	7/628	50/22682	0.000428475	0.0065408	0.00510856	Dnaja1/Stub1/Fkbp1a/Dnajc2/Dnajb1/Dnajb9/Stip1	7
GO:0016887	MF	GO:0016887	ATPase activity	26/628	456/22682	0.000453421	0.00668354	0.00522004	Atp1b3/Dhx16/Hspa8/Ralbp1/Smchd1/Hsp90aa1/Abcb1b/Tmem30a/Wrnip1/Hspa1a/Chd7/Anxa1/Chd1/Recql/Atp1a1/Atp5e/Atp8b4/Setx/Acsl4/Kif21b/Abcf2/Abcb9/Myh9/Ddx17/Eif4a1/Ide	26
GO:0019903	MF	GO:0019903	protein phosphatase binding	14/628	178/22682	0.000455696	0.00668354	0.00522004	Ppp2r2a/Snx3/Ctnnb1/Hsp90aa1/Ppp1cc/Kcnn4/Jak1/Lgals3/Lilrb4a/Ppp1r16b/Itga1/Stat6/Foxo1/Traf2	14
GO:0019902	MF	GO:0019902	phosphatase binding	16/628	225/22682	0.000566279	0.00791948	0.00618535	Ppp2r2a/Snx3/Ctnnb1/Mapk1/Hsp90aa1/Ppp1cc/Kcnn4/Jak1/Lgals3/Lilrb4a/Ppp1r16b/Sytl2/Itga1/Stat6/Foxo1/Traf2	16
GO:0060589	MF	GO:0060589	nucleoside-triphosphatase regulator activity	26/628	463/22682	0.00056906	0.00791948	0.00618535	Eif5/Hsph1/Atp1b3/Cyth2/Tbc1d10a/Dnaja1/Ccz1/Rasgrp1/Rangap1/Ralbp1/Bag5/Acap2/Madd/Rab6a/Dnaja2/Dnajb1/Rasa2/Dnajc15/Sbf1/Dnajb6/Ahsa2/Iqgap2/Arhgef1/Racgap1/Smap2/Ahsa1	26
GO:0046332	MF	GO:0046332	SMAD binding	9/628	85/22682	0.000571727	0.00791948	0.00618535	Ctnnb1/Tob1/Stub1/Fkbp1a/Pmepa1/Runx3/Zbtb7a/Tgfbr2/Yy1	9
GO:0061631	MF	GO:0061631	ubiquitin conjugating enzyme activity	6/628	39/22682	0.000658919	0.0089613	0.00699905	Ube2s/Ube2j2/Ube2d2a/Ube2b/Ube2a/Ube2j1	6
GO:0051219	MF	GO:0051219	phosphoprotein binding	10/628	105/22682	0.000671434	0.00896844	0.00700462	Fkbp4/Pafah1b1/Mapk1/Rtf1/Ywhab/Ptpn11/Samsn1/Epb41/Sfn/Cbl	10
GO:0019843	MF	GO:0019843	rRNA binding	8/628	72/22682	0.000831783	0.0109153	0.0085252	Rpl37a/Rpl37/Imp3/Utp23/Mrps6/Gtf3a/Mrps18c/Ppan	8
GO:0043014	MF	GO:0043014	alpha-tubulin binding	6/628	42/22682	0.000987676	0.0125217	0.00977984	Hsph1/Fyn/Arl8b/B4galt1/Arl4c/Racgap1	6
GO:0043548	MF	GO:0043548	phosphatidylinositol 3-kinase binding	6/628	42/22682	0.000987676	0.0125217	0.00977984	Xbp1/Fyn/Hcst/Atp1a1/Calm2/Cbl	6
GO:0042608	MF	GO:0042608	T cell receptor binding	4/628	17/22682	0.00103916	0.0129548	0.0101181	Fyn/H2-Q7/H2-K1/H2-Q6	4
GO:0061650	MF	GO:0061650	ubiquitin-like protein conjugating enzyme activity	6/628	43/22682	0.00112134	0.0137502	0.0107394	Ube2s/Ube2j2/Ube2d2a/Ube2b/Ube2a/Ube2j1	6
GO:0035257	MF	GO:0035257	nuclear hormone receptor binding	12/628	153/22682	0.00116498	0.0140549	0.0109773	Jund/Ctnnb1/Fkbp4/Nr4a2/Hif1a/Nrbf2/Zbtb7a/Ncoa2/Pcna/Rnf6/Uimc1/Calr	12
GO:0003712	MF	GO:0003712	transcription coregulator activity	25/628	466/22682	0.00136567	0.0162147	0.0126641	Nucks1/Ctnnb1/Tob1/Mpnd/Tdg/Hnrnpu/Sqstm1/Cnot7/Dnajb1/Irf2bpl/Hspa1a/Trim27/Nrbf2/Cebpz/Zmynd11/Kdm7a/Ncoa2/Casp8ap2/Trim28/Hipk1/Med29/Ddx17/Limd1/Tbl1xr1/Akirin1	25
GO:0031267	MF	GO:0031267	small GTPase binding	17/628	270/22682	0.0014924	0.0174424	0.013623	Pak2/Fmnl1/Sike1/Rangap1/Ralbp1/Lsm2/Acap2/Raf1/Rac1/Diaph1/Errfi1/Ift20/Sytl2/Nup153/Strip1/Iqgap2/Exoc5	17
GO:0061629	MF	GO:0061629	RNA polymerase II-specific DNA-binding transcription factor binding	18/628	295/22682	0.00156097	0.0179632	0.0140298	Jund/Dnaja1/Ctnnb1/Fkbp4/Nr4a2/Hif1a/Faf1/Gsk3b/Hspa1a/Rad23b/Nrbf2/Brms1/Zbtb7a/Ncoa2/Pcna/Rnf6/Uimc1/Calr	18
GO:0008187	MF	GO:0008187	poly-pyrimidine tract binding	5/628	32/22682	0.00173556	0.0196697	0.0153626	Hnrnpu/Hnrnpc/Khdrbs1/Rbms1/Ikzf1	5
GO:0003743	MF	GO:0003743	translation initiation factor activity	6/628	47/22682	0.0017991	0.0200855	0.0156874	Eif3f/Eif5/Eif3b/Eif2s2/Eif4e/Eif4a1	6
GO:0051879	MF	GO:0051879	Hsp90 protein binding	6/628	48/22682	0.00200879	0.0220967	0.0172582	Stub1/Hif1a/Ptges3/Stip1/Ahsa2/Ahsa1	6
GO:0010857	MF	GO:0010857	calcium-dependent protein kinase activity	3/628	10/22682	0.00219164	0.0234192	0.0182911	Prkca/Mapkapk3/Mknk2	3
GO:0070181	MF	GO:0070181	small ribosomal subunit rRNA binding	3/628	10/22682	0.00219164	0.0234192	0.0182911	Utp23/Mrps6/Mrps18c	3
GO:0097718	MF	GO:0097718	disordered domain specific binding	5/628	34/22682	0.0022916	0.0241425	0.018856	Ctnnb1/Fyn/Hsp90aa1/Hspa1a/Gapdh	5
GO:0045182	MF	GO:0045182	translation regulator activity	10/628	127/22682	0.00283899	0.0281681	0.0220002	Eif3f/Eif5/Eif3b/Rara/Eif2s2/Gtpbp2/Gtpbp1/Eif4e/Abtb1/Eif4a1	10
GO:0004129	MF	GO:0004129	cytochrome-c oxidase activity	4/628	22/22682	0.002862	0.0281681	0.0220002	Cox5a/Cox7c/AA467197/Cox6c	4
GO:0015002	MF	GO:0015002	heme-copper terminal oxidase activity	4/628	22/22682	0.002862	0.0281681	0.0220002	Cox5a/Cox7c/AA467197/Cox6c	4
GO:0016676	MF	GO:0016676	oxidoreductase activity, acting on a heme group of donors, oxygen as acceptor	4/628	22/22682	0.002862	0.0281681	0.0220002	Cox5a/Cox7c/AA467197/Cox6c	4
GO:0070530	MF	GO:0070530	K63-linked polyubiquitin modification-dependent protein binding	4/628	22/22682	0.002862	0.0281681	0.0220002	Sqstm1/Zbtb1/Uimc1/Tab2	4
GO:0034713	MF	GO:0034713	type I transforming growth factor beta receptor binding	3/628	11/22682	0.00295183	0.0283073	0.0221088	Tgfb1/Fkbp1a/Tgfbr2	3
GO:0070990	MF	GO:0070990	snRNP binding	3/628	11/22682	0.00295183	0.0283073	0.0221088	Strap/Snrpe/Snrpg	3
GO:0035258	MF	GO:0035258	steroid hormone receptor binding	8/628	89/22682	0.0032623	0.0308886	0.024125	Ctnnb1/Fkbp4/Nr4a2/Zbtb7a/Ncoa2/Pcna/Rnf6/Calr	8
GO:0016675	MF	GO:0016675	oxidoreductase activity, acting on a heme group of donors	4/628	23/22682	0.00338956	0.0316924	0.0247527	Cox5a/Cox7c/AA467197/Cox6c	4
GO:0015399	MF	GO:0015399	primary active transmembrane transporter activity	7/628	72/22682	0.00374916	0.0346219	0.0270408	Tomm20/Atp1b3/Sec61g/Ralbp1/Abcb1b/Atp1a1/Abcb9	7
GO:0030881	MF	GO:0030881	beta-2-microglobulin binding	3/628	12/22682	0.00385533	0.0351681	0.0274674	H2-Q7/H2-K1/H2-Q6	3
GO:0070840	MF	GO:0070840	dynein complex binding	4/628	24/22682	0.00397954	0.0358638	0.0280107	Tpr/Pafah1b1/Gsk3b/Bcl2l11	4
GO:0031593	MF	GO:0031593	polyubiquitin modification-dependent protein binding	6/628	55/22682	0.00403326	0.0359152	0.0280508	Zfand6/Sqstm1/Zbtb1/Rad23b/Uimc1/Tab2	6
GO:0003924	MF	GO:0003924	GTPase activity	17/628	298/22682	0.00413862	0.0364198	0.028445	Gnb2/Arf6/Rab6a/Gtpbp2/Gtpbp1/Gna13/Rras2/Tuba1a/Rac1/Tbcc/Gtpbp4/Rrad/Tubb4b/Rheb/Gch1/Rap1b/Sar1a	17
GO:0003714	MF	GO:0003714	transcription corepressor activity	12/628	180/22682	0.00449149	0.0390655	0.0305113	Tob1/Hnrnpu/Cnot7/Dnajb1/Irf2bpl/Hspa1a/Zmynd11/Casp8ap2/Trim28/Hipk1/Limd1/Tbl1xr1	12
GO:0031435	MF	GO:0031435	mitogen-activated protein kinase kinase kinase binding	4/628	25/22682	0.00463524	0.0398524	0.0311259	Mapk1/Traf6/Tgfbr2/Traf2	4
GO:0003697	MF	GO:0003697	single-stranded DNA binding	9/628	115/22682	0.0047145	0.0400732	0.0312984	Ybx1/Nucks1/Pcbp2/Rtf1/Hnrnpu/Polr2d/Ybx3/Anxa1/Tsnax	9
GO:0032182	MF	GO:0032182	ubiquitin-like protein binding	8/628	95/22682	0.00486413	0.0408046	0.0318696	Plaa/Rae1/Faf1/Tdg/Sqstm1/Rad23b/Herc2/Casp8ap2	8
GO:0004708	MF	GO:0004708	MAP kinase kinase activity	3/628	13/22682	0.00490964	0.0408046	0.0318696	Mapk1/Map2k2/Map2k3	3
GO:0045309	MF	GO:0045309	protein phosphorylated amino acid binding	6/628	58/22682	0.00525324	0.0431805	0.0337252	Mapk1/Rtf1/Ywhab/Ptpn11/Samsn1/Cbl	6
GO:1901567	MF	GO:1901567	fatty acid derivative binding	4/628	26/22682	0.00535983	0.0435777	0.0340355	Hspa8/Acadl/Pitpna/Acbd6	4

## Sheet: DEGs
gene	p_val	avg_log2FC	pct.1	pct.2	p_val_adj
Jund	9.4309e-66	1.9171	0.892	0.444	1.53035e-61
Eif3f	5.23188e-63	1.18707	0.954	0.733	8.48976e-59
H2afj	4.64236e-59	1.6601	0.729	0.161	7.53316e-55
Rpl38	4.74071e-38	0.642977	1	0.985	7.69275e-34
Tomm20	2.14634e-37	1.20678	0.637	0.195	3.48286e-33
Ube2s	2.98648e-31	1.15287	0.577	0.17	4.84616e-27
Gnb2	4.37391e-30	1.0429	0.619	0.213	7.09754e-26
Uba52	5.93594e-30	0.577185	0.996	0.979	9.63225e-26
Rps27	2.75636e-29	0.531777	1	1	4.47275e-25
Ndfip1	3.22659e-29	1.04302	0.701	0.322	5.23578e-25
Rps21	2.1676e-27	0.530537	0.998	0.997	3.51737e-23
Uqcrfs1	1.8257e-25	0.984666	0.571	0.225	2.96256e-21
Rps29	2.38945e-25	0.548709	0.99	0.982	3.87736e-21
Zyx	2.51465e-25	1.04343	0.641	0.298	4.08052e-21
Rpl37a	1.20442e-23	0.432483	1	1	1.95442e-19
Rps28	2.65407e-22	0.530417	0.992	0.97	4.30676e-18
Pgls	7.00911e-22	0.844412	0.487	0.155	1.13737e-17
Ypel3	3.70793e-21	0.900747	0.359	0.07	6.01686e-17
Mrps24	8.26505e-20	0.746099	0.265	0.021	1.34117e-15
Hnrnpab	1.40585e-19	0.829266	0.545	0.237	2.28127e-15
Zfp36l2	3.01851e-19	1.02645	0.613	0.325	4.89813e-15
Ets1	3.35982e-19	0.775859	0.707	0.407	5.45198e-15
Rpl39	4.08821e-19	0.404481	1	0.997	6.63393e-15
Rbm38	6.57376e-19	0.819779	0.351	0.079	1.06672e-14
H13	4.66369e-18	0.815528	0.509	0.222	7.56777e-14
Srrm2	5.99297e-18	0.734418	0.747	0.502	9.72479e-14
Eif5	1.81961e-17	0.774249	0.557	0.255	2.95268e-13
Rnaset2b	4.58525e-17	0.733738	0.337	0.082	7.44049e-13
Hnrnpl	4.58665e-16	0.706539	0.587	0.307	7.44275e-12
Peli1	2.65161e-15	0.797291	0.569	0.31	4.30276e-11
Xbp1	3.55929e-15	0.749662	0.303	0.073	5.77566e-11
Grina	4.12208e-15	0.728276	0.527	0.258	6.6889e-11
Mff	9.11324e-15	0.630672	0.255	0.046	1.47881e-10
Ppp2r2a	9.86815e-15	0.623347	0.289	0.067	1.6013e-10
Rnaset2a	8.81552e-14	0.577231	0.22	0.033	1.43049e-09
Dusp2	9.54793e-14	0.78577	0.663	0.435	1.54934e-09
Rpl36	3.15547e-13	0.281222	1	1	5.12039e-09
Rpl37	5.16339e-13	0.276886	1	1	8.37864e-09
Scand1	5.18157e-13	0.623009	0.603	0.356	8.40813e-09
Snx5	1.2792e-12	0.599571	0.293	0.085	2.07576e-08
Bola3	2.35891e-12	0.598445	0.277	0.079	3.82781e-08
Dnajc3	2.82459e-12	0.612757	0.337	0.119	4.58346e-08
Hsph1	3.62643e-12	0.627861	0.629	0.383	5.8846e-08
Tpr	7.8962e-12	0.627631	0.591	0.353	1.28132e-07
Cd47	1.06077e-11	0.598656	0.756	0.562	1.72132e-07
Nubp1	1.41931e-11	0.561108	0.234	0.058	2.30311e-07
Hspa4	2.49027e-11	0.592202	0.335	0.125	4.04096e-07
Atp1b3	7.28264e-11	0.654716	0.407	0.185	1.18175e-06
Cox5a	7.58775e-11	0.462444	0.806	0.638	1.23126e-06
Mxd1	8.1101e-11	0.760555	0.431	0.216	1.31603e-06
Pak2	8.68464e-11	0.558374	0.425	0.201	1.40926e-06
Tgfb1	8.74159e-11	0.659397	0.443	0.216	1.4185e-06
Trappc6b	9.01148e-11	0.534225	0.251	0.07	1.46229e-06
Pdcd4	1.30785e-10	0.591704	0.433	0.213	2.12224e-06
Cyth2	1.65054e-10	0.473227	0.162	0.021	2.67834e-06
Ybx1	3.09623e-10	0.508082	0.667	0.447	5.02425e-06
Plaa	4.22599e-10	0.507514	0.212	0.055	6.85751e-06
Igkv1-122	7.14997e-10	0.427334	0.108	0	1.16023e-05
Dhx16	1.11177e-09	0.469054	0.178	0.036	1.80407e-05
Tbc1d10a	1.1673e-09	0.430933	0.15	0.021	1.89417e-05
Serp1	1.56772e-09	0.467752	0.419	0.21	2.54393e-05
Atf1	1.93512e-09	0.463654	0.216	0.061	3.14012e-05
Ccnl2	3.51028e-09	0.539529	0.331	0.146	5.69613e-05
Dnaja1	4.64529e-09	0.432277	0.892	0.827	7.53791e-05
Otulinl	5.5607e-09	0.392067	0.13	0.015	9.02334e-05
Ccz1	5.71583e-09	0.371054	0.148	0.024	9.27507e-05
Arf6	6.67867e-09	0.575706	0.303	0.131	0.000108375
Rasgrp1	1.48358e-08	0.646664	0.383	0.207	0.000240741
Chchd10	1.55223e-08	0.403427	0.158	0.033	0.000251881
Relb	1.61644e-08	0.423567	0.138	0.021	0.0002623
Nucks1	1.67912e-08	0.462956	0.255	0.094	0.000272471
Snx3	2.12401e-08	0.520018	0.563	0.38	0.000344662
Ppp1r2	3.03589e-08	0.392856	0.15	0.03	0.000492634
Rpl41	3.43187e-08	0.165122	1	1	0.000556889
Gramd1a	3.57906e-08	0.520674	0.377	0.191	0.000580773
Avl9	3.99737e-08	0.387971	0.17	0.043	0.000648654
Ctnnb1	4.08458e-08	0.427878	0.234	0.085	0.000662806
Ubald2	4.0863e-08	0.416004	0.619	0.426	0.000663085
Tm2d1	4.22221e-08	0.411111	0.172	0.046	0.000685139
Dbf4	7.90992e-08	0.412151	0.15	0.033	0.00128354
Fkbp4	8.18962e-08	0.500647	0.257	0.109	0.00132893
Hspa8	8.3418e-08	0.2672	1	0.997	0.00135362
Mpv17l2	8.56985e-08	0.332044	0.116	0.015	0.00139063
Usf2	1.00716e-07	0.373176	0.202	0.064	0.00163431
Spg21	1.03833e-07	0.361658	0.214	0.073	0.0016849
Mkrn1	1.14e-07	0.476696	0.503	0.325	0.00184988
Eif3b	1.32839e-07	0.406155	0.21	0.073	0.00215558
Fyn	1.44469e-07	0.45596	0.491	0.307	0.00234431
Esyt1	1.48855e-07	0.482983	0.501	0.316	0.00241548
Pafah1b1	2.27021e-07	0.39772	0.567	0.386	0.00368386
Sec61g	2.28681e-07	0.345507	0.808	0.72	0.0037108
Arf5	3.04737e-07	0.394315	0.21	0.076	0.00494497
Ctla2a	3.1099e-07	0.52162	0.832	0.72	0.00504643
Mettl9	3.98423e-07	0.298585	0.126	0.024	0.00646521
Ppm1g	4.55143e-07	0.395865	0.261	0.112	0.0073856
Pdcd6ip	5.25057e-07	0.422182	0.361	0.195	0.00852011
Tob1	5.85395e-07	0.342738	0.16	0.046	0.0094992
Ccng2	6.27193e-07	0.37603	0.132	0.03	0.0101775
Fam89b	7.23583e-07	0.34325	0.16	0.046	0.0117416
Klrc1	7.65557e-07	0.465698	0.575	0.389	0.0124227
Lfng	8.00093e-07	0.450568	0.238	0.103	0.0129831
Atp5md	8.30537e-07	0.365449	0.78	0.669	0.0134771
Vps37b	8.80393e-07	0.363274	0.846	0.702	0.0142861
Tmem123	1.17044e-06	0.392866	0.236	0.1	0.0189927
Rae1	1.19647e-06	0.332976	0.134	0.033	0.0194151
Cyb5r4	1.23711e-06	0.360402	0.172	0.058	0.0200746
Trnau1ap	1.28307e-06	0.309941	0.118	0.024	0.0208204
Cox7c	1.38066e-06	0.316209	0.884	0.845	0.022404
Arl8b	1.53552e-06	0.347798	0.158	0.049	0.024917
Fmnl1	1.9344e-06	0.450215	0.459	0.292	0.0313894
Nsmce3	2.02206e-06	0.281986	0.122	0.027	0.032812
Saraf	2.11444e-06	0.370921	0.828	0.687	0.034311
Slc25a39	2.13416e-06	0.318497	0.158	0.049	0.034631
Nr4a2	2.25332e-06	0.6182	0.357	0.201	0.0365646
Tomm7	2.29821e-06	0.300393	0.796	0.681	0.0372931
Adipor1	2.32352e-06	0.387215	0.236	0.106	0.0377037
Sike1	2.35056e-06	0.297348	0.172	0.058	0.0381426
Itgb1	2.36447e-06	0.501492	0.463	0.31	0.0383682
Plac8	2.80806e-06	0.496247	0.567	0.407	0.0455664
Tmem192	2.83837e-06	0.317328	0.144	0.043	0.0460582
Ostm1	2.85493e-06	0.279149	0.114	0.024	0.046327
Zfp706	2.90415e-06	0.382333	0.525	0.343	0.0471256
Mapk1	3.33652e-06	0.40476	0.259	0.125	0.0541416
Gzmb	3.34363e-06	0.0363747	0.671	0.492	0.0542571
Rangap1	3.40704e-06	0.380654	0.22	0.097	0.055286
Rara	3.55779e-06	0.340144	0.236	0.103	0.0577322
Tram1	3.69112e-06	0.395611	0.333	0.185	0.0598958
Stub1	3.92842e-06	0.415408	0.317	0.173	0.0637464
Rbfa	4.0849e-06	0.303219	0.134	0.036	0.0662856
Ralbp1	4.17636e-06	0.357276	0.238	0.106	0.0677697
Fdx1	4.26023e-06	0.320945	0.122	0.03	0.0691308
Ccdc50	4.42821e-06	0.369827	0.184	0.073	0.0718566
Usp48	4.8175e-06	0.418586	0.238	0.112	0.0781736
Smchd1	4.84931e-06	0.395727	0.263	0.131	0.0786898
B4galt1	5.73676e-06	0.347164	0.341	0.185	0.0930903
Ifitm1	6.28493e-06	0.725305	0.192	0.076	0.101986
Arl4c	6.68425e-06	0.394259	0.481	0.322	0.108465
Ifitm2	6.81009e-06	0.814699	0.271	0.143	0.110507
Fbxo9	6.86945e-06	0.267377	0.108	0.024	0.111471
Ube2j2	7.81232e-06	0.280309	0.102	0.021	0.126771
Ap3s1	8.06439e-06	0.336189	0.142	0.046	0.130861
Mpnd	8.5197e-06	0.331512	0.142	0.046	0.138249
Gars	8.79262e-06	0.278947	0.154	0.052	0.142678
Ube2d2a	9.07093e-06	0.370547	0.557	0.416	0.147194
Eif3j1	9.14851e-06	0.373466	0.299	0.164	0.148453
Mrps26	9.18815e-06	0.303736	0.184	0.073	0.149096
Slain1	9.97755e-06	0.302844	0.128	0.036	0.161906
Mark3	1.08127e-05	0.279183	0.146	0.049	0.175457
Strap	1.21245e-05	0.391287	0.319	0.179	0.196745
Gid8	1.30071e-05	0.278604	0.136	0.043	0.211067
H2-Q7	1.30689e-05	0.24847	0.934	0.869	0.21207
Hsp90aa1	1.61478e-05	0.2682	0.896	0.818	0.26203
Hspe1	1.66751e-05	0.465892	0.804	0.708	0.270587
H2afv	1.71986e-05	0.383038	0.391	0.237	0.279081
2210016F16Rik	1.99056e-05	0.25619	0.114	0.03	0.323009
Sfpq	2.0166e-05	0.360696	0.563	0.401	0.327234
Snf8	2.03725e-05	0.340232	0.307	0.17	0.330584
Tmem134	2.08736e-05	0.336754	0.439	0.28	0.338716
Ndufa3	2.09416e-05	0.362423	0.661	0.532	0.33982
Mt1	2.18302e-05	0.530717	0.251	0.131	0.354239
Dek	2.34175e-05	0.418932	0.323	0.191	0.379996
Hif1a	2.36322e-05	0.375262	0.711	0.553	0.383479
Itgax	2.37089e-05	0.250318	0.132	0.043	0.384724
Mfsd6	2.46875e-05	0.296666	0.17	0.067	0.400604
Wasl	2.53577e-05	0.245591	0.216	0.094	0.411479
Man1a2	2.59919e-05	0.295264	0.126	0.04	0.42177
Snx18	2.62163e-05	0.383476	0.232	0.119	0.425412
Fkbp1a	2.64132e-05	0.37674	0.587	0.447	0.428606
Lsm2	2.70324e-05	0.312506	0.202	0.088	0.438655
Spata6	2.70996e-05	0.298599	0.146	0.052	0.439745
Arpc2	2.7177e-05	0.223332	0.958	0.927	0.441002
Pcbp2	2.72496e-05	0.398542	0.445	0.313	0.442179
Ash2l	3.01266e-05	0.20684	0.112	0.03	0.488865
Gorasp2	3.0814e-05	0.31679	0.214	0.1	0.500019
Kpna4	3.19841e-05	0.314094	0.313	0.179	0.519005
Zfp106	3.41377e-05	0.278703	0.124	0.04	0.553953
March2	3.46187e-05	0.239467	0.116	0.033	0.561757
Dpm3	3.54565e-05	0.329139	0.487	0.328	0.575352
Ahnak	3.54623e-05	0.385946	0.832	0.754	0.575446
Smim10l1	4.16296e-05	0.245693	0.104	0.027	0.675523
Klf10	4.24688e-05	0.206172	0.12	0.036	0.689141
Ero1l	4.99526e-05	0.305426	0.136	0.049	0.810581
Dnajc2	5.03408e-05	0.343474	0.265	0.143	0.81688
mt-Atp8	5.07975e-05	0.327746	0.713	0.59	0.824291
Bag5	5.93333e-05	0.243873	0.116	0.036	0.962801
Prf1	6.62973e-05	0.126225	0.339	0.198	1
Golph3	6.94897e-05	0.290201	0.22	0.109	1
Rtf1	7.3939e-05	0.328625	0.236	0.125	1
Desi1	7.60294e-05	0.237734	0.134	0.049	1
Mboat7	7.79915e-05	0.239519	0.124	0.043	1
Prrc2a	7.97253e-05	0.339528	0.271	0.149	1
Faf1	8.18458e-05	0.234065	0.1	0.027	1
Triobp	8.41532e-05	0.240471	0.11	0.033	1
Ywhab	8.79364e-05	0.340567	0.325	0.198	1
Sptlc2	9.31105e-05	0.262277	0.164	0.07	1
Acap2	9.66289e-05	0.27753	0.15	0.061	1
Tmem9b	0.000100616	0.272892	0.355	0.213	1
Rrbp1	0.000103419	0.314634	0.176	0.082	1
Lrrc8c	0.000105166	0.279469	0.166	0.073	1
Ppp4r3a	0.000111057	0.304822	0.168	0.073	1
Tm9sf2	0.000111845	0.27287	0.21	0.103	1
Ninj1	0.000114841	0.33507	0.242	0.131	1
Acadl	0.000115991	0.285258	0.188	0.088	1
Malsu1	0.000118897	0.284356	0.184	0.088	1
Senp6	0.000119009	0.320357	0.218	0.112	1
Chchd2	0.000120485	0.250964	0.882	0.827	1
Auh	0.00012055	0.226453	0.128	0.046	1
Madd	0.000123448	0.328782	0.277	0.161	1
Rnf115	0.000123811	0.259057	0.126	0.046	1
Pim1	0.000126542	0.433747	0.473	0.343	1
Imp3	0.000145422	0.286268	0.238	0.128	1
Lrp10	0.000152298	0.323395	0.148	0.064	1
Unc119	0.000156306	0.232642	0.106	0.033	1
Abcb1b	0.000163285	0.314274	0.238	0.131	1
Tdg	0.000167195	0.230939	0.1	0.03	1
Sla2	0.000169088	0.302028	0.299	0.179	1
Ttc7	0.000172289	0.262482	0.15	0.064	1
AA467197	0.000178893	0.185247	0.116	0.04	1
Fnbp4	0.000180757	0.224927	0.174	0.079	1
Tmem30a	0.000181568	0.394024	0.337	0.219	1
Tomm40	0.00019541	0.236034	0.108	0.036	1
Hnrnpu	0.00019992	0.34177	0.741	0.638	1
Mppe1	0.000200286	0.280151	0.178	0.085	1
Phlda1	0.000204536	0.658366	0.17	0.082	1
Zfand6	0.00021173	0.296073	0.212	0.112	1
Sqstm1	0.000213755	0.400116	0.79	0.693	1
Ndufb1-ps	0.000219884	0.322259	0.469	0.34	1
Ak3	0.000240711	0.215908	0.102	0.033	1
Azi2	0.000244848	0.301607	0.242	0.137	1
Mxi1	0.000245038	0.237276	0.102	0.033	1
CAAA01118383.1	0.000257155	0.210925	0.102	0.033	1
Eif2s2	0.000259176	0.231623	0.579	0.444	1
BC005537	0.000273696	0.257024	0.172	0.082	1
H1f0	0.00027966	0.522079	0.214	0.116	1
Tomm70a	0.000295119	0.22731	0.146	0.064	1
Klrk1	0.000306794	0.296555	0.529	0.401	1
Klf13	0.000311709	0.342755	0.503	0.368	1
Fam76a	0.000313907	0.244498	0.168	0.079	1
Acaa1a	0.000341805	0.252398	0.275	0.158	1
Eva1b	0.000342083	0.221291	0.156	0.07	1
Map7d1	0.0003483	0.293753	0.206	0.109	1
Riok3	0.000359777	0.321433	0.307	0.188	1
Ttc39c	0.000377877	0.273235	0.126	0.052	1
Rab6a	0.000379823	0.262085	0.132	0.055	1
Pmepa1	0.000388475	0.276157	0.2	0.106	1
Vopp1	0.000393852	0.276257	0.138	0.061	1
Lrch1	0.000402907	0.302058	0.142	0.064	1
Ostf1	0.000414403	0.251414	0.764	0.696	1
Lars2	0.000423104	0.381475	0.918	0.872	1
Ube2b	0.000426244	0.243599	0.633	0.492	1
Fam76b	0.000427677	0.20184	0.118	0.046	1
Gtpbp2	0.000438124	0.266189	0.172	0.085	1
Fam204a	0.000438127	0.303152	0.309	0.195	1
Derl1	0.000442301	0.273952	0.269	0.161	1
Hnrnpul2	0.000445375	0.272362	0.311	0.198	1
Rpl34	0.000463183	0.110733	1	1	1
Prpsap1	0.000464696	0.220295	0.112	0.043	1
Slc48a1	0.000466048	0.243361	0.116	0.046	1
Ppp1cc	0.00048312	0.258261	0.194	0.1	1
Nfatc3	0.000510338	0.259588	0.224	0.125	1
Wrnip1	0.000527686	0.223731	0.138	0.061	1
Kcnn4	0.000527704	0.344993	0.319	0.213	1
Ppp1cb	0.000535336	0.308146	0.22	0.125	1
Map1lc3b	0.000537491	0.237841	0.709	0.568	1
Ptpn11	0.000559797	0.188949	0.118	0.046	1
Jak1	0.000567373	0.236758	0.749	0.657	1
Dgat1	0.000567923	0.327162	0.148	0.07	1
Spsb3	0.000589023	0.200684	0.124	0.052	1
Gzma	0.000616848	0.59995	0.267	0.161	1
Marc2	0.000617747	0.21101	0.1	0.036	1
Atp6v1e1	0.000630825	0.284535	0.319	0.207	1
Klhl24	0.000655462	0.20805	0.182	0.094	1
Trbv16	0.000659143	0.605612	0.14	0.064	1
Samsn1	0.000668593	0.306457	0.403	0.283	1
Fam117b	0.000671612	0.16454	0.12	0.049	1
Srsf5	0.000677158	0.264147	0.461	0.331	1
Hspd1	0.000683035	0.444665	0.625	0.547	1
Znhit2	0.000701797	0.224662	0.118	0.049	1
Cnot7	0.000702499	0.216156	0.146	0.067	1
1810026B05Rik	0.000707197	0.272212	0.11	0.046	1
Atg3	0.000716596	0.207271	0.144	0.067	1
Nus1	0.000745169	0.226061	0.108	0.043	1
Pde12	0.000774412	0.161177	0.114	0.046	1
Atp5mpl	0.000784245	0.238069	0.711	0.611	1
Sart1	0.000841077	0.259873	0.202	0.112	1
Litaf	0.000844337	0.331159	0.483	0.362	1
Mplkip	0.000848377	0.242974	0.156	0.076	1
St3gal4	0.000853101	0.202939	0.112	0.046	1
Brd2	0.000858305	0.238514	0.553	0.419	1
Gemin7	0.000859043	0.259994	0.178	0.094	1
Dnaja2	0.000915446	0.311563	0.445	0.319	1
Tcp1	0.000916442	0.252295	0.455	0.331	1
Rnf10	0.00094134	0.229259	0.168	0.085	1
Sik2	0.000953854	0.209615	0.108	0.043	1
Dnajb1	0.000988779	0.376724	0.679	0.55	1
Card19	0.00101083	0.263901	0.188	0.103	1
Pitpna	0.00101534	0.251784	0.136	0.064	1
Polr2d	0.00106422	0.237767	0.228	0.134	1
Rp9	0.00108164	0.274353	0.331	0.219	1
Sys1	0.00110853	0.283963	0.253	0.158	1
Yeats4	0.00114713	0.225582	0.214	0.122	1
Ptges3	0.00116002	0.29405	0.429	0.307	1
Fam110a	0.0011699	0.16135	0.212	0.119	1
Efr3a	0.0012097	0.214607	0.277	0.173	1
Lgals3	0.00121291	0.364252	0.603	0.505	1
Traf6	0.00122687	0.202548	0.102	0.04	1
Nsd3	0.00124186	0.311992	0.491	0.374	1
Lilrb4a	0.00125361	0.363166	0.329	0.234	1
2410004B18Rik	0.00134658	0.220709	0.164	0.085	1
Lrpap1	0.00134955	0.226263	0.206	0.119	1
Gnl2	0.00137236	0.209467	0.138	0.067	1
Nol7	0.00138235	0.275274	0.601	0.474	1
Aggf1	0.00141371	0.197556	0.132	0.061	1
Prr7	0.00142198	0.212039	0.118	0.052	1
Hcst	0.00146505	0.199165	0.942	0.909	1
Dnajb9	0.0014731	0.24837	0.186	0.103	1
Rasa2	0.00149916	0.224047	0.134	0.064	1
Fam162a	0.00152519	0.317258	0.299	0.201	1
Runx2os1	0.00154436	0.24411	0.132	0.064	1
Amd1	0.00157086	0.285784	0.224	0.134	1
Runx3	0.00158238	0.312073	0.431	0.325	1
Irf2bpl	0.00159208	0.136915	0.327	0.219	1
Cd8b1	0.00160207	0.19592	0.866	0.733	1
Tm2d2	0.00166261	0.196586	0.22	0.128	1
Utp23	0.00174835	0.228584	0.132	0.064	1
Rwdd1	0.00174866	0.203306	0.417	0.289	1
Mast3	0.0018079	0.184	0.12	0.055	1
Impa2	0.00181438	0.207242	0.224	0.134	1
Ybx3	0.00182591	0.232993	0.162	0.085	1
Uqcrq	0.00183416	0.196045	0.695	0.578	1
Wbp11	0.00184064	0.22072	0.267	0.17	1
Mrps30	0.00184297	0.209518	0.166	0.088	1
Cox6c	0.00186743	0.184656	0.876	0.802	1
Pnpla8	0.0018702	0.131182	0.114	0.049	1
Zbtb1	0.00188602	0.207881	0.152	0.076	1
Oga	0.00192787	0.280519	0.248	0.158	1
Fam129a	0.00193423	0.167618	0.253	0.155	1
Lsm8	0.00196234	0.289556	0.447	0.34	1
Ccni	0.00199125	0.190656	0.457	0.331	1
Rest	0.00199497	0.212127	0.128	0.061	1
Gtpbp1	0.00201794	0.187304	0.12	0.055	1
Nfkb2	0.00206519	0.20365	0.291	0.188	1
Stt3b	0.00206674	0.201714	0.166	0.088	1
Dcp2	0.00208814	0.231288	0.178	0.1	1
Gsk3b	0.00217508	0.253589	0.255	0.164	1
Ubr2	0.00220092	0.270915	0.154	0.085	1
Cox17	0.00228705	0.212887	0.573	0.447	1
Fam177a	0.00229653	0.194546	0.114	0.052	1
Stip1	0.00229917	0.288882	0.335	0.243	1
Gna13	0.00236781	0.201365	0.427	0.301	1
Safb2	0.00242385	0.221747	0.202	0.122	1
Hspa1a	0.00244282	0.178202	0.493	0.374	1
Rras2	0.00245365	0.214685	0.128	0.064	1
Gpr171	0.00245455	0.191235	0.367	0.258	1
Cyc1	0.00247214	0.260847	0.291	0.198	1
Celf1	0.00249252	0.179915	0.148	0.076	1
Capn2	0.00253415	0.174494	0.114	0.052	1
Trim27	0.00253862	0.178332	0.118	0.055	1
Chd7	0.00254961	0.275004	0.371	0.261	1
Bola2	0.00259816	0.243363	0.447	0.328	1
Anxa1	0.00264998	0.228583	0.134	0.067	1
Akt2	0.00277296	0.209207	0.21	0.125	1
Sap30bp	0.00288926	0.182599	0.154	0.082	1
Gm29243	0.00305078	0.232648	0.13	0.067	1
Fam53a	0.00305729	0.189343	0.156	0.085	1
Rnf166	0.00312292	0.252213	0.172	0.097	1
Letm1	0.00314396	0.179788	0.166	0.091	1
Chd1	0.0032051	0.214894	0.164	0.091	1
Prkcd	0.00324249	0.223524	0.11	0.052	1
Fbxo34	0.00329001	0.195447	0.152	0.082	1
Fam53c	0.00337773	0.204153	0.102	0.046	1
Mlf2	0.00339079	0.253521	0.431	0.319	1
Fbxw2	0.00352263	0.21244	0.124	0.061	1
Sec62	0.0035862	0.212398	0.533	0.422	1
Sec24c	0.00370844	0.217169	0.154	0.085	1
Slc25a4	0.00371109	0.222351	0.485	0.386	1
Dapk2	0.00371109	0.149128	0.116	0.055	1
Arih2	0.00371484	0.216923	0.19	0.112	1
Map2k2	0.00372567	0.182802	0.106	0.049	1
Mfsd5	0.00378684	0.194657	0.118	0.058	1
Mri1	0.00395244	0.230957	0.2	0.122	1
Polr2l	0.00400352	0.157726	0.228	0.14	1
Sema4d	0.00407584	0.24827	0.339	0.237	1
Dda1	0.00410756	0.231003	0.291	0.198	1
Mob1a	0.00413262	0.23937	0.182	0.109	1
Chst12	0.0041714	0.282661	0.248	0.167	1
Prkca	0.00418538	0.191109	0.134	0.07	1
Itfg1	0.00418909	0.174262	0.11	0.052	1
Rad23b	0.00424623	0.258533	0.281	0.195	1
Il7r	0.00431051	0.231364	0.425	0.313	1
Recql	0.00438358	0.172932	0.104	0.049	1
Dnajc15	0.00440393	0.182396	0.667	0.574	1
Eif4e	0.00443019	0.219318	0.267	0.176	1
Ccnc	0.00446596	0.207809	0.124	0.064	1
Stk39	0.00449869	0.187427	0.108	0.052	1
Usp39	0.0046148	0.151339	0.122	0.061	1
Ndufa2	0.00468696	0.193192	0.719	0.617	1
Pet100	0.00469566	0.251078	0.216	0.14	1
Camk2d	0.00472356	0.238258	0.188	0.112	1
Mrpl3	0.00477494	0.165087	0.1	0.046	1
Txnip	0.00492067	0.230523	0.587	0.486	1
Son	0.00492996	0.23258	0.603	0.511	1
Tmed2	0.00496746	0.207103	0.182	0.109	1
Rdx	0.00522175	0.216298	0.178	0.106	1
Dpm1	0.0053123	0.226521	0.363	0.258	1
Sbf1	0.00538909	0.173055	0.112	0.055	1
Tuba1a	0.00541749	0.205803	0.509	0.389	1
H2-K1	0.005452	0.114098	0.998	0.997	1
Aldh9a1	0.0054768	0.185432	0.132	0.07	1
Klrd1	0.00552132	0.220676	0.601	0.492	1
Ppp1r16b	0.00556505	0.267757	0.24	0.164	1
Prkcz	0.00565699	0.216122	0.148	0.082	1
Raf1	0.00565769	0.263448	0.174	0.106	1
Pno1	0.00582418	0.185151	0.138	0.076	1
Cmtm7	0.00588661	0.265674	0.381	0.28	1
Rpl36a	0.00590669	0.136412	0.986	0.976	1
Mef2d	0.00591824	0.119204	0.134	0.07	1
Mrps6	0.00592009	0.242741	0.24	0.158	1
Atp1a1	0.00593964	0.215569	0.2	0.125	1
Higd1a	0.00599306	0.229753	0.633	0.511	1
Nfkbie	0.00632604	0.217368	0.214	0.137	1
Gatad2a	0.00638103	0.209148	0.158	0.091	1
Polg2	0.00640683	0.186937	0.132	0.07	1
Stk24	0.00642657	0.180886	0.208	0.128	1
Rac1	0.00652935	0.178852	0.196	0.122	1
Snapc1	0.0066063	0.22069	0.168	0.1	1
Nipsnap3b	0.00662145	0.239711	0.158	0.094	1
Romo1	0.00664281	0.210787	0.367	0.271	1
Fxyd5	0.00675242	0.133554	0.992	0.991	1
Tpd52l2	0.00676638	0.241249	0.23	0.152	1
Rer1	0.00680745	0.199904	0.451	0.356	1
Tbcc	0.00701971	0.139617	0.11	0.055	1
Hnrnpc	0.00713801	0.223965	0.343	0.249	1
H2-Ke6	0.00715912	0.189546	0.132	0.073	1
Scyl2	0.00717931	0.140563	0.148	0.082	1
Jmjd7	0.00718148	0.168542	0.1	0.049	1
Diaph1	0.0071832	0.255085	0.399	0.307	1
Hist1h4i	0.00720753	0.1651	0.158	0.091	1
Zc3h12a	0.00743644	0.150766	0.353	0.252	1
Gtf3a	0.00754145	0.13007	0.106	0.052	1
Epb41	0.00757349	0.269338	0.188	0.119	1
Kdm6b	0.00762954	0.260663	0.277	0.191	1
Rc3h1	0.00788907	0.145864	0.122	0.064	1
Nrbf2	0.00789067	0.186284	0.156	0.091	1
E2f4	0.00796233	0.196656	0.154	0.091	1
H2afx	0.00810417	0.174191	0.226	0.146	1
Gtpbp4	0.00836568	0.231213	0.261	0.182	1
Ddost	0.00850644	0.243441	0.395	0.316	1
Sh3glb1	0.0085546	0.216093	0.24	0.164	1
Errfi1	0.00870392	0.200665	0.13	0.073	1
Khdrbs1	0.00878177	0.215399	0.505	0.395	1
Commd1	0.00895904	0.174773	0.214	0.137	1
Selenos	0.00897074	0.238205	0.315	0.234	1
Ube2a	0.0090942	0.232043	0.351	0.258	1
Rrad	0.00918387	0.226311	0.248	0.164	1
Ring1	0.00923385	0.144789	0.1	0.049	1
1700017B05Rik	0.00931962	0.251163	0.174	0.106	1
Srsf11	0.0093664	0.210765	0.395	0.295	1
Mfap1b	0.0094061	0.163324	0.168	0.1	1
Asnsd1	0.00951722	0.179067	0.126	0.07	1
Satb1	0.0095272	0.201693	0.194	0.125	1
Dnajb6	0.00959426	0.169638	0.657	0.556	1
Mphosph8	0.00965929	0.140407	0.158	0.091	1
Paxx	0.00970685	0.136018	0.182	0.112	1
Prpf18	0.00971173	0.163576	0.118	0.064	1
Atp5e	0.00998559	0.130417	0.974	0.933	1
Zcrb1	0.00999977	0.192978	0.238	0.158	1
Mink1	0.0103401	0.1998	0.128	0.073	1
Zbtb11	0.0104083	0.180078	0.102	0.052	1
Prdm2	0.0105494	0.17423	0.126	0.07	1
Utp18	0.0106497	0.167086	0.114	0.061	1
Ift20	0.0106864	0.19399	0.295	0.204	1
S1pr4	0.0107134	0.168243	0.343	0.252	1
Cebpz	0.0107165	0.212133	0.226	0.152	1
Glud1	0.0107938	0.203444	0.218	0.146	1
Ahsa2	0.0108105	0.130654	0.12	0.064	1
Map2k3	0.0108973	0.149656	0.273	0.188	1
Sash3	0.0109345	0.219251	0.337	0.249	1
Srp14	0.0109634	0.180962	0.605	0.492	1
Sytl2	0.0109889	0.186216	0.112	0.061	1
Ap1s2	0.0109922	0.127588	0.124	0.067	1
Slc6a6	0.0110856	0.159528	0.178	0.109	1
Ifngr1	0.011232	0.103255	0.974	0.918	1
Mapkapk3	0.0112647	0.198436	0.329	0.24	1
Nup153	0.0113635	0.209207	0.12	0.067	1
Mrps18c	0.011471	0.217846	0.325	0.228	1
Rbms1	0.0114769	0.184052	0.176	0.112	1
Zmynd11	0.0115376	0.145959	0.11	0.058	1
Ccl5	0.0115507	0.0331755	0.896	0.842	1
Crlf2	0.0116302	0.222461	0.367	0.274	1
Tex30	0.0116736	0.196471	0.14	0.082	1
Man2b2	0.011709	0.188287	0.14	0.082	1
Strip1	0.0118276	0.187589	0.1	0.052	1
Atp8b4	0.011845	0.233148	0.285	0.204	1
Iqgap2	0.0119691	0.195266	0.176	0.112	1
Cdv3	0.012019	0.165701	0.146	0.085	1
Brms1	0.0121278	0.245262	0.166	0.106	1
Col4a3bp	0.01214	0.139879	0.138	0.079	1
Mcl1	0.012156	0.242588	0.339	0.252	1
Prkab1	0.0121761	0.168717	0.104	0.055	1
Tubb4b	0.012387	0.166975	0.447	0.35	1
Smim3	0.0126664	0.239668	0.16	0.1	1
Exoc5	0.0126744	0.150282	0.126	0.07	1
Ptpn22	0.0128115	0.250153	0.509	0.404	1
Bcl7b	0.0131807	0.179388	0.168	0.103	1
Ctla2b	0.0134262	0.188366	0.263	0.179	1
Setx	0.0134607	0.20021	0.176	0.112	1
Ttc14	0.0135538	0.130046	0.138	0.079	1
Ostc	0.0135728	0.199048	0.423	0.328	1
Calm2	0.0138505	0.189768	0.725	0.632	1
Mfsd14a	0.01403	0.137456	0.112	0.061	1
Jtb	0.0140349	0.209901	0.293	0.216	1
Polr2i	0.0142287	0.126693	0.144	0.085	1
Map3k2	0.0144871	0.187424	0.198	0.131	1
Havcr2	0.0145291	0.159995	0.116	0.064	1
Ost4	0.0146458	0.144305	0.671	0.568	1
Odc1	0.0147849	0.268061	0.265	0.188	1
Gatad2b	0.0148444	0.221342	0.206	0.143	1
Itga1	0.0148745	0.149909	0.172	0.106	1
Kdm7a	0.0148921	0.13977	0.1	0.052	1
Zbtb7a	0.0152188	0.188361	0.212	0.14	1
Trp53inp1	0.0153456	0.0678328	0.176	0.106	1
Rheb	0.0158819	0.205007	0.341	0.252	1
Acsl4	0.0159005	0.188887	0.124	0.073	1
Carhsp1	0.0163553	0.207291	0.158	0.1	1
Syf2	0.0163848	0.202414	0.459	0.374	1
Snhg20	0.0166834	0.1288	0.122	0.07	1
Ube2j1	0.0169038	0.150125	0.244	0.167	1
Nmrk1	0.0169831	0.265637	0.138	0.085	1
Rnpep	0.0170511	0.153451	0.146	0.088	1
5031425E22Rik	0.0173656	0.153721	0.164	0.103	1
Ptpra	0.0178222	0.152255	0.11	0.061	1
Fam78a	0.017851	0.192826	0.166	0.106	1
Stat6	0.0180473	0.211729	0.232	0.164	1
Ppan	0.0181644	0.136124	0.126	0.073	1
Snrpe	0.0182669	0.154944	0.739	0.66	1
Gch1	0.0188291	0.214882	0.303	0.222	1
Ik	0.0188525	0.195875	0.226	0.158	1
Lyar	0.0190003	0.151115	0.178	0.116	1
Tpp1	0.019439	0.186421	0.122	0.073	1
Far1	0.0195805	0.164751	0.132	0.079	1
Arhgef1	0.0196148	0.153817	0.659	0.547	1
Kif21b	0.0196205	0.186764	0.285	0.21	1
Selenot	0.0196558	0.213335	0.289	0.213	1
Herc2	0.0200081	0.148366	0.162	0.103	1
Lime1	0.0203621	0.241472	0.331	0.255	1
Ccr2	0.0204487	0.139578	0.383	0.298	1
Gtf2h5	0.0204568	0.176659	0.337	0.258	1
Ifitm3	0.0206089	0.572207	0.168	0.112	1
Ncoa2	0.0209363	0.163348	0.14	0.085	1
Dnajc1	0.0212619	0.208877	0.224	0.155	1
Abcf2	0.0212813	0.150544	0.124	0.073	1
Vps41	0.0213171	0.171216	0.15	0.094	1
Ndufa5	0.0213531	0.177638	0.329	0.24	1
Gzmk	0.0213783	0.215745	0.511	0.429	1
Ppp3ca	0.0214327	0.132375	0.132	0.079	1
Htatsf1	0.0216222	0.175178	0.13	0.079	1
Acbd6	0.0217805	0.141775	0.146	0.091	1
Pde4d	0.0218792	0.183246	0.186	0.125	1
Zfp622	0.0220213	0.196223	0.275	0.198	1
Snrpg	0.0222004	0.137438	0.888	0.875	1
Klf7	0.0222015	0.129447	0.104	0.058	1
Arpp19	0.0222785	0.179888	0.625	0.532	1
Runx2	0.0223263	0.181159	0.22	0.152	1
H2-Q6	0.0227001	0.18462	0.691	0.587	1
Gnpda2	0.0228743	0.170076	0.146	0.091	1
Irak2	0.0231346	0.212689	0.263	0.191	1
Vps13d	0.0233102	0.117812	0.12	0.07	1
Cant1	0.0233665	0.143604	0.114	0.067	1
Gapdh	0.0238125	0.158798	0.998	0.994	1
Ctla4	0.0240519	0.0769475	0.559	0.45	1
Pcna	0.0241133	0.173982	0.222	0.155	1
Arpc1a	0.0241139	0.176392	0.279	0.207	1
Pced1b	0.0245309	0.156966	0.124	0.076	1
Casp8ap2	0.0245521	0.171048	0.168	0.112	1
Pcmtd1	0.024885	0.107291	0.104	0.058	1
Fbxl6	0.02501	0.143633	0.162	0.103	1
Pcnt	0.0252192	0.16266	0.11	0.064	1
Unc119b	0.0255088	0.0972063	0.1	0.055	1
Bcl2l11	0.0261368	0.082751	0.381	0.295	1
Sh2b1	0.0262785	0.142958	0.186	0.125	1
Abcb9	0.02632	0.163845	0.267	0.195	1
Abtb1	0.026386	0.163179	0.108	0.064	1
Phax	0.026585	0.168473	0.287	0.213	1
Txnrd1	0.0267918	0.155101	0.112	0.067	1
Trim28	0.0268107	0.135214	0.136	0.082	1
Rnf125	0.0269746	0.136435	0.439	0.343	1
Trnt1	0.0270709	0.193517	0.184	0.128	1
Hipk1	0.0271033	0.180514	0.146	0.094	1
Sfn	0.0274828	0.236674	0.138	0.088	1
Fndc3a	0.0279326	0.144004	0.14	0.088	1
Med29	0.0280351	0.121513	0.144	0.091	1
Mknk2	0.028106	0.162242	0.154	0.1	1
Atp6v1b2	0.0281337	0.148606	0.214	0.146	1
Zdhhc18	0.0283183	0.193267	0.16	0.106	1
Lasp1	0.0285462	0.152607	0.345	0.271	1
Il12rb2	0.0285995	0.173543	0.297	0.219	1
Fam104a	0.0286325	0.106371	0.102	0.058	1
Gltp	0.0287586	0.164653	0.244	0.176	1
Tmem106b	0.0287697	0.175308	0.134	0.085	1
Aim2	0.0288903	0.159708	0.15	0.097	1
Ly6c2	0.0289513	0.132337	0.77	0.693	1
Plin2	0.0291597	0.204346	0.17	0.112	1
Rnf6	0.0292925	0.134294	0.194	0.131	1
Pnp	0.0295556	0.169532	0.208	0.146	1
Magt1	0.0296341	0.134873	0.128	0.079	1
Uimc1	0.0296542	0.0912224	0.22	0.152	1
Gpr65	0.0298514	0.167148	0.158	0.103	1
Exosc5	0.0298581	0.147637	0.202	0.14	1
Ankra2	0.0304034	0.122231	0.152	0.097	1
Sel1l	0.0305423	0.135775	0.1	0.058	1
Tab2	0.0312658	0.142934	0.204	0.143	1
Cog8	0.0313616	0.13488	0.138	0.088	1
Racgap1	0.0316446	0.154246	0.152	0.1	1
Tgfbr2	0.0323088	0.19382	0.425	0.347	1
Srpk2	0.0323952	0.185433	0.24	0.179	1
Myh9	0.0324543	0.152172	0.896	0.903	1
Rap1b	0.0327442	0.0792462	0.224	0.155	1
Swt1	0.0328685	0.176286	0.176	0.122	1
Nars	0.032894	0.129276	0.299	0.216	1
Sun2	0.033067	0.134004	0.124	0.076	1
Hectd1	0.033441	0.206424	0.317	0.246	1
Pitpnc1	0.0336112	0.128688	0.327	0.246	1
Pip4k2c	0.0337474	0.166091	0.126	0.079	1
Sec31a	0.0341269	0.184487	0.196	0.14	1
Wdr26	0.0343327	0.103913	0.128	0.079	1
Sept11	0.034378	0.12363	0.118	0.073	1
Hnrnpr	0.0346792	0.176616	0.267	0.195	1
Cdk12	0.0349832	0.114389	0.134	0.085	1
Smap2	0.0350056	0.170641	0.343	0.264	1
Cnppd1	0.0352008	0.159407	0.297	0.228	1
Nfkb1	0.0360719	0.143416	0.164	0.109	1
Ddx17	0.0361939	0.242134	0.232	0.173	1
Tmem258	0.0363067	0.188231	0.633	0.556	1
Socs1	0.0363878	0.175862	0.18	0.125	1
Neurl3	0.0367043	0.15087	0.489	0.398	1
Cbl	0.0368199	0.160609	0.202	0.143	1
Sdhc	0.0368625	0.137795	0.158	0.106	1
Limd1	0.0369725	0.141499	0.146	0.097	1
Sar1a	0.0373851	0.176642	0.321	0.252	1
CAAA01147332.1	0.0376454	0.154603	0.174	0.119	1
Tbl1xr1	0.0376837	0.129739	0.148	0.097	1
Eif4a1	0.0379303	0.167859	0.723	0.635	1
Tusc3	0.037937	0.158663	0.162	0.109	1
Ebpl	0.0386618	0.133401	0.198	0.137	1
Serinc3	0.0392119	0.0929377	0.216	0.152	1
Akirin1	0.0395028	0.142129	0.18	0.125	1
mt-Nd2	0.0400597	0.158878	0.737	0.663	1
Clic4	0.0401246	0.17808	0.108	0.067	1
Ikzf1	0.0405503	0.143802	0.242	0.179	1
Gimap1	0.0406443	0.154792	0.581	0.502	1
Rps27rt	0.04081	0.122784	0.114	0.07	1
Alkbh5	0.0408821	0.150176	0.331	0.252	1
Tsnax	0.0413381	0.10656	0.13	0.082	1
Ahsa1	0.0414576	0.151157	0.359	0.277	1
Bcas2	0.0417875	0.169178	0.395	0.322	1
Vapa	0.0420134	0.14155	0.19	0.134	1
Cdadc1	0.0420232	0.0949501	0.11	0.067	1
Ylpm1	0.042438	0.193843	0.118	0.076	1
Foxo1	0.0424954	0.150344	0.18	0.128	1
Sec13	0.043213	0.121226	0.349	0.277	1
Traf2	0.0433074	0.107872	0.148	0.097	1
Ide	0.0438574	0.117561	0.14	0.091	1
Ccdc85b	0.0440293	0.114869	0.228	0.164	1
Capg	0.0440583	0.122154	0.489	0.422	1
4833439L19Rik	0.0446165	0.102992	0.122	0.076	1
Slain2	0.04469	0.173679	0.106	0.067	1
Rpl30	0.0450508	0.0760014	1	1	1
Eipr1	0.045267	0.112201	0.128	0.082	1
Vcpkmt	0.0453174	0.122711	0.283	0.219	1
Lmnb1	0.0455303	0.203972	0.407	0.337	1
Rpl7a	0.0462728	0.0640518	1	1	1
Cct6a	0.0463026	0.127026	0.301	0.225	1
Emd	0.0469631	0.207088	0.391	0.313	1
Golt1b	0.0470905	0.100783	0.128	0.082	1
AY036118	0.0471696	0.499366	0.523	0.441	1
Eef1akmt2	0.0472825	0.0858154	0.114	0.07	1
Plp2	0.0473089	0.147776	0.393	0.316	1
Yy1	0.0483465	0.169317	0.152	0.103	1
Timm50	0.0483506	0.128884	0.128	0.082	1
Lsm5	0.0483861	0.14086	0.383	0.301	1
Elf2	0.0484115	0.124693	0.182	0.128	1
Calr	0.0487485	0.198504	0.459	0.398	1
Hnrnph1	0.0487487	0.153808	0.202	0.146	1
Cbx3	0.0488739	0.126252	0.144	0.094	1
Mxd4	0.0493436	0.116765	0.108	0.067	1
Sucla2	0.0495222	0.148633	0.154	0.106	1
Cds2	0.0495452	0.102053	0.116	0.073	1

## Sheet: up-regulated genes module
gene	p_val	avg_log2FC	pct.1	pct.2	p_val_adj	Module
AA467197	0.000178893	0.185247	0.116	0.04	1	G1
Abtb1	0.026386	0.163179	0.108	0.064	1	G1
Acbd6	0.0217805	0.141775	0.146	0.091	1	G1
Aggf1	0.00141371	0.197556	0.132	0.061	1	G1
Aim2	0.0288903	0.159708	0.15	0.097	1	G1
Ak3	0.000240711	0.215908	0.102	0.033	1	G1
Ap3s1	8.06439e-06	0.336189	0.142	0.046	0.130861	G1
Ash2l	3.01266e-05	0.20684	0.112	0.03	0.488865	G1
Atg3	0.000716596	0.207271	0.144	0.067	1	G1
Atp6v1b2	0.0281337	0.148606	0.214	0.146	1	G1
Avl9	3.99737e-08	0.387971	0.17	0.043	0.000648654	G1
B4galt1	5.73676e-06	0.347164	0.341	0.185	0.0930903	G1
Capg	0.0440583	0.122154	0.489	0.422	1	G1
Cbl	0.0368199	0.160609	0.202	0.143	1	G1
Ccdc85b	0.0440293	0.114869	0.228	0.164	1	G1
Cds2	0.0495452	0.102053	0.116	0.073	1	G1
Cdv3	0.012019	0.165701	0.146	0.085	1	G1
Celf1	0.00249252	0.179915	0.148	0.076	1	G1
Chd1	0.0032051	0.214894	0.164	0.091	1	G1
Cmtm7	0.00588661	0.265674	0.381	0.28	1	G1
Col4a3bp	0.01214	0.139879	0.138	0.079	1	G1
Ctla2a	3.1099e-07	0.52162	0.832	0.72	0.00504643	G1
Ctnnb1	4.08458e-08	0.427878	0.234	0.085	0.000662806	G1
Dapk2	0.00371109	0.149128	0.116	0.055	1	G1
Dbf4	7.90992e-08	0.412151	0.15	0.033	0.00128354	G1
Dhx16	1.11177e-09	0.469054	0.178	0.036	1.80407e-05	G1
Dnajc1	0.0212619	0.208877	0.224	0.155	1	G1
Dusp2	9.54793e-14	0.78577	0.663	0.435	1.54934e-09	G1
E2f4	0.00796233	0.196656	0.154	0.091	1	G1
Efr3a	0.0012097	0.214607	0.277	0.173	1	G1
Eif3b	1.32839e-07	0.406155	0.21	0.073	0.00215558	G1
Eif5	1.81961e-17	0.774249	0.557	0.255	2.95268e-13	G1
Eipr1	0.045267	0.112201	0.128	0.082	1	G1
Esyt1	1.48855e-07	0.482983	0.501	0.316	0.00241548	G1
Exosc5	0.0298581	0.147637	0.202	0.14	1	G1
Fam117b	0.000671612	0.16454	0.12	0.049	1	G1
Fam204a	0.000438127	0.303152	0.309	0.195	1	G1
Fam53a	0.00305729	0.189343	0.156	0.085	1	G1
Fam78a	0.017851	0.192826	0.166	0.106	1	G1
Far1	0.0195805	0.164751	0.132	0.079	1	G1
Fkbp4	8.18962e-08	0.500647	0.257	0.109	0.00132893	G1
Gatad2a	0.00638103	0.209148	0.158	0.091	1	G1
Gatad2b	0.0148444	0.221342	0.206	0.143	1	G1
Gemin7	0.000859043	0.259994	0.178	0.094	1	G1
Glud1	0.0107938	0.203444	0.218	0.146	1	G1
Golt1b	0.0470905	0.100783	0.128	0.082	1	G1
Grina	4.12208e-15	0.728276	0.527	0.258	6.6889e-11	G1
H2afj	4.64236e-59	1.6601	0.729	0.161	7.53316e-55	G1
H2afv	1.71986e-05	0.383038	0.391	0.237	0.279081	G1
Hnrnpab	1.40585e-19	0.829266	0.545	0.237	2.28127e-15	G1
Hnrnpl	4.58665e-16	0.706539	0.587	0.307	7.44275e-12	G1
Imp3	0.000145422	0.286268	0.238	0.128	1	G1
Itfg1	0.00418909	0.174262	0.11	0.052	1	G1
Itgb1	2.36447e-06	0.501492	0.463	0.31	0.0383682	G1
Klrd1	0.00552132	0.220676	0.601	0.492	1	G1
Lfng	8.00093e-07	0.450568	0.238	0.103	0.0129831	G1
Mapk1	3.33652e-06	0.40476	0.259	0.125	0.0541416	G1
Mast3	0.0018079	0.184	0.12	0.055	1	G1
Mettl9	3.98423e-07	0.298585	0.126	0.024	0.00646521	G1
Mfsd14a	0.01403	0.137456	0.112	0.061	1	G1
Mfsd5	0.00378684	0.194657	0.118	0.058	1	G1
Mfsd6	2.46875e-05	0.296666	0.17	0.067	0.400604	G1
Mlf2	0.00339079	0.253521	0.431	0.319	1	G1
Mppe1	0.000200286	0.280151	0.178	0.085	1	G1
mt-Atp8	5.07975e-05	0.327746	0.713	0.59	0.824291	G1
Mxd4	0.0493436	0.116765	0.108	0.067	1	G1
Nfatc3	0.000510338	0.259588	0.224	0.125	1	G1
Nsd3	0.00124186	0.311992	0.491	0.374	1	G1
Nus1	0.000745169	0.226061	0.108	0.043	1	G1
Otulinl	5.5607e-09	0.392067	0.13	0.015	9.02334e-05	G1
Pafah1b1	2.27021e-07	0.39772	0.567	0.386	0.00368386	G1
Pcnt	0.0252192	0.16266	0.11	0.064	1	G1
Pdcd4	1.30785e-10	0.591704	0.433	0.213	2.12224e-06	G1
Pdcd6ip	5.25057e-07	0.422182	0.361	0.195	0.00852011	G1
Pde4d	0.0218792	0.183246	0.186	0.125	1	G1
Peli1	2.65161e-15	0.797291	0.569	0.31	4.30276e-11	G1
Plaa	4.22599e-10	0.507514	0.212	0.055	6.85751e-06	G1
Plac8	2.80806e-06	0.496247	0.567	0.407	0.0455664	G1
Ppm1g	4.55143e-07	0.395865	0.261	0.112	0.0073856	G1
Ppp1r16b	0.00556505	0.267757	0.24	0.164	1	G1
Ppp2r2a	9.86815e-15	0.623347	0.289	0.067	1.6013e-10	G1
Prpf18	0.00971173	0.163576	0.118	0.064	1	G1
Prrc2a	7.97253e-05	0.339528	0.271	0.149	1	G1
Ptges3	0.00116002	0.29405	0.429	0.307	1	G1
Ptpn11	0.000559797	0.188949	0.118	0.046	1	G1
Raf1	0.00565769	0.263448	0.174	0.106	1	G1
Rara	3.55779e-06	0.340144	0.236	0.103	0.0577322	G1
Rasa2	0.00149916	0.224047	0.134	0.064	1	G1
Rbm38	6.57376e-19	0.819779	0.351	0.079	1.06672e-14	G1
Rc3h1	0.00788907	0.145864	0.122	0.064	1	G1
Riok3	0.000359777	0.321433	0.307	0.188	1	G1
Rnpep	0.0170511	0.153451	0.146	0.088	1	G1
Rp9	0.00108164	0.274353	0.331	0.219	1	G1
Rrbp1	0.000103419	0.314634	0.176	0.082	1	G1
Sdhc	0.0368625	0.137795	0.158	0.106	1	G1
Sec13	0.043213	0.121226	0.349	0.277	1	G1
Sema4d	0.00407584	0.24827	0.339	0.237	1	G1
Sept11	0.034378	0.12363	0.118	0.073	1	G1
Sh2b1	0.0262785	0.142958	0.186	0.125	1	G1
Sik2	0.000953854	0.209615	0.108	0.043	1	G1
Sla2	0.000169088	0.302028	0.299	0.179	1	G1
Slain1	9.97755e-06	0.302844	0.128	0.036	0.161906	G1
Slc48a1	0.000466048	0.243361	0.116	0.046	1	G1
Socs1	0.0363878	0.175862	0.18	0.125	1	G1
Spsb3	0.000589023	0.200684	0.124	0.052	1	G1
Sptlc2	9.31105e-05	0.262277	0.164	0.07	1	G1
St3gal4	0.000853101	0.202939	0.112	0.046	1	G1
Sytl2	0.0109889	0.186216	0.112	0.061	1	G1
Tab2	0.0312658	0.142934	0.204	0.143	1	G1
Tbl1xr1	0.0376837	0.129739	0.148	0.097	1	G1
Tgfbr2	0.0323088	0.19382	0.425	0.347	1	G1
Timm50	0.0483506	0.128884	0.128	0.082	1	G1
Tm2d1	4.22221e-08	0.411111	0.172	0.046	0.000685139	G1
Tomm40	0.00019541	0.236034	0.108	0.036	1	G1
Tomm70a	0.000295119	0.22731	0.146	0.064	1	G1
Tpr	7.8962e-12	0.627631	0.591	0.353	1.28132e-07	G1
Tsnax	0.0413381	0.10656	0.13	0.082	1	G1
Ttc7	0.000172289	0.262482	0.15	0.064	1	G1
Uimc1	0.0296542	0.0912224	0.22	0.152	1	G1
Usp39	0.0046148	0.151339	0.122	0.061	1	G1
Utp18	0.0106497	0.167086	0.114	0.061	1	G1
Vopp1	0.000393852	0.276257	0.138	0.061	1	G1
Wasl	2.53577e-05	0.245591	0.216	0.094	0.411479	G1
Wrnip1	0.000527686	0.223731	0.138	0.061	1	G1
Ybx1	3.09623e-10	0.508082	0.667	0.447	5.02425e-06	G1
Yy1	0.0483465	0.169317	0.152	0.103	1	G1
Zcrb1	0.00999977	0.192978	0.238	0.158	1	G1
Zfp106	3.41377e-05	0.278703	0.124	0.04	0.553953	G1
Zfp36l2	3.01851e-19	1.02645	0.613	0.325	4.89813e-15	G1
Zfp706	2.90415e-06	0.382333	0.525	0.343	0.0471256	G1
1700017B05Rik	0.00931962	0.251163	0.174	0.106	1	G2
4833439L19Rik	0.0446165	0.102992	0.122	0.076	1	G2
Abcb1b	0.000163285	0.314274	0.238	0.131	1	G2
Abcb9	0.02632	0.163845	0.267	0.195	1	G2
Abcf2	0.0212813	0.150544	0.124	0.073	1	G2
Ahnak	3.54623e-05	0.385946	0.832	0.754	0.575446	G2
Ahsa1	0.0414576	0.151157	0.359	0.277	1	G2
Ahsa2	0.0108105	0.130654	0.12	0.064	1	G2
Akt2	0.00277296	0.209207	0.21	0.125	1	G2
Alkbh5	0.0408821	0.150176	0.331	0.252	1	G2
Ap1s2	0.0109922	0.127588	0.124	0.067	1	G2
Arhgef1	0.0196148	0.153817	0.659	0.547	1	G2
AY036118	0.0471696	0.499366	0.523	0.441	1	G2
Bcas2	0.0417875	0.169178	0.395	0.322	1	G2
Bcl2l11	0.0261368	0.082751	0.381	0.295	1	G2
Brd2	0.000858305	0.238514	0.553	0.419	1	G2
Cant1	0.0233665	0.143604	0.114	0.067	1	G2
Cbx3	0.0488739	0.126252	0.144	0.094	1	G2
Cd8b1	0.00160207	0.19592	0.866	0.733	1	G2
Cdadc1	0.0420232	0.0949501	0.11	0.067	1	G2
Cebpz	0.0107165	0.212133	0.226	0.152	1	G2
Chchd2	0.000120485	0.250964	0.882	0.827	1	G2
Crlf2	0.0116302	0.222461	0.367	0.274	1	G2
Dda1	0.00410756	0.231003	0.291	0.198	1	G2
Ddx17	0.0361939	0.242134	0.232	0.173	1	G2
Dnajc15	0.00440393	0.182396	0.667	0.574	1	G2
Dpm1	0.0053123	0.226521	0.363	0.258	1	G2
Eef1akmt2	0.0472825	0.0858154	0.114	0.07	1	G2
Eif4a1	0.0379303	0.167859	0.723	0.635	1	G2
Exoc5	0.0126744	0.150282	0.126	0.07	1	G2
Fbxo34	0.00329001	0.195447	0.152	0.082	1	G2
Fmnl1	1.9344e-06	0.450215	0.459	0.292	0.0313894	G2
Gnpda2	0.0228743	0.170076	0.146	0.091	1	G2
Gpr171	0.00245455	0.191235	0.367	0.258	1	G2
Gramd1a	3.57906e-08	0.520674	0.377	0.191	0.000580773	G2
Gsk3b	0.00217508	0.253589	0.255	0.164	1	G2
H2-K1	0.005452	0.114098	0.998	0.997	1	G2
Hist1h4i	0.00720753	0.1651	0.158	0.091	1	G2
Hnrnph1	0.0487487	0.153808	0.202	0.146	1	G2
Hnrnpr	0.0346792	0.176616	0.267	0.195	1	G2
Hsp90aa1	1.61478e-05	0.2682	0.896	0.818	0.26203	G2
Hspa1a	0.00244282	0.178202	0.493	0.374	1	G2
Hspe1	1.66751e-05	0.465892	0.804	0.708	0.270587	G2
Ifitm1	6.28493e-06	0.725305	0.192	0.076	0.101986	G2
Ifitm2	6.81009e-06	0.814699	0.271	0.143	0.110507	G2
Il12rb2	0.0285995	0.173543	0.297	0.219	1	G2
Irf2bpl	0.00159208	0.136915	0.327	0.219	1	G2
Jak1	0.000567373	0.236758	0.749	0.657	1	G2
Kcnn4	0.000527704	0.344993	0.319	0.213	1	G2
Kif21b	0.0196205	0.186764	0.285	0.21	1	G2
Limd1	0.0369725	0.141499	0.146	0.097	1	G2
Lime1	0.0203621	0.241472	0.331	0.255	1	G2
Litaf	0.000844337	0.331159	0.483	0.362	1	G2
Lsm8	0.00196234	0.289556	0.447	0.34	1	G2
Madd	0.000123448	0.328782	0.277	0.161	1	G2
Man2b2	0.011709	0.188287	0.14	0.082	1	G2
Map2k3	0.0108973	0.149656	0.273	0.188	1	G2
Map3k2	0.0144871	0.187424	0.198	0.131	1	G2
Mapkapk3	0.0112647	0.198436	0.329	0.24	1	G2
Mcl1	0.012156	0.242588	0.339	0.252	1	G2
Mfap1b	0.0094061	0.163324	0.168	0.1	1	G2
Mknk2	0.028106	0.162242	0.154	0.1	1	G2
Mphosph8	0.00965929	0.140407	0.158	0.091	1	G2
Myh9	0.0324543	0.152172	0.896	0.903	1	G2
Nfkbie	0.00632604	0.217368	0.214	0.137	1	G2
Nmrk1	0.0169831	0.265637	0.138	0.085	1	G2
Nup153	0.0113635	0.209207	0.12	0.067	1	G2
Ostc	0.0135728	0.199048	0.423	0.328	1	G2
Ostf1	0.000414403	0.251414	0.764	0.696	1	G2
Pcna	0.0241133	0.173982	0.222	0.155	1	G2
Pitpnc1	0.0336112	0.128688	0.327	0.246	1	G2
Pmepa1	0.000388475	0.276157	0.2	0.106	1	G2
Pnp	0.0295556	0.169532	0.208	0.146	1	G2
Polr2d	0.00106422	0.237767	0.228	0.134	1	G2
Prkcz	0.00565699	0.216122	0.148	0.082	1	G2
Recql	0.00438358	0.172932	0.104	0.049	1	G2
Rheb	0.0158819	0.205007	0.341	0.252	1	G2
Ring1	0.00923385	0.144789	0.1	0.049	1	G2
Rnf125	0.0269746	0.136435	0.439	0.343	1	G2
Rps27rt	0.04081	0.122784	0.114	0.07	1	G2
Runx2	0.0223263	0.181159	0.22	0.152	1	G2
Runx3	0.00158238	0.312073	0.431	0.325	1	G2
Scyl2	0.00717931	0.140563	0.148	0.082	1	G2
Sec62	0.0035862	0.212398	0.533	0.422	1	G2
Selenos	0.00897074	0.238205	0.315	0.234	1	G2
Sfn	0.0274828	0.236674	0.138	0.088	1	G2
Sfpq	2.0166e-05	0.360696	0.563	0.401	0.327234	G2
Slc25a4	0.00371109	0.222351	0.485	0.386	1	G2
Slc6a6	0.0110856	0.159528	0.178	0.109	1	G2
Snrpe	0.0182669	0.154944	0.739	0.66	1	G2
Sqstm1	0.000213755	0.400116	0.79	0.693	1	G2
Srp14	0.0109634	0.180962	0.605	0.492	1	G2
Sucla2	0.0495222	0.148633	0.154	0.106	1	G2
Tm9sf2	0.000111845	0.27287	0.21	0.103	1	G2
Tmem9b	0.000100616	0.272892	0.355	0.213	1	G2
Tpd52l2	0.00676638	0.241249	0.23	0.152	1	G2
Trnt1	0.0270709	0.193517	0.184	0.128	1	G2
Tusc3	0.037937	0.158663	0.162	0.109	1	G2
Txnrd1	0.0267918	0.155101	0.112	0.067	1	G2
Usp48	4.8175e-06	0.418586	0.238	0.112	0.0781736	G2
Wbp11	0.00184064	0.22072	0.267	0.17	1	G2
Ylpm1	0.042438	0.193843	0.118	0.076	1	G2
Zbtb1	0.00188602	0.207881	0.152	0.076	1	G2
Zfp622	0.0220213	0.196223	0.275	0.198	1	G2
5031425E22Rik	0.0173656	0.153721	0.164	0.103	1	G3
Arpc1a	0.0241139	0.176392	0.279	0.207	1	G3
Arpp19	0.0222785	0.179888	0.625	0.532	1	G3
Atp6v1e1	0.000630825	0.284535	0.319	0.207	1	G3
BC005537	0.000273696	0.257024	0.172	0.082	1	G3
Calm2	0.0138505	0.189768	0.725	0.632	1	G3
Calr	0.0487485	0.198504	0.459	0.398	1	G3
Carhsp1	0.0163553	0.207291	0.158	0.1	1	G3
Cdk12	0.0349832	0.114389	0.134	0.085	1	G3
Chd7	0.00254961	0.275004	0.371	0.261	1	G3
Cnppd1	0.0352008	0.159407	0.297	0.228	1	G3
Dnaja1	4.64529e-09	0.432277	0.892	0.827	7.53791e-05	G3
Dnajb1	0.000988779	0.376724	0.679	0.55	1	G3
Dnajb6	0.00959426	0.169638	0.657	0.556	1	G3
Dnajb9	0.0014731	0.24837	0.186	0.103	1	G3
Ebpl	0.0386618	0.133401	0.198	0.137	1	G3
Eif2s2	0.000259176	0.231623	0.579	0.444	1	G3
Gch1	0.0188291	0.214882	0.303	0.222	1	G3
Gtpbp4	0.00836568	0.231213	0.261	0.182	1	G3
H2afx	0.00810417	0.174191	0.226	0.146	1	G3
Hcst	0.00146505	0.199165	0.942	0.909	1	G3
Hif1a	2.36322e-05	0.375262	0.711	0.553	0.383479	G3
Hspa8	8.3418e-08	0.2672	1	0.997	0.00135362	G3
Hspd1	0.000683035	0.444665	0.625	0.547	1	G3
Hsph1	3.62643e-12	0.627861	0.629	0.383	5.8846e-08	G3
Ide	0.0438574	0.117561	0.14	0.091	1	G3
Ifngr1	0.011232	0.103255	0.974	0.918	1	G3
Ikzf1	0.0405503	0.143802	0.242	0.179	1	G3
Il7r	0.00431051	0.231364	0.425	0.313	1	G3
Jtb	0.0140349	0.209901	0.293	0.216	1	G3
Kdm6b	0.00762954	0.260663	0.277	0.191	1	G3
Klf10	4.24688e-05	0.206172	0.12	0.036	0.689141	G3
Klhl24	0.000655462	0.20805	0.182	0.094	1	G3
Klrk1	0.000306794	0.296555	0.529	0.401	1	G3
Lars2	0.000423104	0.381475	0.918	0.872	1	G3
Lmnb1	0.0455303	0.203972	0.407	0.337	1	G3
Map1lc3b	0.000537491	0.237841	0.709	0.568	1	G3
Med29	0.0280351	0.121513	0.144	0.091	1	G3
Mef2d	0.00591824	0.119204	0.134	0.07	1	G3
Mrps18c	0.011471	0.217846	0.325	0.228	1	G3
Mrps6	0.00592009	0.242741	0.24	0.158	1	G3
mt-Nd2	0.0400597	0.158878	0.737	0.663	1	G3
Nars	0.032894	0.129276	0.299	0.216	1	G3
Neurl3	0.0367043	0.15087	0.489	0.398	1	G3
Ninj1	0.000114841	0.33507	0.242	0.131	1	G3
Odc1	0.0147849	0.268061	0.265	0.188	1	G3
Pip4k2c	0.0337474	0.166091	0.126	0.079	1	G3
Polr2l	0.00400352	0.157726	0.228	0.14	1	G3
Ppan	0.0181644	0.136124	0.126	0.073	1	G3
Ppp3ca	0.0214327	0.132375	0.132	0.079	1	G3
Ptpn22	0.0128115	0.250153	0.509	0.404	1	G3
Racgap1	0.0316446	0.154246	0.152	0.1	1	G3
Rnf6	0.0292925	0.134294	0.194	0.131	1	G3
S1pr4	0.0107134	0.168243	0.343	0.252	1	G3
Sar1a	0.0373851	0.176642	0.321	0.252	1	G3
Sec31a	0.0341269	0.184487	0.196	0.14	1	G3
Serinc3	0.0392119	0.0929377	0.216	0.152	1	G3
Snapc1	0.0066063	0.22069	0.168	0.1	1	G3
Snrpg	0.0222004	0.137438	0.888	0.875	1	G3
Srsf5	0.000677158	0.264147	0.461	0.331	1	G3
Stat6	0.0180473	0.211729	0.232	0.164	1	G3
Syf2	0.0163848	0.202414	0.459	0.374	1	G3
Tex30	0.0116736	0.196471	0.14	0.082	1	G3
Tmem258	0.0363067	0.188231	0.633	0.556	1	G3
Traf2	0.0433074	0.107872	0.148	0.097	1	G3
Tuba1a	0.00541749	0.205803	0.509	0.389	1	G3
Tubb4b	0.012387	0.166975	0.447	0.35	1	G3
Ube2b	0.000426244	0.243599	0.633	0.492	1	G3
Uqcrq	0.00183416	0.196045	0.695	0.578	1	G3
Utp23	0.00174835	0.228584	0.132	0.064	1	G3
Vps13d	0.0233102	0.117812	0.12	0.07	1	G3
Vps37b	8.80393e-07	0.363274	0.846	0.702	0.0142861	G3
Zc3h12a	0.00743644	0.150766	0.353	0.252	1	G3
2410004B18Rik	0.00134658	0.220709	0.164	0.085	1	G4
Akirin1	0.0395028	0.142129	0.18	0.125	1	G4
Anxa1	0.00264998	0.228583	0.134	0.067	1	G4
Arih2	0.00371484	0.216923	0.19	0.112	1	G4
Arl8b	1.53552e-06	0.347798	0.158	0.049	0.024917	G4
Atp1a1	0.00593964	0.215569	0.2	0.125	1	G4
Atp1b3	7.28264e-11	0.654716	0.407	0.185	1.18175e-06	G4
Atp5md	8.30537e-07	0.365449	0.78	0.669	0.0134771	G4
Atp5mpl	0.000784245	0.238069	0.711	0.611	1	G4
Atp8b4	0.011845	0.233148	0.285	0.204	1	G4
Azi2	0.000244848	0.301607	0.242	0.137	1	G4
Bag5	5.93333e-05	0.243873	0.116	0.036	0.962801	G4
Brms1	0.0121278	0.245262	0.166	0.106	1	G4
CAAA01118383.1	0.000257155	0.210925	0.102	0.033	1	G4
Casp8ap2	0.0245521	0.171048	0.168	0.112	1	G4
Ccnc	0.00446596	0.207809	0.124	0.064	1	G4
Cct6a	0.0463026	0.127026	0.301	0.225	1	G4
Ccz1	5.71583e-09	0.371054	0.148	0.024	9.27507e-05	G4
Chst12	0.0041714	0.282661	0.248	0.167	1	G4
Cnot7	0.000702499	0.216156	0.146	0.067	1	G4
Cox7c	1.38066e-06	0.316209	0.884	0.845	0.022404	G4
Ctla2b	0.0134262	0.188366	0.263	0.179	1	G4
Eif4e	0.00443019	0.219318	0.267	0.176	1	G4
Elf2	0.0484115	0.124693	0.182	0.128	1	G4
Emd	0.0469631	0.207088	0.391	0.313	1	G4
Fam129a	0.00193423	0.167618	0.253	0.155	1	G4
Fam177a	0.00229653	0.194546	0.114	0.052	1	G4
Fam53c	0.00337773	0.204153	0.102	0.046	1	G4
Gm29243	0.00305078	0.232648	0.13	0.067	1	G4
Gnl2	0.00137236	0.209467	0.138	0.067	1	G4
Golph3	6.94897e-05	0.290201	0.22	0.109	1	G4
Gorasp2	3.0814e-05	0.31679	0.214	0.1	0.500019	G4
Gtpbp1	0.00201794	0.187304	0.12	0.055	1	G4
H2-Q7	1.30689e-05	0.24847	0.934	0.869	0.21207	G4
Hipk1	0.0271033	0.180514	0.146	0.094	1	G4
Hnrnpc	0.00713801	0.223965	0.343	0.249	1	G4
Hnrnpu	0.00019992	0.34177	0.741	0.638	1	G4
Htatsf1	0.0216222	0.175178	0.13	0.079	1	G4
Ift20	0.0106864	0.19399	0.295	0.204	1	G4
Igkv1-122	7.14997e-10	0.427334	0.108	0	1.16023e-05	G4
Itgax	2.37089e-05	0.250318	0.132	0.043	0.384724	G4
Kdm7a	0.0148921	0.13977	0.1	0.052	1	G4
Khdrbs1	0.00878177	0.215399	0.505	0.395	1	G4
Klf13	0.000311709	0.342755	0.503	0.368	1	G4
Klrc1	7.65557e-07	0.465698	0.575	0.389	0.0124227	G4
Lrpap1	0.00134955	0.226263	0.206	0.119	1	G4
Lsm2	2.70324e-05	0.312506	0.202	0.088	0.438655	G4
Magt1	0.0296341	0.134873	0.128	0.079	1	G4
Map7d1	0.0003483	0.293753	0.206	0.109	1	G4
Mark3	1.08127e-05	0.279183	0.146	0.049	0.175457	G4
Mkrn1	1.14e-07	0.476696	0.503	0.325	0.00184988	G4
Mrpl3	0.00477494	0.165087	0.1	0.046	1	G4
Mrps30	0.00184297	0.209518	0.166	0.088	1	G4
Mxd1	8.1101e-11	0.760555	0.431	0.216	1.31603e-06	G4
Ncoa2	0.0209363	0.163348	0.14	0.085	1	G4
Ndufa2	0.00468696	0.193192	0.719	0.617	1	G4
Nipsnap3b	0.00662145	0.239711	0.158	0.094	1	G4
Nr4a2	2.25332e-06	0.6182	0.357	0.201	0.0365646	G4
Nrbf2	0.00789067	0.186284	0.156	0.091	1	G4
Nsmce3	2.02206e-06	0.281986	0.122	0.027	0.032812	G4
Oga	0.00192787	0.280519	0.248	0.158	1	G4
Pde12	0.000774412	0.161177	0.114	0.046	1	G4
Phax	0.026585	0.168473	0.287	0.213	1	G4
Phlda1	0.000204536	0.658366	0.17	0.082	1	G4
Plin2	0.0291597	0.204346	0.17	0.112	1	G4
Ppp1cb	0.000535336	0.308146	0.22	0.125	1	G4
Ppp4r3a	0.000111057	0.304822	0.168	0.073	1	G4
Prdm2	0.0105494	0.17423	0.126	0.07	1	G4
Rangap1	3.40704e-06	0.380654	0.22	0.097	0.055286	G4
Rer1	0.00680745	0.199904	0.451	0.356	1	G4
Romo1	0.00664281	0.210787	0.367	0.271	1	G4
Runx2os1	0.00154436	0.24411	0.132	0.064	1	G4
Safb2	0.00242385	0.221747	0.202	0.122	1	G4
Samsn1	0.000668593	0.306457	0.403	0.283	1	G4
Sap30bp	0.00288926	0.182599	0.154	0.082	1	G4
Saraf	2.11444e-06	0.370921	0.828	0.687	0.034311	G4
Sart1	0.000841077	0.259873	0.202	0.112	1	G4
Satb1	0.0095272	0.201693	0.194	0.125	1	G4
Sbf1	0.00538909	0.173055	0.112	0.055	1	G4
Sec24c	0.00370844	0.217169	0.154	0.085	1	G4
Serp1	1.56772e-09	0.467752	0.419	0.21	2.54393e-05	G4
Setx	0.0134607	0.20021	0.176	0.112	1	G4
Slain2	0.04469	0.173679	0.106	0.067	1	G4
Smim3	0.0126664	0.239668	0.16	0.1	1	G4
Snf8	2.03725e-05	0.340232	0.307	0.17	0.330584	G4
Snhg20	0.0166834	0.1288	0.122	0.07	1	G4
Snx18	2.62163e-05	0.383476	0.232	0.119	0.425412	G4
Stip1	0.00229917	0.288882	0.335	0.243	1	G4
Strap	1.21245e-05	0.391287	0.319	0.179	0.196745	G4
Strip1	0.0118276	0.187589	0.1	0.052	1	G4
Stt3b	0.00206674	0.201714	0.166	0.088	1	G4
Stub1	3.92842e-06	0.415408	0.317	0.173	0.0637464	G4
Swt1	0.0328685	0.176286	0.176	0.122	1	G4
Tbcc	0.00701971	0.139617	0.11	0.055	1	G4
Tob1	5.85395e-07	0.342738	0.16	0.046	0.0094992	G4
Tomm7	2.29821e-06	0.300393	0.796	0.681	0.0372931	G4
Triobp	8.41532e-05	0.240471	0.11	0.033	1	G4
Uba52	5.93594e-30	0.577185	0.996	0.979	9.63225e-26	G4
Ube2a	0.0090942	0.232043	0.351	0.258	1	G4
Ube2d2a	9.07093e-06	0.370547	0.557	0.416	0.147194	G4
Xbp1	3.55929e-15	0.749662	0.303	0.073	5.77566e-11	G4
Ybx3	0.00182591	0.232993	0.162	0.085	1	G4
Yeats4	0.00114713	0.225582	0.214	0.122	1	G4
Zbtb11	0.0104083	0.180078	0.102	0.052	1	G4
Zbtb7a	0.0152188	0.188361	0.212	0.14	1	G4
1810026B05Rik	0.000707197	0.272212	0.11	0.046	1	G5
Acsl4	0.0159005	0.188887	0.124	0.073	1	G5
Amd1	0.00157086	0.285784	0.224	0.134	1	G5
Arpc2	2.7177e-05	0.223332	0.958	0.927	0.441002	G5
Asnsd1	0.00951722	0.179067	0.126	0.07	1	G5
Atp5e	0.00998559	0.130417	0.974	0.933	1	G5
Ccl5	0.0115507	0.0331755	0.896	0.842	1	G5
Ccr2	0.0204487	0.139578	0.383	0.298	1	G5
Cox17	0.00228705	0.212887	0.573	0.447	1	G5
Cox6c	0.00186743	0.184656	0.876	0.802	1	G5
Dcp2	0.00208814	0.231288	0.178	0.1	1	G5
Diaph1	0.0071832	0.255085	0.399	0.307	1	G5
Dpm3	3.54565e-05	0.329139	0.487	0.328	0.575352	G5
Eif3j1	9.14851e-06	0.373466	0.299	0.164	0.148453	G5
Epb41	0.00757349	0.269338	0.188	0.119	1	G5
Fam110a	0.0011699	0.16135	0.212	0.119	1	G5
Fam76a	0.000313907	0.244498	0.168	0.079	1	G5
Fndc3a	0.0279326	0.144004	0.14	0.088	1	G5
Gimap1	0.0406443	0.154792	0.581	0.502	1	G5
Gpr65	0.0298514	0.167148	0.158	0.103	1	G5
Gzmk	0.0213783	0.215745	0.511	0.429	1	G5
H2-Q6	0.0227001	0.18462	0.691	0.587	1	G5
Havcr2	0.0145291	0.159995	0.116	0.064	1	G5
Hectd1	0.033441	0.206424	0.317	0.246	1	G5
Herc2	0.0200081	0.148366	0.162	0.103	1	G5
Higd1a	0.00599306	0.229753	0.633	0.511	1	G5
Ik	0.0188525	0.195875	0.226	0.158	1	G5
Irak2	0.0231346	0.212689	0.263	0.191	1	G5
Klf7	0.0222015	0.129447	0.104	0.058	1	G5
Lasp1	0.0285462	0.152607	0.345	0.271	1	G5
Ly6c2	0.0289513	0.132337	0.77	0.693	1	G5
Mxi1	0.000245038	0.237276	0.102	0.033	1	G5
Ndufa3	2.09416e-05	0.362423	0.661	0.532	0.33982	G5
Ndufa5	0.0213531	0.177638	0.329	0.24	1	G5
Ndufb1-ps	0.000219884	0.322259	0.469	0.34	1	G5
Nfkb1	0.0360719	0.143416	0.164	0.109	1	G5
Nfkb2	0.00206519	0.20365	0.291	0.188	1	G5
Ost4	0.0146458	0.144305	0.671	0.568	1	G5
Pet100	0.00469566	0.251078	0.216	0.14	1	G5
Polg2	0.00640683	0.186937	0.132	0.07	1	G5
Prf1	6.62973e-05	0.126225	0.339	0.198	1	G5
Ptpra	0.0178222	0.152255	0.11	0.061	1	G5
Relb	1.61644e-08	0.423567	0.138	0.021	0.0002623	G5
Rpl36	3.15547e-13	0.281222	1	1	5.12039e-09	G5
Rpl37	5.16339e-13	0.276886	1	1	8.37864e-09	G5
Rpl37a	1.20442e-23	0.432483	1	1	1.95442e-19	G5
Rpl38	4.74071e-38	0.642977	1	0.985	7.69275e-34	G5
Rpl39	4.08821e-19	0.404481	1	0.997	6.63393e-15	G5
Rpl41	3.43187e-08	0.165122	1	1	0.000556889	G5
Rps21	2.1676e-27	0.530537	0.998	0.997	3.51737e-23	G5
Rps27	2.75636e-29	0.531777	1	1	4.47275e-25	G5
Rps28	2.65407e-22	0.530417	0.992	0.97	4.30676e-18	G5
Rps29	2.38945e-25	0.548709	0.99	0.982	3.87736e-21	G5
Rrad	0.00918387	0.226311	0.248	0.164	1	G5
Sec61g	2.28681e-07	0.345507	0.808	0.72	0.0037108	G5
Sel1l	0.0305423	0.135775	0.1	0.058	1	G5
Selenot	0.0196558	0.213335	0.289	0.213	1	G5
Snx3	2.12401e-08	0.520018	0.563	0.38	0.000344662	G5
Son	0.00492996	0.23258	0.603	0.511	1	G5
Spata6	2.70996e-05	0.298599	0.146	0.052	0.439745	G5
Srpk2	0.0323952	0.185433	0.24	0.179	1	G5
Sun2	0.033067	0.134004	0.124	0.076	1	G5
Tm2d2	0.00166261	0.196586	0.22	0.128	1	G5
Tmem106b	0.0287697	0.175308	0.134	0.085	1	G5
Tmem30a	0.000181568	0.394024	0.337	0.219	1	G5
Tpp1	0.019439	0.186421	0.122	0.073	1	G5
Trbv16	0.000659143	0.605612	0.14	0.064	1	G5
Trp53inp1	0.0153456	0.0678328	0.176	0.106	1	G5
Txnip	0.00492067	0.230523	0.587	0.486	1	G5
Ubald2	4.0863e-08	0.416004	0.619	0.426	0.000663085	G5
Ube2j1	0.0169038	0.150125	0.244	0.167	1	G5
Unc119b	0.0255088	0.0972063	0.1	0.055	1	G5
Vcpkmt	0.0453174	0.122711	0.283	0.219	1	G5
Vps41	0.0213171	0.171216	0.15	0.094	1	G5
Wdr26	0.0343327	0.103913	0.128	0.079	1	G5
Acadl	0.000115991	0.285258	0.188	0.088	1	G6
Arf5	3.04737e-07	0.394315	0.21	0.076	0.00494497	G6
Atf1	1.93512e-09	0.463654	0.216	0.061	3.14012e-05	G6
CAAA01147332.1	0.0376454	0.154603	0.174	0.119	1	G6
Capn2	0.00253415	0.174494	0.114	0.052	1	G6
Card19	0.00101083	0.263901	0.188	0.103	1	G6
Cog8	0.0313616	0.13488	0.138	0.088	1	G6
Cyth2	1.65054e-10	0.473227	0.162	0.021	2.67834e-06	G6
Ddost	0.00850644	0.243441	0.395	0.316	1	G6
Dgat1	0.000567923	0.327162	0.148	0.07	1	G6
Fam104a	0.0286325	0.106371	0.102	0.058	1	G6
Fam162a	0.00152519	0.317258	0.299	0.201	1	G6
Fam76b	0.000427677	0.20184	0.118	0.046	1	G6
Fbxl6	0.02501	0.143633	0.162	0.103	1	G6
Fdx1	4.26023e-06	0.320945	0.122	0.03	0.0691308	G6
Foxo1	0.0424954	0.150344	0.18	0.128	1	G6
Gid8	1.30071e-05	0.278604	0.136	0.043	0.211067	G6
Gna13	0.00236781	0.201365	0.427	0.301	1	G6
Gtpbp2	0.000438124	0.266189	0.172	0.085	1	G6
Gzma	0.000616848	0.59995	0.267	0.161	1	G6
Gzmb	3.34363e-06	0.0363747	0.671	0.492	0.0542571	G6
H1f0	0.00027966	0.522079	0.214	0.116	1	G6
Hnrnpul2	0.000445375	0.272362	0.311	0.198	1	G6
Itga1	0.0148745	0.149909	0.172	0.106	1	G6
Jmjd7	0.00718148	0.168542	0.1	0.049	1	G6
Kpna4	3.19841e-05	0.314094	0.313	0.179	0.519005	G6
Lgals3	0.00121291	0.364252	0.603	0.505	1	G6
Lilrb4a	0.00125361	0.363166	0.329	0.234	1	G6
Lsm5	0.0483861	0.14086	0.383	0.301	1	G6
Malsu1	0.000118897	0.284356	0.184	0.088	1	G6
Man1a2	2.59919e-05	0.295264	0.126	0.04	0.42177	G6
Map2k2	0.00372567	0.182802	0.106	0.049	1	G6
Mboat7	7.79915e-05	0.239519	0.124	0.043	1	G6
Mff	9.11324e-15	0.630672	0.255	0.046	1.47881e-10	G6
Mink1	0.0103401	0.1998	0.128	0.073	1	G6
Mri1	0.00395244	0.230957	0.2	0.122	1	G6
Mt1	2.18302e-05	0.530717	0.251	0.131	0.354239	G6
Nol7	0.00138235	0.275274	0.601	0.474	1	G6
Ostm1	2.85493e-06	0.279149	0.114	0.024	0.046327	G6
Paxx	0.00970685	0.136018	0.182	0.112	1	G6
Pcbp2	2.72496e-05	0.398542	0.445	0.313	0.442179	G6
Pcmtd1	0.024885	0.107291	0.104	0.058	1	G6
Pitpna	0.00101534	0.251784	0.136	0.064	1	G6
Prr7	0.00142198	0.212039	0.118	0.052	1	G6
Rab6a	0.000379823	0.262085	0.132	0.055	1	G6
Rap1b	0.0327442	0.0792462	0.224	0.155	1	G6
Rbms1	0.0114769	0.184052	0.176	0.112	1	G6
Rnf10	0.00094134	0.229259	0.168	0.085	1	G6
Rpl30	0.0450508	0.0760014	1	1	1	G6
Rpl34	0.000463183	0.110733	1	1	1	G6
Rpl36a	0.00590669	0.136412	0.986	0.976	1	G6
Rras2	0.00245365	0.214685	0.128	0.064	1	G6
Sash3	0.0109345	0.219251	0.337	0.249	1	G6
Smap2	0.0350056	0.170641	0.343	0.264	1	G6
Stk39	0.00449869	0.187427	0.108	0.052	1	G6
Sys1	0.00110853	0.283963	0.253	0.158	1	G6
Tdg	0.000167195	0.230939	0.1	0.03	1	G6
Tmed2	0.00496746	0.207103	0.182	0.109	1	G6
Trim27	0.00253862	0.178332	0.118	0.055	1	G6
Ywhab	8.79364e-05	0.340567	0.325	0.198	1	G6
Zmynd11	0.0115376	0.145959	0.11	0.058	1	G6
2210016F16Rik	1.99056e-05	0.25619	0.114	0.03	0.323009	G7
Acaa1a	0.000341805	0.252398	0.275	0.158	1	G7
Acap2	9.66289e-05	0.27753	0.15	0.061	1	G7
Adipor1	2.32352e-06	0.387215	0.236	0.106	0.0377037	G7
Aldh9a1	0.0054768	0.185432	0.132	0.07	1	G7
Ankra2	0.0304034	0.122231	0.152	0.097	1	G7
Arf6	6.67867e-09	0.575706	0.303	0.131	0.000108375	G7
Arl4c	6.68425e-06	0.394259	0.481	0.322	0.108465	G7
Auh	0.00012055	0.226453	0.128	0.046	1	G7
Bcl7b	0.0131807	0.179388	0.168	0.103	1	G7
Bola2	0.00259816	0.243363	0.447	0.328	1	G7
Bola3	2.35891e-12	0.598445	0.277	0.079	3.82781e-08	G7
Camk2d	0.00472356	0.238258	0.188	0.112	1	G7
Ccdc50	4.42821e-06	0.369827	0.184	0.073	0.0718566	G7
Ccng2	6.27193e-07	0.37603	0.132	0.03	0.0101775	G7
Ccni	0.00199125	0.190656	0.457	0.331	1	G7
Ccnl2	3.51028e-09	0.539529	0.331	0.146	5.69613e-05	G7
Cd47	1.06077e-11	0.598656	0.756	0.562	1.72132e-07	G7
Chchd10	1.55223e-08	0.403427	0.158	0.033	0.000251881	G7
Clic4	0.0401246	0.17808	0.108	0.067	1	G7
Commd1	0.00895904	0.174773	0.214	0.137	1	G7
Cox5a	7.58775e-11	0.462444	0.806	0.638	1.23126e-06	G7
Ctla4	0.0240519	0.0769475	0.559	0.45	1	G7
Cyb5r4	1.23711e-06	0.360402	0.172	0.058	0.0200746	G7
Cyc1	0.00247214	0.260847	0.291	0.198	1	G7
Dek	2.34175e-05	0.418932	0.323	0.191	0.379996	G7
Derl1	0.000442301	0.273952	0.269	0.161	1	G7
Desi1	7.60294e-05	0.237734	0.134	0.049	1	G7
Dnaja2	0.000915446	0.311563	0.445	0.319	1	G7
Dnajc2	5.03408e-05	0.343474	0.265	0.143	0.81688	G7
Dnajc3	2.82459e-12	0.612757	0.337	0.119	4.58346e-08	G7
Eif3f	5.23188e-63	1.18707	0.954	0.733	8.48976e-59	G7
Ero1l	4.99526e-05	0.305426	0.136	0.049	0.810581	G7
Errfi1	0.00870392	0.200665	0.13	0.073	1	G7
Ets1	3.35982e-19	0.775859	0.707	0.407	5.45198e-15	G7
Eva1b	0.000342083	0.221291	0.156	0.07	1	G7
Faf1	8.18458e-05	0.234065	0.1	0.027	1	G7
Fam89b	7.23583e-07	0.34325	0.16	0.046	0.0117416	G7
Fbxo9	6.86945e-06	0.267377	0.108	0.024	0.111471	G7
Fbxw2	0.00352263	0.21244	0.124	0.061	1	G7
Fkbp1a	2.64132e-05	0.37674	0.587	0.447	0.428606	G7
Fnbp4	0.000180757	0.224927	0.174	0.079	1	G7
Fxyd5	0.00675242	0.133554	0.992	0.991	1	G7
Fyn	1.44469e-07	0.45596	0.491	0.307	0.00234431	G7
Gapdh	0.0238125	0.158798	0.998	0.994	1	G7
Gars	8.79262e-06	0.278947	0.154	0.052	0.142678	G7
Gltp	0.0287586	0.164653	0.244	0.176	1	G7
Gnb2	4.37391e-30	1.0429	0.619	0.213	7.09754e-26	G7
Gtf2h5	0.0204568	0.176659	0.337	0.258	1	G7
Gtf3a	0.00754145	0.13007	0.106	0.052	1	G7
H13	4.66369e-18	0.815528	0.509	0.222	7.56777e-14	G7
H2-Ke6	0.00715912	0.189546	0.132	0.073	1	G7
Hspa4	2.49027e-11	0.592202	0.335	0.125	4.04096e-07	G7
Ifitm3	0.0206089	0.572207	0.168	0.112	1	G7
Impa2	0.00181438	0.207242	0.224	0.134	1	G7
Iqgap2	0.0119691	0.195266	0.176	0.112	1	G7
Jund	9.4309e-66	1.9171	0.892	0.444	1.53035e-61	G7
Letm1	0.00314396	0.179788	0.166	0.091	1	G7
Lrch1	0.000402907	0.302058	0.142	0.064	1	G7
Lrp10	0.000152298	0.323395	0.148	0.064	1	G7
Lrrc8c	0.000105166	0.279469	0.166	0.073	1	G7
Lyar	0.0190003	0.151115	0.178	0.116	1	G7
Marc2	0.000617747	0.21101	0.1	0.036	1	G7
2022-03-02	3.46187e-05	0.239467	0.116	0.033	0.561757	G7
Mob1a	0.00413262	0.23937	0.182	0.109	1	G7
Mplkip	0.000848377	0.242974	0.156	0.076	1	G7
Mpnd	8.5197e-06	0.331512	0.142	0.046	0.138249	G7
Mpv17l2	8.56985e-08	0.332044	0.116	0.015	0.00139063	G7
Mrps24	8.26505e-20	0.746099	0.265	0.021	1.34117e-15	G7
Mrps26	9.18815e-06	0.303736	0.184	0.073	0.149096	G7
Ndfip1	3.22659e-29	1.04302	0.701	0.322	5.23578e-25	G7
Nubp1	1.41931e-11	0.561108	0.234	0.058	2.30311e-07	G7
Nucks1	1.67912e-08	0.462956	0.255	0.094	0.000272471	G7
Pak2	8.68464e-11	0.558374	0.425	0.201	1.40926e-06	G7
Pced1b	0.0245309	0.156966	0.124	0.076	1	G7
Pgls	7.00911e-22	0.844412	0.487	0.155	1.13737e-17	G7
Pim1	0.000126542	0.433747	0.473	0.343	1	G7
Plp2	0.0473089	0.147776	0.393	0.316	1	G7
Pno1	0.00582418	0.185151	0.138	0.076	1	G7
Pnpla8	0.0018702	0.131182	0.114	0.049	1	G7
Polr2i	0.0142287	0.126693	0.144	0.085	1	G7
Ppp1cc	0.00048312	0.258261	0.194	0.1	1	G7
Ppp1r2	3.03589e-08	0.392856	0.15	0.03	0.000492634	G7
Prkab1	0.0121761	0.168717	0.104	0.055	1	G7
Prkca	0.00418538	0.191109	0.134	0.07	1	G7
Prkcd	0.00324249	0.223524	0.11	0.052	1	G7
Prpsap1	0.000464696	0.220295	0.112	0.043	1	G7
Rac1	0.00652935	0.178852	0.196	0.122	1	G7
Rad23b	0.00424623	0.258533	0.281	0.195	1	G7
Rae1	1.19647e-06	0.332976	0.134	0.033	0.0194151	G7
Ralbp1	4.17636e-06	0.357276	0.238	0.106	0.0677697	G7
Rasgrp1	1.48358e-08	0.646664	0.383	0.207	0.000240741	G7
Rbfa	4.0849e-06	0.303219	0.134	0.036	0.0662856	G7
Rdx	0.00522175	0.216298	0.178	0.106	1	G7
Rest	0.00199497	0.212127	0.128	0.061	1	G7
Rnaset2a	8.81552e-14	0.577231	0.22	0.033	1.43049e-09	G7
Rnaset2b	4.58525e-17	0.733738	0.337	0.082	7.44049e-13	G7
Rnf115	0.000123811	0.259057	0.126	0.046	1	G7
Rnf166	0.00312292	0.252213	0.172	0.097	1	G7
Rpl7a	0.0462728	0.0640518	1	1	1	G7
Rtf1	7.3939e-05	0.328625	0.236	0.125	1	G7
Rwdd1	0.00174866	0.203306	0.417	0.289	1	G7
Scand1	5.18157e-13	0.623009	0.603	0.356	8.40813e-09	G7
Senp6	0.000119009	0.320357	0.218	0.112	1	G7
Sh3glb1	0.0085546	0.216093	0.24	0.164	1	G7
Sike1	2.35056e-06	0.297348	0.172	0.058	0.0381426	G7
Slc25a39	2.13416e-06	0.318497	0.158	0.049	0.034631	G7
Smchd1	4.84931e-06	0.395727	0.263	0.131	0.0786898	G7
Smim10l1	4.16296e-05	0.245693	0.104	0.027	0.675523	G7
Snx5	1.2792e-12	0.599571	0.293	0.085	2.07576e-08	G7
Spg21	1.03833e-07	0.361658	0.214	0.073	0.0016849	G7
Srrm2	5.99297e-18	0.734418	0.747	0.502	9.72479e-14	G7
Srsf11	0.0093664	0.210765	0.395	0.295	1	G7
Stk24	0.00642657	0.180886	0.208	0.128	1	G7
Tbc1d10a	1.1673e-09	0.430933	0.15	0.021	1.89417e-05	G7
Tcp1	0.000916442	0.252295	0.455	0.331	1	G7
Tgfb1	8.74159e-11	0.659397	0.443	0.216	1.4185e-06	G7
Tmem123	1.17044e-06	0.392866	0.236	0.1	0.0189927	G7
Tmem134	2.08736e-05	0.336754	0.439	0.28	0.338716	G7
Tmem192	2.83837e-06	0.317328	0.144	0.043	0.0460582	G7
Tomm20	2.14634e-37	1.20678	0.637	0.195	3.48286e-33	G7
Traf6	0.00122687	0.202548	0.102	0.04	1	G7
Tram1	3.69112e-06	0.395611	0.333	0.185	0.0598958	G7
Trappc6b	9.01148e-11	0.534225	0.251	0.07	1.46229e-06	G7
Trim28	0.0268107	0.135214	0.136	0.082	1	G7
Trnau1ap	1.28307e-06	0.309941	0.118	0.024	0.0208204	G7
Ttc14	0.0135538	0.130046	0.138	0.079	1	G7
Ttc39c	0.000377877	0.273235	0.126	0.052	1	G7
Ube2j2	7.81232e-06	0.280309	0.102	0.021	0.126771	G7
Ube2s	2.98648e-31	1.15287	0.577	0.17	4.84616e-27	G7
Ubr2	0.00220092	0.270915	0.154	0.085	1	G7
Unc119	0.000156306	0.232642	0.106	0.033	1	G7
Uqcrfs1	1.8257e-25	0.984666	0.571	0.225	2.96256e-21	G7
Usf2	1.00716e-07	0.373176	0.202	0.064	0.00163431	G7
Vapa	0.0420134	0.14155	0.19	0.134	1	G7
Ypel3	3.70793e-21	0.900747	0.359	0.07	6.01686e-17	G7
Zdhhc18	0.0283183	0.193267	0.16	0.106	1	G7
Zfand6	0.00021173	0.296073	0.212	0.112	1	G7
Znhit2	0.000701797	0.224662	0.118	0.049	1	G7
Zyx	2.51465e-25	1.04343	0.641	0.298	4.08052e-21	G7

## Sheet: G1.GO
ONTOLOGY	ID	Description	GeneRatio	BgRatio	pvalue	p.adjust	qvalue	geneID	Count
BP	GO:0006417	regulation of translation	11/124	350/23355	2.73818e-06	0.00439106	0.00377423	Zfp36l2/Eif5/Hnrnpl/Tpr/Eif3b/Zfp706/Mapk1/Rara/Celf1/Rc3h1/Dnajc1	11
BP	GO:0070849	response to epidermal growth factor	5/124	44/23355	3.57936e-06	0.00439106	0.00377423	Zfp36l2/Tpr/Mapk1/Ptpn11/Cbl	5
BP	GO:0060438	trachea development	4/124	22/23355	5.14176e-06	0.00439106	0.00377423	Ctnnb1/Mapk1/Rara/Tgfbr2	4
BP	GO:0034248	regulation of cellular amide metabolic process	11/124	409/23355	1.19561e-05	0.00765789	0.00658216	Zfp36l2/Eif5/Hnrnpl/Tpr/Eif3b/Zfp706/Mapk1/Rara/Celf1/Rc3h1/Dnajc1	11
BP	GO:0030098	lymphocyte differentiation	11/124	423/23355	1.63406e-05	0.00837293	0.00719675	Zfp36l2/Ctnnb1/Ctla2a/Lfng/Rara/Nfatc3/Cmtm7/Rc3h1/Tgfbr2/Socs1/Yy1	11
BP	GO:0051148	negative regulation of muscle cell differentiation	5/124	62/23355	1.97612e-05	0.00843803	0.00725271	Pdcd4/Ybx1/Tomm70a/Nfatc3/Yy1	5
BP	GO:0030217	T cell differentiation	9/124	290/23355	2.52846e-05	0.00925415	0.00795418	Zfp36l2/Ctnnb1/Ctla2a/Lfng/Rara/Nfatc3/Rc3h1/Tgfbr2/Socs1	9
BP	GO:0060439	trachea morphogenesis	3/124	12/23355	3.10327e-05	0.00993823	0.00854217	Ctnnb1/Mapk1/Tgfbr2	3
BP	GO:1903131	mononuclear cell differentiation	11/124	468/23355	4.11836e-05	0.0113949	0.0097942	Zfp36l2/Ctnnb1/Ctla2a/Lfng/Rara/Nfatc3/Cmtm7/Rc3h1/Tgfbr2/Socs1/Yy1	11
BP	GO:0008380	RNA splicing	10/124	393/23355	4.82711e-05	0.0113949	0.0097942	Rbm38/Hnrnpl/Ybx1/Dhx16/Gemin7/Rp9/Celf1/Usp39/Prpf18/Zcrb1	10
BP	GO:0035051	cardiocyte differentiation	7/124	179/23355	4.89242e-05	0.0113949	0.0097942	Pdcd4/Ctnnb1/Itgb1/Mapk1/Rara/Tomm70a/Yy1	7
BP	GO:0022613	ribonucleoprotein complex biogenesis	10/124	408/23355	6.59605e-05	0.0140826	0.0121043	Eif5/Imp3/Riok3/Gemin7/Ptges3/Celf1/Usp39/Prpf18/Utp18/Exosc5	10
BP	GO:0048588	developmental cell growth	8/124	269/23355	9.71163e-05	0.0191394	0.0164508	Plaa/Ctnnb1/Pafah1b1/Itgb1/Tomm70a/Sema4d/Tgfbr2/Yy1	8
BP	GO:0051147	regulation of muscle cell differentiation	6/124	144/23355	0.000121636	0.0222593	0.0191325	Rbm38/Pdcd4/Ybx1/Tomm70a/Nfatc3/Yy1	6
BP	GO:0035265	organ growth	7/124	210/23355	0.000133059	0.0227264	0.019534	Ctnnb1/Mapk1/Rara/Tomm70a/Ptpn11/Tgfbr2/Yy1	7
BP	GO:0045787	positive regulation of cell cycle	9/124	365/23355	0.000147584	0.0236318	0.0203122	Rbm38/Tpr/Dbf4/Pafah1b1/Lfng/Rara/Ptpn11/Celf1/Sh2b1	9
BP	GO:0035264	multicellular organism growth	7/124	217/23355	0.000162894	0.0238989	0.0205417	Plac8/Rara/Ptpn11/Celf1/Pde4d/Pcnt/Tbl1xr1	7
BP	GO:0006402	mRNA catabolic process	7/124	220/23355	0.000177236	0.0238989	0.0205417	Zfp36l2/Rbm38/Ybx1/Celf1/Rc3h1/Prpf18/Exosc5	7
BP	GO:0017038	protein import	7/124	220/23355	0.000177236	0.0238989	0.0205417	Tpr/Mapk1/Tomm40/Tomm70a/Fam53a/Sec13/Timm50	7
BP	GO:0032648	regulation of interferon-beta production	4/124	55/23355	0.000209392	0.0268232	0.0230552	Tomm70a/Riok3/Ptpn11/Yy1	4
BP	GO:0048538	thymus development	4/124	56/23355	0.000224579	0.0273986	0.0235498	Ctnnb1/Mapk1/Nfatc3/Raf1	4
BP	GO:0032608	interferon-beta production	4/124	57/23355	0.000240543	0.0280123	0.0240773	Tomm70a/Riok3/Ptpn11/Yy1	4
BP	GO:0043488	regulation of mRNA stability	5/124	107/23355	0.000268428	0.028259	0.0242894	Zfp36l2/Rbm38/Ybx1/Celf1/Rc3h1	5
BP	GO:0055017	cardiac muscle tissue growth	5/124	109/23355	0.000292514	0.028259	0.0242894	Ctnnb1/Mapk1/Tomm70a/Tgfbr2/Yy1	5
BP	GO:0006446	regulation of translational initiation	4/124	60/23355	0.000293327	0.028259	0.0242894	Eif5/Tpr/Eif3b/Rara	4
BP	GO:0060324	face development	4/124	60/23355	0.000293327	0.028259	0.0242894	Mapk1/Rara/Ptpn11/Raf1	4
BP	GO:0048638	regulation of developmental growth	9/124	403/23355	0.000307114	0.028259	0.0242894	Plaa/Pafah1b1/Plac8/Mapk1/Tomm70a/Celf1/Sema4d/Tgfbr2/Yy1	9
BP	GO:0022618	ribonucleoprotein complex assembly	6/124	171/23355	0.000308842	0.028259	0.0242894	Eif5/Gemin7/Ptges3/Celf1/Usp39/Prpf18	6
BP	GO:0042692	muscle cell differentiation	9/124	410/23355	0.000348217	0.0307632	0.0264418	Rbm38/Pdcd4/Ybx1/Ctnnb1/Itgb1/Rara/Tomm70a/Nfatc3/Yy1	9
BP	GO:0071826	ribonucleoprotein complex subunit organization	6/124	178/23355	0.000382603	0.032507	0.0279406	Eif5/Gemin7/Ptges3/Celf1/Usp39/Prpf18	6
BP	GO:2000514	regulation of CD4-positive, alpha-beta T cell activation	4/124	65/23355	0.000399025	0.032507	0.0279406	Rara/Rc3h1/Tgfbr2/Socs1	4
BP	GO:0006403	RNA localization	6/124	180/23355	0.00040602	0.032507	0.0279406	Tpr/Ybx1/Prpf18/Tgfbr2/Sec13/Yy1	6
BP	GO:0060419	heart growth	5/124	119/23355	0.000438419	0.0337421	0.0290022	Ctnnb1/Mapk1/Tomm70a/Tgfbr2/Yy1	5
BP	GO:0043487	regulation of RNA stability	5/124	120/23355	0.000455558	0.0337421	0.0290022	Zfp36l2/Rbm38/Ybx1/Celf1/Rc3h1	5
BP	GO:0006401	RNA catabolic process	7/124	258/23355	0.000464837	0.0337421	0.0290022	Zfp36l2/Rbm38/Ybx1/Celf1/Rc3h1/Prpf18/Exosc5	7
BP	GO:0046637	regulation of alpha-beta T cell differentiation	4/124	68/23355	0.000474128	0.0337421	0.0290022	Rara/Rc3h1/Tgfbr2/Socs1	4
BP	GO:0048738	cardiac muscle tissue development	7/124	261/23355	0.000497958	0.0344802	0.0296366	Ctnnb1/Itgb1/Mapk1/Rara/Tomm70a/Tgfbr2/Yy1	7
BP	GO:0061037	negative regulation of cartilage development	3/124	30/23355	0.00053408	0.0356388	0.0306325	Ctnnb1/Rara/Ptpn11	3
BP	GO:0045619	regulation of lymphocyte differentiation	6/124	191/23355	0.000555558	0.0356388	0.0306325	Zfp36l2/Ctla2a/Rara/Rc3h1/Tgfbr2/Socs1	6
BP	GO:0008286	insulin receptor signaling pathway	5/124	126/23355	0.00056923	0.0356388	0.0306325	Ybx1/Zfp106/Ptpn11/Sik2/Socs1	5
BP	GO:0006644	phospholipid metabolic process	8/124	353/23355	0.00060556	0.0356388	0.0306325	Sptlc2/Sla2/Ttc7/Mppe1/Nus1/Far1/Socs1/Cds2	8
BP	GO:0007159	leukocyte cell-cell adhesion	8/124	353/23355	0.00060556	0.0356388	0.0306325	Peli1/Itgb1/Rara/St3gal4/Sema4d/Rc3h1/Tgfbr2/Socs1	8
BP	GO:0043627	response to estrogen	4/124	73/23355	0.000620876	0.0356388	0.0306325	Ctnnb1/Mapk1/Rara/Ash2l	4
BP	GO:0048640	negative regulation of developmental growth	5/124	129/23355	0.000633465	0.0356388	0.0306325	Plac8/Tomm70a/Sema4d/Tgfbr2/Yy1	5
BP	GO:0055022	negative regulation of cardiac muscle tissue growth	3/124	32/23355	0.000647443	0.0356388	0.0306325	Tomm70a/Tgfbr2/Yy1	3
BP	GO:0061117	negative regulation of heart growth	3/124	32/23355	0.000647443	0.0356388	0.0306325	Tomm70a/Tgfbr2/Yy1	3
BP	GO:0061013	regulation of mRNA catabolic process	5/124	131/23355	0.000679208	0.0356388	0.0306325	Zfp36l2/Rbm38/Ybx1/Celf1/Rc3h1	5
BP	GO:0000375	RNA splicing, via transesterification reactions	7/124	277/23355	0.000707802	0.0356388	0.0306325	Hnrnpl/Dhx16/Gemin7/Celf1/Usp39/Prpf18/Zcrb1	7
BP	GO:0000377	RNA splicing, via transesterification reactions with bulged adenosine as nucleophile	7/124	277/23355	0.000707802	0.0356388	0.0306325	Hnrnpl/Dhx16/Gemin7/Celf1/Usp39/Prpf18/Zcrb1	7
BP	GO:0000398	mRNA splicing, via spliceosome	7/124	277/23355	0.000707802	0.0356388	0.0306325	Hnrnpl/Dhx16/Gemin7/Celf1/Usp39/Prpf18/Zcrb1	7
BP	GO:0051973	positive regulation of telomerase activity	3/124	33/23355	0.000709438	0.0356388	0.0306325	Ctnnb1/Mapk1/Ptges3	3
BP	GO:0061157	mRNA destabilization	3/124	34/23355	0.00077509	0.0381881	0.0328237	Zfp36l2/Celf1/Rc3h1	3
BP	GO:0046486	glycerolipid metabolic process	8/124	371/23355	0.000836312	0.0394098	0.0338738	Sla2/Ttc7/Mppe1/Ptpn11/Far1/Socs1/Tbl1xr1/Cds2	8
BP	GO:0046626	regulation of insulin receptor signaling pathway	4/124	79/23355	0.000836361	0.0394098	0.0338738	Ybx1/Ptpn11/Sik2/Socs1	4
BP	GO:0034655	nucleobase-containing compound catabolic process	8/124	373/23355	0.000865802	0.0394098	0.0338738	Zfp36l2/Rbm38/Ybx1/Celf1/Rc3h1/Prpf18/Pde4d/Exosc5	8
BP	GO:0006397	mRNA processing	9/124	466/23355	0.000870061	0.0394098	0.0338738	Rbm38/Hnrnpl/Ybx1/Dhx16/Gemin7/Celf1/Usp39/Prpf18/Zcrb1	9
BP	GO:0055021	regulation of cardiac muscle tissue growth	4/124	80/23355	0.0008768	0.0394098	0.0338738	Mapk1/Tomm70a/Tgfbr2/Yy1	4
BP	GO:0032728	positive regulation of interferon-beta production	3/124	36/23355	0.000917702	0.03985	0.0342521	Tomm70a/Riok3/Ptpn11	3
BP	GO:2000516	positive regulation of CD4-positive, alpha-beta T cell activation	3/124	36/23355	0.000917702	0.03985	0.0342521	Rara/Tgfbr2/Socs1	3
BP	GO:0016311	dephosphorylation	8/124	381/23355	0.000992238	0.0417826	0.0359132	Ppp2r2a/Dusp2/Ppm1g/Ptpn11/Sema4d/Ppp1r16b/Sytl2/Timm50	8
BP	GO:0050779	RNA destabilization	3/124	37/23355	0.000994824	0.0417826	0.0359132	Zfp36l2/Celf1/Rc3h1	3
BP	GO:0017148	negative regulation of translation	5/124	146/23355	0.00110538	0.0456774	0.0392609	Zfp36l2/Tpr/Rara/Celf1/Rc3h1	5
BP	GO:0032479	regulation of type I interferon production	4/124	86/23355	0.00114884	0.0457651	0.0393363	Tomm70a/Riok3/Ptpn11/Yy1	4
BP	GO:0002218	activation of innate immune response	3/124	39/23355	0.0011611	0.0457651	0.0393363	Tomm70a/Klrd1/Aim2	3
BP	GO:0051154	negative regulation of striated muscle cell differentiation	3/124	39/23355	0.0011611	0.0457651	0.0393363	Ybx1/Tomm70a/Yy1	3
BP	GO:0035886	vascular associated smooth muscle cell differentiation	3/124	40/23355	0.0012504	0.0478489	0.0411274	Pdcd4/Ctnnb1/Nfatc3	3
BP	GO:0060420	regulation of heart growth	4/124	88/23355	0.00125132	0.0478489	0.0411274	Mapk1/Tomm70a/Tgfbr2/Yy1	4
BP	GO:1902105	regulation of leukocyte differentiation	7/124	307/23355	0.00128593	0.0484493	0.0416435	Zfp36l2/Ctnnb1/Ctla2a/Rara/Rc3h1/Tgfbr2/Socs1	7
BP	GO:0044270	cellular nitrogen compound catabolic process	8/124	399/23355	0.00133112	0.048799	0.041944	Zfp36l2/Rbm38/Ybx1/Celf1/Rc3h1/Prpf18/Pde4d/Exosc5	8
BP	GO:0071364	cellular response to epidermal growth factor stimulus	3/124	41/23355	0.00134392	0.048799	0.041944	Zfp36l2/Ptpn11/Cbl	3
BP	GO:0046700	heterocycle catabolic process	8/124	400/23355	0.00135235	0.048799	0.041944	Zfp36l2/Rbm38/Ybx1/Celf1/Rc3h1/Prpf18/Pde4d/Exosc5	8
MF	GO:0035014	phosphatidylinositol 3-kinase regulator activity	3/117	20/22682	0.000143028	0.0233868	0.0205524	Rara/Sla2/Socs1	3
MF	GO:0003730	mRNA 3'-UTR binding	5/117	102/22682	0.000187358	0.0233868	0.0205524	Zfp36l2/Rbm38/Hnrnpl/Celf1/Rc3h1	5
MF	GO:0051219	phosphoprotein binding	5/117	105/22682	0.000214558	0.0233868	0.0205524	Fkbp4/Pafah1b1/Mapk1/Ptpn11/Cbl	5
MF	GO:0003729	mRNA binding	8/117	344/22682	0.0004196	0.0343023	0.030145	Zfp36l2/Rbm38/Hnrnpl/Tpr/Ybx1/Rara/Celf1/Rc3h1	8

## Sheet: G2.GO
ONTOLOGY	ID	Description	GeneRatio	BgRatio	pvalue	p.adjust	qvalue	geneID	Count
BP	GO:0008380	RNA splicing	10/102	393/23355	8.73917e-06	0.0100596	0.00857705	Sfpq/Ahnak/Wbp11/Lsm8/Akt2/Mfap1b/Snrpe/Ddx17/Bcas2/Hnrnph1	10
BP	GO:0008637	apoptotic mitochondrial changes	6/102	113/23355	1.03601e-05	0.0100596	0.00857705	Gsk3b/Slc25a4/Mcl1/Bcl2l11/Sfn/Pnp	6
BP	GO:0006983	ER overload response	3/102	13/23355	2.2407e-05	0.0145048	0.0123671	Gsk3b/Selenos/Bcl2l11	3
BP	GO:0006397	mRNA processing	10/102	466/23355	3.76088e-05	0.0182261	0.0155399	Sfpq/Polr2d/Wbp11/Lsm8/Mfap1b/Snrpe/Ddx17/Alkbh5/Bcas2/Hnrnph1	10
BP	GO:0097193	intrinsic apoptotic signaling pathway	8/102	298/23355	4.96786e-05	0.0182261	0.0155399	Sfpq/Gsk3b/Selenos/Mcl1/Zfp622/Bcl2l11/Sfn/Pnp	8
BP	GO:0007005	mitochondrion organization	10/102	489/23355	5.63112e-05	0.0182261	0.0155399	Hsp90aa1/Chchd2/Sqstm1/Gsk3b/Slc25a4/Dnajc15/Mcl1/Bcl2l11/Sfn/Pnp	10
BP	GO:0045582	positive regulation of T cell differentiation	5/102	99/23355	7.43664e-05	0.0206314	0.0175907	Hsp90aa1/Runx3/Zbtb1/Prkcz/Pnp	5
BP	GO:1902107	positive regulation of leukocyte differentiation	6/102	178/23355	0.000132417	0.0285726	0.0243616	Hsp90aa1/Runx3/Zbtb1/Gsk3b/Prkcz/Pnp	6
BP	GO:1903708	positive regulation of hemopoiesis	6/102	178/23355	0.000132417	0.0285726	0.0243616	Hsp90aa1/Runx3/Zbtb1/Gsk3b/Prkcz/Pnp	6
BP	GO:0045621	positive regulation of lymphocyte differentiation	5/102	115/23355	0.000151021	0.0293284	0.025006	Hsp90aa1/Runx3/Zbtb1/Prkcz/Pnp	5
BP	GO:0000375	RNA splicing, via transesterification reactions	7/102	277/23355	0.000216453	0.0323347	0.0275693	Sfpq/Wbp11/Lsm8/Mfap1b/Snrpe/Ddx17/Bcas2	7
BP	GO:0000377	RNA splicing, via transesterification reactions with bulged adenosine as nucleophile	7/102	277/23355	0.000216453	0.0323347	0.0275693	Sfpq/Wbp11/Lsm8/Mfap1b/Snrpe/Ddx17/Bcas2	7
BP	GO:0000398	mRNA splicing, via spliceosome	7/102	277/23355	0.000216453	0.0323347	0.0275693	Sfpq/Wbp11/Lsm8/Mfap1b/Snrpe/Ddx17/Bcas2	7
BP	GO:0002711	positive regulation of T cell mediated immunity	4/102	73/23355	0.000296168	0.0398415	0.0339697	Zbtb1/H2-K1/Prkcz/Pnp	4
BP	GO:0002456	T cell mediated immunity	5/102	134/23355	0.000307735	0.0398415	0.0339697	Zbtb1/H2-K1/Prkcz/Crlf2/Pnp	5
BP	GO:0051168	nuclear export	5/102	142/23355	0.000401812	0.0453589	0.0386739	Polr2d/Gsk3b/Nup153/Sfn/Alkbh5	5
BP	GO:0038034	signal transduction in absence of ligand	4/102	80/23355	0.000420422	0.0453589	0.0386739	Gsk3b/Mcl1/Bcl2l11/Mknk2	4
BP	GO:0097192	extrinsic apoptotic signaling pathway in absence of ligand	4/102	80/23355	0.000420422	0.0453589	0.0386739	Gsk3b/Mcl1/Bcl2l11/Mknk2	4
BP	GO:0031333	negative regulation of protein-containing complex assembly	5/102	147/23355	0.00047073	0.0481136	0.0410226	Pmepa1/Gsk3b/Dnajc15/Prkcz/Mphosph8	5
CC	GO:0005681	spliceosomal complex	8/100	202/23177	2.71611e-06	0.000660014	0.00054894	Wbp11/Lsm8/Mfap1b/Rheb/Snrpe/Hnrnpr/Bcas2/Hnrnph1	8
CC	GO:0140534	endoplasmic reticulum protein-containing complex	6/100	137/23177	2.88846e-05	0.00350948	0.00291887	H2-K1/Selenos/Ostc/Abcb9/Rnf125/Tusc3	6
CC	GO:0016607	nuclear speck	8/100	331/23177	9.46483e-05	0.00766651	0.0063763	Brd2/Polr2d/Wbp11/Hspa1a/Ddx17/Alkbh5/Bcas2/Ylpm1	8
CC	GO:0031227	intrinsic component of endoplasmic reticulum membrane	5/100	162/23177	0.000691804	0.0408818	0.0340018	Gramd1a/Sec62/H2-K1/Selenos/Abcb9	5
CC	GO:0045121	membrane raft	7/100	381/23177	0.00132662	0.0408818	0.0340018	Usp48/Ahnak/Kcnn4/Gsk3b/Hspa1a/Slc25a4/Prkcz	7
CC	GO:0098857	membrane microdomain	7/100	382/23177	0.00134669	0.0408818	0.0340018	Usp48/Ahnak/Kcnn4/Gsk3b/Hspa1a/Slc25a4/Prkcz	7
CC	GO:0008250	oligosaccharyltransferase complex	2/100	13/23177	0.0013937	0.0408818	0.0340018	Ostc/Tusc3	2
CC	GO:0071011	precatalytic spliceosome	3/100	51/23177	0.00139656	0.0408818	0.0340018	Lsm8/Mfap1b/Snrpe	3
CC	GO:0034399	nuclear periphery	4/100	114/23177	0.00151414	0.0408818	0.0340018	Sfpq/Prkcz/Nup153/Pcna	4
CC	GO:0042824	MHC class I peptide loading complex	2/100	15/23177	0.00186561	0.0453343	0.037705	H2-K1/Abcb9	2
MF	GO:0016887	ATPase activity	10/99	456/22682	3.08631e-05	0.00919721	0.007797	Hsp90aa1/Abcb1b/Hspa1a/Recql/Kif21b/Abcf2/Abcb9/Myh9/Ddx17/Eif4a1	10
MF	GO:0001671	ATPase activator activity	3/99	25/22682	0.000173002	0.0220328	0.0186785	Dnajc15/Ahsa2/Ahsa1	3
MF	GO:0042826	histone deacetylase binding	5/99	125/22682	0.000221807	0.0220328	0.0186785	Hsp90aa1/Sfpq/Runx3/Hspa1a/Runx2	5
MF	GO:0050699	WW domain binding	3/99	32/22682	0.000364906	0.0271855	0.0230467	Pmepa1/Litaf/Wbp11	3
MF	GO:0004674	protein serine/threonine kinase activity	8/99	440/22682	0.000690834	0.0353134	0.0299372	Brd2/Gsk3b/Akt2/Prkcz/Map2k3/Mapkapk3/Map3k2/Mknk2	8
MF	GO:0060590	ATPase regulator activity	3/99	42/22682	0.000818304	0.0353134	0.0299372	Dnajc15/Ahsa2/Ahsa1	3
MF	GO:0010857	calcium-dependent protein kinase activity	2/99	10/22682	0.000829509	0.0353134	0.0299372	Mapkapk3/Mknk2	2
MF	GO:0046977	TAP binding	2/99	12/22682	0.0012097	0.0450615	0.0382012	H2-K1/Abcb9	2

## Sheet: G3.GO
ONTOLOGY	ID	Description	GeneRatio	BgRatio	pvalue	p.adjust	qvalue	geneID	Count
BP	GO:0006457	protein folding	7/71	158/23355	5.2499e-07	0.000967557	0.000694645	Hsph1/Dnaja1/Hspa8/Hspd1/Dnajb1/Dnajb6/Calr	7
BP	GO:0072594	establishment of protein localization to organelle	9/71	433/23355	6.41844e-06	0.00449941	0.00323029	Hsph1/Dnaja1/Hspa8/Vps37b/Hspd1/Zc3h12a/Ptpn22/Ppp3ca/Vps13d	9
BP	GO:0062197	cellular response to chemical stress	8/71	331/23355	7.32405e-06	0.00449941	0.00323029	Hsph1/Dnaja1/Hif1a/Zc3h12a/Kdm6b/Stat6/Gch1/Traf2	8
BP	GO:0032872	regulation of stress-activated MAPK cascade	6/71	180/23355	1.82289e-05	0.00524035	0.00376224	Hsph1/Dnaja1/Zc3h12a/Ptpn22/Traf2/Lmnb1	6
BP	GO:0034599	cellular response to oxidative stress	7/71	274/23355	1.9855e-05	0.00524035	0.00376224	Hsph1/Hif1a/Zc3h12a/Kdm6b/Stat6/Gch1/Traf2	7
BP	GO:0070302	regulation of stress-activated protein kinase signaling cascade	6/71	183/23355	2.00139e-05	0.00524035	0.00376224	Hsph1/Dnaja1/Zc3h12a/Ptpn22/Traf2/Lmnb1	6
BP	GO:0061077	chaperone-mediated protein folding	4/71	56/23355	2.55564e-05	0.00524035	0.00376224	Hsph1/Hspa8/Dnajb1/Dnajb6	4
BP	GO:0006986	response to unfolded protein	5/71	119/23355	3.1414e-05	0.00524035	0.00376224	Hsph1/Hspa8/Hspd1/Dnajb9/Calr	5
BP	GO:0002706	regulation of lymphocyte mediated immunity	6/71	199/23355	3.20707e-05	0.00524035	0.00376224	Hspa8/Klrk1/Hspd1/Il7r/Stat6/Traf2	6
BP	GO:0000302	response to reactive oxygen species	6/71	200/23355	3.29839e-05	0.00524035	0.00376224	Hsph1/Hif1a/Kdm6b/Stat6/Gch1/Traf2	6
BP	GO:0002822	regulation of adaptive immune response based on somatic recombination of immune receptors built from immunoglobulin superfamily domains	6/71	200/23355	3.29839e-05	0.00524035	0.00376224	Hspa8/Hspd1/Il7r/Zc3h12a/Stat6/Traf2	6
BP	GO:0006979	response to oxidative stress	8/71	410/23355	3.41206e-05	0.00524035	0.00376224	Hsph1/Hif1a/Zc3h12a/Kdm6b/Stat6/Gch1/Traf2/Ide	8
BP	GO:0002819	regulation of adaptive immune response	6/71	216/23355	5.06702e-05	0.00704092	0.00505494	Hspa8/Hspd1/Il7r/Zc3h12a/Stat6/Traf2	6
BP	GO:0002697	regulation of immune effector process	8/71	437/23355	5.3485e-05	0.00704092	0.00505494	Hspa8/Klrk1/Hspd1/Il7r/Zc3h12a/Ptpn22/Stat6/Traf2	8
BP	GO:0045785	positive regulation of cell adhesion	8/71	442/23355	5.7923e-05	0.00711681	0.00510942	Hsph1/Ninj1/Hspd1/Il7r/Ptpn22/Ppp3ca/Ikzf1/Calr	8
BP	GO:0035966	response to topologically incorrect protein	5/71	143/23355	7.54853e-05	0.00834271	0.00598954	Hsph1/Hspa8/Hspd1/Dnajb9/Calr	5
BP	GO:0002708	positive regulation of lymphocyte mediated immunity	5/71	145/23355	8.06142e-05	0.00834271	0.00598954	Hspa8/Klrk1/Hspd1/Stat6/Traf2	5
BP	GO:0051403	stress-activated MAPK cascade	6/71	236/23355	8.26839e-05	0.00834271	0.00598954	Hsph1/Dnaja1/Zc3h12a/Ptpn22/Traf2/Lmnb1	6
BP	GO:0034614	cellular response to reactive oxygen species	5/71	147/23355	8.60073e-05	0.00834271	0.00598954	Hsph1/Kdm6b/Stat6/Gch1/Traf2	5
BP	GO:0031098	stress-activated protein kinase signaling cascade	6/71	252/23355	0.000118466	0.0109167	0.00783747	Hsph1/Dnaja1/Zc3h12a/Ptpn22/Traf2/Lmnb1	6
BP	GO:0051085	chaperone cofactor-dependent protein refolding	3/71	32/23355	0.000125346	0.0110006	0.00789774	Hsph1/Hspa8/Dnajb1	3
BP	GO:0002705	positive regulation of leukocyte mediated immunity	5/71	166/23355	0.000152257	0.0122073	0.00876405	Hspa8/Klrk1/Hspd1/Stat6/Traf2	5
BP	GO:0002703	regulation of leukocyte mediated immunity	6/71	264/23355	0.000152619	0.0122073	0.00876405	Hspa8/Klrk1/Hspd1/Il7r/Stat6/Traf2	6
BP	GO:0006623	protein targeting to vacuole	3/71	35/23355	0.000164324	0.0122073	0.00876405	Hspa8/Vps37b/Vps13d	3
BP	GO:0002699	positive regulation of immune effector process	6/71	268/23355	0.00016559	0.0122073	0.00876405	Hspa8/Klrk1/Hspd1/Ptpn22/Stat6/Traf2	6
BP	GO:0046631	alpha-beta T cell activation	5/71	171/23355	0.000174866	0.0123953	0.00889904	Hsph1/Zc3h12a/Ptpn22/Stat6/Ikzf1	5
BP	GO:0006458	'de novo' protein folding	3/71	37/23355	0.000194231	0.0127846	0.00917852	Hsph1/Hspa8/Dnajb1	3
BP	GO:0051084	'de novo' posttranslational protein folding	3/71	37/23355	0.000194231	0.0127846	0.00917852	Hsph1/Hspa8/Dnajb1	3
BP	GO:0002709	regulation of T cell mediated immunity	4/71	99/23355	0.000237391	0.0150866	0.0108312	Hspa8/Hspd1/Il7r/Traf2	4
BP	GO:0030217	T cell differentiation	6/71	290/23355	0.000253372	0.0155655	0.011175	Chd7/Il7r/Zc3h12a/Ptpn22/Stat6/Ikzf1	6
BP	GO:1900744	regulation of p38MAPK cascade	3/71	41/23355	0.000264163	0.0157049	0.0112752	Hsph1/Zc3h12a/Ptpn22	3
BP	GO:0046634	regulation of alpha-beta T cell activation	4/71	105/23355	0.000297351	0.015938	0.0114425	Hsph1/Zc3h12a/Ptpn22/Ikzf1	4
BP	GO:0030098	lymphocyte differentiation	7/71	423/23355	0.000298329	0.015938	0.0114425	Dnajb9/Chd7/Il7r/Zc3h12a/Ptpn22/Stat6/Ikzf1	7
BP	GO:0034504	protein localization to nucleus	6/71	301/23355	0.000309203	0.015938	0.0114425	Hspa8/Zc3h12a/Dnajb6/Ptpn22/Ppp3ca/Calr	6
BP	GO:0006914	autophagy	7/71	426/23355	0.000311323	0.015938	0.0114425	Hspa8/Hif1a/Map1lc3b/Zc3h12a/Ptpn22/Vps13d/Pip4k2c	7
BP	GO:0061919	process utilizing autophagic mechanism	7/71	426/23355	0.000311323	0.015938	0.0114425	Hspa8/Hif1a/Map1lc3b/Zc3h12a/Ptpn22/Vps13d/Pip4k2c	7
BP	GO:0022407	regulation of cell-cell adhesion	7/71	432/23355	0.000338677	0.0165528	0.0118839	Hsph1/Hspd1/Il7r/Zc3h12a/Gtpbp4/Ptpn22/Ikzf1	7
BP	GO:0050870	positive regulation of T cell activation	5/71	201/23355	0.000368999	0.0165528	0.0118839	Hsph1/Hspd1/Il7r/Ptpn22/Ikzf1	5
BP	GO:0032873	negative regulation of stress-activated MAPK cascade	3/71	46/23355	0.000372101	0.0165528	0.0118839	Hsph1/Dnaja1/Ptpn22	3
BP	GO:0070303	negative regulation of stress-activated protein kinase signaling cascade	3/71	46/23355	0.000372101	0.0165528	0.0118839	Hsph1/Dnaja1/Ptpn22	3
BP	GO:1903037	regulation of leukocyte cell-cell adhesion	6/71	314/23355	0.000387178	0.0165528	0.0118839	Hsph1/Hspd1/Il7r/Zc3h12a/Ptpn22/Ikzf1	6
BP	GO:0038061	NIK/NF-kappaB signaling	4/71	113/23355	0.000393269	0.0165528	0.0118839	Zc3h12a/Ptpn22/Traf2/Calr	4
BP	GO:0072666	establishment of protein localization to vacuole	3/71	47/23355	0.000396608	0.0165528	0.0118839	Hspa8/Vps37b/Vps13d	3
BP	GO:1903715	regulation of aerobic respiration	2/71	10/23355	0.000403629	0.0165528	0.0118839	Hif1a/Ide	2
BP	GO:0032649	regulation of interferon-gamma production	4/71	115/23355	0.000420334	0.0165528	0.0118839	Klrk1/Hspd1/Zc3h12a/Ptpn22	4
BP	GO:2000377	regulation of reactive oxygen species metabolic process	5/71	207/23355	0.000422115	0.0165528	0.0118839	Hif1a/Klrk1/Hspd1/Zc3h12a/Gch1	5
BP	GO:0038066	p38MAPK cascade	3/71	48/23355	0.000422129	0.0165528	0.0118839	Hsph1/Zc3h12a/Ptpn22	3
BP	GO:0050863	regulation of T cell activation	6/71	323/23355	0.00044962	0.0172635	0.0123941	Hsph1/Hspd1/Il7r/Zc3h12a/Ptpn22/Ikzf1	6
BP	GO:0000086	G2/M transition of mitotic cell cycle	4/71	122/23355	0.000525573	0.019768	0.0141922	Calm2/Syf2/Arpp19/Lmnb1	4
BP	GO:1903131	mononuclear cell differentiation	7/71	468/23355	0.000546136	0.0201228	0.0144469	Dnajb9/Chd7/Il7r/Zc3h12a/Ptpn22/Stat6/Ikzf1	7
BP	GO:0017038	protein import	5/71	220/23355	0.000556844	0.0201228	0.0144469	Hspa8/Hspd1/Zc3h12a/Ptpn22/Ppp3ca	5
BP	GO:0097709	connective tissue replacement	2/71	12/23355	0.000589664	0.020588	0.0147809	Hif1a/Ppp3ca	2
BP	GO:1903039	positive regulation of leukocyte cell-cell adhesion	5/71	223/23355	0.000592058	0.020588	0.0147809	Hsph1/Hspd1/Il7r/Ptpn22/Ikzf1	5
BP	GO:0002696	positive regulation of leukocyte activation	7/71	479/23355	0.000626524	0.021383	0.0153517	Hsph1/Klrk1/Hspd1/Il7r/Ptpn22/Stat6/Ikzf1	7
BP	GO:0032609	interferon-gamma production	4/71	129/23355	0.000648339	0.0217252	0.0155974	Klrk1/Hspd1/Zc3h12a/Ptpn22	4
BP	GO:0046328	regulation of JNK cascade	4/71	131/23355	0.000686851	0.0220009	0.0157953	Dnaja1/Ptpn22/Traf2/Lmnb1	4
BP	GO:1902170	cellular response to reactive nitrogen species	2/71	13/23355	0.000695506	0.0220009	0.0157953	Stat6/Traf2	2
BP	GO:0070534	protein K63-linked ubiquitination	3/71	57/23355	0.000700287	0.0220009	0.0157953	Ube2b/Ptpn22/Traf2	3
BP	GO:0010508	positive regulation of autophagy	4/71	132/23355	0.000706702	0.0220009	0.0157953	Hif1a/Zc3h12a/Vps13d/Pip4k2c	4
BP	GO:0007159	leukocyte cell-cell adhesion	6/71	353/23355	0.000716254	0.0220009	0.0157953	Hsph1/Hspd1/Il7r/Zc3h12a/Ptpn22/Ikzf1	6
BP	GO:0002456	T cell mediated immunity	4/71	134/23355	0.000747619	0.0223251	0.016028	Hspa8/Hspd1/Il7r/Traf2	4
BP	GO:0050867	positive regulation of cell activation	7/71	494/23355	0.000751034	0.0223251	0.016028	Hsph1/Klrk1/Hspd1/Il7r/Ptpn22/Stat6/Ikzf1	7
BP	GO:0002440	production of molecular mediator of immune response	6/71	361/23355	0.000804687	0.0229618	0.0164851	Hspd1/Dnajb9/Il7r/Ptpn22/Stat6/Traf2	6
BP	GO:0043508	negative regulation of JUN kinase activity	2/71	14/23355	0.000809829	0.0229618	0.0164851	Dnaja1/Ptpn22	2
BP	GO:0090110	COPII-coated vesicle cargo loading	2/71	14/23355	0.000809829	0.0229618	0.0164851	Sec31a/Sar1a	2
BP	GO:1903320	regulation of protein modification by small protein conjugation or removal	5/71	240/23355	0.000824183	0.0230147	0.0165231	Dnaja1/Hif1a/Zc3h12a/Gtpbp4/Ptpn22	5
BP	GO:0002824	positive regulation of adaptive immune response based on somatic recombination of immune receptors built from immunoglobulin superfamily domains	4/71	141/23355	0.000904052	0.0245025	0.0175912	Hspa8/Hspd1/Stat6/Traf2	4
BP	GO:0044839	cell cycle G2/M phase transition	4/71	141/23355	0.000904052	0.0245025	0.0175912	Calm2/Syf2/Arpp19/Lmnb1	4
BP	GO:1903799	negative regulation of production of miRNAs involved in gene silencing by miRNA	2/71	15/23355	0.000932582	0.024699	0.0177323	Zc3h12a/Ppp3ca	2
BP	GO:0016239	positive regulation of macroautophagy	3/71	63/23355	0.000938106	0.024699	0.0177323	Hif1a/Vps13d/Pip4k2c	3
BP	GO:0072665	protein localization to vacuole	3/71	64/23355	0.000982108	0.0254933	0.0183026	Hspa8/Vps37b/Vps13d	3
BP	GO:0044827	modulation by host of viral genome replication	2/71	16/23355	0.00106371	0.0268551	0.0192803	Hspa8/Zc3h12a	2
BP	GO:0090083	regulation of inclusion body assembly	2/71	16/23355	0.00106371	0.0268551	0.0192803	Dnajb1/Dnajb6	2
BP	GO:0002821	positive regulation of adaptive immune response	4/71	148/23355	0.00108225	0.026954	0.0193513	Hspa8/Hspd1/Stat6/Traf2	4
BP	GO:0000422	autophagy of mitochondrion	3/71	68/23355	0.00117113	0.0277182	0.0198999	Hif1a/Map1lc3b/Vps13d	3
BP	GO:0046635	positive regulation of alpha-beta T cell activation	3/71	68/23355	0.00117113	0.0277182	0.0198999	Hsph1/Ptpn22/Ikzf1	3
BP	GO:0061726	mitochondrion disassembly	3/71	68/23355	0.00117113	0.0277182	0.0198999	Hif1a/Map1lc3b/Vps13d	3
BP	GO:0010506	regulation of autophagy	5/71	260/23355	0.00117745	0.0277182	0.0198999	Hif1a/Zc3h12a/Ptpn22/Vps13d/Pip4k2c	5
BP	GO:0032968	positive regulation of transcription elongation from RNA polymerase II promoter	2/71	17/23355	0.00120318	0.0277182	0.0198999	Cdk12/Ikzf1	2
BP	GO:0035459	vesicle cargo loading	2/71	17/23355	0.00120318	0.0277182	0.0198999	Sec31a/Sar1a	2
BP	GO:2000378	negative regulation of reactive oxygen species metabolic process	3/71	70/23355	0.00127364	0.0287913	0.0206703	Hif1a/Hspd1/Zc3h12a	3
BP	GO:0002377	immunoglobulin production	5/71	265/23355	0.001281	0.0287913	0.0206703	Hspd1/Dnajb9/Il7r/Stat6/Traf2	5
BP	GO:0022409	positive regulation of cell-cell adhesion	5/71	267/23355	0.00132426	0.029291	0.0210291	Hsph1/Hspd1/Il7r/Ptpn22/Ikzf1	5
BP	GO:0042026	protein refolding	2/71	18/23355	0.00135091	0.029291	0.0210291	Hspa8/Hspd1	2
BP	GO:1902176	negative regulation of oxidative stress-induced intrinsic apoptotic signaling pathway	2/71	18/23355	0.00135091	0.029291	0.0210291	Hsph1/Hif1a	2
BP	GO:0002711	positive regulation of T cell mediated immunity	3/71	73/23355	0.00143773	0.030811	0.0221204	Hspa8/Hspd1/Traf2	3
BP	GO:0002836	positive regulation of response to tumor cell	2/71	19/23355	0.00150688	0.0308675	0.0221609	Klrk1/Hspd1	2
BP	GO:0002839	positive regulation of immune response to tumor cell	2/71	19/23355	0.00150688	0.0308675	0.0221609	Klrk1/Hspd1	2
BP	GO:0060965	negative regulation of gene silencing by miRNA	2/71	19/23355	0.00150688	0.0308675	0.0221609	Zc3h12a/Ppp3ca	2
BP	GO:0022613	ribonucleoprotein complex biogenesis	6/71	408/23355	0.00150736	0.0308675	0.0221609	Eif2s2/Utp23/Chd7/Gtpbp4/Ppan/Snrpg	6
BP	GO:0051865	protein autoubiquitination	3/71	76/23355	0.00161453	0.0326987	0.0234756	Ube2b/Klhl24/Traf2	3
BP	GO:0045722	positive regulation of gluconeogenesis	2/71	20/23355	0.00167103	0.0333578	0.0239488	Hif1a/Arpp19	2
BP	GO:0051251	positive regulation of lymphocyte activation	6/71	417/23355	0.00168327	0.0333578	0.0239488	Hsph1/Hspd1/Il7r/Ptpn22/Stat6/Ikzf1	6
BP	GO:0006606	protein import into nucleus	4/71	168/23355	0.00172539	0.0334725	0.0240311	Hspa8/Zc3h12a/Ptpn22/Ppp3ca	4
BP	GO:0032680	regulation of tumor necrosis factor production	4/71	168/23355	0.00172539	0.0334725	0.0240311	Hspd1/Zc3h12a/Ifngr1/Ptpn22	4
BP	GO:1903555	regulation of tumor necrosis factor superfamily cytokine production	4/71	170/23355	0.00180159	0.0342302	0.0245751	Hspd1/Zc3h12a/Ifngr1/Ptpn22	4
BP	GO:2001242	regulation of intrinsic apoptotic signaling pathway	4/71	170/23355	0.00180159	0.0342302	0.0245751	Hsph1/Dnaja1/Hif1a/Serinc3	4
BP	GO:0060149	negative regulation of posttranscriptional gene silencing	2/71	21/23355	0.0018433	0.0342694	0.0246033	Zc3h12a/Ppp3ca	2
BP	GO:0060967	negative regulation of gene silencing by RNA	2/71	21/23355	0.0018433	0.0342694	0.0246033	Zc3h12a/Ppp3ca	2
BP	GO:0032729	positive regulation of interferon-gamma production	3/71	80/23355	0.00187062	0.0342694	0.0246033	Klrk1/Hspd1/Ptpn22	3
BP	GO:0051170	import into nucleus	4/71	172/23355	0.00188009	0.0342694	0.0246033	Hspa8/Zc3h12a/Ptpn22/Ppp3ca	4
BP	GO:0071900	regulation of protein serine/threonine kinase activity	6/71	427/23355	0.00189662	0.0342694	0.0246033	Dnaja1/Gtpbp4/Ptpn22/Cdk12/Cnppd1/Traf2	6
BP	GO:0031647	regulation of protein stability	5/71	292/23355	0.00196061	0.0347502	0.0249485	Hspa8/Ube2b/Hspd1/Gtpbp4/Calr	5
BP	GO:0032640	tumor necrosis factor production	4/71	174/23355	0.00196095	0.0347502	0.0249485	Hspd1/Zc3h12a/Ifngr1/Ptpn22	4
BP	GO:1903146	regulation of autophagy of mitochondrion	2/71	22/23355	0.00202365	0.0355199	0.0255011	Hif1a/Vps13d	2
BP	GO:0007254	JNK cascade	4/71	176/23355	0.00204417	0.0355416	0.0255167	Dnaja1/Ptpn22/Traf2/Lmnb1	4
BP	GO:0002449	lymphocyte mediated immunity	6/71	435/23355	0.00208161	0.035609	0.025565	Hspa8/Klrk1/Hspd1/Il7r/Stat6/Traf2	6
BP	GO:0071706	tumor necrosis factor superfamily cytokine production	4/71	177/23355	0.00208669	0.035609	0.025565	Hspd1/Zc3h12a/Ifngr1/Ptpn22	4
BP	GO:0009615	response to virus	5/71	300/23355	0.00220486	0.0370617	0.0266079	Hif1a/Zc3h12a/Ifngr1/Ptpn22/Serinc3	5
BP	GO:0032727	positive regulation of interferon-alpha production	2/71	23/23355	0.00221204	0.0370617	0.0266079	Hspd1/Ptpn22	2
BP	GO:0072593	reactive oxygen species metabolic process	5/71	301/23355	0.00223688	0.0371402	0.0266643	Hif1a/Klrk1/Hspd1/Zc3h12a/Gch1	5
BP	GO:0050821	protein stabilization	4/71	181/23355	0.00226289	0.0372366	0.0267336	Ube2b/Hspd1/Gtpbp4/Calr	4
BP	GO:0034660	ncRNA metabolic process	6/71	445/23355	0.00233171	0.0380297	0.0273029	Lars2/Utp23/Chd7/Zc3h12a/Gtpbp4/Nars	6
BP	GO:0002834	regulation of response to tumor cell	2/71	24/23355	0.0024084	0.0380301	0.0273032	Klrk1/Hspd1	2
BP	GO:0002837	regulation of immune response to tumor cell	2/71	24/23355	0.0024084	0.0380301	0.0273032	Klrk1/Hspd1	2
BP	GO:0070841	inclusion body assembly	2/71	24/23355	0.0024084	0.0380301	0.0273032	Dnajb1/Dnajb6	2
BP	GO:0006913	nucleocytoplasmic transport	5/71	307/23355	0.00243618	0.0380301	0.0273032	Hspa8/Zc3h12a/Ptpn22/Ppp3ca/Calr	5
BP	GO:0051169	nuclear transport	5/71	307/23355	0.00243618	0.0380301	0.0273032	Hspa8/Zc3h12a/Ptpn22/Ppp3ca/Calr	5
BP	GO:1900407	regulation of cellular response to oxidative stress	3/71	88/23355	0.00245555	0.0380301	0.0273032	Hsph1/Hif1a/Gch1	3
BP	GO:0001819	positive regulation of cytokine production	6/71	452/23355	0.00251985	0.0383059	0.0275012	Hif1a/Klrk1/Hspd1/Ifngr1/Ptpn22/Traf2	6
BP	GO:0002460	adaptive immune response based on somatic recombination of immune receptors built from immunoglobulin superfamily domains	6/71	452/23355	0.00251985	0.0383059	0.0275012	Hspa8/Hspd1/Il7r/Zc3h12a/Stat6/Traf2	6
BP	GO:0070301	cellular response to hydrogen peroxide	3/71	89/23355	0.00253572	0.0383059	0.0275012	Hsph1/Kdm6b/Stat6	3
BP	GO:0090114	COPII-coated vesicle budding	2/71	25/23355	0.00261269	0.0385215	0.027656	Sec31a/Sar1a	2
BP	GO:1903747	regulation of establishment of protein localization to mitochondrion	2/71	25/23355	0.00261269	0.0385215	0.027656	Hsph1/Dnaja1	2
BP	GO:1903798	regulation of production of miRNAs involved in gene silencing by miRNA	2/71	25/23355	0.00261269	0.0385215	0.027656	Zc3h12a/Ppp3ca	2
BP	GO:0034620	cellular response to unfolded protein	3/71	91/23355	0.00270086	0.0391944	0.0281391	Hspa8/Hspd1/Calr	3
BP	GO:0051702	biological process involved in interaction with symbiont	3/71	91/23355	0.00270086	0.0391944	0.0281391	Hspa8/Hspd1/Zc3h12a	3
BP	GO:0000423	mitophagy	2/71	26/23355	0.00282487	0.040048	0.0287519	Map1lc3b/Vps13d	2
BP	GO:0002418	immune response to tumor cell	2/71	26/23355	0.00282487	0.040048	0.0287519	Klrk1/Hspd1	2
BP	GO:0070920	regulation of production of small RNA involved in gene silencing by RNA	2/71	26/23355	0.00282487	0.040048	0.0287519	Zc3h12a/Ppp3ca	2
BP	GO:0043506	regulation of JUN kinase activity	3/71	93/23355	0.00287251	0.0404125	0.0290136	Dnaja1/Ptpn22/Traf2	3
BP	GO:0072655	establishment of protein localization to mitochondrion	3/71	94/23355	0.00296079	0.0410281	0.0294556	Hsph1/Dnaja1/Hspd1	3
BP	GO:1901222	regulation of NIK/NF-kappaB signaling	3/71	94/23355	0.00296079	0.0410281	0.0294556	Zc3h12a/Ptpn22/Calr	3
BP	GO:0043457	regulation of cellular respiration	2/71	27/23355	0.00304488	0.0412626	0.029624	Hif1a/Ide	2
BP	GO:0070233	negative regulation of T cell apoptotic process	2/71	27/23355	0.00304488	0.0412626	0.029624	Hif1a/Il7r	2
BP	GO:1902175	regulation of oxidative stress-induced intrinsic apoptotic signaling pathway	2/71	27/23355	0.00304488	0.0412626	0.029624	Hsph1/Hif1a	2
BP	GO:0016241	regulation of macroautophagy	3/71	96/23355	0.00314234	0.0422725	0.030349	Hif1a/Vps13d/Pip4k2c	3
BP	GO:1902882	regulation of response to oxidative stress	3/71	97/23355	0.00323562	0.0427769	0.0307111	Hsph1/Hif1a/Gch1	3
BP	GO:0016577	histone demethylation	2/71	28/23355	0.00327268	0.0427769	0.0307111	Ube2b/Kdm6b	2
BP	GO:0032647	regulation of interferon-alpha production	2/71	28/23355	0.00327268	0.0427769	0.0307111	Hspd1/Ptpn22	2
BP	GO:0070076	histone lysine demethylation	2/71	28/23355	0.00327268	0.0427769	0.0307111	Ube2b/Kdm6b	2
BP	GO:1903008	organelle disassembly	3/71	98/23355	0.00333059	0.042925	0.0308175	Hif1a/Map1lc3b/Vps13d	3
BP	GO:2001243	negative regulation of intrinsic apoptotic signaling pathway	3/71	98/23355	0.00333059	0.042925	0.0308175	Hsph1/Dnaja1/Hif1a	3
BP	GO:0070585	protein localization to mitochondrion	3/71	99/23355	0.00342725	0.0438641	0.0314916	Hsph1/Dnaja1/Hspd1	3
BP	GO:0045109	intermediate filament organization	2/71	29/23355	0.00350821	0.0445049	0.0319517	Klhl24/Dnajb6	2
BP	GO:0030101	natural killer cell activation	3/71	100/23355	0.00352562	0.0445049	0.0319517	Klrk1/Ptpn22/Ikzf1	3
BP	GO:0016236	macroautophagy	4/71	207/23355	0.0036647	0.0459458	0.0329862	Hif1a/Map1lc3b/Vps13d/Pip4k2c	4
BP	GO:0002347	response to tumor cell	2/71	30/23355	0.00375144	0.0460927	0.0330916	Klrk1/Hspd1	2
BP	GO:0032786	positive regulation of DNA-templated transcription, elongation	2/71	30/23355	0.00375144	0.0460927	0.0330916	Cdk12/Ikzf1	2
BP	GO:0090502	RNA phosphodiester bond hydrolysis, endonucleolytic	2/71	30/23355	0.00375144	0.0460927	0.0330916	Utp23/Zc3h12a	2
BP	GO:0030522	intracellular receptor signaling pathway	4/71	212/23355	0.00398913	0.0482108	0.0346123	Dnaja1/Ptpn22/Rnf6/Calr	4
BP	GO:0044788	modulation by host of viral process	2/71	31/23355	0.00400231	0.0482108	0.0346123	Hspa8/Zc3h12a	2
BP	GO:0048535	lymph node development	2/71	31/23355	0.00400231	0.0482108	0.0346123	Il7r/Ikzf1	2
BP	GO:0006482	protein demethylation	2/71	32/23355	0.00426077	0.0497224	0.0356976	Ube2b/Kdm6b	2
BP	GO:0008214	protein dealkylation	2/71	32/23355	0.00426077	0.0497224	0.0356976	Ube2b/Kdm6b	2
BP	GO:0032607	interferon-alpha production	2/71	32/23355	0.00426077	0.0497224	0.0356976	Hspd1/Ptpn22	2
BP	GO:0001910	regulation of leukocyte mediated cytotoxicity	3/71	107/23355	0.00426269	0.0497224	0.0356976	Hspa8/Klrk1/Il7r	3
BP	GO:0045639	positive regulation of myeloid cell differentiation	3/71	107/23355	0.00426269	0.0497224	0.0356976	Hif1a/Klf10/Ikzf1	3
CC	GO:0043209	myelin sheath	5/68	213/23177	0.000407435	0.04553	0.0306966	Hspa8/Hspd1/Tuba1a/Tubb4b/Calm2	5
CC	GO:0030127	COPII vesicle coat	2/68	14/23177	0.000754461	0.04553	0.0306966	Sec31a/Sar1a	2
CC	GO:0005776	autophagosome	3/68	74/23177	0.00134915	0.04553	0.0306966	Hspa8/Map1lc3b/Pip4k2c	3
CC	GO:0000974	Prp19 complex	2/68	19/23177	0.00140435	0.04553	0.0306966	Hspa8/Syf2	2
CC	GO:0043186	P granule	2/68	19/23177	0.00140435	0.04553	0.0306966	Carhsp1/Snrpg	2
CC	GO:0060293	germ plasm	2/68	19/23177	0.00140435	0.04553	0.0306966	Carhsp1/Snrpg	2
CC	GO:0045495	pole plasm	2/68	20/23177	0.00155744	0.04553	0.0306966	Carhsp1/Snrpg	2
CC	GO:0009898	cytoplasmic side of plasma membrane	4/68	172/23177	0.00164814	0.04553	0.0306966	Ptpn22/Ppp3ca/Racgap1/Traf2	4
CC	GO:0012507	ER to Golgi transport vesicle membrane	2/68	21/23177	0.00171813	0.04553	0.0306966	Sec31a/Sar1a	2
CC	GO:0005782	peroxisomal matrix	2/68	24/23177	0.00224532	0.04553	0.0306966	Hspd1/Ide	2
CC	GO:0031907	microbody lumen	2/68	24/23177	0.00224532	0.04553	0.0306966	Hspd1/Ide	2
CC	GO:0098562	cytoplasmic side of membrane	4/68	189/23177	0.00232249	0.04553	0.0306966	Ptpn22/Ppp3ca/Racgap1/Traf2	4
CC	GO:0070062	extracellular exosome	3/68	93/23177	0.00259574	0.04553	0.0306966	Hspa8/Hspd1/Ide	3
CC	GO:0099524	postsynaptic cytosol	2/68	26/23177	0.00263397	0.04553	0.0306966	Hspa8/Dnajb1	2
CC	GO:1903561	extracellular vesicle	3/68	101/23177	0.00327841	0.049808	0.0335808	Hspa8/Hspd1/Ide	3
CC	GO:0000314	organellar small ribosomal subunit	2/68	30/23177	0.00349891	0.049808	0.0335808	Mrps6/Mrps18c	2
CC	GO:0005763	mitochondrial small ribosomal subunit	2/68	30/23177	0.00349891	0.049808	0.0335808	Mrps6/Mrps18c	2
MF	GO:0031625	ubiquitin protein ligase binding	9/67	306/22682	2.8346e-07	3.83384e-05	2.75328e-05	Dnaja1/Hspa8/Hif1a/Ube2b/Map1lc3b/Hspd1/Ptpn22/Traf2/Calr	9
MF	GO:0044389	ubiquitin-like protein ligase binding	9/67	324/22682	4.57818e-07	3.83384e-05	2.75328e-05	Dnaja1/Hspa8/Hif1a/Ube2b/Map1lc3b/Hspd1/Ptpn22/Traf2/Calr	9
MF	GO:0051087	chaperone binding	6/67	101/22682	5.37455e-07	3.83384e-05	2.75328e-05	Dnaja1/Hspa8/Hspd1/Dnajb1/Dnajb9/Dnajb6	6
MF	GO:0070181	small ribosomal subunit rRNA binding	3/67	10/22682	2.91265e-06	0.000155827	0.000111907	Utp23/Mrps6/Mrps18c	3
MF	GO:0031072	heat shock protein binding	6/67	146/22682	4.63434e-06	0.00019835	0.000142445	Dnaja1/Hspa8/Hif1a/Dnajb1/Dnajb9/Dnajb6	6
MF	GO:0051082	unfolded protein binding	5/67	86/22682	5.59238e-06	0.000199462	0.000143243	Dnaja1/Hspa8/Dnajb1/Dnajb6/Calr	5
MF	GO:0060590	ATPase regulator activity	4/67	42/22682	7.15103e-06	0.000218617	0.000157	Hsph1/Dnaja1/Dnajb1/Dnajb6	4
MF	GO:0001671	ATPase activator activity	3/67	25/22682	5.4082e-05	0.00144669	0.00103894	Dnaja1/Dnajb1/Dnajb6	3
MF	GO:0019843	rRNA binding	4/67	72/22682	6.14963e-05	0.00146225	0.00105011	Utp23/Mrps6/Mrps18c/Ppan	4
MF	GO:0044183	protein folding chaperone	3/67	34/22682	0.000138057	0.00295442	0.00212172	Hspa8/Dnajb1/Dnajb6	3
MF	GO:0030544	Hsp70 protein binding	3/67	50/22682	0.000437181	0.00850516	0.00610798	Dnaja1/Dnajb1/Dnajb9	3
MF	GO:0003729	mRNA binding	6/67	344/22682	0.000533946	0.00952203	0.00683825	Eif2s2/Srsf5/Utp23/Zc3h12a/Carhsp1/Calr	6
MF	GO:0003924	GTPase activity	5/67	298/22682	0.00188008	0.030949	0.022226	Tuba1a/Gtpbp4/Tubb4b/Gch1/Sar1a	5
MF	GO:0048306	calcium-dependent protein binding	3/67	89/22682	0.00233356	0.0352095	0.0252857	Vps37b/Calm2/Sec31a	3
MF	GO:0051787	misfolded protein binding	2/67	25/22682	0.00246795	0.0352095	0.0252857	Hspa8/Dnajb9	2
MF	GO:0051117	ATPase binding	3/67	98/22682	0.00306688	0.0410195	0.0294582	Atp6v1e1/Dnajb1/Ppp3ca	3
MF	GO:0003730	mRNA 3'-UTR binding	3/67	102/22682	0.00343327	0.0432188	0.0310376	Utp23/Zc3h12a/Carhsp1	3
MF	GO:0050681	androgen receptor binding	2/67	31/22682	0.00378191	0.0440781	0.0316547	Rnf6/Calr	2
MF	GO:0005525	GTP binding	5/67	356/22682	0.00403571	0.0440781	0.0316547	Tuba1a/Gtpbp4/Tubb4b/Gch1/Sar1a	5
MF	GO:0032550	purine ribonucleoside binding	5/67	363/22682	0.00438119	0.0440781	0.0316547	Tuba1a/Gtpbp4/Tubb4b/Gch1/Sar1a	5
MF	GO:0032549	ribonucleoside binding	5/67	366/22682	0.00453554	0.0440781	0.0316547	Tuba1a/Gtpbp4/Tubb4b/Gch1/Sar1a	5
MF	GO:0001883	purine nucleoside binding	5/67	367/22682	0.00458784	0.0440781	0.0316547	Tuba1a/Gtpbp4/Tubb4b/Gch1/Sar1a	5
MF	GO:0001882	nucleoside binding	5/67	376/22682	0.00507811	0.0440781	0.0316547	Tuba1a/Gtpbp4/Tubb4b/Gch1/Sar1a	5
MF	GO:0019001	guanyl nucleotide binding	5/67	380/22682	0.00530755	0.0440781	0.0316547	Tuba1a/Gtpbp4/Tubb4b/Gch1/Sar1a	5
MF	GO:0032561	guanyl ribonucleotide binding	5/67	380/22682	0.00530755	0.0440781	0.0316547	Tuba1a/Gtpbp4/Tubb4b/Gch1/Sar1a	5
MF	GO:0031369	translation initiation factor binding	2/67	37/22682	0.00535528	0.0440781	0.0316547	Eif2s2/Gch1	2
MF	GO:0140375	immune receptor activity	3/67	124/22682	0.0059221	0.0469381	0.0337086	Klrk1/Il7r/Ifngr1	3
MF	GO:0004812	aminoacyl-tRNA ligase activity	2/67	41/22682	0.00654372	0.0473415	0.0339983	Lars2/Nars	2
MF	GO:0016875	ligase activity, forming carbon-oxygen bonds	2/67	41/22682	0.00654372	0.0473415	0.0339983	Lars2/Nars	2
MF	GO:0043014	alpha-tubulin binding	2/67	42/22682	0.00685788	0.0473415	0.0339983	Hsph1/Racgap1	2
MF	GO:0043548	phosphatidylinositol 3-kinase binding	2/67	42/22682	0.00685788	0.0473415	0.0339983	Hcst/Calm2	2
MF	GO:0140297	DNA-binding transcription factor binding	5/67	410/22682	0.00726833	0.0486069	0.0349071	Dnaja1/Hif1a/Mef2d/Rnf6/Calr	5

## Sheet: G4.GO
ONTOLOGY	ID	Description	GeneRatio	BgRatio	pvalue	p.adjust	qvalue	geneID	Count
BP	GO:1903311	regulation of mRNA metabolic process	9/99	259/23355	1.60242e-06	0.00124736	0.00108247	Tob1/Hnrnpu/Cnot7/Pde12/Gtpbp1/Safb2/Hnrnpc/Khdrbs1/Zbtb7a	9
BP	GO:0000375	RNA splicing, via transesterification reactions	9/99	277/23355	2.78119e-06	0.00124736	0.00108247	Strap/Lsm2/Hnrnpu/Sart1/Hnrnpc/Khdrbs1/Setx/Zbtb7a/Htatsf1	9
BP	GO:0000377	RNA splicing, via transesterification reactions with bulged adenosine as nucleophile	9/99	277/23355	2.78119e-06	0.00124736	0.00108247	Strap/Lsm2/Hnrnpu/Sart1/Hnrnpc/Khdrbs1/Setx/Zbtb7a/Htatsf1	9
BP	GO:0000398	mRNA splicing, via spliceosome	9/99	277/23355	2.78119e-06	0.00124736	0.00108247	Strap/Lsm2/Hnrnpu/Sart1/Hnrnpc/Khdrbs1/Setx/Zbtb7a/Htatsf1	9
BP	GO:0006397	mRNA processing	11/99	466/23355	4.61248e-06	0.00165496	0.00143618	Strap/Lsm2/Hnrnpu/Pde12/Sart1/Safb2/Hnrnpc/Khdrbs1/Setx/Zbtb7a/Htatsf1	11
BP	GO:0071383	cellular response to steroid hormone stimulus	7/99	163/23355	6.15876e-06	0.00184147	0.00159804	Hnrnpu/Safb2/Anxa1/Eif4e/Atp1a1/Zbtb7a/Ncoa2	7
BP	GO:0061013	regulation of mRNA catabolic process	6/99	131/23355	2.02944e-05	0.00520116	0.00451359	Tob1/Hnrnpu/Cnot7/Pde12/Gtpbp1/Hnrnpc	6
BP	GO:0006402	mRNA catabolic process	7/99	220/23355	4.27377e-05	0.0081197	0.00704632	Tob1/Lsm2/Hnrnpu/Cnot7/Pde12/Gtpbp1/Hnrnpc	7
BP	GO:0008380	RNA splicing	9/99	393/23355	4.50119e-05	0.0081197	0.00704632	Strap/Lsm2/Hnrnpu/Sart1/Hnrnpc/Khdrbs1/Setx/Zbtb7a/Htatsf1	9
BP	GO:0048545	response to steroid hormone	7/99	222/23355	4.52603e-05	0.0081197	0.00704632	Hnrnpu/Safb2/Anxa1/Eif4e/Atp1a1/Zbtb7a/Ncoa2	7
BP	GO:0006401	RNA catabolic process	7/99	258/23355	0.000116065	0.0189291	0.0164268	Tob1/Lsm2/Hnrnpu/Cnot7/Pde12/Gtpbp1/Hnrnpc	7
BP	GO:0009101	glycoprotein biosynthetic process	7/99	275/23355	0.000172014	0.025716	0.0223165	Serp1/Golph3/Phlda1/Oga/Stt3b/Chst12/Magt1	7
BP	GO:0090101	negative regulation of transmembrane receptor protein serine/threonine kinase signaling pathway	5/99	125/23355	0.000193929	0.0257456	0.0223422	Xbp1/Tob1/Stub1/Strap/Zbtb7a	5
BP	GO:0032507	maintenance of protein location in cell	4/99	68/23355	0.000200914	0.0257456	0.0223422	Rangap1/Golph3/Hnrnpu/Rer1	4
BP	GO:0030512	negative regulation of transforming growth factor beta receptor signaling pathway	4/99	71/23355	0.000237391	0.028392	0.0246387	Xbp1/Stub1/Strap/Zbtb7a	4
BP	GO:0000380	alternative mRNA splicing, via spliceosome	4/99	73/23355	0.00026421	0.0296246	0.0257084	Strap/Hnrnpu/Khdrbs1/Zbtb7a	4
BP	GO:1904951	positive regulation of establishment of protein localization	7/99	325/23355	0.000472183	0.0498292	0.043242	Xbp1/Serp1/Tomm7/Golph3/Oga/Cct6a/Emd	7
CC	GO:0098798	mitochondrial protein-containing complex	8/99	266/23177	1.88362e-05	0.00504809	0.00398533	Atp5md/Cox7c/Tomm7/Atp5mpl/Mrps30/Ndufa2/Mrpl3/Romo1	8
CC	GO:0101031	chaperone complex	3/99	27/23177	0.000205246	0.022316	0.0176179	Stub1/Stip1/Cct6a	3
CC	GO:0098800	inner mitochondrial membrane protein complex	5/99	131/23177	0.000249806	0.022316	0.0176179	Atp5md/Cox7c/Atp5mpl/Ndufa2/Romo1	5
CC	GO:0120114	Sm-like protein family complex	4/99	77/23177	0.000333746	0.022361	0.0176534	Strap/Lsm2/Sart1/Htatsf1	4
CC	GO:0071013	catalytic step 2 spliceosome	4/99	83/23177	0.000444421	0.0238209	0.018806	Lsm2/Hnrnpu/Sart1/Hnrnpc	4
CC	GO:0005890	sodium:potassium-exchanging ATPase complex	2/99	10/23177	0.000794842	0.0355029	0.0280286	Atp1b3/Atp1a1	2
CC	GO:0098533	ATPase dependent transmembrane transport complex	2/99	12/23177	0.00115929	0.0443842	0.0350402	Atp1b3/Atp1a1	2
CC	GO:0008250	oligosaccharyltransferase complex	2/99	13/23177	0.00136626	0.0457696	0.0361339	Stt3b/Magt1	2
MF	GO:0003712	transcription coregulator activity	9/92	466/22682	0.000116065	0.0235514	0.0182914	Tob1/Hnrnpu/Cnot7/Nrbf2/Kdm7a/Ncoa2/Casp8ap2/Hipk1/Akirin1	9
MF	GO:0031625	ubiquitin protein ligase binding	7/92	306/22682	0.000249834	0.0235514	0.0182914	Uba52/Xbp1/Rangap1/Stub1/Bag5/Triobp/Ube2a	7
MF	GO:0008187	poly-pyrimidine tract binding	3/92	32/22682	0.000294122	0.0235514	0.0182914	Hnrnpu/Hnrnpc/Khdrbs1	3
MF	GO:0044389	ubiquitin-like protein ligase binding	7/92	324/22682	0.000352829	0.0235514	0.0182914	Uba52/Xbp1/Rangap1/Stub1/Bag5/Triobp/Ube2a	7
MF	GO:0003727	single-stranded RNA binding	4/92	94/22682	0.000584891	0.0279811	0.0217318	Hnrnpu/Anxa1/Hnrnpc/Khdrbs1	4
MF	GO:0005391	P-type sodium:potassium-exchanging ATPase activity	2/92	10/22682	0.000716975	0.0279811	0.0217318	Atp1b3/Atp1a1	2
MF	GO:0051087	chaperone binding	4/92	101/22682	0.000766394	0.0279811	0.0217318	Stub1/Bag5/Stip1/Atp1a1	4
MF	GO:0003714	transcription corepressor activity	5/92	180/22682	0.000838385	0.0279811	0.0217318	Tob1/Hnrnpu/Cnot7/Casp8ap2/Hipk1	5
MF	GO:0140358	P-type transmembrane transporter activity	2/92	12/22682	0.00104602	0.0301701	0.0234319	Atp1b3/Atp1a1	2
MF	GO:0004535	poly(A)-specific ribonuclease activity	2/92	13/22682	0.00123295	0.0301701	0.0234319	Cnot7/Pde12	2
MF	GO:0016922	nuclear receptor binding	4/92	115/22682	0.00124296	0.0301701	0.0234319	Nr4a2/Nrbf2/Zbtb7a/Ncoa2	4
MF	GO:0140297	DNA-binding transcription factor binding	7/92	410/22682	0.00140414	0.0312421	0.0242645	Xbp1/Nr4a2/Eif4e/Nrbf2/Brms1/Zbtb7a/Ncoa2	7
MF	GO:0070034	telomerase RNA binding	2/92	16/22682	0.00188188	0.0386509	0.0300187	Hnrnpu/Hnrnpc	2

## Sheet: G5.GO
ONTOLOGY	ID	Description	GeneRatio	BgRatio	pvalue	p.adjust	qvalue	geneID	Count
BP	GO:0002181	cytoplasmic translation	6/70	92/23355	3.39088e-07	0.000486591	0.000409761	Rpl38/Rps21/Rps29/Rps28/Rpl39/Rpl36	6
BP	GO:0000028	ribosomal small subunit assembly	3/70	21/23355	3.29913e-05	0.0236713	0.0199337	Rpl38/Rps27/Rps28	3
BP	GO:0042274	ribosomal small subunit biogenesis	4/70	73/23355	6.89013e-05	0.0329578	0.0277539	Rpl38/Rps27/Rps21/Rps28	4
BP	GO:0002347	response to tumor cell	3/70	30/23355	9.87813e-05	0.034197	0.0287975	Prf1/Txnip/Havcr2	3
BP	GO:0033108	mitochondrial respiratory chain complex assembly	4/70	84/23355	0.000119153	0.034197	0.0287975	Ndufa3/Cox17/Pet100/Ndufa5	4
CC	GO:0022626	cytosolic ribosome	9/70	112/23177	5.26971e-11	9.43279e-09	7.32213e-09	Rpl38/Rps27/Rps21/Rps29/Rpl37a/Rps28/Rpl39/Rpl36/Rpl37	9
CC	GO:0005840	ribosome	10/70	231/23177	1.87217e-09	1.67559e-07	1.30067e-07	Rpl38/Rps27/Rps21/Rps29/Rpl37a/Rps28/Rpl39/Rpl36/Rpl37/Rpl41	10
CC	GO:0044391	ribosomal subunit	9/70	198/23177	8.37846e-09	4.99915e-07	3.88055e-07	Rpl38/Rps27/Rps21/Rps29/Rpl37a/Rps28/Rpl39/Rpl36/Rpl37	9
CC	GO:0042788	polysomal ribosome	5/70	31/23177	3.47361e-08	1.55444e-06	1.20662e-06	Rpl38/Rps21/Rps29/Rps28/Rpl39	5
CC	GO:0022625	cytosolic large ribosomal subunit	5/70	64/23177	1.44303e-06	5.16604e-05	4.0101e-05	Rpl38/Rpl37a/Rpl39/Rpl36/Rpl37	5
CC	GO:0005844	polysome	5/70	74/23177	2.97839e-06	8.88552e-05	6.89732e-05	Rpl38/Rps21/Rps29/Rps28/Rpl39	5
CC	GO:0022627	cytosolic small ribosomal subunit	4/70	45/23177	1.03518e-05	0.000264711	0.00020548	Rps27/Rps21/Rps29/Rps28	4
CC	GO:0015934	large ribosomal subunit	5/70	125/23177	3.84981e-05	0.000861396	0.000668652	Rpl38/Rpl37a/Rpl39/Rpl36/Rpl37	5
CC	GO:0140534	endoplasmic reticulum protein-containing complex	5/70	137/23177	5.96294e-05	0.00118596	0.000920595	Sec61g/Atp5e/Ost4/H2-Q6/Sel1l	5
CC	GO:0015935	small ribosomal subunit	4/70	78/23177	9.19424e-05	0.00164577	0.00127752	Rps27/Rps21/Rps29/Rps28	4
CC	GO:0019866	organelle inner membrane	8/70	492/23177	0.000116028	0.00188809	0.00146562	Ndufa3/Cox6c/Pet100/Higd1a/Atp5e/Herc2/Ndufa5/Sun2	8
CC	GO:0005743	mitochondrial inner membrane	7/70	448/23177	0.00040391	0.00602499	0.00467685	Ndufa3/Cox6c/Pet100/Higd1a/Atp5e/Herc2/Ndufa5	7
CC	GO:0070469	respirasome	3/70	91/23177	0.0026504	0.0364939	0.0283281	Ndufa3/Higd1a/Ndufa5	3
MF	GO:0003735	structural constituent of ribosome	10/69	158/22682	4.82419e-11	9.93783e-09	8.83588e-09	Rpl38/Rps27/Rps21/Rps29/Rpl37a/Rps28/Rpl39/Rpl36/Rpl37/Rpl41	10

## Sheet: G6.GO
ONTOLOGY	ID	Description	GeneRatio	BgRatio	pvalue	p.adjust	qvalue	geneID	Count
CC	GO:0015934	large ribosomal subunit	4/59	125/23177	0.000291748	0.0353644	0.0298854	Malsu1/Rpl34/Rpl36a/Rpl30	4
CC	GO:0022625	cytosolic large ribosomal subunit	3/59	64/23177	0.000584615	0.0353644	0.0298854	Rpl34/Rpl36a/Rpl30	3
CC	GO:0098890	extrinsic component of postsynaptic membrane	2/59	16/23177	0.000747135	0.0353644	0.0298854	Cyth2/Rnf10	2
CC	GO:0099243	extrinsic component of synaptic membrane	2/59	23/23177	0.00155727	0.0462745	0.0391052	Cyth2/Rnf10	2
CC	GO:0044391	ribosomal subunit	4/59	198/23177	0.00162938	0.0462745	0.0391052	Malsu1/Rpl34/Rpl36a/Rpl30	4
MF	GO:0005525	GTP binding	6/55	356/22682	0.000217302	0.00716734	0.00535421	Arf5/Rab6a/Gtpbp2/Gna13/Rras2/Rap1b	6
MF	GO:0032550	purine ribonucleoside binding	6/55	363/22682	0.000241286	0.00716734	0.00535421	Arf5/Rab6a/Gtpbp2/Gna13/Rras2/Rap1b	6
MF	GO:0005504	fatty acid binding	3/55	50/22682	0.000243913	0.00716734	0.00535421	Dgat1/Pitpna/Prr7	3
MF	GO:0032549	ribonucleoside binding	6/55	366/22682	0.000252182	0.00716734	0.00535421	Arf5/Rab6a/Gtpbp2/Gna13/Rras2/Rap1b	6
MF	GO:0001883	purine nucleoside binding	6/55	367/22682	0.000255899	0.00716734	0.00535421	Arf5/Rab6a/Gtpbp2/Gna13/Rras2/Rap1b	6
MF	GO:0001882	nucleoside binding	6/55	376/22682	0.000291335	0.00716734	0.00535421	Arf5/Rab6a/Gtpbp2/Gna13/Rras2/Rap1b	6
MF	GO:0019001	guanyl nucleotide binding	6/55	380/22682	0.000308273	0.00716734	0.00535421	Arf5/Rab6a/Gtpbp2/Gna13/Rras2/Rap1b	6
MF	GO:0032561	guanyl ribonucleotide binding	6/55	380/22682	0.000308273	0.00716734	0.00535421	Arf5/Rab6a/Gtpbp2/Gna13/Rras2/Rap1b	6
MF	GO:0003924	GTPase activity	5/55	298/22682	0.000769523	0.0154768	0.0115617	Rab6a/Gtpbp2/Gna13/Rras2/Rap1b	5
MF	GO:0036041	long-chain fatty acid binding	2/55	18/22682	0.000861556	0.0154768	0.0115617	Pitpna/Prr7	2
MF	GO:0019903	protein phosphatase binding	4/55	178/22682	0.000915297	0.0154768	0.0115617	Lgals3/Lilrb4a/Itga1/Foxo1	4
MF	GO:0033293	monocarboxylic acid binding	3/55	81/22682	0.00100688	0.0156066	0.0116586	Dgat1/Pitpna/Prr7	3
MF	GO:0000062	fatty-acyl-CoA binding	2/55	25/22682	0.00167105	0.0239088	0.0178606	Acadl/Pitpna	2
MF	GO:1901567	fatty acid derivative binding	2/55	26/22682	0.00180749	0.0240138	0.017939	Acadl/Pitpna	2
MF	GO:0120227	acyl-CoA binding	2/55	28/22682	0.00209573	0.0251566	0.0187927	Acadl/Pitpna	2
MF	GO:0019902	phosphatase binding	4/55	225/22682	0.00216401	0.0251566	0.0187927	Lgals3/Lilrb4a/Itga1/Foxo1	4

## Sheet: G7.GO
ONTOLOGY	ID	Description	GeneRatio	BgRatio	pvalue	p.adjust	qvalue	geneID	Count
BP	GO:0046777	protein autophosphorylation	9/132	237/23355	8.42515e-06	0.0223266	0.0188014	Pak2/Fyn/Pim1/Prkcd/Prkca/Camk2d/Stk24/Errfi1/Trim28	9
BP	GO:1903829	positive regulation of cellular protein localization	9/132	272/23355	2.51571e-05	0.0333331	0.02807	Tgfb1/Arf6/Fyn/Tcp1/Prkcd/Rdx/Sh3glb1/Commd1/Trim28	9
BP	GO:0051052	regulation of DNA metabolic process	10/132	379/23355	6.06989e-05	0.0376091	0.0316708	Ndfip1/Tgfb1/Nucks1/Smchd1/Dek/Dnajc2/Tcp1/Prkcd/Camk2d/Trim28	10
BP	GO:0032388	positive regulation of intracellular transport	7/132	181/23355	7.80266e-05	0.0376091	0.0316708	Tgfb1/Fyn/Prkcd/Rdx/Sh3glb1/Commd1/Trim28	7
BP	GO:0046626	regulation of insulin receptor signaling pathway	5/132	79/23355	8.61595e-05	0.0376091	0.0316708	Snx5/Nucks1/Adipor1/Prkcd/Prkca	5
BP	GO:1900076	regulation of cellular response to insulin stimulus	5/132	79/23355	8.61595e-05	0.0376091	0.0316708	Snx5/Nucks1/Adipor1/Prkcd/Prkca	5
BP	GO:1904951	positive regulation of establishment of protein localization	9/132	325/23355	9.93448e-05	0.0376091	0.0316708	Tgfb1/Arf6/Fyn/Tcp1/Prkcd/Rac1/Sh3glb1/Commd1/Trim28	9
CC	GO:0098562	cytoplasmic side of membrane	7/135	189/23177	0.000123356	0.0226576	0.0187201	Gnb2/H13/Snx5/Fyn/Traf6/Rac1/Errfi1	7
CC	GO:0098798	mitochondrial protein-containing complex	8/135	266/23177	0.000171001	0.0226576	0.0187201	Tomm20/Uqcrfs1/Mrps24/Cox5a/Chchd10/Mpv17l2/Mrps26/Cyc1	8
CC	GO:0043209	myelin sheath	7/135	213/23177	0.000257096	0.0227102	0.0187635	Gnb2/Uqcrfs1/Cox5a/Arf6/Tcp1/Rdx/Gapdh	7
CC	GO:0031234	extrinsic component of cytoplasmic side of plasma membrane	5/135	105/23177	0.00037701	0.0238464	0.0197023	Gnb2/Snx5/Fyn/Rac1/Errfi1	5
CC	GO:0009898	cytoplasmic side of plasma membrane	6/135	172/23177	0.000521995	0.0238464	0.0197023	Gnb2/Snx5/Fyn/Traf6/Rac1/Errfi1	6
CC	GO:0061695	transferase complex, transferring phosphorus-containing groups	7/135	241/23177	0.000539918	0.0238464	0.0197023	Ccng2/Rtf1/Prpsap1/Ccni/Prkab1/Polr2i/Gtf2h5	7
CC	GO:0070069	cytochrome complex	3/135	31/23177	0.000770945	0.0291858	0.0241138	Uqcrfs1/Cox5a/Cyc1	3
MF	GO:0031996	thioesterase binding	3/129	10/22682	2.09466e-05	0.00703806	0.00617373	Arf6/Traf6/Rac1	3
MF	GO:0019887	protein kinase regulator activity	7/129	175/22682	6.54279e-05	0.0109919	0.009642	Dnajc3/Pak2/Tgfb1/Ccnl2/Ccng2/Pim1/Ccni	7
MF	GO:0019207	kinase regulator activity	7/129	207/22682	0.000185983	0.0208301	0.018272	Dnajc3/Pak2/Tgfb1/Ccnl2/Ccng2/Pim1/Ccni	7
MF	GO:0031625	ubiquitin protein ligase binding	8/129	306/22682	0.000372244	0.0255633	0.022424	H13/Ube2j2/Faf1/Derl1/Tcp1/Traf6/Trim28/Ankra2	8
MF	GO:0051020	GTPase binding	8/129	307/22682	0.000380407	0.0255633	0.022424	Gnb2/Pak2/Sike1/Ralbp1/Acap2/Rac1/Errfi1/Iqgap2	8
MF	GO:0044389	ubiquitin-like protein ligase binding	8/129	324/22682	0.000543031	0.0304097	0.0266752	H13/Ube2j2/Faf1/Derl1/Tcp1/Traf6/Trim28/Ankra2	8
MF	GO:0031267	small GTPase binding	7/129	270/22682	0.000911882	0.0437703	0.038395	Pak2/Sike1/Ralbp1/Acap2/Rac1/Errfi1/Iqgap2	7

[truncated: 8 more sheets: G1.KEGG, G2.KEGG, G3.KEGG, G4.KEGG, G5.KEGG, G6.KEGG, G7.KEGG, enriched TFs]
