# Supplementary material for: Decitabine priming increases anti–PD-1 antitumor efficacy by promoting CD8+ progenitor exhausted T cell expansion in tumor models
Source: J Clin Invest. 2023 Apr 3;133(7):e165673. doi: 10.1172/JCI165673 (PMC10065084; doi:10.1172/JCI165673)
Supplement: Supplemental table 7 [file jci-133-165673-s115.xlsx]

## Sheet: genes assigned to changed peaks
Gene	Gain_peak_number (DP vs P)	Loss_peak_number (DP vs P)
Sox5	10	1
Tbl1xr1	10	6
Asap1	7	9
Celf2	7	4
Gipc2	7	1
Klf4	7	11
Tanc1	7	1
Abr	6	5
Cd47	6	10
Erc2	6	0
Gm20740	6	2
Lpp	6	11
Mast4	6	1
Nfatc2	6	1
Rbpj	6	7
Reln	6	0
Rgs3	6	2
Runx1	6	15
Tspan9	6	1
Uvrag	6	7
1700012I11Rik	5	6
1700019E08Rik	5	1
Arhgap26	5	3
Arnt2	5	1
Btg1	5	8
Camk2d	5	4
Cd44	5	3
Csgalnact1	5	0
Ebf1	5	1
F13a1	5	2
Farp1	5	3
Fyn	5	7
Gabbr2	5	4
Gas7	5	4
Glis3	5	2
Has2os	5	1
Hpcal1	5	4
Ido2	5	0
Itpr1	5	7
Lclat1	5	2
Nrxn1	5	1
Ppm1h	5	3
Pvt1	5	12
Runx2	5	2
Scara5	5	0
Sipa1l1	5	4
St6galnac3	5	2
Tead1	5	0
Tenm4	5	2
Ust	5	3
Zfp608	5	7
	4	2
1810013L24Rik	4	1
4930563J15Rik	4	10
4933406K04Rik	4	1
9330117O12Rik	4	0
Abca4	4	2
Abtb2	4	2
Ackr3	4	1
Aebp2	4	1
Ank	4	2
Ank2	4	3
Ankrd44	4	2
Atxn1	4	5
Babam2	4	3
Bcar3	4	5
Bmp7	4	0
Camk4	4	1
Cdh2	4	1
Cdkal1	4	1
Cemip	4	0
Cerkl	4	1
Chd7	4	3
Cmip	4	7
Dact2	4	0
Dennd4a	4	1
Dlgap2	4	1
Dusp10	4	4
E430016F16Rik	4	0
Elfn2	4	0
Elmo1	4	5
Epb41l4a	4	2
Fam107b	4	2
Fbln1	4	0
Fendrr	4	0
Flrt1	4	1
Ghr	4	0
Gli3	4	0
Gm12295	4	0
Gm29811	4	1
Gm6116	4	0
Gmpr	4	1
Gorab	4	0
Hivep2	4	8
Hoxc4	4	0
Ica1	4	0
Igf1r	4	4
Irag1	4	1
Irf8	4	3
Lmo7	4	0
Lrrc32	4	2
Macrod2	4	1
Maf	4	10
Maml3	4	4
Mecom	4	1
Med13l	4	4
Mink1	4	2
Mir100hg	4	0
Mir5127	4	3
Mir6344	4	0
Mtss1	4	8
Myo10	4	0
N6amt1	4	0
Nav2	4	3
Ndp	4	0
Nedd4	4	0
Ninj2	4	3
Nrg1	4	4
Nrp2	4	6
Ntm	4	0
Osbpl3	4	2
Pebp4	4	1
Phldb2	4	2
Pitrm1	4	2
Pld5	4	1
Plxdc2	4	1
Prkca	4	2
Prkcb	4	3
Prkn	4	1
Pxdn	4	0
Pxn	4	1
Rap1gap	4	1
Rasa3	4	3
Rgmb	4	0
Satb1	4	1
Septin9	4	2
Sh3bp4	4	1
Sh3kbp1	4	9
Slit2	4	1
St3gal3	4	1
Stard3nl	4	2
Syne1	4	3
Synj2	4	1
Tbc1d7	4	1
Tbxas1	4	10
Tcf7l2	4	9
Tmx1	4	1
Tnfrsf11a	4	1
Tns3	4	10
Trim2	4	1
Trio	4	3
Tsc22d1	4	1
Twist2	4	0
Ubl3	4	6
Vav3	4	4
Wscd2	4	0
Xdh	4	2
Zfp365	4	3
Zfp618	4	1
0610038B21Rik	3	3
1110002J07Rik	3	6
1700025G04Rik	3	2
1700060C20Rik	3	0
1700081H04Rik	3	1
2310008N11Rik	3	4
2610307P16Rik	3	1
2900079G21Rik	3	0
4930405O22Rik	3	3
4930486F22Rik	3	0
4930529K09Rik	3	0
4930554C24Rik	3	0
4933424L21Rik	3	0
4933432G23Rik	3	0
8430430B14Rik	3	1
A530013C23Rik	3	3
A630023P12Rik	3	0
A730004F24Rik	3	0
A830082K12Rik	3	0
A930006K02Rik	3	1
Abcb1b	3	0
Ablim2	3	3
Adgrl3	3	0
Agap1	3	6
Ago2	3	3
Ak5	3	0
Akap1	3	1
Akap13	3	3
Anks1	3	3
Arl14ep	3	0
Arsi	3	0
Atg7	3	4
Atp10a	3	3
Atp2b2	3	0
Atp8b1	3	0
Atp8b4	3	3
Auh	3	0
B230303A05Rik	3	1
B930092H01Rik	3	1
Bach1	3	3
Bcas1	3	3
Bcas3	3	1
Bcl2	3	2
Bdnf	3	2
Bnc2	3	0
Bod1	3	3
C1qtnf1	3	1
Cables1	3	1
Ccdc172	3	0
Ccdc3	3	0
Ccr4	3	0
Ccr7	3	2
Cdh13	3	3
Cdh5	3	0
Cdhr3	3	4
Cdk19	3	1
Cdk6	3	8
Cdon	3	0
Cerk	3	3
Chst11	3	3
Cldn5	3	1
Clec16a	3	4
Cmah	3	1
Col18a1	3	1
Col22a1	3	1
Col24a1	3	0
Col4a2	3	2
Col6a3	3	2
Col6a4	3	1
Copz2	3	1
Cryaa	3	0
Crybb3	3	1
Cyb561	3	0
Cyth1	3	3
D5Ertd615e	3	1
Dad1	3	5
Dapk2	3	1
Denn2b	3	0
Disp1	3	2
Dleu2	3	6
Dlg3	3	0
Dnah8	3	0
Dnmt3a	3	2
Dock5	3	1
Dock9	3	0
Dop1b	3	1
Dscam	3	2
Dusp1	3	3
Dusp6	3	3
Dysf	3	1
Ece1	3	2
Eef2kmt	3	7
Efcab1	3	2
Efna5	3	3
Efnb2	3	0
Egr3	3	2
Emb	3	2
Enthd1	3	1
Epb41l2	3	4
Erich3	3	1
Esr1	3	1
Ets1	3	3
Exoc4	3	3
Ext1	3	7
Fam110b	3	0
Fam169b	3	0
Fam20a	3	1
Fgf1	3	3
Fhl2	3	0
Filip1l	3	9
Flrt2	3	1
Flt1	3	2
Fmn1	3	3
Foxo3	3	2
Foxp1	3	13
Frmd4a	3	3
Fryl	3	1
Fut8	3	2
Galnt15	3	2
Gars	3	0
Gas2	3	1
Gata3	3	2
Gdpd5	3	2
Glis1	3	1
Gm10640	3	1
Gm11468	3	4
Gm27162	3	1
Gm36595	3	2
Gm45521	3	1
Gm6194	3	0
Gm7538	3	0
Golim4	3	1
Gpm6b	3	0
Gpr39	3	0
Gzmk	3	2
Haao	3	0
Hecw2	3	3
Hif1a	3	3
Hira	3	0
Hivep3	3	3
Hspa12a	3	0
Hspb1	3	2
Il1r1	3	2
Inpp4b	3	3
Inpp5b	3	2
Itga2	3	1
Itgb3	3	1
Jag1	3	1
Jak1	3	3
Jun	3	7
Kcna4	3	1
Kdm2b	3	2
Kif16b	3	0
Kirrel	3	0
Klf10	3	3
Kmt2c	3	1
Krt14	3	1
Ksr1	3	5
Lef1	3	0
Lifr	3	3
Lrrc8c	3	3
Ltbp1	3	0
Ly86	3	9
Mad1l1	3	4
Marchf11	3	0
Mat2b	3	0
Medag	3	0
Mef2a	3	2
Micu1	3	0
Mir222	3	0
Mir3095	3	1
Mir365-2	3	2
Mir3963	3	0
Mir466f-4	3	0
Mir6388	3	2
Mir6951	3	3
Mmd	3	0
Mrtfa	3	4
Msc	3	1
Msn	3	1
Mtx2	3	1
Mxra7	3	2
Mylk	3	0
Nav1	3	6
Ndfip2	3	1
Nedd4l	3	2
Nedd9	3	4
Negr1	3	0
Nf1	3	1
Nfib	3	0
Nfix	3	1
Nmi	3	1
Noct	3	3
Nr6a1	3	1
Nrcam	3	0
Nrp1	3	2
Olfml3	3	1
Olig3	3	0
Otub1	3	0
Oxct1	3	0
Pald1	3	1
Pcdh1	3	0
Pcdh18	3	0
Pcgf5	3	0
Pde4d	3	14
Pdlim5	3	0
Pgap1	3	1
Pgbd5	3	1
Phactr1	3	2
Phf2	3	0
Phf21a	3	1
Plxna4	3	0
Pomgnt2	3	1
Ppp1cc	3	0
Ppp2r5c	3	3
Prdm2	3	0
Prkag2	3	3
Prss38	3	2
Prune2	3	4
Ptgfr	3	2
Ptgfrn	3	1
Ptpn1	3	3
Ptprk	3	2
Rab12	3	1
Rab37	3	0
Rad51b	3	3
Rala	3	1
Ralgps1	3	2
Raph1	3	3
Rasgef1b	3	11
Rassf8	3	1
Rbbp8	3	2
Rbfox1	3	0
Rbfox3	3	0
Rbms3	3	2
Reps1	3	1
Rfx2	3	0
Rgs8	3	1
Ripor2	3	5
Rmi2	3	0
Robo1	3	0
Rps6ka2	3	0
Schip1	3	0
Sema3a	3	0
Sema5a	3	0
Sgcd	3	0
Sh3bp5	3	3
Sh3d19	3	1
Shb	3	0
Slc22a23	3	1
Slc24a3	3	2
Slc37a3	3	1
Slco3a1	3	2
Smad3	3	6
Smim15	3	1
Smyd3	3	6
Spata13	3	8
Spire2	3	2
Srek1ip1	3	2
Stat5a	3	0
Syne2	3	0
Synpo	3	2
Tanc2	3	2
Tbc1d22a	3	4
Tbc1d9b	3	1
Tcf4	3	6
Tet2	3	4
Tex2	3	3
Thsd7a	3	0
Timd2	3	0
Tle3	3	3
Tmcc1	3	5
Tmem163	3	1
Tnni3k	3	0
Tns1	3	5
Top2b	3	0
Tox	3	2
Trabd2b	3	0
Trak1	3	3
Trim52	3	3
Ttc32	3	1
Uaca	3	0
Ube2e2	3	0
Ubtd1	3	1
Uck2	3	2
Ucp2	3	0
Vegfa	3	1
Wnt5a	3	0
Xirp1	3	0
Xylt1	3	7
Zbtb20	3	1
Zcchc14	3	0
Zcchc24	3	3
Zeb2	3	5
Zfp217	3	4
Zfp280d	3	0
Zfp385a	3	1
Zfp423	3	1
Zfp438	3	0
Zfp507	3	1
1700007F19Rik	2	2
1700017G19Rik	2	0
1700018B08Rik	2	1
1700022E09Rik	2	0
1700049E22Rik	2	2
1700064M15Rik	2	2
1700096J18Rik	2	0
1700112H15Rik	2	10
1700129C05Rik	2	1
2010106C02Rik	2	3
2610035D17Rik	2	3
2900057B20Rik	2	0
4632415L05Rik	2	0
4930402F11Rik	2	0
4930431P22Rik	2	1
4930433N12Rik	2	0
4930459C07Rik	2	11
4930465M20Rik	2	1
4930474G06Rik	2	0
4930519D14Rik	2	0
4930523C07Rik	2	2
4930527F14Rik	2	1
4930542M03Rik	2	0
4930544M13Rik	2	0
4930559C10Rik	2	0
4930564D02Rik	2	0
4930572O13Rik	2	2
4933402J15Rik	2	0
4933406D12Rik	2	1
4933411E08Rik	2	4
4933427D06Rik	2	2
4933433H22Rik	2	2
5330413P13Rik	2	1
5430403N17Rik	2	0
5430425K12Rik	2	1
5430431A17Rik	2	0
9130015G15Rik	2	2
9430078K24Rik	2	13
A430093F15Rik	2	0
A930012L18Rik	2	0
Aatk	2	2
Abca12	2	0
Abcb1a	2	1
Abcc12	2	1
Abcc5	2	1
Ablim3	2	0
Acly	2	0
Acsl6	2	0
Actg1	2	1
Actl6a	2	1
Actl7b	2	2
Adam19	2	1
Adam8	2	0
Adamts5	2	0
Adamts7	2	0
Adamtsl1	2	0
Adcy7	2	1
Adcyap1	2	0
Add2	2	0
Add3	2	0
Adgrb1	2	0
Adgrd1	2	1
Adgrl2	2	11
Ahnak	2	0
Akt2	2	1
Alcam	2	3
Alpl	2	0
Angpt1	2	1
Ankdd1a	2	0
Ankfy1	2	1
Ankrd11	2	2
Ankrd33b	2	3
Anks1b	2	0
Ano10	2	2
Anp32a	2	0
Anxa2	2	1
Anxa3	2	1
Anxa5	2	1
Aopep	2	9
Ap5m1	2	0
Apbb2	2	2
Apol7d	2	1
Apol9b	2	0
Ar	2	0
Arhgap23	2	2
Arhgap25	2	6
Arhgap27	2	3
Arhgap28	2	1
Arhgef10l	2	3
Arhgef17	2	3
Arhgef28	2	2
Arhgef3	2	0
Arl14	2	2
Arl8b	2	2
Arsj	2	0
Arvcf	2	0
Asb13	2	0
Asb2	2	1
Asb7	2	0
Asic2	2	2
Atf7ip	2	3
Atp2b1	2	6
Atp2b4	2	1
Atrnl1	2	0
Atxn7	2	3
Atxn7l1	2	4
Auts2	2	1
Axin2	2	0
Azi2	2	2
B4galnt4	2	0
B930018H19Rik	2	6
Bace2	2	2
Bach2	2	14
Baiap2	2	1
Banp	2	1
Bbs9	2	1
Bbx	2	3
BC006965	2	0
Bckdhb	2	4
Bcl11b	2	4
Bcl2l10	2	0
Bcl2l11	2	4
Bcor	2	4
Bdh1	2	1
Bfsp1	2	0
Bmp2	2	0
Bpgm	2	2
Bpifc	2	1
Brd1	2	0
Brinp3	2	1
Brwd1	2	0
Btaf1	2	2
Btrc	2	0
C130026L21Rik	2	0
C1galt1	2	0
C430042M11Rik	2	1
C730014E05Rik	2	3
C730036E19Rik	2	1
Cab39	2	1
Caln1	2	0
Camk1d	2	1
Camk1g	2	1
Capn9	2	0
Card10	2	0
Cask	2	2
Casq2	2	0
Cav1	2	0
Cavin2	2	0
Cbl	2	2
Cblb	2	3
Ccdc102a	2	1
Ccdc171	2	1
Ccdc33	2	0
Ccdc80	2	1
Ccdc88c	2	4
Ccl1	2	0
Ccl24	2	3
Ccser2	2	3
Cd28	2	2
Cd8b1	2	1
Cd93	2	5
Cdc14a	2	2
Cdc42ep3	2	0
Cdc7	2	0
Cdh18	2	1
Cdh26	2	5
Cdk14	2	1
Cdk18	2	0
Cdkn2a	2	0
Cds2	2	1
Cebpa	2	3
Celsr1	2	4
Ces1a	2	0
Cfap46	2	0
Cfap97d2	2	0
Cgn	2	0
Chchd3	2	1
Chic1	2	1
Chmp4b	2	1
Chst2	2	0
Chsy1	2	2
Cldn10	2	0
Cldn34-ps	2	0
Clec2d	2	0
Clic5	2	3
Clic6	2	3
Clmp	2	3
Cmc2	2	1
Cmklr1	2	4
Cmpk2	2	0
Cnksr3	2	0
Cobll1	2	0
Cog2	2	0
Col15a1	2	3
Col23a1	2	1
Col3a1	2	0
Col4a1	2	7
Col5a1	2	1
Col6a5	2	0
Col8a1	2	1
Commd1	2	0
Cops8	2	2
Coro2a	2	4
Cotl1	2	3
Cox4i1	2	0
Cpe	2	0
Cped1	2	2
Cpne5	2	1
Crb2	2	0
Crispld2	2	2
Crtc3	2	0
Csf1	2	1
Cstad	2	2
Ctnna1	2	3
Ctnnbip1	2	0
Ctnnbl1	2	0
Cux1	2	2
Cxcl5	2	3
Cxcr4	2	4
Cxcr5	2	2
Cyp7b1	2	1
Cysltr1	2	1
Cysltr2	2	1
Cyth3	2	3
D16Ertd472e	2	0
D6Ertd474e	2	2
Daam1	2	0
Dach1	2	0
Dagla	2	2
Dap	2	3
Dapk1	2	3
Dcun1d3	2	0
Def8	2	0
Dennd1a	2	4
Dennd1b	2	0
Dennd6b	2	0
Dgcr2	2	0
Dgcr6	2	1
Dhx40	2	1
Dip2b	2	4
Dipk2a	2	1
Dkk3	2	2
Dlg5	2	0
Dlgap4	2	0
Dnajb12	2	1
Dnajb6	2	3
Dnmbp	2	2
Dsc3	2	0
Dst	2	3
Dtnbp1	2	1
Dut	2	0
Dynlrb2	2	3
Dyrk1a	2	3
E130006D01Rik	2	2
Ect2	2	0
Edil3	2	1
Edn1	2	5
Efcab5	2	2
Egln3	2	1
Eif2b5	2	0
Eif4e	2	3
Eln	2	0
Eml4	2	0
Emp1	2	3
Emsy	2	2
En1	2	0
Enc1	2	1
Enpp6	2	2
Epas1	2	1
Epb41	2	2
Epc1	2	4
Erdr1	2	0
Ereg	2	0
Eri1	2	1
Errfi1	2	0
Ets2	2	2
Etv6	2	13
Ezh1	2	0
F2rl1	2	2
Fam160a1	2	0
Fam193a	2	1
Fam71f1	2	0
Fam78a	2	2
Far1	2	1
Fas	2	0
Fasl	2	3
Fat1	2	1
Fat4	2	1
Fau	2	0
Fbxl18	2	0
Fbxo21	2	0
Fcho2	2	0
Fchsd2	2	4
Fer	2	1
Fgf13	2	2
Fgfrl1	2	0
Fggy	2	4
Fhod3	2	1
Filip1	2	1
Flnb	2	0
Fndc3b	2	3
Foxa1	2	0
Foxa2	2	0
Foxl3	2	1
Frmd4b	2	9
Fzd1	2	0
Fzd10os	2	0
Gabrr1	2	1
Gadd45b	2	0
Galnt1	2	2
Galnt2	2	3
Galnt9	2	1
Gbp6	2	0
Gbp7	2	0
Gcnt2	2	4
Gcnt4	2	0
Gfod1	2	1
Gga3	2	0
Ggta1	2	1
Gimap3	2	1
Gja5	2	0
Gm10432	2	1
Gm10532	2	2
Gm11482	2	1
Gm11681	2	0
Gm12596	2	0
Gm12610	2	0
Gm12724	2	1
Gm15056	2	0
Gm15501	2	0
Gm16833	2	1
Gm17746	2	5
Gm19276	2	3
Gm1968	2	3
Gm20110	2	1
Gm20125	2	4
Gm20758	2	0
Gm2447	2	2
Gm26682	2	0
Gm26688	2	0
Gm2694	2	0
Gm29685	2	0
Gm29686	2	4
Gm34068	2	0
Gm35060	2	0
Gm35135	2	2
Gm35584	2	1
Gm38397	2	1
Gm38404	2	2
Gm4251	2	0
Gm4432	2	0
Gm4668	2	2
Gm5084	2	0
Gm525	2	1
Gm536	2	1
Gm5766	2	0
Gm7550	2	5
Gm8013	2	3
Gnb4	2	0
Gng2	2	2
Gpha2	2	0
Gpr137b	2	0
Gpr171	2	3
Gpr174	2	0
Gpr84	2	0
Gprc5b	2	0
Gprin3	2	0
Gpx8	2	0
Gramd1b	2	5
Greb1l	2	1
Grem1	2	1
Gria1	2	1
Grik2	2	0
Grm7	2	0
Gsn	2	4
Gtf2i	2	0
Gxylt1	2	1
H2-T24	2	0
Hacd4	2	1
Hao1	2	0
Hcn1	2	0
Hdhd5	2	0
Heg1	2	3
Helz	2	1
Hemgn	2	1
Herc3	2	0
Hgf	2	2
Hip1r	2	0
Hipk2	2	1
Hmcn2	2	2
Hmgcr	2	1
Hnf1b	2	0
Hoxb9	2	0
Hp1bp3	2	0
Hpgds	2	1
Hsd17b3	2	1
Hsph1	2	2
Ier5l	2	0
Ifi47	2	0
Ifitm10	2	0
Ifngas1	2	1
Ifnlr1	2	0
Iftap	2	0
Ikbkg	2	0
Ikzf1	2	2
Ikzf2	2	4
Ikzf3	2	4
Il11	2	0
Il12a	2	0
Il12rb2	2	0
Il1r2	2	3
Il1rl1	2	1
Il6	2	1
Insyn1	2	0
Irak2	2	2
Irak3	2	2
Irf1	2	1
Irf2bp2	2	2
Irf4	2	5
Irx1	2	2
Irx3	2	0
Itpk1	2	4
Itpkb	2	2
Itpkc	2	0
Itpripl2	2	0
Jade2	2	2
Jcad	2	0
Kansl1	2	1
Kat6b	2	0
Kcng3	2	1
Kcnh2	2	0
Kcnh8	2	0
Kcnj12	2	0
Kcnq5	2	0
Kctd3	2	1
Kif21b	2	2
Kif5c	2	0
Kif6	2	0
Kifc3	2	0
Kitl	2	0
Kiz	2	0
Klf7	2	5
Klhl2	2	1
Knop1	2	0
Krr1	2	0
Ktn1	2	3
Lama3	2	1
Lancl3	2	1
Larp4b	2	5
Lat	2	0
Ldlrad4	2	6
Ldlrap1	2	2
Lect2	2	0
Lgalsl	2	0
Lhx8	2	0
Lif	2	1
LOC100043315	2	0
Lpar3	2	0
Lpcat1	2	1
Lrba	2	1
Lrch1	2	4
Lrfn2	2	1
Lrrc7	2	0
Lrrc74a	2	1
Lrrk1	2	2
Lrrn3	2	0
Lum	2	0
Lurap1l	2	1
Lyst	2	3
M1ap	2	2
Macroh2a1	2	0
Mamld1	2	1
Manbal	2	1
Map3k19	2	0
Map3k7	2	2
Map4	2	3
Mapk10	2	0
Mapk13	2	0
Mapkapk2	2	5
Max	2	1
Mbnl1	2	4
Mbnl2	2	5
Mcm3	2	0
Mctp2	2	1
Mcu	2	0
Mdfic	2	3
Meak7	2	1
Megf11	2	0
Meis1	2	2
Mettl24	2	0
Mettl8	2	3
Mfhas1	2	5
Mgst3	2	0
Mical2	2	0
Mical3	2	1
Micalcl	2	0
Mindy4	2	0
Mir1936	2	1
Mir221	2	0
Mir3473f	2	5
Mir378a	2	0
Mir3970	2	0
Mir5118	2	0
Mir5623	2	1
Mir6387	2	0
Mir6481	2	0
Mir7014	2	0
Mir7094-1	2	0
Mir7688	2	2
Mllt1	2	1
Mobp	2	1
Morn1	2	1
Morrbid	2	11
Mprip	2	0
Mreg	2	2
Mrpl45	2	0
Mrs2	2	1
Mrtfb	2	5
Ms4a4c	2	0
Msh6	2	2
Msra	2	1
Mtcl1	2	1
Mterf1b	2	0
Mthfd2l	2	0
Mtpn	2	0
Mtus1	2	7
Mybl2	2	1
Myh9	2	5
Myo1b	2	2
Myo5b	2	1
Myocd	2	0
N4bp1	2	4
Nbea	2	1
Nck2	2	1
Nckap5	2	0
Ncor2	2	2
Ndfip1	2	4
Ndrg1	2	3
Ndst3	2	0
Nebl	2	0
Nectin1	2	0
Nek7	2	4
Neu3	2	0
Nfat5	2	1
Nfatc1	2	2
Ngf	2	0
Nhsl1	2	3
Nhsl2	2	3
Niban2	2	1
Nkx1-1	2	1
Nmnat2	2	0
Notch2	2	5
Npy4r	2	1
Nr2c2	2	0
Nr4a3	2	0
Nrip1	2	1
Nrn1	2	2
Nrxn2	2	1
Nsf	2	1
Nsmce2	2	2
Nt5c1b	2	0
Nuak2	2	1
Oacyl	2	1
Oaf	2	0
Ociad2	2	1
Ofcc1	2	0
Olfm3	2	0
Os9	2	1
Ostf1	2	1
P4ha1	2	0
Pacsin1	2	1
Pacsin2	2	2
Pan3	2	2
Pappa2	2	0
Papss1	2	2
Pard3	2	7
Pbx1	2	0
Pcdh19	2	0
Pde10a	2	2
Pde4b	2	9
Pdss2	2	2
Pelo	2	1
Pex3	2	1
Pgs1	2	1
Phb	2	0
Phf20	2	0
Phf3	2	1
Phlpp1	2	6
Phxr4	2	1
Picalm	2	1
Pja2	2	0
Pkp1	2	0
Plcg2	2	5
Plekha6	2	2
Plekhg6	2	1
Plpp1	2	1
Plpp3	2	2
Plxdc1	2	2
Poli	2	0
Pou2f3	2	0
Ppfia1	2	0
Ppp1r12a	2	0
Ppp1r12b	2	0
Ppp2ca	2	2
Ppp2r1b	2	1
Ppp2r2a	2	2
Ppp2r5a	2	0
Prep	2	2
Prim2	2	2
Prkag3	2	0
Prl2c2	2	0
Prss32	2	0
Psd3	2	4
Psmd4	2	0
Psme4	2	1
Ptbp2	2	1
Pter	2	0
Ptprb	2	0
Ptprc	2	1
Ptprd	2	0
Ptprg	2	0
Ptx3	2	0
Pwwp3b	2	1
Pyroxd2	2	0
Rab11fip1	2	0
Rab1a	2	1
Rabgap1l	2	7
Ralbp1	2	0
Ranbp9	2	1
Rap1b	2	2
Rap2b	2	4
Rapgef6	2	5
Rara	2	2
Rarb	2	0
Rasa1	2	0
Rasgrf1	2	1
Rasgrp3	2	0
Rbbp8nl	2	0
Rbfox2	2	1
Rbm24	2	0
Rce1	2	0
Rec114	2	1
Rel	2	3
Retreg1	2	3
Rfx8	2	2
Rhob	2	1
Rnaseh2b	2	3
Rnf144b	2	5
Rps18-ps4	2	0
Rps6kc1	2	0
Rrbp1	2	3
Rreb1	2	13
Rrp1	2	1
Rsph9	2	0
Rtn4rl1	2	0
Rubie	2	0
Runx3	2	6
Rwdd3	2	1
Rxra	2	3
S100a11	2	2
S1pr1	2	4
Scaf11	2	2
Scg2	2	0
Scgb1a1	2	2
Scgb3a1	2	0
Scn2a	2	0
Scrn1	2	0
Sdc1	2	2
Sdk1	2	2
Sdr9c7	2	1
Sec11a	2	1
Sec11c	2	0
Selenok	2	0
Sema3d	2	0
Sema4a	2	2
Serac1	2	0
Sesn1	2	2
Sesn3	2	1
Sfswap	2	0
Sh3pxd2a	2	0
Shank2	2	3
Shox2	2	0
Sik3	2	7
Sim2	2	0
Sipa1l2	2	5
Skap2	2	2
Skor1	2	0
Sla	2	6
Slc12a6	2	0
Slc16a1	2	1
Slc16a9	2	1
Slc17a6	2	1
Slc1a5	2	0
Slc25a33	2	5
Slc35d2	2	0
Slc38a3	2	0
Slc39a11	2	1
Slc39a13	2	0
Slc39a14	2	5
Slc44a5	2	0
Slc5a11	2	0
Slc6a19	2	1
Slc6a4	2	0
Slc6a6	2	1
Slc9a7	2	0
Slc9a9	2	4
Slco2a1	2	0
Slit1	2	1
Smad7	2	1
Smap1	2	0
Smim38	2	4
Smndc1	2	0
Smtn	2	0
Smyd1	2	1
Snhg11	2	0
Sntg1	2	0
Snx29	2	8
Sorl1	2	4
Sos2	2	0
Sowahb	2	1
Sox13	2	2
Sox5os3	2	0
Sox6	2	0
Spats2	2	1
Specc1	2	3
Spon1	2	0
Spp2	2	0
Spring1	2	2
Spry4	2	0
Sptbn1	2	1
Ssbp3	2	1
Ssc5d	2	1
St3gal4	2	5
St7	2	5
St8sia6	2	2
Stard13	2	1
Stau1	2	2
Stk10	2	0
Stoml1	2	1
Ston2	2	4
Stx16	2	1
Stxbp6	2	4
Sugct	2	1
Sugt1	2	0
Susd1	2	5
Susd4	2	1
Sybu	2	0
Syndig1	2	0
Synpo2	2	2
Syt6	2	0
Tacc2	2	2
Tapt1	2	2
Tars	2	1
Tasp1	2	0
Tbc1d1	2	3
Tbc1d14	2	3
Tbx15	2	0
Tcf12	2	3
Tcf20	2	2
Tcim	2	0
Tdrd3	2	0
Tead2	2	0
Tenm3	2	0
Tent4a	2	1
Tfap2c	2	0
Tgfa	2	0
Thsd4	2	1
Thsd7b	2	0
Tiam2	2	1
Tm4sf1	2	0
Tmcc2	2	1
Tmem44	2	0
Tmpo	2	0
Tnfrsf8	2	1
Tnfsf11	2	0
Tnrc18	2	1
Tox2	2	1
Tpd52	2	3
Tpst2	2	0
Traf1	2	1
Treh	2	0
Trhr	2	0
Trim42	2	0
Trim7	2	1
Trp63	2	0
Trps1	2	10
Tshz3	2	0
Tslp	2	0
Tspan11	2	0
Ttc39b	2	3
Ube2e3	2	4
Ube2f	2	2
Ubr5	2	1
Unc5cl	2	0
Usp2	2	1
Vav2	2	2
Vcl	2	3
Vopp1	2	3
Vps13d	2	6
Vstm5	2	0
Wdr27	2	0
Wdr38	2	0
Whrn	2	1
Wipf1	2	7
Wnk1	2	1
Wnt11	2	2
Wsb1	2	4
Wsb2	2	0
Xpnpep2	2	1
Xxylt1	2	3
Zbtb1	2	1
Zbtb16	2	1
Zbtb33	2	0
Zbtb7c	2	1
Zcchc2	2	2
Zdhhc7	2	0
Zeb1	2	1
Zfhx3	2	2
Zfp219	2	0
Zfp407	2	5
Zfp626	2	0
Zfp652	2	1
Zfp704	2	5
Zfp960	2	0
Zfpm1	2	1
Zfx	2	1
Znrf2	2	2
0610040F04Rik	1	2
1110002E22Rik	1	1
1110006O24Rik	1	0
1110015O18Rik	1	0
1110059E24Rik	1	2
1190005I06Rik	1	0
1500009C09Rik	1	0
1500009L16Rik	1	0
1600010M07Rik	1	0
1600014C23Rik	1	0
1700001K23Rik	1	1
1700001L05Rik	1	0
1700001P01Rik	1	0
1700006H21Rik	1	1
1700010I02Rik	1	0
1700010J16Rik	1	0
1700012B07Rik	1	1
1700012B09Rik	1	0
1700013G24Rik	1	0
1700016H13Rik	1	0
1700016K05Rik	1	0
1700016L21Rik	1	3
1700017B05Rik	1	1
1700020G17Rik	1	0
1700020M21Rik	1	1
1700021F02Rik	1	0
1700022A21Rik	1	0
1700024I08Rik	1	2
1700025N23Rik	1	1
1700027F09Rik	1	2
1700028E10Rik	1	2
1700029F12Rik	1	0
1700029M20Rik	1	0
1700030F04Rik	1	0
1700031A10Rik	1	0
1700031L13Rik	1	0
1700034E13Rik	1	0
1700034H15Rik	1	1
1700034J05Rik	1	0
1700034K08Rik	1	0
1700039M10Rik	1	0
1700044C05Rik	1	0
1700049E15Rik	1	1
1700052I22Rik	1	0
1700057H21Rik	1	1
1700060C16Rik	1	0
1700061F12Rik	1	1
1700061I17Rik	1	0
1700061N14Rik	1	0
1700064J06Rik	1	0
1700065J11Rik	1	1
1700066C05Rik	1	0
1700067G17Rik	1	0
1700069P05Rik	1	0
1700071K01Rik	1	0
1700084F23Rik	1	0
1700099I09Rik	1	0
1700104L18Rik	1	0
1700108F19Rik	1	2
1700120G07Rik	1	0
1700122H20Rik	1	0
1810041H14Rik	1	1
1810055G02Rik	1	0
1810058I24Rik	1	0
2010003K11Rik	1	0
2010010A06Rik	1	2
2200002J24Rik	1	0
2210408F21Rik	1	2
2210409D07Rik	1	0
2300002M23Rik	1	0
2310001K24Rik	1	0
2310015A10Rik	1	2
2310034O05Rik	1	1
2410004P03Rik	1	0
2410012E07Rik	1	0
2410017I17Rik	1	0
2410018L13Rik	1	0
2610024D14Rik	1	0
2610206C17Rik	1	0
2610318M16Rik	1	0
2700054A10Rik	1	3
2900005J15Rik	1	0
2900026A02Rik	1	2
3100003L05Rik	1	1
3110082I17Rik	1	0
3300002P13Rik	1	0
4833422M21Rik	1	0
4833427F10Rik	1	3
4921511C10Rik	1	0
4921511I17Rik	1	1
4921524L21Rik	1	0
4930401O10Rik	1	0
4930402K13Rik	1	0
4930407G08Rik	1	0
4930413E15Rik	1	1
4930415L06Rik	1	0
4930425L21Rik	1	0
4930428O21Rik	1	2
4930429F24Rik	1	0
4930429H19Rik	1	0
4930430F21Rik	1	0
4930433B08Rik	1	0
4930434J06Rik	1	0
4930444F02Rik	1	0
4930447J18Rik	1	1
4930447N08Rik	1	0
4930455H04Rik	1	0
4930467J12Rik	1	0
4930471G24Rik	1	0
4930479D17Rik	1	0
4930483J18Rik	1	0
4930487D11Rik	1	0
4930488B22Rik	1	2
4930509E16Rik	1	0
4930517M08Rik	1	0
4930519L02Rik	1	0
4930521O17Rik	1	0
4930525C09Rik	1	0
4930526H09Rik	1	0
4930528P14Rik	1	0
4930543E12Rik	1	0
4930543N07Rik	1	0
4930553E22Rik	1	0
4930554G24Rik	1	0
4930554I06Rik	1	2
4930555G21Rik	1	0
4930557F10Rik	1	0
4930562F07Rik	1	0
4930567J20Rik	1	0
4930573H18Rik	1	0
4930578M01Rik	1	2
4930579D09Rik	1	2
4930591E09Rik	1	0
4930594C11Rik	1	0
4930595D18Rik	1	1
4930595M18Rik	1	0
4930598F16Rik	1	0
4931414P19Rik	1	0
4931429P17Rik	1	0
4932702P03Rik	1	0
4933400F21Rik	1	0
4933400L20Rik	1	0
4933402C06Rik	1	0
4933402J07Rik	1	1
4933402J10Rik	1	0
4933402N22Rik	1	1
4933404K08Rik	1	0
4933404O12Rik	1	0
4933407E24Rik	1	0
4933407K13Rik	1	0
4933412E24Rik	1	1
4933412O06Rik	1	1
4933413L06Rik	1	1
4933416E14Rik	1	0
4933417E11Rik	1	2
4933427D14Rik	1	0
4933430H16Rik	1	0
4933433F19Rik	1	0
4933438B17Rik	1	0
4933438K21Rik	1	0
5031425F14Rik	1	4
5033404E19Rik	1	0
5430405H02Rik	1	1
5730460C07Rik	1	1
5730480H06Rik	1	0
5730507C01Rik	1	0
5830408C22Rik	1	0
5830454E08Rik	1	0
6330415B21Rik	1	0
6430571L13Rik	1	0
6430710C18Rik	1	1
6530403H02Rik	1	0
7420700N18Rik	1	1
8030443G20Rik	1	0
8430426J06Rik	1	0
8430436N08Rik	1	0
9230020A06Rik	1	0
9330188P03Rik	1	0
9530068E07Rik	1	1
9630013K17Rik	1	1
9930014A18Rik	1	0
a	1	0
A330009N23Rik	1	0
A330049N07Rik	1	0
A330076C08Rik	1	0
A330102I10Rik	1	0
A430090L17Rik	1	1
A4galt	1	1
A4gnt	1	0
A530006G24Rik	1	0
A530010L16Rik	1	1
A530064D06Rik	1	1
A530065N20Rik	1	0
A630001O12Rik	1	11
A630023A22Rik	1	1
A730020M07Rik	1	2
A730043L09Rik	1	0
A730085K08Rik	1	1
A930017M01Rik	1	0
A930031H19Rik	1	1
Aadat	1	1
Aagab	1	0
Aak1	1	2
Aatf	1	0
Abca13	1	1
Abcb11	1	1
Abcc1	1	1
Abcg4	1	1
Abhd17a	1	0
Abhd17c	1	1
Abhd2	1	1
Abhd4	1	0
Abhd5	1	0
Abi2	1	1
Abi3	1	0
Abl1	1	1
Abra	1	0
Abt1	1	0
Abtb1	1	1
Acat3	1	0
Accsl	1	0
Ackr2	1	1
Aco2	1	0
Acot10	1	0
Acot11	1	2
Acot9	1	0
Acox2	1	0
Acp5	1	0
Acsf3	1	0
Acsl3	1	3
Acta1	1	1
Acte1	1	0
Actn2	1	1
Actn4	1	2
Actr2	1	0
Acvr2a	1	7
Acvrl1	1	2
Acy3	1	0
Ada	1	1
Adam11	1	1
Adam12	1	0
Adam30	1	1
Adam6b	1	0
Adamts10	1	0
Adamts15	1	0
Adamts17	1	0
Adamts2	1	1
Adamts3	1	0
Adamts4	1	1
Adamts6	1	0
Adamts9	1	0
Adamtsl2	1	0
Adamtsl3	1	2
Adarb1	1	1
Adcy5	1	0
Adcy9	1	2
Adgb	1	5
Adgra3	1	0
Adgre5	1	2
Adgrf1	1	0
Adgrf5	1	1
Adgrg2	1	0
Adgrg5	1	0
Adk	1	5
Adnp2	1	0
Adra1b	1	1
Adra1d	1	1
Adrb3	1	1
Adtrp	1	5
Afap1l1	1	1
Afap1l2	1	0
Aff3	1	1
Aff4	1	0
Agap2	1	0
Agbl1	1	1
Agbl2	1	0
Agfg2	1	0
Ago3	1	1
Agpat3	1	2
Agpat4	1	2
Agps	1	2
Agr3	1	2
Ahr	1	1
AI197445	1	1
AI606473	1	0
Aif1	1	1
Aig1	1	4
Aim2	1	1
Ak2	1	3
Ak3	1	0
Akap11	1	0
Akap12	1	3
Akap6	1	3
Akna	1	1
Akp3	1	0
Akr1a1	1	0
Akr1b8	1	1
Akr1d1	1	0
Akt1	1	1
Aktip	1	0
Aldh1a3	1	1
Aldh1l1	1	0
Aldh7a1	1	0
Aldh9a1	1	1
Aldoart1	1	0
Aldoart2	1	0
Alkbh4	1	1
Alpk1	1	2
Alpk2	1	3
Alx3	1	0
Ambra1	1	0
Amd2	1	1
Amigo1	1	0
Ammecr1	1	2
Ammecr1l	1	1
Amn	1	0
Amot	1	0
Amotl1	1	1
Ampd3	1	3
Anapc16	1	0
Anapc4	1	0
Ank1	1	3
Ankfn1	1	0
Ankk1	1	0
Ankra2	1	0
Ankrd1	1	2
Ankrd13c	1	0
Ankrd16	1	2
Ankrd2	1	0
Ankrd28	1	1
Ankrd29	1	0
Ankrd45	1	0
Ankrd55	1	10
Ankrd6	1	1
Ankrd9	1	0
Anks6	1	2
Ano7	1	0
Anp32b	1	1
Antxr1	1	1
Anxa1	1	0
Anxa13	1	1
Anxa6	1	2
Anxa8	1	0
Aoc1	1	0
Aox2	1	2
Ap1b1	1	1
Ap1g1	1	0
Ap1s2	1	1
Ap2s1	1	0
Ap3b1	1	0
Ap3d1	1	0
Ap5s1	1	0
Ap5z1	1	0
Apaf1	1	0
Apcdd1	1	0
Apob	1	0
Apoh	1	1
Apol7a	1	1
App	1	8
Appl2	1	2
Aqp5	1	0
Aqr	1	0
Arap2	1	1
Arc	1	0
Arel1	1	0
Arf2	1	4
Arfip1	1	1
Arhgap12	1	0
Arhgap15os	1	0
Arhgap22	1	7
Arhgap39	1	4
Arhgap4	1	0
Arhgap40	1	0
Arhgap5	1	0
Arhgap6	1	0
Arhgap8	1	1
Arhgdig	1	0
Arhgef10	1	4
Arhgef15	1	0
Arid1a	1	1
Arid1b	1	2
Arid3b	1	3
Arid4a	1	0
Arid5a	1	0
Arid5b	1	4
Arl3	1	0
Arl4a	1	2
Arl4d	1	0
Armc2	1	4
Armc7	1	0
Armcx1	1	0
Arnt	1	1
Arpp19	1	1
Arrdc4	1	3
Arsg	1	0
Art3	1	0
Art4	1	0
Arx	1	0
Asah2	1	2
Asap2	1	1
Asap3	1	0
Asb1	1	0
Asb18	1	0
Asb3	1	0
Asb5	1	3
Ascl5	1	0
Aspg	1	0
Asph	1	2
Asprv1	1	3
Atad1	1	0
Atf1	1	0
Atf2	1	0
Atf3	1	3
Atf6	1	1
Atf6b	1	0
Atg101	1	0
Atg4a	1	0
Atg4c	1	2
Atn1	1	0
Atoh8	1	1
Atp11a	1	1
Atp1a1	1	2
Atp1a4	1	0
Atp23	1	0
Atp6v0a1	1	1
Atp6v0a4	1	1
Atp6v0d1	1	1
Atp6v0e2	1	0
Atp6v1c2	1	0
Atp6v1g1	1	0
Atp6v1g3	1	3
Atp7b	1	0
Atp9a	1	0
Atxn10	1	0
Atxn7l1os2	1	0
AU015791	1	1
AU015836	1	0
AU022252	1	0
AU040320	1	2
AW046200	1	0
Axl	1	1
Azin2	1	0
B130024G19Rik	1	1
B130034C11Rik	1	0
B230323A14Rik	1	1
B3glct	1	0
B3gnt2	1	2
B430319G15Rik	1	0
B930025P03Rik	1	7
Baalc	1	0
Bace1	1	1
Bach2os	1	2
Bag3	1	1
Bag5	1	1
Baiap2l1	1	0
Basp1	1	6
Batf2	1	0
Batf3	1	2
Bax	1	0
Bbc3	1	0
Bbip1	1	0
Bbs4	1	0
Bbs5	1	1
BC024386	1	0
BC039966	1	0
BC048602	1	0
BC065403	1	1
BC107364	1	0
Bcam	1	0
Bcl10	1	0
Bcl2l1	1	1
Bcl2l14	1	2
Bcl2l15	1	3
Bcl3	1	1
Bcl9l	1	0
Bdkrb2	1	2
Begain	1	0
Bend4	1	1
Bend5	1	1
Bend7	1	1
Bex3	1	0
Bhlhe22	1	1
Bhlhe23	1	0
Bicdl1	1	1
Bin3	1	0
Birc2	1	1
Birc3	1	0
Blk	1	0
Blnk	1	2
Bloc1s1	1	0
Bloc1s4	1	1
Bloodlinc	1	0
Bmf	1	2
Bmi1	1	0
Bmp1	1	0
Bmp2k	1	3
Bmp6	1	0
Bmper	1	3
Bmpr2	1	0
Bnc1	1	0
Bnip5	1	0
Borcs5	1	1
Bpifb1	1	0
Bpifb9b	1	0
Brap	1	0
Brd4	1	1
Brd7	1	0
Brd9	1	0
Bri3bp	1	0
Bsg	1	0
Btbd9	1	3
Btc	1	0
Btg2	1	0
Btg3	1	1
Bves	1	0
Bzw1	1	0
C030005K06Rik	1	3
C030013C21Rik	1	2
C030018K13Rik	1	1
C130060C02Rik	1	1
C130071C03Rik	1	0
C130080G10Rik	1	0
C1qtnf6	1	0
C1ra	1	1
C630028M04Rik	1	0
Caap1	1	1
Cacna1a	1	1
Cacna1c	1	0
Cacna1f	1	0
Cacna1i	1	1
Cacna1s	1	0
Cacna2d1	1	1
Cacna2d3	1	0
Cacnb2	1	0
Cacng2	1	0
Cacng3	1	0
Cacng4	1	2
Cadm2	1	1
Calcoco1	1	0
Cald1	1	0
Calm5	1	0
Calml3	1	1
Camk2a	1	0
Camk2n1	1	0
Camsap2	1	0
Camta1	1	3
Cand1	1	0
Canx	1	0
Capg	1	0
Capn8	1	1
Capns1	1	0
Capsl	1	1
Capza1	1	0
Capza2	1	1
Capza3	1	0
Capzb	1	3
Car13	1	0
Car6	1	1
Card11	1	4
Card14	1	0
Casp4	1	0
Casr	1	1
Cass4	1	1
Cast	1	0
Castor2	1	1
Catip	1	0
Cav2	1	0
Cavin1	1	0
Cavin4	1	2
Cbfa2t2	1	0
Cbfa2t3	1	1
Cbll1	1	0
Cbln2	1	0
Cbwd1	1	0
Cbx3	1	0
Cc2d1b	1	0
Ccbe1	1	1
Ccdc120	1	0
Ccdc13	1	0
Ccdc130	1	0
Ccdc136	1	0
Ccdc138	1	0
Ccdc141	1	0
Ccdc142	1	0
Ccdc15	1	1
Ccdc152	1	0
Ccdc162	1	5
Ccdc169	1	1
Ccdc182	1	0
Ccdc186	1	2
ccdc198	1	0
Ccdc25	1	1
Ccdc30	1	1
Ccdc34os	1	0
Ccdc38	1	1
Ccdc54	1	0
Ccdc60	1	0
Ccdc63	1	1
Ccdc68	1	0
Ccdc71l	1	3
Ccdc91	1	0
Ccdc97	1	2
Ccdc9b	1	2
Cck	1	1
Ccl27a	1	0
Ccl3	1	0
Ccm2	1	2
Ccn5	1	0
Ccnc	1	0
Ccne1	1	1
Ccng2	1	0
Ccnl1	1	3
Ccr3	1	2
Ccr9	1	1
Cd164l2	1	0
Cd180	1	4
Cd226	1	2
Cd244a	1	1
Cd24a	1	0
Cd276	1	2
Cd2ap	1	2
Cd300lb	1	1
Cd34	1	0
Cd3d	1	0
Cd53	1	0
Cd6	1	3
Cd70	1	2
Cd82	1	1
Cd9	1	1
Cd96	1	0
Cd99l2	1	0
Cda	1	0
Cdadc1	1	1
Cdc42ep4	1	3
Cdc42ep5	1	0
Cdc5l	1	1
Cdca7l	1	4
Cdca8	1	0
Cdh17	1	0
Cdh19	1	0
Cdh22	1	1
Cdh23	1	1
Cdh9	1	0
Cdhr2	1	0
Cdk13	1	0
Cdk2ap1	1	0
Cdk5rap2	1	0
Cdk5rap3	1	0
Cdk8	1	2
Cdkl3	1	2
Cdrt4os1	1	1
Cdsn	1	0
Cdyl2	1	0
Cebpg	1	0
Cela2a	1	0
Cenpf	1	0
Cenpn	1	0
Cenpw	1	0
Cep128	1	0
Cep162	1	0
Cep41	1	0
Cercam	1	0
Cetn4	1	1
Cfap20dc	1	1
Cfap44	1	1
Cfap61	1	0
Cfap69	1	0
Chadl	1	0
Chgb	1	0
Chid1	1	0
Chil1	1	0
Chit1	1	1
Chm	1	0
Chmp2b	1	0
Chmp4c	1	0
Chmp6	1	0
Chn1	1	1
Chn1os3	1	0
Chp1	1	0
Chrd	1	1
Chrm3	1	4
Chrna1	1	0
Chrna3	1	1
Chrna9	1	1
Chst1	1	0
Chst15	1	3
Chst3	1	2
Chst5	1	1
Chst9	1	0
Cic	1	0
Cited2	1	6
Ciz1	1	1
Ckap5	1	0
Cks2	1	0
Clasp2	1	3
Clca4a	1	0
Clcc1	1	0
Cldn1	1	2
Cldn20	1	0
Clec2g	1	0
Clec2l	1	2
Clec3a	1	0
Clip1	1	2
Clip2	1	1
Clk1	1	0
Clnk	1	1
Clrn1	1	0
Clrn2	1	0
Clrn3	1	1
Cluap1	1	1
Clvs1	1	3
Clybl	1	1
Cmtm3	1	1
[truncated: 6,830 more rows]

## Sheet: DP vs P gain peak enriched TF
Motif Name	Consensus	P-value	Log P-value	q-value (Benjamini)	# of Target Sequences with Motif	% of Target Sequences with Motif	# of Background Sequences with Motif	% of Background Sequences with Motif	FC
TEAD3(TEA)/HepG2-TEAD3-ChIP-Seq(Encode)/Homer	TRCATTCCAG	1e-19	-44.47	0	949	0.141	7042	0.1054	1.33776
TEAD1(TEAD)/HepG2-TEAD1-ChIP-Seq(Encode)/Homer	CYRCATTCCA	1e-19	-43.84	0	805	0.1196	5811.8	0.087	1.37471
TEAD(TEA)/Fibroblast-PU.1-ChIP-Seq(Unpublished)/Homer	YCWGGAATGY	1e-16	-36.98	0	576	0.0856	4025	0.0602	1.42193
TEAD4(TEA)/Tropoblast-Tead4-ChIP-Seq(GSE37350)/Homer	CCWGGAATGY	1e-15	-34.91	0	704	0.1046	5163.9	0.0773	1.35317
TEAD2(TEA)/Py2T-Tead2-ChIP-Seq(GSE55709)/Homer	CCWGGAATGY	1e-12	-29.48	0	448	0.0666	3116.2	0.0466	1.42918
Cux2(Homeobox)/Liver-Cux2-ChIP-Seq(GSE35985)/Homer	HNRAATCAAT	1e-07	-17.89	0	231	0.0343	1564.7	0.0234	1.46581
AT2G40260(G2like)/colamp-AT2G40260-DAP-Seq(GSE60143)/Homer	WAAAYATTCTTT	1e-06	-16.08	0	1090	0.162	9321	0.1395	1.16129
Atf3(bZIP)/GBM-ATF3-ChIP-Seq(GSE33912)/Homer	DATGASTCATHN	1e-05	-13.58	0.0002	2364	0.3513	21659.8	0.3242	1.08359
Fos(bZIP)/TSC-Fos-ChIP-Seq(GSE110950)/Homer	NDATGASTCAYN	1e-05	-13.25	0.0002	2253	0.3348	20606.4	0.3084	1.0856
JunB(bZIP)/DendriticCells-Junb-ChIP-Seq(GSE36099)/Homer	RATGASTCAT	1e-05	-12.41	0.0004	2165	0.3217	19817	0.2966	1.08463
BATF(bZIP)/Th17-BATF-ChIP-Seq(GSE39756)/Homer	DATGASTCAT	1e-05	-12.14	0.0005	2339	0.3475	21530.1	0.3222	1.07852
Tlx?(NR)/NPC-H3K4me1-ChIP-Seq(GSE16256)/Homer	CTGGCAGSCTGCCA	1e-05	-11.55	0.0008	441	0.0655	3566.8	0.0534	1.22659
AP-1(bZIP)/ThioMac-PU.1-ChIP-Seq(GSE21512)/Homer	VTGACTCATC	0.0001	-11.29	0.001	2414	0.3587	22333	0.3343	1.07299
AT2G38300(G2like)/col-AT2G38300-DAP-Seq(GSE60143)/Homer	ADRGAATGTT	0.0001	-11.08	0.0011	887	0.1318	7697.8	0.1152	1.1441
Fra1(bZIP)/BT549-Fra1-ChIP-Seq(GSE46166)/Homer	NNATGASTCATH	0.0001	-10.24	0.0024	2169	0.3223	20037.1	0.2999	1.07469
NF1(CTF)/LNCAP-NF1-ChIP-Seq(Unpublished)/Homer	CYTGGCABNSTGCCAR	0.0001	-9.981	0.0029	412	0.0612	3368.3	0.0504	1.21429
RUNX1(Runt)/Jurkat-RUNX1-ChIP-Seq(GSE29180)/Homer	AAACCACARM	0.0001	-9.864	0.0031	1632	0.2425	14870.3	0.2226	1.0894
Hnf6b(Homeobox)/LNCaP-Hnf6b-ChIP-Seq(GSE106305)/Homer	TATTGAYY	0.0001	-9.429	0.0045	490	0.0728	4103.6	0.0614	1.18567
HNF6(Homeobox)/Liver-Hnf6-ChIP-Seq(ERP000394)/Homer	NTATYGATCH	0.0001	-9.352	0.0046	269	0.04	2111.3	0.0316	1.26582
Sox6(HMG)/Myotubes-Sox6-ChIP-Seq(GSE32627)/Homer	CCATTGTTNY	0.001	-8.942	0.0066	1201	0.1785	10810.7	0.1618	1.10321
RUNX2(Runt)/PCa-RUNX2-ChIP-Seq(GSE33889)/Homer	NWAACCACADNN	0.001	-8.495	0.0098	1414	0.2101	12886.1	0.1929	1.08917
NF1:FOXA1(CTF,Forkhead)/LNCAP-FOXA1-ChIP-Seq(GSE27824)/Homer	WNTGTTTRYTTTGGCA	0.001	-8.303	0.0113	62	0.0092	380.8	0.0057	1.61404
Fra2(bZIP)/Striatum-Fra2-ChIP-Seq(GSE43429)/Homer	GGATGACTCATC	0.001	-8.164	0.0125	1980	0.2942	18391.1	0.2753	1.06865
Sox17(HMG)/Endoderm-Sox17-ChIP-Seq(GSE61475)/Homer	CCATTGTTYB	0.001	-8.091	0.0128	546	0.0811	4688.6	0.0702	1.15527
Gata2(Zf)/K562-GATA2-ChIP-Seq(GSE18829)/Homer	BBCTTATCTS	0.001	-8.006	0.0134	439	0.0652	3704.9	0.0554	1.1769
CUX1(Homeobox)/K562-CUX1-ChIP-Seq(GSE92882)/Homer	TATCGATNAN	0.001	-7.677	0.0179	340	0.0505	2814.3	0.0421	1.19952
At5g08520(MYBrelated)/colamp-At5g08520-DAP-Seq(GSE60143)/Homer	ADBSTTATCY	0.001	-7.43	0.0221	629	0.0935	5501.9	0.0823	1.13609
Fosl2(bZIP)/3T3L1-Fosl2-ChIP-Seq(GSE56872)/Homer	NATGASTCABNN	0.001	-7.382	0.0224	1634	0.2428	15109.9	0.2261	1.07386
TCP3(TCP)/colamp-TCP3-DAP-Seq(GSE60143)/Homer	WGTGGTCCCAAHWWW	0.001	-7.181	0.0264	200	0.0297	1575.9	0.0236	1.25847
RUNX-AML(Runt)/CD4+-PolII-ChIP-Seq(Barski_et_al.)/Homer	GCTGTGGTTW	0.001	-7.026	0.0298	1224	0.1819	11187.2	0.1674	1.08662
Slug(Zf)/Mesoderm-Snai2-ChIP-Seq(GSE61475)/Homer	SNGCACCTGCHS	0.001	-7.019	0.0298	294	0.0437	2425.5	0.0363	1.20386
Gata1(Zf)/K562-GATA1-ChIP-Seq(GSE18829)/Homer	SAGATAAGRV	0.001	-6.908	0.0314	388	0.0577	3290.3	0.0492	1.17276
Sox2(HMG)/mES-Sox2-ChIP-Seq(GSE11431)/Homer	BCCATTGTTC	0.01	-6.744	0.0359	660	0.0981	5837.6	0.0874	1.12243
Sox3(HMG)/NPC-Sox3-ChIP-Seq(GSE33059)/Homer	CCWTTGTY	0.01	-6.355	0.0514	1350	0.2006	12463.2	0.1865	1.0756
ATY13(MYB)/col-ATY13-DAP-Seq(GSE60143)/Homer	YYYAACYRHH	0.01	-6.109	0.0639	2449	0.3639	23202.6	0.3473	1.0478
ZEB1(Zf)/PDAC-ZEB1-ChIP-Seq(GSE64557)/Homer	VCAGGTRDRY	0.01	-6	0.0693	832	0.1236	7523.1	0.1126	1.09769
At1g14580(C2H2)/colamp-At1g14580-DAP-Seq(GSE60143)/Homer	CASAAAAMGACAAAA	0.01	-5.832	0.0797	142	0.0211	1108.9	0.0166	1.27108
CRX(Homeobox)/Retina-Crx-ChIP-Seq(GSE20012)/Homer	GCTAATCC	0.01	-5.735	0.0855	1560	0.2318	14561.3	0.2179	1.06379
Sox21(HMG)/ESC-SOX21-ChIP-Seq(GSE110505)/Homer	BCCWTTGTBYKV	0.01	-5.578	0.0975	1375	0.2043	12784.3	0.1913	1.06796
Jun-AP1(bZIP)/K562-cJun-ChIP-Seq(GSE31477)/Homer	GATGASTCATCN	0.01	-5.298	0.1258	1325	0.1969	12330.2	0.1845	1.06721
Sox15(HMG)/CPA-Sox15-ChIP-Seq(GSE62909)/Homer	RAACAATGGN	0.01	-5.262	0.1272	775	0.1152	7041.3	0.1054	1.09298
Nkx2.5(Homeobox)/HL1-Nkx2.5.biotin-ChIP-Seq(GSE21529)/Homer	RRSCACTYAA	0.01	-5.204	0.1316	1701	0.2527	15994.4	0.2394	1.05556
ATHB33(ZFHD)/col-ATHB33-DAP-Seq(GSE60143)/Homer	NGTRATTAAK	0.01	-5.158	0.1347	909	0.1351	8333.6	0.1247	1.0834
Gata4(Zf)/Heart-Gata4-ChIP-Seq(GSE35151)/Homer	NBWGATAAGR	0.01	-5.137	0.1347	633	0.0941	5699.2	0.0853	1.10317
TRPS1(Zf)/MCF7-TRPS1-ChIP-Seq(GSE107013)/Homer	AGATAAGANN	0.01	-5.066	0.141	1307	0.1942	12181.4	0.1823	1.06528
EIN3(EIL)/col-EIN3-DAP-Seq(GSE60143)/Homer	ARATTCAATGWATYT	0.01	-5.041	0.1415	79	0.0117	583	0.0087	1.34483
Foxf1(Forkhead)/Lung-Foxf1-ChIP-Seq(GSE77951)/Homer	WWATRTAAACAN	0.01	-5.024	0.1415	691	0.1027	6260.3	0.0937	1.09605
Tbx5(T-box)/HL1-Tbx5.biotin-ChIP-Seq(GSE21529)/Homer	AGGTGTCA	0.01	-5.002	0.1415	2612	0.3881	24951.7	0.3734	1.03937
SPL11(SBP)/col100-SPL11-DAP-Seq(GSE60143)/Homer	YTGTACTTBH	0.01	-4.932	0.148	431	0.064	3805.6	0.057	1.12281
Pitx1(Homeobox)/Chicken-Pitx1-ChIP-Seq(GSE38910)/Homer	TAATCCCN	0.01	-4.891	0.1511	2955	0.4391	28353	0.4243	1.03488
AT3G10580(MYBrelated)/colamp-AT3G10580-DAP-Seq(GSE60143)/Homer	TACCTAACWNHW	0.01	-4.879	0.1511	269	0.04	2298.2	0.0344	1.16279
Unknown5/Drosophila-Promoters/Homer	GCTGATAASV	0.01	-4.813	0.1571	387	0.0575	3400.5	0.0509	1.12967
DUX4(Homeobox)/Myoblasts-DUX4.V5-ChIP-Seq(GSE75791)/Homer	NWTAAYCYAATCAWN	0.01	-4.805	0.1571	25	0.0037	145.6	0.0022	1.68182
AP-2alpha(AP2)/Hela-AP2alpha-ChIP-Seq(GSE31477)/Homer	ATGCCCTGAGGC	0.01	-4.649	0.1782	545	0.081	4902.6	0.0734	1.10354
E2A(bHLH),near_PU.1/Bcell-PU.1-ChIP-Seq(GSE21512)/Homer	NVCACCTGBN	0.01	-4.636	0.1782	730	0.1085	6666	0.0998	1.08717
AT2G15740(C2H2)/col-AT2G15740-DAP-Seq(GSE60143)/Homer	DHNDWATCGATD	0.1	-4.511	0.1973	348	0.0517	3054.6	0.0457	1.13129
Otx2(Homeobox)/EpiLC-Otx2-ChIP-Seq(GSE56098)/Homer	NYTAATCCYB	0.1	-4.457	0.2046	474	0.0704	4244.5	0.0635	1.10866
Rfx6(HTH)/Min6b1-Rfx6.HA-ChIP-Seq(GSE62844)/Homer	TGTTKCCTAGCAACM	0.1	-4.457	0.2046	886	0.1316	8180.3	0.1224	1.07516
BZR1(BZR)/col-BZR1-DAP-Seq(GSE60143)/Homer	NNCRCACGTGCG	0.1	-4.414	0.2065	59	0.0088	428.7	0.0064	1.375
At5g05790(MYBrelated)/col-At5g05790-DAP-Seq(GSE60143)/Homer	AYCTTATC	0.1	-4.316	0.2239	520	0.0773	4691.3	0.0702	1.10114
RUNX(Runt)/HPC7-Runx1-ChIP-Seq(GSE22178)/Homer	SAAACCACAG	0.1	-4.212	0.2444	1230	0.1828	11534	0.1726	1.0591
HSFA6B(HSF)/colamp-HSFA6B-DAP-Seq(GSE60143)/Homer	NTTCTAGAANHTTCT	0.1	-4.074	0.2759	339	0.0504	2998.4	0.0449	1.12249
Gata6(Zf)/HUG1N-GATA6-ChIP-Seq(GSE51936)/Homer	YCTTATCTBN	0.1	-3.987	0.2963	565	0.084	5147.6	0.077	1.09091
NFE2L2(bZIP)/HepG2-NFE2L2-ChIP-Seq(Encode)/Homer	AWWWTGCTGAGTCAT	0.1	-3.985	0.2963	197	0.0293	1680.9	0.0252	1.1627
ERE(NR),IR3/MCF7-ERa-ChIP-Seq(Unpublished)/Homer	VAGGTCACNSTGACC	0.1	-3.937	0.3018	260	0.0386	2267.5	0.0339	1.13864
At3g11280(MYBrelated)/col-At3g11280-DAP-Seq(GSE60143)/Homer	GATAAGRT	0.1	-3.854	0.323	493	0.0733	4472.2	0.0669	1.09567
Bapx1(Homeobox)/VertebralCol-Bapx1-ChIP-Seq(GSE36672)/Homer	TTRAGTGSYK	0.1	-3.801	0.3357	1608	0.2389	15270.6	0.2285	1.04551
LIN-39(Homeobox)/cElegans.L3-LIN39-ChIP-Seq(modEncode)/Homer	ATGATTRATG	0.1	-3.746	0.3493	816	0.1212	7580.3	0.1135	1.06784
Pdx1(Homeobox)/Islet-Pdx1-ChIP-Seq(SRA008281)/Homer	YCATYAATCA	0.1	-3.722	0.3525	773	0.1149	7168.4	0.1073	1.07083
Sox10(HMG)/SciaticNerve-Sox3-ChIP-Seq(GSE35132)/Homer	CCWTTGTYYB	0.1	-3.681	0.362	1293	0.1921	12213.7	0.1828	1.05088
Sox9(HMG)/Limb-SOX9-ChIP-Seq(GSE73225)/Homer	AGGVNCCTTTGT	0.1	-3.641	0.3718	702	0.1043	6493.6	0.0972	1.07305
Nrf2(bZIP)/Lymphoblast-Nrf2-ChIP-Seq(GSE37589)/Homer	HTGCTGAGTCAT	0.1	-3.576	0.3909	209	0.0311	1813.5	0.0271	1.1476
Bcl6(Zf)/Liver-Bcl6-ChIP-Seq(GSE31578)/Homer	NNNCTTTCCAGGAAA	0.1	-3.572	0.3909	989	0.147	9273.7	0.1388	1.05908
Six4(Homeobox)/MCF7-SIX4-ChIP-Seq(Encode)/Homer	TGWAAYCTGABACCB	0.1	-3.544	0.3929	44	0.0065	322	0.0048	1.35417
NGA4(ABI3VP1)/col-NGA4-DAP-Seq(GSE60143)/Homer	TKNTCAGGTG	0.1	-3.541	0.3929	1444	0.2146	13705.7	0.2051	1.04632
EBF(EBF)/proBcell-EBF-ChIP-Seq(GSE21978)/Homer	DGTCCCYRGGGA	0.1	-3.54	0.3929	184	0.0273	1583.4	0.0237	1.1519
At2g33710(AP2EREBP)/colamp-At2g33710-DAP-Seq(GSE60143)/Homer	WTKGCGGCKR	0.1	-3.539	0.3929	736	0.1094	6831.2	0.1022	1.07045
At1g49010(MYBrelated)/col-At1g49010-DAP-Seq(GSE60143)/Homer	RGATAASNTT	0.1	-3.536	0.3929	1071	0.1591	10073.6	0.1508	1.05504
STAT1(Stat)/HelaS3-STAT1-ChIP-Seq(GSE12782)/Homer	NATTTCCNGGAAAT	0.1	-3.533	0.3929	263	0.0391	2320.6	0.0347	1.1268
ZNF16(Zf)/HEK293-ZNF16.GFP-ChIP-Seq(GSE58341)/Homer	MACCTTCYATGGCTCCCTAKTGCCY	0.1	-3.518	0.3929	7	0.001	29.6	0.0004	2.5
c-Myc(bHLH)/mES-cMyc-ChIP-Seq(GSE11431)/Homer	VVCCACGTGG	0.1	-3.476	0.3929	379	0.0563	3419.9	0.0512	1.09961
Nkx6.1(Homeobox)/Islet-Nkx6.1-ChIP-Seq(GSE40975)/Homer	GKTAATGR	0.1	-3.471	0.3929	1776	0.2639	16964.9	0.2539	1.03939
At3g12730(G2like)/colamp-At3g12730-DAP-Seq(GSE60143)/Homer	AAGATTCT	0.1	-3.455	0.3929	887	0.1318	8299.2	0.1242	1.06119
KAN2(G2like)/colamp-KAN2-DAP-Seq(GSE60143)/Homer	ATATTCTY	0.1	-3.455	0.3929	829	0.1232	7738.1	0.1158	1.0639
bZIP18(bZIP)/colamp-bZIP18-DAP-Seq(GSE60143)/Homer	KGMCAGCTND	0.1	-3.414	0.3929	3991	0.593	38879.4	0.5819	1.01908
AT2G01818(PLATZ)/col-AT2G01818-DAP-Seq(GSE60143)/Homer	TCTAGAABSTTC	0.1	-3.414	0.3929	130	0.0193	1092.5	0.0164	1.17683
AT5G47660(Trihelix)/colamp-AT5G47660-DAP-Seq(GSE60143)/Homer	AWTTTTACCG	0.1	-3.377	0.3948	832	0.1236	7776.9	0.1164	1.06186
At2g03500(G2like)/col-At2g03500-DAP-Seq(GSE60143)/Homer	WWAGAATATTCT	0.1	-3.347	0.4023	123	0.0183	1031.6	0.0154	1.18831
MYB121(MYB)/col-MYB121-DAP-Seq(GSE60143)/Homer	YNTACCTAACWW	0.1	-3.3	0.4169	209	0.0311	1829.2	0.0274	1.13504
Duxbl(Homeobox)/NIH3T3-Duxbl.HA-ChIP-Seq(GSE119782)/Homer	TAAYCYAATCAA	0.1	-3.23	0.4422	43	0.0064	320.6	0.0048	1.33333
GATA3(Zf)/iTreg-Gata3-ChIP-Seq(GSE20898)/Homer	AGATAASR	0.1	-3.213	0.445	945	0.1404	8891.3	0.1331	1.05485
Lhx1(Homeobox)/EmbryoCarcinoma-Lhx1-ChIP-Seq(GSE70957)/Homer	NNYTAATTAR	0.1	-3.204	0.445	673	0.1	6260.3	0.0937	1.06724
Tbx6(T-box)/ESC-Tbx6-ChIP-Seq(GSE93524)/Homer	DAGGTGTBAA	0.1	-3.191	0.4451	792	0.1177	7411	0.1109	1.06132
MYB17(MYB)/colamp-MYB17-DAP-Seq(GSE60143)/Homer	GGTAGGTGRG	0.1	-3.189	0.4451	409	0.0608	3728.6	0.0558	1.08961
IDD5(C2H2)/colamp-IDD5-DAP-Seq(GSE60143)/Homer	TTTTGTCTTTTTBTK	0.1	-3.179	0.4451	481	0.0715	4417.6	0.0661	1.08169
ATY19(MYB)/col-ATY19-DAP-Seq(GSE60143)/Homer	YYCACCWACCAT	0.1	-3.178	0.4451	498	0.074	4580.1	0.0685	1.08029
Bach1(bZIP)/K562-Bach1-ChIP-Seq(GSE31477)/Homer	AWWNTGCTGAGTCAT	0.1	-3.157	0.4451	226	0.0336	1997.8	0.0299	1.12375
At2g01060(G2like)/colamp-At2g01060-DAP-Seq(GSE60143)/Homer	AGATKCBNWW	0.1	-3.146	0.4451	2083	0.3095	20033.5	0.2998	1.03235
At3g04030(G2like)/col-At3g04030-DAP-Seq(GSE60143)/Homer	DRGAATCT	0.1	-3.145	0.4451	571	0.0848	5284.4	0.0791	1.07206
LRF(Zf)/Erythroblasts-ZBTB7A-ChIP-Seq(GSE74977)/Homer	AAGACCCYYN	0.1	-3.145	0.4451	706	0.1049	6585.1	0.0986	1.06389
MYB56(MYB)/colamp-MYB56-DAP-Seq(GSE60143)/Homer	HTAACGRMHY	0.1	-3.13	0.4451	534	0.0793	4930	0.0738	1.07453
MYB33(MYB)/col-MYB33-DAP-Seq(GSE60143)/Homer	DDTYNGTTAN	0.1	-3.104	0.4451	1299	0.193	12353.7	0.1849	1.04381
EGL-5(Homeobox)/cElegans-L3-EGL5-ChIP-Seq(modEncode)/Homer	ATTTAATGGG	0.1	-3.103	0.4451	891	0.1324	8381.6	0.1254	1.05582
MYB113(MYB)/col-MYB113-DAP-Seq(GSE60143)/Homer	HNDAWTCMGTTAYWN	0.1	-3.074	0.4474	341	0.0507	3090	0.0462	1.0974
DMRT1(DM)/Testis-DMRT1-ChIP-Seq(GSE64892)/Homer	TWGHWACAWTGTWDC	0.1	-3.027	0.4645	179	0.0266	1565.6	0.0234	1.13675
MYB30(MYB)/colamp-MYB30-DAP-Seq(GSE60143)/Homer	AGGTAGTTGG	0.1	-3.023	0.4645	786	0.1168	7373.6	0.1104	1.05797
Prop1(Homeobox)/GHFT1-PROP1.biotin-ChIP-Seq(GSE77302)/Homer	NTAATBNAATTA	0.1	-3.01	0.4645	286	0.0425	2573.9	0.0385	1.1039
Tbx20(T-box)/Heart-Tbx20-ChIP-Seq(GSE29636)/Homer	GGTGYTGACAGS	0.1	-2.967	0.4794	205	0.0305	1812.1	0.0271	1.12546
GSC(Homeobox)/FrogEmbryos-GSC-ChIP-Seq(DRA000576)/Homer	RGGATTAR	0.1	-2.952	0.4822	710	0.1055	6646	0.0995	1.0603
E2A(bHLH)/proBcell-E2A-ChIP-Seq(GSE21978)/Homer	DNRCAGCTGY	0.1	-2.942	0.4827	987	0.1467	9335.8	0.1397	1.05011
Lhx3(Homeobox)/Neuron-Lhx3-ChIP-Seq(GSE31456)/Homer	ADBTAATTAR	0.1	-2.938	0.4827	1100	0.1634	10436.7	0.1562	1.04609
MYB58(MYB)/colamp-MYB58-DAP-Seq(GSE60143)/Homer	YYYACCWACC	0.1	-2.933	0.4827	622	0.0924	5798.3	0.0868	1.06452
Pax7(Paired,Homeobox)/Myoblast-Pax7-ChIP-Seq(GSE25064)/Homer	TAATCAATTA	0.1	-2.893	0.4931	36	0.0053	268.7	0.004	1.325
Foxo3(Forkhead)/U2OS-Foxo3-ChIP-Seq(E-MTAB-2701)/Homer	DGTAAACA	0.1	-2.834	0.5186	582	0.0865	5423.5	0.0812	1.06527
AT4G26030(C2H2)/col-AT4G26030-DAP-Seq(GSE60143)/Homer	BYYACCWACY	0.1	-2.814	0.5246	635	0.0944	5937.9	0.0889	1.06187
Nkx2.2(Homeobox)/NPC-Nkx2.2-ChIP-Seq(GSE61673)/Homer	BTBRAGTGSN	0.1	-2.795	0.5298	1433	0.2129	13712.1	0.2052	1.03752
Npas4(bHLH)/Neuron-Npas4-ChIP-Seq(GSE127793)/Homer	NHRTCACGACDN	0.1	-2.781	0.5328	515	0.0765	4783.5	0.0716	1.06844
Eomes(T-box)/H9-Eomes-ChIP-Seq(GSE26097)/Homer	ATTAACACCT	0.1	-2.78	0.5328	1520	0.2259	14567.3	0.218	1.03624
Stat3(Stat)/mES-Stat3-ChIP-Seq(GSE11431)/Homer	CTTCCGGGAA	0.1	-2.751	0.5398	403	0.0599	3710.1	0.0555	1.07928
Twist(bHLH)/HMLE-TWIST1-ChIP-Seq(Chang_et_al)/Homer	VCAKCTGGNNNCCAGMTGBN	0.1	-2.729	0.5472	105	0.0156	894.5	0.0134	1.16418
MYB3(MYB)/Arabidopsis-MYB3-ChIP-Seq(GSE80564)/Homer	GKTAGGTRGG	0.1	-2.726	0.5472	1190	0.1768	11346	0.1698	1.04122
ERF115(AP2EREBP)/colamp-ERF115-DAP-Seq(GSE60143)/Homer	WTKRCGGCGB	0.1	-2.724	0.5472	483	0.0718	4481.4	0.0671	1.07004
Rbpj1(?)/Panc1-Rbpj1-ChIP-Seq(GSE47459)/Homer	HTTTCCCASG	0.1	-2.675	0.5637	1100	0.1634	10475.2	0.1568	1.04209
Replumless(BLH)/Arabidopsis-RPL.GFP-ChIP-Seq(GSE78727)/Homer	HGTCWHATCA	0.1	-2.665	0.5648	870	0.1293	8235.4	0.1233	1.04866
Isl1(Homeobox)/Neuron-Isl1-ChIP-Seq(GSE31456)/Homer	CTAATKGV	0.1	-2.659	0.5648	1364	0.2027	13059.4	0.1955	1.03683
OCT:OCT(POU,Homeobox)/NPC-OCT6-ChIP-Seq(GSE43916)/Homer	YATGCATATRCATRT	0.1	-2.652	0.5648	57	0.0085	460.4	0.0069	1.23188
AP-2gamma(AP2)/MCF7-TFAP2C-ChIP-Seq(GSE21234)/Homer	SCCTSAGGSCAW	0.1	-2.641	0.5649	707	0.1051	6655.7	0.0996	1.05522
EBF2(EBF)/BrownAdipose-EBF2-ChIP-Seq(GSE97114)/Homer	NABTCCCWDGGGAVH	0.1	-2.631	0.5658	711	0.1056	6695.6	0.1002	1.05389
WUS1(Homeobox)/colamp-WUS1-DAP-Seq(GSE60143)/Homer	CAWTCATTCA	0.1	-2.611	0.5727	310	0.0461	2834	0.0424	1.08726
bcd(Homeobox)/Embryo-Bcd-ChIP-Seq(GSE86966)/Homer	VNNGGATTADNN	0.1	-2.602	0.5739	717	0.1065	6757.2	0.1011	1.05341
AT1G49560(G2like)/colamp-AT1G49560-DAP-Seq(GSE60143)/Homer	GAWTCTNWDA	0.1	-2.573	0.5858	892	0.1325	8462.9	0.1267	1.04578
ZBTB12(Zf)/HEK293-ZBTB12.GFP-ChIP-Seq(GSE58341)/Homer	NGNTCTAGAACCNGV	0.1	-2.571	0.5858	268	0.0398	2436	0.0365	1.09041
CELF2(RRM)/JSL1-CELF2-CLIP-Seq(GSE71264)/Homer	RGTGTCAG	0.1	-2.563	0.5858	333	0.0495	3057.2	0.0458	1.08079
DMRT6(DM)/Testis-DMRT6-ChIP-Seq(GSE60440)/Homer	YDGHTACAWTGTADC	0.1	-2.562	0.5858	155	0.023	1368	0.0205	1.12195
At3g24120(G2like)/col-At3g24120-DAP-Seq(GSE60143)/Homer	NWWAGMATMW	0.1	-2.552	0.5858	2202	0.3272	21317.7	0.3191	1.02538
AT3G09735(S1Falike)/col-AT3G09735-DAP-Seq(GSE60143)/Homer	TTCTAGAANMTTCTA	0.1	-2.548	0.5858	274	0.0407	2495.4	0.0373	1.09115
FoxL2(Forkhead)/Ovary-FoxL2-ChIP-Seq(GSE60858)/Homer	WWTRTAAACAVG	0.1	-2.547	0.5858	625	0.0929	5872.7	0.0879	1.05688
Tbr1(T-box)/Cortex-Tbr1-ChIP-Seq(GSE71384)/Homer	AAGGTGTKAA	0.1	-2.521	0.5858	1027	0.1526	9786.3	0.1465	1.04164
LEF1(HMG)/H1-LEF1-ChIP-Seq(GSE64758)/Homer	CCTTTGATST	0.1	-2.505	0.5913	481	0.0715	4485.5	0.0671	1.06557
Sox4(HMG)/proB-Sox4-ChIP-Seq(GSE50066)/Homer	YCTTTGTTCC	0.1	-2.494	0.5935	614	0.0912	5772.5	0.0864	1.05556
CRC(C2C2YABBY)/col-CRC-DAP-Seq(GSE60143)/Homer	TWATSATA	0.1	-2.481	0.5968	847	0.1259	8037.2	0.1203	1.04655
ERF7(AP2EREBP)/col-ERF7-DAP-Seq(GSE60143)/Homer	ATGRCGGCGG	0.1	-2.44	0.6176	493	0.0733	4608.4	0.069	1.06232
IDD4(C2H2)/col-IDD4-DAP-Seq(GSE60143)/Homer	TTTGTCTTTWTB	0.1	-2.423	0.6238	578	0.0859	5432.5	0.0813	1.05658
NF-E2(bZIP)/K562-NFE2-ChIP-Seq(GSE31477)/Homer	GATGACTCAGCA	0.1	-2.42	0.6238	241	0.0358	2191.6	0.0328	1.09146
SCRT1(Zf)/HEK293-SCRT1.eGFP-ChIP-Seq(Encode)/Homer	GCAACAGGTG	0.1	-2.408	0.6243	175	0.026	1567	0.0235	1.10638
RARa(NR)/K562-RARa-ChIP-Seq(Encode)/Homer	TTGAMCTTTG	0.1	-2.348	0.6585	2073	0.308	20087.3	0.3006	1.02462
TOD6?/SacCer-Promoters/Homer	GCGATGAGMT	0.1	-2.328	0.667	126	0.0187	1110.2	0.0166	1.12651
FOXA1(Forkhead)/LNCAP-FOXA1-ChIP-Seq(GSE27824)/Homer	WAAGTAAACA	0.1	-2.326	0.667	870	0.1293	8284.7	0.124	1.04274
At1g75490(AP2EREBP)/colamp-At1g75490-DAP-Seq(GSE60143)/Homer	CACCGMCT	0.1	-2.325	0.667	761	0.1131	7222.5	0.1081	1.04625
ZNF322(Zf)/HEK293-ZNF322.GFP-ChIP-Seq(GSE58341)/Homer	GAGCCTGGTACTGWGCCTGR	0.1	-2.32	0.667	218	0.0324	1980.2	0.0296	1.09459
Rap210(AP2EREBP)/col-Rap210-DAP-Seq(GSE60143)/Homer	TGTCGGCA	0.1	-2.305	0.667	164	0.0244	1469.6	0.022	1.10909
PHA-4(Forkhead)/cElegans-Embryos-PHA4-ChIP-Seq(modEncode)/Homer	KTGTTTGC	1	-2.29	0.6701	2450	0.364	23821.4	0.3565	1.02104
Pax8(Paired,Homeobox)/Thyroid-Pax8-ChIP-Seq(GSE26938)/Homer	GTCATGCHTGRCTGS	1	-2.284	0.6701	241	0.0358	2202.1	0.033	1.08485
At1g68670(G2like)/colamp-At1g68670-DAP-Seq(GSE60143)/Homer	WNWWHNRAAGATTCT	1	-2.281	0.6701	248	0.0368	2269.6	0.034	1.08235
WIP5(C2H2)/colamp-WIP5-DAP-Seq(GSE60143)/Homer	TDTTCTCMAGGT	1	-2.256	0.6799	719	0.1068	6823	0.1021	1.04603
Brn2(POU,Homeobox)/NPC-Brn2-ChIP-Seq(GSE35496)/Homer	ATGAATATTC	1	-2.244	0.6841	59	0.0088	493.3	0.0074	1.18919
HOXA9(Homeobox)/HSC-Hoxa9-ChIP-Seq(GSE33509)/Homer	GGCCATAAATCA	1	-2.236	0.6849	464	0.0689	4351.3	0.0651	1.05837
DEAR3(AP2EREBP)/colamp-DEAR3-DAP-Seq(GSE60143)/Homer	BCACCGACAWNNNNN	1	-2.187	0.7145	101	0.015	884.2	0.0132	1.13636
Snail1(Zf)/LS174T-SNAIL1.HA-ChIP-Seq(GSE127183)/Homer	TRCACCTGCY	1	-2.178	0.7167	418	0.0621	3913.4	0.0586	1.05973
OCT:OCT-short(POU,Homeobox)/NPC-OCT6-ChIP-Seq(GSE43916)/Homer	ATGCATWATGCATRW	1	-2.178	0.7167	448	0.0666	4203.2	0.0629	1.05882
At4g32800(AP2EREBP)/colamp-At4g32800-DAP-Seq(GSE60143)/Homer	DYCACCGACAHWWWH	1	-2.165	0.7172	33	0.0049	261.3	0.0039	1.25641
Hoxd10(Homeobox)/ChickenMSG-Hoxd10.Flag-ChIP-Seq(GSE86088)/Homer	GGCMATGAAA	1	-2.164	0.7172	759	0.1128	7226.8	0.1082	1.04251
GT2(Trihelix)/colamp-GT2-DAP-Seq(GSE60143)/Homer	AMGGTAAAWWWN	1	-2.162	0.7172	585	0.0869	5533.2	0.0828	1.04952
MYB107(MYB)/col-MYB107-DAP-Seq(GSE60143)/Homer	RGTWGGTRRR	1	-2.159	0.7172	1102	0.1637	10579.7	0.1583	1.03411
Dorsal(RHD)/Embryo-dl-ChIP-Seq(GSE65441)/Homer	GGGAAAAMCCCG	1	-2.156	0.7172	229	0.034	2098.7	0.0314	1.0828
CBF1(AP2EREBP)/colamp-CBF1-DAP-Seq(GSE60143)/Homer	YRCCGACATN	1	-2.137	0.7172	187	0.0278	1699.3	0.0254	1.09449
MYB41(MYB)/col-MYB41-DAP-Seq(GSE60143)/Homer	BYTYACCTAA	1	-2.127	0.7184	221	0.0328	2024.8	0.0303	1.08251
PRDM15(Zf)/ESC-Prdm15-ChIP-Seq(GSE73694)/Homer	YCCDNTCCAGGTTTT	1	-2.121	0.7184	667	0.0991	6336.3	0.0948	1.04536
MafK(bZIP)/C2C12-MafK-ChIP-Seq(GSE36030)/Homer	GCTGASTCAGCA	1	-2.111	0.7212	476	0.0707	4482.8	0.0671	1.05365
AT3G25990(Trihelix)/colamp-AT3G25990-DAP-Seq(GSE60143)/Homer	TTAACCATAG	1	-2.108	0.7212	547	0.0813	5171.6	0.0774	1.05039
DEL1(E2FDP)/colamp-DEL1-DAP-Seq(GSE60143)/Homer	TTCCCGCCAA	1	-2.101	0.7212	3	0.0004	12.5	0.0002	2
MYB57(MYB)/col-MYB57-DAP-Seq(GSE60143)/Homer	TTACCTAACT	1	-2.073	0.7359	270	0.0401	2498.9	0.0374	1.07219
CTCF(Zf)/CD4+-CTCF-ChIP-Seq(Barski_et_al.)/Homer	AYAGTGCCMYCTRGTGGCCA	1	-2.057	0.7431	411	0.0611	3860	0.0578	1.05709
HIC1(Zf)/Treg-ZBTB29-ChIP-Seq(GSE99889)/Homer	TGCCAGCB	1	-2.054	0.7431	1571	0.2334	15204.8	0.2276	1.02548
ANAC011(NAC)/col-ANAC011-DAP-Seq(GSE60143)/Homer	TDCTTGYRNNDCAAG	1	-2.015	0.7666	199	0.0296	1823.1	0.0273	1.08425
AT1G24250(Orphan)/col-AT1G24250-DAP-Seq(GSE60143)/Homer	KTDGTTGGTDGTTGG	1	-2.014	0.7666	251	0.0373	2321.3	0.0347	1.07493
RAR:RXR(NR),DR5/ES-RAR-ChIP-Seq(GSE56893)/Homer	RGGTCADNNAGAGGTCAV	1	-1.998	0.7705	32	0.0048	257.8	0.0039	1.23077
ATHB23(ZFHD)/col-ATHB23-DAP-Seq(GSE60143)/Homer	HTAATTARNN	1	-1.998	0.7705	542	0.0805	5137.9	0.0769	1.04681
Tcf4(HMG)/Hct116-Tcf4-ChIP-Seq(SRA012054)/Homer	ASATCAAAGGVA	1	-1.951	0.7991	330	0.049	3089	0.0462	1.06061
STAT5(Stat)/mCD4+-Stat5-ChIP-Seq(GSE12346)/Homer	RTTTCTNAGAAA	1	-1.951	0.7991	296	0.044	2760.2	0.0413	1.06538
At1g25550(G2like)/colamp-At1g25550-DAP-Seq(GSE60143)/Homer	NAGATTCY	1	-1.95	0.7991	675	0.1003	6439.7	0.0964	1.04046
FOXM1(Forkhead)/MCF7-FOXM1-ChIP-Seq(GSE72977)/Homer	TRTTTACTTW	1	-1.948	0.7991	726	0.1079	6937.6	0.1038	1.0395
MYB65(MYB)/colamp-MYB65-DAP-Seq(GSE60143)/Homer	RACNGTTA	1	-1.946	0.7991	832	0.1236	7973.4	0.1193	1.03604
HEB(bHLH)/mES-Heb-ChIP-Seq(GSE53233)/Homer	VCAGCTGBNN	1	-1.942	0.7991	1325	0.1969	12808.9	0.1917	1.02713
ZML1(C2C2gata)/colamp-ZML1-DAP-Seq(GSE60143)/Homer	ATCWYRACCGTTSRW	1	-1.926	0.7991	6	0.0009	35.9	0.0005	1.8
SeqBias: CG bias	SSSSSSSSSS	1	-1.924	0.7991	5229	0.777	51548.7	0.7715	1.00713
Stat3+il21(Stat)/CD4-Stat3-ChIP-Seq(GSE19198)/Homer	SVYTTCCNGGAARB	1	-1.916	0.7991	580	0.0862	5518.4	0.0826	1.04358
HRE(HSF)/HepG2-HSF1-ChIP-Seq(GSE31477)/Homer	BSTTCTRGAABVTTCYAGAA	1	-1.915	0.7991	105	0.0156	937.3	0.014	1.11429
Tbox:Smad(T-box,MAD)/ESCd5-Smad2_3-ChIP-Seq(GSE29422)/Homer	AGGTGHCAGACA	1	-1.914	0.7991	168	0.025	1535.6	0.023	1.08696
SND2(NAC)/colamp-SND2-DAP-Seq(GSE60143)/Homer	CTTVWNNNWBAAGNW	1	-1.914	0.7991	287	0.0426	2677.6	0.0401	1.06234
BPC6(BBRBPC)/col-BPC6-DAP-Seq(GSE60143)/Homer	YTYTCTCTCTCTCTA	1	-1.903	0.7991	62	0.0092	535.3	0.008	1.15
Sox7(HMG)/ESC-Sox7-ChIP-Seq(GSE133899)/Homer	VVRRAACAATGG	1	-1.885	0.7991	196	0.0291	1806	0.027	1.07778
REST-NRSF(Zf)/Jurkat-NRSF-ChIP-Seq/Homer	GGMGCTGTCCATGGTGCTGA	1	-1.861	0.8103	5	0.0007	28.2	0.0004	1.75
Nkx2.1(Homeobox)/LungAC-Nkx2.1-ChIP-Seq(GSE43252)/Homer	RSCACTYRAG	1	-1.858	0.8103	2118	0.3147	20642.3	0.3089	1.01878
FOXP1(Forkhead)/H9-FOXP1-ChIP-Seq(GSE31006)/Homer	NYYTGTTTACHN	1	-1.853	0.8103	332	0.0493	3118.9	0.0467	1.05567
AIL7(AP2EREBP)/colamp-AIL7-DAP-Seq(GSE60143)/Homer	KCACRAWTYYCGAGG	1	-1.849	0.8103	247	0.0367	2298.1	0.0344	1.06686
PBX2(Homeobox)/K562-PBX2-ChIP-Seq(Encode)/Homer	RTGATTKATRGN	1	-1.845	0.8103	659	0.0979	6299.8	0.0943	1.03818
At1g74840(MYBrelated)/col100-At1g74840-DAP-Seq(GSE60143)/Homer	YHTTATCCAWWT	1	-1.832	0.8136	355	0.0527	3343	0.05	1.054
Hoxd13(Homeobox)/ChickenMSG-Hoxd13.Flag-ChIP-Seq(GSE86088)/Homer	NCYAATAAAA	1	-1.816	0.8225	1024	0.1522	9877.1	0.1478	1.02977
BORIS(Zf)/K562-CTCFL-ChIP-Seq(GSE32465)/Homer	CNNBRGCGCCCCCTGSTGGC	1	-1.812	0.8225	423	0.0629	4005.6	0.06	1.04833
PAX5(Paired,Homeobox),condensed/GM12878-PAX5-ChIP-Seq(GSE32465)/Homer	GTCACGCTCSCTGM	1	-1.811	0.8225	102	0.0152	915.3	0.0137	1.10949
AT4G27900(C2C2COlike)/col-AT4G27900-DAP-Seq(GSE60143)/Homer	TCTCVACCGTTSATT	1	-1.807	0.8225	4	0.0006	21.5	0.0003	2
Srebp1a(bHLH)/HepG2-Srebp1a-ChIP-Seq(GSE31477)/Homer	RTCACSCCAY	1	-1.8	0.8225	187	0.0278	1726.1	0.0258	1.07752
AT4G37180(G2like)/col-AT4G37180-DAP-Seq(GSE60143)/Homer	AGAATCTTNN	1	-1.798	0.8225	772	0.1147	7411.3	0.1109	1.03427
MYB96(MYB)/colamp-MYB96-DAP-Seq(GSE60143)/Homer	WGGTRGTTGG	1	-1.795	0.8225	675	0.1003	6463.2	0.0967	1.03723
Initiator/Drosophila-Promoters/Homer	NTCAGTYG	1	-1.787	0.8225	1868	0.2776	18191.5	0.2723	1.01946
MYB105(MYB)/colamp-MYB105-DAP-Seq(GSE60143)/Homer	RATWCCGTTA	1	-1.777	0.8225	383	0.0569	3621.5	0.0542	1.04982
CBF2(AP2EREBP)/colamp-CBF2-DAP-Seq(GSE60143)/Homer	YBRCCGACATNNNNN	1	-1.777	0.8225	130	0.0193	1183.7	0.0177	1.0904
Cdx2(Homeobox)/mES-Cdx2-ChIP-Seq(GSE14586)/Homer	GYMATAAAAH	1	-1.77	0.8225	435	0.0646	4127.2	0.0618	1.04531
Unknown(Homeobox)/Limb-p300-ChIP-Seq/Homer	SSCMATWAAA	1	-1.769	0.8225	373	0.0554	3525.9	0.0528	1.04924
FOXK1(Forkhead)/HEK293-FOXK1-ChIP-Seq(GSE51673)/Homer	NVWTGTTTAC	1	-1.767	0.8225	759	0.1128	7289.2	0.1091	1.03391
AT4G00250(GeBP)/col-AT4G00250-DAP-Seq(GSE60143)/Homer	WDTGGATAAKRT	1	-1.763	0.8225	277	0.0412	2597	0.0389	1.05913
RAR:RXR(NR),DR0/ES-RAR-ChIP-Seq(GSE56893)/Homer	AGGTCAAGGTCA	1	-1.758	0.8225	81	0.012	720	0.0108	1.11111
Six1(Homeobox)/Myoblast-Six1-ChIP-Chip(GSE20150)/Homer	GKVTCADRTTWC	1	-1.748	0.8225	188	0.0279	1740.1	0.026	1.07308
MYB63(MYB)/col-MYB63-DAP-Seq(GSE60143)/Homer	BHYACCWACCHH	1	-1.745	0.8225	323	0.048	3043.7	0.0456	1.05263
Bach2(bZIP)/OCILy7-Bach2-ChIP-Seq(GSE44420)/Homer	TGCTGAGTCA	1	-1.738	0.8225	764	0.1135	7343.4	0.1099	1.03276
RAP212(AP2EREBP)/col-RAP212-DAP-Seq(GSE60143)/Homer	CGCCGCCATTTT	1	-1.729	0.8228	216	0.0321	2011.3	0.0301	1.06645
bZIP52(bZIP)/colamp-bZIP52-DAP-Seq(GSE60143)/Homer	NDNHCAGCTGTCANN	1	-1.725	0.8228	1147	0.1704	11103.2	0.1662	1.02527
FOXA1:AR(Forkhead,NR)/LNCAP-AR-ChIP-Seq(GSE27824)/Homer	AGTAAACAAAAAAGAACAND	1	-1.724	0.8228	44	0.0065	376.8	0.0056	1.16071
TCP16(TCP)/colamp-TCP16-DAP-Seq(GSE60143)/Homer	GTGGDCCYNNNNNNN	1	-1.723	0.8228	358	0.0532	3385.5	0.0507	1.04931
HOXB13(Homeobox)/ProstateTumor-HOXB13-ChIP-Seq(GSE56288)/Homer	TTTTATKRGG	1	-1.709	0.8244	689	0.1024	6614.1	0.099	1.03434
MYB27(MYB)/colamp-MYB27-DAP-Seq(GSE60143)/Homer	TACCTAACWT	1	-1.704	0.8249	92	0.0137	828	0.0124	1.10484
GLIS3(Zf)/Thyroid-Glis3.GFP-ChIP-Seq(GSE103297)/Homer	CTCCCTGGGAGGCCN	1	-1.696	0.8272	1020	0.1516	9861.6	0.1476	1.0271
DDF1(AP2EREBP)/col-DDF1-DAP-Seq(GSE60143)/Homer	GCCGACAT	1	-1.693	0.8272	111	0.0165	1008.8	0.0151	1.09272
EBF1(EBF)/Near-E2A-ChIP-Seq(GSE21512)/Homer	GTCCCCWGGGGA	1	-1.691	0.8272	779	0.1158	7498.5	0.1122	1.03209
AT5G56840(MYBrelated)/colamp-AT5G56840-DAP-Seq(GSE60143)/Homer	TGGATAAGGT	1	-1.672	0.8363	685	0.1018	6581.9	0.0985	1.0335
O2(bZIP)/Corn-O2-ChIP-Seq(GSE63991)/Homer	GCTGACGTGGCA	1	-1.67	0.8363	106	0.0158	962.5	0.0144	1.09722
VDR(NR),DR3/GM10855-VDR+vitD-ChIP-Seq(GSE22484)/Homer	ARAGGTCANWGAGTTCANNN	1	-1.665	0.8363	137	0.0204	1258.8	0.0188	1.08511
CBF4(AP2EREBP)/colamp-CBF4-DAP-Seq(GSE60143)/Homer	NRCCGACDWNNNNNN	1	-1.659	0.8363	185	0.0275	1719.4	0.0257	1.07004
AT5G25475(ABI3VP1)/col-AT5G25475-DAP-Seq(GSE60143)/Homer	RNNRNCAAGCADNDB	1	-1.659	0.8363	912	0.1355	8808.2	0.1318	1.02807
ZEB2(Zf)/SNU398-ZEB2-ChIP-Seq(GSE103048)/Homer	GNMCAGGTGTGC	1	-1.655	0.8363	429	0.0637	4084.2	0.0611	1.04255
Gli2(Zf)/GM2-Gli2-ChIP-Chip(GSE112702)/Homer	YSTGGGTGGTCT	1	-1.65	0.8363	182	0.027	1691.7	0.0253	1.06719
TRP2(MYBrelated)/colamp-TRP2-DAP-Seq(GSE60143)/Homer	TAAACCCT	1	-1.649	0.8363	133	0.0198	1221.2	0.0183	1.08197
ATHB34(ZFHD)/colamp-ATHB34-DAP-Seq(GSE60143)/Homer	TRATTARS	1	-1.646	0.8363	477	0.0709	4553.8	0.0682	1.03959
AT1G76870(Trihelix)/col-AT1G76870-DAP-Seq(GSE60143)/Homer	AAAACCRGWW	1	-1.639	0.8363	331	0.0492	3133.3	0.0469	1.04904
FOXA1(Forkhead)/MCF7-FOXA1-ChIP-Seq(GSE26831)/Homer	WAAGTAAACA	1	-1.626	0.8389	694	0.1031	6677.2	0.0999	1.03203
CHR(?)/Hela-CellCycle-Expression/Homer	SRGTTTCAAA	1	-1.608	0.8504	359	0.0533	3409.5	0.051	1.0451
At1g19210(AP2EREBP)/colamp-At1g19210-DAP-Seq(GSE60143)/Homer	HCACCGACCAHN	1	-1.606	0.8504	464	0.0689	4432.2	0.0663	1.03922
MYB61(MYB)/colamp-MYB61-DAP-Seq(GSE60143)/Homer	HCYACCTACC	1	-1.604	0.8504	989	0.147	9575.5	0.1433	1.02582
AT5G61620(MYBrelated)/colamp-AT5G61620-DAP-Seq(GSE60143)/Homer	CTTATCCA	1	-1.598	0.8504	794	0.118	7662.9	0.1147	1.02877
MYB51(MYB)/col-MYB51-DAP-Seq(GSE60143)/Homer	GGTAGGTG	1	-1.595	0.8504	587	0.0872	5635	0.0843	1.0344
AT5G45580(G2like)/colamp-AT5G45580-DAP-Seq(GSE60143)/Homer	ADRGAATCTH	1	-1.59	0.8504	943	0.1401	9126.5	0.1366	1.02562
bHLH10(bHLH)/colamp-bHLH10-DAP-Seq(GSE60143)/Homer	YACCGACA	1	-1.587	0.8504	77	0.0114	692.5	0.0104	1.09615
ZBTB18(Zf)/HEK293-ZBTB18.GFP-ChIP-Seq(GSE58341)/Homer	AACATCTGGA	1	-1.584	0.8504	428	0.0636	4084.4	0.0611	1.04092
PABPC1(?)/MEL-PABC1-CLIP-Seq(GSE69755)/Homer	HAATAAAGNN	1	-1.577	0.8504	1063	0.1579	10308.8	0.1543	1.02333
Foxa2(Forkhead)/Liver-Foxa2-ChIP-Seq(GSE25694)/Homer	CYTGTTTACWYW	1	-1.575	0.8504	593	0.0881	5697.6	0.0853	1.03283
Hnf1(Homeobox)/Liver-Foxa2-Chip-Seq(GSE25694)/Homer	GGTTAAWCATTAA	1	-1.575	0.8504	62	0.0092	552	0.0083	1.10843
HOXD13(Homeobox)/Chicken-Hoxd13-ChIP-Seq(GSE38910)/Homer	NCYAATAAAA	1	-1.571	0.8504	624	0.0927	6001.3	0.0898	1.03229
MYB93(MYB)/colamp-MYB93-DAP-Seq(GSE60143)/Homer	GGTAGGTGRD	1	-1.567	0.8504	751	0.1116	7246.9	0.1085	1.02857
NFkB-p65(RHD)/GM12787-p65-ChIP-Seq(GSE19485)/Homer	WGGGGATTTCCC	1	-1.563	0.8504	635	0.0944	6110.7	0.0915	1.03169
Foxh1(Forkhead)/hESC-FOXH1-ChIP-Seq(GSE29422)/Homer	NNTGTGGATTSS	1	-1.561	0.8504	382	0.0568	3639.8	0.0545	1.0422
At4g31060(AP2EREBP)/colamp-At4g31060-DAP-Seq(GSE60143)/Homer	CACCGACAAW	1	-1.549	0.8504	118	0.0175	1085.5	0.0162	1.08025
Hoxa10(Homeobox)/ChickenMSG-Hoxa10.Flag-ChIP-Seq(GSE86088)/Homer	GGYAATGAAA	1	-1.547	0.8504	397	0.059	3787.8	0.0567	1.04056
WRKY46(WRKY)/colamp-WRKY46-DAP-Seq(GSE60143)/Homer	AAAGTCAACGSN	1	-1.542	0.8504	35	0.0052	300.9	0.0045	1.15556
LHX9(Homeobox)/Hct116-LHX9.V5-ChIP-Seq(GSE116822)/Homer	NGCTAATTAG	1	-1.542	0.8504	976	0.145	9460.9	0.1416	1.02401
MYB55(MYB)/colamp-MYB55-DAP-Seq(GSE60143)/Homer	YACCWAMC	1	-1.534	0.8504	695	0.1033	6703.6	0.1003	1.02991
MYB116(MYB)/colamp-MYB116-DAP-Seq(GSE60143)/Homer	AGTTAGGCAN	1	-1.532	0.8504	409	0.0608	3907	0.0585	1.03932
Hoxd11(Homeobox)/ChickenMSG-Hoxd11.Flag-ChIP-Seq(GSE86088)/Homer	VGCCATAAAA	1	-1.525	0.8504	1624	0.2413	15848.8	0.2372	1.01728
PRDM10(Zf)/HEK293-PRDM10.eGFP-ChIP-Seq(Encode)/Homer	TGGTACATTCCA	1	-1.52	0.8504	488	0.0725	4679.4	0.07	1.03571
Erra(NR)/HepG2-Erra-ChIP-Seq(GSE31477)/Homer	CAAAGGTCAG	1	-1.517	0.8504	1641	0.2438	16018.8	0.2397	1.0171
AT1G77200(AP2EREBP)/colamp-AT1G77200-DAP-Seq(GSE60143)/Homer	ACCGACAHWD	1	-1.513	0.8504	226	0.0336	2129.3	0.0319	1.05329
PRDM1(Zf)/Hela-PRDM1-ChIP-Seq(GSE31477)/Homer	ACTTTCACTTTC	1	-1.512	0.8504	450	0.0669	4309.8	0.0645	1.03721
CBF3(AP2EREBP)/colamp-CBF3-DAP-Seq(GSE60143)/Homer	YNRCCGACATNN	1	-1.498	0.8551	130	0.0193	1204.1	0.018	1.07222
RAP26(AP2EREBP)/colamp-RAP26-DAP-Seq(GSE60143)/Homer	HDATGGCGGCGG	1	-1.495	0.8551	350	0.052	3336.7	0.0499	1.04208
STAT6(Stat)/Macrophage-Stat6-ChIP-Seq(GSE38377)/Homer	TTCCKNAGAA	1	-1.493	0.8551	395	0.0587	3775.7	0.0565	1.03894
MYB(HTH)/ERMYB-Myb-ChIPSeq(GSE22095)/Homer	GGCVGTTR	1	-1.492	0.8551	1298	0.1929	12641.4	0.1892	1.01956
HOXA2(Homeobox)/mES-Hoxa2-ChIP-Seq(Donaldson_et_al.)/Homer	GYCATCMATCAT	1	-1.486	0.8551	71	0.0105	641.1	0.0096	1.09375
En1(Homeobox)/SUM149-EN1-ChIP-Seq(GSE120957)/Homer	NDCTAATTAS	1	-1.483	0.8551	1277	0.1897	12436.9	0.1861	1.01934
ZNF264(Zf)/HEK293-ZNF264.GFP-ChIP-Seq(GSE58341)/Homer	RGGGCACTAACY	1	-1.482	0.8551	452	0.0672	4333.7	0.0649	1.03544
bZIP28(bZIP)/col-bZIP28-DAP-Seq(GSE60143)/Homer	TGCCACGTSABH	1	-1.471	0.8561	152	0.0226	1419	0.0212	1.06604
TINY(AP2EREBP)/col-TINY-DAP-Seq(GSE60143)/Homer	NNCACCGACA	1	-1.47	0.8561	69	0.0103	623.6	0.0093	1.10753
MS188(MYB)/colamp-MS188-DAP-Seq(GSE60143)/Homer	WARKTAGGTRRA	1	-1.467	0.8561	410	0.0609	3925.8	0.0588	1.03571
GBF3(bZIP)/Arabidopsis-GBF3-ChIP-Seq(GSE80564)/Homer	TGCCACGTSAYC	1	-1.461	0.8561	291	0.0432	2766.4	0.0414	1.04348
SeqBias: G/A bias	RRRRRRRRRR	1	-1.453	0.8584	6728	0.9997	66775.9	0.9994	1.0003
HNF4a(NR),DR1/HepG2-HNF4a-ChIP-Seq(GSE25021)/Homer	CARRGKBCAAAGTYCA	1	-1.453	0.8584	321	0.0477	3059.4	0.0458	1.04148
HSF6(HSF)/col-HSF6-DAP-Seq(GSE60143)/Homer	TTYTAGAAGCTTCTA	1	-1.451	0.8584	154	0.0229	1439.5	0.0215	1.06512
GT1(Trihelix)/col-GT1-DAP-Seq(GSE60143)/Homer	TTAACCATGGTTAAD	1	-1.45	0.8584	8	0.0012	58.7	0.0009	1.33333
Ascl2(bHLH)/ESC-Ascl2-ChIP-Seq(GSE97712)/Homer	SSRGCAGCTGCH	1	-1.446	0.8584	750	0.1114	7259.2	0.1086	1.02578
AT3G58630(Trihelix)/col-AT3G58630-DAP-Seq(GSE60143)/Homer	TCTCCGGCGA	1	-1.445	0.8584	51	0.0076	454.9	0.0068	1.11765
TCFL2(HMG)/K562-TCF7L2-ChIP-Seq(GSE29196)/Homer	ACWTCAAAGG	1	-1.445	0.8584	64	0.0095	578	0.0086	1.10465
NFkB-p65-Rel(RHD)/ThioMac-LPS-Expression(GSE23622)/Homer	GGAAATTCCC	1	-1.42	0.8657	145	0.0215	1355.1	0.0203	1.05911
REF6(Zf)/Arabidopsis-REF6-ChIP-Seq(GSE106942)/Homer	TVCTCTGTTT	1	-1.419	0.8657	464	0.0689	4460.2	0.0668	1.03144
SeqBias: polyA-repeat	AAAAAAAAAA	1	-1.418	0.8657	6693	0.9945	66397.6	0.9938	1.0007
Zelda(Zf)/Embryo-zld-ChIP-Seq(GSE65441)/Homer	KBCTACCTGW	1	-1.411	0.8657	171	0.0254	1607.3	0.0241	1.05394
Bcl11a(Zf)/HSPC-BCL11A-ChIP-Seq(GSE104676)/Homer	TYTGACCASWRG	1	-1.404	0.8667	635	0.0944	6138.3	0.0919	1.0272
ANAC092(NAC)/colamp-ANAC092-DAP-Seq(GSE60143)/Homer	WRCKTGWNNNWCAMG	1	-1.403	0.8667	199	0.0296	1879.8	0.0281	1.05338
ERF4(AP2EREBP)/colamp-ERF4-DAP-Seq(GSE60143)/Homer	WDWTGGCGGCGG	1	-1.388	0.8747	311	0.0462	2970.7	0.0445	1.0382
ANAC075(NAC)/col-ANAC075-DAP-Seq(GSE60143)/Homer	CTTSWWNWWSAAGYT	1	-1.385	0.8747	179	0.0266	1687.5	0.0253	1.05138
Knotted(Homeobox)/Corn-KN1-ChIP-Seq(GSE39161)/Homer	GAYGNGACRGGN	1	-1.38	0.8759	989	0.147	9623.5	0.144	1.02083
HSF3(HSF)/colamp-HSF3-DAP-Seq(GSE60143)/Homer	NTTCTAGAAKCTTCT	1	-1.378	0.8759	592	0.088	5721.5	0.0856	1.02804
GTL1(Trihelix)/colamp-GTL1-DAP-Seq(GSE60143)/Homer	WWTTTACCKY	1	-1.355	0.8919	614	0.0912	5941.9	0.0889	1.02587
Tcf3(HMG)/mES-Tcf3-ChIP-Seq(GSE11724)/Homer	ASWTCAAAGG	1	-1.354	0.8919	186	0.0276	1758.3	0.0263	1.04943
CTCF-SatelliteElement(Zf?)/CD4+-CTCF-ChIP-Seq(Barski_et_al.)/Homer	TGCAGTTCCMVNWRTGGCCA	1	-1.352	0.8919	30	0.0045	261.1	0.0039	1.15385
ANAC087(NAC)/col-ANAC087-DAP-Seq(GSE60143)/Homer	WVCKTGHNNNWCAMG	1	-1.349	0.8919	137	0.0204	1284.6	0.0192	1.0625
DEL2(E2FDP)/col-DEL2-DAP-Seq(GSE60143)/Homer	WTTTCSCGCC	1	-1.328	0.904	149	0.0221	1402.8	0.021	1.05238
At5g47390(MYBrelated)/col-At5g47390-DAP-Seq(GSE60143)/Homer	CTTATCCA	1	-1.321	0.9074	667	0.0991	6468.2	0.0968	1.02376
AT3G10030(Trihelix)/colamp-AT3G10030-DAP-Seq(GSE60143)/Homer	GCCGTTAA	1	-1.318	0.9074	308	0.0458	2950	0.0442	1.0362
MYB81(MYB)/col-MYB81-DAP-Seq(GSE60143)/Homer	NWAACSGWTWNN	1	-1.317	0.9074	1074	0.1596	10476	0.1568	1.01786
Smad4(MAD)/ESC-SMAD4-ChIP-Seq(GSE29422)/Homer	VBSYGTCTGG	1	-1.315	0.9074	1283	0.1906	12537.6	0.1876	1.01599
MYB92(MYB)/colamp-MYB92-DAP-Seq(GSE60143)/Homer	GGTAGGTR	1	-1.31	0.9074	656	0.0975	6362.4	0.0952	1.02416
ABR1(AP2EREBP)/colamp-ABR1-DAP-Seq(GSE60143)/Homer	AAATGGCGGCGG	1	-1.299	0.9119	298	0.0443	2855.2	0.0427	1.03747
AT2G33550(Trihelix)/colamp-AT2G33550-DAP-Seq(GSE60143)/Homer	TTTAAGGGCAYTTTT	1	-1.295	0.9126	1354	0.2012	13243.9	0.1982	1.01514
SPL5(SBP)/colamp-SPL5-DAP-Seq(GSE60143)/Homer	NNHGTACGGHNN	1	-1.29	0.9136	154	0.0229	1454.6	0.0218	1.05046
MYB77(MYB)/col-MYB77-DAP-Seq(GSE60143)/Homer	NYAACBGYMC	1	-1.288	0.9136	929	0.138	9053.4	0.1355	1.01845
At5g62940(C2C2dof)/col-At5g62940-DAP-Seq(GSE60143)/Homer	WHWHHACTTTTT	1	-1.277	0.9196	2276	0.3382	22366.5	0.3348	1.01016
STAT6(Stat)/CD4-Stat6-ChIP-Seq(GSE22104)/Homer	ABTTCYYRRGAA	1	-1.269	0.9242	362	0.0538	3485.5	0.0522	1.03065
Six2(Homeobox)/NephronProgenitor-Six2-ChIP-Seq(GSE39837)/Homer	GWAAYHTGAKMC	1	-1.249	0.9394	680	0.101	6610.8	0.0989	1.02123
At1g19000(MYBrelated)/colamp-At1g19000-DAP-Seq(GSE60143)/Homer	WWTGGATAADDT	1	-1.247	0.9394	403	0.0599	3891	0.0582	1.02921
bHLH157(bHLH)/col-bHLH157-DAP-Seq(GSE60143)/Homer	KACACGTCTCTY	1	-1.246	0.9394	110	0.0163	1032.8	0.0155	1.05161
WT1(Zf)/Kidney-WT1-ChIP-Seq(GSE90016)/Homer	MCTCCCMCRCAB	1	-1.245	0.9394	451	0.067	4361.9	0.0653	1.02603
E2F1(E2F)/Hela-E2F1-ChIP-Seq(GSE22478)/Homer	CWGGCGGGAA	1	-1.239	0.9394	75	0.0111	695.6	0.0104	1.06731
TATA-Box(TBP)/Promoter/Homer	CCTTTTAWAGSC	1	-1.237	0.9394	839	0.1247	8178.4	0.1224	1.01879
PSE(SNAPc)/K562-mStart-Seq/Homer	WAVTCACCMTAASYDAAAAG	1	-1.236	0.9394	382	0.0568	3686.6	0.0552	1.02899
NFAT(RHD)/Jurkat-NFATC1-ChIP-Seq(Jolma_et_al.)/Homer	ATTTTCCATT	1	-1.233	0.9394	633	0.0941	6151.3	0.0921	1.02172
AT1G76880(Trihelix)/col-AT1G76880-DAP-Seq(GSE60143)/Homer	ACGGTAAAAW	1	-1.232	0.9394	182	0.027	1732.6	0.0259	1.04247
AT3G57600(AP2EREBP)/col-AT3G57600-DAP-Seq(GSE60143)/Homer	GGCGGTGG	1	-1.228	0.9394	261	0.0388	2503.6	0.0375	1.03467
MYB67(MYB)/col-MYB67-DAP-Seq(GSE60143)/Homer	YYYACCTAAC	1	-1.224	0.9394	584	0.0868	5671.1	0.0849	1.02238
EIL4(EIL)/Tomato-EIL4-ChIP-Seq(GSE116581)/Homer	GATTCAWTGAAT	1	-1.219	0.9394	49	0.0073	447.5	0.0067	1.08955
At5g58900(MYBrelated)/colamp-At5g58900-DAP-Seq(GSE60143)/Homer	WWWTYTTATCTWWWW	1	-1.218	0.9394	760	0.1129	7404.2	0.1108	1.01895
ERF38(AP2EREBP)/col-ERF38-DAP-Seq(GSE60143)/Homer	CACCGACA	1	-1.217	0.9394	124	0.0184	1170.2	0.0175	1.05143
MYB94(MYB)/col-MYB94-DAP-Seq(GSE60143)/Homer	WGGTRGTTGGKA	1	-1.206	0.9394	297	0.0441	2858.8	0.0428	1.03037
AT3G42860(zfGRF)/col-AT3G42860-DAP-Seq(GSE60143)/Homer	CGTTGACTTN	1	-1.201	0.94	161	0.0239	1531.5	0.0229	1.04367
MYB62(MYB)/colamp-MYB62-DAP-Seq(GSE60143)/Homer	NTACCTAACT	1	-1.199	0.94	795	0.1181	7753.5	0.116	1.0181
ZSCAN22(Zf)/HEK293-ZSCAN22.GFP-ChIP-Seq(GSE58341)/Homer	SMCAGTCWGAKGGAGGAGGC	1	-1.199	0.94	54	0.008	496.2	0.0074	1.08108
PAX5(Paired,Homeobox)/GM12878-PAX5-ChIP-Seq(GSE32465)/Homer	GCAGCCAAGCRTGACH	1	-1.197	0.94	257	0.0382	2468.6	0.0369	1.03523
AT1G04880(ARID)/colamp-AT1G04880-DAP-Seq(GSE60143)/Homer	AAACTATATADTATA	1	-1.196	0.94	43	0.0064	391.6	0.0059	1.08475
OCT:OCT(POU,Homeobox)/NPC-Brn1-ChIP-Seq(GSE35496)/Homer	ATGAATATTCATGAG	1	-1.195	0.94	6	0.0009	45.1	0.0007	1.28571
Max(bHLH)/K562-Max-ChIP-Seq(GSE31477)/Homer	RCCACGTGGYYN	1	-1.192	0.94	520	0.0773	5048.8	0.0756	1.02249
ZFP3(Zf)/HEK293-ZFP3.GFP-ChIP-Seq(GSE58341)/Homer	GGGTTTTGAAGGATGARTAGGAGTT	1	-1.191	0.94	2	0.0003	11.8	0.0002	1.5
caudal(Homeobox)/Drosophila-Embryos-ChIP-Chip(modEncode)/Homer	GGYCATAAAW	1	-1.186	0.94	491	0.073	4764.4	0.0713	1.02384
At4g18890(BZR)/col-At4g18890-DAP-Seq(GSE60143)/Homer	NDBRCACGTGYR	1	-1.18	0.94	87	0.0129	815.7	0.0122	1.05738
ATHB24(ZFHD)/colamp-ATHB24-DAP-Seq(GSE60143)/Homer	TAATTAAS	1	-1.175	0.94	435	0.0646	4216.3	0.0631	1.02377
HRE(HSF)/Striatum-HSF1-ChIP-Seq(GSE38000)/Homer	TTCTAGAABNTTCTA	1	-1.174	0.94	138	0.0205	1310.7	0.0196	1.04592
Fox:Ebox(Forkhead,bHLH)/Panc1-Foxa2-ChIP-Seq(GSE47459)/Homer	NNNVCTGWGYAAACASN	1	-1.169	0.94	780	0.1159	7612.1	0.1139	1.01756
LMI1(HB)/colamp-LMI1-DAP-Seq(GSE60143)/Homer	AATTATTG	1	-1.165	0.94	326	0.0484	3148.5	0.0471	1.0276
DREF/Drosophila-Promoters/Homer	AVYTATCGATAD	1	-1.163	0.94	4	0.0006	28.2	0.0004	1.5
Egr1(Zf)/K562-Egr1-ChIP-Seq(GSE32465)/Homer	TGCGTGGGYG	1	-1.163	0.94	511	0.0759	4965.5	0.0743	1.02153
Lhx2(Homeobox)/HFSC-Lhx2-ChIP-Seq(GSE48068)/Homer	TAATTAGN	1	-1.155	0.94	678	0.1007	6610.8	0.0989	1.0182
WRKY18(WRKY)/col-WRKY18-DAP-Seq(GSE60143)/Homer	NNNTTGACYWNNNNN	1	-1.152	0.94	1039	0.1544	10171.3	0.1522	1.01445
p53(p53)/Saos-p53-ChIP-Seq(GSE15780)/Homer	RRCATGYCYRGRCATGYYYN	1	-1.151	0.94	59	0.0088	547.4	0.0082	1.07317
p53(p53)/Saos-p53-ChIP-Seq/Homer	RRCATGYCYRGRCATGYYYN	1	-1.151	0.94	59	0.0088	547.4	0.0082	1.07317
AT1G12630(AP2EREBP)/colamp-AT1G12630-DAP-Seq(GSE60143)/Homer	TGTCGGCA	1	-1.148	0.94	144	0.0214	1371.7	0.0205	1.0439
CCA(Myb)/Arabidopsis-CCA.GFP-ChIP-Seq(GSE70533)/Homer	AGATATYTTT	1	-1.142	0.94	445	0.0661	4320.1	0.0647	1.02164
PQM-1(?)/cElegans-L3-ChIP-Seq(modEncode)/Homer	ACTGATAAGA	1	-1.142	0.94	187	0.0278	1791.4	0.0268	1.03731
ATHB25(ZFHD)/colamp-ATHB25-DAP-Seq(GSE60143)/Homer	TAATTAVB	1	-1.137	0.94	665	0.0988	6486.4	0.0971	1.01751
AT5G22990(C2H2)/col-AT5G22990-DAP-Seq(GSE60143)/Homer	WCGAHDTCGWHN	1	-1.132	0.94	23	0.0034	204.1	0.0031	1.09677
ZNF41(Zf)/HEK293-ZNF41.GFP-ChIP-Seq(GSE58341)/Homer	CCTCATGGTGYCYTWYTCCCTTGTG	1	-1.127	0.94	15	0.0022	129.9	0.0019	1.15789
STAT4(Stat)/CD4-Stat4-ChIP-Seq(GSE22104)/Homer	NYTTCCWGGAAR	1	-1.126	0.94	723	0.1074	7060.3	0.1057	1.01608
ABI5(bZIP)/col-ABI5-DAP-Seq(GSE60143)/Homer	GCCACGTG	1	-1.114	0.946	206	0.0306	1980.9	0.0296	1.03378
MYB13(MYB)/col-MYB13-DAP-Seq(GSE60143)/Homer	HYCACCWACCHH	1	-1.113	0.946	476	0.0707	4630.6	0.0693	1.0202
ERF11(AP2EREBP)/col-ERF11-DAP-Seq(GSE60143)/Homer	RTGGCGGCGG	1	-1.112	0.946	240	0.0357	2313.1	0.0346	1.03179
MYB99(MYB)/colamp-MYB99-DAP-Seq(GSE60143)/Homer	GGTAGGTG	1	-1.108	0.946	585	0.0869	5704.6	0.0854	1.01756
FRS9(ND)/col-FRS9-DAP-Seq(GSE60143)/Homer	RGAGAGAGAAAG	1	-1.107	0.946	224	0.0333	2157.5	0.0323	1.03096
Ascl1(bHLH)/NeuralTubes-Ascl1-ChIP-Seq(GSE55840)/Homer	NNVVCAGCTGBN	1	-1.103	0.946	1171	0.174	11488.8	0.1719	1.01222
Zfp57(Zf)/H1-ZFP57.HA-ChIP-Seq(GSE115387)/Homer	NANTGCSGCA	1	-1.09	0.9528	132	0.0196	1260.1	0.0189	1.03704
p63(p53)/Keratinocyte-p63-ChIP-Seq(GSE17611)/Homer	NNDRCATGYCYNRRCATGYH	1	-1.087	0.9528	232	0.0345	2238.3	0.0335	1.02985
bZIP16(bZIP)/colamp-bZIP16-DAP-Seq(GSE60143)/Homer	TGCCACGTGD	1	-1.086	0.9528	146	0.0217	1397.7	0.0209	1.03828
AREB3(bZIP)/col-AREB3-DAP-Seq(GSE60143)/Homer	NKGMCACGTGDCMNN	1	-1.085	0.9528	168	0.025	1612.3	0.0241	1.03734
WRKY25(WRKY)/colamp-WRKY25-DAP-Seq(GSE60143)/Homer	NNNNHRGTCAAMNNN	1	-1.083	0.9528	684	0.1016	6685.9	0.1001	1.01499
bZIP68(bZIP)/col-bZIP68-DAP-Seq(GSE60143)/Homer	WGCCACGTGK	1	-1.082	0.9528	183	0.0272	1759.9	0.0263	1.03422
At5g66730(C2H2)/colamp-At5g66730-DAP-Seq(GSE60143)/Homer	TTTGTCKTTTTK	1	-1.081	0.9528	148	0.022	1417.8	0.0212	1.03774
SPL15(SBP)/colamp-SPL15-DAP-Seq(GSE60143)/Homer	WDWMMGTACADW	1	-1.079	0.9528	857	0.1273	8393.9	0.1256	1.01354
At5g08750(C3H)/col-At5g08750-DAP-Seq(GSE60143)/Homer	NWDTTGCGGCTR	1	-1.072	0.9528	198	0.0294	1907.2	0.0285	1.03158
ARF16(ARF)/col-ARF16-DAP-Seq(GSE60143)/Homer	ATTTTACGAT	1	-1.061	0.9566	50	0.0074	466.7	0.007	1.05714
AT1G01250(AP2EREBP)/col-AT1G01250-DAP-Seq(GSE60143)/Homer	YCACCGACAHTW	1	-1.046	0.9686	22	0.0033	198.9	0.003	1.1
Unknown-ESC-element(?)/mES-Nanog-ChIP-Seq(GSE11724)/Homer	CACAGCAGGGGG	1	-1.042	0.9692	514	0.0764	5018.1	0.0751	1.01731
Reverb(NR),DR2/RAW-Reverba.biotin-ChIP-Seq(GSE45914)/Homer	GTRGGTCASTGGGTCA	1	-1.034	0.9748	140	0.0208	1344.7	0.0201	1.03483
STZ(C2H2)/colamp-STZ-DAP-Seq(GSE60143)/Homer	HNBTCACT	1	-1.028	0.9781	4781	0.7104	47325.9	0.7083	1.00296
FOXK2(Forkhead)/U2OS-FOXK2-ChIP-Seq(E-MTAB-2204)/Homer	SCHTGTTTACAT	1	-1.026	0.9781	461	0.0685	4499.2	0.0673	1.01783
Tcf7(HMG)/GM12878-TCF7-ChIP-Seq(Encode)/Homer	CTTTGATGTGSB	1	-1.024	0.9781	241	0.0358	2335.7	0.035	1.02286
Oct6(POU,Homeobox)/NPC-Pou3f1-ChIP-Seq(GSE35496)/Homer	WATGCAAATGAG	1	-1.017	0.9808	247	0.0367	2395.3	0.0359	1.02228
ATHB5(HB)/colamp-ATHB5-DAP-Seq(GSE60143)/Homer	AATGATTG	1	-1.012	0.9834	474	0.0704	4630.5	0.0693	1.01587
TSO1(CPP)/col-TSO1-DAP-Seq(GSE60143)/Homer	RAATTTRAAW	1	-1.009	0.9834	51	0.0076	480	0.0072	1.05556
Unknown3/Drosophila-Promoters/Homer	ACVAKCTGGCAGCGC	1	-1.005	0.9849	52	0.0077	489.8	0.0073	1.05479
SPL13(SBP)/col-SPL13-DAP-Seq(GSE60143)/Homer	WAHTGTACGGAH	1	-1.004	0.9849	34	0.0051	315.1	0.0047	1.08511
bHLH28(bHLH)/col-bHLH28-DAP-Seq(GSE60143)/Homer	NHHTGTACGGAH	1	-1	0.9849	82	0.0122	781.6	0.0117	1.04274
Pax7(Paired,Homeobox),long/Myoblast-Pax7-ChIP-Seq(GSE25064)/Homer	TAATCHGATTAC	1	-0.9992	0.9849	10	0.0015	86.7	0.0013	1.15385
ANAC004(NAC)/colamp-ANAC004-DAP-Seq(GSE60143)/Homer	WNCTTVYNNNRBAAG	1	-0.9892	0.9897	213	0.0316	2065.5	0.0309	1.02265
RARg(NR)/ES-RARg-ChIP-Seq(GSE30538)/Homer	AGGTCAAGGTCA	1	-0.9891	0.9897	28	0.0042	258.8	0.0039	1.07692
Hoxa9(Homeobox)/ChickenMSG-Hoxa9.Flag-ChIP-Seq(GSE86088)/Homer	RGCAATNAAA	1	-0.9849	0.9897	1875	0.2786	18493.4	0.2768	1.0065
GATA(Zf),IR4/iTreg-Gata3-ChIP-Seq(GSE20898)/Homer	NAGATWNBNATCTNN	1	-0.9814	0.9897	54	0.008	510.7	0.0076	1.05263
MYB10(MYB)/col-MYB10-DAP-Seq(GSE60143)/Homer	YCCACCTACCHH	1	-0.9775	0.9909	258	0.0383	2509.4	0.0376	1.01862
HOXA1(Homeobox)/mES-Hoxa1-ChIP-Seq(SRP084292)/Homer	TGATKGATGR	1	-0.9533	1	156	0.0232	1510.4	0.0226	1.02655
NUC(C2H2)/col-NUC-DAP-Seq(GSE60143)/Homer	HAVAAAACGACAAAA	1	-0.9517	1	47	0.007	444.6	0.0067	1.04478
Trl(Zf)/S2-GAGAfactor-ChIP-Seq(GSE40646)/Homer	RGAGAGAG	1	-0.9515	1	1955	0.2905	19299	0.2888	1.00589
MYB83(MYB)/colamp-MYB83-DAP-Seq(GSE60143)/Homer	CACCAACCWH	1	-0.9511	1	1139	0.1692	11216.6	0.1679	1.00774
DEAR5(AP2EREBP)/col-DEAR5-DAP-Seq(GSE60143)/Homer	NDWTGTCGGTGRWDN	1	-0.9474	1	41	0.0061	386.5	0.0058	1.05172
RAP211(AP2EREBP)/colamp-RAP211-DAP-Seq(GSE60143)/Homer	RGCCGGCYWW	1	-0.9405	1	1093	0.1624	10764.9	0.1611	1.00807
Zic2(Zf)/ESC-Zic2-ChIP-Seq(SRP197560)/Homer	CHCAGCRGGRGG	1	-0.9331	1	340	0.0505	3324.6	0.0498	1.01406
Nr5a2(NR)/mES-Nr5a2-ChIP-Seq(GSE19019)/Homer	BTCAAGGTCA	1	-0.9306	1	336	0.0499	3285.6	0.0492	1.01423
ZNF675(Zf)/HEK293-ZNF675.GFP-ChIP-Seq(GSE58341)/Homer	ARGAGGMCAAAATGW	1	-0.9291	1	83	0.0123	797.1	0.0119	1.03361
bZIP44(bZIP)/colamp-bZIP44-DAP-Seq(GSE60143)/Homer	NDTGCCACGTCAGCH	1	-0.9273	1	17	0.0025	155.7	0.0023	1.08696
PPARa(NR),DR1/Liver-Ppara-ChIP-Seq(GSE47954)/Homer	VNAGGKCAAAGGTCA	1	-0.9059	1	725	0.1077	7133.4	0.1068	1.00843
ABF2(bZIP)/col-ABF2-DAP-Seq(GSE60143)/Homer	KGMCACGTGDCMHHH	1	-0.9057	1	115	0.0171	1113.2	0.0167	1.02395
At2g44940(AP2EREBP)/colamp-At2g44940-DAP-Seq(GSE60143)/Homer	NYACCGACAHNNNNN	1	-0.9051	1	56	0.0083	535	0.008	1.0375
At4g16750(AP2EREBP)/col-At4g16750-DAP-Seq(GSE60143)/Homer	HACCGACAHA	1	-0.904	1	214	0.0318	2087.6	0.0312	1.01923
GBF5(bZIP)/colamp-GBF5-DAP-Seq(GSE60143)/Homer	WKNWSACGTGGCAWN	1	-0.895	1	183	0.0272	1783.8	0.0267	1.01873
DUX(Homeobox)/C2C12-Dux-ChIP-Seq(GSE87279)/Homer	BCWGATTCAATCAAN	1	-0.8875	1	2	0.0003	14.6	0.0002	1.5
TBP3(MYBrelated)/col-TBP3-DAP-Seq(GSE60143)/Homer	VYTAGGGCAN	1	-0.8856	1	564	0.0838	5546.5	0.083	1.00964
AT3G60490(AP2EREBP)/colamp-AT3G60490-DAP-Seq(GSE60143)/Homer	NNRCCGACANNNNNN	1	-0.8827	1	69	0.0103	664.6	0.0099	1.0404
At1g76110(ARID)/colamp-At1g76110-DAP-Seq(GSE60143)/Homer	ATTTAATG	1	-0.8812	1	275	0.0409	2692.6	0.0403	1.01489
Pbx3(Homeobox)/GM12878-PBX3-ChIP-Seq(GSE32465)/Homer	SCTGTCAMTCAN	1	-0.881	1	203	0.0302	1982.4	0.0297	1.01684
RORg(NR)/Liver-Rorc-ChIP-Seq(GSE101115)/Homer	WAABTAGGTCAV	1	-0.8733	1	68	0.0101	655	0.0098	1.03061
RAP21(AP2EREBP)/colamp-RAP21-DAP-Seq(GSE60143)/Homer	BCACCGACAHNN	1	-0.8675	1	46	0.0068	440.1	0.0066	1.0303
AT1G72740(MYBrelated)/colamp-AT1G72740-DAP-Seq(GSE60143)/Homer	NNWWAMCCTAAHWNN	1	-0.8667	1	710	0.1055	6995.3	0.1047	1.00764
AT1G69570(C2C2dof)/col-AT1G69570-DAP-Seq(GSE60143)/Homer	WAAAAGTGHH	1	-0.8542	1	793	0.1178	7820.9	0.1171	1.00598
HSFC1(HSF)/col-HSFC1-DAP-Seq(GSE60143)/Homer	HTTCTAGAADCTTCT	1	-0.8499	1	136	0.0202	1326.8	0.0199	1.01508
Tal1	CATCTG	1	-0.8457	1	1268	0.1884	12529	0.1875	1.0048
ATHB15(HB)/col-ATHB15-DAP-Seq(GSE60143)/Homer	GYAATSATTA	1	-0.8447	1	191	0.0284	1869.6	0.028	1.01429
AT5G59990(C2C2COlike)/colamp-AT5G59990-DAP-Seq(GSE60143)/Homer	TCTCAACCGTTCATT	1	-0.8433	1	12	0.0018	110.1	0.0016	1.125
AT5G66940(C2C2dof)/col-AT5G66940-DAP-Seq(GSE60143)/Homer	NNHACTTTWT	1	-0.8429	1	1234	0.1834	12192.2	0.1825	1.00493
MYB101(MYB)/colamp-MYB101-DAP-Seq(GSE60143)/Homer	TAACNRMY	1	-0.842	1	1441	0.2141	14245	0.2132	1.00422
SPL3(SBP)/colamp-SPL3-DAP-Seq(GSE60143)/Homer	WDTTGTACGGAH	1	-0.8376	1	16	0.0024	149.1	0.0022	1.09091
Pit1(Homeobox)/GCrat-Pit1-ChIP-Seq(GSE58009)/Homer	ATGMATATDC	1	-0.8297	1	560	0.0832	5520.1	0.0826	1.00726
HAT1(Homeobox)/col-HAT1-DAP-Seq(GSE60143)/Homer	SCAATCATTGNN	1	-0.8279	1	80	0.0119	777.1	0.0116	1.02586
E2FA(E2FDP)/colamp-E2FA-DAP-Seq(GSE60143)/Homer	WWTGGCGCCAWWWNN	1	-0.8195	1	165	0.0245	1616	0.0242	1.0124
At5g29000(G2like)/col-At5g29000-DAP-Seq(GSE60143)/Homer	RGAATATTCYHH	1	-0.8095	1	129	0.0192	1262.3	0.0189	1.01587
SFP1/SacCer-Promoters/Homer	DDAAAAATTTTY	1	-0.8086	1	26	0.0039	249	0.0037	1.05405
Phox2a(Homeobox)/Neuron-Phox2a-ChIP-Seq(GSE31456)/Homer	YTAATYNRATTA	1	-0.8061	1	156	0.0232	1529.7	0.0229	1.0131
Pitx1:Ebox(Homeobox,bHLH)/Hindlimb-Pitx1-ChIP-Seq(GSE41591)/Homer	YTAATTRAWWCCAGATGT	1	-0.8023	1	136	0.0202	1332.9	0.0199	1.01508
AT3G16280(AP2EREBP)/colamp-AT3G16280-DAP-Seq(GSE60143)/Homer	HCACCGACAHHDHHN	1	-0.8005	1	92	0.0137	898	0.0134	1.02239
HAP3(CCAATHAP3)/col-HAP3-DAP-Seq(GSE60143)/Homer	TGATGGAW	1	-0.7971	1	192	0.0285	1886.2	0.0282	1.01064
ATHB13(Homeobox)/col-ATHB13-DAP-Seq(GSE60143)/Homer	CAATAATT	1	-0.7953	1	525	0.078	5182.8	0.0776	1.00515
HSFA1E(HSF)/col-HSFA1E-DAP-Seq(GSE60143)/Homer	TTCTAGAAGCTTCTA	1	-0.7945	1	61	0.0091	594	0.0089	1.02247
At5g18450(AP2EREBP)/col-At5g18450-DAP-Seq(GSE60143)/Homer	CACCGCTT	1	-0.7938	1	646	0.096	6381.5	0.0955	1.00524
CES-1(Homeobox)/cElegans-L1-CES1-ChIP-Seq(modEncode)/Homer	AAATTSAATTTN	1	-0.7926	1	216	0.0321	2124.1	0.0318	1.00943
Nanog(Homeobox)/mES-Nanog-ChIP-Seq(GSE11724)/Homer	RGCCATTAAC	1	-0.7912	1	3034	0.4508	30069.5	0.45	1.00178
AT1G71450(AP2EREBP)/col-AT1G71450-DAP-Seq(GSE60143)/Homer	DHDWTGTCGGTG	1	-0.7841	1	512	0.0761	5056.1	0.0757	1.00528
Foxa3(Forkhead)/Liver-Foxa3-ChIP-Seq(GSE77670)/Homer	BSNTGTTTACWYWGN	1	-0.7838	1	239	0.0355	2353.5	0.0352	1.00852
PR(NR)/T47D-PR-ChIP-Seq(GSE31130)/Homer	VAGRACAKNCTGTBC	1	-0.781	1	1700	0.2526	16836.8	0.252	1.00238
BOS1(MYB)/col-BOS1-DAP-Seq(GSE60143)/Homer	NNRCCTAACT	1	-0.7785	1	538	0.0799	5315.9	0.0796	1.00377
MYB88(MYB)/col-MYB88-DAP-Seq(GSE60143)/Homer	HNACGCTCCT	1	-0.7781	1	971	0.1443	9607	0.1438	1.00348
Olig2(bHLH)/Neuron-Olig2-ChIP-Seq(GSE30882)/Homer	RCCATMTGTT	1	-0.7735	1	1513	0.2248	14984.1	0.2243	1.00223
NST1(NAC)/colamp-NST1-DAP-Seq(GSE60143)/Homer	WRCTTRWWNWWYAAG	1	-0.7654	1	442	0.0657	4367.5	0.0654	1.00459
E2F(E2F)/Hela-CellCycle-Expression/Homer	TTSGCGCGAAAA	1	-0.7645	1	17	0.0025	162	0.0024	1.04167
ZNF136(Zf)/HEK293-ZNF136.GFP-ChIP-Seq(GSE58341)/Homer	YTKGATAHAGTATTCTWGGTNGGCA	1	-0.7578	1	47	0.007	458.8	0.0069	1.01449
ATHB6(Homeobox)/col-ATHB6-DAP-Seq(GSE60143)/Homer	AATGATTG	1	-0.7547	1	680	0.101	6729.8	0.1007	1.00298
GRF9(GRF)/colamp-GRF9-DAP-Seq(GSE60143)/Homer	NWCTGACANNNNNNN	1	-0.7453	1	786	0.1168	7783.2	0.1165	1.00258
NF1-halfsite(CTF)/LNCaP-NF1-ChIP-Seq(Unpublished)/Homer	YTGCCAAG	1	-0.7392	1	1380	0.2051	13678.7	0.2047	1.00195
HNF1b(Homeobox)/PDAC-HNF1B-ChIP-Seq(GSE64557)/Homer	GTTAATNATTAA	1	-0.7368	1	72	0.0107	707.2	0.0106	1.00943
MYB119(MYB)/colamp-MYB119-DAP-Seq(GSE60143)/Homer	YRACCGTTACDD	1	-0.7367	1	176	0.0262	1737.5	0.026	1.00769
n-Myc(bHLH)/mES-nMyc-ChIP-Seq(GSE11431)/Homer	VRCCACGTGG	1	-0.7311	1	481	0.0715	4762.6	0.0713	1.00281
ANAC005(NAC)/col-ANAC005-DAP-Seq(GSE60143)/Homer	WVCTTVTWNHABAAG	1	-0.7271	1	287	0.0426	2839.3	0.0425	1.00235
AT2G20400(G2like)/colamp-AT2G20400-DAP-Seq(GSE60143)/Homer	DNVGAATATTCBNHN	1	-0.72	1	58	0.0086	570.8	0.0085	1.01176
Pho4(bHLH)/Yeast-Pho4-ChIP-Seq(GSE29506)/Homer	AAGCACGTGBGD	1	-0.7192	1	103	0.0153	1016	0.0152	1.00658
PBX1(Homeobox)/MCF7-PBX1-ChIP-Seq(GSE28007)/Homer	GSCTGTCACTCA	1	-0.7179	1	71	0.0105	699.7	0.0105	1
MYB3R4(MYB)/col-MYB3R4-DAP-Seq(GSE60143)/Homer	AWWTAACCGTTR	1	-0.7179	1	71	0.0105	699	0.0105	1
Znf263(Zf)/K562-Znf263-ChIP-Seq(GSE31477)/Homer	CVGTSCTCCC	1	-0.7177	1	1202	0.1786	11920.4	0.1784	1.00112
RORa(NR)/Liver-Rora-ChIP-Seq(GSE101115)/Homer	AAWCTAGGTCARDNN	1	-0.7153	1	97	0.0144	957.5	0.0143	1.00699
SeqBias: CA-repeat	CACACACACA	1	-0.7142	1	4251	0.6316	42188.1	0.6314	1.00032
MNT(bHLH)/HepG2-MNT-ChIP-Seq(Encode)/Homer	DGCACACGTG	1	-0.7116	1	795	0.1181	7883.9	0.118	1.00085
ERRg(NR)/Kidney-ESRRG-ChIP-Seq(GSE104905)/Homer	GTGACCTTGRVN	1	-0.7113	1	586	0.0871	5809.7	0.087	1.00115
HSF7(HSF)/colamp-HSF7-DAP-Seq(GSE60143)/Homer	TTCTAGAAGCTTCTA	1	-0.708	1	120	0.0178	1186.1	0.0178	1
KANADI1(Myb)/Seedling-KAN1-ChIP-Seq(GSE48081)/Homer	ARGAATAWWN	1	-0.7048	1	597	0.0887	5920.6	0.0886	1.00113
GATA:SCL(Zf,bHLH)/Ter119-SCL-ChIP-Seq(GSE18720)/Homer	CRGCTGBNGNSNNSAGATAA	1	-0.7034	1	77	0.0114	760.1	0.0114	1
Hoxa13(Homeobox)/ChickenMSG-Hoxa13.Flag-ChIP-Seq(GSE86088)/Homer	CYHATAAAAN	1	-0.7009	1	1644	0.2443	16314.7	0.2442	1.00041
ANAC058(NAC)/col-ANAC058-DAP-Seq(GSE60143)/Homer	TWCTTGTDNNACAAG	1	-0.6992	1	282	0.0419	2795.5	0.0418	1.00239
WRKY47(WRKY)/colamp-WRKY47-DAP-Seq(GSE60143)/Homer	WAAGTCAACGBT	1	-0.6937	1	160	0.0238	1585.6	0.0237	1.00422
CUC2(NAC)/colamp-CUC2-DAP-Seq(GSE60143)/Homer	TRCKTGTNNNWCAMG	1	-0.6928	1	148	0.022	1466.2	0.0219	1.00457
PRDM9(Zf)/Testis-DMC1-ChIP-Seq(GSE35498)/Homer	ADGGYAGYAGCATCT	1	-0.6901	1	280	0.0416	2777.3	0.0416	1
Unknown1(NR/Ini-like)/Drosophila-Promoters/Homer	MYGGTCACACTG	1	-0.6868	1	161	0.0239	1596.6	0.0239	1
Zic(Zf)/Cerebellum-ZIC1.2-ChIP-Seq(GSE60731)/Homer	CCTGCTGAGH	1	-0.685	1	650	0.0966	6452.6	0.0966	1
Unknown2/Drosophila-Promoters/Homer	CATCMCTA	1	-0.6806	1	996	0.148	9889.8	0.148	1
WRKY75(WRKY)/col-WRKY75-DAP-Seq(GSE60143)/Homer	CGTTGACTWW	1	-0.6775	1	582	0.0865	5779.2	0.0865	1
WRKY30(WRKY)/colamp-WRKY30-DAP-Seq(GSE60143)/Homer	CGTTGACTTN	1	-0.676	1	172	0.0256	1707.5	0.0256	1
SeqBias: A/T bias	WWWWWWWWWW	1	-0.6728	1	5841	0.8679	57990.2	0.8679	1
bZIP42(bZIP)/colamp-bZIP42-DAP-Seq(GSE60143)/Homer	GCCACGTCAGCA	1	-0.671	1	3	0.0004	27.1	0.0004	1
GATA(Zf),IR3/iTreg-Gata3-ChIP-Seq(GSE20898)/Homer	NNNNNBAGATAWYATCTVHN	1	-0.6655	1	116	0.0172	1152.5	0.0172	1
ZKSCAN1(Zf)/HepG2-ZKSCAN1-ChIP-Seq(Encode)/Homer	GCACAYAGTAGGKCY	1	-0.664	1	16	0.0024	157.8	0.0024	1
MYB74(MYB)/colamp-MYB74-DAP-Seq(GSE60143)/Homer	YYYACCTACCWH	1	-0.6619	1	358	0.0532	3558.9	0.0533	0.998124
SeqBias: CG-repeat	CGCGCGCGCG	1	-0.6608	1	441	0.0655	4383.7	0.0656	0.998476
Hoxa11(Homeobox)/ChickenMSG-Hoxa11.Flag-ChIP-Seq(GSE86088)/Homer	TTTTATGGCM	1	-0.6573	1	1520	0.2259	15102.5	0.226	0.999558
DLX2(Homeobox)/BasalGanglia-Dlx2-ChIP-seq(GSE124936)/Homer	NNNTAATTAS	1	-0.6489	1	963	0.1431	9573.4	0.1433	0.998604
CAMTA5(CAMTA)/col-CAMTA5-DAP-Seq(GSE60143)/Homer	ACGCGTTTTANACRC	1	-0.6464	1	108	0.016	1075.8	0.0161	0.993789
RRTF1(AP2EREBP)/colamp-RRTF1-DAP-Seq(GSE60143)/Homer	CCGCCGCHATTT	1	-0.6454	1	61	0.0091	607.2	0.0091	1
Smad3(MAD)/NPC-Smad3-ChIP-Seq(GSE36673)/Homer	TWGTCTGV	1	-0.6364	1	2373	0.3526	23583	0.353	0.998867
Unknown4/Drosophila-Promoters/Homer	AAAAATACCRMA	1	-0.6364	1	58	0.0086	578.4	0.0087	0.988506
SND3(NAC)/col-SND3-DAP-Seq(GSE60143)/Homer	CTTNHNNNDNAAGNH	1	-0.636	1	380	0.0565	3783.9	0.0566	0.998233
MafA(bZIP)/Islet-MafA-ChIP-Seq(GSE30298)/Homer	TGCTGACTCA	1	-0.6354	1	901	0.1339	8962	0.1341	0.998509
SGR5(C2H2)/colamp-SGR5-DAP-Seq(GSE60143)/Homer	TTTGTCTTTTTT	1	-0.6313	1	438	0.0651	4361.8	0.0653	0.996937
CArG(MADS)/PUER-Srf-ChIP-Seq(Sullivan_et_al.)/Homer	CCATATATGGNM	1	-0.6287	1	194	0.0288	1934.8	0.029	0.993103
PAX3:FKHR-fusion(Paired,Homeobox)/Rh4-PAX3:FKHR-ChIP-Seq(GSE19063)/Homer	ACCRTGACTAATTNN	1	-0.6238	1	167	0.0248	1666	0.0249	0.995984
At5g04390(C2H2)/col200-At5g04390-DAP-Seq(GSE60143)/Homer	AGTGANDN	1	-0.6138	1	4628	0.6877	45980.2	0.6882	0.999273
MYB73(MYB)/col-MYB73-DAP-Seq(GSE60143)/Homer	NNNNHAACNGHHDHN	1	-0.6125	1	1368	0.2033	13612	0.2037	0.998036
SPL9(SBP)/colamp-SPL9-DAP-Seq(GSE60143)/Homer	BTGTACTT	1	-0.6103	1	1256	0.1866	12500.6	0.1871	0.997328
CUC1(NAC)/col-CUC1-DAP-Seq(GSE60143)/Homer	TACTTGTNNNACAAG	1	-0.6097	1	209	0.0311	2087.4	0.0312	0.996795
DDF2(AP2EREBP)/col-DDF2-DAP-Seq(GSE60143)/Homer	GATGTCGRCR	1	-0.5956	1	10	0.0015	100.1	0.0015	1
Hoxd12(Homeobox)/ChickenMSG-Hoxd12.Flag-ChIP-Seq(GSE86088)/Homer	HDGYAATGAAAN	1	-0.595	1	1150	0.1709	11453.2	0.1714	0.997083
RBPJ:Ebox(?,bHLH)/Panc1-Rbpj1-ChIP-Seq(GSE47459)/Homer	GGGRAARRGRMCAGMTG	1	-0.5939	1	212	0.0315	2120.4	0.0317	0.993691
DPL-1(E2F)/cElegans-Adult-ChIP-Seq(modEncode)/Homer	TAGCGCGC	1	-0.5932	1	217	0.0322	2170.2	0.0325	0.990769
WRKY7(WRKY)/colamp-WRKY7-DAP-Seq(GSE60143)/Homer	AAAAGTCAACGSHWD	1	-0.5919	1	1	0.0001	8.5	0.0001	1
LBD18(LOBAS2)/colamp-LBD18-DAP-Seq(GSE60143)/Homer	CKGAWWTTCHGS	1	-0.5875	1	1441	0.2141	14349.1	0.2148	0.996741
MYB3R5(MYB)/col-MYB3R5-DAP-Seq(GSE60143)/Homer	THYAACGGTHAWAWT	1	-0.5801	1	35	0.0052	353.9	0.0053	0.981132
CUC3(NAC)/col-CUC3-DAP-Seq(GSE60143)/Homer	TRCKTGWNNNACAMG	1	-0.5798	1	151	0.0224	1514.9	0.0227	0.986784
WRKY40(WRKY)/colamp-WRKY40-DAP-Seq(GSE60143)/Homer	AHWAGTCAAC	1	-0.5764	1	336	0.0499	3360.2	0.0503	0.992048
WRKY71(WRKY)/col-WRKY71-DAP-Seq(GSE60143)/Homer	CKTTGACYWW	1	-0.5702	1	466	0.0692	4657.8	0.0697	0.992826
AT4G18450(AP2EREBP)/col-AT4G18450-DAP-Seq(GSE60143)/Homer	ATGGCGGCKG	1	-0.5688	1	115	0.0171	1156.4	0.0173	0.988439
WRKY42(WRKY)/colamp-WRKY42-DAP-Seq(GSE60143)/Homer	NAAAGTCAACGN	1	-0.5688	1	217	0.0322	2175.1	0.0326	0.98773
Meis1(Homeobox)/MastCells-Meis1-ChIP-Seq(GSE48085)/Homer	VGCTGWCAVB	1	-0.5655	1	1449	0.2153	14439.6	0.2161	0.996298
AtIDD11(C2H2)/colamp-AtIDD11-DAP-Seq(GSE60143)/Homer	TTTGTCGTTT	1	-0.5649	1	206	0.0306	2066.5	0.0309	0.990291
Tbx21(T-box)/GM12878-TBX21-ChIP-Seq(Encode)/Homer	AGGTGTGAAA	1	-0.5616	1	722	0.1073	7209.6	0.1079	0.994439
WRKY50(WRKY)/col-WRKY50-DAP-Seq(GSE60143)/Homer	NNTTGACTWNNGNNN	1	-0.5574	1	569	0.0845	5687.8	0.0851	0.992949
ZNF7(Zf)/HepG2-ZNF7.Flag-ChIP-Seq(Encode)/Homer	CTGCCWVCTTTTRTA	1	-0.5568	1	338	0.0502	3385.5	0.0507	0.990138
ABF1/SacCer-Promoters/Homer	CGTRNAAARTGA	1	-0.5549	1	104	0.0155	1048.4	0.0157	0.987261
ANL2(HB)/col-ANL2-DAP-Seq(GSE60143)/Homer	CATTAATTGC	1	-0.5534	1	235	0.0349	2358.3	0.0353	0.988669
AT3G51470(DBP)/col-AT3G51470-DAP-Seq(GSE60143)/Homer	TTWHGGTGCACC	1	-0.5532	1	920	0.1367	9183.1	0.1374	0.994905
HY5(bZIP)/colamp-HY5-DAP-Seq(GSE60143)/Homer	RRTSACGTSD	1	-0.5532	1	470	0.0698	4702.3	0.0704	0.991477
AtGRF6(GRF)/col-AtGRF6-DAP-Seq(GSE60143)/Homer	NTGTCAGADNNNNNN	1	-0.551	1	918	0.1364	9164.9	0.1372	0.994169
Nkx3.1(Homeobox)/LNCaP-Nkx3.1-ChIP-Seq(GSE28264)/Homer	AAGCACTTAA	1	-0.5496	1	1789	0.2658	17827	0.2668	0.996252
SPL14(SBP)/col-SPL14-DAP-Seq(GSE60143)/Homer	NNWHTGTACGGAHNH	1	-0.5472	1	50	0.0074	507.8	0.0076	0.973684
HDG7(HB)/col-HDG7-DAP-Seq(GSE60143)/Homer	WGCATTTAATGC	1	-0.5463	1	66	0.0098	668.7	0.01	0.98
ZNF416(Zf)/HEK293-ZNF416.GFP-ChIP-Seq(GSE58341)/Homer	WDNCTGGGCA	1	-0.5463	1	980	0.1456	9783.5	0.1464	0.994536
SCL(bHLH)/HPC7-Scl-ChIP-Seq(GSE13511)/Homer	AVCAGCTG	1	-0.5435	1	3563	0.5294	35451.5	0.5306	0.997738
GAGA-repeat/Arabidopsis-Promoters/Homer	CTCTCTCTCY	1	-0.5407	1	988	0.1468	9865.1	0.1476	0.99458
DREB2(AP2EREBP)/col-DREB2-DAP-Seq(GSE60143)/Homer	TMACCGACATWA	1	-0.5397	1	142	0.0211	1432	0.0214	0.985981
NeuroG2(bHLH)/Fibroblast-NeuroG2-ChIP-Seq(GSE75910)/Homer	ACCATCTGTT	1	-0.5383	1	1270	0.1887	12672.1	0.1897	0.994729
ERF5(AP2EREBP)/colamp-ERF5-DAP-Seq(GSE60143)/Homer	DCMGCCGCCA	1	-0.5373	1	118	0.0175	1191.9	0.0178	0.983146
AtHB32(ZFHD)/col200-AtHB32-DAP-Seq(GSE60143)/Homer	CGAATTAT	1	-0.5362	1	602	0.0895	6023.9	0.0902	0.992239
PLT1(AP2EREBP)/colamp-PLT1-DAP-Seq(GSE60143)/Homer	GCACGAWTYCCGAGG	1	-0.5255	1	29	0.0043	297.7	0.0045	0.955556
GBF6(bZIP)/colamp-GBF6-DAP-Seq(GSE60143)/Homer	WWTGMCACGTCABCW	1	-0.5245	1	115	0.0171	1163.2	0.0174	0.982759
ERF8(AP2EREBP)/colamp-ERF8-DAP-Seq(GSE60143)/Homer	CGCCGYCATW	1	-0.521	1	301	0.0447	3025.5	0.0453	0.986755
Pit1+1bp(Homeobox)/GCrat-Pit1-ChIP-Seq(GSE58009)/Homer	ATGCATAATTCA	1	-0.5151	1	168	0.025	1697	0.0254	0.984252
Twist2(bHLH)/Myoblast-Twist2.Ty1-ChIP-Seq(GSE127998)/Homer	MCAGCTGBYH	1	-0.5144	1	1422	0.2113	14196.3	0.2125	0.994353
p73(p53)/Trachea-p73-ChIP-Seq(PRJNA310161)/Homer	NRRRCAWGTCCDGRCATGYY	1	-0.5116	1	28	0.0042	288.3	0.0043	0.976744
SRS7(SRS)/colamp-SRS7-DAP-Seq(GSE60143)/Homer	HATAGGTTTH	1	-0.5107	1	2249	0.3342	22421.5	0.3356	0.995828
HSFB3(HSF)/colamp-HSFB3-DAP-Seq(GSE60143)/Homer	TTCTAGAAGMTTHTW	1	-0.5087	1	40	0.0059	410.2	0.0061	0.967213
VND1(NAC)/col-VND1-DAP-Seq(GSE60143)/Homer	CTTRWDNHWYAAGYW	1	-0.5065	1	395	0.0587	3968.9	0.0594	0.988215
dof42(C2C2dof)/col-dof42-DAP-Seq(GSE60143)/Homer	AAAAAGGC	1	-0.505	1	340	0.0505	3419.8	0.0512	0.986328
ISRE(IRF)/ThioMac-LPS-Expression(GSE23622)/Homer	AGTTTCASTTTC	1	-0.5046	1	109	0.0162	1106.7	0.0166	0.975904
Nur77(NR)/K562-NR4A1-ChIP-Seq(GSE31363)/Homer	TGACCTTTNCNT	1	-0.504	1	159	0.0236	1608.8	0.0241	0.979253
JKD(C2H2)/col-JKD-DAP-Seq(GSE60143)/Homer	TTTTGTCGTTTT	1	-0.5024	1	86	0.0128	875	0.0131	0.977099
TCF4(bHLH)/SHSY5Y-TCF4-ChIP-Seq(GSE96915)/Homer	SMCATCTGKH	1	-0.5023	1	1284	0.1908	12829.3	0.192	0.99375
RBFox2(?)/Heart-RBFox2-CLIP-Seq(GSE57926)/Homer	TGCATGCA	1	-0.5021	1	1410	0.2095	14083.8	0.2108	0.993833
Nr5a2(NR)/Pancreas-LRH1-ChIP-Seq(GSE34295)/Homer	BTCAAGGTCA	1	-0.5005	1	453	0.0673	4549.1	0.0681	0.988253
ANAC062(NAC)/colamp-ANAC062-DAP-Seq(GSE60143)/Homer	TACTTANTNWNYAAG	1	-0.4999	1	214	0.0318	2160.5	0.0323	0.98452
PUCHI(AP2EREBP)/colamp-PUCHI-DAP-Seq(GSE60143)/Homer	GCGCCGTY	1	-0.4954	1	140	0.0208	1419.8	0.0212	0.981132
WRKY17(WRKY)/colamp-WRKY17-DAP-Seq(GSE60143)/Homer	GCGTTGACTTTT	1	-0.4938	1	4	0.0006	42.5	0.0006	1
OBP1(C2C2dof)/col-OBP1-DAP-Seq(GSE60143)/Homer	NHHACTTTWT	1	-0.4909	1	1834	0.2725	18307.1	0.274	0.994526
LCL1(MYBrelated)/colamp-LCL1-DAP-Seq(GSE60143)/Homer	NAAAATATCTWHWWN	1	-0.4894	1	75	0.0111	767	0.0115	0.965217
At1g22810(AP2EREBP)/colamp-At1g22810-DAP-Seq(GSE60143)/Homer	BCACCGACANNN	1	-0.4886	1	115	0.0171	1169.4	0.0175	0.977143
Tbet(T-box)/CD8-Tbet-ChIP-Seq(GSE33802)/Homer	AGGTGTGAAM	1	-0.4876	1	899	0.1336	9002.2	0.1347	0.991834
Myf5(bHLH)/GM-Myf5-ChIP-Seq(GSE24852)/Homer	BAACAGCTGT	1	-0.4843	1	545	0.081	5474	0.0819	0.989011
bZIP3(bZIP)/col-bZIP3-DAP-Seq(GSE60143)/Homer	DWKNHSACGTGGCAD	1	-0.4804	1	320	0.0475	3226.9	0.0483	0.983437
ERF13(AP2EREBP)/colamp-ERF13-DAP-Seq(GSE60143)/Homer	TYAGCCGCCATT	1	-0.4793	1	450	0.0669	4527	0.0678	0.986726
TCP20(TCP)/col-TCP20-DAP-Seq(GSE60143)/Homer	GGDCCCAC	1	-0.4761	1	196	0.0291	1985.4	0.0297	0.979798
HDG1(Homeobox)/col100-HDG1-DAP-Seq(GSE60143)/Homer	DDYAATTAATGH	1	-0.4747	1	219	0.0325	2217	0.0332	0.978916
E-box/Arabidopsis-Promoters/Homer	GCCACGTG	1	-0.4736	1	251	0.0373	2537	0.038	0.981579
NFkB-p50,p52(RHD)/Monocyte-p50-ChIP-Chip(Schreiber_et_al.)/Homer	GGGGGAATCCCC	1	-0.4726	1	134	0.0199	1363.2	0.0204	0.97549
SeqBias: GCW-triplet	GCWGCWGCWGCW	1	-0.4724	1	6729	0.9999	66802.2	0.9998	1.0001
Hoxb4(Homeobox)/ES-Hoxb4-ChIP-Seq(GSE34014)/Homer	TGATTRATGGCY	1	-0.4724	1	152	0.0226	1544.2	0.0231	0.978355
ANAC096(NAC)/colamp-ANAC096-DAP-Seq(GSE60143)/Homer	TACTTGWNNNWCAAG	1	-0.4703	1	333	0.0495	3359.9	0.0503	0.984095
Smad2(MAD)/ES-SMAD2-ChIP-Seq(GSE29422)/Homer	CTGTCTGG	1	-0.4654	1	1238	0.184	12390.3	0.1854	0.992449
GATA19(C2C2gata)/colamp-GATA19-DAP-Seq(GSE60143)/Homer	ATCSGATCVG	1	-0.462	1	31	0.0046	323.4	0.0048	0.958333
AT2G20110(CPP)/colamp-AT2G20110-DAP-Seq(GSE60143)/Homer	ATTYAAATHY	1	-0.4615	1	784	0.1165	7867.8	0.1178	0.988964
NPAS(bHLH)/Liver-NPAS-ChIP-Seq(GSE39860)/Homer	NVCACGTG	1	-0.4588	1	1200	0.1783	12015	0.1798	0.991657
WRKY65(WRKY)/colamp-WRKY65-DAP-Seq(GSE60143)/Homer	AWWWAGTCAACG	1	-0.458	1	292	0.0434	2952.6	0.0442	0.9819
IDD2(C2H2)/colamp-IDD2-DAP-Seq(GSE60143)/Homer	HAVAAAAMGACAAAA	1	-0.4578	1	63	0.0094	649.3	0.0097	0.969072
Brn1(POU,Homeobox)/NPC-Brn1-ChIP-Seq(GSE35496)/Homer	TATGCWAATBAV	1	-0.4546	1	176	0.0262	1789.7	0.0268	0.977612
ZNF415(Zf)/HEK293-ZNF415.GFP-ChIP-Seq(GSE58341)/Homer	GRTGMTRGAGCC	1	-0.4522	1	309	0.0459	3124.4	0.0468	0.980769
E2F4(E2F)/K562-E2F4-ChIP-Seq(GSE31477)/Homer	GGCGGGAAAH	1	-0.4508	1	161	0.0239	1639.2	0.0245	0.97551
ATHB53(HB)/col-ATHB53-DAP-Seq(GSE60143)/Homer	CAATAATT	1	-0.4488	1	211	0.0314	2142.4	0.0321	0.978193
At2g45680(TCP)/colamp-At2g45680-DAP-Seq(GSE60143)/Homer	GTGGGNCCCACNDND	1	-0.4486	1	34	0.0051	355.3	0.0053	0.962264
At5g08330(TCP)/col-At5g08330-DAP-Seq(GSE60143)/Homer	GGRCCCAC	1	-0.4481	1	357	0.053	3606.2	0.054	0.981481
ATHB20(Homeobox)/colamp-ATHB20-DAP-Seq(GSE60143)/Homer	CAATHATT	1	-0.4366	1	175	0.026	1783.9	0.0267	0.973783
OBP3(C2C2dof)/col-OBP3-DAP-Seq(GSE60143)/Homer	NYWACTTTTT	1	-0.4328	1	2016	0.2996	20153	0.3016	0.993369
E2F7(E2F)/Hela-E2F7-ChIP-Seq(GSE32673)/Homer	VDTTTCCCGCCA	1	-0.4293	1	34	0.0051	357.6	0.0054	0.944444
MYB44(MYB)/colamp-MYB44-DAP-Seq(GSE60143)/Homer	CVGTTWWKTCNGTTA	1	-0.4274	1	46	0.0068	480.7	0.0072	0.944444
Zic3(Zf)/mES-Zic3-ChIP-Seq(GSE37889)/Homer	GGCCYCCTGCTGDGH	1	-0.4271	1	434	0.0645	4384.9	0.0656	0.983232
WRKY26(WRKY)/colamp-WRKY26-DAP-Seq(GSE60143)/Homer	CGTTGACTWDKN	1	-0.427	1	293	0.0435	2971	0.0445	0.977528
MYB40(MYB)/col-MYB40-DAP-Seq(GSE60143)/Homer	TGGTAGGTRARA	1	-0.426	1	199	0.0296	2027	0.0303	0.976898
HIF2a(bHLH)/785_O-HIF2a-ChIP-Seq(GSE34871)/Homer	GCACGTACCC	1	-0.4231	1	173	0.0257	1766.8	0.0264	0.973485
PRDM14(Zf)/H1-PRDM14-ChIP-Seq(GSE22767)/Homer	RGGTCTCTAACY	1	-0.4218	1	183	0.0272	1867.7	0.028	0.971429
ANAC013(NAC)/col-ANAC013-DAP-Seq(GSE60143)/Homer	CTTGNNNNNCAAGNA	1	-0.4207	1	210	0.0312	2139.3	0.032	0.975
ETS:RUNX(ETS,Runt)/Jurkat-RUNX1-ChIP-Seq(GSE17954)/Homer	RCAGGATGTGGT	1	-0.4195	1	222	0.033	2260	0.0338	0.976331
SPL1(SBP)/colamp-SPL1-DAP-Seq(GSE60143)/Homer	HYGTACDTWH	1	-0.4163	1	1064	0.1581	10682	0.1599	0.988743
WRKY45(WRKY)/col-WRKY45-DAP-Seq(GSE60143)/Homer	HNNNKTTGACTWWNH	1	-0.4117	1	205	0.0305	2091.6	0.0313	0.974441
PTF1(TCP)/colamp-PTF1-DAP-Seq(GSE60143)/Homer	RDDGGGACCACA	1	-0.4106	1	50	0.0074	523	0.0078	0.948718
Tcf12(bHLH)/GM12878-Tcf12-ChIP-Seq(GSE32465)/Homer	VCAGCTGYTG	1	-0.4098	1	755	0.1122	7601.4	0.1138	0.98594
At1g13300(G2like)/col-At1g13300-DAP-Seq(GSE60143)/Homer	GAATCTWAGATTCYN	1	-0.4094	1	5	0.0007	56.7	0.0008	0.875
PAX6(Paired,Homeobox)/Forebrain-Pax6-ChIP-Seq(GSE66961)/Homer	NGTGTTCAVTSAAGCGKAAA	1	-0.4064	1	52	0.0077	544.4	0.0081	0.950617
EMB1789(C3H)/col-EMB1789-DAP-Seq(GSE60143)/Homer	TWTTTACCGYND	1	-0.4027	1	187	0.0278	1912.9	0.0286	0.972028
bZIP53(bZIP)/colamp-bZIP53-DAP-Seq(GSE60143)/Homer	NDNHSACGTGKMNNN	1	-0.4022	1	162	0.0241	1660.7	0.0249	0.967871
ANAC050(NAC)/colamp-ANAC050-DAP-Seq(GSE60143)/Homer	WNCTTGNNNNNCAAG	1	-0.4007	1	272	0.0404	2768.2	0.0414	0.975845
MYB49(MYB)/col-MYB49-DAP-Seq(GSE60143)/Homer	ARKTAGGTRR	1	-0.4	1	619	0.092	6246.6	0.0935	0.983957
GATA20(C2C2gata)/colamp-GATA20-DAP-Seq(GSE60143)/Homer	TNGATCNDNM	1	-0.3909	1	1191	0.177	11963.9	0.1791	0.988275
NLP7(RWPRK)/col-NLP7-DAP-Seq(GSE60143)/Homer	TGRCCYTTCR	1	-0.3874	1	1338	0.1988	13431.8	0.201	0.989055
Pknox1(Homeobox)/ES-Prep1-ChIP-Seq(GSE63282)/Homer	SCTGTCAVTCAV	1	-0.3802	1	179	0.0266	1837.2	0.0275	0.967273
IRF2(IRF)/Erythroblas-IRF2-ChIP-Seq(GSE36985)/Homer	GAAASYGAAASY	1	-0.3723	1	169	0.0251	1738.9	0.026	0.965385
At1g72010(TCP)/colamp-At1g72010-DAP-Seq(GSE60143)/Homer	GGDCCCAC	1	-0.371	1	269	0.04	2747.3	0.0411	0.973236
WRKY6(WRKY)/colamp-WRKY6-DAP-Seq(GSE60143)/Homer	NCGTTGACTWWD	1	-0.3697	1	519	0.0771	5258.4	0.0787	0.97967
GLI3(Zf)/Limb-GLI3-ChIP-Chip(GSE11077)/Homer	CGTGGGTGGTCC	1	-0.3693	1	72	0.0107	754	0.0113	0.946903
ERF73(AP2EREBP)/col-ERF73-DAP-Seq(GSE60143)/Homer	CCGCCGCC	1	-0.3691	1	180	0.0267	1850.9	0.0277	0.963899
TCP17(TCP)/col-TCP17-DAP-Seq(GSE60143)/Homer	GTGGTCCCCA	1	-0.3676	1	24	0.0036	260.8	0.0039	0.923077
HSF21(HSF)/col-HSF21-DAP-Seq(GSE60143)/Homer	CTTCTAGAAGMTTYW	1	-0.3598	1	65	0.0097	684.8	0.0102	0.95098
DREB19(AP2EREBP)/colamp-DREB19-DAP-Seq(GSE60143)/Homer	AATGTCGGTK	1	-0.3598	1	167	0.0248	1721.6	0.0258	0.96124
HuR(?)/HEK293-HuR-CLIP-Seq(GSE87887)/Homer	BTTTGGTTTG	1	-0.3593	1	2585	0.3841	25865.7	0.3871	0.99225
VND3(NAC)/colamp-VND3-DAP-Seq(GSE60143)/Homer	TRCTTGWDNHWCAAG	1	-0.3542	1	336	0.0499	3427.8	0.0513	0.97271
ELT-3(Gata)/cElegans-L1-ELT3-ChIP-Seq(modEncode)/Homer	AWTGATAAGA	1	-0.3505	1	207	0.0308	2128.6	0.0319	0.965517
NTM2(NAC)/col-NTM2-DAP-Seq(GSE60143)/Homer	CTTRTNNNAYAAGBH	1	-0.3502	1	299	0.0444	3056.4	0.0457	0.971554
WRKY3(WRKY)/col-WRKY3-DAP-Seq(GSE60143)/Homer	NCKTTGACYDDN	1	-0.3499	1	343	0.051	3499.6	0.0524	0.973282
ZNF317(Zf)/HEK293-ZNF317.GFP-ChIP-Seq(GSE58341)/Homer	GTCWGCTGTYYCTCT	1	-0.3492	1	62	0.0092	655.3	0.0098	0.938776
Hoxc9(Homeobox)/Ainv15-Hoxc9-ChIP-Seq(GSE21812)/Homer	GGCCATAAATCA	1	-0.3477	1	315	0.0468	3218.7	0.0482	0.970954
ANAC042(NAC)/col-ANAC042-DAP-Seq(GSE60143)/Homer	CGTNDHNDHNACGKY	1	-0.3447	1	126	0.0187	1309.4	0.0196	0.954082
ANAC083(NAC)/col-ANAC083-DAP-Seq(GSE60143)/Homer	CKTRWNNNWYAMGTA	1	-0.3444	1	342	0.0508	3491.4	0.0523	0.971319
Unknown4/Arabidopsis-Promoters/Homer	CKTCKTCTTY	1	-0.3437	1	534	0.0793	5420.8	0.0811	0.977805
ZNF768(Zf)/Rajj-ZNF768-ChIP-Seq(GSE111879)/Homer	RHHCAGAGAGGB	1	-0.3434	1	21	0.0031	231.4	0.0035	0.885714
CEBP:CEBP(bZIP)/MEF-Chop-ChIP-Seq(GSE35681)/Homer	NTNATGCAAYMNNHTGMAAY	1	-0.3433	1	78	0.0116	820.9	0.0123	0.943089
WRKY55(WRKY)/col-WRKY55-DAP-Seq(GSE60143)/Homer	NCGTTGACTT	1	-0.3412	1	704	0.1046	7125.8	0.1066	0.981238
AGL95(ND)/col-AGL95-DAP-Seq(GSE60143)/Homer	TTCTAGAAGCTTCTA	1	-0.3408	1	68	0.0101	718.1	0.0107	0.943925
BHLHA15(bHLH)/NIH3T3-BHLHB8.HA-ChIP-Seq(GSE119782)/Homer	NAMCAGCTGK	1	-0.3401	1	1156	0.1718	11645.8	0.1743	0.985657
Adof1(C2C2dof)/col-Adof1-DAP-Seq(GSE60143)/Homer	NRWAAAGYDV	1	-0.3391	1	1789	0.2658	17959.4	0.2688	0.988839
FoxD3(forkhead)/ZebrafishEmbryo-Foxd3.biotin-ChIP-seq(GSE106676)/Homer	TGTTTAYTTAGC	1	-0.3385	1	587	0.0872	5954.1	0.0891	0.978676
ERF9(AP2EREBP)/colamp-ERF9-DAP-Seq(GSE60143)/Homer	AWATGGCGGCGG	1	-0.3373	1	62	0.0092	657.6	0.0098	0.938776
GATA4(C2C2gata)/col-GATA4-DAP-Seq(GSE60143)/Homer	DDWTYAGATCTR	1	-0.3332	1	402	0.0597	4100	0.0614	0.972313
IRF4(IRF)/GM12878-IRF4-ChIP-Seq(GSE32465)/Homer	ACTGAAACCA	1	-0.3321	1	394	0.0585	4020	0.0602	0.971761
WRKY21(WRKY)/colamp-WRKY21-DAP-Seq(GSE60143)/Homer	DCGTTGACTTTT	1	-0.3314	1	49	0.0073	524.2	0.0078	0.935897
SeqBias: TA-repeat	TATATATATA	1	-0.3307	1	1516	0.2253	15244.7	0.2282	0.987292
Esrrb(NR)/mES-Esrrb-ChIP-Seq(GSE11431)/Homer	KTGACCTTGA	1	-0.3267	1	464	0.0689	4725.1	0.0707	0.97454
WRKY31(WRKY)/colamp-WRKY31-DAP-Seq(GSE60143)/Homer	NCGTTGACTWWK	1	-0.3238	1	420	0.0624	4284.8	0.0641	0.973479
ATHB40(HB)/col-ATHB40-DAP-Seq(GSE60143)/Homer	HCAATWATTG	1	-0.3232	1	368	0.0547	3761.2	0.0563	0.971581
HSFA6A(HSF)/col-HSFA6A-DAP-Seq(GSE60143)/Homer	RGAAGNTTCTAGAAN	1	-0.3204	1	32	0.0048	349	0.0052	0.923077
TATA-box/SacCer-Promoters/Homer	BBHWTATATA	1	-0.3187	1	235	0.0349	2421.1	0.0362	0.964088
Unknown3/Arabidopsis-Promoters/Homer	AYTAAACCGG	1	-0.3184	1	75	0.0111	794.1	0.0119	0.932773
ATHB6(Homeobox)/Arabidopsis-HB6-ChIP-Seq(GSE80564)/Homer	CAATNATTBN	1	-0.3152	1	378	0.0562	3865.8	0.0579	0.970639
GRHL2(CP2)/HBE-GRHL2-ChIP-Seq(GSE46194)/Homer	AAACYKGTTWDACMRGTTTB	1	-0.3141	1	206	0.0306	2129.2	0.0319	0.959248
AT1G20910(ARID)/col-AT1G20910-DAP-Seq(GSE60143)/Homer	THAATTRAWN	1	-0.3104	1	717	0.1065	7272.8	0.1088	0.97886
OCT4-SOX2-TCF-NANOG(POU,Homeobox,HMG)/mES-Oct4-ChIP-Seq(GSE11431)/Homer	ATTTGCATAACAATG	1	-0.3104	1	84	0.0125	888.3	0.0133	0.93985
E2F6(E2F)/Hela-E2F6-ChIP-Seq(GSE31477)/Homer	GGCGGGAARN	1	-0.3091	1	209	0.0311	2161.4	0.0323	0.962848
At2g41835(C2H2)/col-At2g41835-DAP-Seq(GSE60143)/Homer	TTTGAAAA	1	-0.3036	1	242	0.036	2497.4	0.0374	0.962567
AGL16(MADS)/col-AGL16-DAP-Seq(GSE60143)/Homer	TWCCHWATWDGGAAA	1	-0.303	1	45	0.0067	487.9	0.0073	0.917808
ERF105(AP2EREBP)/colamp-ERF105-DAP-Seq(GSE60143)/Homer	TGGCGGCT	1	-0.3017	1	488	0.0725	4978.2	0.0745	0.973154
RORgt(NR)/EL4-RORgt.Flag-ChIP-Seq(GSE56019)/Homer	AAYTAGGTCA	1	-0.3003	1	99	0.0147	1044	0.0156	0.942308
RORgt(NR)/EL4-RORgt.Flag-ChIP-Seq(GSE56019)/Homer	AAYTAGGTCA	1	-0.3003	1	99	0.0147	1044	0.0156	0.942308
AT1G19040(NAC)/col-AT1G19040-DAP-Seq(GSE60143)/Homer	CTTGNDNHNCAAGYW	1	-0.2989	1	51	0.0076	550.6	0.0082	0.926829
ANAC094(NAC)/col-ANAC094-DAP-Seq(GSE60143)/Homer	DVCGTRNNNNNYACG	1	-0.2978	1	68	0.0101	726.8	0.0109	0.926606
WRKY33(WRKY)/col-WRKY33-DAP-Seq(GSE60143)/Homer	CGTTGACYAW	1	-0.2978	1	456	0.0678	4658.7	0.0697	0.97274
At1g78700(BZR)/col-At1g78700-DAP-Seq(GSE60143)/Homer	NNNNCACGTGNNNNN	1	-0.2973	1	153	0.0227	1596.8	0.0239	0.949791
DLX5(Homeobox)/BasalGanglia-Dlx5-ChIP-seq(GSE124936)/Homer	SSTAATTA	1	-0.2944	1	417	0.062	4267.6	0.0639	0.970266
YY1(Zf)/Promoter/Homer	CAAGATGGCGGC	1	-0.2943	1	31	0.0046	342.6	0.0051	0.901961
Ptf1a(bHLH)/Panc1-Ptf1a-ChIP-Seq(GSE47459)/Homer	ACAGCTGTTN	1	-0.2938	1	1885	0.2801	18952.8	0.2837	0.987311
PCF/Arabidopsis-Promoters/Homer	NNWWWTGGGCYTDDN	1	-0.2937	1	118	0.0175	1240.2	0.0186	0.94086
AT2G28920(ND)/col-AT2G28920-DAP-Seq(GSE60143)/Homer	WAGATATTTWTW	1	-0.2932	1	122	0.0181	1281.3	0.0192	0.942708
WRKY11(WRKY)/col-WRKY11-DAP-Seq(GSE60143)/Homer	SCGTTGACTTTN	1	-0.2929	1	62	0.0092	665.4	0.01	0.92
AT5G05550(Trihelix)/col-AT5G05550-DAP-Seq(GSE60143)/Homer	HDNHDTCKCCGGMGA	1	-0.2921	1	666	0.099	6771.4	0.1013	0.977295
SeqBias: GA-repeat	GAGAGAGAGA	1	-0.2889	1	4569	0.6789	45610.1	0.6826	0.99458
HSFB4(HSF)/col-HSFB4-DAP-Seq(GSE60143)/Homer	TTCTAGAAGCTTCTA	1	-0.2888	1	26	0.0039	290.6	0.0043	0.906977
PPARE(NR),DR1/3T3L1-Pparg-ChIP-Seq(GSE13511)/Homer	TGACCTTTGCCCCA	1	-0.2863	1	631	0.0938	6423.2	0.0961	0.976067
HIF-1a(bHLH)/MCF7-HIF1a-ChIP-Seq(GSE28352)/Homer	TACGTGCV	1	-0.2828	1	123	0.0183	1294.1	0.0194	0.943299
At4g36780(BZR)/col-At4g36780-DAP-Seq(GSE60143)/Homer	NNNNNNCACGTGNNN	1	-0.2809	1	159	0.0236	1662.8	0.0249	0.947791
AT1G23810(Orphan)/col-AT1G23810-DAP-Seq(GSE60143)/Homer	TTCTAGAAGSTTCTA	1	-0.2805	1	33	0.0049	365.3	0.0055	0.890909
SOL1(CPP)/colamp-SOL1-DAP-Seq(GSE60143)/Homer	ATTTAAATHN	1	-0.2799	1	822	0.1221	8343.6	0.1249	0.977582
LIN-15B(Zf)/cElegans-L3-LIN15B-ChIP-Seq(modEncode)/Homer	CARTGGAGCGCRYTTGCATT	1	-0.2798	1	1	0.0001	14.9	0.0002	0.5
SUT1?/SacCer-Promoters/Homer	CCCCGCGC	1	-0.2784	1	3883	0.577	38825.4	0.5811	0.992944
CDF3(C2C2dof)/colamp-CDF3-DAP-Seq(GSE60143)/Homer	AAAAGTRM	1	-0.2781	1	1110	0.1649	11228.5	0.1681	0.980964
SHN3(AP2EREBP)/col-SHN3-DAP-Seq(GSE60143)/Homer	CCGCCGCC	1	-0.2765	1	73	0.0108	782.5	0.0117	0.923077
TATA-box/Drosophila-Promoters/Homer	CTATAAAAGCSV	1	-0.2742	1	37	0.0055	408.3	0.0061	0.901639
RXR(NR),DR1/3T3L1-RXR-ChIP-Seq(GSE13511)/Homer	TAGGGCAAAGGTCA	1	-0.2741	1	729	0.1083	7414.4	0.111	0.975676
MYB3R1(MYB)/col-MYB3R1-DAP-Seq(GSE60143)/Homer	WWDTDACCGTTR	1	-0.2729	1	120	0.0178	1266.7	0.019	0.936842
MYB4(MYB)/col200-MYB4-DAP-Seq(GSE60143)/Homer	WAGKTAGGTARR	1	-0.2727	1	338	0.0502	3480.7	0.0521	0.963532
At1g77640(AP2EREBP)/col-At1g77640-DAP-Seq(GSE60143)/Homer	TGTCGGTGGA	1	-0.2716	1	49	0.0073	534.1	0.008	0.9125
LBD23(LOBAS2)/colamp-LBD23-DAP-Seq(GSE60143)/Homer	GCGNAWWWTNCGCYW	1	-0.2703	1	328	0.0487	3380.9	0.0506	0.962451
AT1G10720(BSD)/col-AT1G10720-DAP-Seq(GSE60143)/Homer	TTCTAGAAKCTTCTA	1	-0.2689	1	22	0.0033	250.8	0.0038	0.868421
ESE3(AP2EREBP)/col-ESE3-DAP-Seq(GSE60143)/Homer	GACGGTGG	1	-0.2686	1	349	0.0519	3593.8	0.0538	0.964684
Srebp2(bHLH)/HepG2-Srebp2-ChIP-Seq(GSE31477)/Homer	CGGTCACSCCAC	1	-0.2681	1	96	0.0143	1021	0.0153	0.934641
AS2(LOBAS2)/col-AS2-DAP-Seq(GSE60143)/Homer	CCGDAAWWHMCGSCG	1	-0.2674	1	10	0.0015	120.6	0.0018	0.833333
AT1G44830(AP2EREBP)/col-AT1G44830-DAP-Seq(GSE60143)/Homer	NCCACCGACA	1	-0.2638	1	89	0.0132	950.4	0.0142	0.929577
WRKY15(WRKY)/col-WRKY15-DAP-Seq(GSE60143)/Homer	VGTTGACTWW	1	-0.2626	1	577	0.0857	5894.6	0.0882	0.971655
PHV(HB)/col-PHV-DAP-Seq(GSE60143)/Homer	RTAATSATTA	1	-0.262	1	232	0.0345	2411.8	0.0361	0.955679
AT1G47655(C2C2dof)/colamp-AT1G47655-DAP-Seq(GSE60143)/Homer	YHACTTTTTS	1	-0.2616	1	2313	0.3437	23245.9	0.3479	0.987928
bZIP48(bZIP)/colamp-bZIP48-DAP-Seq(GSE60143)/Homer	DDWWKVTSACGTGGC	1	-0.2611	1	194	0.0288	2025.7	0.0303	0.950495
ZIM(C2C2gata)/col-ZIM-DAP-Seq(GSE60143)/Homer	ATCSRACGGTYRAGA	1	-0.2582	1	2	0.0003	28	0.0004	0.75
VIP1(bZIP)/col-VIP1-DAP-Seq(GSE60143)/Homer	NTTGACAGCTGTCAN	1	-0.2577	1	135	0.0201	1424.1	0.0213	0.943662
Arnt:Ahr(bHLH)/MCF7-Arnt-ChIP-Seq(Lo_et_al.)/Homer	TBGCACGCAA	1	-0.2564	1	352	0.0523	3629.9	0.0543	0.963168
WRKY8(WRKY)/colamp-WRKY8-DAP-Seq(GSE60143)/Homer	CGTTGACTTT	1	-0.255	1	51	0.0076	558.9	0.0084	0.904762
RKD2(RWPRK)/colamp-RKD2-DAP-Seq(GSE60143)/Homer	GACKTTTCRDCTTCC	1	-0.2544	1	390	0.0579	4014.1	0.0601	0.963394
ERF104(AP2EREBP)/col-ERF104-DAP-Seq(GSE60143)/Homer	GGCGGCGG	1	-0.254	1	257	0.0382	2668.2	0.0399	0.957393
EAR2(NR)/K562-NR2F6-ChIP-Seq(Encode)/Homer	NRBCARRGGTCA	1	-0.2537	1	993	0.1475	10075.6	0.1508	0.978117
dof45(C2C2dof)/col-dof45-DAP-Seq(GSE60143)/Homer	NVAWAAAGTN	1	-0.2534	1	1589	0.2361	16035.8	0.24	0.98375
ATHB7(Homeobox)/col-ATHB7-DAP-Seq(GSE60143)/Homer	AATGATTG	1	-0.2532	1	365	0.0542	3762.8	0.0563	0.9627
ERF1(AP2EREBP)/colamp-ERF1-DAP-Seq(GSE60143)/Homer	GGCGGCTR	1	-0.2528	1	159	0.0236	1671.2	0.025	0.944
MyoD(bHLH)/Myotube-MyoD-ChIP-Seq(GSE21614)/Homer	RRCAGCTGYTSY	1	-0.252	1	572	0.085	5850.4	0.0876	0.97032
ERF10(AP2EREBP)/col-ERF10-DAP-Seq(GSE60143)/Homer	RTGGCGGCGG	1	-0.2513	1	191	0.0284	1998.6	0.0299	0.949833
bZIP:IRF(bZIP,IRF)/Th17-BatF-ChIP-Seq(GSE39756)/Homer	NAGTTTCABTHTGACTNW	1	-0.2509	1	434	0.0645	4460.2	0.0668	0.965569
GATA3(Zf),DR4/iTreg-Gata3-ChIP-Seq(GSE20898)/Homer	AGATGKDGAGATAAG	1	-0.2504	1	39	0.0058	433	0.0065	0.892308
WRKY20(WRKY)/col-WRKY20-DAP-Seq(GSE60143)/Homer	CKTTGACYWD	1	-0.2474	1	404	0.06	4159.7	0.0623	0.963082
TCX2(CPP)/colamp-TCX2-DAP-Seq(GSE60143)/Homer	NNWWTTYRAAHN	1	-0.246	1	846	0.1257	8607.1	0.1288	0.975932
DEAR2(AP2EREBP)/colamp-DEAR2-DAP-Seq(GSE60143)/Homer	HCACCGACAWHD	1	-0.2456	1	325	0.0483	3361.1	0.0503	0.960239
CDX4(Homeobox)/ZebrafishEmbryos-Cdx4.Myc-ChIP-Seq(GSE48254)/Homer	NGYCATAAAWCH	1	-0.2453	1	542	0.0805	5552.9	0.0831	0.968712
ZNF669(Zf)/HEK293-ZNF669.GFP-ChIP-Seq(GSE58341)/Homer	GARTGGTCATCGCCC	1	-0.2451	1	41	0.0061	455.4	0.0068	0.897059
dHNF4(NR)/Fly-HNF4-ChIP-Seq(GSE73675)/Homer	GGTCCAAAGTCCAMT	1	-0.2418	1	20	0.003	232.2	0.0035	0.857143
bHLH130(bHLH)/col-bHLH130-DAP-Seq(GSE60143)/Homer	GCAACTTG	1	-0.241	1	420	0.0624	4324	0.0647	0.964451
AGL15(MADS)/col-AGL15-DAP-Seq(GSE60143)/Homer	TTTCCHWATWDGGAA	1	-0.2403	1	75	0.0111	812	0.0122	0.909836
Zfp281(Zf)/ES-Zfp281-ChIP-Seq(GSE81042)/Homer	CCCCTCCCCCAC	1	-0.2373	1	171	0.0254	1799.8	0.0269	0.944238
BAM8(BES1)/col-BAM8-DAP-Seq(GSE60143)/Homer	NNWSACACGTGTSWN	1	-0.2372	1	81	0.012	874.3	0.0131	0.916031
HAT2(Homeobox)/colamp-HAT2-DAP-Seq(GSE60143)/Homer	CYAATSATTR	1	-0.2356	1	461	0.0685	4741.5	0.071	0.964789
THRb(NR)/HepG2-THRb.Flag-ChIP-Seq(Encode)/Homer	GGTCACCTGAGGTCA	1	-0.2349	1	407	0.0605	4196.8	0.0628	0.963376
AMYB(HTH)/Testes-AMYB-ChIP-Seq(GSE44588)/Homer	TGGCAGTTGG	1	-0.2339	1	1122	0.1667	11383.7	0.1704	0.978286
Foxo1(Forkhead)/RAW-Foxo1-ChIP-Seq(Fan_et_al.)/Homer	CTGTTTAC	1	-0.2317	1	1515	0.2251	15316.9	0.2292	0.982112
Gfi1b(Zf)/HPC7-Gfi1b-ChIP-Seq(GSE22178)/Homer	MAATCACTGC	1	-0.2284	1	449	0.0667	4624.3	0.0692	0.963873
FHY3(FAR1)/Arabidopsis-FHY3-ChIP-Seq(GSE30711)/Homer	HHCACGCGCBTN	1	-0.2252	1	86	0.0128	929.4	0.0139	0.920863
ANAC079(NAC)/colamp-ANAC079-DAP-Seq(GSE60143)/Homer	TACACGCAACCT	1	-0.2215	1	208	0.0309	2183	0.0327	0.944954
bHLH80(bHLH)/col-bHLH80-DAP-Seq(GSE60143)/Homer	NNNNDCAASTTGHNN	1	-0.2203	1	596	0.0886	6112.7	0.0915	0.968306
ZNF711(Zf)/SHSY5Y-ZNF711-ChIP-Seq(GSE20673)/Homer	AGGCCTAG	1	-0.2198	1	1110	0.1649	11275.4	0.1688	0.976896
Oct4(POU,Homeobox)/mES-Oct4-ChIP-Seq(GSE11431)/Homer	ATTTGCATAW	1	-0.2157	1	263	0.0391	2746.8	0.0411	0.951338
LBD19(LOBAS2)/colamp-LBD19-DAP-Seq(GSE60143)/Homer	CCKGAAWTTCMGGAW	1	-0.2153	1	992	0.1474	10096.3	0.1511	0.975513
TR4(NR),DR1/Hela-TR4-ChIP-Seq(GSE24685)/Homer	GAGGTCAAAGGTCA	1	-0.2134	1	66	0.0098	724.1	0.0108	0.907407
HLH-1(bHLH)/cElegans-Embryo-HLH1-ChIP-Seq(modEncode)/Homer	RACAGCTGTTBH	1	-0.2132	1	573	0.0851	5885.2	0.0881	0.965948
ANAC028(NAC)/col-ANAC028-DAP-Seq(GSE60143)/Homer	WRCTTGNNNNNCAAG	1	-0.2109	1	349	0.0519	3622.3	0.0542	0.957565
Zfp809(Zf)/ES-Zfp809-ChIP-Seq(GSE70799)/Homer	GGGGCTYGKCTGGGA	1	-0.2107	1	114	0.0169	1223.2	0.0183	0.923497
MyoG(bHLH)/C2C12-MyoG-ChIP-Seq(GSE36024)/Homer	AACAGCTG	1	-0.2102	1	793	0.1178	8102.1	0.1213	0.971146
AT1G28160(AP2EREBP)/colamp-AT1G28160-DAP-Seq(GSE60143)/Homer	GGCGGCGG	1	-0.2073	1	528	0.0785	5435.5	0.0814	0.964373
PLT3(AP2EREBP)/col-PLT3-DAP-Seq(GSE60143)/Homer	GCACGNWTHYCGAGG	1	-0.2065	1	20	0.003	237.8	0.0036	0.833333
Phox2b(Homeobox)/CLBGA-PHOX2B-ChIP-Seq(GSE90683)/Homer	TTAATTNAATTA	1	-0.1993	1	71	0.0105	780.4	0.0117	0.897436
MafB(bZIP)/BMM-Mafb-ChIP-Seq(GSE75722)/Homer	WNTGCTGASTCAGCANWTTY	1	-0.1973	1	491	0.073	5068.8	0.0759	0.961792
bHLH122(bHLH)/col100-bHLH122-DAP-Seq(GSE60143)/Homer	NDDCAASTTGHHNWW	1	-0.1968	1	497	0.0738	5129.8	0.0768	0.960938
WRKY22(WRKY)/colamp-WRKY22-DAP-Seq(GSE60143)/Homer	WWAAAGTCAACK	1	-0.1929	1	347	0.0516	3612.4	0.0541	0.953789
Egr2(Zf)/Thymocytes-Egr2-ChIP-Seq(GSE34254)/Homer	NGCGTGGGCGGR	1	-0.1915	1	127	0.0189	1364.9	0.0204	0.926471
At3g60580(C2H2)/col-At3g60580-DAP-Seq(GSE60143)/Homer	WTTYTACT	1	-0.1905	1	4011	0.596	40191.2	0.6015	0.990856
CRE(bZIP)/Promoter/Homer	CSGTGACGTCAC	1	-0.1903	1	200	0.0297	2115.4	0.0317	0.936909
AT5G23930(mTERF)/col-AT5G23930-DAP-Seq(GSE60143)/Homer	GGCGGCTG	1	-0.19	1	831	0.1235	8501.1	0.1272	0.970912
LXRE(NR),DR4/RAW-LXRb.biotin-ChIP-Seq(GSE21512)/Homer	RGGTTACTANAGGTCA	1	-0.1877	1	33	0.0049	381.9	0.0057	0.859649
ZNF189(Zf)/HEK293-ZNF189.GFP-ChIP-Seq(GSE58341)/Homer	TGGAACAGMA	1	-0.1851	1	531	0.0789	5481.9	0.082	0.962195
Barx1(Homeobox)/Stomach-Barx1.3xFlag-ChIP-Seq(GSE69483)/Homer	AAACMATTAN	1	-0.1846	1	264	0.0392	2772.1	0.0415	0.944578
CEJ1(AP2EREBP)/col-CEJ1-DAP-Seq(GSE60143)/Homer	WWTGTCGGTG	1	-0.1815	1	296	0.044	3100.4	0.0464	0.948276
MYB39(MYB)/col-MYB39-DAP-Seq(GSE60143)/Homer	WWAARKTAGGTGRAA	1	-0.1802	1	66	0.0098	733.6	0.011	0.890909
EKLF(Zf)/Erythrocyte-Klf1-ChIP-Seq(GSE20478)/Homer	NWGGGTGTGGCY	1	-0.1787	1	331	0.0492	3458.5	0.0518	0.949807
VND4(NAC)/colamp-VND4-DAP-Seq(GSE60143)/Homer	WRCTTGWANWWCAAG	1	-0.178	1	346	0.0514	3611.5	0.0541	0.950092
NTM1(NAC)/col-NTM1-DAP-Seq(GSE60143)/Homer	ACTTRTARAASAAGT	1	-0.1768	1	277	0.0412	2909.9	0.0436	0.944954
DREB26(AP2EREBP)/col-DREB26-DAP-Seq(GSE60143)/Homer	CCACCGACAH	1	-0.1766	1	64	0.0095	713	0.0107	0.88785
WRKY43(WRKY)/colamp-WRKY43-DAP-Seq(GSE60143)/Homer	NCGTTGACTTTT	1	-0.1757	1	185	0.0275	1968.8	0.0295	0.932203
AT5G60130(ABI3VP1)/col-AT5G60130-DAP-Seq(GSE60143)/Homer	WTTYTAAGVAAA	1	-0.1753	1	1113	0.1654	11348.6	0.1699	0.973514
MYB70(MYB)/col-MYB70-DAP-Seq(GSE60143)/Homer	WTAACNGTTA	1	-0.1741	1	1029	0.1529	10506.6	0.1572	0.972646
MGP(C2H2)/colamp-MGP-DAP-Seq(GSE60143)/Homer	TTTTGTCGTTTW	1	-0.1732	1	113	0.0168	1226.6	0.0184	0.913043
At3g09600(MYBrelated)/colamp-At3g09600-DAP-Seq(GSE60143)/Homer	AAAATATCTT	1	-0.1728	1	210	0.0312	2226.7	0.0333	0.936937
IDD7(C2H2)/col-IDD7-DAP-Seq(GSE60143)/Homer	TTTGTCKTTTTN	1	-0.1699	1	208	0.0309	2207.9	0.033	0.936364
ANAC020(NAC)/col-ANAC020-DAP-Seq(GSE60143)/Homer	DVCKTGHNNNDCAAG	1	-0.169	1	289	0.0429	3036.2	0.0454	0.944934
TCP1(TCP)/col-TCP1-DAP-Seq(GSE60143)/Homer	GGGGGCCCMMCN	1	-0.1622	1	136	0.0202	1469.7	0.022	0.918182
AGL25(MADS)/colamp-AGL25-DAP-Seq(GSE60143)/Homer	TTTCCATWTWTGGAA	1	-0.1597	1	25	0.0037	300.4	0.0045	0.822222
PIF7(bHLH)/col-PIF7-DAP-Seq(GSE60143)/Homer	CCACGTGGNH	1	-0.1595	1	100	0.0149	1096.8	0.0164	0.908537
AGL13(MADS)/col-AGL13-DAP-Seq(GSE60143)/Homer	TWCCAWWTWTGGWAA	1	-0.1566	1	17	0.0025	212.1	0.0032	0.78125
WRKY27(WRKY)/colamp-WRKY27-DAP-Seq(GSE60143)/Homer	NHGTTGACYTWD	1	-0.1517	1	525	0.078	5447.8	0.0815	0.957055
PGR(NR)/EndoStromal-PGR-ChIP-Seq(GSE69539)/Homer	AAGAACATWHTGTTC	1	-0.1508	1	158	0.0235	1702.9	0.0255	0.921569
GATA6(C2C2gata)/col200-GATA6-DAP-Seq(GSE60143)/Homer	TAGATCTARAHH	1	-0.1505	1	69	0.0103	774.9	0.0116	0.887931
At4g38000(C2C2dof)/col-At4g38000-DAP-Seq(GSE60143)/Homer	WWWTWACTTTTT	1	-0.1498	1	618	0.0918	6390.2	0.0956	0.960251
AGL6(MADS)/col-AGL6-DAP-Seq(GSE60143)/Homer	TTWCCWWAWWDGGWA	1	-0.1481	1	53	0.0079	605.8	0.0091	0.868132
NAC2(NAC)/colamp-NAC2-DAP-Seq(GSE60143)/Homer	TDCTTGNNNNNCAAG	1	-0.1473	1	332	0.0493	3489.4	0.0522	0.944444
NeuroD1(bHLH)/Islet-NeuroD1-ChIP-Seq(GSE30298)/Homer	GCCATCTGTT	1	-0.1443	1	652	0.0969	6739.4	0.1009	0.960357
M1BP(Zf)/S2R+-M1BP-ChIP-Seq(GSE49842)/Homer	CAGTGTGACCGT	1	-0.1438	1	174	0.0259	1872	0.028	0.925
ATHB18(Homeobox)/colamp-ATHB18-DAP-Seq(GSE60143)/Homer	YCAATSATTG	1	-0.1438	1	65	0.0097	734.9	0.011	0.881818
GATA15(C2C2gata)/col-GATA15-DAP-Seq(GSE60143)/Homer	KATGATCA	1	-0.1434	1	798	0.1186	8214.6	0.1229	0.965012
Tcf21(bHLH)/ArterySmoothMuscle-Tcf21-ChIP-Seq(GSE61369)/Homer	NAACAGCTGG	1	-0.1416	1	765	0.1137	7883.2	0.118	0.963559
ZBTB33(Zf)/GM12878-ZBTB33-ChIP-Seq(GSE32465)/Homer	GGVTCTCGCGAGAAC	1	-0.1412	1	8	0.0012	111.2	0.0017	0.705882
GAGA-repeat/SacCer-Promoters/Homer	CTYTCTYTCTCTCTC	1	-0.1397	1	2908	0.4321	29320.2	0.4388	0.984731
ZNF528(Zf)/HEK293-ZNF528.GFP-ChIP-Seq(GSE58341)/Homer	AGAAATGACTTCCCT	1	-0.1394	1	3	0.0004	49.6	0.0007	0.571429
IBL1(bHLH)/Seedling-IBL1-ChIP-Seq(GSE51120)/Homer	CACGTGCC	1	-0.138	1	1019	0.1514	10446.6	0.1564	0.968031
Brachyury(T-box)/Mesoendoderm-Brachyury-ChIP-exo(GSE54963)/Homer	ANTTMRCASBNNNGTGYKAAN	1	-0.1366	1	180	0.0267	1937.1	0.029	0.92069
ANAC070(NAC)/colamp-ANAC070-DAP-Seq(GSE60143)/Homer	CTTRHDNHNBAAGHW	1	-0.1346	1	565	0.084	5868.5	0.0878	0.95672
NPAS2(bHLH)/Liver-NPAS2-ChIP-Seq(GSE39860)/Homer	KCCACGTGAC	1	-0.1344	1	745	0.1107	7689.1	0.1151	0.961772
ARF2(ARF)/col-ARF2-DAP-Seq(GSE60143)/Homer	TTGTCGGMWN	1	-0.1335	1	2155	0.3202	21829.9	0.3267	0.980104
AARE(HLH)/mES-cMyc-ChIP-Seq/Homer	GATTGCATCA	1	-0.1333	1	72	0.0107	812.8	0.0122	0.877049
ZNF652/HepG2-ZNF652.Flag-ChIP-Seq(Encode)/Homer	TTAACCCTTTVNKKN	1	-0.1306	1	119	0.0177	1307.3	0.0196	0.903061
Maz(Zf)/HepG2-Maz-ChIP-Seq(GSE31477)/Homer	GGGGGGGG	1	-0.1296	1	979	0.1455	10054	0.1505	0.966777
ERF2(AP2EREBP)/colamp-ERF2-DAP-Seq(GSE60143)/Homer	GGCGGCTG	1	-0.1295	1	168	0.025	1817.3	0.0272	0.919118
SeqBias: polyC-repeat	CCCCCCCCCC	1	-0.129	1	6702	0.9958	66588.2	0.9966	0.999197
WRKY28(WRKY)/col-WRKY28-DAP-Seq(GSE60143)/Homer	BGTTGACTWH	1	-0.1283	1	767	0.114	7918.8	0.1185	0.962025
GATA3(Zf),DR8/iTreg-Gata3-ChIP-Seq(GSE20898)/Homer	AGATSTNDNNDSAGATAASN	1	-0.1278	1	48	0.0071	559	0.0084	0.845238
Tcfcp2l1(CP2)/mES-Tcfcp2l1-ChIP-Seq(GSE11431)/Homer	NRAACCRGTTYRAACCRGYT	1	-0.1276	1	93	0.0138	1036.4	0.0155	0.890323
FAR1(FAR1)/col-FAR1-DAP-Seq(GSE60143)/Homer	TKNNNYYCACGCGCY	1	-0.1249	1	25	0.0037	308.7	0.0046	0.804348
At1g36060(AP2EREBP)/colamp-At1g36060-DAP-Seq(GSE60143)/Homer	NNWWKGTCGGTG	1	-0.1239	1	184	0.0273	1986.2	0.0297	0.919192
HINFP(Zf)/K562-HINFP.eGFP-ChIP-Seq(Encode)/Homer	TWVGGTCCGC	1	-0.1239	1	74	0.011	837.4	0.0125	0.88
ZML2(C2C2gata)/col-ZML2-DAP-Seq(GSE60143)/Homer	CATCATCATC	1	-0.1222	1	125	0.0186	1374.9	0.0206	0.902913
SOC1(MADS)/Seedling-SOC1-ChIP-Seq(GSE45846)/Homer	TWCCAWWTWTGG	1	-0.1222	1	214	0.0318	2298	0.0344	0.924419
BMAL1(bHLH)/Liver-Bmal1-ChIP-Seq(GSE39860)/Homer	GNCACGTG	1	-0.122	1	1405	0.2088	14346	0.2147	0.97252
dof24(C2C2dof)/col-dof24-DAP-Seq(GSE60143)/Homer	TWMCTTTTTG	1	-0.1218	1	1234	0.1834	12629.1	0.189	0.97037
At5g52660(MYBrelated)/colamp-At5g52660-DAP-Seq(GSE60143)/Homer	HAAAAATATCTW	1	-0.1214	1	206	0.0306	2215.8	0.0332	0.921687
ERF3(AP2EREBP)/colamp-ERF3-DAP-Seq(GSE60143)/Homer	ATGGCGGCGG	1	-0.1203	1	172	0.0256	1864.6	0.0279	0.917563
Mouse_Recombination_Hotspot(Zf)/Testis-DMC1-ChIP-Seq(GSE24438)/Homer	ACTYKNATTCGTGNTACTTC	1	-0.1155	1	32	0.0048	388.4	0.0058	0.827586
HIF-1b(HLH)/T47D-HIF1b-ChIP-Seq(GSE59937)/Homer	RTACGTGC	1	-0.1151	1	590	0.0877	6142.5	0.0919	0.954298
SMB(NAC)/colamp-SMB-DAP-Seq(GSE60143)/Homer	CTTVNNNNDBAAGHW	1	-0.1146	1	457	0.0679	4791.6	0.0717	0.947001
Dlx3(Homeobox)/Kerainocytes-Dlx3-ChIP-Seq(GSE89884)/Homer	NDGTAATTAC	1	-0.1139	1	321	0.0477	3404	0.0509	0.937132
SF1(NR)/H295R-Nr5a1-ChIP-Seq(GSE44220)/Homer	CAAGGHCANV	1	-0.1127	1	301	0.0447	3199.9	0.0479	0.933194
At4g01280(MYBrelated)/colamp-At4g01280-DAP-Seq(GSE60143)/Homer	AAATATCT	1	-0.1122	1	249	0.037	2665.9	0.0399	0.927318
Zac1(Zf)/Neuro2A-Plagl1-ChIP-Seq(GSE75942)/Homer	HAWGRGGCCM	1	-0.1121	1	1761	0.2617	17928.1	0.2683	0.975401
WRKY14(WRKY)/colamp-WRKY14-DAP-Seq(GSE60143)/Homer	NCGTTGACTTTN	1	-0.1112	1	274	0.0407	2923.8	0.0438	0.929224
CDM1(C3H)/colamp-CDM1-DAP-Seq(GSE60143)/Homer	CCGAWAWTWTCGGAN	1	-0.1092	1	20	0.003	256	0.0038	0.789474
ZNF382(Zf)/HEK293-ZNF382.GFP-ChIP-Seq(GSE58341)/Homer	GNCTGTASTRNTGBCTCHTT	1	-0.1085	1	17	0.0025	222.1	0.0033	0.757576
ANAC045(NAC)/col-ANAC045-DAP-Seq(GSE60143)/Homer	DNCKTVNNNNNNAMG	1	-0.1046	1	1137	0.1689	11681	0.1748	0.966247
VND6(NAC)/col-VND6-DAP-Seq(GSE60143)/Homer	DCTTNHTTTTYAMGY	1	-0.1012	1	543	0.0807	5681.7	0.085	0.949412
Ik-1	NHTTGGGAATRCC	1	-0.1007	1	6730	1	66815.2	1	1
SeqBias: C/A-bias	MMMMMMMMMM	1	-0.09984	1	6727	0.9996	66798.9	0.9998	0.9998
Oct4:Sox17(POU,Homeobox,HMG)/F9-Sox17-ChIP-Seq(GSE44553)/Homer	CCATTGTATGCAAAT	1	-0.09713	1	61	0.0091	710.3	0.0106	0.858491
MYNN(Zf)/HEK293-MYNN.eGFP-ChIP-Seq(Encode)/Homer	TTCAAAWTAAAAGTC	1	-0.09519	1	123	0.0183	1369.5	0.0205	0.892683
EFL-1(E2F)/cElegans-L1-EFL1-ChIP-Seq(modEncode)/Homer	TGCAARYGCGCTCYA	1	-0.09515	1	5	0.0007	81.4	0.0012	0.583333
ANAC038(NAC)/col-ANAC038-DAP-Seq(GSE60143)/Homer	ACACGTWAYC	1	-0.09512	1	1350	0.2006	13838.6	0.2071	0.968614
ANAC017(NAC)/colamp-ANAC017-DAP-Seq(GSE60143)/Homer	TMCTTGNNNNNCAAG	1	-0.09449	1	44	0.0065	527.6	0.0079	0.822785
PIF4(bHLH)/Seedling-PIF4-ChIP-Seq(GSE35315)/Homer	NNBCACGTGN	1	-0.0934	1	987	0.1467	10187.9	0.1525	0.961967
NAM(NAC)/col-NAM-DAP-Seq(GSE60143)/Homer	RGTTRCGTRW	1	-0.09315	1	537	0.0798	5630.6	0.0843	0.946619
AZF1(C2H2)/colamp-AZF1-DAP-Seq(GSE60143)/Homer	DKSWCACT	1	-0.09072	1	4279	0.6358	43008.5	0.6437	0.987727
COUP-TFII(NR)/Artia-Nr2f2-ChIP-Seq(GSE46497)/Homer	AGRGGTCA	1	-0.08896	1	1281	0.1903	13156.6	0.1969	0.96648
AT5G63260(C3H)/col-AT5G63260-DAP-Seq(GSE60143)/Homer	RAAAAAGTRA	1	-0.08795	1	1470	0.2184	15057.3	0.2254	0.968944
AT2G28810(C2C2dof)/colamp-AT2G28810-DAP-Seq(GSE60143)/Homer	VAAAAAGTWA	1	-0.08769	1	1457	0.2165	14927.8	0.2234	0.969114
BPC1(BBRBPC)/colamp-BPC1-DAP-Seq(GSE60143)/Homer	GARGAGAGAGAA	1	-0.08712	1	438	0.0651	4628.5	0.0693	0.939394
ANAC057(NAC)/colamp-ANAC057-DAP-Seq(GSE60143)/Homer	DVCKTGNNNNNCAMG	1	-0.0841	1	349	0.0519	3720	0.0557	0.931777
T1ISRE(IRF)/ThioMac-Ifnb-Expression/Homer	ACTTTCGTTTCT	1	-0.0835	1	12	0.0018	171	0.0026	0.692308
WRKY24(WRKY)/colamp-WRKY24-DAP-Seq(GSE60143)/Homer	CGTTGACTWW	1	-0.08318	1	489	0.0727	5154.2	0.0771	0.942931
LHY(Myb)/Seedling-LHY-ChIP-Seq(GSE52175)/Homer	ADAAATATCT	1	-0.08191	1	500	0.0743	5268.9	0.0789	0.941698
At1g69690(TCP)/colamp-At1g69690-DAP-Seq(GSE60143)/Homer	NHGTGGGGCCCACHW	1	-0.08182	1	117	0.0174	1315.3	0.0197	0.883249
TGA6(bZIP)/colamp-TGA6-DAP-Seq(GSE60143)/Homer	TGACGTCABC	1	-0.081	1	489	0.0727	5157.9	0.0772	0.94171
LEP(AP2EREBP)/col-LEP-DAP-Seq(GSE60143)/Homer	CDCCGCCGTC	1	-0.08038	1	58	0.0086	687	0.0103	0.834951
EPR1(MYBrelated)/colamp-EPR1-DAP-Seq(GSE60143)/Homer	AAATATCT	1	-0.08017	1	164	0.0244	1810.7	0.0271	0.900369
LHY1(MYBrelated)/col-LHY1-DAP-Seq(GSE60143)/Homer	AAATATCT	1	-0.08017	1	164	0.0244	1810.7	0.0271	0.900369
CRF4(AP2EREBP)/colamp-CRF4-DAP-Seq(GSE60143)/Homer	CGCCGCCA	1	-0.08001	1	133	0.0198	1485.9	0.0222	0.891892
GRE(NR),IR3/RAW264.7-GRE-ChIP-Seq(Unpublished)/Homer	VAGRACAKWCTGTYC	1	-0.07758	1	155	0.023	1718.9	0.0257	0.894942
THRb(NR)/Liver-NR1A2-ChIP-Seq(GSE52613)/Homer	TRAGGTCA	1	-0.07752	1	2937	0.4364	29738	0.4451	0.980454
ANAC071(NAC)/col-ANAC071-DAP-Seq(GSE60143)/Homer	DNCKTNDNNNHNAAG	1	-0.07704	1	400	0.0594	4252.8	0.0636	0.933962
ANAC046(NAC)/colamp-ANAC046-DAP-Seq(GSE60143)/Homer	ACACGYWAYC	1	-0.07593	1	1187	0.1764	12236.6	0.1831	0.963408
REM19(REM)/colamp-REM19-DAP-Seq(GSE60143)/Homer	AAAAAAAA	1	-0.07481	1	420	0.0624	4460.6	0.0668	0.934132
Rfx5(HTH)/GM12878-Rfx5-ChIP-Seq(GSE31477)/Homer	SCCTAGCAACAG	1	-0.07414	1	280	0.0416	3021.7	0.0452	0.920354
DLX1(Homeobox)/BasalGanglia-Dlx1-ChIP-seq(GSE124936)/Homer	NSNNTAATTA	1	-0.07359	1	770	0.1144	8027.7	0.1201	0.95254
Tgif1(Homeobox)/mES-Tgif1-ChIP-Seq(GSE55404)/Homer	YTGWCADY	1	-0.07313	1	2546	0.3783	25855.8	0.387	0.977519
THRa(NR)/C17.2-THRa-ChIP-Seq(GSE38347)/Homer	GGTCANYTGAGGWCA	1	-0.07242	1	254	0.0377	2754.9	0.0412	0.915049
ANAC047(NAC)/colamp-ANAC047-DAP-Seq(GSE60143)/Homer	WACACGTAACTT	1	-0.07191	1	312	0.0464	3354.9	0.0502	0.924303
OCT:OCT(POU,Homeobox,IR1)/NPC-Brn2-ChIP-Seq(GSE35496)/Homer	ATGAATWATTCATGA	1	-0.07044	1	6	0.0009	99.5	0.0015	0.6
IRF1(IRF)/PBMC-IRF1-ChIP-Seq(GSE43036)/Homer	GAAAGTGAAAGT	1	-0.06903	1	185	0.0275	2040.7	0.0305	0.901639
ABF1(bZIP)/Arabidopsis-ABF1-ChIP-Seq(GSE80564)/Homer	CACGTGGC	1	-0.06865	1	470	0.0698	4981.4	0.0746	0.935657
Unknown6/Drosophila-Promoters/Homer	AATTTTAAAA	1	-0.06865	1	379	0.0563	4048.6	0.0606	0.929043
AT3G52440(C2C2dof)/colamp-AT3G52440-DAP-Seq(GSE60143)/Homer	DTHACTTTTT	1	-0.06686	1	1421	0.2111	14612.4	0.2187	0.965249
OBP4(C2C2dof)/col-OBP4-DAP-Seq(GSE60143)/Homer	WTTHACTTTTTB	1	-0.06515	1	839	0.1247	8743.5	0.1309	0.952636
STOP1(C2H2)/colamp-STOP1-DAP-Seq(GSE60143)/Homer	DTATCTGGKGRAGGT	1	-0.06479	1	233	0.0346	2545.3	0.0381	0.908136
MYB98(MYB)/col-MYB98-DAP-Seq(GSE60143)/Homer	NWDCCGTTAC	1	-0.06452	1	149	0.0221	1667.9	0.025	0.884
Pho2(bHLH)/Yeast-Pho2-ChIP-Seq(GSE29506)/Homer	CCCACGTGCT	1	-0.06284	1	199	0.0296	2193.4	0.0328	0.902439
FXR(NR),IR1/Liver-FXR-ChIP-Seq(Chong_et_al.)/Homer	AGGTCANTGACCTB	1	-0.06266	1	234	0.0348	2558.8	0.0383	0.908616
ANAC053(NAC)/colamp-ANAC053-DAP-Seq(GSE60143)/Homer	TDCTTGNNNNNCAAG	1	-0.06262	1	244	0.0363	2662.2	0.0398	0.91206
RVE1(MYBrelated)/col-RVE1-DAP-Seq(GSE60143)/Homer	AAATATCT	1	-0.06106	1	244	0.0363	2664.4	0.0399	0.909774
KLF14(Zf)/HEK293-KLF14.GFP-ChIP-Seq(GSE58341)/Homer	RGKGGGCGKGGC	1	-0.06071	1	1474	0.219	15161.4	0.2269	0.965183
ZNF692(Zf)/HEK293-ZNF692.GFP-ChIP-Seq(GSE58341)/Homer	GTGGGCCCCA	1	-0.05981	1	64	0.0095	764.9	0.0114	0.833333
bZIP69(bZIP)/col-bZIP69-DAP-Seq(GSE60143)/Homer	GACAGCTGKCAW	1	-0.05919	1	74	0.011	873.2	0.0131	0.839695
ATAF1(NAC)/col-ATAF1-DAP-Seq(GSE60143)/Homer	YACGTMAY	1	-0.05767	1	1245	0.185	12864.7	0.1925	0.961039
COUP-TFII(NR)/K562-NR2F1-ChIP-Seq(Encode)/Homer	GKBCARAGGTCA	1	-0.0552	1	1077	0.16	11175.4	0.1673	0.956366
REB1/SacCer-Promoters/Homer	KCCGGGTAAYRR	1	-0.05416	1	85	0.0126	996.1	0.0149	0.845638
p53(p53)/mES-cMyc-ChIP-Seq(GSE11431)/Homer	ACATGCCCGGGCAT	1	-0.05413	1	5	0.0007	90.8	0.0014	0.5
Klf9(Zf)/GBM-Klf9-ChIP-Seq(GSE62211)/Homer	GCCACRCCCACY	1	-0.05337	1	392	0.0582	4206.8	0.063	0.92381
COG1(C2C2dof)/col-COG1-DAP-Seq(GSE60143)/Homer	DAAAAAGTGA	1	-0.05194	1	864	0.1284	9027.7	0.1351	0.950407
Mef2d(MADS)/Retina-Mef2d-ChIP-Seq(GSE61391)/Homer	GCTATTTTTAGC	1	-0.05154	1	124	0.0184	1416.5	0.0212	0.867925
RLR1?/SacCer-Promoters/Homer	WTTTTCYYTTTT	1	-0.05121	1	360	0.0535	3880.7	0.0581	0.920826
At1g64620(C2C2dof)/colamp-At1g64620-DAP-Seq(GSE60143)/Homer	CACTTTTT	1	-0.0496	1	824	0.1224	8627.1	0.1291	0.948102
AT3G12130(C3H)/colamp-AT3G12130-DAP-Seq(GSE60143)/Homer	TMACTTTTTV	1	-0.04915	1	1497	0.2224	15427.6	0.2309	0.963188
WRKY29(WRKY)/colamp-WRKY29-DAP-Seq(GSE60143)/Homer	MGTTGACTTT	1	-0.04829	1	591	0.0878	6257.2	0.0936	0.938034
RAV1(RAV)/colamp-RAV1-DAP-Seq(GSE60143)/Homer	TWWTTTCTGTTG	1	-0.04532	1	427	0.0634	4582.6	0.0686	0.924198
NRF(NRF)/Promoter/Homer	STGCGCATGCGC	1	-0.04079	1	58	0.0086	714.2	0.0107	0.803738
NFAT:AP1(RHD,bZIP)/Jurkat-NFATC1-ChIP-Seq(Jolma_et_al.)/Homer	SARTGGAAAAWRTGAGTCAB	1	-0.04058	1	196	0.0291	2192.2	0.0328	0.887195
SVP(MADS)/col-SVP-DAP-Seq(GSE60143)/Homer	ANTTWCCHAATTTGG	1	-0.04049	1	259	0.0385	2852.1	0.0427	0.901639
ERF15(AP2EREBP)/colamp-ERF15-DAP-Seq(GSE60143)/Homer	WDHAGCMGCCAT	1	-0.03976	1	1130	0.1679	11758.5	0.176	0.953977
bHLH34(bHLH)/colamp-bHLH34-DAP-Seq(GSE60143)/Homer	HGWGRHWGACACGTG	1	-0.03962	1	138	0.0205	1580.6	0.0237	0.864979
GFY(?)/Promoter/Homer	ACTACAATTCCC	1	-0.03954	1	34	0.0051	446.7	0.0067	0.761194
Tgif2(Homeobox)/mES-Tgif2-ChIP-Seq(GSE55404)/Homer	TGTCANYT	1	-0.03914	1	2736	0.4065	27868.9	0.4171	0.974586
BBX31(Orphan)/col-BBX31-DAP-Seq(GSE60143)/Homer	NAAAAAGTDA	1	-0.03812	1	914	0.1358	9575.2	0.1433	0.947662
Ap4(bHLH)/AML-Tfap4-ChIP-Seq(GSE45738)/Homer	NAHCAGCTGD	1	-0.03564	1	969	0.144	10142.9	0.1518	0.948617
BMYB(HTH)/Hela-BMYB-ChIP-Seq(GSE27030)/Homer	NHAACBGYYV	1	-0.03533	1	1054	0.1566	11005.1	0.1647	0.95082
VND2(NAC)/col-VND2-DAP-Seq(GSE60143)/Homer	DNCKTNNNNNNNAAG	1	-0.03514	1	446	0.0663	4802.1	0.0719	0.922114
LBD2(LOBAS2)/colamp-LBD2-DAP-Seq(GSE60143)/Homer	TCCGAWTTTTTCGGN	1	-0.03431	1	78	0.0116	941.5	0.0141	0.822695
ATHB21(HB)/colamp-ATHB21-DAP-Seq(GSE60143)/Homer	YCAATWAT	1	-0.03375	1	203	0.0302	2278.6	0.0341	0.88563
VRN1(ABI3VP1)/col-VRN1-DAP-Seq(GSE60143)/Homer	TTTTTTTTTT	1	-0.03319	1	166	0.0247	1888.9	0.0283	0.872792
bHLH74(bHLH)/col-bHLH74-DAP-Seq(GSE60143)/Homer	DRATCACGTGAB	1	-0.03316	1	109	0.0162	1279.4	0.0191	0.848168
Rfx2(HTH)/LoVo-RFX2-ChIP-Seq(GSE49402)/Homer	GTTGCCATGGCAACM	1	-0.0327	1	90	0.0134	1074	0.0161	0.832298
TGA1(bZIP)/colamp-TGA1-DAP-Seq(GSE60143)/Homer	TGACGTCAKC	1	-0.03186	1	380	0.0565	4129.2	0.0618	0.914239
Unknown1/Arabidopsis-Promoters/Homer	RGGGTAWWWTHGTAA	1	-0.03179	1	39	0.0058	510.5	0.0076	0.763158
At3g45610(C2C2dof)/col-At3g45610-DAP-Seq(GSE60143)/Homer	TWACTTTTTS	1	-0.03095	1	893	0.1327	9388.8	0.1405	0.944484
Sp2(Zf)/HEK293-Sp2.eGFP-ChIP-Seq(Encode)/Homer	YGGCCCCGCCCC	1	-0.02998	1	1316	0.1955	13678.8	0.2047	0.955056
dof43(C2C2dof)/colamp-dof43-DAP-Seq(GSE60143)/Homer	NAAAAAGTDA	1	-0.02848	1	836	0.1242	8818.8	0.132	0.940909
KLF10(Zf)/HEK293-KLF10.GFP-ChIP-Seq(GSE58341)/Homer	GGGGGTGTGTCC	1	-0.02821	1	627	0.0932	6684	0.1	0.932
ZNF165(Zf)/WHIM12-ZNF165-ChIP-Seq(GSE65937)/Homer	AAGGKGRCGCAGGCA	1	-0.02782	1	54	0.008	684.5	0.0102	0.784314
X-box(HTH)/NPC-H3K4me1-ChIP-Seq(GSE16256)/Homer	GGTTGCCATGGCAA	1	-0.0268	1	100	0.0149	1192.6	0.0178	0.837079
E2F3(E2F)/MEF-E2F3-ChIP-Seq(GSE71376)/Homer	BTKGGCGGGAAA	1	-0.02679	1	238	0.0354	2662.1	0.0398	0.889447
At5g22890(C2H2)/col-At5g22890-DAP-Seq(GSE60143)/Homer	NSAGGTKWTATCTGD	1	-0.02567	1	12	0.0018	195.1	0.0029	0.62069
c-Myc(bHLH)/LNCAP-cMyc-ChIP-Seq(Unpublished)/Homer	VCCACGTG	1	-0.02526	1	221	0.0328	2487.9	0.0372	0.88172
TFE3(bHLH)/MEF-TFE3-ChIP-Seq(GSE75757)/Homer	GTCACGTGACYV	1	-0.02404	1	72	0.0107	890.5	0.0133	0.804511
PIF5ox(bHLH)/Arabidopsis-PIF5ox-ChIP-Seq(GSE35062)/Homer	BCACGTGVDN	1	-0.02394	1	794	0.118	8410.7	0.1259	0.937252
FUS3(ABI3VP1)/col-FUS3-DAP-Seq(GSE60143)/Homer	DNNWTNTGCATGKNN	1	-0.02362	1	621	0.0923	6641	0.0994	0.928571
TGA4(bZIP)/colamp-TGA4-DAP-Seq(GSE60143)/Homer	RTGACGTCAKCW	1	-0.02343	1	265	0.0394	2955.9	0.0442	0.891403
bHLHE40(bHLH)/HepG2-BHLHE40-ChIP-Seq(GSE31477)/Homer	KCACGTGMCN	1	-0.02235	1	161	0.0239	1858.9	0.0278	0.859712
Atoh1(bHLH)/Cerebellum-Atoh1-ChIP-Seq(GSE22111)/Homer	VNRVCAGCTGGY	1	-0.02167	1	836	0.1242	8850.1	0.1325	0.937358
EBNA1(EBV-virus)/Raji-EBNA1-ChIP-Seq(GSE30709)/Homer	GGYAGCAYDTGCTDCCCNNN	1	-0.02019	1	5	0.0007	105.9	0.0016	0.4375
MYB118(MYB)/colamp-MYB118-DAP-Seq(GSE60143)/Homer	TAWCCGTTAC	1	-0.02005	1	151	0.0224	1757.7	0.0263	0.851711
TAGL1(MADS)/Tomato-TAGL1-ChIP-Seq(GSE116581)/Homer	CCAAAAATRG	1	-0.01872	1	637	0.0947	6829.9	0.1022	0.926614
AT3G10113(MYBrelated)/col-AT3G10113-DAP-Seq(GSE60143)/Homer	WNAAATATCWWN	1	-0.01859	1	187	0.0278	2147	0.0321	0.866044
CAMTA1(CAMTA)/col-CAMTA1-DAP-Seq(GSE60143)/Homer	WWAACGCGTT	1	-0.01841	1	105	0.0156	1264.2	0.0189	0.825397
bHLHE41(bHLH)/proB-Bhlhe41-ChIP-Seq(GSE93764)/Homer	KCACGTGMCN	1	-0.01827	1	639	0.0949	6852.1	0.1026	0.924951
GRE(NR),IR3/A549-GR-ChIP-Seq(GSE32465)/Homer	NRGVACABNVTGTYCY	1	-0.01804	1	77	0.0114	957.2	0.0143	0.797203
E-box(bHLH)/Promoter/Homer	SSGGTCACGTGA	1	-0.01772	1	42	0.0062	563.9	0.0084	0.738095
Oct11(POU,Homeobox)/NCIH1048-POU2F3-ChIP-seq(GSE115123)/Homer	GATTTGCATA	1	-0.01741	1	161	0.0239	1873	0.028	0.853571
ANAC103(NAC)/col-ANAC103-DAP-Seq(GSE60143)/Homer	AACTTGNWNWNCAAG	1	-0.01724	1	173	0.0257	2001.5	0.03	0.856667
CLOCK(bHLH)/Liver-Clock-ChIP-Seq(GSE39860)/Homer	GHCACGTG	1	-0.01615	1	386	0.0574	4248.4	0.0636	0.902516
ZNF519(Zf)/HEK293-ZNF519.GFP-ChIP-Seq(GSE58341)/Homer	GAGSCCGAGC	1	-0.01582	1	104	0.0155	1260.5	0.0189	0.820106
Klf4(Zf)/mES-Klf4-ChIP-Seq(GSE11431)/Homer	GCCACACCCA	1	-0.01524	1	474	0.0704	5167.7	0.0773	0.910737
AGL63(MADS)/col-AGL63-DAP-Seq(GSE60143)/Homer	TTCCAAWWWTGG	1	-0.01395	1	433	0.0643	4749.2	0.0711	0.90436
Mef2c(MADS)/GM12878-Mef2c-ChIP-Seq(GSE32465)/Homer	DCYAAAAATAGM	1	-0.01321	1	259	0.0385	2931.9	0.0439	0.876993
GATA14(C2C2gata)/col-GATA14-DAP-Seq(GSE60143)/Homer	AYCAGATCTG	1	-0.01281	1	374	0.0556	4141.2	0.062	0.896774
GATA12(C2C2gata)/col-GATA12-DAP-Seq(GSE60143)/Homer	YAGATCTRAW	1	-0.01236	1	310	0.0461	3473.2	0.052	0.886538
BIM2(bHLH)/col-BIM2-DAP-Seq(GSE60143)/Homer	NNNNCACGTGNN	1	-0.01219	1	607	0.0902	6562.2	0.0982	0.918534
DAG2(C2C2dof)/col-DAG2-DAP-Seq(GSE60143)/Homer	WWTTHACTTTTT	1	-0.01209	1	957	0.1422	10151.8	0.1519	0.936142
KLF6(Zf)/PDAC-KLF6-ChIP-Seq(GSE64557)/Homer	MKGGGYGTGGCC	1	-0.01179	1	988	0.1468	10470.2	0.1567	0.936822
E-box/Drosophila-Promoters/Homer	AACAGCTGTTHN	1	-0.01161	1	173	0.0257	2023.9	0.0303	0.848185
CRF10(AP2EREBP)/col100-CRF10-DAP-Seq(GSE60143)/Homer	DCCGCCGYHA	1	-0.01134	1	239	0.0355	2729.1	0.0408	0.870098
NAP(NAC)/col-NAP-DAP-Seq(GSE60143)/Homer	ARGTTACGTRTN	1	-0.01131	1	416	0.0618	4589	0.0687	0.899563
HAT5(Homeobox)/colamp-HAT5-DAP-Seq(GSE60143)/Homer	DCAATWATTG	1	-0.01092	1	38	0.0056	531.8	0.008	0.7
At4g28140(AP2EREBP)/colamp-At4g28140-DAP-Seq(GSE60143)/Homer	DCCACCGACCAW	1	-0.01071	1	67	0.01	865.7	0.013	0.769231
ASL18(LOBAS2)/colamp-ASL18-DAP-Seq(GSE60143)/Homer	CCGGAAAWTCMGGAR	1	-0.01018	1	883	0.1312	9415	0.1409	0.931157
KLF1(Zf)/HUDEP2-KLF1-CutnRun(GSE136251)/Homer	VDGGGYGGGGCY	1	-0.01002	1	925	0.1374	9845.2	0.1473	0.93279
Pax7(Paired,Homeobox),longest/Myoblast-Pax7-ChIP-Seq(GSE25064)/Homer	NTAATTDGCYAATTANNWWD	1	-0.009943	1	2	0.0003	66.8	0.001	0.3
SEP3(MADS)/Arabidoposis-Flower-Sep3-ChIP-Seq/Homer	CCAAAAAGGG	1	-0.009742	1	652	0.0969	7047.6	0.1055	0.918483
ETS:E-box(ETS,bHLH)/HPC7-Scl-ChIP-Seq(GSE22178)/Homer	AGGAARCAGCTG	1	-0.009374	1	62	0.0092	813.3	0.0122	0.754098
ARE(NR)/LNCAP-AR-ChIP-Seq(GSE27824)/Homer	RGRACASNSTGTYCYB	1	-0.009002	1	176	0.0262	2069.2	0.031	0.845161
ZFX(Zf)/mES-Zfx-ChIP-Seq(GSE11431)/Homer	AGGCCTRG	1	-0.008708	1	789	0.1172	8467.8	0.1267	0.92502
ZNF143|STAF(Zf)/CUTLL-ZNF143-ChIP-Seq(GSE29600)/Homer	ATTTCCCAGVAKSCY	1	-0.008377	1	232	0.0345	2673.4	0.04	0.8625
ANAC016(NAC)/col-ANAC016-DAP-Seq(GSE60143)/Homer	WNCTTGNNNNNCAMG	1	-0.008193	1	371	0.0551	4143	0.062	0.88871
FEA4(bZIP)/Corn-FEA4-ChIP-Seq(GSE61954)/Homer	TGACGTCACS	1	-0.007918	1	877	0.1303	9379.9	0.1404	0.928063
bHLH18(bHLH)/col-bHLH18-DAP-Seq(GSE60143)/Homer	CACGTGTTYCACGTG	1	-0.007841	1	4	0.0006	103.4	0.0015	0.4
Atf2(bZIP)/3T3L1-Atf2-ChIP-Seq(GSE56872)/Homer	NRRTGACGTCAT	1	-0.007649	1	398	0.0591	4431.1	0.0663	0.891403
KLF3(Zf)/MEF-Klf3-ChIP-Seq(GSE44748)/Homer	NRGCCCCRCCCHBNN	1	-0.007259	1	540	0.0802	5915.1	0.0885	0.906215
LOB(LOBAS2)/col-LOB-DAP-Seq(GSE60143)/Homer	CGCCGKAWWTTHCGS	1	-0.00694	1	35	0.0052	508.2	0.0076	0.684211
GT3a(Trihelix)/col-GT3a-DAP-Seq(GSE60143)/Homer	WNACACGTGTYWWAW	1	-0.006595	1	75	0.0111	973.2	0.0146	0.760274
ZNF341(Zf)/EBV-ZNF341-ChIP-Seq(GSE113194)/Homer	GGAACAGCCG	1	-0.006404	1	445	0.0661	4936.7	0.0739	0.894452
CEBP:AP1(bZIP)/ThioMac-CEBPb-ChIP-Seq(GSE21512)/Homer	DRTGTTGCAA	1	-0.006372	1	548	0.0814	6009.2	0.0899	0.905451
Atf7(bZIP)/3T3L1-Atf7-ChIP-Seq(GSE56872)/Homer	NGRTGACGTCAY	1	-0.006117	1	524	0.0779	5763.5	0.0863	0.902665
Mef2a(MADS)/HL1-Mef2a.biotin-ChIP-Seq(GSE21529)/Homer	CYAAAAATAG	1	-0.006043	1	239	0.0355	2768	0.0414	0.857488
Oct2(POU,Homeobox)/Bcell-Oct2-ChIP-Seq(GSE21512)/Homer	ATATGCAAAT	1	-0.00586	1	129	0.0192	1579.6	0.0236	0.813559
LBD13(LOBAS2)/colamp-LBD13-DAP-Seq(GSE60143)/Homer	KCCGTNWTTTBCGGC	1	-0.005588	1	244	0.0363	2825.9	0.0423	0.858156
Chop(bZIP)/MEF-Chop-ChIP-Seq(GSE35681)/Homer	ATTGCATCAT	1	-0.004976	1	167	0.0248	2002.1	0.03	0.826667
KLF5(Zf)/LoVo-KLF5-ChIP-Seq(GSE49402)/Homer	DGGGYGKGGC	1	-0.004182	1	1241	0.1844	13164.8	0.197	0.936041
GATA11(C2C2gata)/col-GATA11-DAP-Seq(GSE60143)/Homer	DDHYYAGATCTR	1	-0.004182	1	236	0.0351	2756	0.0412	0.851942
RIN(MADS)/Tomato-RIN-ChIP-Seq(GSE116581)/Homer	CYAAAAWWGG	1	-0.00412	1	662	0.0984	7228.4	0.1082	0.909427
TGA2(bZIP)/colamp-TGA2-DAP-Seq(GSE60143)/Homer	ACGTCAYCHH	1	-0.004072	1	367	0.0545	4150.5	0.0621	0.877617
ASHR1(ND)/col-ASHR1-DAP-Seq(GSE60143)/Homer	NTGGTGAN	1	-0.003835	1	1116	0.1658	11899.5	0.1781	0.930938
TF3A(C2H2)/col-TF3A-DAP-Seq(GSE60143)/Homer	NNDDGAGGAGGWNNN	1	-0.00361	1	913	0.1357	9827.2	0.1471	0.922502
NRF1(NRF)/MCF7-NRF1-ChIP-Seq(Unpublished)/Homer	CTGCGCATGCGC	1	-0.003536	1	32	0.0048	489.5	0.0073	0.657534
Rfx1(HTH)/NPC-H3K4me1-ChIP-Seq(GSE16256)/Homer	KGTTGCCATGGCAA	1	-0.003277	1	150	0.0223	1836.6	0.0275	0.810909
IRF3(IRF)/BMDM-Irf3-ChIP-Seq(GSE67343)/Homer	AGTTTCAKTTTC	1	-0.003092	1	334	0.0496	3819.3	0.0572	0.867133
ESE1(AP2EREBP)/col-ESE1-DAP-Seq(GSE60143)/Homer	GGCGGCGG	1	-0.003085	1	168	0.025	2036.1	0.0305	0.819672
BIM3(bHLH)/col-BIM3-DAP-Seq(GSE60143)/Homer	TWVTCACGTGAB	1	-0.003048	1	62	0.0092	850.7	0.0127	0.724409
GFY-Staf(?,Zf)/Promoter/Homer	RACTACAATTCCCAGAAKGC	1	-0.002968	1	21	0.0031	355.2	0.0053	0.584906
IRF:BATF(IRF:bZIP)/pDC-Irf8-ChIP-Seq(GSE66899)/Homer	CTTTCANTATGACTV	1	-0.002898	1	123	0.0183	1543.1	0.0231	0.792208
AT2G31460(REMB3)/col-AT2G31460-DAP-Seq(GSE60143)/Homer	WNWARWDGAAATGAT	1	-0.00253	1	259	0.0385	3032	0.0454	0.848018
MafF(bZIP)/HepG2-MafF-ChIP-Seq(GSE31477)/Homer	HWWGTCAGCAWWTTT	1	-0.002247	1	157	0.0233	1930.7	0.0289	0.806228
At5g65130(AP2EREBP)/colamp-At5g65130-DAP-Seq(GSE60143)/Homer	CCRCCGACAWTN	1	-0.002111	1	43	0.0064	636.3	0.0095	0.673684
TCP7(TCP)/col-TCP7-DAP-Seq(GSE60143)/Homer	GTGGGSCCCACHHNN	1	-0.001829	1	230	0.0342	2736.1	0.041	0.834146
c-Jun-CRE(bZIP)/K562-cJun-ChIP-Seq(GSE31477)/Homer	ATGACGTCATCY	1	-0.001822	1	358	0.0532	4107.2	0.0615	0.865041
BIM1(bHLH)/colamp-BIM1-DAP-Seq(GSE60143)/Homer	NNNNNNVTCACGTGM	1	-0.001754	1	44	0.0065	653.5	0.0098	0.663265
Hand2(bHLH)/Mesoderm-Hand2-ChIP-Seq(GSE61475)/Homer	TGACANARRCCAGRC	1	-0.001622	1	292	0.0434	3410.9	0.051	0.85098
SPDEF(ETS)/VCaP-SPDEF-ChIP-Seq(SRA014231)/Homer	ASWTCCTGBT	1	-0.001544	1	1036	0.1539	11171.2	0.1672	0.920455
AR-halfsite(NR)/LNCaP-AR-ChIP-Seq(GSE27824)/Homer	CCAGGAACAG	1	-0.001194	1	2769	0.4114	28708.1	0.4297	0.957412
RFX(HTH)/K562-RFX3-ChIP-Seq(SRA012198)/Homer	CGGTTGCCATGGCAAC	1	-0.001102	1	70	0.0104	975.3	0.0146	0.712329
AT5G02460(C2C2dof)/col-AT5G02460-DAP-Seq(GSE60143)/Homer	CHCCTTTT	1	-0.001012	1	1282	0.1905	13730.4	0.2055	0.927007
JGL(C2H2)/col-JGL-DAP-Seq(GSE60143)/Homer	ACYTTCAGTT	1	-0.000852	1	1118	0.1661	12068.6	0.1806	0.919712
Sp5(Zf)/mES-Sp5.Flag-ChIP-Seq(GSE72989)/Homer	RGKGGGCGGAGC	1	-0.000806	1	840	0.1248	9209.2	0.1378	0.90566
Usf2(bHLH)/C2C12-Usf2-ChIP-Seq(GSE36030)/Homer	GTCACGTGGT	1	-0.000788	1	249	0.037	2985.7	0.0447	0.82774
EWS:FLI1-fusion(ETS)/SK_N_MC-EWS:FLI1-ChIP-Seq(SRA014231)/Homer	VACAGGAAAT	1	-0.000774	1	755	0.1122	8331.8	0.1247	0.899759
TGA10(bZIP)/colamp-TGA10-DAP-Seq(GSE60143)/Homer	ATGACGTC	1	-0.000687	1	453	0.0673	5176.1	0.0775	0.868387
GATA1(C2C2gata)/colamp-GATA1-DAP-Seq(GSE60143)/Homer	DDWWYYAGATCTRRW	1	-0.000645	1	181	0.0269	2250.6	0.0337	0.79822
CREB5(bZIP)/LNCaP-CREB5.V5-ChIP-Seq(GSE137775)/Homer	VVATGACGTCAT	1	-0.000638	1	414	0.0615	4767.4	0.0714	0.861345
HLF(bZIP)/HSC-HLF.Flag-ChIP-Seq(GSE69817)/Homer	RTTATGYAAB	1	-0.000583	1	523	0.0777	5926.8	0.0887	0.875986
NFY(CCAAT)/Promoter/Homer	RGCCAATSRG	1	-0.000537	1	495	0.0736	5636.1	0.0844	0.872038
GEI-11(Myb?)/cElegans-L4-GEI11-ChIP-Seq(modEncode)/Homer	CCGACAYYTYACGGG	1	-0.000537	1	7	0.001	188.6	0.0028	0.357143
ZNF467(Zf)/HEK293-ZNF467.GFP-ChIP-Seq(GSE58341)/Homer	TGGGGAAGGGCM	1	-0.000529	1	558	0.0829	6301	0.0943	0.879109
Cbf1(bHLH)/Yeast-Cbf1-ChIP-Seq(GSE29506)/Homer	TCACGTGAYH	1	-0.000503	1	165	0.0245	2083.3	0.0312	0.785256
JunD(bZIP)/K562-JunD-ChIP-Seq/Homer	ATGACGTCATCN	1	-0.000422	1	119	0.0177	1572	0.0235	0.753191
Mef2b(MADS)/HEK293-Mef2b.V5-ChIP-Seq(GSE67450)/Homer	GCTATTTTTGGM	1	-0.000388	1	463	0.0688	5318.2	0.0796	0.864322
Ronin(THAP)/ES-Thap11-ChIP-Seq(GSE51522)/Homer	RACTACAACTCCCAGVAKGC	1	-0.000375	1	7	0.001	193.6	0.0029	0.344828
SPCH(bHLH)/Seedling-SPCH-ChIP-Seq(GSE57497)/Homer	WNBCACGTGA	1	-0.000369	1	733	0.1089	8159.4	0.1221	0.891892
Atf1(bZIP)/K562-ATF1-ChIP-Seq(GSE31477)/Homer	GATGACGTCA	1	-0.000309	1	627	0.0932	7064	0.1057	0.881741
CEBP(bZIP)/ThioMac-CEBPb-ChIP-Seq(GSE21512)/Homer	ATTGCGCAAC	1	-0.000273	1	410	0.0609	4775.4	0.0715	0.851748
bZIP50(bZIP)/colamp-bZIP50-DAP-Seq(GSE60143)/Homer	GATGACGTCA	1	-0.000143	1	727	0.108	8165.4	0.1222	0.883797
NFIL3(bZIP)/HepG2-NFIL3-ChIP-Seq(Encode)/Homer	VTTACGTAAYNNNNN	1	-5.9e-05	1	448	0.0666	5268.4	0.0789	0.844106
TGA5(bZIP)/col-TGA5-DAP-Seq(GSE60143)/Homer	NNGATGACGTCATCN	1	-4.8e-05	1	95	0.0141	1364.2	0.0204	0.691176
USF1(bHLH)/GM12878-Usf1-ChIP-Seq(GSE32465)/Homer	SGTCACGTGR	1	-2.6e-05	1	294	0.0437	3638.8	0.0545	0.801835
Atf4(bZIP)/MEF-Atf4-ChIP-Seq(GSE35681)/Homer	MTGATGCAAT	1	-1.8e-05	1	190	0.0282	2494.7	0.0373	0.756032
TGA9(bZIP)/colamp-TGA9-DAP-Seq(GSE60143)/Homer	VTGACGTC	1	-1.5e-05	1	894	0.1328	10065.7	0.1506	0.881806
TGA3(bZIP)/colamp-TGA3-DAP-Seq(GSE60143)/Homer	WTGATGACGTCATCW	1	-1.2e-05	1	55	0.0082	911.9	0.0136	0.602941
MITF(bHLH)/MastCells-MITF-ChIP-Seq(GSE48085)/Homer	RTCATGTGAC	1	-2e-06	1	802	0.1192	9245.9	0.1384	0.861272
IRF8(IRF)/BMDM-IRF8-ChIP-Seq(GSE77884)/Homer	GRAASTGAAAST	1	0	1	323	0.048	4133.9	0.0619	0.775444
Sp1(Zf)/Promoter/Homer	GGCCCCGCCCCC	1	0	1	131	0.0195	1940.4	0.029	0.672414
Elk1(ETS)/Hela-Elk1-ChIP-Seq(GSE31477)/Homer	HACTTCCGGY	1	0	1	569	0.0845	6881	0.103	0.820388
ETV4(ETS)/HepG2-ETV4-ChIP-Seq(ENCODE)/Homer	ACCGGAAGTG	1	0	1	1277	0.1897	14534.6	0.2175	0.872184
Elk4(ETS)/Hela-Elk4-ChIP-Seq(GSE31477)/Homer	NRYTTCCGGY	1	0	1	526	0.0782	6539.9	0.0979	0.798774
EWS:ERG-fusion(ETS)/CADO_ES1-EWS:ERG-ChIP-Seq(SRA014231)/Homer	ATTTCCTGTN	1	0	1	857	0.1273	10446.4	0.1563	0.814459
Ets1-distal(ETS)/CD4+-PolII-ChIP-Seq(Barski_et_al.)/Homer	MACAGGAAGT	1	0	1	497	0.0738	6556.1	0.0981	0.752294
PU.1:IRF8(ETS:IRF)/pDC-Irf8-ChIP-Seq(GSE66899)/Homer	GGAAGTGAAAST	1	0	1	172	0.0256	2768.8	0.0414	0.618357
ETS(ETS)/Promoter/Homer	AACCGGAAGT	1	0	1	357	0.053	4977.6	0.0745	0.711409
PU.1-IRF(ETS:IRF)/Bcell-PU.1-ChIP-Seq(GSE21512)/Homer	MGGAAGTGAAAC	1	0	1	1029	0.1529	12452.1	0.1864	0.820279
ELF1(ETS)/Jurkat-ELF1-ChIP-Seq(SRA014231)/Homer	AVCCGGAAGT	1	0	1	503	0.0747	6768.7	0.1013	0.737414
ERG(ETS)/VCaP-ERG-ChIP-Seq(GSE14097)/Homer	ACAGGAAGTG	1	0	1	1747	0.2596	20136.1	0.3014	0.861314
Fli1(ETS)/CD8-FLI-ChIP-Seq(GSE20898)/Homer	NRYTTCCGGH	1	0	1	1279	0.19	15247.5	0.2282	0.832603
EHF(ETS)/LoVo-EHF-ChIP-Seq(GSE49402)/Homer	AVCAGGAAGT	1	0	1	1225	0.182	15341.6	0.2296	0.792683
ELF3(ETS)/PDAC-ELF3-ChIP-Seq(GSE64557)/Homer	ANCAGGAAGT	1	0	1	783	0.1163	10244.2	0.1533	0.758643
Elf4(ETS)/BMDM-Elf4-ChIP-Seq(GSE88699)/Homer	ACTTCCKGKT	1	0	1	1030	0.153	14246.8	0.2132	0.717636
ELF5(ETS)/T47D-ELF5-ChIP-Seq(GSE30407)/Homer	ACVAGGAAGT	1	0	1	666	0.099	10083.6	0.1509	0.656064
ETS1(ETS)/Jurkat-ETS1-ChIP-Seq(GSE17954)/Homer	ACAGGAAGTG	1	0	1	1252	0.186	15542.4	0.2326	0.799656
ETV1(ETS)/GIST48-ETV1-ChIP-Seq(GSE22441)/Homer	AACCGGAAGT	1	0	1	1489	0.2212	17840	0.267	0.828464
Etv2(ETS)/ES-ER71-ChIP-Seq(GSE59402)/Homer	NNAYTTCCTGHN	1	0	1	1132	0.1682	14017	0.2098	0.801716
GABPA(ETS)/Jurkat-GABPa-ChIP-Seq(GSE17954)/Homer	RACCGGAAGT	1	0	1	1008	0.1498	12822.3	0.1919	0.780615
GFX(?)/Promoter/Homer	ATTCTCGCGAGA	1	0	1	0	0	48.2	0.0007	0
PU.1(ETS)/ThioMac-PU.1-ChIP-Seq(GSE21512)/Homer	AGAGGAAGTG	1	0	1	571	0.0848	8876.3	0.1328	0.638554
SpiB(ETS)/OCILY3-SPIB-ChIP-Seq(GSE56857)/Homer	AAAGRGGAAGTG	1	0	1	183	0.0272	4160.6	0.0623	0.436597
AT4G12670(MYBrelated)/col-AT4G12670-DAP-Seq(GSE60143)/Homer	AGGGTTTAGGGTTTA	1	0	1	0	0	0	0
REM16(ABI3VP1)/col-REM16-DAP-Seq(GSE60143)/Homer	DTTTTTSCCGSMAAA	1	0	1	0	0	3	0
Unknown2/Arabidopsis-Promoters/Homer	AAACGACGTCGTTTT	1	0	1	0	0	17.8	0.0003	0

## Sheet: DP vs P loss peak enriched TF
Motif Name	Consensus	P-value	Log P-value	q-value (Benjamini)	# of Target Sequences with Motif	% of Target Sequences with Motif	# of Background Sequences with Motif	% of Background Sequences with Motif	FC
SpiB(ETS)/OCILY3-SPIB-ChIP-Seq(GSE56857)/Homer	AAAGRGGAAGTG	1e-215	-497	0	1387	0.1257	3052	0.0491	-2.56008
ELF5(ETS)/T47D-ELF5-ChIP-Seq(GSE30407)/Homer	ACVAGGAAGT	1e-144	-332.4	0	2531	0.2294	8607.8	0.1386	-1.65512
PU.1(ETS)/ThioMac-PU.1-ChIP-Seq(GSE21512)/Homer	AGAGGAAGTG	1e-140	-323.2	0	2267	0.2055	7483.4	0.1205	-1.70539
Elf4(ETS)/BMDM-Elf4-ChIP-Seq(GSE88699)/Homer	ACTTCCKGKT	1e-99	-229	0	3219	0.2918	12817.5	0.2064	-1.41376
PU.1:IRF8(ETS:IRF)/pDC-Irf8-ChIP-Seq(GSE66899)/Homer	GGAAGTGAAAST	1e-80	-185.3	0	820	0.0743	2228.8	0.0359	-2.06964
EHF(ETS)/LoVo-EHF-ChIP-Seq(GSE49402)/Homer	AVCAGGAAGT	1e-72	-167.8	0	3317	0.3007	14037.5	0.226	-1.33053
ELF3(ETS)/PDAC-ELF3-ChIP-Seq(GSE64557)/Homer	ANCAGGAAGT	1e-71	-164.6	0	2338	0.2119	9195.7	0.1481	-1.43079
PU.1-IRF(ETS:IRF)/Bcell-PU.1-ChIP-Seq(GSE21512)/Homer	MGGAAGTGAAAC	1e-63	-146.4	0	2748	0.2491	11439.7	0.1842	-1.35233
IRF8(IRF)/BMDM-IRF8-ChIP-Seq(GSE77884)/Homer	GRAASTGAAAST	1e-51	-118.5	0	1054	0.0955	3646.6	0.0587	-1.62692
BORIS(Zf)/K562-CTCFL-ChIP-Seq(GSE32465)/Homer	CNNBRGCGCCCCCTGSTGGC	1e-38	-89.2	0	934	0.0847	3368	0.0542	-1.56273
CTCF(Zf)/CD4+-CTCF-ChIP-Seq(Barski_et_al.)/Homer	AYAGTGCCMYCTRGTGGCCA	1e-37	-85.92	0	893	0.0809	3212.5	0.0517	-1.5648
ETS1(ETS)/Jurkat-ETS1-ChIP-Seq(GSE17954)/Homer	ACAGGAAGTG	1e-36	-84.41	0	3120	0.2828	14316.3	0.2305	-1.2269
ETV1(ETS)/GIST48-ETV1-ChIP-Seq(GSE22441)/Homer	AACCGGAAGT	1e-34	-80.53	0	3552	0.322	16677.4	0.2685	-1.19926
GABPA(ETS)/Jurkat-GABPa-ChIP-Seq(GSE17954)/Homer	RACCGGAAGT	1e-27	-62.72	0	2597	0.2354	12007.1	0.1933	-1.2178
CEBP(bZIP)/ThioMac-CEBPb-ChIP-Seq(GSE21512)/Homer	ATTGCGCAAC	1e-22	-51.17	0	976	0.0885	3996.6	0.0644	-1.37422
Etv2(ETS)/ES-ER71-ChIP-Seq(GSE59402)/Homer	NNAYTTCCTGHN	1e-21	-49.75	0	2738	0.2482	13039.4	0.21	-1.1819
TF3A(C2H2)/col-TF3A-DAP-Seq(GSE60143)/Homer	NNDDGAGGAGGWNNN	1e-21	-49.29	0	2001	0.1814	9188.9	0.148	-1.22568
ERG(ETS)/VCaP-ERG-ChIP-Seq(GSE14097)/Homer	ACAGGAAGTG	1e-17	-40.17	0	3798	0.3443	19006	0.306	-1.12516
IRF3(IRF)/BMDM-Irf3-ChIP-Seq(GSE67343)/Homer	AGTTTCAKTTTC	1e-16	-37.6	0	828	0.0751	3474.4	0.0559	-1.34347
MITF(bHLH)/MastCells-MITF-ChIP-Seq(GSE48085)/Homer	RTCATGTGAC	1e-16	-37.38	0	1739	0.1576	8092.2	0.1303	-1.20952
NFIL3(bZIP)/HepG2-NFIL3-ChIP-Seq(Encode)/Homer	VTTACGTAAYNNNNN	1e-15	-35.62	0	1012	0.0917	4417.9	0.0711	-1.28973
BMAL1(bHLH)/Liver-Bmal1-ChIP-Seq(GSE39860)/Homer	GNCACGTG	1e-14	-32.89	0	2620	0.2375	12862.5	0.2071	-1.14679
EWS:ERG-fusion(ETS)/CADO_ES1-EWS:ERG-ChIP-Seq(SRA014231)/Homer	ATTTCCTGTN	1e-14	-32.47	0	2014	0.1826	9653.1	0.1554	-1.17503
HLF(bZIP)/HSC-HLF.Flag-ChIP-Seq(GSE69817)/Homer	RTTATGYAAB	1e-13	-31.17	0	1118	0.1013	5036.1	0.0811	-1.24908
BIM2(bHLH)/col-BIM2-DAP-Seq(GSE60143)/Homer	NNNNCACGTGNN	1e-12	-27.7	0	1275	0.1156	5917	0.0953	-1.21301
PIF5ox(bHLH)/Arabidopsis-PIF5ox-ChIP-Seq(GSE35062)/Homer	BCACGTGVDN	1e-11	-27.32	0	1564	0.1418	7427.8	0.1196	-1.18562
SPCH(bHLH)/Seedling-SPCH-ChIP-Seq(GSE57497)/Homer	WNBCACGTGA	1e-11	-27.01	0	1563	0.1417	7430.1	0.1196	-1.18478
NPAS2(bHLH)/Liver-NPAS2-ChIP-Seq(GSE39860)/Homer	KCCACGTGAC	1e-11	-26.69	0	1462	0.1325	6911.2	0.1113	-1.19048
USF1(bHLH)/GM12878-Usf1-ChIP-Seq(GSE32465)/Homer	SGTCACGTGR	1e-10	-24.51	0	737	0.0668	3245.7	0.0523	-1.27725
MNT(bHLH)/HepG2-MNT-ChIP-Seq(Encode)/Homer	DGCACACGTG	1e-10	-23.46	0	1465	0.1328	7013.4	0.1129	-1.17626
Fli1(ETS)/CD8-FLI-ChIP-Seq(GSE20898)/Homer	NRYTTCCGGH	1e-10	-23.16	0	2852	0.2585	14439.2	0.2325	-1.11183
Usf2(bHLH)/C2C12-Usf2-ChIP-Seq(GSE36030)/Homer	GTCACGTGGT	1e-10	-23.14	0	601	0.0545	2593.9	0.0418	-1.30383
PIF4(bHLH)/Seedling-PIF4-ChIP-Seq(GSE35315)/Homer	NNBCACGTGN	1e-10	-23.05	0	1845	0.1672	9032	0.1454	-1.14993
CLOCK(bHLH)/Liver-Clock-ChIP-Seq(GSE39860)/Homer	GHCACGTG	1e-09	-22.93	0	860	0.078	3897.5	0.0628	-1.24204
IBL1(bHLH)/Seedling-IBL1-ChIP-Seq(GSE51120)/Homer	CACGTGCC	1e-09	-21.6	0	1976	0.1791	9776.1	0.1574	-1.13787
AT5G02460(C2C2dof)/col-AT5G02460-DAP-Seq(GSE60143)/Homer	CHCCTTTT	1e-09	-21.37	0	2512	0.2277	12665.1	0.2039	-1.11672
ELF1(ETS)/Jurkat-ELF1-ChIP-Seq(SRA014231)/Homer	AVCCGGAAGT	1e-09	-21.24	0	1353	0.1226	6488.1	0.1045	-1.17321
bHLHE41(bHLH)/proB-Bhlhe41-ChIP-Seq(GSE93764)/Homer	KCACGTGMCN	1e-08	-20.51	0	1362	0.1235	6556.9	0.1056	-1.16951
GAGA-repeat/SacCer-Promoters/Homer	CTYTCTYTCTCTCTC	1e-08	-20.25	0	5278	0.4784	27965.9	0.4503	-1.0624
CEBP:AP1(bZIP)/ThioMac-CEBPb-ChIP-Seq(GSE21512)/Homer	DRTGTTGCAA	1e-08	-20.17	0	1123	0.1018	5316.4	0.0856	-1.18925
Cbf1(bHLH)/Yeast-Cbf1-ChIP-Seq(GSE29506)/Homer	TCACGTGAYH	1e-08	-19.95	0	446	0.0404	1884.6	0.0303	-1.33333
IRF1(IRF)/PBMC-IRF1-ChIP-Seq(GSE43036)/Homer	GAAAGTGAAAGT	1e-08	-19.76	0	455	0.0412	1931.9	0.0311	-1.32476
MafF(bZIP)/HepG2-MafF-ChIP-Seq(GSE31477)/Homer	HWWGTCAGCAWWTTT	1e-08	-19.74	0	390	0.0354	1615.4	0.026	-1.36154
NPAS(bHLH)/Liver-NPAS-ChIP-Seq(GSE39860)/Homer	NVCACGTG	1e-08	-19.67	0	2183	0.1979	10954.9	0.1764	-1.12188
TGA9(bZIP)/colamp-TGA9-DAP-Seq(GSE60143)/Homer	VTGACGTC	1e-08	-19.44	0	1804	0.1635	8931.4	0.1438	-1.137
COUP-TFII(NR)/Artia-Nr2f2-ChIP-Seq(GSE46497)/Homer	AGRGGTCA	1e-08	-18.7	0	2328	0.211	11773.3	0.1896	-1.11287
RIN(MADS)/Tomato-RIN-ChIP-Seq(GSE116581)/Homer	CYAAAAWWGG	1e-07	-18.32	0	1273	0.1154	6153.6	0.0991	-1.16448
SPDEF(ETS)/VCaP-SPDEF-ChIP-Seq(SRA014231)/Homer	ASWTCCTGBT	1e-07	-18.3	0	2077	0.1883	10435.1	0.168	-1.12083
Atf4(bZIP)/MEF-Atf4-ChIP-Seq(GSE35681)/Homer	MTGATGCAAT	1e-07	-17.57	0	479	0.0434	2087.1	0.0336	-1.29167
SeqBias: GA-repeat	GAGAGAGAGA	1e-07	-16.62	0	7923	0.7182	43169.4	0.6951	-1.03323
Ets1-distal(ETS)/CD4+-PolII-ChIP-Seq(Barski_et_al.)/Homer	MACAGGAAGT	1e-06	-15.82	0	1248	0.1131	6099.7	0.0982	-1.15173
AGL63(MADS)/col-AGL63-DAP-Seq(GSE60143)/Homer	TTCCAAWWWTGG	1e-06	-15.58	0	848	0.0769	4010.4	0.0646	-1.1904
TFE3(bHLH)/MEF-TFE3-ChIP-Seq(GSE75757)/Homer	GTCACGTGACYV	1e-06	-15.15	0	200	0.0181	773.2	0.0125	-1.448
Atf1(bZIP)/K562-ATF1-ChIP-Seq(GSE31477)/Homer	GATGACGTCA	1e-06	-15	0	1262	0.1144	6200.6	0.0998	-1.14629
bHLH34(bHLH)/colamp-bHLH34-DAP-Seq(GSE60143)/Homer	HGWGRHWGACACGTG	1e-06	-14.61	0	354	0.0321	1521.4	0.0245	-1.3102
SEP3(MADS)/Arabidoposis-Flower-Sep3-ChIP-Seq/Homer	CCAAAAAGGG	1e-06	-14.26	0	1245	0.1129	6135.6	0.0988	-1.14271
ETS(ETS)/Promoter/Homer	AACCGGAAGT	1e-05	-13.82	0	983	0.0891	4766.4	0.0767	-1.16167
At3g60580(C2H2)/col-At3g60580-DAP-Seq(GSE60143)/Homer	WTTYTACT	1e-05	-13.13	0	6899	0.6254	37505.9	0.6039	-1.0356
SOC1(MADS)/Seedling-SOC1-ChIP-Seq(GSE45846)/Homer	TWCCAWWTWTGG	1e-05	-12.86	0	428	0.0388	1923.5	0.031	-1.25161
OBP4(C2C2dof)/col-OBP4-DAP-Seq(GSE60143)/Homer	WTTHACTTTTTB	1e-05	-12.6	0.0001	1579	0.1431	7982.3	0.1285	-1.11362
Atf7(bZIP)/3T3L1-Atf7-ChIP-Seq(GSE56872)/Homer	NGRTGACGTCAY	1e-05	-12.31	0.0001	1027	0.0931	5047.3	0.0813	-1.14514
DAG2(C2C2dof)/col-DAG2-DAP-Seq(GSE60143)/Homer	WWTTHACTTTTT	1e-05	-12.11	0.0001	1812	0.1642	9260.6	0.1491	-1.10127
COG1(C2C2dof)/col-COG1-DAP-Seq(GSE60143)/Homer	DAAAAAGTGA	1e-05	-12.04	0.0001	1652	0.1497	8399.7	0.1353	-1.10643
ZNF467(Zf)/HEK293-ZNF467.GFP-ChIP-Seq(GSE58341)/Homer	TGGGGAAGGGCM	1e-05	-11.97	0.0001	1149	0.1042	5706.4	0.0919	-1.13384
THRb(NR)/HepG2-THRb.Flag-ChIP-Seq(Encode)/Homer	GGTCACCTGAGGTCA	1e-05	-11.57	0.0001	762	0.0691	3676.3	0.0592	-1.16723
c-Jun-CRE(bZIP)/K562-cJun-ChIP-Seq(GSE31477)/Homer	ATGACGTCATCY	0.0001	-11.49	0.0002	735	0.0666	3537.3	0.057	-1.16842
PRDM1(Zf)/Hela-PRDM1-ChIP-Seq(GSE31477)/Homer	ACTTTCACTTTC	0.0001	-11.49	0.0002	864	0.0783	4214.9	0.0679	-1.15317
c-Myc(bHLH)/LNCAP-cMyc-ChIP-Seq(Unpublished)/Homer	VCCACGTG	0.0001	-11.49	0.0002	524	0.0475	2443.3	0.0393	-1.20865
BIM1(bHLH)/colamp-BIM1-DAP-Seq(GSE60143)/Homer	NNNNNNVTCACGTGM	0.0001	-11.46	0.0002	159	0.0144	626.9	0.0101	-1.42574
bZIP50(bZIP)/colamp-bZIP50-DAP-Seq(GSE60143)/Homer	GATGACGTCA	0.0001	-10.59	0.0004	1466	0.1329	7460.9	0.1201	-1.10658
At4g36780(BZR)/col-At4g36780-DAP-Seq(GSE60143)/Homer	NNNNNNCACGTGNNN	0.0001	-10.56	0.0004	359	0.0325	1623.7	0.0261	-1.24521
Atf2(bZIP)/3T3L1-Atf2-ChIP-Seq(GSE56872)/Homer	NRRTGACGTCAT	0.0001	-10.51	0.0004	789	0.0715	3851.9	0.062	-1.15323
JGL(C2H2)/col-JGL-DAP-Seq(GSE60143)/Homer	ACYTTCAGTT	0.0001	-10.48	0.0004	2129	0.193	11062.7	0.1781	-1.08366
ETV4(ETS)/HepG2-ETV4-ChIP-Seq(ENCODE)/Homer	ACCGGAAGTG	0.0001	-10.22	0.0005	2657	0.2408	13969	0.2249	-1.0707
At4g18890(BZR)/col-At4g18890-DAP-Seq(GSE60143)/Homer	NDBRCACGTGYR	0.0001	-10.14	0.0005	190	0.0172	792.9	0.0128	-1.34375
Mef2c(MADS)/GM12878-Mef2c-ChIP-Seq(GSE32465)/Homer	DCYAAAAATAGM	0.0001	-10.07	0.0006	520	0.0471	2459.5	0.0396	-1.18939
AT5G63260(C3H)/col-AT5G63260-DAP-Seq(GSE60143)/Homer	RAAAAAGTRA	0.0001	-10.05	0.0006	2669	0.2419	14044.6	0.2261	-1.06988
bHLHE40(bHLH)/HepG2-BHLHE40-ChIP-Seq(GSE31477)/Homer	KCACGTGMCN	0.0001	-9.533	0.0009	392	0.0355	1814.4	0.0292	-1.21575
FEA4(bZIP)/Corn-FEA4-ChIP-Seq(GSE61954)/Homer	TGACGTCACS	0.0001	-9.506	0.0009	1646	0.1492	8484	0.1366	-1.09224
At1g78700(BZR)/col-At1g78700-DAP-Seq(GSE60143)/Homer	NNNNCACGTGNNNNN	0.0001	-9.406	0.001	341	0.0309	1557	0.0251	-1.23108
OBP1(C2C2dof)/col-OBP1-DAP-Seq(GSE60143)/Homer	NHHACTTTWT	0.0001	-9.288	0.0011	3200	0.2901	17020.8	0.2741	-1.05837
CTCF-SatelliteElement(Zf?)/CD4+-CTCF-ChIP-Seq(Barski_et_al.)/Homer	TGCAGTTCCMVNWRTGGCCA	0.0001	-9.278	0.0011	64	0.0058	216.2	0.0035	-1.65714
Tgif1(Homeobox)/mES-Tgif1-ChIP-Seq(GSE55404)/Homer	YTGWCADY	0.0001	-9.266	0.0011	4397	0.3986	23675.9	0.3812	-1.04565
Mef2a(MADS)/HL1-Mef2a.biotin-ChIP-Seq(GSE21529)/Homer	CYAAAAATAG	0.0001	-9.24	0.0012	494	0.0448	2347.7	0.0378	-1.18519
CREB5(bZIP)/LNCaP-CREB5.V5-ChIP-Seq(GSE137775)/Homer	VVATGACGTCAT	0.001	-9.173	0.0012	827	0.075	4099	0.066	-1.13636
BIM3(bHLH)/col-BIM3-DAP-Seq(GSE60143)/Homer	TWVTCACGTGAB	0.001	-9.047	0.0014	191	0.0173	814	0.0131	-1.32061
At3g45610(C2C2dof)/col-At3g45610-DAP-Seq(GSE60143)/Homer	TWACTTTTTS	0.001	-8.781	0.0018	1669	0.1513	8646.3	0.1392	-1.08693
Arnt:Ahr(bHLH)/MCF7-Arnt-ChIP-Seq(Lo_et_al.)/Homer	TBGCACGCAA	0.001	-8.68	0.0019	727	0.0659	3586.5	0.0577	-1.14211
BAM8(BES1)/col-BAM8-DAP-Seq(GSE60143)/Homer	NNWSACACGTGTSWN	0.001	-8.636	0.002	189	0.0171	811	0.0131	-1.30534
Chop(bZIP)/MEF-Chop-ChIP-Seq(GSE35681)/Homer	ATTGCATCAT	0.001	-8.623	0.002	367	0.0333	1708.5	0.0275	-1.21091
Max(bHLH)/K562-Max-ChIP-Seq(GSE31477)/Homer	RCCACGTGGYYN	0.001	-8.568	0.0021	914	0.0828	4585	0.0738	-1.12195
Mef2d(MADS)/Retina-Mef2d-ChIP-Seq(GSE61391)/Homer	GCTATTTTTAGC	0.001	-8.551	0.0021	265	0.024	1191.8	0.0192	-1.25
TGA5(bZIP)/col-TGA5-DAP-Seq(GSE60143)/Homer	NNGATGACGTCATCN	0.001	-8.294	0.0027	257	0.0233	1156.5	0.0186	-1.25269
TAGL1(MADS)/Tomato-TAGL1-ChIP-Seq(GSE116581)/Homer	CCAAAAATRG	0.001	-8.204	0.0029	1160	0.1051	5919.6	0.0953	-1.10283
IRF4(IRF)/GM12878-IRF4-ChIP-Seq(GSE32465)/Homer	ACTGAAACCA	0.001	-8.161	0.003	751	0.0681	3732.2	0.0601	-1.13311
ZNF189(Zf)/HEK293-ZNF189.GFP-ChIP-Seq(GSE58341)/Homer	TGGAACAGMA	0.001	-8.133	0.0031	1027	0.0931	5207.5	0.0839	-1.10965
THRa(NR)/C17.2-THRa-ChIP-Seq(GSE38347)/Homer	GGTCANYTGAGGWCA	0.001	-8.091	0.0032	498	0.0451	2401	0.0387	-1.16537
THRb(NR)/Liver-NR1A2-ChIP-Seq(GSE52613)/Homer	TRAGGTCA	0.001	-8.073	0.0032	5020	0.455	27252.4	0.4388	-1.03692
Adof1(C2C2dof)/col-Adof1-DAP-Seq(GSE60143)/Homer	NRWAAAGYDV	0.001	-7.802	0.0042	3154	0.2859	16868.7	0.2716	-1.05265
Tgif2(Homeobox)/mES-Tgif2-ChIP-Seq(GSE55404)/Homer	TGTCANYT	0.001	-7.75	0.0043	4697	0.4258	25468.4	0.4101	-1.03828
TGA10(bZIP)/colamp-TGA10-DAP-Seq(GSE60143)/Homer	ATGACGTC	0.001	-7.675	0.0046	920	0.0834	4653.5	0.0749	-1.11348
n-Myc(bHLH)/mES-nMyc-ChIP-Seq(GSE11431)/Homer	VRCCACGTGG	0.001	-7.568	0.0051	862	0.0781	4347.9	0.07	-1.11571
BPC1(BBRBPC)/colamp-BPC1-DAP-Seq(GSE60143)/Homer	GARGAGAGAGAA	0.001	-7.48	0.0055	877	0.0795	4431	0.0713	-1.11501
AT3G12130(C3H)/colamp-AT3G12130-DAP-Seq(GSE60143)/Homer	TMACTTTTTV	0.001	-7.383	0.006	2718	0.2464	14486.7	0.2333	-1.05615
dof24(C2C2dof)/col-dof24-DAP-Seq(GSE60143)/Homer	TWMCTTTTTG	0.001	-7.361	0.0061	2254	0.2043	11930.6	0.1921	-1.06351
ABF1(bZIP)/Arabidopsis-ABF1-ChIP-Seq(GSE80564)/Homer	CACGTGGC	0.001	-7.354	0.0061	912	0.0827	4624.8	0.0745	-1.11007
E-box/Arabidopsis-Promoters/Homer	GCCACGTG	0.001	-7.116	0.0076	511	0.0463	2500.3	0.0403	-1.14888
HIF-1b(HLH)/T47D-HIF1b-ChIP-Seq(GSE59937)/Homer	RTACGTGC	0.001	-6.922	0.0092	1203	0.109	6214.5	0.1001	-1.08891
JunD(bZIP)/K562-JunD-ChIP-Seq/Homer	ATGACGTCATCN	0.001	-6.922	0.0092	283	0.0257	1319.4	0.0212	-1.21226
Mef2b(MADS)/HEK293-Mef2b.V5-ChIP-Seq(GSE67450)/Homer	GCTATTTTTGGM	0.01	-6.895	0.0093	892	0.0809	4537.4	0.0731	-1.1067
ASL18(LOBAS2)/colamp-ASL18-DAP-Seq(GSE60143)/Homer	CCGGAAAWTCMGGAR	0.01	-6.694	0.0112	1681	0.1524	8830.4	0.1422	-1.07173
AT5G66940(C2C2dof)/col-AT5G66940-DAP-Seq(GSE60143)/Homer	NNHACTTTWT	0.01	-6.657	0.0115	2145	0.1944	11378.5	0.1832	-1.06114
COUP-TFII(NR)/K562-NR2F1-ChIP-Seq(Encode)/Homer	GKBCARAGGTCA	0.01	-6.595	0.0122	1902	0.1724	10048	0.1618	-1.06551
EAR2(NR)/K562-NR2F6-ChIP-Seq(Encode)/Homer	NRBCARRGGTCA	0.01	-6.581	0.0122	1717	0.1556	9034.8	0.1455	-1.06942
GT3a(Trihelix)/col-GT3a-DAP-Seq(GSE60143)/Homer	WNACACGTGTYWWAW	0.01	-6.572	0.0122	192	0.0174	864.3	0.0139	-1.2518
WRKY50(WRKY)/col-WRKY50-DAP-Seq(GSE60143)/Homer	NNTTGACTWNNGNNN	0.01	-6.483	0.0133	1012	0.0917	5203.2	0.0838	-1.09427
bHLH18(bHLH)/col-bHLH18-DAP-Seq(GSE60143)/Homer	CACGTGTTYCACGTG	0.01	-6.27	0.0163	27	0.0024	81.9	0.0013	-1.84615
LBD19(LOBAS2)/colamp-LBD19-DAP-Seq(GSE60143)/Homer	CCKGAAWTTCMGGAW	0.01	-6.231	0.0168	1741	0.1578	9188.2	0.1479	-1.06694
GBF5(bZIP)/colamp-GBF5-DAP-Seq(GSE60143)/Homer	WKNWSACGTGGCAWN	0.01	-6.156	0.0179	348	0.0315	1676.8	0.027	-1.16667
ETS:E-box(ETS,bHLH)/HPC7-Scl-ChIP-Seq(GSE22178)/Homer	AGGAARCAGCTG	0.01	-5.99	0.021	169	0.0153	760.2	0.0122	-1.2541
AT2G31460(REMB3)/col-AT2G31460-DAP-Seq(GSE60143)/Homer	WNWARWDGAAATGAT	0.01	-5.89	0.023	546	0.0495	2729.5	0.0439	-1.12756
AT2G28810(C2C2dof)/colamp-AT2G28810-DAP-Seq(GSE60143)/Homer	VAAAAAGTWA	0.01	-5.626	0.0297	2609	0.2365	14017.6	0.2257	-1.04785
AGL15(MADS)/col-AGL15-DAP-Seq(GSE60143)/Homer	TTTCCHWATWDGGAA	0.01	-5.624	0.0297	158	0.0143	712.8	0.0115	-1.24348
IRF2(IRF)/Erythroblas-IRF2-ChIP-Seq(GSE36985)/Homer	GAAASYGAAASY	0.01	-5.543	0.0317	349	0.0316	1700.8	0.0274	-1.15328
CES-1(Homeobox)/cElegans-L1-CES1-ChIP-Seq(modEncode)/Homer	AAATTSAATTTN	0.01	-5.411	0.0359	356	0.0323	1741.6	0.028	-1.15357
Unknown4/Arabidopsis-Promoters/Homer	CKTCKTCTTY	0.01	-5.398	0.0361	1056	0.0957	5499.9	0.0886	-1.08014
OBP3(C2C2dof)/col-OBP3-DAP-Seq(GSE60143)/Homer	NYWACTTTTT	0.01	-5.382	0.0364	3485	0.3159	18905.1	0.3044	-1.03778
ZNF382(Zf)/HEK293-ZNF382.GFP-ChIP-Seq(GSE58341)/Homer	GNCTGTASTRNTGBCTCHTT	0.01	-5.264	0.0407	50	0.0045	190.2	0.0031	-1.45161
ZNF341(Zf)/EBV-ZNF341-ChIP-Seq(GSE113194)/Homer	GGAACAGCCG	0.01	-5.203	0.0429	890	0.0807	4609	0.0742	-1.0876
M1BP(Zf)/S2R+-M1BP-ChIP-Seq(GSE49842)/Homer	CAGTGTGACCGT	0.01	-5.178	0.0437	338	0.0306	1654.7	0.0266	-1.15038
TR4(NR),DR1/Hela-TR4-ChIP-Seq(GSE24685)/Homer	GAGGTCAAAGGTCA	0.01	-5.1	0.0468	143	0.013	647.7	0.0104	-1.25
TGA3(bZIP)/colamp-TGA3-DAP-Seq(GSE60143)/Homer	WTGATGACGTCATCW	0.01	-5.048	0.0489	168	0.0152	775.4	0.0125	-1.216
HIF-1a(bHLH)/MCF7-HIF1a-ChIP-Seq(GSE28352)/Homer	TACGTGCV	0.01	-5	0.0509	269	0.0244	1298.3	0.0209	-1.16746
bZIP48(bZIP)/colamp-bZIP48-DAP-Seq(GSE60143)/Homer	DDWWKVTSACGTGGC	0.01	-4.875	0.0573	380	0.0344	1886	0.0304	-1.13158
dof45(C2C2dof)/col-dof45-DAP-Seq(GSE60143)/Homer	NVAWAAAGTN	0.01	-4.805	0.061	2737	0.2481	14798.3	0.2383	-1.04112
dof43(C2C2dof)/colamp-dof43-DAP-Seq(GSE60143)/Homer	NAAAAAGTDA	0.01	-4.768	0.0628	1522	0.138	8087.6	0.1302	-1.05991
HAP3(CCAATHAP3)/col-HAP3-DAP-Seq(GSE60143)/Homer	TGATGGAW	0.01	-4.745	0.0638	329	0.0298	1621.3	0.0261	-1.14176
Foxo1(Forkhead)/RAW-Foxo1-ChIP-Seq(Fan_et_al.)/Homer	CTGTTTAC	0.01	-4.686	0.0673	2670	0.242	14437.9	0.2325	-1.04086
CRC(C2C2YABBY)/col-CRC-DAP-Seq(GSE60143)/Homer	TWATSATA	0.01	-4.644	0.0696	1294	0.1173	6845.9	0.1102	-1.06443
Prop1(Homeobox)/GHFT1-PROP1.biotin-ChIP-Seq(GSE77302)/Homer	NTAATBNAATTA	0.1	-4.579	0.0738	424	0.0384	2131.1	0.0343	-1.11953
ABI5(bZIP)/col-ABI5-DAP-Seq(GSE60143)/Homer	GCCACGTG	0.1	-4.536	0.0765	391	0.0354	1957.7	0.0315	-1.12381
ZNF528(Zf)/HEK293-ZNF528.GFP-ChIP-Seq(GSE58341)/Homer	AGAAATGACTTCCCT	0.1	-4.44	0.0836	14	0.0013	40	0.0006	-2.16667
ZNF317(Zf)/HEK293-ZNF317.GFP-ChIP-Seq(GSE58341)/Homer	GTCWGCTGTYYCTCT	0.1	-4.395	0.0868	131	0.0119	601.7	0.0097	-1.2268
ATAF1(NAC)/col-ATAF1-DAP-Seq(GSE60143)/Homer	YACGTMAY	0.1	-4.225	0.1022	2353	0.2133	12721.6	0.2048	-1.0415
AT3G52440(C2C2dof)/colamp-AT3G52440-DAP-Seq(GSE60143)/Homer	DTHACTTTTT	0.1	-4.164	0.1078	2510	0.2275	13598.4	0.219	-1.03881
REST-NRSF(Zf)/Jurkat-NRSF-ChIP-Seq/Homer	GGMGCTGTCCATGGTGCTGA	0.1	-4.151	0.1085	10	0.0009	25.3	0.0004	-2.25
SCL(bHLH)/HPC7-Scl-ChIP-Seq(GSE13511)/Homer	AVCAGCTG	0.1	-4.101	0.1134	5999	0.5438	33140.6	0.5336	-1.01912
AT1G47655(C2C2dof)/colamp-AT1G47655-DAP-Seq(GSE60143)/Homer	YHACTTTTTS	0.1	-4.04	0.1196	3985	0.3612	21835.8	0.3516	-1.0273
GATA15(C2C2gata)/col-GATA15-DAP-Seq(GSE60143)/Homer	KATGATCA	0.1	-4.039	0.1196	1350	0.1224	7196.3	0.1159	-1.05608
Unknown1(NR/Ini-like)/Drosophila-Promoters/Homer	MYGGTCACACTG	0.1	-4.008	0.1218	285	0.0258	1414.4	0.0228	-1.13158
ANAC016(NAC)/col-ANAC016-DAP-Seq(GSE60143)/Homer	WNCTTGNNNNNCAMG	0.1	-3.994	0.1227	758	0.0687	3960.4	0.0638	-1.0768
RBPJ:Ebox(?,bHLH)/Panc1-Rbpj1-ChIP-Seq(GSE47459)/Homer	GGGRAARRGRMCAGMTG	0.1	-3.984	0.1231	388	0.0352	1963.8	0.0316	-1.11392
Initiator/Drosophila-Promoters/Homer	NTCAGTYG	0.1	-3.926	0.1297	3159	0.2863	17234.6	0.2775	-1.03171
GRHL2(CP2)/HBE-GRHL2-ChIP-Seq(GSE46194)/Homer	AAACYKGTTWDACMRGTTTB	0.1	-3.792	0.1474	382	0.0346	1939.5	0.0312	-1.10897
TGA1(bZIP)/colamp-TGA1-DAP-Seq(GSE60143)/Homer	TGACGTCAKC	0.1	-3.785	0.1474	714	0.0647	3733.5	0.0601	-1.07654
BBX31(Orphan)/col-BBX31-DAP-Seq(GSE60143)/Homer	NAAAAAGTDA	0.1	-3.776	0.1478	1643	0.1489	8832.6	0.1422	-1.04712
CArG(MADS)/PUER-Srf-ChIP-Seq(Sullivan_et_al.)/Homer	CCATATATGGNM	0.1	-3.753	0.1502	331	0.03	1668.1	0.0269	-1.11524
Pho4(bHLH)/Yeast-Pho4-ChIP-Seq(GSE29506)/Homer	AAGCACGTGBGD	0.1	-3.718	0.1546	202	0.0183	986.3	0.0159	-1.15094
Erra(NR)/HepG2-Erra-ChIP-Seq(GSE31477)/Homer	CAAAGGTCAG	0.1	-3.677	0.1601	2716	0.2462	14793.5	0.2382	-1.03359
STZ(C2H2)/colamp-STZ-DAP-Seq(GSE60143)/Homer	HNBTCACT	0.1	-3.652	0.1632	7950	0.7206	44232.1	0.7122	-1.01179
EBNA1(EBV-virus)/Raji-EBNA1-ChIP-Seq(GSE30709)/Homer	GGYAGCAYDTGCTDCCCNNN	0.1	-3.643	0.1636	24	0.0022	87.9	0.0014	-1.57143
Pax8(Paired,Homeobox)/Thyroid-Pax8-ChIP-Seq(GSE26938)/Homer	GTCATGCHTGRCTGS	0.1	-3.627	0.1652	398	0.0361	2032.5	0.0327	-1.10398
BZR1(BZR)/col-BZR1-DAP-Seq(GSE60143)/Homer	NNCRCACGTGCG	0.1	-3.592	0.1699	95	0.0086	435.4	0.007	-1.22857
bZIP3(bZIP)/col-bZIP3-DAP-Seq(GSE60143)/Homer	DWKNHSACGTGGCAD	0.1	-3.585	0.1701	581	0.0527	3022.2	0.0487	-1.08214
DREF/Drosophila-Promoters/Homer	AVYTATCGATAD	0.1	-3.547	0.1756	8	0.0007	20	0.0003	-2.33333
ZSCAN22(Zf)/HEK293-ZSCAN22.GFP-ChIP-Seq(GSE58341)/Homer	SMCAGTCWGAKGGAGGAGGC	0.1	-3.464	0.1898	98	0.0089	453.9	0.0073	-1.21918
TGA6(bZIP)/colamp-TGA6-DAP-Seq(GSE60143)/Homer	TGACGTCABC	0.1	-3.452	0.1908	897	0.0813	4753.5	0.0765	-1.06275
RLR1?/SacCer-Promoters/Homer	WTTTTCYYTTTT	0.1	-3.396	0.2006	673	0.061	3533.9	0.0569	-1.07206
REM19(REM)/colamp-REM19-DAP-Seq(GSE60143)/Homer	AAAAAAAA	0.1	-3.367	0.2052	733	0.0664	3862.1	0.0622	-1.06752
Pbx3(Homeobox)/GM12878-PBX3-ChIP-Seq(GSE32465)/Homer	SCTGTCAMTCAN	0.1	-3.359	0.2058	355	0.0322	1813.2	0.0292	-1.10274
HAT1(Homeobox)/col-HAT1-DAP-Seq(GSE60143)/Homer	SCAATCATTGNN	0.1	-3.3	0.217	131	0.0119	627.4	0.0101	-1.17822
GATA(Zf),IR3/iTreg-Gata3-ChIP-Seq(GSE20898)/Homer	NNNNNBAGATAWYATCTVHN	0.1	-3.29	0.2179	196	0.0178	968	0.0156	-1.14103
Zfp281(Zf)/ES-Zfp281-ChIP-Seq(GSE81042)/Homer	CCCCTCCCCCAC	0.1	-3.183	0.2411	304	0.0276	1547.5	0.0249	-1.10843
RKD2(RWPRK)/colamp-RKD2-DAP-Seq(GSE60143)/Homer	GACKTTTCRDCTTCC	0.1	-3.154	0.2468	731	0.0663	3865.4	0.0622	-1.06592
AT1G69570(C2C2dof)/col-AT1G69570-DAP-Seq(GSE60143)/Homer	WAAAAGTGHH	0.1	-3.014	0.2821	1365	0.1237	7364.2	0.1186	-1.043
Nkx3.1(Homeobox)/LNCaP-Nkx3.1-ChIP-Seq(GSE28264)/Homer	AAGCACTTAA	0.1	-3	0.2847	3041	0.2757	16685	0.2687	-1.02605
bZIP16(bZIP)/colamp-bZIP16-DAP-Seq(GSE60143)/Homer	TGCCACGTGD	0.1	-2.996	0.2847	271	0.0246	1378.8	0.0222	-1.10811
CUC2(NAC)/colamp-CUC2-DAP-Seq(GSE60143)/Homer	TRCKTGTNNNWCAMG	0.1	-2.993	0.2847	279	0.0253	1421.5	0.0229	-1.1048
Esrrb(NR)/mES-Esrrb-ChIP-Seq(GSE11431)/Homer	KTGACCTTGA	0.1	-2.921	0.303	812	0.0736	4325.3	0.0696	-1.05747
bHLH122(bHLH)/col100-bHLH122-DAP-Seq(GSE60143)/Homer	NDDCAASTTGHHNWW	0.1	-2.92	0.303	867	0.0786	4627.7	0.0745	-1.05503
p53(p53)/Saos-p53-ChIP-Seq(GSE15780)/Homer	RRCATGYCYRGRCATGYYYN	0.1	-2.911	0.303	105	0.0095	502.8	0.0081	-1.17284
p53(p53)/Saos-p53-ChIP-Seq/Homer	RRCATGYCYRGRCATGYYYN	0.1	-2.911	0.303	105	0.0095	502.8	0.0081	-1.17284
Meis1(Homeobox)/MastCells-Meis1-ChIP-Seq(GSE48085)/Homer	VGCTGWCAVB	0.1	-2.877	0.3094	2463	0.2233	13475.8	0.217	-1.02903
ANAC087(NAC)/col-ANAC087-DAP-Seq(GSE60143)/Homer	WVCKTGHNNNWCAMG	0.1	-2.877	0.3094	246	0.0223	1249.2	0.0201	-1.10945
Pknox1(Homeobox)/ES-Prep1-ChIP-Seq(GSE63282)/Homer	SCTGTCAVTCAV	0.1	-2.859	0.3118	324	0.0294	1669.1	0.0269	-1.09294
ATHB18(Homeobox)/colamp-ATHB18-DAP-Seq(GSE60143)/Homer	YCAATSATTG	0.1	-2.843	0.3151	120	0.0109	582.4	0.0094	-1.15957
AARE(HLH)/mES-cMyc-ChIP-Seq/Homer	GATTGCATCA	0.1	-2.811	0.3237	144	0.0131	709.2	0.0114	-1.14912
HAT2(Homeobox)/colamp-HAT2-DAP-Seq(GSE60143)/Homer	CYAATSATTR	0.1	-2.81	0.3237	742	0.0673	3949.3	0.0636	-1.05818
TGA4(bZIP)/colamp-TGA4-DAP-Seq(GSE60143)/Homer	RTGACGTCAKCW	0.1	-2.807	0.3237	511	0.0463	2686.7	0.0433	-1.06928
PAX6(Paired,Homeobox)/Forebrain-Pax6-ChIP-Seq(GSE66961)/Homer	NGTGTTCAVTSAAGCGKAAA	0.1	-2.801	0.3237	101	0.0092	484.3	0.0078	-1.17949
bZIP53(bZIP)/colamp-bZIP53-DAP-Seq(GSE60143)/Homer	NDNHSACGTGKMNNN	0.1	-2.8	0.3237	317	0.0287	1634.5	0.0263	-1.09125
Unknown1/Arabidopsis-Promoters/Homer	RGGGTAWWWTHGTAA	0.1	-2.791	0.3237	89	0.0081	422.7	0.0068	-1.19118
ATHB7(Homeobox)/col-ATHB7-DAP-Seq(GSE60143)/Homer	AATGATTG	0.1	-2.786	0.3237	589	0.0534	3113.5	0.0501	-1.06587
SVP(MADS)/col-SVP-DAP-Seq(GSE60143)/Homer	ANTTWCCHAATTTGG	0.1	-2.781	0.3237	467	0.0423	2448.6	0.0394	-1.0736
GBF6(bZIP)/colamp-GBF6-DAP-Seq(GSE60143)/Homer	WWTGMCACGTCABCW	0.1	-2.752	0.3293	226	0.0205	1147.4	0.0185	-1.10811
T1ISRE(IRF)/ThioMac-Ifnb-Expression/Homer	ACTTTCGTTTCT	0.1	-2.746	0.3295	36	0.0033	154.4	0.0025	-1.32
ZNF165(Zf)/WHIM12-ZNF165-ChIP-Seq(GSE65937)/Homer	AAGGKGRCGCAGGCA	0.1	-2.702	0.3425	124	0.0112	607.3	0.0098	-1.14286
RXR(NR),DR1/3T3L1-RXR-ChIP-Seq(GSE13511)/Homer	TAGGGCAAAGGTCA	0.1	-2.684	0.3469	1267	0.1148	6853	0.1103	-1.0408
RAR:RXR(NR),DR5/ES-RAR-ChIP-Seq(GSE56893)/Homer	RGGTCADNNAGAGGTCAV	0.1	-2.672	0.3494	51	0.0046	230.3	0.0037	-1.24324
Pho2(bHLH)/Yeast-Pho2-ChIP-Seq(GSE29506)/Homer	CCCACGTGCT	0.1	-2.662	0.351	406	0.0368	2123.4	0.0342	-1.07602
bHLH74(bHLH)/col-bHLH74-DAP-Seq(GSE60143)/Homer	DRATCACGTGAB	0.1	-2.623	0.3633	247	0.0224	1265.5	0.0204	-1.09804
PRDM9(Zf)/Testis-DMC1-ChIP-Seq(GSE35498)/Homer	ADGGYAGYAGCATCT	0.1	-2.604	0.3685	499	0.0452	2633.4	0.0424	-1.06604
bZIP68(bZIP)/col-bZIP68-DAP-Seq(GSE60143)/Homer	WGCCACGTGK	0.1	-2.594	0.3704	334	0.0303	1736.7	0.028	-1.08214
WRKY14(WRKY)/colamp-WRKY14-DAP-Seq(GSE60143)/Homer	NCGTTGACTTTN	0.1	-2.575	0.3754	506	0.0459	2673	0.043	-1.06744
bHLH80(bHLH)/col-bHLH80-DAP-Seq(GSE60143)/Homer	NNNNDCAASTTGHNN	0.1	-2.569	0.3761	1017	0.0922	5482.5	0.0883	-1.04417
MYB40(MYB)/col-MYB40-DAP-Seq(GSE60143)/Homer	TGGTAGGTRARA	0.1	-2.568	0.3761	338	0.0306	1759.3	0.0283	-1.08127
ANAC057(NAC)/colamp-ANAC057-DAP-Seq(GSE60143)/Homer	DVCKTGNNNNNCAMG	0.1	-2.568	0.3761	675	0.0612	3599.2	0.058	-1.05517
AREB3(bZIP)/col-AREB3-DAP-Seq(GSE60143)/Homer	NKGMCACGTGDCMNN	0.1	-2.563	0.3761	306	0.0277	1586.7	0.0255	-1.08627
E2FA(E2FDP)/colamp-E2FA-DAP-Seq(GSE60143)/Homer	WWTGGCGCCAWWWNN	0.1	-2.558	0.3761	303	0.0275	1570.5	0.0253	-1.08696
Pit1(Homeobox)/GCrat-Pit1-ChIP-Seq(GSE58009)/Homer	ATGMATATDC	0.1	-2.558	0.3761	901	0.0817	4843.6	0.078	-1.04744
ZFP3(Zf)/HEK293-ZFP3.GFP-ChIP-Seq(GSE58341)/Homer	GGGTTTTGAAGGATGARTAGGAGTT	0.1	-2.543	0.3761	4	0.0004	9.7	0.0002	-2
Brn1(POU,Homeobox)/NPC-Brn1-ChIP-Seq(GSE35496)/Homer	TATGCWAATBAV	0.1	-2.538	0.3761	303	0.0275	1571.8	0.0253	-1.08696
WRKY18(WRKY)/col-WRKY18-DAP-Seq(GSE60143)/Homer	NNNTTGACYWNNNNN	0.1	-2.532	0.3761	1729	0.1567	9431.3	0.1519	-1.0316
RFX(HTH)/K562-RFX3-ChIP-Seq(SRA012198)/Homer	CGGTTGCCATGGCAAC	0.1	-2.511	0.3817	164	0.0149	825.8	0.0133	-1.1203
ZKSCAN1(Zf)/HepG2-ZKSCAN1-ChIP-Seq(Encode)/Homer	GCACAYAGTAGGKCY	0.1	-2.488	0.3887	32	0.0029	138.5	0.0022	-1.31818
CDF3(C2C2dof)/colamp-CDF3-DAP-Seq(GSE60143)/Homer	AAAAGTRM	0.1	-2.476	0.3916	1947	0.1765	10650.2	0.1715	-1.02915
DPL-1(E2F)/cElegans-Adult-ChIP-Seq(modEncode)/Homer	TAGCGCGC	0.1	-2.474	0.3916	440	0.0399	2319.5	0.0373	-1.06971
p63(p53)/Keratinocyte-p63-ChIP-Seq(GSE17611)/Homer	NNDRCATGYCYNRRCATGYH	0.1	-2.464	0.3926	401	0.0363	2107.9	0.0339	-1.0708
WRKY27(WRKY)/colamp-WRKY27-DAP-Seq(GSE60143)/Homer	NHGTTGACYTWD	0.1	-2.458	0.3934	927	0.084	4995.9	0.0804	-1.04478
MYB63(MYB)/col-MYB63-DAP-Seq(GSE60143)/Homer	BHYACCWACCHH	0.1	-2.373	0.426	491	0.0445	2604.1	0.0419	-1.06205
Tbox:Smad(T-box,MAD)/ESCd5-Smad2_3-ChIP-Seq(GSE29422)/Homer	AGGTGHCAGACA	0.1	-2.36	0.4296	277	0.0251	1439.6	0.0232	-1.0819
AZF1(C2H2)/colamp-AZF1-DAP-Seq(GSE60143)/Homer	DKSWCACT	0.1	-2.345	0.4343	7201	0.6527	40166.8	0.6468	-1.00912
WRKY29(WRKY)/colamp-WRKY29-DAP-Seq(GSE60143)/Homer	MGTTGACTTT	0.1	-2.323	0.442	1048	0.095	5676.9	0.0914	-1.03939
PRDM15(Zf)/ESC-Prdm15-ChIP-Seq(GSE73694)/Homer	YCCDNTCCAGGTTTT	0.1	-2.312	0.4448	1076	0.0975	5832	0.0939	-1.03834
GBF3(bZIP)/Arabidopsis-GBF3-ChIP-Seq(GSE80564)/Homer	TGCCACGTSAYC	0.1	-2.31	0.4448	480	0.0435	2548.1	0.041	-1.06098
ANAC103(NAC)/col-ANAC103-DAP-Seq(GSE60143)/Homer	AACTTGNWNWNCAAG	1	-2.256	0.4662	363	0.0329	1912.8	0.0308	-1.06818
ATHB20(Homeobox)/colamp-ATHB20-DAP-Seq(GSE60143)/Homer	CAATHATT	1	-2.218	0.4821	279	0.0253	1457.2	0.0235	-1.0766
MafA(bZIP)/Islet-MafA-ChIP-Seq(GSE30298)/Homer	TGCTGACTCA	1	-2.213	0.4826	1552	0.1407	8485	0.1366	-1.03001
FUS3(ABI3VP1)/col-FUS3-DAP-Seq(GSE60143)/Homer	DNNWTNTGCATGKNN	1	-2.18	0.4968	1131	0.1025	6150.7	0.099	-1.03535
HOXA2(Homeobox)/mES-Hoxa2-ChIP-Seq(Donaldson_et_al.)/Homer	GYCATCMATCAT	1	-2.174	0.4975	106	0.0096	528.4	0.0085	-1.12941
ERRg(NR)/Kidney-ESRRG-ChIP-Seq(GSE104905)/Homer	GTGACCTTGRVN	1	-2.154	0.5053	993	0.09	5388.3	0.0868	-1.03687
AGL6(MADS)/col-AGL6-DAP-Seq(GSE60143)/Homer	TTWCCWWAWWDGGWA	1	-2.152	0.5053	107	0.0097	534.6	0.0086	-1.12791
VRN1(ABI3VP1)/col-VRN1-DAP-Seq(GSE60143)/Homer	TTTTTTTTTT	1	-2.133	0.5118	314	0.0285	1652.7	0.0266	-1.07143
Rfx2(HTH)/LoVo-RFX2-ChIP-Seq(GSE49402)/Homer	GTTGCCATGGCAACM	1	-2.119	0.5163	180	0.0163	926.5	0.0149	-1.09396
bHLH130(bHLH)/col-bHLH130-DAP-Seq(GSE60143)/Homer	GCAACTTG	1	-2.098	0.5252	730	0.0662	3939.7	0.0634	-1.04416
Hand2(bHLH)/Mesoderm-Hand2-ChIP-Seq(GSE61475)/Homer	TGACANARRCCAGRC	1	-2.094	0.5253	587	0.0532	3151.3	0.0507	-1.04931
AGL25(MADS)/colamp-AGL25-DAP-Seq(GSE60143)/Homer	TTTCCATWTWTGGAA	1	-2.09	0.5253	54	0.0049	257.5	0.0041	-1.19512
At5g62940(C2C2dof)/col-At5g62940-DAP-Seq(GSE60143)/Homer	WHWHHACTTTTT	1	-2.077	0.5296	3806	0.345	21101.6	0.3398	-1.0153
NAM(NAC)/col-NAM-DAP-Seq(GSE60143)/Homer	RGTTRCGTRW	1	-2.076	0.5296	1036	0.0939	5634.4	0.0907	-1.03528
Tbx20(T-box)/Heart-Tbx20-ChIP-Seq(GSE29636)/Homer	GGTGYTGACAGS	1	-2.048	0.5405	321	0.0291	1695.8	0.0273	-1.06593
STOP1(C2H2)/colamp-STOP1-DAP-Seq(GSE60143)/Homer	DTATCTGGKGRAGGT	1	-2.042	0.5417	426	0.0386	2270.8	0.0366	-1.05464
CEBP:CEBP(bZIP)/MEF-Chop-ChIP-Seq(GSE35681)/Homer	NTNATGCAAYMNNHTGMAAY	1	-2.041	0.5417	148	0.0134	757.6	0.0122	-1.09836
Pax7(Paired,Homeobox),longest/Myoblast-Pax7-ChIP-Seq(GSE25064)/Homer	NTAATTDGCYAATTANNWWD	1	-2.007	0.5562	11	0.001	42.8	0.0007	-1.42857
ERF7(AP2EREBP)/col-ERF7-DAP-Seq(GSE60143)/Homer	ATGRCGGCGG	1	-2.007	0.5562	817	0.0741	4428.6	0.0713	-1.03927
ABF2(bZIP)/col-ABF2-DAP-Seq(GSE60143)/Homer	KGMCACGTGDCMHHH	1	-1.999	0.5562	211	0.0191	1099.3	0.0177	-1.0791
Slug(Zf)/Mesoderm-Snai2-ChIP-Seq(GSE61475)/Homer	SNGCACCTGCHS	1	-1.984	0.5623	422	0.0383	2252.2	0.0363	-1.0551
SPL5(SBP)/colamp-SPL5-DAP-Seq(GSE60143)/Homer	NNHGTACGGHNN	1	-1.978	0.5637	277	0.0251	1459.4	0.0235	-1.06809
NAP(NAC)/col-NAP-DAP-Seq(GSE60143)/Homer	ARGTTACGTRTN	1	-1.967	0.5672	838	0.076	4548.7	0.0732	-1.03825
c-Myc(bHLH)/mES-cMyc-ChIP-Seq(GSE11431)/Homer	VVCCACGTGG	1	-1.954	0.5724	579	0.0525	3118.5	0.0502	-1.04582
Tcfcp2l1(CP2)/mES-Tcfcp2l1-ChIP-Seq(GSE11431)/Homer	NRAACCRGTTYRAACCRGYT	1	-1.954	0.5724	177	0.016	917.2	0.0148	-1.08108
Bcl11a(Zf)/HSPC-BCL11A-ChIP-Seq(GSE104676)/Homer	TYTGACCASWRG	1	-1.941	0.5753	1001	0.0907	5454.8	0.0878	-1.03303
IRF:BATF(IRF:bZIP)/pDC-Irf8-ChIP-Seq(GSE66899)/Homer	CTTTCANTATGACTV	1	-1.938	0.5753	270	0.0245	1423.9	0.0229	-1.06987
PPARa(NR),DR1/Liver-Ppara-ChIP-Seq(GSE47954)/Homer	VNAGGKCAAAGGTCA	1	-1.914	0.5863	1216	0.1102	6651.3	0.1071	-1.02894
ZNF415(Zf)/HEK293-ZNF415.GFP-ChIP-Seq(GSE58341)/Homer	GRTGMTRGAGCC	1	-1.91	0.5867	533	0.0483	2868.6	0.0462	-1.04545
Rfx5(HTH)/GM12878-Rfx5-ChIP-Seq(GSE31477)/Homer	SCCTAGCAACAG	1	-1.88	0.602	501	0.0454	2694.1	0.0434	-1.04608
Ap4(bHLH)/AML-Tfap4-ChIP-Seq(GSE45738)/Homer	NAHCAGCTGD	1	-1.876	0.6022	1707	0.1547	9390.8	0.1512	-1.02315
ERE(NR),IR3/MCF7-ERa-ChIP-Seq(Unpublished)/Homer	VAGGTCACNSTGACC	1	-1.858	0.6105	386	0.035	2063.1	0.0332	-1.05422
PR(NR)/T47D-PR-ChIP-Seq(GSE31130)/Homer	VAGRACAKNCTGTBC	1	-1.851	0.6126	2895	0.2624	16034.7	0.2582	-1.01627
SF1(NR)/H295R-Nr5a1-ChIP-Seq(GSE44220)/Homer	CAAGGHCANV	1	-1.847	0.6126	535	0.0485	2884.8	0.0465	-1.04301
bZIP28(bZIP)/col-bZIP28-DAP-Seq(GSE60143)/Homer	TGCCACGTSABH	1	-1.843	0.6126	267	0.0242	1412.7	0.0227	-1.06608
At1g64620(C2C2dof)/colamp-At1g64620-DAP-Seq(GSE60143)/Homer	CACTTTTT	1	-1.813	0.629	1459	0.1323	8016.2	0.1291	-1.02479
PSE(SNAPc)/K562-mStart-Seq/Homer	WAVTCACCMTAASYDAAAAG	1	-1.802	0.6334	593	0.0538	3208.9	0.0517	-1.04062
ANAC046(NAC)/colamp-ANAC046-DAP-Seq(GSE60143)/Homer	ACACGYWAYC	1	-1.792	0.6372	2105	0.1908	11624.6	0.1872	-1.01923
E-box(bHLH)/Promoter/Homer	SSGGTCACGTGA	1	-1.777	0.6445	105	0.0095	536.7	0.0086	-1.10465
Lhx2(Homeobox)/HFSC-Lhx2-ChIP-Seq(GSE48068)/Homer	TAATTAGN	1	-1.776	0.6445	1037	0.094	5672.4	0.0913	-1.02957
ANAC047(NAC)/colamp-ANAC047-DAP-Seq(GSE60143)/Homer	WACACGTAACTT	1	-1.752	0.6557	615	0.0557	3335	0.0537	-1.03724
MYB77(MYB)/col-MYB77-DAP-Seq(GSE60143)/Homer	NYAACBGYMC	1	-1.751	0.6557	1549	0.1404	8526.6	0.1373	-1.02258
Oct11(POU,Homeobox)/NCIH1048-POU2F3-ChIP-seq(GSE115123)/Homer	GATTTGCATA	1	-1.75	0.6557	310	0.0281	1653.5	0.0266	-1.05639
OCT4-SOX2-TCF-NANOG(POU,Homeobox,HMG)/mES-Oct4-ChIP-Seq(GSE11431)/Homer	ATTTGCATAACAATG	1	-1.749	0.6557	143	0.013	743	0.012	-1.08333
AGL16(MADS)/col-AGL16-DAP-Seq(GSE60143)/Homer	TWCCHWATWDGGAAA	1	-1.734	0.6579	87	0.0079	441.8	0.0071	-1.11268
ANL2(HB)/col-ANL2-DAP-Seq(GSE60143)/Homer	CATTAATTGC	1	-1.715	0.668	364	0.033	1952.6	0.0314	-1.05096
GLI3(Zf)/Limb-GLI3-ChIP-Chip(GSE11077)/Homer	CGTGGGTGGTCC	1	-1.713	0.668	122	0.0111	630.3	0.0101	-1.09901
LBD13(LOBAS2)/colamp-LBD13-DAP-Seq(GSE60143)/Homer	KCCGTNWTTTBCGGC	1	-1.697	0.6754	515	0.0467	2786.8	0.0449	-1.04009
PAX5(Paired,Homeobox)/GM12878-PAX5-ChIP-Seq(GSE32465)/Homer	GCAGCCAAGCRTGACH	1	-1.694	0.6754	426	0.0386	2295.8	0.037	-1.04324
ZNF669(Zf)/HEK293-ZNF669.GFP-ChIP-Seq(GSE58341)/Homer	GARTGGTCATCGCCC	1	-1.69	0.6754	80	0.0073	405	0.0065	-1.12308
WRKY20(WRKY)/col-WRKY20-DAP-Seq(GSE60143)/Homer	CKTTGACYWD	1	-1.671	0.6855	703	0.0637	3829.4	0.0617	-1.03241
WRKY24(WRKY)/colamp-WRKY24-DAP-Seq(GSE60143)/Homer	CGTTGACTWW	1	-1.649	0.6982	857	0.0777	4686.6	0.0755	-1.02914
ANAC083(NAC)/col-ANAC083-DAP-Seq(GSE60143)/Homer	CKTRWNNNWYAMGTA	1	-1.649	0.6982	629	0.057	3421.9	0.0551	-1.03448
Gli2(Zf)/GM2-Gli2-ChIP-Chip(GSE112702)/Homer	YSTGGGTGGTCT	1	-1.64	0.6998	275	0.0249	1468.3	0.0236	-1.05508
OCT:OCT(POU,Homeobox)/NPC-Brn1-ChIP-Seq(GSE35496)/Homer	ATGAATATTCATGAG	1	-1.629	0.7044	9	0.0008	36.8	0.0006	-1.33333
CUC1(NAC)/col-CUC1-DAP-Seq(GSE60143)/Homer	TACTTGTNNNACAAG	1	-1.62	0.7086	380	0.0344	2047.9	0.033	-1.04242
PIF7(bHLH)/col-PIF7-DAP-Seq(GSE60143)/Homer	CCACGTGGNH	1	-1.618	0.7086	199	0.018	1053.3	0.017	-1.05882
WRKY17(WRKY)/colamp-WRKY17-DAP-Seq(GSE60143)/Homer	GCGTTGACTTTT	1	-1.613	0.7086	10	0.0009	41.7	0.0007	-1.28571
AT3G10113(MYBrelated)/col-AT3G10113-DAP-Seq(GSE60143)/Homer	WNAAATATCWWN	1	-1.6	0.7155	330	0.0299	1773.3	0.0286	-1.04545
WRKY45(WRKY)/col-WRKY45-DAP-Seq(GSE60143)/Homer	HNNNKTTGACTWWNH	1	-1.582	0.7255	357	0.0324	1923.7	0.031	-1.04516
MYB51(MYB)/col-MYB51-DAP-Seq(GSE60143)/Homer	GGTAGGTG	1	-1.581	0.7255	897	0.0813	4916.9	0.0792	-1.02652
CAMTA5(CAMTA)/col-CAMTA5-DAP-Seq(GSE60143)/Homer	ACGCGTTTTANACRC	1	-1.553	0.7415	200	0.0181	1062.6	0.0171	-1.05848
FXR(NR),IR1/Liver-FXR-ChIP-Seq(Chong_et_al.)/Homer	AGGTCANTGACCTB	1	-1.549	0.7425	427	0.0387	2312.9	0.0372	-1.04032
PPARE(NR),DR1/3T3L1-Pparg-ChIP-Seq(GSE13511)/Homer	TGACCTTTGCCCCA	1	-1.546	0.7425	1075	0.0974	5911.8	0.0952	-1.02311
CUC3(NAC)/col-CUC3-DAP-Seq(GSE60143)/Homer	TRCKTGWNNNACAMG	1	-1.546	0.7425	277	0.0251	1485.8	0.0239	-1.05021
Oct2(POU,Homeobox)/Bcell-Oct2-ChIP-Seq(GSE21512)/Homer	ATATGCAAAT	1	-1.539	0.7425	254	0.023	1359.8	0.0219	-1.05023
RARa(NR)/K562-RARa-ChIP-Seq(Encode)/Homer	TTGAMCTTTG	1	-1.536	0.7425	3348	0.3035	18631.3	0.3	-1.01167
WRKY28(WRKY)/col-WRKY28-DAP-Seq(GSE60143)/Homer	BGTTGACTWH	1	-1.533	0.7425	1317	0.1194	7262.5	0.1169	-1.02139
WRKY30(WRKY)/colamp-WRKY30-DAP-Seq(GSE60143)/Homer	CGTTGACTTN	1	-1.502	0.7617	293	0.0266	1576.5	0.0254	-1.04724
WRKY11(WRKY)/col-WRKY11-DAP-Seq(GSE60143)/Homer	SCGTTGACTTTN	1	-1.491	0.7675	119	0.0108	623.5	0.01	-1.08
HIC1(Zf)/Treg-ZBTB29-ChIP-Seq(GSE99889)/Homer	TGCCAGCB	1	-1.473	0.7793	2491	0.2258	13838.9	0.2228	-1.01346
MYB4(MYB)/col200-MYB4-DAP-Seq(GSE60143)/Homer	WAGKTAGGTARR	1	-1.455	0.7909	549	0.0498	2996.2	0.0482	-1.0332
ABF1/SacCer-Promoters/Homer	CGTRNAAARTGA	1	-1.44	0.8	197	0.0179	1052.1	0.0169	-1.05917
ANAC053(NAC)/colamp-ANAC053-DAP-Seq(GSE60143)/Homer	TDCTTGNNNNNCAAG	1	-1.435	0.8014	476	0.0431	2593.8	0.0418	-1.0311
Phox2a(Homeobox)/Neuron-Phox2a-ChIP-Seq(GSE31456)/Homer	YTAATYNRATTA	1	-1.421	0.8093	233	0.0211	1251.8	0.0202	-1.04455
ZNF652/HepG2-ZNF652.Flag-ChIP-Seq(Encode)/Homer	TTAACCCTTTVNKKN	1	-1.421	0.8093	213	0.0193	1141.9	0.0184	-1.04891
WRKY71(WRKY)/col-WRKY71-DAP-Seq(GSE60143)/Homer	CKTTGACYWW	1	-1.401	0.8204	784	0.0711	4308.7	0.0694	-1.0245
RBFox2(?)/Heart-RBFox2-CLIP-Seq(GSE57926)/Homer	TGCATGCA	1	-1.401	0.8204	2366	0.2145	13151.3	0.2118	-1.01275
ZML2(C2C2gata)/col-ZML2-DAP-Seq(GSE60143)/Homer	CATCATCATC	1	-1.397	0.8204	216	0.0196	1159.2	0.0187	-1.04813
ATHB6(Homeobox)/col-ATHB6-DAP-Seq(GSE60143)/Homer	AATGATTG	1	-1.395	0.8204	1027	0.0931	5663.2	0.0912	-1.02083
ATHB6(Homeobox)/Arabidopsis-HB6-ChIP-Seq(GSE80564)/Homer	CAATNATTBN	1	-1.381	0.8262	590	0.0535	3232	0.052	-1.02885
MyoD(bHLH)/Myotube-MyoD-ChIP-Seq(GSE21614)/Homer	RRCAGCTGYTSY	1	-1.369	0.8331	1021	0.0925	5633.1	0.0907	-1.01985
Snail1(Zf)/LS174T-SNAIL1.HA-ChIP-Seq(GSE127183)/Homer	TRCACCTGCY	1	-1.369	0.8331	659	0.0597	3616.4	0.0582	-1.02577
ANAC058(NAC)/col-ANAC058-DAP-Seq(GSE60143)/Homer	TWCTTGTDNNACAAG	1	-1.365	0.8331	506	0.0459	2766.2	0.0445	-1.03146
At4g38000(C2C2dof)/col-At4g38000-DAP-Seq(GSE60143)/Homer	WWWTWACTTTTT	1	-1.362	0.8331	1059	0.096	5846.3	0.0941	-1.02019
Ptf1a(bHLH)/Panc1-Ptf1a-ChIP-Seq(GSE47459)/Homer	ACAGCTGTTN	1	-1.352	0.8371	3129	0.2836	17440.2	0.2808	-1.00997
PBX1(Homeobox)/MCF7-PBX1-ChIP-Seq(GSE28007)/Homer	GSCTGTCACTCA	1	-1.346	0.8395	122	0.0111	646.8	0.0104	-1.06731
Oct4(POU,Homeobox)/mES-Oct4-ChIP-Seq(GSE11431)/Homer	ATTTGCATAW	1	-1.346	0.8395	441	0.04	2407.7	0.0388	-1.03093
ATHB34(ZFHD)/colamp-ATHB34-DAP-Seq(GSE60143)/Homer	TRATTARS	1	-1.345	0.8395	702	0.0636	3858.4	0.0621	-1.02415
TSO1(CPP)/col-TSO1-DAP-Seq(GSE60143)/Homer	RAATTTRAAW	1	-1.345	0.8395	75	0.0068	390.6	0.0063	-1.07937
AT2G33550(Trihelix)/colamp-AT2G33550-DAP-Seq(GSE60143)/Homer	TTTAAGGGCAYTTTT	1	-1.344	0.8395	2166	0.1963	12042	0.1939	-1.01238
EFL-1(E2F)/cElegans-L1-EFL1-ChIP-Seq(modEncode)/Homer	TGCAARYGCGCTCYA	1	-1.326	0.8427	16	0.0015	75.2	0.0012	-1.25
ATHB15(HB)/col-ATHB15-DAP-Seq(GSE60143)/Homer	GYAATSATTA	1	-1.314	0.8502	290	0.0263	1573.7	0.0253	-1.03953
Hnf1(Homeobox)/Liver-Foxa2-Chip-Seq(GSE25694)/Homer	GGTTAAWCATTAA	1	-1.313	0.8502	86	0.0078	451.8	0.0073	-1.06849
bHLH157(bHLH)/col-bHLH157-DAP-Seq(GSE60143)/Homer	KACACGTCTCTY	1	-1.307	0.8506	201	0.0182	1082.2	0.0174	-1.04598
WRKY55(WRKY)/col-WRKY55-DAP-Seq(GSE60143)/Homer	NCGTTGACTT	1	-1.303	0.8515	1195	0.1083	6614.5	0.1065	-1.0169
Mouse_Recombination_Hotspot(Zf)/Testis-DMC1-ChIP-Seq(GSE24438)/Homer	ACTYKNATTCGTGNTACTTC	1	-1.302	0.8515	69	0.0063	359.9	0.0058	-1.08621
ARF16(ARF)/col-ARF16-DAP-Seq(GSE60143)/Homer	ATTTTACGAT	1	-1.302	0.8515	85	0.0077	446.1	0.0072	-1.06944
AtGRF6(GRF)/col-AtGRF6-DAP-Seq(GSE60143)/Homer	NTGTCAGADNNNNNN	1	-1.299	0.8515	1567	0.142	8695.5	0.14	-1.01429
SeqBias: polyC-repeat	CCCCCCCCCC	1	-1.295	0.8515	11002	0.9973	61913	0.9969	-1.0004
ATHB40(HB)/col-ATHB40-DAP-Seq(GSE60143)/Homer	HCAATWATTG	1	-1.292	0.8515	561	0.0509	3079.8	0.0496	-1.02621
ANAC038(NAC)/col-ANAC038-DAP-Seq(GSE60143)/Homer	ACACGTWAYC	1	-1.286	0.8515	2364	0.2143	13162.3	0.2119	-1.01133
ATHB23(ZFHD)/col-ATHB23-DAP-Seq(GSE60143)/Homer	HTAATTARNN	1	-1.281	0.8522	790	0.0716	4356	0.0701	-1.0214
EPR1(MYBrelated)/colamp-EPR1-DAP-Seq(GSE60143)/Homer	AAATATCT	1	-1.275	0.8522	277	0.0251	1504.2	0.0242	-1.03719
LHY1(MYBrelated)/col-LHY1-DAP-Seq(GSE60143)/Homer	AAATATCT	1	-1.275	0.8522	277	0.0251	1504.2	0.0242	-1.03719
CELF2(RRM)/JSL1-CELF2-CLIP-Seq(GSE71264)/Homer	RGTGTCAG	1	-1.27	0.8532	525	0.0476	2881.3	0.0464	-1.02586
O2(bZIP)/Corn-O2-ChIP-Seq(GSE63991)/Homer	GCTGACGTGGCA	1	-1.269	0.8532	165	0.015	886.9	0.0143	-1.04895
ZNF264(Zf)/HEK293-ZNF264.GFP-ChIP-Seq(GSE58341)/Homer	RGGGCACTAACY	1	-1.269	0.8532	725	0.0657	3995.6	0.0643	-1.02177
SPL15(SBP)/colamp-SPL15-DAP-Seq(GSE60143)/Homer	WDWMMGTACADW	1	-1.252	0.8615	1438	0.1303	7981.2	0.1285	-1.01401
MYB13(MYB)/col-MYB13-DAP-Seq(GSE60143)/Homer	HYCACCWACCHH	1	-1.244	0.8655	718	0.0651	3959.1	0.0637	-1.02198
AT2G28920(ND)/col-AT2G28920-DAP-Seq(GSE60143)/Homer	WAGATATTTWTW	1	-1.243	0.8655	197	0.0179	1064.4	0.0171	-1.04678
Unknown6/Drosophila-Promoters/Homer	AATTTTAAAA	1	-1.231	0.872	623	0.0565	3431	0.0552	-1.02355
Cdx2(Homeobox)/mES-Cdx2-ChIP-Seq(GSE14586)/Homer	GYMATAAAAH	1	-1.23	0.872	642	0.0582	3538	0.057	-1.02105
ANAC045(NAC)/col-ANAC045-DAP-Seq(GSE60143)/Homer	DNCKTVNNNNNNAMG	1	-1.221	0.8748	2046	0.1855	11392.9	0.1834	-1.01145
OCT:OCT(POU,Homeobox,IR1)/NPC-Brn2-ChIP-Seq(GSE35496)/Homer	ATGAATWATTCATGA	1	-1.221	0.8748	17	0.0015	82.7	0.0013	-1.15385
MYB10(MYB)/col-MYB10-DAP-Seq(GSE60143)/Homer	YCCACCTACCHH	1	-1.22	0.8748	393	0.0356	2152.1	0.0347	-1.02594
ATY19(MYB)/col-ATY19-DAP-Seq(GSE60143)/Homer	YYCACCWACCAT	1	-1.219	0.8748	723	0.0655	3990.5	0.0643	-1.01866
ISRE(IRF)/ThioMac-LPS-Expression(GSE23622)/Homer	AGTTTCASTTTC	1	-1.215	0.8748	203	0.0184	1099.6	0.0177	-1.03955
ZNF7(Zf)/HepG2-ZNF7.Flag-ChIP-Seq(Encode)/Homer	CTGCCWVCTTTTRTA	1	-1.205	0.8766	576	0.0522	3172.5	0.0511	-1.02153
WRKY15(WRKY)/col-WRKY15-DAP-Seq(GSE60143)/Homer	VGTTGACTWW	1	-1.204	0.8766	980	0.0888	5428	0.0874	-1.01602
SND2(NAC)/colamp-SND2-DAP-Seq(GSE60143)/Homer	CTTVWNNNWBAAGNW	1	-1.203	0.8766	488	0.0442	2682	0.0432	-1.02315
ATHB13(Homeobox)/col-ATHB13-DAP-Seq(GSE60143)/Homer	CAATAATT	1	-1.2	0.8766	781	0.0708	4316.4	0.0695	-1.01871
DLX5(Homeobox)/BasalGanglia-Dlx5-ChIP-seq(GSE124936)/Homer	SSTAATTA	1	-1.195	0.8766	654	0.0593	3608.6	0.0581	-1.02065
GATA3(Zf),DR8/iTreg-Gata3-ChIP-Seq(GSE20898)/Homer	AGATSTNDNNDSAGATAASN	1	-1.193	0.8766	86	0.0078	456.5	0.0074	-1.05405
WRKY33(WRKY)/col-WRKY33-DAP-Seq(GSE60143)/Homer	CGTTGACYAW	1	-1.186	0.8783	776	0.0703	4290.4	0.0691	-1.01737
GLIS3(Zf)/Thyroid-Glis3.GFP-ChIP-Seq(GSE103297)/Homer	CTCCCTGGGAGGCCN	1	-1.177	0.8831	1620	0.1468	9013	0.1451	-1.01172
MyoG(bHLH)/C2C12-MyoG-ChIP-Seq(GSE36024)/Homer	AACAGCTG	1	-1.162	0.8938	1366	0.1238	7593.6	0.1223	-1.01226
TCP1(TCP)/col-TCP1-DAP-Seq(GSE60143)/Homer	GGGGGCCCMMCN	1	-1.15	0.9025	230	0.0208	1253.5	0.0202	-1.0297
ZNF41(Zf)/HEK293-ZNF41.GFP-ChIP-Seq(GSE58341)/Homer	CCTCATGGTGYCYTWYTCCCTTGTG	1	-1.149	0.9025	25	0.0023	126.9	0.002	-1.15
WRKY75(WRKY)/col-WRKY75-DAP-Seq(GSE60143)/Homer	CGTTGACTWW	1	-1.145	0.9025	962	0.0872	5335.5	0.0859	-1.01513
ANAC020(NAC)/col-ANAC020-DAP-Seq(GSE60143)/Homer	DVCKTGHNNNDCAAG	1	-1.139	0.9046	544	0.0493	3001.4	0.0483	-1.0207
ZFX(Zf)/mES-Zfx-ChIP-Seq(GSE11431)/Homer	AGGCCTRG	1	-1.137	0.9046	1367	0.1239	7603.1	0.1224	-1.01225
TGA2(bZIP)/colamp-TGA2-DAP-Seq(GSE60143)/Homer	ACGTCAYCHH	1	-1.126	0.9117	725	0.0657	4013.2	0.0646	-1.01703
ANAC013(NAC)/col-ANAC013-DAP-Seq(GSE60143)/Homer	CTTGNNNNNCAAGNA	1	-1.122	0.9123	382	0.0346	2100	0.0338	-1.02367
WRKY31(WRKY)/colamp-WRKY31-DAP-Seq(GSE60143)/Homer	NCGTTGACTWWK	1	-1.121	0.9123	712	0.0645	3941.4	0.0635	-1.01575
Oct6(POU,Homeobox)/NPC-Pou3f1-ChIP-Seq(GSE35496)/Homer	WATGCAAATGAG	1	-1.119	0.9123	385	0.0349	2117.8	0.0341	-1.02346
p73(p53)/Trachea-p73-ChIP-Seq(PRJNA310161)/Homer	NRRRCAWGTCCDGRCATGYY	1	-1.109	0.9171	51	0.0046	268.7	0.0043	-1.06977
SPL1(SBP)/colamp-SPL1-DAP-Seq(GSE60143)/Homer	HYGTACDTWH	1	-1.107	0.9171	1806	0.1637	10069.6	0.1621	-1.00987
HNF1b(Homeobox)/PDAC-HNF1B-ChIP-Seq(GSE64557)/Homer	GTTAATNATTAA	1	-1.106	0.9171	108	0.0098	581	0.0094	-1.04255
WRKY8(WRKY)/colamp-WRKY8-DAP-Seq(GSE60143)/Homer	CGTTGACTTT	1	-1.104	0.9171	98	0.0089	526.2	0.0085	-1.04706
WRKY25(WRKY)/colamp-WRKY25-DAP-Seq(GSE60143)/Homer	NNNNHRGTCAAMNNN	1	-1.102	0.9171	1107	0.1003	6153.1	0.0991	-1.01211
ERF15(AP2EREBP)/colamp-ERF15-DAP-Seq(GSE60143)/Homer	WDHAGCMGCCAT	1	-1.097	0.9171	2003	0.1816	11176.8	0.18	-1.00889
GATA19(C2C2gata)/colamp-GATA19-DAP-Seq(GSE60143)/Homer	ATCSGATCVG	1	-1.093	0.9171	52	0.0047	274.9	0.0044	-1.06818
ANAC075(NAC)/col-ANAC075-DAP-Seq(GSE60143)/Homer	CTTSWWNWWSAAGYT	1	-1.086	0.9201	309	0.028	1697.3	0.0273	-1.02564
RVE1(MYBrelated)/col-RVE1-DAP-Seq(GSE60143)/Homer	AAATATCT	1	-1.079	0.9243	406	0.0368	2238	0.036	-1.02222
AT1G20910(ARID)/col-AT1G20910-DAP-Seq(GSE60143)/Homer	THAATTRAWN	1	-1.078	0.9243	1114	0.101	6196.1	0.0998	-1.01202
FRS9(ND)/col-FRS9-DAP-Seq(GSE60143)/Homer	RGAGAGAGAAAG	1	-1.066	0.9317	388	0.0352	2139.8	0.0345	-1.02029
PRDM14(Zf)/H1-PRDM14-ChIP-Seq(GSE22767)/Homer	RGGTCTCTAACY	1	-1.065	0.9317	311	0.0282	1710.6	0.0275	-1.02545
AtHB32(ZFHD)/col200-AtHB32-DAP-Seq(GSE60143)/Homer	CGAATTAT	1	-1.063	0.9317	938	0.085	5213.4	0.0839	-1.01311
AT3G57600(AP2EREBP)/col-AT3G57600-DAP-Seq(GSE60143)/Homer	GGCGGTGG	1	-1.055	0.9343	438	0.0397	2419.5	0.039	-1.01795
WT1(Zf)/Kidney-WT1-ChIP-Seq(GSE90016)/Homer	MCTCCCMCRCAB	1	-1.053	0.9343	734	0.0665	4074	0.0656	-1.01372
Phox2b(Homeobox)/CLBGA-PHOX2B-ChIP-Seq(GSE90683)/Homer	TTAATTNAATTA	1	-1.053	0.9343	116	0.0105	628.1	0.0101	-1.0396
ATHB24(ZFHD)/colamp-ATHB24-DAP-Seq(GSE60143)/Homer	TAATTAAS	1	-1.045	0.9358	646	0.0586	3582.8	0.0577	-1.0156
Trl(Zf)/S2-GAGAfactor-ChIP-Seq(GSE40646)/Homer	RGAGAGAG	1	-1.041	0.937	3315	0.3005	18557.6	0.2988	-1.00569
Pax7(Paired,Homeobox)/Myoblast-Pax7-ChIP-Seq(GSE25064)/Homer	TAATCAATTA	1	-1.03	0.9453	43	0.0039	227.1	0.0037	-1.05405
MYB3R1(MYB)/col-MYB3R1-DAP-Seq(GSE60143)/Homer	WWDTDACCGTTR	1	-1.03	0.9453	219	0.0199	1201	0.0193	-1.03109
WRKY42(WRKY)/colamp-WRKY42-DAP-Seq(GSE60143)/Homer	NAAAGTCAACGN	1	-1.022	0.9482	363	0.0329	2004.4	0.0323	-1.01858
AT3G42860(zfGRF)/col-AT3G42860-DAP-Seq(GSE60143)/Homer	CGTTGACTTN	1	-1.021	0.9482	262	0.0237	1441.9	0.0232	-1.02155
AMYB(HTH)/Testes-AMYB-ChIP-Seq(GSE44588)/Homer	TGGCAGTTGG	1	-1.02	0.9482	1906	0.1728	10648.5	0.1715	-1.00758
RARg(NR)/ES-RARg-ChIP-Seq(GSE30538)/Homer	AGGTCAAGGTCA	1	-1.014	0.9482	44	0.004	234	0.0038	-1.05263
OCT:OCT(POU,Homeobox)/NPC-OCT6-ChIP-Seq(GSE43916)/Homer	YATGCATATRCATRT	1	-1.014	0.9482	74	0.0067	398.9	0.0064	-1.04688
AR-halfsite(NR)/LNCaP-AR-ChIP-Seq(GSE27824)/Homer	CCAGGAACAG	1	-1.014	0.9482	4813	0.4363	26989.7	0.4346	-1.00391
NST1(NAC)/colamp-NST1-DAP-Seq(GSE60143)/Homer	WRCTTRWWNWWYAAG	1	-1.002	0.9523	762	0.0691	4237.2	0.0682	-1.0132
SeqBias: GCW-triplet	GCWGCWGCWGCW	1	-0.9902	0.9608	11031	0.9999	62093	0.9998	-1.0001
MYB3R4(MYB)/col-MYB3R4-DAP-Seq(GSE60143)/Homer	AWWTAACCGTTR	1	-0.9802	0.968	123	0.0111	671.5	0.0108	-1.02778
WRKY40(WRKY)/colamp-WRKY40-DAP-Seq(GSE60143)/Homer	AHWAGTCAAC	1	-0.9772	0.9684	562	0.0509	3121.5	0.0503	-1.01193
MYB70(MYB)/col-MYB70-DAP-Seq(GSE60143)/Homer	WTAACNGTTA	1	-0.9504	0.9922	1722	0.1561	9630.8	0.1551	-1.00645
STAT6(Stat)/CD4-Stat6-ChIP-Seq(GSE22104)/Homer	ABTTCYYRRGAA	1	-0.9488	0.9922	616	0.0558	3427.6	0.0552	-1.01087
ANAC092(NAC)/colamp-ANAC092-DAP-Seq(GSE60143)/Homer	WRCKTGWNNNWCAMG	1	-0.9466	0.9922	338	0.0306	1872.4	0.0302	-1.01325
dHNF4(NR)/Fly-HNF4-ChIP-Seq(GSE73675)/Homer	GGTCCAAAGTCCAMT	1	-0.9436	0.9922	41	0.0037	219.3	0.0035	-1.05714
TCP16(TCP)/colamp-TCP16-DAP-Seq(GSE60143)/Homer	GTGGDCCYNNNNNNN	1	-0.9435	0.9922	538	0.0488	2991	0.0482	-1.01245
VIP1(bZIP)/col-VIP1-DAP-Seq(GSE60143)/Homer	NTTGACAGCTGTCAN	1	-0.9435	0.9922	233	0.0211	1286	0.0207	-1.01932
TATA-Box(TBP)/Promoter/Homer	CCTTTTAWAGSC	1	-0.9423	0.9922	1341	0.1216	7493.5	0.1207	-1.00746
FAR1(FAR1)/col-FAR1-DAP-Seq(GSE60143)/Homer	TKNNNYYCACGCGCY	1	-0.9397	0.9922	60	0.0054	324.8	0.0052	-1.03846
Dlx3(Homeobox)/Kerainocytes-Dlx3-ChIP-Seq(GSE89884)/Homer	NDGTAATTAC	1	-0.9378	0.9922	510	0.0462	2835.7	0.0457	-1.01094
REB1/SacCer-Promoters/Homer	KCCGGGTAAYRR	1	-0.9248	0.995	161	0.0146	886.1	0.0143	-1.02098
WRKY21(WRKY)/colamp-WRKY21-DAP-Seq(GSE60143)/Homer	DCGTTGACTTTT	1	-0.9161	1	91	0.0082	497.5	0.008	-1.025
AT2G15740(C2H2)/col-AT2G15740-DAP-Seq(GSE60143)/Homer	DHNDWATCGATD	1	-0.9111	1	531	0.0481	2956.2	0.0476	-1.0105
NFAT(RHD)/Jurkat-NFATC1-ChIP-Seq(Jolma_et_al.)/Homer	ATTTTCCATT	1	-0.9089	1	1020	0.0925	5698.4	0.0918	-1.00763
LBD2(LOBAS2)/colamp-LBD2-DAP-Seq(GSE60143)/Homer	TCCGAWTTTTTCGGN	1	-0.9036	1	167	0.0151	921.2	0.0148	-1.02027
WRKY7(WRKY)/colamp-WRKY7-DAP-Seq(GSE60143)/Homer	AAAAGTCAACGSHWD	1	-0.8784	1	2	0.0002	8.7	0.0001	-2
Tbet(T-box)/CD8-Tbet-ChIP-Seq(GSE33802)/Homer	AGGTGTGAAM	1	-0.8738	1	1476	0.1338	8265.1	0.1331	-1.00526
CRE(bZIP)/Promoter/Homer	CSGTGACGTCAC	1	-0.8669	1	359	0.0325	1998.4	0.0322	-1.00932
E2F6(E2F)/Hela-E2F6-ChIP-Seq(GSE31477)/Homer	GGCGGGAARN	1	-0.8605	1	391	0.0354	2178.3	0.0351	-1.00855
NAC2(NAC)/colamp-NAC2-DAP-Seq(GSE60143)/Homer	TDCTTGNNNNNCAAG	1	-0.8579	1	613	0.0556	3423.9	0.0551	-1.00907
EMB1789(C3H)/col-EMB1789-DAP-Seq(GSE60143)/Homer	TWTTTACCGYND	1	-0.8556	1	297	0.0269	1652.6	0.0266	-1.01128
AT3G51470(DBP)/col-AT3G51470-DAP-Seq(GSE60143)/Homer	TTWHGGTGCACC	1	-0.8494	1	1524	0.1381	8540.2	0.1375	-1.00436
WRKY65(WRKY)/colamp-WRKY65-DAP-Seq(GSE60143)/Homer	AWWWAGTCAACG	1	-0.8381	1	487	0.0441	2719.5	0.0438	-1.00685
Unknown3/Drosophila-Promoters/Homer	ACVAKCTGGCAGCGC	1	-0.8335	1	83	0.0075	457.9	0.0074	-1.01351
ANAC005(NAC)/col-ANAC005-DAP-Seq(GSE60143)/Homer	WVCTTVTWNHABAAG	1	-0.8333	1	504	0.0457	2815.9	0.0453	-1.00883
ERF10(AP2EREBP)/col-ERF10-DAP-Seq(GSE60143)/Homer	RTGGCGGCGG	1	-0.8296	1	352	0.0319	1963.5	0.0316	-1.00949
ANAC050(NAC)/colamp-ANAC050-DAP-Seq(GSE60143)/Homer	WNCTTGNNNNNCAAG	1	-0.8293	1	490	0.0444	2737.1	0.0441	-1.0068
WRKY47(WRKY)/colamp-WRKY47-DAP-Seq(GSE60143)/Homer	WAAGTCAACGBT	1	-0.8276	1	264	0.0239	1470.3	0.0237	-1.00844
bZIP52(bZIP)/colamp-bZIP52-DAP-Seq(GSE60143)/Homer	NDNHCAGCTGTCANN	1	-0.8093	1	1839	0.1667	10320.8	0.1662	-1.00301
Nkx2.1(Homeobox)/LungAC-Nkx2.1-ChIP-Seq(GSE43252)/Homer	RSCACTYRAG	1	-0.8015	1	3444	0.3122	19350.3	0.3116	-1.00193
GATA20(C2C2gata)/colamp-GATA20-DAP-Seq(GSE60143)/Homer	TNGATCNDNM	1	-0.7964	1	1898	0.172	10655.2	0.1716	-1.00233
LIN-15B(Zf)/cElegans-L3-LIN15B-ChIP-Seq(modEncode)/Homer	CARTGGAGCGCRYTTGCATT	1	-0.7922	1	3	0.0003	14.2	0.0002	-1.5
MYB17(MYB)/colamp-MYB17-DAP-Seq(GSE60143)/Homer	GGTAGGTGRG	1	-0.7873	1	578	0.0524	3237.5	0.0521	-1.00576
Tcf4(HMG)/Hct116-Tcf4-ChIP-Seq(SRA012054)/Homer	ASATCAAAGGVA	1	-0.7847	1	532	0.0482	2979.9	0.048	-1.00417
NeuroD1(bHLH)/Islet-NeuroD1-ChIP-Seq(GSE30298)/Homer	GCCATCTGTT	1	-0.7791	1	1071	0.0971	6009.4	0.0968	-1.0031
MYB88(MYB)/col-MYB88-DAP-Seq(GSE60143)/Homer	HNACGCTCCT	1	-0.7786	1	1660	0.1505	9321	0.1501	-1.00266
Rap210(AP2EREBP)/col-Rap210-DAP-Seq(GSE60143)/Homer	TGTCGGCA	1	-0.7779	1	259	0.0235	1447.7	0.0233	-1.00858
GATA3(Zf),DR4/iTreg-Gata3-ChIP-Seq(GSE20898)/Homer	AGATGKDGAGATAAG	1	-0.7709	1	67	0.0061	371.7	0.006	-1.01667
WRKY22(WRKY)/colamp-WRKY22-DAP-Seq(GSE60143)/Homer	WWAAAGTCAACK	1	-0.7707	1	603	0.0547	3380.4	0.0544	-1.00551
Six1(Homeobox)/Myoblast-Six1-ChIP-Chip(GSE20150)/Homer	GKVTCADRTTWC	1	-0.7701	1	287	0.026	1605.2	0.0258	-1.00775
E2A(bHLH),near_PU.1/Bcell-PU.1-ChIP-Seq(GSE21512)/Homer	NVCACCTGBN	1	-0.7696	1	1092	0.099	6129.9	0.0987	-1.00304
At5g52660(MYBrelated)/colamp-At5g52660-DAP-Seq(GSE60143)/Homer	HAAAAATATCTW	1	-0.7556	1	333	0.0302	1865.9	0.03	-1.00667
Egr1(Zf)/K562-Egr1-ChIP-Seq(GSE32465)/Homer	TGCGTGGGYG	1	-0.7441	1	800	0.0725	4492.2	0.0723	-1.00277
ANAC096(NAC)/colamp-ANAC096-DAP-Seq(GSE60143)/Homer	TACTTGWNNNWCAAG	1	-0.7393	1	595	0.0539	3340.7	0.0538	-1.00186
MYB44(MYB)/colamp-MYB44-DAP-Seq(GSE60143)/Homer	CVGTTWWKTCNGTTA	1	-0.7389	1	74	0.0067	413	0.0066	-1.01515
bHLH28(bHLH)/col-bHLH28-DAP-Seq(GSE60143)/Homer	NHHTGTACGGAH	1	-0.7329	1	140	0.0127	783.9	0.0126	-1.00794
ANAC070(NAC)/colamp-ANAC070-DAP-Seq(GSE60143)/Homer	CTTRHDNHNBAAGHW	1	-0.7208	1	1015	0.092	5706.5	0.0919	-1.00109
ERF3(AP2EREBP)/colamp-ERF3-DAP-Seq(GSE60143)/Homer	ATGGCGGCGG	1	-0.7195	1	334	0.0303	1875.2	0.0302	-1.00331
MYB(HTH)/ERMYB-Myb-ChIPSeq(GSE22095)/Homer	GGCVGTTR	1	-0.7171	1	2118	0.192	11914	0.1918	-1.00104
Hoxa11(Homeobox)/ChickenMSG-Hoxa11.Flag-ChIP-Seq(GSE86088)/Homer	TTTTATGGCM	1	-0.7137	1	2387	0.2164	13429.7	0.2162	-1.00093
ATHB25(ZFHD)/colamp-ATHB25-DAP-Seq(GSE60143)/Homer	TAATTAVB	1	-0.7053	1	978	0.0887	5502	0.0886	-1.00113
BMYB(HTH)/Hela-BMYB-ChIP-Seq(GSE27030)/Homer	NHAACBGYYV	1	-0.6907	1	1831	0.166	10306.4	0.166	-1
CAMTA1(CAMTA)/col-CAMTA1-DAP-Seq(GSE60143)/Homer	WWAACGCGTT	1	-0.6819	1	241	0.0218	1356.8	0.0218	-1
ZNF322(Zf)/HEK293-ZNF322.GFP-ChIP-Seq(GSE58341)/Homer	GAGCCTGGTACTGWGCCTGR	1	-0.6815	1	328	0.0297	1846.9	0.0297	-1
Ascl2(bHLH)/ESC-Ascl2-ChIP-Seq(GSE97712)/Homer	SSRGCAGCTGCH	1	-0.6803	1	1225	0.111	6897.9	0.1111	-0.9991
WRKY3(WRKY)/col-WRKY3-DAP-Seq(GSE60143)/Homer	NCKTTGACYDDN	1	-0.6566	1	578	0.0524	3258.1	0.0525	-0.998095
GATA6(C2C2gata)/col200-GATA6-DAP-Seq(GSE60143)/Homer	TAGATCTARAHH	1	-0.6503	1	120	0.0109	677.3	0.0109	-1
SeqBias: C/A-bias	MMMMMMMMMM	1	-0.6438	1	11029	0.9997	62084.8	0.9997	-1
VND4(NAC)/colamp-VND4-DAP-Seq(GSE60143)/Homer	WRCTTGWANWWCAAG	1	-0.6393	1	633	0.0574	3571.8	0.0575	-0.998261
DMRT6(DM)/Testis-DMRT6-ChIP-Seq(GSE60440)/Homer	YDGHTACAWTGTADC	1	-0.6388	1	221	0.02	1249	0.0201	-0.995025
ANAC062(NAC)/colamp-ANAC062-DAP-Seq(GSE60143)/Homer	TACTTANTNWNYAAG	1	-0.6386	1	374	0.0339	2111	0.034	-0.997059
Unknown(Homeobox)/Limb-p300-ChIP-Seq/Homer	SSCMATWAAA	1	-0.6354	1	544	0.0493	3070.2	0.0494	-0.997976
DUX(Homeobox)/C2C12-Dux-ChIP-Seq(GSE87279)/Homer	BCWGATTCAATCAAN	1	-0.6347	1	2	0.0002	10.9	0.0002	-1
LBD18(LOBAS2)/colamp-LBD18-DAP-Seq(GSE60143)/Homer	CKGAWWTTCHGS	1	-0.6335	1	2338	0.2119	13178.9	0.2122	-0.998586
DUX4(Homeobox)/Myoblasts-DUX4.V5-ChIP-Seq(GSE75791)/Homer	NWTAAYCYAATCAWN	1	-0.6245	1	23	0.0021	130.7	0.0021	-1
PHV(HB)/col-PHV-DAP-Seq(GSE60143)/Homer	RTAATSATTA	1	-0.6157	1	358	0.0325	2024.3	0.0326	-0.996933
AT1G76880(Trihelix)/col-AT1G76880-DAP-Seq(GSE60143)/Homer	ACGGTAAAAW	1	-0.6122	1	272	0.0247	1539.5	0.0248	-0.995968
Zic3(Zf)/mES-Zic3-ChIP-Seq(GSE37889)/Homer	GGCCYCCTGCTGDGH	1	-0.609	1	732	0.0664	4135.5	0.0666	-0.996997
DLX1(Homeobox)/BasalGanglia-Dlx1-ChIP-seq(GSE124936)/Homer	NSNNTAATTA	1	-0.6087	1	1210	0.1097	6830.5	0.11	-0.997273
MYB39(MYB)/col-MYB39-DAP-Seq(GSE60143)/Homer	WWAARKTAGGTGRAA	1	-0.6067	1	113	0.0102	641.8	0.0103	-0.990291
GRF9(GRF)/colamp-GRF9-DAP-Seq(GSE60143)/Homer	NWCTGACANNNNNNN	1	-0.6029	1	1294	0.1173	7305.4	0.1176	-0.997449
NTM2(NAC)/col-NTM2-DAP-Seq(GSE60143)/Homer	CTTRTNNNAYAAGBH	1	-0.6001	1	536	0.0486	3031.9	0.0488	-0.995902
GATA1(C2C2gata)/colamp-GATA1-DAP-Seq(GSE60143)/Homer	DDWWYYAGATCTRRW	1	-0.5953	1	338	0.0306	1914.7	0.0308	-0.993506
CDX4(Homeobox)/ZebrafishEmbryos-Cdx4.Myc-ChIP-Seq(GSE48254)/Homer	NGYCATAAAWCH	1	-0.5944	1	860	0.078	4860.3	0.0783	-0.996169
JKD(C2H2)/col-JKD-DAP-Seq(GSE60143)/Homer	TTTTGTCGTTTT	1	-0.5928	1	143	0.013	812.3	0.0131	-0.992366
HIF2a(bHLH)/785_O-HIF2a-ChIP-Seq(GSE34871)/Homer	GCACGTACCC	1	-0.5919	1	328	0.0297	1858.8	0.0299	-0.993311
ERF5(AP2EREBP)/colamp-ERF5-DAP-Seq(GSE60143)/Homer	DCMGCCGCCA	1	-0.5866	1	215	0.0195	1220.8	0.0197	-0.989848
SCRT1(Zf)/HEK293-SCRT1.eGFP-ChIP-Seq(Encode)/Homer	GCAACAGGTG	1	-0.5825	1	257	0.0233	1458.8	0.0235	-0.991489
At1g19000(MYBrelated)/colamp-At1g19000-DAP-Seq(GSE60143)/Homer	WWTGGATAADDT	1	-0.5796	1	600	0.0544	3396.8	0.0547	-0.994516
GATA:SCL(Zf,bHLH)/Ter119-SCL-ChIP-Seq(GSE18720)/Homer	CRGCTGBNGNSNNSAGATAA	1	-0.5789	1	120	0.0109	683.7	0.011	-0.990909
ZNF416(Zf)/HEK293-ZNF416.GFP-ChIP-Seq(GSE58341)/Homer	WDNCTGGGCA	1	-0.5772	1	1584	0.1436	8947.6	0.1441	-0.99653
CRF4(AP2EREBP)/colamp-CRF4-DAP-Seq(GSE60143)/Homer	CGCCGCCA	1	-0.5742	1	263	0.0238	1493.5	0.024	-0.991667
Hoxa10(Homeobox)/ChickenMSG-Hoxa10.Flag-ChIP-Seq(GSE86088)/Homer	GGYAATGAAA	1	-0.5725	1	618	0.056	3499.3	0.0563	-0.994671
WRKY43(WRKY)/colamp-WRKY43-DAP-Seq(GSE60143)/Homer	NCGTTGACTTTT	1	-0.5619	1	326	0.0296	1851.4	0.0298	-0.993289
At1g13300(G2like)/col-At1g13300-DAP-Seq(GSE60143)/Homer	GAATCTWAGATTCYN	1	-0.5608	1	8	0.0007	46.3	0.0007	-1
At4g01280(MYBrelated)/colamp-At4g01280-DAP-Seq(GSE60143)/Homer	AAATATCT	1	-0.5542	1	399	0.0362	2265.5	0.0365	-0.991781
WRKY6(WRKY)/colamp-WRKY6-DAP-Seq(GSE60143)/Homer	NCGTTGACTWWD	1	-0.5535	1	858	0.0778	4858.5	0.0782	-0.994885
Nr5a2(NR)/Pancreas-LRH1-ChIP-Seq(GSE34295)/Homer	BTCAAGGTCA	1	-0.5498	1	736	0.0667	4170.8	0.0672	-0.99256
FHY3(FAR1)/Arabidopsis-FHY3-ChIP-Seq(GSE30711)/Homer	HHCACGCGCBTN	1	-0.5497	1	174	0.0158	993	0.016	-0.9875
MafB(bZIP)/BMM-Mafb-ChIP-Seq(GSE75722)/Homer	WNTGCTGASTCAGCANWTTY	1	-0.5453	1	838	0.076	4748	0.0765	-0.993464
DMRT1(DM)/Testis-DMRT1-ChIP-Seq(GSE64892)/Homer	TWGHWACAWTGTWDC	1	-0.5392	1	250	0.0227	1424.5	0.0229	-0.991266
ANAC011(NAC)/col-ANAC011-DAP-Seq(GSE60143)/Homer	TDCTTGYRNNDCAAG	1	-0.5351	1	323	0.0293	1838.7	0.0296	-0.989865
E-box/Drosophila-Promoters/Homer	AACAGCTGTTHN	1	-0.5349	1	329	0.0298	1872.9	0.0302	-0.986755
PAX5(Paired,Homeobox),condensed/GM12878-PAX5-ChIP-Seq(GSE32465)/Homer	GTCACGCTCSCTGM	1	-0.533	1	155	0.0141	886.2	0.0143	-0.986014
At4g28140(AP2EREBP)/colamp-At4g28140-DAP-Seq(GSE60143)/Homer	DCCACCGACCAW	1	-0.5311	1	140	0.0127	801.7	0.0129	-0.984496
At5g04390(C2H2)/col200-At5g04390-DAP-Seq(GSE60143)/Homer	AGTGANDN	1	-0.5239	1	7625	0.6912	42985.7	0.6922	-0.998555
HOXA1(Homeobox)/mES-Hoxa1-ChIP-Seq(SRP084292)/Homer	TGATKGATGR	1	-0.5182	1	222	0.0201	1268.2	0.0204	-0.985294
HDG7(HB)/col-HDG7-DAP-Seq(GSE60143)/Homer	WGCATTTAATGC	1	-0.5181	1	99	0.009	569.4	0.0092	-0.978261
Knotted(Homeobox)/Corn-KN1-ChIP-Seq(GSE39161)/Homer	GAYGNGACRGGN	1	-0.5168	1	1608	0.1458	9101.3	0.1465	-0.995222
At5g65130(AP2EREBP)/colamp-At5g65130-DAP-Seq(GSE60143)/Homer	CCRCCGACAWTN	1	-0.5157	1	103	0.0093	592.9	0.0095	-0.978947
AT3G10030(Trihelix)/colamp-AT3G10030-DAP-Seq(GSE60143)/Homer	GCCGTTAA	1	-0.5131	1	490	0.0444	2787.6	0.0449	-0.988864
Tbx5(T-box)/HL1-Tbx5.biotin-ChIP-Seq(GSE21529)/Homer	AGGTGTCA	1	-0.5104	1	4083	0.3701	23055.5	0.3712	-0.997037
WRKY46(WRKY)/colamp-WRKY46-DAP-Seq(GSE60143)/Homer	AAAGTCAACGSN	1	-0.5095	1	53	0.0048	307	0.0049	-0.979592
ANAC071(NAC)/col-ANAC071-DAP-Seq(GSE60143)/Homer	DNCKTNDNNNHNAAG	1	-0.5078	1	743	0.0673	4219.2	0.0679	-0.991163
MYB67(MYB)/col-MYB67-DAP-Seq(GSE60143)/Homer	YYYACCTAAC	1	-0.5069	1	873	0.0791	4954.6	0.0798	-0.991228
STAT5(Stat)/mCD4+-Stat5-ChIP-Seq(GSE12346)/Homer	RTTTCTNAGAAA	1	-0.5065	1	476	0.0431	2709.2	0.0436	-0.988532
ARE(NR)/LNCAP-AR-ChIP-Seq(GSE27824)/Homer	RGRACASNSTGTYCYB	1	-0.5008	1	336	0.0305	1917.5	0.0309	-0.987055
NFAT:AP1(RHD,bZIP)/Jurkat-NFATC1-ChIP-Seq(Jolma_et_al.)/Homer	SARTGGAAAAWRTGAGTCAB	1	-0.497	1	356	0.0323	2031.4	0.0327	-0.987768
MYB55(MYB)/colamp-MYB55-DAP-Seq(GSE60143)/Homer	YACCWAMC	1	-0.4957	1	1033	0.0936	5861.2	0.0944	-0.991525
MYB98(MYB)/col-MYB98-DAP-Seq(GSE60143)/Homer	NWDCCGTTAC	1	-0.4946	1	275	0.0249	1572.8	0.0253	-0.98419
NTM1(NAC)/col-NTM1-DAP-Seq(GSE60143)/Homer	ACTTRTARAASAAGT	1	-0.4938	1	501	0.0454	2853.8	0.046	-0.986957
Nanog(Homeobox)/mES-Nanog-ChIP-Seq(GSE11724)/Homer	RGCCATTAAC	1	-0.4929	1	4730	0.4288	26707.5	0.43	-0.997209
HY5(bZIP)/colamp-HY5-DAP-Seq(GSE60143)/Homer	RRTSACGTSD	1	-0.4901	1	842	0.0763	4783.7	0.077	-0.990909
Hoxa13(Homeobox)/ChickenMSG-Hoxa13.Flag-ChIP-Seq(GSE86088)/Homer	CYHATAAAAN	1	-0.4835	1	2591	0.2349	14658.1	0.236	-0.995339
ERF4(AP2EREBP)/colamp-ERF4-DAP-Seq(GSE60143)/Homer	WDWTGGCGGCGG	1	-0.4833	1	525	0.0476	2991	0.0482	-0.987552
ZEB2(Zf)/SNU398-ZEB2-ChIP-Seq(GSE103048)/Homer	GNMCAGGTGTGC	1	-0.4755	1	660	0.0598	3757.7	0.0605	-0.98843
Zac1(Zf)/Neuro2A-Plagl1-ChIP-Seq(GSE75942)/Homer	HAWGRGGCCM	1	-0.4753	1	2880	0.2611	16291.5	0.2623	-0.995425
AT2G20400(G2like)/colamp-AT2G20400-DAP-Seq(GSE60143)/Homer	DNVGAATATTCBNHN	1	-0.4747	1	88	0.008	510.7	0.0082	-0.97561
ANAC004(NAC)/colamp-ANAC004-DAP-Seq(GSE60143)/Homer	WNCTTVYNNNRBAAG	1	-0.4717	1	360	0.0326	2058.3	0.0331	-0.984894
Tcf12(bHLH)/GM12878-Tcf12-ChIP-Seq(GSE32465)/Homer	VCAGCTGYTG	1	-0.4691	1	1261	0.1143	7157.3	0.1152	-0.992188
X-box(HTH)/NPC-H3K4me1-ChIP-Seq(GSE16256)/Homer	GGTTGCCATGGCAA	1	-0.4685	1	182	0.0165	1047.8	0.0169	-0.976331
p53(p53)/mES-cMyc-ChIP-Seq(GSE11431)/Homer	ACATGCCCGGGCAT	1	-0.4663	1	13	0.0012	78.2	0.0013	-0.923077
ANAC028(NAC)/col-ANAC028-DAP-Seq(GSE60143)/Homer	WRCTTGNNNNNCAAG	1	-0.4661	1	631	0.0572	3595.2	0.0579	-0.98791
HDG1(Homeobox)/col100-HDG1-DAP-Seq(GSE60143)/Homer	DDYAATTAATGH	1	-0.4632	1	315	0.0286	1804.4	0.0291	-0.982818
Unknown3/Arabidopsis-Promoters/Homer	AYTAAACCGG	1	-0.458	1	129	0.0117	746.7	0.012	-0.975
VND1(NAC)/col-VND1-DAP-Seq(GSE60143)/Homer	CTTRWDNHWYAAGYW	1	-0.4524	1	688	0.0624	3921.2	0.0631	-0.988906
VND6(NAC)/col-VND6-DAP-Seq(GSE60143)/Homer	DCTTNHTTTTYAMGY	1	-0.4445	1	994	0.0901	5655.3	0.0911	-0.989023
Six4(Homeobox)/MCF7-SIX4-ChIP-Seq(Encode)/Homer	TGWAAYCTGABACCB	1	-0.44	1	52	0.0047	306.6	0.0049	-0.959184
VDR(NR),DR3/GM10855-VDR+vitD-ChIP-Seq(GSE22484)/Homer	ARAGGTCANWGAGTTCANNN	1	-0.4395	1	208	0.0189	1199.5	0.0193	-0.979275
CBF2(AP2EREBP)/colamp-CBF2-DAP-Seq(GSE60143)/Homer	YBRCCGACATNNNNN	1	-0.4373	1	199	0.018	1148.1	0.0185	-0.972973
Rbpj1(?)/Panc1-Rbpj1-ChIP-Seq(GSE47459)/Homer	HTTTCCCASG	1	-0.4349	1	1742	0.1579	9886.9	0.1592	-0.991834
ZIM(C2C2gata)/col-ZIM-DAP-Seq(GSE60143)/Homer	ATCSRACGGTYRAGA	1	-0.4343	1	4	0.0004	25.7	0.0004	-1
RAR:RXR(NR),DR0/ES-RAR-ChIP-Seq(GSE56893)/Homer	AGGTCAAGGTCA	1	-0.4338	1	117	0.0106	680.6	0.011	-0.963636
AT1G19040(NAC)/col-AT1G19040-DAP-Seq(GSE60143)/Homer	CTTGNDNHNCAAGYW	1	-0.4304	1	92	0.0083	537.7	0.0087	-0.954023
ZNF692(Zf)/HEK293-ZNF692.GFP-ChIP-Seq(GSE58341)/Homer	GTGGGCCCCA	1	-0.4303	1	111	0.0101	646.2	0.0104	-0.971154
bZIP44(bZIP)/colamp-bZIP44-DAP-Seq(GSE60143)/Homer	NDTGCCACGTCAGCH	1	-0.4286	1	25	0.0023	150.6	0.0024	-0.958333
ZBTB12(Zf)/HEK293-ZBTB12.GFP-ChIP-Seq(GSE58341)/Homer	NGNTCTAGAACCNGV	1	-0.426	1	405	0.0367	2322.5	0.0374	-0.981283
At5g29000(G2like)/col-At5g29000-DAP-Seq(GSE60143)/Homer	RGAATATTCYHH	1	-0.4251	1	198	0.0179	1144.5	0.0184	-0.972826
Zfp809(Zf)/ES-Zfp809-ChIP-Seq(GSE70799)/Homer	GGGGCTYGKCTGGGA	1	-0.4174	1	188	0.017	1088.8	0.0175	-0.971429
AT1G28160(AP2EREBP)/colamp-AT1G28160-DAP-Seq(GSE60143)/Homer	GGCGGCGG	1	-0.4118	1	964	0.0874	5495.4	0.0885	-0.987571
SPL3(SBP)/colamp-SPL3-DAP-Seq(GSE60143)/Homer	WDTTGTACGGAH	1	-0.4096	1	25	0.0023	151.6	0.0024	-0.958333
STAT6(Stat)/Macrophage-Stat6-ChIP-Seq(GSE38377)/Homer	TTCCKNAGAA	1	-0.4058	1	654	0.0593	3740.6	0.0602	-0.98505
MYB105(MYB)/colamp-MYB105-DAP-Seq(GSE60143)/Homer	RATWCCGTTA	1	-0.4053	1	587	0.0532	3361	0.0541	-0.983364
Ascl1(bHLH)/NeuralTubes-Ascl1-ChIP-Seq(GSE55840)/Homer	NNVVCAGCTGBN	1	-0.4047	1	1867	0.1692	10604.9	0.1708	-0.990632
DLX2(Homeobox)/BasalGanglia-Dlx2-ChIP-seq(GSE124936)/Homer	NNNTAATTAS	1	-0.4041	1	1454	0.1318	8270.4	0.1332	-0.989489
SND3(NAC)/col-SND3-DAP-Seq(GSE60143)/Homer	CTTNHNNNDNAAGNH	1	-0.4035	1	662	0.06	3787	0.061	-0.983607
Brn2(POU,Homeobox)/NPC-Brn2-ChIP-Seq(GSE35496)/Homer	ATGAATATTC	1	-0.4029	1	74	0.0067	436.9	0.007	-0.957143
LBD23(LOBAS2)/colamp-LBD23-DAP-Seq(GSE60143)/Homer	GCGNAWWWTNCGCYW	1	-0.4017	1	599	0.0543	3429.6	0.0552	-0.983696
MGP(C2H2)/colamp-MGP-DAP-Seq(GSE60143)/Homer	TTTTGTCGTTTW	1	-0.3947	1	196	0.0178	1137.1	0.0183	-0.972678
SeqBias: TA-repeat	TATATATATA	1	-0.388	1	2314	0.2098	13136.6	0.2115	-0.991962
CEJ1(AP2EREBP)/col-CEJ1-DAP-Seq(GSE60143)/Homer	WWTGTCGGTG	1	-0.381	1	515	0.0467	2957.4	0.0476	-0.981092
ATHB5(HB)/colamp-ATHB5-DAP-Seq(GSE60143)/Homer	AATGATTG	1	-0.3791	1	679	0.0615	3889.5	0.0626	-0.982428
TATA-box/SacCer-Promoters/Homer	BBHWTATATA	1	-0.3785	1	362	0.0328	2087.5	0.0336	-0.97619
TATA-box/Drosophila-Promoters/Homer	CTATAAAAGCSV	1	-0.3783	1	61	0.0055	363.2	0.0058	-0.948276
AT5G60130(ABI3VP1)/col-AT5G60130-DAP-Seq(GSE60143)/Homer	WTTYTAAGVAAA	1	-0.3755	1	1862	0.1688	10589	0.1705	-0.990029
AT1G12630(AP2EREBP)/colamp-AT1G12630-DAP-Seq(GSE60143)/Homer	TGTCGGCA	1	-0.3746	1	232	0.021	1346.1	0.0217	-0.967742
MYB92(MYB)/colamp-MYB92-DAP-Seq(GSE60143)/Homer	GGTAGGTR	1	-0.3728	1	965	0.0875	5513.4	0.0888	-0.98536
GATA11(C2C2gata)/col-GATA11-DAP-Seq(GSE60143)/Homer	DDHYYAGATCTR	1	-0.3727	1	412	0.0373	2373.6	0.0382	-0.97644
AT4G18450(AP2EREBP)/col-AT4G18450-DAP-Seq(GSE60143)/Homer	ATGGCGGCKG	1	-0.3662	1	201	0.0182	1170.4	0.0188	-0.968085
ZNF711(Zf)/SHSY5Y-ZNF711-ChIP-Seq(GSE20673)/Homer	AGGCCTAG	1	-0.3629	1	1800	0.1632	10243.7	0.1649	-0.989691
IDD2(C2H2)/colamp-IDD2-DAP-Seq(GSE60143)/Homer	HAVAAAAMGACAAAA	1	-0.3624	1	101	0.0092	596.7	0.0096	-0.958333
Nkx6.1(Homeobox)/Islet-Nkx6.1-ChIP-Seq(GSE40975)/Homer	GKTAATGR	1	-0.3622	1	2598	0.2355	14753	0.2376	-0.991162
Pit1+1bp(Homeobox)/GCrat-Pit1-ChIP-Seq(GSE58009)/Homer	ATGCATAATTCA	1	-0.3593	1	252	0.0228	1463.8	0.0236	-0.966102
HLH-1(bHLH)/cElegans-Embryo-HLH1-ChIP-Seq(modEncode)/Homer	RACAGCTGTTBH	1	-0.3558	1	961	0.0871	5496.8	0.0885	-0.984181
ZNF675(Zf)/HEK293-ZNF675.GFP-ChIP-Seq(GSE58341)/Homer	ARGAGGMCAAAATGW	1	-0.3553	1	126	0.0114	741.4	0.0119	-0.957983
MYB58(MYB)/colamp-MYB58-DAP-Seq(GSE60143)/Homer	YYYACCWACC	1	-0.3448	1	893	0.0809	5114.1	0.0823	-0.982989
MYB27(MYB)/colamp-MYB27-DAP-Seq(GSE60143)/Homer	TACCTAACWT	1	-0.3419	1	125	0.0113	737.8	0.0119	-0.94958
Lhx1(Homeobox)/EmbryoCarcinoma-Lhx1-ChIP-Seq(GSE70957)/Homer	NNYTAATTAR	1	-0.3401	1	950	0.0861	5439.6	0.0876	-0.982877
At1g75490(AP2EREBP)/colamp-At1g75490-DAP-Seq(GSE60143)/Homer	CACCGMCT	1	-0.3388	1	1221	0.1107	6976.2	0.1123	-0.985752
CCA(Myb)/Arabidopsis-CCA.GFP-ChIP-Seq(GSE70533)/Homer	AGATATYTTT	1	-0.3373	1	657	0.0596	3776.7	0.0608	-0.980263
CBF1(AP2EREBP)/colamp-CBF1-DAP-Seq(GSE60143)/Homer	YRCCGACATN	1	-0.3341	1	287	0.026	1668.2	0.0269	-0.966543
MYB74(MYB)/colamp-MYB74-DAP-Seq(GSE60143)/Homer	YYYACCTACCWH	1	-0.3312	1	537	0.0487	3095.8	0.0498	-0.977912
GATA12(C2C2gata)/col-GATA12-DAP-Seq(GSE60143)/Homer	YAGATCTRAW	1	-0.33	1	525	0.0476	3028	0.0488	-0.97541
RAP26(AP2EREBP)/colamp-RAP26-DAP-Seq(GSE60143)/Homer	HDATGGCGGCGG	1	-0.3235	1	593	0.0538	3416.6	0.055	-0.978182
Npas4(bHLH)/Neuron-Npas4-ChIP-Seq(GSE127793)/Homer	NHRTCACGACDN	1	-0.3215	1	837	0.0759	4804.2	0.0774	-0.98062
AT5G47660(Trihelix)/colamp-AT5G47660-DAP-Seq(GSE60143)/Homer	AWTTTTACCG	1	-0.3196	1	1217	0.1103	6961.2	0.1121	-0.983943
AT1G04880(ARID)/colamp-AT1G04880-DAP-Seq(GSE60143)/Homer	AAACTATATADTATA	1	-0.3162	1	53	0.0048	322.2	0.0052	-0.923077
AT1G24250(Orphan)/col-AT1G24250-DAP-Seq(GSE60143)/Homer	KTDGTTGGTDGTTGG	1	-0.3155	1	337	0.0305	1958.5	0.0315	-0.968254
caudal(Homeobox)/Drosophila-Embryos-ChIP-Chip(modEncode)/Homer	GGYCATAAAW	1	-0.3101	1	729	0.0661	4194	0.0675	-0.979259
At1g69690(TCP)/colamp-At1g69690-DAP-Seq(GSE60143)/Homer	NHGTGGGGCCCACHW	1	-0.3088	1	192	0.0174	1128.9	0.0182	-0.956044
At2g33710(AP2EREBP)/colamp-At2g33710-DAP-Seq(GSE60143)/Homer	WTKGCGGCKR	1	-0.3086	1	1173	0.1063	6716.7	0.1082	-0.98244
ANAC079(NAC)/colamp-ANAC079-DAP-Seq(GSE60143)/Homer	TACACGCAACCT	1	-0.3068	1	369	0.0334	2143.6	0.0345	-0.968116
MYB99(MYB)/colamp-MYB99-DAP-Seq(GSE60143)/Homer	GGTAGGTG	1	-0.3036	1	882	0.0799	5066.1	0.0816	-0.979167
Srebp2(bHLH)/HepG2-Srebp2-ChIP-Seq(GSE31477)/Homer	CGGTCACSCCAC	1	-0.2994	1	148	0.0134	876.2	0.0141	-0.950355
Twist(bHLH)/HMLE-TWIST1-ChIP-Seq(Chang_et_al)/Homer	VCAKCTGGNNNCCAGMTGBN	1	-0.2993	1	139	0.0126	824.9	0.0133	-0.947368
Brachyury(T-box)/Mesoendoderm-Brachyury-ChIP-exo(GSE54963)/Homer	ANTTMRCASBNNNGTGYKAAN	1	-0.296	1	306	0.0277	1785.6	0.0288	-0.961806
Myf5(bHLH)/GM-Myf5-ChIP-Seq(GSE24852)/Homer	BAACAGCTGT	1	-0.2951	1	911	0.0826	5234.4	0.0843	-0.979834
LCL1(MYBrelated)/colamp-LCL1-DAP-Seq(GSE60143)/Homer	NAAAATATCTWHWWN	1	-0.2942	1	109	0.0099	651.9	0.0105	-0.942857
Unknown5/Drosophila-Promoters/Homer	GCTGATAASV	1	-0.2931	1	557	0.0505	3221	0.0519	-0.973025
AT4G27900(C2C2COlike)/col-AT4G27900-DAP-Seq(GSE60143)/Homer	TCTCVACCGTTSATT	1	-0.2901	1	3	0.0003	22.6	0.0004	-0.75
MYB73(MYB)/col-MYB73-DAP-Seq(GSE60143)/Homer	NNNNHAACNGHHDHN	1	-0.2891	1	2222	0.2014	12666.4	0.204	-0.987255
At3g09600(MYBrelated)/colamp-At3g09600-DAP-Seq(GSE60143)/Homer	AAAATATCTT	1	-0.2859	1	326	0.0296	1902.3	0.0306	-0.96732
E2A(bHLH)/proBcell-E2A-ChIP-Seq(GSE21978)/Homer	DNRCAGCTGY	1	-0.2816	1	1531	0.1388	8758.7	0.141	-0.984397
TRP2(MYBrelated)/colamp-TRP2-DAP-Seq(GSE60143)/Homer	TAAACCCT	1	-0.2777	1	191	0.0173	1128.1	0.0182	-0.950549
MYB94(MYB)/col-MYB94-DAP-Seq(GSE60143)/Homer	WGGTRGTTGGKA	1	-0.2776	1	421	0.0382	2448.7	0.0394	-0.969543
WRKY26(WRKY)/colamp-WRKY26-DAP-Seq(GSE60143)/Homer	CGTTGACTWDKN	1	-0.2732	1	482	0.0437	2799	0.0451	-0.968958
AT5G25475(ABI3VP1)/col-AT5G25475-DAP-Seq(GSE60143)/Homer	RNNRNCAAGCADNDB	1	-0.2727	1	1481	0.1342	8479.3	0.1365	-0.98315
MYB49(MYB)/col-MYB49-DAP-Seq(GSE60143)/Homer	ARKTAGGTRR	1	-0.2724	1	949	0.086	5459.4	0.0879	-0.978385
LHY(Myb)/Seedling-LHY-ChIP-Seq(GSE52175)/Homer	ADAAATATCT	1	-0.269	1	799	0.0724	4607.9	0.0742	-0.975741
LXRE(NR),DR4/RAW-LXRb.biotin-ChIP-Seq(GSE21512)/Homer	RGGTTACTANAGGTCA	1	-0.2634	1	57	0.0052	351.8	0.0057	-0.912281
LMI1(HB)/colamp-LMI1-DAP-Seq(GSE60143)/Homer	AATTATTG	1	-0.2574	1	453	0.0411	2637.4	0.0425	-0.967059
E2F3(E2F)/MEF-E2F3-ChIP-Seq(GSE71376)/Homer	BTKGGCGGGAAA	1	-0.2568	1	450	0.0408	2620.7	0.0422	-0.966825
Unknown2/Arabidopsis-Promoters/Homer	AAACGACGTCGTTTT	1	-0.2535	1	2	0.0002	16.8	0.0003	-0.666667
Lhx3(Homeobox)/Neuron-Lhx3-ChIP-Seq(GSE31456)/Homer	ADBTAATTAR	1	-0.253	1	1594	0.1445	9130.3	0.147	-0.982993
DDF2(AP2EREBP)/col-DDF2-DAP-Seq(GSE60143)/Homer	GATGTCGRCR	1	-0.2501	1	14	0.0013	94.4	0.0015	-0.866667
Hoxb4(Homeobox)/ES-Hoxb4-ChIP-Seq(GSE34014)/Homer	TGATTRATGGCY	1	-0.2493	1	221	0.02	1307.1	0.021	-0.952381
MYB119(MYB)/colamp-MYB119-DAP-Seq(GSE60143)/Homer	YRACCGTTACDD	1	-0.248	1	277	0.0251	1630.2	0.0262	-0.958015
VND2(NAC)/col-VND2-DAP-Seq(GSE60143)/Homer	DNCKTNNNNNNNAAG	1	-0.2475	1	824	0.0747	4758.6	0.0766	-0.975196
AT5G22990(C2H2)/col-AT5G22990-DAP-Seq(GSE60143)/Homer	WCGAHDTCGWHN	1	-0.2464	1	36	0.0033	228.1	0.0037	-0.891892
TCP17(TCP)/col-TCP17-DAP-Seq(GSE60143)/Homer	GTGGTCCCCA	1	-0.2464	1	36	0.0033	228.2	0.0037	-0.891892
PGR(NR)/EndoStromal-PGR-ChIP-Seq(GSE69539)/Homer	AAGAACATWHTGTTC	1	-0.244	1	277	0.0251	1631.8	0.0263	-0.954373
Tcf21(bHLH)/ArterySmoothMuscle-Tcf21-ChIP-Seq(GSE61369)/Homer	NAACAGCTGG	1	-0.2371	1	1269	0.115	7294.3	0.1175	-0.978723
SFP1/SacCer-Promoters/Homer	DDAAAAATTTTY	1	-0.2361	1	35	0.0032	223.2	0.0036	-0.888889
ATHB53(HB)/col-ATHB53-DAP-Seq(GSE60143)/Homer	CAATAATT	1	-0.236	1	302	0.0274	1777.6	0.0286	-0.958042
AT4G26030(C2H2)/col-AT4G26030-DAP-Seq(GSE60143)/Homer	BYYACCWACY	1	-0.2334	1	910	0.0825	5254.1	0.0846	-0.975177
Barx1(Homeobox)/Stomach-Barx1.3xFlag-ChIP-Seq(GSE69483)/Homer	AAACMATTAN	1	-0.2299	1	411	0.0373	2405.8	0.0387	-0.963824
Srebp1a(bHLH)/HepG2-Srebp1a-ChIP-Seq(GSE31477)/Homer	RTCACSCCAY	1	-0.2283	1	256	0.0232	1514.7	0.0244	-0.95082
Six2(Homeobox)/NephronProgenitor-Six2-ChIP-Seq(GSE39837)/Homer	GWAAYHTGAKMC	1	-0.2276	1	1062	0.0963	6122.7	0.0986	-0.976673
HNF4a(NR),DR1/HepG2-HNF4a-ChIP-Seq(GSE25021)/Homer	CARRGKBCAAAGTYCA	1	-0.2269	1	493	0.0447	2877	0.0463	-0.965443
AT5G23930(mTERF)/col-AT5G23930-DAP-Seq(GSE60143)/Homer	GGCGGCTG	1	-0.2269	1	1405	0.1274	8072.8	0.13	-0.98
MYB118(MYB)/colamp-MYB118-DAP-Seq(GSE60143)/Homer	TAWCCGTTAC	1	-0.2267	1	275	0.0249	1624.2	0.0262	-0.950382
Unknown2/Drosophila-Promoters/Homer	CATCMCTA	1	-0.2248	1	1585	0.1437	9095.9	0.1465	-0.980887
DREB2(AP2EREBP)/col-DREB2-DAP-Seq(GSE60143)/Homer	TMACCGACATWA	1	-0.2225	1	227	0.0206	1348.7	0.0217	-0.949309
At4g16750(AP2EREBP)/col-At4g16750-DAP-Seq(GSE60143)/Homer	HACCGACAHA	1	-0.2208	1	344	0.0312	2023.8	0.0326	-0.957055
DEAR2(AP2EREBP)/colamp-DEAR2-DAP-Seq(GSE60143)/Homer	HCACCGACAWHD	1	-0.2201	1	553	0.0501	3222.1	0.0519	-0.965318
ERF13(AP2EREBP)/colamp-ERF13-DAP-Seq(GSE60143)/Homer	TYAGCCGCCATT	1	-0.2188	1	758	0.0687	4394.3	0.0708	-0.970339
PAX3:FKHR-fusion(Paired,Homeobox)/Rh4-PAX3:FKHR-ChIP-Seq(GSE19063)/Homer	ACCRTGACTAATTNN	1	-0.2153	1	258	0.0234	1529.6	0.0246	-0.95122
WIP5(C2H2)/colamp-WIP5-DAP-Seq(GSE60143)/Homer	TDTTCTCMAGGT	1	-0.2122	1	1107	0.1003	6386.8	0.1028	-0.975681
CHR(?)/Hela-CellCycle-Expression/Homer	SRGTTTCAAA	1	-0.2114	1	536	0.0486	3128.6	0.0504	-0.964286
bZIP69(bZIP)/col-bZIP69-DAP-Seq(GSE60143)/Homer	GACAGCTGKCAW	1	-0.2105	1	132	0.012	799.9	0.0129	-0.930233
GATA14(C2C2gata)/col-GATA14-DAP-Seq(GSE60143)/Homer	AYCAGATCTG	1	-0.2102	1	621	0.0563	3615.8	0.0582	-0.967354
At5g22890(C2H2)/col-At5g22890-DAP-Seq(GSE60143)/Homer	NSAGGTKWTATCTGD	1	-0.21	1	26	0.0024	171.5	0.0028	-0.857143
Hoxd12(Homeobox)/ChickenMSG-Hoxd12.Flag-ChIP-Seq(GSE86088)/Homer	HDGYAATGAAAN	1	-0.2096	1	1810	0.1641	10381.1	0.1672	-0.981459
ZNF768(Zf)/Rajj-ZNF768-ChIP-Seq(GSE111879)/Homer	RHHCAGAGAGGB	1	-0.2069	1	34	0.0031	220.7	0.0036	-0.861111
At1g36060(AP2EREBP)/colamp-At1g36060-DAP-Seq(GSE60143)/Homer	NNWWKGTCGGTG	1	-0.2063	1	317	0.0287	1872.7	0.0302	-0.950331
Nr5a2(NR)/mES-Nr5a2-ChIP-Seq(GSE19019)/Homer	BTCAAGGTCA	1	-0.2058	1	522	0.0473	3050.1	0.0491	-0.96334
Olig2(bHLH)/Neuron-Olig2-ChIP-Seq(GSE30882)/Homer	RCCATMTGTT	1	-0.2054	1	2392	0.2168	13682.1	0.2203	-0.984113
AGL13(MADS)/col-AGL13-DAP-Seq(GSE60143)/Homer	TWCCAWWTWTGGWAA	1	-0.2031	1	29	0.0026	190.3	0.0031	-0.83871
Zfp57(Zf)/H1-ZFP57.HA-ChIP-Seq(GSE115387)/Homer	NANTGCSGCA	1	-0.2025	1	218	0.0198	1301.4	0.021	-0.942857
Reverb(NR),DR2/RAW-Reverba.biotin-ChIP-Seq(GSE45914)/Homer	GTRGGTCASTGGGTCA	1	-0.2018	1	204	0.0185	1220.4	0.0197	-0.939086
NLP7(RWPRK)/col-NLP7-DAP-Seq(GSE60143)/Homer	TGRCCYTTCR	1	-0.2017	1	2195	0.199	12569.2	0.2024	-0.983202
GEI-11(Myb?)/cElegans-L4-GEI11-ChIP-Seq(modEncode)/Homer	CCGACAYYTYACGGG	1	-0.201	1	27	0.0024	178.5	0.0029	-0.827586
SGR5(C2H2)/colamp-SGR5-DAP-Seq(GSE60143)/Homer	TTTGTCTTTTTT	1	-0.1998	1	708	0.0642	4117.5	0.0663	-0.968326
GRE(NR),IR3/RAW264.7-GRE-ChIP-Seq(Unpublished)/Homer	VAGRACAKWCTGTYC	1	-0.1981	1	280	0.0254	1661.7	0.0268	-0.947761
TOD6?/SacCer-Promoters/Homer	GCGATGAGMT	1	-0.1979	1	172	0.0156	1036	0.0167	-0.934132
Hoxd13(Homeobox)/ChickenMSG-Hoxd13.Flag-ChIP-Seq(GSE86088)/Homer	NCYAATAAAA	1	-0.1955	1	1530	0.1387	8801.7	0.1417	-0.978829
GTL1(Trihelix)/colamp-GTL1-DAP-Seq(GSE60143)/Homer	WWTTTACCKY	1	-0.192	1	911	0.0826	5280.9	0.085	-0.971765
RAV1(RAV)/colamp-RAV1-DAP-Seq(GSE60143)/Homer	TWWTTTCTGTTG	1	-0.1918	1	700	0.0635	4075.2	0.0656	-0.967988
LIN-39(Homeobox)/cElegans.L3-LIN39-ChIP-Seq(modEncode)/Homer	ATGATTRATG	1	-0.1889	1	1140	0.1033	6587.6	0.1061	-0.97361
SPL9(SBP)/colamp-SPL9-DAP-Seq(GSE60143)/Homer	BTGTACTT	1	-0.1882	1	2090	0.1894	11984.1	0.193	-0.981347
At2g45680(TCP)/colamp-At2g45680-DAP-Seq(GSE60143)/Homer	GTGGGNCCCACNDND	1	-0.1866	1	49	0.0044	313.5	0.005	-0.88
E2F1(E2F)/Hela-E2F1-ChIP-Seq(GSE22478)/Homer	CWGGCGGGAA	1	-0.1857	1	119	0.0108	728.1	0.0117	-0.923077
SeqBias: A/T bias	WWWWWWWWWW	1	-0.1818	1	9472	0.8586	53517.9	0.8617	-0.996402
MYB81(MYB)/col-MYB81-DAP-Seq(GSE60143)/Homer	NWAACSGWTWNN	1	-0.1805	1	1709	0.1549	9828.6	0.1583	-0.978522
Ik-1	NHTTGGGAATRCC	1	-0.1776	1	11032	1	62104.1	1	-1
ABR1(AP2EREBP)/colamp-ABR1-DAP-Seq(GSE60143)/Homer	AAATGGCGGCGG	1	-0.1767	1	491	0.0445	2884.7	0.0464	-0.959052
ATHB33(ZFHD)/col-ATHB33-DAP-Seq(GSE60143)/Homer	NGTRATTAAK	1	-0.1761	1	1261	0.1143	7284.2	0.1173	-0.974425
ESE1(AP2EREBP)/col-ESE1-DAP-Seq(GSE60143)/Homer	GGCGGCGG	1	-0.1744	1	346	0.0314	2050.3	0.033	-0.951515
FOXA1:AR(Forkhead,NR)/LNCAP-AR-ChIP-Seq(GSE27824)/Homer	AGTAAACAAAAAAGAACAND	1	-0.1733	1	53	0.0048	339.5	0.0055	-0.872727
LOB(LOBAS2)/col-LOB-DAP-Seq(GSE60143)/Homer	CGCCGKAWWTTHCGS	1	-0.1679	1	85	0.0077	531.8	0.0086	-0.895349
TCP7(TCP)/col-TCP7-DAP-Seq(GSE60143)/Homer	GTGGGSCCCACHHNN	1	-0.1653	1	396	0.0359	2342.2	0.0377	-0.952255
VND3(NAC)/colamp-VND3-DAP-Seq(GSE60143)/Homer	TRCTTGWDNHWCAAG	1	-0.1637	1	584	0.0529	3424.2	0.0551	-0.960073
PTF1(TCP)/colamp-PTF1-DAP-Seq(GSE60143)/Homer	RDDGGGACCACA	1	-0.1604	1	74	0.0067	467.3	0.0075	-0.893333
DREB26(AP2EREBP)/col-DREB26-DAP-Seq(GSE60143)/Homer	CCACCGACAH	1	-0.1595	1	108	0.0098	669.1	0.0108	-0.907407
ATHB21(HB)/colamp-ATHB21-DAP-Seq(GSE60143)/Homer	YCAATWAT	1	-0.1584	1	314	0.0285	1871.5	0.0301	-0.946844
DEL2(E2FDP)/col-DEL2-DAP-Seq(GSE60143)/Homer	WTTTCSCGCC	1	-0.1537	1	231	0.0209	1391.8	0.0224	-0.933036
Egr2(Zf)/Thymocytes-Egr2-ChIP-Seq(GSE34254)/Homer	NGCGTGGGCGGR	1	-0.1537	1	208	0.0189	1258	0.0203	-0.931034
At5g08330(TCP)/col-At5g08330-DAP-Seq(GSE60143)/Homer	GGRCCCAC	1	-0.1537	1	537	0.0487	3159.9	0.0509	-0.956778
RORa(NR)/Liver-Rora-ChIP-Seq(GSE101115)/Homer	AAWCTAGGTCARDNN	1	-0.1528	1	142	0.0129	871	0.014	-0.921429
ANAC094(NAC)/col-ANAC094-DAP-Seq(GSE60143)/Homer	DVCGTRNNNNNYACG	1	-0.1521	1	126	0.0114	777.7	0.0125	-0.912
EWS:FLI1-fusion(ETS)/SK_N_MC-EWS:FLI1-ChIP-Seq(SRA014231)/Homer	VACAGGAAAT	1	-0.1516	1	1422	0.1289	8218	0.1323	-0.974301
AT3G58630(Trihelix)/col-AT3G58630-DAP-Seq(GSE60143)/Homer	TCTCCGGCGA	1	-0.15	1	76	0.0069	481.6	0.0078	-0.884615
SMB(NAC)/colamp-SMB-DAP-Seq(GSE60143)/Homer	CTTVNNNNDBAAGHW	1	-0.1475	1	822	0.0745	4797.5	0.0772	-0.965026
CDM1(C3H)/colamp-CDM1-DAP-Seq(GSE60143)/Homer	CCGAWAWTWTCGGAN	1	-0.1473	1	38	0.0034	252.8	0.0041	-0.829268
At1g72010(TCP)/colamp-At1g72010-DAP-Seq(GSE60143)/Homer	GGDCCCAC	1	-0.147	1	404	0.0366	2396.7	0.0386	-0.948187
WUS1(Homeobox)/colamp-WUS1-DAP-Seq(GSE60143)/Homer	CAWTCATTCA	1	-0.146	1	441	0.04	2610.3	0.042	-0.952381
TCX2(CPP)/colamp-TCX2-DAP-Seq(GSE60143)/Homer	NNWWTTYRAAHN	1	-0.1429	1	1326	0.1202	7678.6	0.1236	-0.972492
bZIP:IRF(bZIP,IRF)/Th17-BatF-ChIP-Seq(GSE39756)/Homer	NAGTTTCABTHTGACTNW	1	-0.1426	1	730	0.0662	4273.7	0.0688	-0.962209
HAT5(Homeobox)/colamp-HAT5-DAP-Seq(GSE60143)/Homer	DCAATWATTG	1	-0.1406	1	68	0.0062	435.3	0.007	-0.885714
Hoxd10(Homeobox)/ChickenMSG-Hoxd10.Flag-ChIP-Seq(GSE86088)/Homer	GGCMATGAAA	1	-0.1405	1	1137	0.1031	6602.3	0.1063	-0.969897
DEAR5(AP2EREBP)/col-DEAR5-DAP-Seq(GSE60143)/Homer	NDWTGTCGGTGRWDN	1	-0.1393	1	58	0.0053	375.3	0.006	-0.883333
HOXB13(Homeobox)/ProstateTumor-HOXB13-ChIP-Seq(GSE56288)/Homer	TTTTATKRGG	1	-0.138	1	1026	0.093	5970.3	0.0961	-0.967742
PLT3(AP2EREBP)/col-PLT3-DAP-Seq(GSE60143)/Homer	GCACGNWTHYCGAGG	1	-0.1379	1	35	0.0032	235.1	0.0038	-0.842105
bZIP42(bZIP)/colamp-bZIP42-DAP-Seq(GSE60143)/Homer	GCCACGTCAGCA	1	-0.1356	1	3	0.0003	28.1	0.0005	-0.6
SeqBias: CG-repeat	CGCGCGCGCG	1	-0.1353	1	766	0.0694	4484.8	0.0722	-0.961219
CBF4(AP2EREBP)/colamp-CBF4-DAP-Seq(GSE60143)/Homer	NRCCGACDWNNNNNN	1	-0.135	1	280	0.0254	1683.3	0.0271	-0.937269
ASHR1(ND)/col-ASHR1-DAP-Seq(GSE60143)/Homer	NTGGTGAN	1	-0.1348	1	1802	0.1633	10394.2	0.1674	-0.975508
LEF1(HMG)/H1-LEF1-ChIP-Seq(GSE64758)/Homer	CCTTTGATST	1	-0.1341	1	735	0.0666	4307.6	0.0694	-0.959654
At4g31060(AP2EREBP)/colamp-At4g31060-DAP-Seq(GSE60143)/Homer	CACCGACAAW	1	-0.1334	1	172	0.0156	1053.8	0.017	-0.917647
AT1G77200(AP2EREBP)/colamp-AT1G77200-DAP-Seq(GSE60143)/Homer	ACCGACAHWD	1	-0.1319	1	348	0.0315	2079.8	0.0335	-0.940299
Unknown4/Drosophila-Promoters/Homer	AAAAATACCRMA	1	-0.1314	1	80	0.0073	509.5	0.0082	-0.890244
IDD5(C2H2)/colamp-IDD5-DAP-Seq(GSE60143)/Homer	TTTTGTCTTTTTBTK	1	-0.131	1	689	0.0625	4045.5	0.0651	-0.960061
HEB(bHLH)/mES-Heb-ChIP-Seq(GSE53233)/Homer	VCAGCTGBNN	1	-0.1309	1	2062	0.1869	11875.5	0.1912	-0.97751
GATA4(C2C2gata)/col-GATA4-DAP-Seq(GSE60143)/Homer	DDWTYAGATCTR	1	-0.1303	1	608	0.0551	3580.1	0.0576	-0.956597
ERF11(AP2EREBP)/col-ERF11-DAP-Seq(GSE60143)/Homer	RTGGCGGCGG	1	-0.1291	1	402	0.0364	2393.3	0.0385	-0.945455
ZML1(C2C2gata)/colamp-ZML1-DAP-Seq(GSE60143)/Homer	ATCWYRACCGTTSRW	1	-0.1269	1	4	0.0004	36.3	0.0006	-0.666667
Twist2(bHLH)/Myoblast-Twist2.Ty1-ChIP-Seq(GSE127998)/Homer	MCAGCTGBYH	1	-0.1264	1	2253	0.2042	12964.6	0.2088	-0.977969
Zic2(Zf)/ESC-Zic2-ChIP-Seq(SRP197560)/Homer	CHCAGCRGGRGG	1	-0.1247	1	544	0.0493	3215.3	0.0518	-0.951737
MYNN(Zf)/HEK293-MYNN.eGFP-ChIP-Seq(Encode)/Homer	TTCAAAWTAAAAGTC	1	-0.1227	1	207	0.0188	1262	0.0203	-0.926108
HSFB4(HSF)/col-HSFB4-DAP-Seq(GSE60143)/Homer	TTCTAGAAGCTTCTA	1	-0.1225	1	44	0.004	293.7	0.0047	-0.851064
Elk1(ETS)/Hela-Elk1-ChIP-Seq(GSE31477)/Homer	HACTTCCGGY	1	-0.1192	1	1172	0.1062	6819.8	0.1098	-0.967213
LHX9(Homeobox)/Hct116-LHX9.V5-ChIP-Seq(GSE116822)/Homer	NGCTAATTAG	1	-0.1191	1	1434	0.13	8314.8	0.1339	-0.970874
MYB61(MYB)/colamp-MYB61-DAP-Seq(GSE60143)/Homer	HCYACCTACC	1	-0.1184	1	1453	0.1317	8423.3	0.1356	-0.971239
NUC(C2H2)/col-NUC-DAP-Seq(GSE60143)/Homer	HAVAAAACGACAAAA	1	-0.1131	1	65	0.0059	423.9	0.0068	-0.867647
AT1G71450(AP2EREBP)/col-AT1G71450-DAP-Seq(GSE60143)/Homer	DHDWTGTCGGTG	1	-0.1127	1	849	0.077	4976.9	0.0801	-0.961298
HSF21(HSF)/col-HSF21-DAP-Seq(GSE60143)/Homer	CTTCTAGAAGMTTYW	1	-0.1104	1	108	0.0098	682.3	0.011	-0.890909
MYB101(MYB)/colamp-MYB101-DAP-Seq(GSE60143)/Homer	TAACNRMY	1	-0.1098	1	2280	0.2067	13136.1	0.2115	-0.977305
RAP212(AP2EREBP)/col-RAP212-DAP-Seq(GSE60143)/Homer	CGCCGCCATTTT	1	-0.1096	1	343	0.0311	2061.3	0.0332	-0.936747
Hoxd11(Homeobox)/ChickenMSG-Hoxd11.Flag-ChIP-Seq(GSE86088)/Homer	VGCCATAAAA	1	-0.1094	1	2488	0.2255	14317.1	0.2305	-0.978308
AT1G44830(AP2EREBP)/col-AT1G44830-DAP-Seq(GSE60143)/Homer	NCCACCGACA	1	-0.1092	1	147	0.0133	915	0.0147	-0.904762
Hnf6b(Homeobox)/LNCaP-Hnf6b-ChIP-Seq(GSE106305)/Homer	TATTGAYY	1	-0.1085	1	621	0.0563	3669.1	0.0591	-0.952623
Znf263(Zf)/K562-Znf263-ChIP-Seq(GSE31477)/Homer	CVGTSCTCCC	1	-0.1064	1	1982	0.1797	11447.4	0.1843	-0.975041
ERF2(AP2EREBP)/colamp-ERF2-DAP-Seq(GSE60143)/Homer	GGCGGCTG	1	-0.1062	1	309	0.028	1865.3	0.03	-0.933333
SOL1(CPP)/colamp-SOL1-DAP-Seq(GSE60143)/Homer	ATTTAAATHN	1	-0.1061	1	1276	0.1157	7425.8	0.1196	-0.967391
TCP3(TCP)/colamp-TCP3-DAP-Seq(GSE60143)/Homer	WGTGGTCCCAAHWWW	1	-0.1054	1	237	0.0215	1445.5	0.0233	-0.922747
Oct4:Sox17(POU,Homeobox,HMG)/F9-Sox17-ChIP-Seq(GSE44553)/Homer	CCATTGTATGCAAAT	1	-0.1046	1	102	0.0092	648.9	0.0104	-0.884615
ANAC017(NAC)/colamp-ANAC017-DAP-Seq(GSE60143)/Homer	TMCTTGNNNNNCAAG	1	-0.1042	1	80	0.0073	516.5	0.0083	-0.879518
Smad2(MAD)/ES-SMAD2-ChIP-Seq(GSE29422)/Homer	CTGTCTGG	1	-0.1023	1	2045	0.1854	11810.8	0.1902	-0.974763
NFkB-p50,p52(RHD)/Monocyte-p50-ChIP-Chip(Schreiber_et_al.)/Homer	GGGGGAATCCCC	1	-0.1021	1	203	0.0184	1247.7	0.0201	-0.915423
Unknown-ESC-element(?)/mES-Nanog-ChIP-Seq(GSE11724)/Homer	CACAGCAGGGGG	1	-0.1021	1	813	0.0737	4778.1	0.0769	-0.958388
MS188(MYB)/colamp-MS188-DAP-Seq(GSE60143)/Homer	WARKTAGGTRRA	1	-0.09986	1	588	0.0533	3485.4	0.0561	-0.950089
ERF105(AP2EREBP)/colamp-ERF105-DAP-Seq(GSE60143)/Homer	TGGCGGCT	1	-0.09865	1	832	0.0754	4890.5	0.0787	-0.958069
PLT1(AP2EREBP)/colamp-PLT1-DAP-Seq(GSE60143)/Homer	GCACGAWTYCCGAGG	1	-0.09759	1	43	0.0039	292.7	0.0047	-0.829787
AtIDD11(C2H2)/colamp-AtIDD11-DAP-Seq(GSE60143)/Homer	TTTGTCGTTT	1	-0.09741	1	325	0.0295	1963.9	0.0316	-0.933544
En1(Homeobox)/SUM149-EN1-ChIP-Seq(GSE120957)/Homer	NDCTAATTAS	1	-0.09685	1	1884	0.1708	10901.9	0.1755	-0.973219
SPL11(SBP)/col100-SPL11-DAP-Seq(GSE60143)/Homer	YTGTACTTBH	1	-0.09616	1	630	0.0571	3730.2	0.0601	-0.950083
bZIP18(bZIP)/colamp-bZIP18-DAP-Seq(GSE60143)/Homer	KGMCAGCTND	1	-0.09574	1	6363	0.5768	36206.1	0.583	-0.989365
LRF(Zf)/Erythroblasts-ZBTB7A-ChIP-Seq(GSE74977)/Homer	AAGACCCYYN	1	-0.09559	1	1068	0.0968	6246	0.1006	-0.962227
At1g76110(ARID)/colamp-At1g76110-DAP-Seq(GSE60143)/Homer	ATTTAATG	1	-0.09505	1	377	0.0342	2267.8	0.0365	-0.936986
Rfx1(HTH)/NPC-H3K4me1-ChIP-Seq(GSE16256)/Homer	KGTTGCCATGGCAA	1	-0.0945	1	267	0.0242	1627	0.0262	-0.923664
Isl1(Homeobox)/Neuron-Isl1-ChIP-Seq(GSE31456)/Homer	CTAATKGV	1	-0.09326	1	2053	0.1861	11867	0.1911	-0.973836
At1g14580(C2H2)/colamp-At1g14580-DAP-Seq(GSE60143)/Homer	CASAAAAMGACAAAA	1	-0.09187	1	170	0.0154	1057.6	0.017	-0.905882
MYB113(MYB)/col-MYB113-DAP-Seq(GSE60143)/Homer	HNDAWTCMGTTAYWN	1	-0.09091	1	472	0.0428	2821.1	0.0454	-0.942731
Tbr1(T-box)/Cortex-Tbr1-ChIP-Seq(GSE71384)/Homer	AAGGTGTKAA	1	-0.09084	1	1582	0.1434	9188.9	0.148	-0.968919
ERF1(AP2EREBP)/colamp-ERF1-DAP-Seq(GSE60143)/Homer	GGCGGCTR	1	-0.08867	1	282	0.0256	1717.7	0.0277	-0.924188
Tbx21(T-box)/GM12878-TBX21-ChIP-Seq(Encode)/Homer	AGGTGTGAAA	1	-0.08749	1	1157	0.1049	6764.1	0.1089	-0.963269
Sp1(Zf)/Promoter/Homer	GGCCCCGCCCCC	1	-0.08636	1	304	0.0276	1847.8	0.0298	-0.926174
Duxbl(Homeobox)/NIH3T3-Duxbl.HA-ChIP-Seq(GSE119782)/Homer	TAAYCYAATCAA	1	-0.08513	1	43	0.0039	295.6	0.0048	-0.8125
AT2G20110(CPP)/colamp-AT2G20110-DAP-Seq(GSE60143)/Homer	ATTYAAATHY	1	-0.08342	1	1199	0.1087	7009.7	0.1129	-0.962799
RAP211(AP2EREBP)/colamp-RAP211-DAP-Seq(GSE60143)/Homer	RGCCGGCYWW	1	-0.08249	1	1795	0.1627	10414	0.1677	-0.970185
AS2(LOBAS2)/col-AS2-DAP-Seq(GSE60143)/Homer	CCGDAAWWHMCGSCG	1	-0.08241	1	17	0.0015	130.2	0.0021	-0.714286
Nur77(NR)/K562-NR4A1-ChIP-Seq(GSE31363)/Homer	TGACCTTTNCNT	1	-0.08217	1	244	0.0221	1498.5	0.0241	-0.917012
GSC(Homeobox)/FrogEmbryos-GSC-ChIP-Seq(DRA000576)/Homer	RGGATTAR	1	-0.08169	1	999	0.0906	5865.8	0.0945	-0.95873
REF6(Zf)/Arabidopsis-REF6-ChIP-Seq(GSE106942)/Homer	TVCTCTGTTT	1	-0.08154	1	738	0.0669	4365.7	0.0703	-0.951636
At1g77640(AP2EREBP)/col-At1g77640-DAP-Seq(GSE60143)/Homer	TGTCGGTGGA	1	-0.08122	1	77	0.007	505.8	0.0081	-0.864198
DEAR3(AP2EREBP)/colamp-DEAR3-DAP-Seq(GSE60143)/Homer	BCACCGACAWNNNNN	1	-0.08094	1	135	0.0122	854	0.0138	-0.884058
MYB56(MYB)/colamp-MYB56-DAP-Seq(GSE60143)/Homer	HTAACGRMHY	1	-0.08092	1	790	0.0716	4665.6	0.0751	-0.953395
ZNF143|STAF(Zf)/CUTLL-ZNF143-ChIP-Seq(GSE29600)/Homer	ATTTCCCAGVAKSCY	1	-0.07897	1	404	0.0366	2435.9	0.0392	-0.933673
BHLHA15(bHLH)/NIH3T3-BHLHB8.HA-ChIP-Seq(GSE119782)/Homer	NAMCAGCTGK	1	-0.07773	1	1824	0.1653	10585.2	0.1704	-0.97007
CBF3(AP2EREBP)/colamp-CBF3-DAP-Seq(GSE60143)/Homer	YNRCCGACATNN	1	-0.07628	1	190	0.0172	1183.3	0.0191	-0.900524
MYB107(MYB)/col-MYB107-DAP-Seq(GSE60143)/Homer	RGTWGGTRRR	1	-0.07577	1	1605	0.1455	9339.8	0.1504	-0.96742
Gfi1b(Zf)/HPC7-Gfi1b-ChIP-Seq(GSE22178)/Homer	MAATCACTGC	1	-0.07309	1	710	0.0644	4212.5	0.0678	-0.949853
DEL1(E2FDP)/colamp-DEL1-DAP-Seq(GSE60143)/Homer	TTCCCGCCAA	1	-0.07215	1	1	0.0001	15.8	0.0003	-0.333333
GT2(Trihelix)/colamp-GT2-DAP-Seq(GSE60143)/Homer	AMGGTAAAWWWN	1	-0.07211	1	828	0.0751	4893.5	0.0788	-0.953046
Smad4(MAD)/ESC-SMAD4-ChIP-Seq(GSE29422)/Homer	VBSYGTCTGG	1	-0.07166	1	2068	0.1875	11984.7	0.193	-0.971503
SRS7(SRS)/colamp-SRS7-DAP-Seq(GSE60143)/Homer	HATAGGTTTH	1	-0.07111	1	3585	0.325	20592.9	0.3316	-0.980097
Rfx6(HTH)/Min6b1-Rfx6.HA-ChIP-Seq(GSE62844)/Homer	TGTTKCCTAGCAACM	1	-0.07104	1	1342	0.1216	7843.2	0.1263	-0.962787
At1g22810(AP2EREBP)/colamp-At1g22810-DAP-Seq(GSE60143)/Homer	BCACCGACANNN	1	-0.07056	1	179	0.0162	1121.7	0.0181	-0.895028
RORgt(NR)/EL4-RORgt.Flag-ChIP-Seq(GSE56019)/Homer	AAYTAGGTCA	1	-0.06965	1	149	0.0135	943.4	0.0152	-0.888158
RORgt(NR)/EL4-RORgt.Flag-ChIP-Seq(GSE56019)/Homer	AAYTAGGTCA	1	-0.06965	1	149	0.0135	943.4	0.0152	-0.888158
At2g44940(AP2EREBP)/colamp-At2g44940-DAP-Seq(GSE60143)/Homer	NYACCGACAHNNNNN	1	-0.06852	1	80	0.0073	528.8	0.0085	-0.858824
At5g18450(AP2EREBP)/col-At5g18450-DAP-Seq(GSE60143)/Homer	CACCGCTT	1	-0.06792	1	1058	0.0959	6220	0.1002	-0.957086
RRTF1(AP2EREBP)/colamp-RRTF1-DAP-Seq(GSE60143)/Homer	CCGCCGCHATTT	1	-0.06631	1	93	0.0084	608.2	0.0098	-0.857143
ZNF136(Zf)/HEK293-ZNF136.GFP-ChIP-Seq(GSE58341)/Homer	YTKGATAHAGTATTCTWGGTNGGCA	1	-0.06498	1	62	0.0056	419.5	0.0068	-0.823529
DREB19(AP2EREBP)/colamp-DREB19-DAP-Seq(GSE60143)/Homer	AATGTCGGTK	1	-0.06408	1	267	0.0242	1645.6	0.0265	-0.913208
HSFA1E(HSF)/col-HSFA1E-DAP-Seq(GSE60143)/Homer	TTCTAGAAGCTTCTA	1	-0.06377	1	91	0.0082	597.1	0.0096	-0.854167
E2F7(E2F)/Hela-E2F7-ChIP-Seq(GSE32673)/Homer	VDTTTCCCGCCA	1	-0.0635	1	54	0.0049	370.5	0.006	-0.816667
TCP20(TCP)/col-TCP20-DAP-Seq(GSE60143)/Homer	GGDCCCAC	1	-0.06255	1	285	0.0258	1752.4	0.0282	-0.914894
At5g08750(C3H)/col-At5g08750-DAP-Seq(GSE60143)/Homer	NWDTTGCGGCTR	1	-0.06244	1	309	0.028	1893.4	0.0305	-0.918033
MYB62(MYB)/colamp-MYB62-DAP-Seq(GSE60143)/Homer	NTACCTAACT	1	-0.06097	1	1205	0.1092	7073.3	0.1139	-0.958736
IDD7(C2H2)/col-IDD7-DAP-Seq(GSE60143)/Homer	TTTGTCKTTTTN	1	-0.06005	1	338	0.0306	2065.7	0.0333	-0.918919
ERF8(AP2EREBP)/colamp-ERF8-DAP-Seq(GSE60143)/Homer	CGCCGYCATW	1	-0.05994	1	516	0.0468	3103.9	0.05	-0.936
TINY(AP2EREBP)/col-TINY-DAP-Seq(GSE60143)/Homer	NNCACCGACA	1	-0.05815	1	95	0.0086	624.8	0.0101	-0.851485
GRE(NR),IR3/A549-GR-ChIP-Seq(GSE32465)/Homer	NRGVACABNVTGTYCY	1	-0.05747	1	145	0.0131	926.6	0.0149	-0.879195
SeqBias: CG bias	SSSSSSSSSS	1	-0.05726	1	8496	0.7701	48218.8	0.7764	-0.991886
ARF2(ARF)/col-ARF2-DAP-Seq(GSE60143)/Homer	TTGTCGGMWN	1	-0.05492	1	3571	0.3237	20548.4	0.3309	-0.978241
Eomes(T-box)/H9-Eomes-ChIP-Seq(GSE26097)/Homer	ATTAACACCT	1	-0.05471	1	2345	0.2126	13592.9	0.2189	-0.97122
DDF1(AP2EREBP)/col-DDF1-DAP-Seq(GSE60143)/Homer	GCCGACAT	1	-0.05411	1	158	0.0143	1006.7	0.0162	-0.882716
EBF(EBF)/proBcell-EBF-ChIP-Seq(GSE21978)/Homer	DGTCCCYRGGGA	1	-0.05125	1	238	0.0216	1484.7	0.0239	-0.903766
bcd(Homeobox)/Embryo-Bcd-ChIP-Seq(GSE86966)/Homer	VNNGGATTADNN	1	-0.05072	1	1031	0.0935	6090.9	0.0981	-0.953109
TBP3(MYBrelated)/col-TBP3-DAP-Seq(GSE60143)/Homer	VYTAGGGCAN	1	-0.05051	1	862	0.0781	5117.2	0.0824	-0.947816
NeuroG2(bHLH)/Fibroblast-NeuroG2-ChIP-Seq(GSE75910)/Homer	ACCATCTGTT	1	-0.05023	1	1986	0.18	11558	0.1861	-0.967222
MYB33(MYB)/col-MYB33-DAP-Seq(GSE60143)/Homer	DDTYNGTTAN	1	-0.04902	1	1968	0.1784	11458	0.1845	-0.966938
ELT-3(Gata)/cElegans-L1-ELT3-ChIP-Seq(modEncode)/Homer	AWTGATAAGA	1	-0.04863	1	312	0.0283	1923.9	0.031	-0.912903
EBF1(EBF)/Near-E2A-ChIP-Seq(GSE21512)/Homer	GTCCCCWGGGGA	1	-0.04832	1	1174	0.1064	6916.8	0.1114	-0.955117
IDD4(C2H2)/col-IDD4-DAP-Seq(GSE60143)/Homer	TTTGTCTTTWTB	1	-0.04706	1	842	0.0763	5007.2	0.0806	-0.94665
At2g41835(C2H2)/col-At2g41835-DAP-Seq(GSE60143)/Homer	TTTGAAAA	1	-0.04644	1	384	0.0348	2348	0.0378	-0.920635
AT3G10580(MYBrelated)/colamp-AT3G10580-DAP-Seq(GSE60143)/Homer	TACCTAACWNHW	1	-0.04542	1	340	0.0308	2091.3	0.0337	-0.913947
MYB3R5(MYB)/col-MYB3R5-DAP-Seq(GSE60143)/Homer	THYAACGGTHAWAWT	1	-0.04424	1	47	0.0043	334.3	0.0054	-0.796296
Stat3+il21(Stat)/CD4-Stat3-ChIP-Seq(GSE19198)/Homer	SVYTTCCNGGAARB	1	-0.04337	1	917	0.0831	5446.9	0.0877	-0.947548
GT1(Trihelix)/col-GT1-DAP-Seq(GSE60143)/Homer	TTAACCATGGTTAAD	1	-0.04335	1	5	0.0005	53.7	0.0009	-0.555556
CRF10(AP2EREBP)/col100-CRF10-DAP-Seq(GSE60143)/Homer	DCCGCCGYHA	1	-0.04172	1	463	0.042	2816.7	0.0454	-0.92511
At1g19210(AP2EREBP)/colamp-At1g19210-DAP-Seq(GSE60143)/Homer	HCACCGACCAHN	1	-0.04116	1	726	0.0658	4346	0.07	-0.94
Pdx1(Homeobox)/Islet-Pdx1-ChIP-Seq(SRA008281)/Homer	YCATYAATCA	1	-0.03964	1	1069	0.0969	6329.3	0.1019	-0.950932
HOXD13(Homeobox)/Chicken-Hoxd13-ChIP-Seq(GSE38910)/Homer	NCYAATAAAA	1	-0.03933	1	884	0.0801	5264	0.0848	-0.944575
PRDM10(Zf)/HEK293-PRDM10.eGFP-ChIP-Seq(Encode)/Homer	TGGTACATTCCA	1	-0.03912	1	704	0.0638	4222.8	0.068	-0.938235
Hoxa9(Homeobox)/ChickenMSG-Hoxa9.Flag-ChIP-Seq(GSE86088)/Homer	RGCAATNAAA	1	-0.03751	1	2870	0.2602	16621.6	0.2676	-0.972347
ERF104(AP2EREBP)/col-ERF104-DAP-Seq(GSE60143)/Homer	GGCGGCGG	1	-0.03731	1	445	0.0403	2717.7	0.0438	-0.920091
MYB83(MYB)/colamp-MYB83-DAP-Seq(GSE60143)/Homer	CACCAACCWH	1	-0.03717	1	1674	0.1517	9806.2	0.1579	-0.960735
HOXA9(Homeobox)/HSC-Hoxa9-ChIP-Seq(GSE33509)/Homer	GGCCATAAATCA	1	-0.03686	1	632	0.0573	3808.2	0.0613	-0.934747
PBX2(Homeobox)/K562-PBX2-ChIP-Seq(Encode)/Homer	RTGATTKATRGN	1	-0.03676	1	933	0.0846	5551.8	0.0894	-0.946309
MYB30(MYB)/colamp-MYB30-DAP-Seq(GSE60143)/Homer	AGGTAGTTGG	1	-0.03671	1	1103	0.1	6531.7	0.1052	-0.95057
AIL7(AP2EREBP)/colamp-AIL7-DAP-Seq(GSE60143)/Homer	KCACRAWTYYCGAGG	1	-0.03647	1	356	0.0323	2196.1	0.0354	-0.912429
GATA(Zf),IR4/iTreg-Gata3-ChIP-Seq(GSE20898)/Homer	NAGATWNBNATCTNN	1	-0.03634	1	67	0.0061	464.5	0.0075	-0.813333
HSFB3(HSF)/colamp-HSFB3-DAP-Seq(GSE60143)/Homer	TTCTAGAAGMTTHTW	1	-0.03617	1	59	0.0053	415	0.0067	-0.791045
ERF73(AP2EREBP)/col-ERF73-DAP-Seq(GSE60143)/Homer	CCGCCGCC	1	-0.03561	1	310	0.0281	1927	0.031	-0.906452
MYB41(MYB)/col-MYB41-DAP-Seq(GSE60143)/Homer	BYTYACCTAA	1	-0.03478	1	300	0.0272	1868.8	0.0301	-0.903654
NFY(CCAAT)/Promoter/Homer	RGCCAATSRG	1	-0.03476	1	811	0.0735	4850.5	0.0781	-0.941101
MYB65(MYB)/colamp-MYB65-DAP-Seq(GSE60143)/Homer	RACNGTTA	1	-0.03467	1	1271	0.1152	7502.1	0.1208	-0.953642
ERF115(AP2EREBP)/colamp-ERF115-DAP-Seq(GSE60143)/Homer	WTKRCGGCGB	1	-0.03338	1	767	0.0695	4598.6	0.074	-0.939189
HSFC1(HSF)/col-HSFC1-DAP-Seq(GSE60143)/Homer	HTTCTAGAADCTTCT	1	-0.03172	1	209	0.0189	1332	0.0214	-0.883178
SPL14(SBP)/col-SPL14-DAP-Seq(GSE60143)/Homer	NNWHTGTACGGAHNH	1	-0.03031	1	74	0.0067	512.1	0.0082	-0.817073
RORg(NR)/Liver-Rorc-ChIP-Seq(GSE101115)/Homer	WAABTAGGTCAV	1	-0.02954	1	90	0.0082	612.1	0.0099	-0.828283
ESE3(AP2EREBP)/col-ESE3-DAP-Seq(GSE60143)/Homer	GACGGTGG	1	-0.02872	1	590	0.0535	3579.9	0.0576	-0.928819
HSF3(HSF)/colamp-HSF3-DAP-Seq(GSE60143)/Homer	NTTCTAGAAKCTTCT	1	-0.02803	1	934	0.0847	5577	0.0898	-0.943207
AT3G16280(AP2EREBP)/colamp-AT3G16280-DAP-Seq(GSE60143)/Homer	HCACCGACAHHDHHN	1	-0.02732	1	134	0.0121	885	0.0143	-0.846154
ZNF16(Zf)/HEK293-ZNF16.GFP-ChIP-Seq(GSE58341)/Homer	MACCTTCYATGGCTCCCTAKTGCCY	1	-0.02674	1	2	0.0002	31.9	0.0005	-0.4
Tal1	CATCTG	1	-0.02644	1	1931	0.175	11309.8	0.1821	-0.96101
AT4G00250(GeBP)/col-AT4G00250-DAP-Seq(GSE60143)/Homer	WDTGGATAAKRT	1	-0.0263	1	374	0.0339	2318.2	0.0373	-0.908847
HSFA6B(HSF)/colamp-HSFA6B-DAP-Seq(GSE60143)/Homer	NTTCTAGAANHTTCT	1	-0.02598	1	485	0.044	2971.6	0.0478	-0.920502
AT1G72740(MYBrelated)/colamp-AT1G72740-DAP-Seq(GSE60143)/Homer	NNWWAMCCTAAHWNN	1	-0.0257	1	1083	0.0982	6444.8	0.1038	-0.94605
MYB57(MYB)/col-MYB57-DAP-Seq(GSE60143)/Homer	TTACCTAACT	1	-0.02566	1	366	0.0332	2272.6	0.0366	-0.907104
Bapx1(Homeobox)/VertebralCol-Bapx1-ChIP-Seq(GSE36672)/Homer	TTRAGTGSYK	1	-0.02559	1	2461	0.2231	14337.7	0.2309	-0.966219
NRF(NRF)/Promoter/Homer	STGCGCATGCGC	1	-0.02532	1	114	0.0103	764.8	0.0123	-0.837398
TCFL2(HMG)/K562-TCF7L2-ChIP-Seq(GSE29196)/Homer	ACWTCAAAGG	1	-0.02328	1	85	0.0077	587.4	0.0095	-0.810526
Maz(Zf)/HepG2-Maz-ChIP-Seq(GSE31477)/Homer	GGGGGGGG	1	-0.02321	1	1550	0.1405	9139.6	0.1472	-0.954484
PCF/Arabidopsis-Promoters/Homer	NNWWWTGGGCYTDDN	1	-0.02279	1	165	0.015	1078.2	0.0174	-0.862069
AT1G10720(BSD)/col-AT1G10720-DAP-Seq(GSE60143)/Homer	TTCTAGAAKCTTCTA	1	-0.02267	1	33	0.003	256.9	0.0041	-0.731707
MYB93(MYB)/colamp-MYB93-DAP-Seq(GSE60143)/Homer	GGTAGGTGRD	1	-0.02233	1	1073	0.0973	6397.5	0.103	-0.94466
Replumless(BLH)/Arabidopsis-RPL.GFP-ChIP-Seq(GSE78727)/Homer	HGTCWHATCA	1	-0.02227	1	1295	0.1174	7677.1	0.1236	-0.949838
At2g03500(G2like)/col-At2g03500-DAP-Seq(GSE60143)/Homer	WWAGAATATTCT	1	-0.02188	1	147	0.0133	970.2	0.0156	-0.852564
GFY-Staf(?,Zf)/Promoter/Homer	RACTACAATTCCCAGAAKGC	1	-0.02185	1	47	0.0043	348.2	0.0056	-0.767857
NGA4(ABI3VP1)/col-NGA4-DAP-Seq(GSE60143)/Homer	TKNTCAGGTG	1	-0.02156	1	2193	0.1988	12826.8	0.2065	-0.962712
STAT1(Stat)/HelaS3-STAT1-ChIP-Seq(GSE12782)/Homer	NATTTCCNGGAAAT	1	-0.02088	1	374	0.0339	2329.9	0.0375	-0.904
Tbx6(T-box)/ESC-Tbx6-ChIP-Seq(GSE93524)/Homer	DAGGTGTBAA	1	-0.02018	1	1168	0.1059	6953.9	0.112	-0.945536
Sp5(Zf)/mES-Sp5.Flag-ChIP-Seq(GSE72989)/Homer	RGKGGGCGGAGC	1	-0.01958	1	1431	0.1297	8470.1	0.1364	-0.95088
MYB121(MYB)/col-MYB121-DAP-Seq(GSE60143)/Homer	YNTACCTAACWW	1	-0.01937	1	263	0.0238	1673.8	0.027	-0.881481
TCF4(bHLH)/SHSY5Y-TCF4-ChIP-Seq(GSE96915)/Homer	SMCATCTGKH	1	-0.01869	1	1985	0.1799	11651.6	0.1876	-0.958955
SPL13(SBP)/col-SPL13-DAP-Seq(GSE60143)/Homer	WAHTGTACGGAH	1	-0.01865	1	43	0.0039	325.1	0.0052	-0.75
OCT:OCT-short(POU,Homeobox)/NPC-OCT6-ChIP-Seq(GSE43916)/Homer	ATGCATWATGCATRW	1	-0.01862	1	624	0.0566	3803.2	0.0612	-0.924837
GAGA-repeat/Arabidopsis-Promoters/Homer	CTCTCTCTCY	1	-0.01785	1	1611	0.146	9512.7	0.1532	-0.953003
HNF6(Homeobox)/Liver-Hnf6-ChIP-Seq(ERP000394)/Homer	NTATYGATCH	1	-0.0175	1	296	0.0268	1874.4	0.0302	-0.887417
ERF38(AP2EREBP)/col-ERF38-DAP-Seq(GSE60143)/Homer	CACCGACA	1	-0.01719	1	177	0.016	1160.3	0.0187	-0.855615
EIL4(EIL)/Tomato-EIL4-ChIP-Seq(GSE116581)/Homer	GATTCAWTGAAT	1	-0.01686	1	56	0.0051	411.7	0.0066	-0.772727
bHLH10(bHLH)/colamp-bHLH10-DAP-Seq(GSE60143)/Homer	YACCGACA	1	-0.01665	1	101	0.0092	695.1	0.0112	-0.821429
ANAC042(NAC)/col-ANAC042-DAP-Seq(GSE60143)/Homer	CGTNDHNDHNACGKY	1	-0.0161	1	216	0.0196	1398.1	0.0225	-0.871111
At5g66730(C2H2)/colamp-At5g66730-DAP-Seq(GSE60143)/Homer	TTTGTCKTTTTK	1	-0.01604	1	212	0.0192	1374.8	0.0221	-0.868778
KANADI1(Myb)/Seedling-KAN1-ChIP-Seq(GSE48081)/Homer	ARGAATAWWN	1	-0.01558	1	900	0.0816	5421.2	0.0873	-0.934708
SHN3(AP2EREBP)/col-SHN3-DAP-Seq(GSE60143)/Homer	CCGCCGCC	1	-0.015	1	123	0.0111	834.4	0.0134	-0.828358
MYB116(MYB)/colamp-MYB116-DAP-Seq(GSE60143)/Homer	AGTTAGGCAN	1	-0.01477	1	584	0.0529	3582.3	0.0577	-0.916811
BPC6(BBRBPC)/col-BPC6-DAP-Seq(GSE60143)/Homer	YTYTCTCTCTCTCTA	1	-0.01383	1	77	0.007	549.9	0.0089	-0.786517
STAT4(Stat)/CD4-Stat4-ChIP-Seq(GSE22104)/Homer	NYTTCCWGGAAR	1	-0.01362	1	1161	0.1052	6942.3	0.1118	-0.940966
FOXK2(Forkhead)/U2OS-FOXK2-ChIP-Seq(E-MTAB-2204)/Homer	SCHTGTTTACAT	1	-0.01306	1	685	0.0621	4180.8	0.0673	-0.922734
Tcf3(HMG)/mES-Tcf3-ChIP-Seq(GSE11724)/Homer	ASWTCAAAGG	1	-0.01281	1	268	0.0243	1719.1	0.0277	-0.877256
ATY13(MYB)/col-ATY13-DAP-Seq(GSE60143)/Homer	YYYAACYRHH	1	-0.0128	1	3631	0.3291	21062.7	0.3392	-0.970224
Nkx2.2(Homeobox)/NPC-Nkx2.2-ChIP-Seq(GSE61673)/Homer	BTBRAGTGSN	1	-0.01279	1	2211	0.2004	12979.8	0.209	-0.958852
AT2G01818(PLATZ)/col-AT2G01818-DAP-Seq(GSE60143)/Homer	TCTAGAABSTTC	1	-0.01274	1	170	0.0154	1127.6	0.0182	-0.846154
Hoxc9(Homeobox)/Ainv15-Hoxc9-ChIP-Seq(GSE21812)/Homer	GGCCATAAATCA	1	-0.01214	1	447	0.0405	2786.6	0.0449	-0.902004
AT3G60490(AP2EREBP)/colamp-AT3G60490-DAP-Seq(GSE60143)/Homer	NNRCCGACANNNNNN	1	-0.0117	1	94	0.0085	660.9	0.0106	-0.801887
Sox9(HMG)/Limb-SOX9-ChIP-Seq(GSE73225)/Homer	AGGVNCCTTTGT	1	-0.01119	1	1022	0.0926	6151.5	0.0991	-0.93441
BOS1(MYB)/col-BOS1-DAP-Seq(GSE60143)/Homer	NNRCCTAACT	1	-0.01034	1	795	0.0721	4836.1	0.0779	-0.925546
Elk4(ETS)/Hela-Elk4-ChIP-Seq(GSE31477)/Homer	NRYTTCCGGY	1	-0.009817	1	1076	0.0975	6473.2	0.1042	-0.935701
Tcf7(HMG)/GM12878-TCF7-ChIP-Seq(Encode)/Homer	CTTTGATGTGSB	1	-0.009712	1	358	0.0325	2268.2	0.0365	-0.890411
Otx2(Homeobox)/EpiLC-Otx2-ChIP-Seq(GSE56098)/Homer	NYTAATCCYB	1	-0.009658	1	621	0.0563	3822.8	0.0616	-0.913961
AT1G76870(Trihelix)/col-AT1G76870-DAP-Seq(GSE60143)/Homer	AAAACCRGWW	1	-0.009501	1	453	0.0411	2833.3	0.0456	-0.901316
Nkx2.5(Homeobox)/HL1-Nkx2.5.biotin-ChIP-Seq(GSE21529)/Homer	RRSCACTYAA	1	-0.009339	1	2560	0.2321	15002.4	0.2416	-0.960679
EIN3(EIL)/col-EIN3-DAP-Seq(GSE60143)/Homer	ARATTCAATGWATYT	1	-0.009002	1	76	0.0069	552.3	0.0089	-0.775281
ZEB1(Zf)/PDAC-ZEB1-ChIP-Seq(GSE64557)/Homer	VCAGGTRDRY	1	-0.008741	1	1168	0.1059	7014.1	0.1129	-0.937998
AT5G56840(MYBrelated)/colamp-AT5G56840-DAP-Seq(GSE60143)/Homer	TGGATAAGGT	1	-0.008034	1	974	0.0883	5894.4	0.0949	-0.930453
PUCHI(AP2EREBP)/colamp-PUCHI-DAP-Seq(GSE60143)/Homer	GCGCCGTY	1	-0.007995	1	232	0.021	1519.8	0.0245	-0.857143
At4g32800(AP2EREBP)/colamp-At4g32800-DAP-Seq(GSE60143)/Homer	DYCACCGACAHWWWH	1	-0.007293	1	32	0.0029	267.4	0.0043	-0.674419
Tlx?(NR)/NPC-H3K4me1-ChIP-Seq(GSE16256)/Homer	CTGGCAGSCTGCCA	1	-0.006459	1	536	0.0486	3342.6	0.0538	-0.903346
Atoh1(bHLH)/Cerebellum-Atoh1-ChIP-Seq(GSE22111)/Homer	VNRVCAGCTGGY	1	-0.006021	1	1351	0.1225	8100	0.1304	-0.939417
AT3G09735(S1Falike)/col-AT3G09735-DAP-Seq(GSE60143)/Homer	TTCTAGAANMTTCTA	1	-0.005558	1	392	0.0355	2494.7	0.0402	-0.883085
LEP(AP2EREBP)/col-LEP-DAP-Seq(GSE60143)/Homer	CDCCGCCGTC	1	-0.005527	1	102	0.0092	728.5	0.0117	-0.786325
HSFA6A(HSF)/col-HSFA6A-DAP-Seq(GSE60143)/Homer	RGAAGNTTCTAGAAN	1	-0.005261	1	45	0.0041	360.5	0.0058	-0.706897
At2g01060(G2like)/colamp-At2g01060-DAP-Seq(GSE60143)/Homer	AGATKCBNWW	1	-0.005153	1	3143	0.2849	18381.5	0.296	-0.9625
GFX(?)/Promoter/Homer	ATTCTCGCGAGA	1	-0.005151	1	3	0.0003	52.7	0.0008	-0.375
AT1G01250(AP2EREBP)/col-AT1G01250-DAP-Seq(GSE60143)/Homer	YCACCGACAHTW	1	-0.005101	1	22	0.002	202.2	0.0033	-0.606061
Klf9(Zf)/GBM-Klf9-ChIP-Seq(GSE62211)/Homer	GCCACRCCCACY	1	-0.005093	1	603	0.0547	3749.5	0.0604	-0.905629
PABPC1(?)/MEL-PABC1-CLIP-Seq(GSE69755)/Homer	HAATAAAGNN	1	-0.004714	1	1524	0.1381	9116.1	0.1468	-0.940736
HRE(HSF)/Striatum-HSF1-ChIP-Seq(GSE38000)/Homer	TTCTAGAABNTTCTA	1	-0.004538	1	199	0.018	1336.9	0.0215	-0.837209
YY1(Zf)/Promoter/Homer	CAAGATGGCGGC	1	-0.004318	1	42	0.0038	343.5	0.0055	-0.690909
Sox7(HMG)/ESC-Sox7-ChIP-Seq(GSE133899)/Homer	VVRRAACAATGG	1	-0.004271	1	260	0.0236	1710.9	0.0275	-0.858182
Bcl6(Zf)/Liver-Bcl6-ChIP-Seq(GSE31578)/Homer	NNNCTTTCCAGGAAA	1	-0.004181	1	1509	0.1368	9038.6	0.1455	-0.940206
KLF10(Zf)/HEK293-KLF10.GFP-ChIP-Seq(GSE58341)/Homer	GGGGGTGTGTCC	1	-0.004089	1	977	0.0886	5953.1	0.0959	-0.923879
E2F4(E2F)/K562-E2F4-ChIP-Seq(GSE31477)/Homer	GGCGGGAAAH	1	-0.003869	1	256	0.0232	1689.6	0.0272	-0.852941
CUX1(Homeobox)/K562-CUX1-ChIP-Seq(GSE92882)/Homer	TATCGATNAN	1	-0.003754	1	382	0.0346	2450.4	0.0395	-0.875949
RAP21(AP2EREBP)/colamp-RAP21-DAP-Seq(GSE60143)/Homer	BCACCGACAHNN	1	-0.003613	1	55	0.005	434	0.007	-0.714286
ERF9(AP2EREBP)/colamp-ERF9-DAP-Seq(GSE60143)/Homer	AWATGGCGGCGG	1	-0.003225	1	94	0.0085	689.9	0.0111	-0.765766
At1g74840(MYBrelated)/col100-At1g74840-DAP-Seq(GSE60143)/Homer	YHTTATCCAWWT	1	-0.003142	1	470	0.0426	2983.1	0.048	-0.8875
Pitx1(Homeobox)/Chicken-Pitx1-ChIP-Seq(GSE38910)/Homer	TAATCCCN	1	-0.002778	1	4431	0.4016	25748.6	0.4146	-0.968644
PQM-1(?)/cElegans-L3-ChIP-Seq(modEncode)/Homer	ACTGATAAGA	1	-0.00271	1	250	0.0227	1664.9	0.0268	-0.847015
Pax7(Paired,Homeobox),long/Myoblast-Pax7-ChIP-Seq(GSE25064)/Homer	TAATCHGATTAC	1	-0.002294	1	6	0.0005	87	0.0014	-0.357143
Dorsal(RHD)/Embryo-dl-ChIP-Seq(GSE65441)/Homer	GGGAAAAMCCCG	1	-0.001959	1	299	0.0271	1973.5	0.0318	-0.852201
dof42(C2C2dof)/col-dof42-DAP-Seq(GSE60143)/Homer	AAAAAGGC	1	-0.001885	1	509	0.0461	3237.9	0.0521	-0.884837
At1g68670(G2like)/colamp-At1g68670-DAP-Seq(GSE60143)/Homer	WNWWHNRAAGATTCT	1	-0.001828	1	323	0.0293	2121.8	0.0342	-0.856725
MYB3(MYB)/Arabidopsis-MYB3-ChIP-Seq(GSE80564)/Homer	GKTAGGTRGG	1	-0.001791	1	1676	0.1519	10062.6	0.162	-0.937654
Cux2(Homeobox)/Liver-Cux2-ChIP-Seq(GSE35985)/Homer	HNRAATCAAT	1	-0.001714	1	209	0.0189	1426.3	0.023	-0.821739
AT3G25990(Trihelix)/colamp-AT3G25990-DAP-Seq(GSE60143)/Homer	TTAACCATAG	1	-0.001632	1	749	0.0679	4666.2	0.0751	-0.904128
E2F(E2F)/Hela-CellCycle-Expression/Homer	TTSGCGCGAAAA	1	-0.001531	1	17	0.0015	179.3	0.0029	-0.517241
AT1G49560(G2like)/colamp-AT1G49560-DAP-Seq(GSE60143)/Homer	GAWTCTNWDA	1	-0.001486	1	1295	0.1174	7866.2	0.1267	-0.926598
ZBTB33(Zf)/GM12878-ZBTB33-ChIP-Seq(GSE32465)/Homer	GGVTCTCGCGAGAAC	1	-0.001469	1	10	0.0009	124.3	0.002	-0.45
NRF1(NRF)/MCF7-NRF1-ChIP-Seq(Unpublished)/Homer	CTGCGCATGCGC	1	-0.001438	1	69	0.0063	542.9	0.0087	-0.724138
AGL95(ND)/col-AGL95-DAP-Seq(GSE60143)/Homer	TTCTAGAAGCTTCTA	1	-0.001306	1	99	0.009	740.9	0.0119	-0.756303
Foxh1(Forkhead)/hESC-FOXH1-ChIP-Seq(GSE29422)/Homer	NNTGTGGATTSS	1	-0.001274	1	516	0.0468	3295.5	0.0531	-0.881356
HRE(HSF)/HepG2-HSF1-ChIP-Seq(GSE31477)/Homer	BSTTCTRGAABVTTCYAGAA	1	-0.00127	1	135	0.0122	971.6	0.0156	-0.782051
AP-2gamma(AP2)/MCF7-TFAP2C-ChIP-Seq(GSE21234)/Homer	SCCTSAGGSCAW	1	-0.00124	1	1007	0.0913	6196.1	0.0998	-0.91483
FOXP1(Forkhead)/H9-FOXP1-ChIP-Seq(GSE31006)/Homer	NYYTGTTTACHN	1	-0.001238	1	454	0.0412	2925.4	0.0471	-0.874735
MYB96(MYB)/colamp-MYB96-DAP-Seq(GSE60143)/Homer	WGGTRGTTGG	1	-0.001158	1	916	0.083	5666.9	0.0912	-0.910088
HINFP(Zf)/K562-HINFP.eGFP-ChIP-Seq(Encode)/Homer	TWVGGTCCGC	1	-0.001063	1	119	0.0108	873.8	0.0141	-0.765957
NF1:FOXA1(CTF,Forkhead)/LNCAP-FOXA1-ChIP-Seq(GSE27824)/Homer	WNTGTTTRYTTTGGCA	1	-0.00099	1	44	0.004	379.4	0.0061	-0.655738
Foxa3(Forkhead)/Liver-Foxa3-ChIP-Seq(GSE77670)/Homer	BSNTGTTTACWYWGN	1	-0.00093	1	327	0.0296	2168.5	0.0349	-0.848138
ZBTB18(Zf)/HEK293-ZBTB18.GFP-ChIP-Seq(GSE58341)/Homer	AACATCTGGA	1	-0.000907	1	603	0.0547	3828.3	0.0616	-0.887987
AT5G05550(Trihelix)/col-AT5G05550-DAP-Seq(GSE60143)/Homer	HDNHDTCKCCGGMGA	1	-0.000794	1	1077	0.0976	6630.9	0.1068	-0.913858
Sox17(HMG)/Endoderm-Sox17-ChIP-Seq(GSE61475)/Homer	CCATTGTTYB	1	-0.000761	1	700	0.0635	4412.1	0.071	-0.894366
GFY(?)/Promoter/Homer	ACTACAATTCCC	1	-0.00074	1	55	0.005	459.2	0.0074	-0.675676
At3g04030(G2like)/col-At3g04030-DAP-Seq(GSE60143)/Homer	DRGAATCT	1	-0.000703	1	783	0.071	4907.4	0.079	-0.898734
Foxa2(Forkhead)/Liver-Foxa2-ChIP-Seq(GSE25694)/Homer	CYTGTTTACWYW	1	-0.000662	1	855	0.0775	5335.2	0.0859	-0.902212
EBF2(EBF)/BrownAdipose-EBF2-ChIP-Seq(GSE97114)/Homer	NABTCCCWDGGGAVH	1	-0.000648	1	1010	0.0916	6248.3	0.1006	-0.910537
HSF6(HSF)/col-HSF6-DAP-Seq(GSE60143)/Homer	TTYTAGAAGCTTCTA	1	-0.000614	1	213	0.0193	1479.3	0.0238	-0.810924
AT4G37180(G2like)/col-AT4G37180-DAP-Seq(GSE60143)/Homer	AGAATCTTNN	1	-0.000591	1	1118	0.1013	6886.3	0.1109	-0.913436
HSF7(HSF)/colamp-HSF7-DAP-Seq(GSE60143)/Homer	TTCTAGAAGCTTCTA	1	-0.000571	1	169	0.0153	1205.3	0.0194	-0.78866
At5g47390(MYBrelated)/col-At5g47390-DAP-Seq(GSE60143)/Homer	CTTATCCA	1	-0.000555	1	935	0.0848	5815.8	0.0936	-0.905983
AT5G61620(MYBrelated)/colamp-AT5G61620-DAP-Seq(GSE60143)/Homer	CTTATCCA	1	-0.000541	1	1116	0.1012	6879.9	0.1108	-0.913357
EGL-5(Homeobox)/cElegans-L3-EGL5-ChIP-Seq(modEncode)/Homer	ATTTAATGGG	1	-0.000528	1	1179	0.1069	7249.5	0.1167	-0.916024
SeqBias: G/A bias	RRRRRRRRRR	1	-0.000503	1	11021	0.999	62083.4	0.9997	-0.9993
Sox2(HMG)/mES-Sox2-ChIP-Seq(GSE11431)/Homer	BCCATTGTTC	1	-0.00043	1	902	0.0818	5633.5	0.0907	-0.901874
HuR(?)/HEK293-HuR-CLIP-Seq(GSE87887)/Homer	BTTTGGTTTG	1	-0.000429	1	4044	0.3666	23718.5	0.3819	-0.959937
SeqBias: polyA-repeat	AAAAAAAAAA	1	-0.000407	1	10930	0.9908	61696.3	0.9934	-0.997383
Zelda(Zf)/Embryo-zld-ChIP-Seq(GSE65441)/Homer	KBCTACCTGW	1	-0.0004	1	220	0.0199	1534.1	0.0247	-0.805668
AP-2alpha(AP2)/Hela-AP2alpha-ChIP-Seq(GSE31477)/Homer	ATGCCCTGAGGC	1	-0.000355	1	725	0.0657	4594.1	0.074	-0.887838
Fox:Ebox(Forkhead,bHLH)/Panc1-Foxa2-ChIP-Seq(GSE47459)/Homer	NNNVCTGWGYAAACASN	1	-0.000333	1	1162	0.1053	7174.8	0.1155	-0.911688
Zic(Zf)/Cerebellum-ZIC1.2-ChIP-Seq(GSE60731)/Homer	CCTGCTGAGH	1	-0.000287	1	1000	0.0906	6230.5	0.1003	-0.90329
FoxL2(Forkhead)/Ovary-FoxL2-ChIP-Seq(GSE60858)/Homer	WWTRTAAACAVG	1	-0.000285	1	851	0.0771	5351.1	0.0862	-0.894432
NF1-halfsite(CTF)/LNCaP-NF1-ChIP-Seq(Unpublished)/Homer	YTGCCAAG	1	-0.000248	1	2108	0.1911	12688.4	0.2043	-0.935389
SUT1?/SacCer-Promoters/Homer	CCCCGCGC	1	-0.000228	1	6342	0.5749	36720.3	0.5913	-0.972265
PHA-4(Forkhead)/cElegans-Embryos-PHA4-ChIP-Seq(modEncode)/Homer	KTGTTTGC	1	-0.000178	1	3731	0.3382	22007.3	0.3544	-0.954289
AT1G23810(Orphan)/col-AT1G23810-DAP-Seq(GSE60143)/Homer	TTCTAGAAGSTTCTA	1	-0.000171	1	41	0.0037	382.3	0.0062	-0.596774
Foxf1(Forkhead)/Lung-Foxf1-ChIP-Seq(GSE77951)/Homer	WWATRTAAACAN	1	-0.000165	1	907	0.0822	5707.1	0.0919	-0.89445
ZNF519(Zf)/HEK293-ZNF519.GFP-ChIP-Seq(GSE58341)/Homer	GAGSCCGAGC	1	-0.000139	1	170	0.0154	1244.2	0.02	-0.77
At5g08520(MYBrelated)/colamp-At5g08520-DAP-Seq(GSE60143)/Homer	ADBSTTATCY	1	-0.000133	1	799	0.0724	5076.5	0.0817	-0.886169
FoxD3(forkhead)/ZebrafishEmbryo-Foxd3.biotin-ChIP-seq(GSE106676)/Homer	TGTTTAYTTAGC	1	-0.000119	1	877	0.0795	5544.7	0.0893	-0.890258
CRX(Homeobox)/Retina-Crx-ChIP-Seq(GSE20012)/Homer	GCTAATCC	1	-9.6e-05	1	2212	0.2005	13348.2	0.2149	-0.932992
FOXA1(Forkhead)/MCF7-FOXA1-ChIP-Seq(GSE26831)/Homer	WAAGTAAACA	1	-9.3e-05	1	968	0.0877	6094.1	0.0981	-0.893986
Smad3(MAD)/NPC-Smad3-ChIP-Seq(GSE36673)/Homer	TWGTCTGV	1	-9.1e-05	1	3738	0.3388	22096.6	0.3558	-0.95222
AT5G59990(C2C2COlike)/colamp-AT5G59990-DAP-Seq(GSE60143)/Homer	TCTCAACCGTTCATT	1	-8.8e-05	1	6	0.0005	111.2	0.0018	-0.277778
Sox21(HMG)/ESC-SOX21-ChIP-Seq(GSE110505)/Homer	BCCWTTGTBYKV	1	-5e-05	1	1983	0.1797	12062.9	0.1942	-0.925335
ETS:RUNX(ETS,Runt)/Jurkat-RUNX1-ChIP-Seq(GSE17954)/Homer	RCAGGATGTGGT	1	-4.9e-05	1	312	0.0283	2163.9	0.0348	-0.813218
NFE2L2(bZIP)/HepG2-NFE2L2-ChIP-Seq(Encode)/Homer	AWWWTGCTGAGTCAT	1	-3.6e-05	1	227	0.0206	1638	0.0264	-0.780303
AT5G45580(G2like)/colamp-AT5G45580-DAP-Seq(GSE60143)/Homer	ADRGAATCTH	1	-3.2e-05	1	1363	0.1235	8471.1	0.1364	-0.905425
TRPS1(Zf)/MCF7-TRPS1-ChIP-Seq(GSE107013)/Homer	AGATAAGANN	1	-1.8e-05	1	1824	0.1653	11194.1	0.1802	-0.917314
At3g12730(G2like)/colamp-At3g12730-DAP-Seq(GSE60143)/Homer	AAGATTCT	1	-1.5e-05	1	1232	0.1117	7737.8	0.1246	-0.896469
At3g24120(G2like)/col-At3g24120-DAP-Seq(GSE60143)/Homer	NWWAGMATMW	1	-1.3e-05	1	3292	0.2984	19680.5	0.3169	-0.941622
Stat3(Stat)/mES-Stat3-ChIP-Seq(GSE11431)/Homer	CTTCCGGGAA	1	-1e-05	1	564	0.0511	3760	0.0605	-0.844628
GATA3(Zf)/iTreg-Gata3-ChIP-Seq(GSE20898)/Homer	AGATAASR	1	-7e-06	1	1311	0.1188	8238.7	0.1327	-0.895252
Ronin(THAP)/ES-Thap11-ChIP-Seq(GSE51522)/Homer	RACTACAACTCCCAGVAKGC	1	-6e-06	1	15	0.0014	216.7	0.0035	-0.4
FOXA1(Forkhead)/LNCAP-FOXA1-ChIP-Seq(GSE27824)/Homer	WAAGTAAACA	1	-4e-06	1	1204	0.1091	7631.2	0.1229	-0.887714
Sox6(HMG)/Myotubes-Sox6-ChIP-Seq(GSE32627)/Homer	CCATTGTTNY	1	-3e-06	1	1643	0.1489	10220	0.1646	-0.904617
Sox15(HMG)/CPA-Sox15-ChIP-Seq(GSE62909)/Homer	RAACAATGGN	1	-3e-06	1	1053	0.0954	6738.6	0.1085	-0.879263
At1g25550(G2like)/colamp-At1g25550-DAP-Seq(GSE60143)/Homer	NAGATTCY	1	-2e-06	1	933	0.0846	6034.2	0.0972	-0.87037
Sox3(HMG)/NPC-Sox3-ChIP-Seq(GSE33059)/Homer	CCWTTGTY	1	-2e-06	1	1922	0.1742	11867.3	0.1911	-0.911565
AT2G38300(G2like)/col-AT2G38300-DAP-Seq(GSE60143)/Homer	ADRGAATGTT	1	-2e-06	1	1128	0.1022	7212.3	0.1161	-0.880276
MafK(bZIP)/C2C12-MafK-ChIP-Seq(GSE36030)/Homer	GCTGASTCAGCA	1	-1e-06	1	653	0.0592	4372.1	0.0704	-0.840909
FOXK1(Forkhead)/HEK293-FOXK1-ChIP-Seq(GSE51673)/Homer	NVWTGTTTAC	1	-1e-06	1	1052	0.0954	6781.9	0.1092	-0.873626
Foxo3(Forkhead)/U2OS-Foxo3-ChIP-Seq(E-MTAB-2701)/Homer	DGTAAACA	1	-1e-06	1	766	0.0694	5074.6	0.0817	-0.849449
Sox10(HMG)/SciaticNerve-Sox3-ChIP-Seq(GSE35132)/Homer	CCWTTGTYYB	1	-1e-06	1	1864	0.169	11600.3	0.1868	-0.904711
Sox4(HMG)/proB-Sox4-ChIP-Seq(GSE50066)/Homer	YCTTTGTTCC	1	0	1	854	0.0774	5623.6	0.0906	-0.854305
NFkB-p65-Rel(RHD)/ThioMac-LPS-Expression(GSE23622)/Homer	GGAAATTCCC	1	0	1	167	0.0151	1341.3	0.0216	-0.699074
At5g58900(MYBrelated)/colamp-At5g58900-DAP-Seq(GSE60143)/Homer	WWWTYTTATCTWWWW	1	0	1	1029	0.0933	6714.4	0.1081	-0.86309
Bach1(bZIP)/K562-Bach1-ChIP-Seq(GSE31477)/Homer	AWWNTGCTGAGTCAT	1	0	1	262	0.0237	1986.6	0.032	-0.740625
At5g05790(MYBrelated)/col-At5g05790-DAP-Seq(GSE60143)/Homer	AYCTTATC	1	0	1	643	0.0583	4378.1	0.0705	-0.82695
FOXM1(Forkhead)/MCF7-FOXM1-ChIP-Seq(GSE72977)/Homer	TRTTTACTTW	1	0	1	979	0.0887	6421	0.1034	-0.857834
Pitx1:Ebox(Homeobox,bHLH)/Hindlimb-Pitx1-ChIP-Seq(GSE41591)/Homer	YTAATTRAWWCCAGATGT	1	0	1	146	0.0132	1220.9	0.0197	-0.670051
At3g11280(MYBrelated)/col-At3g11280-DAP-Seq(GSE60143)/Homer	GATAAGRT	1	0	1	609	0.0552	4178.9	0.0673	-0.820208
SeqBias: CA-repeat	CACACACACA	1	0	1	6541	0.5929	38336.7	0.6173	-0.960473
KLF14(Zf)/HEK293-KLF14.GFP-ChIP-Seq(GSE58341)/Homer	RGKGGGCGKGGC	1	0	1	2242	0.2032	13904	0.2239	-0.907548
Gata1(Zf)/K562-GATA1-ChIP-Seq(GSE18829)/Homer	SAGATAAGRV	1	0	1	448	0.0406	3184.7	0.0513	-0.791423
Gata2(Zf)/K562-GATA2-ChIP-Seq(GSE18829)/Homer	BBCTTATCTS	1	0	1	507	0.046	3577.4	0.0576	-0.798611
NF1(CTF)/LNCAP-NF1-ChIP-Seq(Unpublished)/Homer	CYTGGCABNSTGCCAR	1	0	1	433	0.0392	3113.8	0.0501	-0.782435
KAN2(G2like)/colamp-KAN2-DAP-Seq(GSE60143)/Homer	ATATTCTY	1	0	1	1118	0.1013	7316.6	0.1178	-0.859932
KLF6(Zf)/PDAC-KLF6-ChIP-Seq(GSE64557)/Homer	MKGGGYGTGGCC	1	0	1	1489	0.135	9534.8	0.1535	-0.879479
At1g49010(MYBrelated)/col-At1g49010-DAP-Seq(GSE60143)/Homer	RGATAASNTT	1	0	1	1434	0.13	9210.6	0.1483	-0.876601
AT2G40260(G2like)/colamp-AT2G40260-DAP-Seq(GSE60143)/Homer	WAAAYATTCTTT	1	0	1	1369	0.1241	8829.7	0.1422	-0.872714
Gata4(Zf)/Heart-Gata4-ChIP-Seq(GSE35151)/Homer	NBWGATAAGR	1	0	1	796	0.0722	5387	0.0867	-0.832757
EKLF(Zf)/Erythrocyte-Klf1-ChIP-Seq(GSE20478)/Homer	NWGGGTGTGGCY	1	0	1	418	0.0379	3054.5	0.0492	-0.770325
Nrf2(bZIP)/Lymphoblast-Nrf2-ChIP-Seq(GSE37589)/Homer	HTGCTGAGTCAT	1	0	1	227	0.0206	1816.3	0.0292	-0.705479
KLF1(Zf)/HUDEP2-KLF1-CutnRun(GSE136251)/Homer	VDGGGYGGGGCY	1	0	1	1384	0.1255	8958.1	0.1442	-0.870319
Gata6(Zf)/HUG1N-GATA6-ChIP-Seq(GSE51936)/Homer	YCTTATCTBN	1	0	1	711	0.0644	4896	0.0788	-0.817259
Sp2(Zf)/HEK293-Sp2.eGFP-ChIP-Seq(Encode)/Homer	YGGCCCCGCCCC	1	0	1	1987	0.1801	12603	0.2029	-0.887629
NF-E2(bZIP)/K562-NFE2-ChIP-Seq(GSE31477)/Homer	GATGACTCAGCA	1	0	1	275	0.0249	2173.3	0.035	-0.711429
NFkB-p65(RHD)/GM12787-p65-ChIP-Seq(GSE19485)/Homer	WGGGGATTTCCC	1	0	1	853	0.0773	5823.8	0.0938	-0.824094
KLF3(Zf)/MEF-Klf3-ChIP-Seq(GSE44748)/Homer	NRGCCCCRCCCHBNN	1	0	1	773	0.0701	5341.9	0.086	-0.815116
Klf4(Zf)/mES-Klf4-ChIP-Seq(GSE11431)/Homer	GCCACACCCA	1	0	1	644	0.0584	4591.1	0.0739	-0.790257
KLF5(Zf)/LoVo-KLF5-ChIP-Seq(GSE49402)/Homer	DGGGYGKGGC	1	0	1	1846	0.1673	12014.7	0.1935	-0.864599
TEAD3(TEA)/HepG2-TEAD3-ChIP-Seq(Encode)/Homer	TRCATTCCAG	1	0	1	973	0.0882	6897.7	0.1111	-0.793879
TEAD2(TEA)/Py2T-Tead2-ChIP-Seq(GSE55709)/Homer	CCWGGAATGY	1	0	1	389	0.0353	3168.1	0.051	-0.692157
TEAD1(TEAD)/HepG2-TEAD1-ChIP-Seq(Encode)/Homer	CYRCATTCCA	1	0	1	786	0.0712	5794.3	0.0933	-0.76313
AP-1(bZIP)/ThioMac-PU.1-ChIP-Seq(GSE21512)/Homer	VTGACTCATC	1	0	1	2832	0.2567	21502.3	0.3462	-0.741479
Atf3(bZIP)/GBM-ATF3-ChIP-Seq(GSE33912)/Homer	DATGASTCATHN	1	0	1	2726	0.2471	20914.7	0.3368	-0.73367
Bach2(bZIP)/OCILy7-Bach2-ChIP-Seq(GSE44420)/Homer	TGCTGAGTCA	1	0	1	882	0.0799	7171.5	0.1155	-0.691775
BATF(bZIP)/Th17-BATF-ChIP-Seq(GSE39756)/Homer	DATGASTCAT	1	0	1	2679	0.2428	20843.2	0.3356	-0.72348
Fosl2(bZIP)/3T3L1-Fosl2-ChIP-Seq(GSE56872)/Homer	NATGASTCABNN	1	0	1	1748	0.1584	14829.6	0.2388	-0.663317
Fos(bZIP)/TSC-Fos-ChIP-Seq(GSE110950)/Homer	NDATGASTCAYN	1	0	1	2540	0.2302	19937.7	0.321	-0.717134
Fra1(bZIP)/BT549-Fra1-ChIP-Seq(GSE46166)/Homer	NNATGASTCATH	1	0	1	2425	0.2198	19388.4	0.3122	-0.704036
Fra2(bZIP)/Striatum-Fra2-ChIP-Seq(GSE43429)/Homer	GGATGACTCATC	1	0	1	2189	0.1984	17838.6	0.2872	-0.690808
Jun-AP1(bZIP)/K562-cJun-ChIP-Seq(GSE31477)/Homer	GATGASTCATCN	1	0	1	1378	0.1249	12155.8	0.1957	-0.638222
JunB(bZIP)/DendriticCells-Junb-ChIP-Seq(GSE36099)/Homer	RATGASTCAT	1	0	1	2398	0.2174	19250.7	0.31	-0.70129
RUNX(Runt)/HPC7-Runx1-ChIP-Seq(GSE22178)/Homer	SAAACCACAG	1	0	1	1535	0.1391	10686.5	0.1721	-0.808251
RUNX1(Runt)/Jurkat-RUNX1-ChIP-Seq(GSE29180)/Homer	AAACCACARM	1	0	1	1981	0.1796	13865.4	0.2233	-0.804299
RUNX2(Runt)/PCa-RUNX2-ChIP-Seq(GSE33889)/Homer	NWAACCACADNN	1	0	1	1729	0.1567	11860.3	0.191	-0.820419
RUNX-AML(Runt)/CD4+-PolII-ChIP-Seq(Barski_et_al.)/Homer	GCTGTGGTTW	1	0	1	1480	0.1342	10394.7	0.1674	-0.801673
TEAD4(TEA)/Tropoblast-Tead4-ChIP-Seq(GSE37350)/Homer	CCWGGAATGY	1	0	1	665	0.0603	5183.5	0.0835	-0.722156
TEAD(TEA)/Fibroblast-PU.1-ChIP-Seq(Unpublished)/Homer	YCWGGAATGY	1	0	1	498	0.0451	4107	0.0661	-0.6823
AT4G12670(MYBrelated)/col-AT4G12670-DAP-Seq(GSE60143)/Homer	AGGGTTTAGGGTTTA	1	0	1	0	0	0	0
REM16(ABI3VP1)/col-REM16-DAP-Seq(GSE60143)/Homer	DTTTTTSCCGSMAAA	1	0	1	0	0	2.9	0

## Sheet: P vs C gain peak enriched TF
Motif Name	Consensus	P-value	Log P-value	q-value (Benjamini)	# of Target Sequences with Motif	% of Target Sequences with Motif	# of Background Sequences with Motif	% of Background Sequences with Motif	FC
Elf4(ETS)/BMDM-Elf4-ChIP-Seq(GSE88699)/Homer	ACTTCCKGKT	1e-73	-168.2	0	2596	0.284	12895.2	0.2042	1.39079
PU.1(ETS)/ThioMac-PU.1-ChIP-Seq(GSE21512)/Homer	AGAGGAAGTG	1e-68	-158.7	0	1721	0.1883	7808.8	0.1237	1.52223
ELF5(ETS)/T47D-ELF5-ChIP-Seq(GSE30407)/Homer	ACVAGGAAGT	1e-66	-153.8	0	1910	0.2089	8967.2	0.142	1.47113
SpiB(ETS)/OCILY3-SPIB-ChIP-Seq(GSE56857)/Homer	AAAGRGGAAGTG	1e-64	-148.1	0	918	0.1004	3497.4	0.0554	1.81227
ETS1(ETS)/Jurkat-ETS1-ChIP-Seq(GSE17954)/Homer	ACAGGAAGTG	1e-58	-134.1	0	2721	0.2976	14189	0.2247	1.32443
ETV1(ETS)/GIST48-ETV1-ChIP-Seq(GSE22441)/Homer	AACCGGAAGT	1e-57	-131.4	0	3078	0.3367	16493.8	0.2612	1.28905
GABPA(ETS)/Jurkat-GABPa-ChIP-Seq(GSE17954)/Homer	RACCGGAAGT	1e-55	-128.8	0	2321	0.2539	11790.1	0.1867	1.35994
ELF3(ETS)/PDAC-ELF3-ChIP-Seq(GSE64557)/Homer	ANCAGGAAGT	1e-48	-112.4	0	1877	0.2053	9339.4	0.1479	1.3881
EHF(ETS)/LoVo-EHF-ChIP-Seq(GSE49402)/Homer	AVCAGGAAGT	1e-48	-111.1	0	2645	0.2893	14107.9	0.2234	1.29499
ERG(ETS)/VCaP-ERG-ChIP-Seq(GSE14097)/Homer	ACAGGAAGTG	1e-46	-107.8	0	3342	0.3656	18642.3	0.2952	1.23848
Etv2(ETS)/ES-ER71-ChIP-Seq(GSE59402)/Homer	NNAYTTCCTGHN	1e-45	-105.1	0	2435	0.2664	12894.9	0.2042	1.3046
Fli1(ETS)/CD8-FLI-ChIP-Seq(GSE20898)/Homer	NRYTTCCGGH	1e-42	-98.92	0	2607	0.2852	14093.1	0.2232	1.27778
ETV4(ETS)/HepG2-ETV4-ChIP-Seq(ENCODE)/Homer	ACCGGAAGTG	1e-38	-87.84	0	2482	0.2715	13518.5	0.2141	1.2681
EWS:ERG-fusion(ETS)/CADO_ES1-EWS:ERG-ChIP-Seq(SRA014231)/Homer	ATTTCCTGTN	1e-36	-84.78	0	1842	0.2015	9576.2	0.1517	1.32828
PU.1-IRF(ETS:IRF)/Bcell-PU.1-ChIP-Seq(GSE21512)/Homer	MGGAAGTGAAAC	1e-31	-72.51	0	2122	0.2321	11556.7	0.183	1.26831
PU.1:IRF8(ETS:IRF)/pDC-Irf8-ChIP-Seq(GSE66899)/Homer	GGAAGTGAAAST	1e-28	-66.11	0	578	0.0632	2438.2	0.0386	1.63731
IRF8(IRF)/BMDM-IRF8-ChIP-Seq(GSE77884)/Homer	GRAASTGAAAST	1e-28	-65.69	0	825	0.0902	3818.9	0.0605	1.49091
Ets1-distal(ETS)/CD4+-PolII-ChIP-Seq(Barski_et_al.)/Homer	MACAGGAAGT	1e-22	-51.6	0	1176	0.1286	6113.7	0.0968	1.32851
ELF1(ETS)/Jurkat-ELF1-ChIP-Seq(SRA014231)/Homer	AVCCGGAAGT	1e-21	-49.2	0	1197	0.1309	6287	0.0996	1.31426
EWS:FLI1-fusion(ETS)/SK_N_MC-EWS:FLI1-ChIP-Seq(SRA014231)/Homer	VACAGGAAAT	1e-20	-47.73	0	1452	0.1588	7891.5	0.125	1.2704
E2A(bHLH),near_PU.1/Bcell-PU.1-ChIP-Seq(GSE21512)/Homer	NVCACCTGBN	1e-19	-45.48	0	1155	0.1263	6104.2	0.0967	1.3061
ETS(ETS)/Promoter/Homer	AACCGGAAGT	1e-19	-44.33	0	911	0.0996	4647.7	0.0736	1.35326
SPDEF(ETS)/VCaP-SPDEF-ChIP-Seq(SRA014231)/Homer	ASWTCCTGBT	1e-18	-42.47	0	1811	0.1981	10284.6	0.1629	1.21608
ZEB1(Zf)/PDAC-ZEB1-ChIP-Seq(GSE64557)/Homer	VCAGGTRDRY	1e-18	-41.71	0	1285	0.1406	6986.5	0.1106	1.27125
Snail1(Zf)/LS174T-SNAIL1.HA-ChIP-Seq(GSE127183)/Homer	TRCACCTGCY	1e-16	-38.93	0	719	0.0786	3597.7	0.057	1.37895
NGA4(ABI3VP1)/col-NGA4-DAP-Seq(GSE60143)/Homer	TKNTCAGGTG	1e-15	-34.67	0	2152	0.2354	12712.3	0.2013	1.1694
IRF3(IRF)/BMDM-Irf3-ChIP-Seq(GSE67343)/Homer	AGTTTCAKTTTC	1e-13	-32.02	0	708	0.0774	3655.5	0.0579	1.33679
Elk1(ETS)/Hela-Elk1-ChIP-Seq(GSE31477)/Homer	HACTTCCGGY	1e-13	-30.9	0	1166	0.1275	6501.4	0.103	1.23786
ZEB2(Zf)/SNU398-ZEB2-ChIP-Seq(GSE103048)/Homer	GNMCAGGTGTGC	1e-12	-28.83	0	713	0.078	3748.6	0.0594	1.31313
Slug(Zf)/Mesoderm-Snai2-ChIP-Seq(GSE61475)/Homer	SNGCACCTGCHS	1e-12	-28.42	0	455	0.0498	2219.4	0.0351	1.4188
LEF1(HMG)/H1-LEF1-ChIP-Seq(GSE64758)/Homer	CCTTTGATST	1e-10	-24.34	0	795	0.087	4350.8	0.0689	1.2627
IRF1(IRF)/PBMC-IRF1-ChIP-Seq(GSE43036)/Homer	GAAAGTGAAAGT	1e-10	-23.16	0	400	0.0438	1983.1	0.0314	1.3949
Elk4(ETS)/Hela-Elk4-ChIP-Seq(GSE31477)/Homer	NRYTTCCGGY	1e-10	-23.1	0	1083	0.1185	6190.3	0.098	1.20918
Tbx5(T-box)/HL1-Tbx5.biotin-ChIP-Seq(GSE21529)/Homer	AGGTGTCA	1e-09	-22.46	0	3739	0.409	23805	0.377	1.08488
CTCF(Zf)/CD4+-CTCF-ChIP-Seq(Barski_et_al.)/Homer	AYAGTGCCMYCTRGTGGCCA	1e-09	-21.85	0	628	0.0687	3379.3	0.0535	1.28411
BORIS(Zf)/K562-CTCFL-ChIP-Seq(GSE32465)/Homer	CNNBRGCGCCCCCTGSTGGC	1e-09	-21.16	0	644	0.0704	3493.2	0.0553	1.27306
Tcf4(HMG)/Hct116-Tcf4-ChIP-Seq(SRA012054)/Homer	ASATCAAAGGVA	1e-09	-20.89	0	565	0.0618	3015.3	0.0478	1.29289
Tcf3(HMG)/mES-Tcf3-ChIP-Seq(GSE11724)/Homer	ASWTCAAAGG	1e-09	-20.85	0	341	0.0373	1676.2	0.0265	1.40755
Tcf7(HMG)/GM12878-TCF7-ChIP-Seq(Encode)/Homer	CTTTGATGTGSB	1e-08	-18.69	0	435	0.0476	2273.2	0.036	1.32222
Brn1(POU,Homeobox)/NPC-Brn1-ChIP-Seq(GSE35496)/Homer	TATGCWAATBAV	1e-07	-17.96	0	314	0.0343	1566.8	0.0248	1.38306
TF3A(C2H2)/col-TF3A-DAP-Seq(GSE60143)/Homer	NNDDGAGGAGGWNNN	1e-07	-17.14	0	1449	0.1585	8753.6	0.1386	1.14358
ERRg(NR)/Kidney-ESRRG-ChIP-Seq(GSE104905)/Homer	GTGACCTTGRVN	1e-06	-16.03	0	930	0.1017	5436.8	0.0861	1.18118
Esrrb(NR)/mES-Esrrb-ChIP-Seq(GSE11431)/Homer	KTGACCTTGA	1e-06	-15.58	0	773	0.0846	4450.5	0.0705	1.2
IRF2(IRF)/Erythroblas-IRF2-ChIP-Seq(GSE36985)/Homer	GAAASYGAAASY	1e-06	-15.27	0	328	0.0359	1698.6	0.0269	1.33457
TCFL2(HMG)/K562-TCF7L2-ChIP-Seq(GSE29196)/Homer	ACWTCAAAGG	1e-06	-15.2	0	128	0.014	547.7	0.0087	1.6092
Oct6(POU,Homeobox)/NPC-Pou3f1-ChIP-Seq(GSE35496)/Homer	WATGCAAATGAG	1e-06	-14.16	0	394	0.0431	2121	0.0336	1.28274
Nur77(NR)/K562-NR4A1-ChIP-Seq(GSE31363)/Homer	TGACCTTTNCNT	1e-05	-13.45	0	295	0.0323	1536.5	0.0243	1.32922
GATA15(C2C2gata)/col-GATA15-DAP-Seq(GSE60143)/Homer	KATGATCA	1e-05	-12.85	0.0001	1235	0.1351	7535.7	0.1193	1.13244
Oct4(POU,Homeobox)/mES-Oct4-ChIP-Seq(GSE11431)/Homer	ATTTGCATAW	1e-05	-12.69	0.0001	449	0.0491	2496.7	0.0395	1.24304
IRF4(IRF)/GM12878-IRF4-ChIP-Seq(GSE32465)/Homer	ACTGAAACCA	1e-05	-12.64	0.0001	678	0.0742	3940.8	0.0624	1.1891
PRDM1(Zf)/Hela-PRDM1-ChIP-Seq(GSE31477)/Homer	ACTTTCACTTTC	1e-05	-12.09	0.0001	728	0.0796	4278.5	0.0678	1.17404
Tgif1(Homeobox)/mES-Tgif1-ChIP-Seq(GSE55404)/Homer	YTGWCADY	1e-05	-11.59	0.0002	3768	0.4122	24639.8	0.3902	1.05638
Oct11(POU,Homeobox)/NCIH1048-POU2F3-ChIP-seq(GSE115123)/Homer	GATTTGCATA	0.0001	-11.38	0.0002	312	0.0341	1683.9	0.0267	1.27715
Tbx6(T-box)/ESC-Tbx6-ChIP-Seq(GSE93524)/Homer	DAGGTGTBAA	0.0001	-11.16	0.0003	1176	0.1286	7225.9	0.1144	1.12413
TGA9(bZIP)/colamp-TGA9-DAP-Seq(GSE60143)/Homer	VTGACGTC	0.0001	-11.02	0.0003	1519	0.1662	9495.5	0.1504	1.10505
BMAL1(bHLH)/Liver-Bmal1-ChIP-Seq(GSE39860)/Homer	GNCACGTG	0.0001	-10.79	0.0004	2140	0.2341	13653.9	0.2162	1.08279
Tbet(T-box)/CD8-Tbet-ChIP-Seq(GSE33802)/Homer	AGGTGTGAAM	0.0001	-10.46	0.0005	1420	0.1553	8869.2	0.1405	1.10534
SPCH(bHLH)/Seedling-SPCH-ChIP-Seq(GSE57497)/Homer	WNBCACGTGA	0.0001	-10.25	0.0006	1264	0.1383	7849.6	0.1243	1.11263
COUP-TFII(NR)/Artia-Nr2f2-ChIP-Seq(GSE46497)/Homer	AGRGGTCA	0.0001	-10.11	0.0007	1926	0.2107	12260.8	0.1942	1.08496
Zfp281(Zf)/ES-Zfp281-ChIP-Seq(GSE81042)/Homer	CCCCTCCCCCAC	0.0001	-9.713	0.001	265	0.029	1434.3	0.0227	1.27753
CRC(C2C2YABBY)/col-CRC-DAP-Seq(GSE60143)/Homer	TWATSATA	0.0001	-9.712	0.001	1183	0.1294	7342.1	0.1163	1.11264
Ascl2(bHLH)/ESC-Ascl2-ChIP-Seq(GSE97712)/Homer	SSRGCAGCTGCH	0.0001	-9.663	0.001	1081	0.1182	6673.4	0.1057	1.11826
BIM2(bHLH)/col-BIM2-DAP-Seq(GSE60143)/Homer	NNNNCACGTGNN	0.0001	-9.591	0.0011	1029	0.1126	6335.8	0.1003	1.12263
Meis1(Homeobox)/MastCells-Meis1-ChIP-Seq(GSE48085)/Homer	VGCTGWCAVB	0.0001	-9.369	0.0013	2155	0.2357	13846.1	0.2193	1.07478
NPAS2(bHLH)/Liver-NPAS2-ChIP-Seq(GSE39860)/Homer	KCCACGTGAC	0.0001	-9.341	0.0014	1166	0.1275	7249.8	0.1148	1.11063
CEBP(bZIP)/ThioMac-CEBPb-ChIP-Seq(GSE21512)/Homer	ATTGCGCAAC	0.001	-9.147	0.0016	731	0.08	4410.2	0.0698	1.14613
Tbx21(T-box)/GM12878-TBX21-ChIP-Seq(Encode)/Homer	AGGTGTGAAA	0.001	-9.089	0.0017	1144	0.1251	7117.4	0.1127	1.11003
E2A(bHLH)/proBcell-E2A-ChIP-Seq(GSE21978)/Homer	DNRCAGCTGY	0.001	-9.072	0.0017	1356	0.1483	8521.3	0.1349	1.09933
IBL1(bHLH)/Seedling-IBL1-ChIP-Seq(GSE51120)/Homer	CACGTGCC	0.001	-8.747	0.0023	1572	0.172	9978.7	0.158	1.08861
Oct2(POU,Homeobox)/Bcell-Oct2-ChIP-Seq(GSE21512)/Homer	ATATGCAAAT	0.001	-8.638	0.0025	254	0.0278	1392.6	0.0221	1.25792
BIM1(bHLH)/colamp-BIM1-DAP-Seq(GSE60143)/Homer	NNNNNNVTCACGTGM	0.001	-8.595	0.0026	132	0.0144	657.3	0.0104	1.38462
bHLHE41(bHLH)/proB-Bhlhe41-ChIP-Seq(GSE93764)/Homer	KCACGTGMCN	0.001	-8.453	0.003	1083	0.1185	6748.2	0.1069	1.10851
ABF1(bZIP)/Arabidopsis-ABF1-ChIP-Seq(GSE80564)/Homer	CACGTGGC	0.001	-8.28	0.0035	767	0.0839	4682.9	0.0742	1.13073
CEBP:AP1(bZIP)/ThioMac-CEBPb-ChIP-Seq(GSE21512)/Homer	DRTGTTGCAA	0.001	-8.127	0.004	916	0.1002	5665.7	0.0897	1.11706
AT5G02460(C2C2dof)/col-AT5G02460-DAP-Seq(GSE60143)/Homer	CHCCTTTT	0.001	-8.114	0.004	2068	0.2262	13348.4	0.2114	1.07001
Tgif2(Homeobox)/mES-Tgif2-ChIP-Seq(GSE55404)/Homer	TGTCANYT	0.001	-8.065	0.0042	3984	0.4358	26399.7	0.4181	1.04233
ISRE(IRF)/ThioMac-LPS-Expression(GSE23622)/Homer	AGTTTCASTTTC	0.001	-7.924	0.0047	204	0.0223	1102.6	0.0175	1.27429
AT2G31460(REMB3)/col-AT2G31460-DAP-Seq(GSE60143)/Homer	WNWARWDGAAATGAT	0.001	-7.924	0.0047	471	0.0515	2781.1	0.044	1.17045
SeqBias: GA-repeat	GAGAGAGAGA	0.001	-7.892	0.0048	6366	0.6963	42933.1	0.6799	1.02412
CLOCK(bHLH)/Liver-Clock-ChIP-Seq(GSE39860)/Homer	GHCACGTG	0.001	-7.836	0.005	678	0.0742	4122.4	0.0653	1.13629
GAGA-repeat/SacCer-Promoters/Homer	CTYTCTYTCTCTCTC	0.001	-7.648	0.0059	4231	0.4628	28135.9	0.4456	1.0386
ANAC016(NAC)/col-ANAC016-DAP-Seq(GSE60143)/Homer	WNCTTGNNNNNCAMG	0.001	-7.562	0.0064	660	0.0722	4017.9	0.0636	1.13522
AT5G63260(C3H)/col-AT5G63260-DAP-Seq(GSE60143)/Homer	RAAAAAGTRA	0.001	-7.553	0.0064	2283	0.2497	14842.3	0.235	1.06255
NPAS(bHLH)/Liver-NPAS-ChIP-Seq(GSE39860)/Homer	NVCACGTG	0.001	-7.232	0.0087	1800	0.1969	11608.8	0.1838	1.07127
ELT-3(Gata)/cElegans-L1-ELT3-ChIP-Seq(modEncode)/Homer	AWTGATAAGA	0.001	-7.181	0.009	345	0.0377	2003.4	0.0317	1.18927
MNT(bHLH)/HepG2-MNT-ChIP-Seq(Encode)/Homer	DGCACACGTG	0.001	-7.127	0.0094	1187	0.1298	7513.4	0.119	1.09076
ZML2(C2C2gata)/col-ZML2-DAP-Seq(GSE60143)/Homer	CATCATCATC	0.001	-7.049	0.01	211	0.0231	1166.8	0.0185	1.24865
BAM8(BES1)/col-BAM8-DAP-Seq(GSE60143)/Homer	NNWSACACGTGTSWN	0.001	-6.981	0.0106	163	0.0178	873.8	0.0138	1.28986
Unknown5/Drosophila-Promoters/Homer	GCTGATAASV	0.001	-6.971	0.0106	546	0.0597	3302.3	0.0523	1.14149
PIF4(bHLH)/Seedling-PIF4-ChIP-Seq(GSE35315)/Homer	NNBCACGTGN	0.001	-6.96	0.0106	1492	0.1632	9560.5	0.1514	1.07794
ANAC057(NAC)/colamp-ANAC057-DAP-Seq(GSE60143)/Homer	DVCKTGNNNNNCAMG	0.001	-6.956	0.0106	599	0.0655	3647.6	0.0578	1.13322
Zelda(Zf)/Embryo-zld-ChIP-Seq(GSE65441)/Homer	KBCTACCTGW	0.001	-6.949	0.0106	268	0.0293	1524	0.0241	1.21577
bHLH34(bHLH)/colamp-bHLH34-DAP-Seq(GSE60143)/Homer	HGWGRHWGACACGTG	0.01	-6.905	0.0108	281	0.0307	1607.1	0.0255	1.20392
Eomes(T-box)/H9-Eomes-ChIP-Seq(GSE26097)/Homer	ATTAACACCT	0.01	-6.881	0.011	2184	0.2389	14226.9	0.2253	1.06036
THRb(NR)/Liver-NR1A2-ChIP-Seq(GSE52613)/Homer	TRAGGTCA	0.01	-6.801	0.0118	4158	0.4548	27713.5	0.4389	1.03623
COUP-TFII(NR)/K562-NR2F1-ChIP-Seq(Encode)/Homer	GKBCARAGGTCA	0.01	-6.688	0.0131	1620	0.1772	10438.2	0.1653	1.07199
IRF:BATF(IRF:bZIP)/pDC-Irf8-ChIP-Seq(GSE66899)/Homer	CTTTCANTATGACTV	0.01	-6.652	0.0134	262	0.0287	1495.6	0.0237	1.21097
Erra(NR)/HepG2-Erra-ChIP-Seq(GSE31477)/Homer	CAAAGGTCAG	0.01	-6.548	0.0147	2257	0.2469	14748	0.2336	1.05693
HAT1(Homeobox)/col-HAT1-DAP-Seq(GSE60143)/Homer	SCAATCATTGNN	0.01	-5.913	0.0275	124	0.0136	659.3	0.0104	1.30769
At3g60580(C2H2)/col-At3g60580-DAP-Seq(GSE60143)/Homer	WTTYTACT	0.01	-5.841	0.0292	5726	0.6263	38661.3	0.6123	1.02286
c-Myc(bHLH)/LNCAP-cMyc-ChIP-Seq(Unpublished)/Homer	VCCACGTG	0.01	-5.799	0.0302	418	0.0457	2522.2	0.0399	1.14536
WRKY50(WRKY)/col-WRKY50-DAP-Seq(GSE60143)/Homer	NNTTGACTWNNGNNN	0.01	-5.737	0.0318	883	0.0966	5579.7	0.0884	1.09276
Tbox:Smad(T-box,MAD)/ESCd5-Smad2_3-ChIP-Seq(GSE29422)/Homer	AGGTGHCAGACA	0.01	-5.723	0.0319	251	0.0275	1454.8	0.023	1.19565
PIF5ox(bHLH)/Arabidopsis-PIF5ox-ChIP-Seq(GSE35062)/Homer	BCACGTGVDN	0.01	-5.637	0.0345	1227	0.1342	7879.1	0.1248	1.07532
OBP4(C2C2dof)/col-OBP4-DAP-Seq(GSE60143)/Homer	WTTHACTTTTTB	0.01	-5.564	0.0367	1336	0.1461	8615.8	0.1364	1.07111
ANAC083(NAC)/col-ANAC083-DAP-Seq(GSE60143)/Homer	CKTRWNNNWYAMGTA	0.01	-5.488	0.0393	568	0.0621	3514.1	0.0557	1.1149
DAG2(C2C2dof)/col-DAG2-DAP-Seq(GSE60143)/Homer	WWTTHACTTTTT	0.01	-5.446	0.0406	1543	0.1688	10016.5	0.1586	1.06431
GATA(Zf),IR4/iTreg-Gata3-ChIP-Seq(GSE20898)/Homer	NAGATWNBNATCTNN	0.01	-5.43	0.0408	89	0.0097	458.3	0.0073	1.32877
Pax7(Paired,Homeobox)/Myoblast-Pax7-ChIP-Seq(GSE25064)/Homer	TAATCAATTA	0.01	-5.382	0.0424	49	0.0054	226.8	0.0036	1.5
SCRT1(Zf)/HEK293-SCRT1.eGFP-ChIP-Seq(Encode)/Homer	GCAACAGGTG	0.01	-5.379	0.0424	256	0.028	1497.4	0.0237	1.18143
PBX1(Homeobox)/MCF7-PBX1-ChIP-Seq(GSE28007)/Homer	GSCTGTCACTCA	0.01	-5.369	0.0424	117	0.0128	629	0.01	1.28
MITF(bHLH)/MastCells-MITF-ChIP-Seq(GSE48085)/Homer	RTCATGTGAC	0.01	-5.339	0.0431	1326	0.145	8565.3	0.1356	1.06932
ANAC087(NAC)/col-ANAC087-DAP-Seq(GSE60143)/Homer	WVCKTGHNNNWCAMG	0.01	-5.302	0.0443	220	0.0241	1271.9	0.0201	1.199
bZIP50(bZIP)/colamp-bZIP50-DAP-Seq(GSE60143)/Homer	GATGACGTCA	0.01	-5.288	0.0446	1219	0.1333	7851.7	0.1243	1.07241
ANAC070(NAC)/colamp-ANAC070-DAP-Seq(GSE60143)/Homer	CTTRHDNHNBAAGHW	0.01	-5.267	0.0451	916	0.1002	5828.5	0.0923	1.08559
EAR2(NR)/K562-NR2F6-ChIP-Seq(Encode)/Homer	NRBCARRGGTCA	0.01	-5.167	0.0494	1448	0.1584	9399.7	0.1489	1.0638
At4g36780(BZR)/col-At4g36780-DAP-Seq(GSE60143)/Homer	NNNNNNCACGTGNNN	0.01	-5.16	0.0494	290	0.0317	1722.8	0.0273	1.16117
ATY13(MYB)/col-ATY13-DAP-Seq(GSE60143)/Homer	YYYAACYRHH	0.01	-5.13	0.0504	3315	0.3626	22099.2	0.35	1.036
GATA:SCL(Zf,bHLH)/Ter119-SCL-ChIP-Seq(GSE18720)/Homer	CRGCTGBNGNSNNSAGATAA	0.01	-5.129	0.0504	123	0.0135	671	0.0106	1.27358
bHLHE40(bHLH)/HepG2-BHLHE40-ChIP-Seq(GSE31477)/Homer	KCACGTGMCN	0.01	-5.088	0.0517	314	0.0343	1879.9	0.0298	1.15101
Nkx3.1(Homeobox)/LNCaP-Nkx3.1-ChIP-Seq(GSE28264)/Homer	AAGCACTTAA	0.01	-5.082	0.0517	2617	0.2863	17333.7	0.2745	1.04299
Atf4(bZIP)/MEF-Atf4-ChIP-Seq(GSE35681)/Homer	MTGATGCAAT	0.01	-4.945	0.0587	374	0.0409	2273.5	0.036	1.13611
REST-NRSF(Zf)/Jurkat-NRSF-ChIP-Seq/Homer	GGMGCTGTCCATGGTGCTGA	0.01	-4.921	0.0597	9	0.001	23.3	0.0004	2.5
ANAC053(NAC)/colamp-ANAC053-DAP-Seq(GSE60143)/Homer	TDCTTGNNNNNCAAG	0.01	-4.847	0.0637	424	0.0464	2604	0.0412	1.12621
Pho2(bHLH)/Yeast-Pho2-ChIP-Seq(GSE29506)/Homer	CCCACGTGCT	0.01	-4.753	0.0694	351	0.0384	2132.1	0.0338	1.13609
CELF2(RRM)/JSL1-CELF2-CLIP-Seq(GSE71264)/Homer	RGTGTCAG	0.01	-4.745	0.0694	481	0.0526	2981.2	0.0472	1.11441
Cbf1(bHLH)/Yeast-Cbf1-ChIP-Seq(GSE29506)/Homer	TCACGTGAYH	0.01	-4.628	0.0774	334	0.0365	2027.6	0.0321	1.13707
PSE(SNAPc)/K562-mStart-Seq/Homer	WAVTCACCMTAASYDAAAAG	0.1	-4.594	0.0795	562	0.0615	3522.5	0.0558	1.10215
CUC2(NAC)/colamp-CUC2-DAP-Seq(GSE60143)/Homer	TRCKTGTNNNWCAMG	0.1	-4.552	0.0822	246	0.0269	1462.9	0.0232	1.15948
USF1(bHLH)/GM12878-Usf1-ChIP-Seq(GSE32465)/Homer	SGTCACGTGR	0.1	-4.516	0.0846	548	0.0599	3434.6	0.0544	1.1011
bZIP:IRF(bZIP,IRF)/Th17-BatF-ChIP-Seq(GSE39756)/Homer	NAGTTTCABTHTGACTNW	0.1	-4.449	0.0897	707	0.0773	4491.3	0.0711	1.0872
Foxo1(Forkhead)/RAW-Foxo1-ChIP-Seq(Fan_et_al.)/Homer	CTGTTTAC	0.1	-4.444	0.0897	2239	0.2449	14825.9	0.2348	1.04302
JGL(C2H2)/col-JGL-DAP-Seq(GSE60143)/Homer	ACYTTCAGTT	0.1	-4.418	0.0912	1782	0.1949	11723.5	0.1857	1.04954
PQM-1(?)/cElegans-L3-ChIP-Seq(modEncode)/Homer	ACTGATAAGA	0.1	-4.38	0.094	283	0.031	1707.5	0.027	1.14815
STOP1(C2H2)/colamp-STOP1-DAP-Seq(GSE60143)/Homer	DTATCTGGKGRAGGT	0.1	-4.379	0.094	373	0.0408	2292	0.0363	1.12397
Ptf1a(bHLH)/Panc1-Ptf1a-ChIP-Seq(GSE47459)/Homer	ACAGCTGTTN	0.1	-4.342	0.0962	2620	0.2866	17434.9	0.2761	1.03803
At1g13300(G2like)/col-At1g13300-DAP-Seq(GSE60143)/Homer	GAATCTWAGATTCYN	0.1	-4.327	0.097	12	0.0013	39.2	0.0006	2.16667
TR4(NR),DR1/Hela-TR4-ChIP-Seq(GSE24685)/Homer	GAGGTCAAAGGTCA	0.1	-4.311	0.0979	119	0.013	665.7	0.0105	1.2381
Hand2(bHLH)/Mesoderm-Hand2-ChIP-Seq(GSE61475)/Homer	TGACANARRCCAGRC	0.1	-4.306	0.0979	493	0.0539	3083.5	0.0488	1.10451
AGL25(MADS)/colamp-AGL25-DAP-Seq(GSE60143)/Homer	TTTCCATWTWTGGAA	0.1	-4.268	0.1007	51	0.0056	253.6	0.004	1.4
Pit1(Homeobox)/GCrat-Pit1-ChIP-Seq(GSE58009)/Homer	ATGMATATDC	0.1	-4.252	0.1016	811	0.0887	5197.3	0.0823	1.07776
GATA20(C2C2gata)/colamp-GATA20-DAP-Seq(GSE60143)/Homer	TNGATCNDNM	0.1	-4.229	0.1032	1659	0.1815	10908.5	0.1728	1.05035
bHLH130(bHLH)/col-bHLH130-DAP-Seq(GSE60143)/Homer	GCAACTTG	0.1	-4.174	0.1083	633	0.0692	4017.1	0.0636	1.08805
E-box/Arabidopsis-Promoters/Homer	GCCACGTG	0.1	-4.154	0.1097	415	0.0454	2578.6	0.0408	1.11275
ZNF382(Zf)/HEK293-ZNF382.GFP-ChIP-Seq(GSE58341)/Homer	GNCTGTASTRNTGBCTCHTT	0.1	-4.111	0.1137	42	0.0046	203.2	0.0032	1.4375
RARa(NR)/K562-RARa-ChIP-Seq(Encode)/Homer	TTGAMCTTTG	0.1	-4.098	0.1144	2856	0.3124	19076.5	0.3021	1.03409
HEB(bHLH)/mES-Heb-ChIP-Seq(GSE53233)/Homer	VCAGCTGBNN	0.1	-4.056	0.1185	1770	0.1936	11678.8	0.185	1.04649
NFkB-p50,p52(RHD)/Monocyte-p50-ChIP-Chip(Schreiber_et_al.)/Homer	GGGGGAATCCCC	0.1	-4.037	0.1199	186	0.0203	1096.1	0.0174	1.16667
ZNF467(Zf)/HEK293-ZNF467.GFP-ChIP-Seq(GSE58341)/Homer	TGGGGAAGGGCM	0.1	-4.018	0.1215	820	0.0897	5274.8	0.0835	1.07425
bZIP48(bZIP)/colamp-bZIP48-DAP-Seq(GSE60143)/Homer	DDWWKVTSACGTGGC	0.1	-3.992	0.1238	318	0.0348	1951.4	0.0309	1.12621
CTCF-SatelliteElement(Zf?)/CD4+-CTCF-ChIP-Seq(Barski_et_al.)/Homer	TGCAGTTCCMVNWRTGGCCA	0.1	-3.992	0.1238	46	0.005	228.7	0.0036	1.38889
Tbx20(T-box)/Heart-Tbx20-ChIP-Seq(GSE29636)/Homer	GGTGYTGACAGS	0.1	-3.973	0.1246	285	0.0312	1737.7	0.0275	1.13455
MyoG(bHLH)/C2C12-MyoG-ChIP-Seq(GSE36024)/Homer	AACAGCTG	0.1	-3.954	0.1261	1122	0.1227	7306.1	0.1157	1.0605
VND4(NAC)/colamp-VND4-DAP-Seq(GSE60143)/Homer	WRCTTGWANWWCAAG	0.1	-3.943	0.1267	571	0.0625	3620.6	0.0573	1.09075
ANAC046(NAC)/colamp-ANAC046-DAP-Seq(GSE60143)/Homer	ACACGYWAYC	0.1	-3.927	0.1279	1849	0.2023	12228.3	0.1937	1.0444
NLP7(RWPRK)/col-NLP7-DAP-Seq(GSE60143)/Homer	TGRCCYTTCR	0.1	-3.925	0.1279	1889	0.2066	12500.1	0.198	1.04343
ANAC103(NAC)/col-ANAC103-DAP-Seq(GSE60143)/Homer	AACTTGNWNWNCAAG	0.1	-3.903	0.1293	314	0.0343	1930	0.0306	1.12092
ATHB18(Homeobox)/colamp-ATHB18-DAP-Seq(GSE60143)/Homer	YCAATSATTG	0.1	-3.9	0.1293	108	0.0118	607.3	0.0096	1.22917
PPARa(NR),DR1/Liver-Ppara-ChIP-Seq(GSE47954)/Homer	VNAGGKCAAAGGTCA	0.1	-3.892	0.1293	1020	0.1116	6625.9	0.1049	1.06387
bZIP3(bZIP)/col-bZIP3-DAP-Seq(GSE60143)/Homer	DWKNHSACGTGGCAD	0.1	-3.885	0.1293	495	0.0541	3120.6	0.0494	1.09514
Pknox1(Homeobox)/ES-Prep1-ChIP-Seq(GSE63282)/Homer	SCTGTCAVTCAV	0.1	-3.834	0.1351	273	0.0299	1665.6	0.0264	1.13258
ETS:RUNX(ETS,Runt)/Jurkat-RUNX1-ChIP-Seq(GSE17954)/Homer	RCAGGATGTGGT	0.1	-3.828	0.1351	339	0.0371	2096	0.0332	1.11747
At1g78700(BZR)/col-At1g78700-DAP-Seq(GSE60143)/Homer	NNNNCACGTGNNNNN	0.1	-3.811	0.1365	271	0.0296	1653.6	0.0262	1.12977
NST1(NAC)/colamp-NST1-DAP-Seq(GSE60143)/Homer	WRCTTRWWNWWYAAG	0.1	-3.799	0.1374	682	0.0746	4368	0.0692	1.07803
ANAC075(NAC)/col-ANAC075-DAP-Seq(GSE60143)/Homer	CTTSWWNWWSAAGYT	0.1	-3.777	0.1395	276	0.0302	1688	0.0267	1.13109
ATHB20(Homeobox)/colamp-ATHB20-DAP-Seq(GSE60143)/Homer	CAATHATT	0.1	-3.743	0.1436	251	0.0275	1526.8	0.0242	1.13636
RORgt(NR)/EL4-RORgt.Flag-ChIP-Seq(GSE56019)/Homer	AAYTAGGTCA	0.1	-3.733	0.1436	162	0.0177	953.3	0.0151	1.17219
RORgt(NR)/EL4-RORgt.Flag-ChIP-Seq(GSE56019)/Homer	AAYTAGGTCA	0.1	-3.733	0.1436	162	0.0177	953.3	0.0151	1.17219
ATHB6(Homeobox)/Arabidopsis-HB6-ChIP-Seq(GSE80564)/Homer	CAATNATTBN	0.1	-3.716	0.1449	533	0.0583	3382.2	0.0536	1.08769
ANAC058(NAC)/col-ANAC058-DAP-Seq(GSE60143)/Homer	TWCTTGTDNNACAAG	0.1	-3.713	0.1449	446	0.0488	2806.7	0.0444	1.0991
GBF5(bZIP)/colamp-GBF5-DAP-Seq(GSE60143)/Homer	WKNWSACGTGGCAWN	0.1	-3.701	0.1453	283	0.031	1736	0.0275	1.12727
GATA(Zf),IR3/iTreg-Gata3-ChIP-Seq(GSE20898)/Homer	NNNNNBAGATAWYATCTVHN	0.1	-3.691	0.146	176	0.0193	1044.3	0.0165	1.1697
Tbr1(T-box)/Cortex-Tbr1-ChIP-Seq(GSE71384)/Homer	AAGGTGTKAA	0.1	-3.682	0.1464	1475	0.1613	9716.8	0.1539	1.04808
MYB67(MYB)/col-MYB67-DAP-Seq(GSE60143)/Homer	YYYACCTAAC	0.1	-3.681	0.1464	835	0.0913	5400.5	0.0855	1.06784
ANAC020(NAC)/col-ANAC020-DAP-Seq(GSE60143)/Homer	DVCKTGHNNNDCAAG	0.1	-3.6	0.157	479	0.0524	3031.3	0.048	1.09167
BPC1(BBRBPC)/colamp-BPC1-DAP-Seq(GSE60143)/Homer	GARGAGAGAGAA	0.1	-3.596	0.157	680	0.0744	4369.9	0.0692	1.07514
GT3a(Trihelix)/col-GT3a-DAP-Seq(GSE60143)/Homer	WNACACGTGTYWWAW	0.1	-3.568	0.1604	163	0.0178	965.7	0.0153	1.1634
CUC1(NAC)/col-CUC1-DAP-Seq(GSE60143)/Homer	TACTTGTNNNACAAG	0.1	-3.558	0.161	333	0.0364	2070.8	0.0328	1.10976
TCP1(TCP)/col-TCP1-DAP-Seq(GSE60143)/Homer	GGGGGCCCMMCN	0.1	-3.556	0.161	197	0.0215	1185	0.0188	1.14362
BIM3(bHLH)/col-BIM3-DAP-Seq(GSE60143)/Homer	TWVTCACGTGAB	0.1	-3.549	0.161	146	0.016	857.5	0.0136	1.17647
SRS7(SRS)/colamp-SRS7-DAP-Seq(GSE60143)/Homer	HATAGGTTTH	0.1	-3.524	0.1639	3138	0.3433	21082.4	0.3339	1.02815
Initiator/Drosophila-Promoters/Homer	NTCAGTYG	0.1	-3.524	0.1639	2648	0.2897	17725.5	0.2807	1.03206
ANAC071(NAC)/col-ANAC071-DAP-Seq(GSE60143)/Homer	DNCKTNDNNNHNAAG	0.1	-3.509	0.1645	662	0.0724	4255.1	0.0674	1.07418
ASL18(LOBAS2)/colamp-ASL18-DAP-Seq(GSE60143)/Homer	CCGGAAAWTCMGGAR	0.1	-3.489	0.1669	1302	0.1424	8564.2	0.1356	1.05015
OCT4-SOX2-TCF-NANOG(POU,Homeobox,HMG)/mES-Oct4-ChIP-Seq(GSE11431)/Homer	ATTTGCATAACAATG	0.1	-3.485	0.1669	135	0.0148	789.5	0.0125	1.184
bHLH80(bHLH)/col-bHLH80-DAP-Seq(GSE60143)/Homer	NNNNDCAASTTGHNN	0.1	-3.459	0.1701	855	0.0935	5552.6	0.0879	1.06371
AtGRF6(GRF)/col-AtGRF6-DAP-Seq(GSE60143)/Homer	NTGTCAGADNNNNNN	0.1	-3.429	0.1744	1350	0.1477	8895.6	0.1409	1.04826
VND1(NAC)/col-VND1-DAP-Seq(GSE60143)/Homer	CTTRWDNHWYAAGYW	0.1	-3.418	0.1753	620	0.0678	3981.6	0.0631	1.07448
GATA3(Zf),DR8/iTreg-Gata3-ChIP-Seq(GSE20898)/Homer	AGATSTNDNNDSAGATAASN	0.1	-3.391	0.1792	87	0.0095	489.8	0.0078	1.21795
MYB40(MYB)/col-MYB40-DAP-Seq(GSE60143)/Homer	TGGTAGGTRARA	0.1	-3.321	0.1913	310	0.0339	1931.5	0.0306	1.10784
ANAC038(NAC)/col-ANAC038-DAP-Seq(GSE60143)/Homer	ACACGTWAYC	0.1	-3.231	0.2082	2056	0.2249	13718.3	0.2172	1.03545
Unknown4/Arabidopsis-Promoters/Homer	CKTCKTCTTY	0.1	-3.228	0.2082	813	0.0889	5289.9	0.0838	1.06086
WRKY28(WRKY)/col-WRKY28-DAP-Seq(GSE60143)/Homer	BGTTGACTWH	0.1	-3.228	0.2082	1174	0.1284	7724.4	0.1223	1.04988
MYNN(Zf)/HEK293-MYNN.eGFP-ChIP-Seq(Encode)/Homer	TTCAAAWTAAAAGTC	0.1	-3.226	0.2082	213	0.0233	1301.3	0.0206	1.13107
ZNF669(Zf)/HEK293-ZNF669.GFP-ChIP-Seq(GSE58341)/Homer	GARTGGTCATCGCCC	0.1	-3.215	0.2082	72	0.0079	400.7	0.0063	1.25397
ANAC092(NAC)/colamp-ANAC092-DAP-Seq(GSE60143)/Homer	WRCKTGWNNNWCAMG	0.1	-3.176	0.2143	304	0.0333	1899.6	0.0301	1.10631
FEA4(bZIP)/Corn-FEA4-ChIP-Seq(GSE61954)/Homer	TGACGTCACS	0.1	-3.122	0.225	1351	0.1478	8934.4	0.1415	1.04452
WRKY43(WRKY)/colamp-WRKY43-DAP-Seq(GSE60143)/Homer	NCGTTGACTTTT	0.1	-3.097	0.2295	314	0.0343	1969	0.0312	1.09936
M1BP(Zf)/S2R+-M1BP-ChIP-Seq(GSE49842)/Homer	CAGTGTGACCGT	0.1	-3.087	0.2306	284	0.0311	1772.4	0.0281	1.10676
Maz(Zf)/HepG2-Maz-ChIP-Seq(GSE31477)/Homer	GGGGGGGG	0.1	-3.069	0.2337	1281	0.1401	8465.3	0.1341	1.04474
Adof1(C2C2dof)/col-Adof1-DAP-Seq(GSE60143)/Homer	NRWAAAGYDV	0.1	-3.035	0.2406	2651	0.29	17812.6	0.2821	1.028
Arnt:Ahr(bHLH)/MCF7-Arnt-ChIP-Seq(Lo_et_al.)/Homer	TBGCACGCAA	0.1	-3.025	0.2417	571	0.0625	3682	0.0583	1.07204
RORa(NR)/Liver-Rora-ChIP-Seq(GSE101115)/Homer	AAWCTAGGTCARDNN	0.1	-3.01	0.2442	147	0.0161	882.4	0.014	1.15
WRKY27(WRKY)/colamp-WRKY27-DAP-Seq(GSE60143)/Homer	NHGTTGACYTWD	0.1	-3.009	0.2442	816	0.0893	5328.2	0.0844	1.05806
At4g18890(BZR)/col-At4g18890-DAP-Seq(GSE60143)/Homer	NDBRCACGTGYR	0.1	-3.001	0.2442	144	0.0158	863.6	0.0137	1.15328
AT2G28810(C2C2dof)/colamp-AT2G28810-DAP-Seq(GSE60143)/Homer	VAAAAAGTWA	0.1	-2.987	0.2464	2188	0.2393	14651.1	0.232	1.03147
TGA10(bZIP)/colamp-TGA10-DAP-Seq(GSE60143)/Homer	ATGACGTC	0.1	-2.983	0.2464	754	0.0825	4913.7	0.0778	1.06041
Hoxb4(Homeobox)/ES-Hoxb4-ChIP-Seq(GSE34014)/Homer	TGATTRATGGCY	0.1	-2.974	0.247	213	0.0233	1312.2	0.0208	1.12019
bHLH122(bHLH)/col100-bHLH122-DAP-Seq(GSE60143)/Homer	NDDCAASTTGHHNWW	0.1	-2.953	0.2512	727	0.0795	4734.3	0.075	1.06
dof24(C2C2dof)/col-dof24-DAP-Seq(GSE60143)/Homer	TWMCTTTTTG	0.1	-2.953	0.2512	1868	0.2043	12471.6	0.1975	1.03443
AT3G52440(C2C2dof)/colamp-AT3G52440-DAP-Seq(GSE60143)/Homer	DTHACTTTTT	0.1	-2.875	0.2689	2153	0.2355	14427.4	0.2285	1.03063
MYB4(MYB)/col200-MYB4-DAP-Seq(GSE60143)/Homer	WAGKTAGGTARR	0.1	-2.871	0.2689	508	0.0556	3272.1	0.0518	1.07336
THRb(NR)/HepG2-THRb.Flag-ChIP-Seq(Encode)/Homer	GGTCACCTGAGGTCA	0.1	-2.856	0.2715	570	0.0623	3688.1	0.0584	1.06678
OBP1(C2C2dof)/col-OBP1-DAP-Seq(GSE60143)/Homer	NHHACTTTWT	0.1	-2.8	0.2857	2701	0.2954	18189.7	0.2881	1.02534
AGL63(MADS)/col-AGL63-DAP-Seq(GSE60143)/Homer	TTCCAAWWWTGG	0.1	-2.8	0.2857	651	0.0712	4236.1	0.0671	1.0611
Atf1(bZIP)/K562-ATF1-ChIP-Seq(GSE31477)/Homer	GATGACGTCA	0.1	-2.797	0.2857	1005	0.1099	6625	0.1049	1.04766
Usf2(bHLH)/C2C12-Usf2-ChIP-Seq(GSE36030)/Homer	GTCACGTGGT	0.1	-2.78	0.2875	441	0.0482	2831	0.0448	1.07589
bZIP53(bZIP)/colamp-bZIP53-DAP-Seq(GSE60143)/Homer	NDNHSACGTGKMNNN	0.1	-2.754	0.2937	268	0.0293	1684.4	0.0267	1.09738
MYB(HTH)/ERMYB-Myb-ChIPSeq(GSE22095)/Homer	GGCVGTTR	0.1	-2.751	0.2937	1842	0.2015	12320.6	0.1951	1.0328
TFE3(bHLH)/MEF-TFE3-ChIP-Seq(GSE75757)/Homer	GTCACGTGACYV	0.1	-2.749	0.2937	141	0.0154	853.8	0.0135	1.14074
CUC3(NAC)/col-CUC3-DAP-Seq(GSE60143)/Homer	TRCKTGWNNNACAMG	0.1	-2.743	0.2937	245	0.0268	1533.4	0.0243	1.10288
WRKY29(WRKY)/colamp-WRKY29-DAP-Seq(GSE60143)/Homer	MGTTGACTTT	0.1	-2.721	0.2984	919	0.1005	6050.5	0.0958	1.04906
PRDM9(Zf)/Testis-DMC1-ChIP-Seq(GSE35498)/Homer	ADGGYAGYAGCATCT	0.1	-2.705	0.3016	405	0.0443	2597	0.0411	1.07786
GRHL2(CP2)/HBE-GRHL2-ChIP-Seq(GSE46194)/Homer	AAACYKGTTWDACMRGTTTB	0.1	-2.693	0.304	316	0.0346	2005.6	0.0318	1.08805
bZIP68(bZIP)/col-bZIP68-DAP-Seq(GSE60143)/Homer	WGCCACGTGK	0.1	-2.672	0.309	282	0.0308	1781.9	0.0282	1.0922
bHLH74(bHLH)/col-bHLH74-DAP-Seq(GSE60143)/Homer	DRATCACGTGAB	0.1	-2.664	0.3103	205	0.0224	1274.9	0.0202	1.10891
ANAC079(NAC)/colamp-ANAC079-DAP-Seq(GSE60143)/Homer	TACACGCAACCT	0.1	-2.65	0.3131	354	0.0387	2260.5	0.0358	1.08101
ZNF341(Zf)/EBV-ZNF341-ChIP-Seq(GSE113194)/Homer	GGAACAGCCG	0.1	-2.648	0.3131	680	0.0744	4444.2	0.0704	1.05682
SND2(NAC)/colamp-SND2-DAP-Seq(GSE60143)/Homer	CTTVWNNNWBAAGNW	0.1	-2.643	0.3131	421	0.0461	2707.8	0.0429	1.07459
VND6(NAC)/col-VND6-DAP-Seq(GSE60143)/Homer	DCTTNHTTTTYAMGY	0.1	-2.639	0.3131	861	0.0942	5666.1	0.0897	1.05017
Gata2(Zf)/K562-GATA2-ChIP-Seq(GSE18829)/Homer	BBCTTATCTS	0.1	-2.638	0.3131	560	0.0613	3638.5	0.0576	1.06424
MYB99(MYB)/colamp-MYB99-DAP-Seq(GSE60143)/Homer	GGTAGGTG	0.1	-2.637	0.3131	837	0.0916	5504.5	0.0872	1.05046
ERF15(AP2EREBP)/colamp-ERF15-DAP-Seq(GSE60143)/Homer	WDHAGCMGCCAT	0.1	-2.617	0.3154	1601	0.1751	10694.7	0.1694	1.03365
ANAC013(NAC)/col-ANAC013-DAP-Seq(GSE60143)/Homer	CTTGNNNNNCAAGNA	0.1	-2.609	0.3165	330	0.0361	2103.1	0.0333	1.08408
WRKY55(WRKY)/col-WRKY55-DAP-Seq(GSE60143)/Homer	NCGTTGACTT	0.1	-2.602	0.3172	1051	0.115	6956.5	0.1102	1.04356
HNF1b(Homeobox)/PDAC-HNF1B-ChIP-Seq(GSE64557)/Homer	GTTAATNATTAA	0.1	-2.59	0.3197	104	0.0114	620.3	0.0098	1.16327
ANAC028(NAC)/col-ANAC028-DAP-Seq(GSE60143)/Homer	WRCTTGNNNNNCAAG	0.1	-2.574	0.3235	557	0.0609	3623.3	0.0574	1.06098
ZNF264(Zf)/HEK293-ZNF264.GFP-ChIP-Seq(GSE58341)/Homer	RGGGCACTAACY	0.1	-2.569	0.3237	616	0.0674	4020.5	0.0637	1.05808
WRKY11(WRKY)/col-WRKY11-DAP-Seq(GSE60143)/Homer	SCGTTGACTTTN	0.1	-2.563	0.3245	111	0.0121	667	0.0106	1.14151
MYB39(MYB)/col-MYB39-DAP-Seq(GSE60143)/Homer	WWAARKTAGGTGRAA	0.1	-2.557	0.3249	115	0.0126	692.8	0.011	1.14545
Zic2(Zf)/ESC-Zic2-ChIP-Seq(SRP197560)/Homer	CHCAGCRGGRGG	0.1	-2.539	0.3296	464	0.0508	3002.7	0.0476	1.06723
HLF(bZIP)/HSC-HLF.Flag-ChIP-Seq(GSE69817)/Homer	RTTATGYAAB	0.1	-2.538	0.3296	857	0.0937	5649.2	0.0895	1.04693
ABF1/SacCer-Promoters/Homer	CGTRNAAARTGA	0.1	-2.518	0.3339	173	0.0189	1071.7	0.017	1.11176
T1ISRE(IRF)/ThioMac-Ifnb-Expression/Homer	ACTTTCGTTTCT	0.1	-2.504	0.337	31	0.0034	163.6	0.0026	1.30769
GATA3(Zf)/iTreg-Gata3-ChIP-Seq(GSE20898)/Homer	AGATAASR	0.1	-2.501	0.337	1289	0.141	8584.3	0.1359	1.03753
ANAC050(NAC)/colamp-ANAC050-DAP-Seq(GSE60143)/Homer	WNCTTGNNNNNCAAG	0.1	-2.489	0.3395	427	0.0467	2758.5	0.0437	1.06865
GBF3(bZIP)/Arabidopsis-GBF3-ChIP-Seq(GSE80564)/Homer	TGCCACGTSAYC	0.1	-2.463	0.3469	404	0.0442	2606.8	0.0413	1.07022
VND2(NAC)/col-VND2-DAP-Seq(GSE60143)/Homer	DNCKTNNNNNNNAAG	0.1	-2.442	0.3529	730	0.0799	4800.3	0.076	1.05132
NAC2(NAC)/colamp-NAC2-DAP-Seq(GSE60143)/Homer	TDCTTGNNNNNCAAG	0.1	-2.415	0.361	532	0.0582	3468.7	0.0549	1.06011
WRKY17(WRKY)/colamp-WRKY17-DAP-Seq(GSE60143)/Homer	GCGTTGACTTTT	0.1	-2.413	0.361	10	0.0011	43	0.0007	1.57143
WT1(Zf)/Kidney-WT1-ChIP-Seq(GSE90016)/Homer	MCTCCCMCRCAB	0.1	-2.41	0.361	585	0.064	3825.7	0.0606	1.05611
At1g64620(C2C2dof)/colamp-At1g64620-DAP-Seq(GSE60143)/Homer	CACTTTTT	0.1	-2.389	0.3661	1273	0.1392	8489.8	0.1344	1.03571
bZIP16(bZIP)/colamp-bZIP16-DAP-Seq(GSE60143)/Homer	TGCCACGTGD	0.1	-2.389	0.3661	224	0.0245	1413.3	0.0224	1.09375
GLIS3(Zf)/Thyroid-Glis3.GFP-ChIP-Seq(GSE103297)/Homer	CTCCCTGGGAGGCCN	0.1	-2.388	0.3661	1289	0.141	8598.1	0.1362	1.03524
ERF7(AP2EREBP)/col-ERF7-DAP-Seq(GSE60143)/Homer	ATGRCGGCGG	0.1	-2.386	0.3661	655	0.0716	4299.8	0.0681	1.0514
ATHB7(Homeobox)/col-ATHB7-DAP-Seq(GSE60143)/Homer	AATGATTG	0.1	-2.369	0.3676	506	0.0553	3297.2	0.0522	1.05939
MYB121(MYB)/col-MYB121-DAP-Seq(GSE60143)/Homer	YNTACCTAACWW	0.1	-2.357	0.3707	286	0.0313	1826.1	0.0289	1.08304
GRF9(GRF)/colamp-GRF9-DAP-Seq(GSE60143)/Homer	NWCTGACANNNNNNN	0.1	-2.336	0.3772	1129	0.1235	7516.9	0.119	1.03782
bZIP28(bZIP)/col-bZIP28-DAP-Seq(GSE60143)/Homer	TGCCACGTSABH	0.1	-2.331	0.3777	227	0.0248	1436.5	0.0227	1.09251
ATHB34(ZFHD)/colamp-ATHB34-DAP-Seq(GSE60143)/Homer	TRATTARS	0.1	-2.313	0.3828	622	0.068	4083.6	0.0647	1.051
At3g45610(C2C2dof)/col-At3g45610-DAP-Seq(GSE60143)/Homer	TWACTTTTTS	0.1	-2.313	0.3828	1388	0.1518	9282.8	0.147	1.03265
PHV(HB)/col-PHV-DAP-Seq(GSE60143)/Homer	RTAATSATTA	0.1	-2.308	0.3828	331	0.0362	2129.5	0.0337	1.07418
Pbx3(Homeobox)/GM12878-PBX3-ChIP-Seq(GSE32465)/Homer	SCTGTCAMTCAN	1	-2.297	0.3845	288	0.0315	1843.9	0.0292	1.07877
WRKY22(WRKY)/colamp-WRKY22-DAP-Seq(GSE60143)/Homer	WWAAAGTCAACK	1	-2.29	0.3857	545	0.0596	3566.7	0.0565	1.05487
VDR(NR),DR3/GM10855-VDR+vitD-ChIP-Seq(GSE22484)/Homer	ARAGGTCANWGAGTTCANNN	1	-2.283	0.3873	190	0.0208	1194.2	0.0189	1.10053
Nanog(Homeobox)/mES-Nanog-ChIP-Seq(GSE11724)/Homer	RGCCATTAAC	1	-2.282	0.3873	4007	0.4383	27258.1	0.4317	1.01529
RXR(NR),DR1/3T3L1-RXR-ChIP-Seq(GSE13511)/Homer	TAGGGCAAAGGTCA	1	-2.278	0.3873	1006	0.11	6687.4	0.1059	1.03872
MYB49(MYB)/col-MYB49-DAP-Seq(GSE60143)/Homer	ARKTAGGTRR	1	-2.268	0.3886	903	0.0988	5989.2	0.0948	1.04219
PPARE(NR),DR1/3T3L1-Pparg-ChIP-Seq(GSE13511)/Homer	TGACCTTTGCCCCA	1	-2.223	0.4051	880	0.0963	5838.9	0.0925	1.04108
TGA4(bZIP)/colamp-TGA4-DAP-Seq(GSE60143)/Homer	RTGACGTCAKCW	1	-2.212	0.4079	430	0.047	2799.6	0.0443	1.06095
MYB77(MYB)/col-MYB77-DAP-Seq(GSE60143)/Homer	NYAACBGYMC	1	-2.188	0.4161	1337	0.1462	8951.3	0.1418	1.03103
PAX6(Paired,Homeobox)/Forebrain-Pax6-ChIP-Seq(GSE66961)/Homer	NGTGTTCAVTSAAGCGKAAA	1	-2.184	0.4162	82	0.009	492.6	0.0078	1.15385
SeqBias: polyC-repeat	CCCCCCCCCC	1	-2.178	0.4176	9114	0.9969	62899.7	0.9961	1.0008
AT3G10580(MYBrelated)/colamp-AT3G10580-DAP-Seq(GSE60143)/Homer	TACCTAACWNHW	1	-2.166	0.4209	353	0.0386	2286.6	0.0362	1.0663
TGA6(bZIP)/colamp-TGA6-DAP-Seq(GSE60143)/Homer	TGACGTCABC	1	-2.158	0.4228	753	0.0824	4984.8	0.0789	1.04436
ANAC096(NAC)/colamp-ANAC096-DAP-Seq(GSE60143)/Homer	TACTTGWNNNWCAAG	1	-2.148	0.4254	516	0.0564	3383.2	0.0536	1.05224
LBD13(LOBAS2)/colamp-LBD13-DAP-Seq(GSE60143)/Homer	KCCGTNWTTTBCGGC	1	-2.079	0.4542	407	0.0445	2655.3	0.0421	1.05701
Ap4(bHLH)/AML-Tfap4-ChIP-Seq(GSE45738)/Homer	NAHCAGCTGD	1	-2.069	0.457	1362	0.149	9138.5	0.1447	1.02972
bHLH18(bHLH)/col-bHLH18-DAP-Seq(GSE60143)/Homer	CACGTGTTYCACGTG	1	-2.057	0.4608	18	0.002	92.6	0.0015	1.33333
SND3(NAC)/col-SND3-DAP-Seq(GSE60143)/Homer	CTTNHNNNDNAAGNH	1	-2.048	0.4635	581	0.0636	3831.2	0.0607	1.04778
AT1G76880(Trihelix)/col-AT1G76880-DAP-Seq(GSE60143)/Homer	ACGGTAAAAW	1	-2.047	0.4635	267	0.0292	1719.5	0.0272	1.07353
Gata4(Zf)/Heart-Gata4-ChIP-Seq(GSE35151)/Homer	NBWGATAAGR	1	-2.046	0.4635	832	0.091	5532.4	0.0876	1.03881
AGL6(MADS)/col-AGL6-DAP-Seq(GSE60143)/Homer	TTWCCWWAWWDGGWA	1	-2.037	0.4636	92	0.0101	562.9	0.0089	1.13483
MYB56(MYB)/colamp-MYB56-DAP-Seq(GSE60143)/Homer	HTAACGRMHY	1	-2.036	0.4636	735	0.0804	4875.5	0.0772	1.04145
SOC1(MADS)/Seedling-SOC1-ChIP-Seq(GSE45846)/Homer	TWCCAWWTWTGG	1	-2.024	0.4662	317	0.0347	2056	0.0326	1.06442
HIF-1a(bHLH)/MCF7-HIF1a-ChIP-Seq(GSE28352)/Homer	TACGTGCV	1	-1.998	0.477	213	0.0233	1362.2	0.0216	1.0787
Egr1(Zf)/K562-Egr1-ChIP-Seq(GSE32465)/Homer	TGCGTGGGYG	1	-1.995	0.477	682	0.0746	4520.1	0.0716	1.0419
E2FA(E2FDP)/colamp-E2FA-DAP-Seq(GSE60143)/Homer	WWTGGCGCCAWWWNN	1	-1.991	0.4771	238	0.026	1529.8	0.0242	1.07438
MYB74(MYB)/colamp-MYB74-DAP-Seq(GSE60143)/Homer	YYYACCTACCWH	1	-1.958	0.4915	517	0.0566	3407.8	0.054	1.04815
IDD7(C2H2)/col-IDD7-DAP-Seq(GSE60143)/Homer	TTTGTCKTTTTN	1	-1.936	0.5006	329	0.036	2142.5	0.0339	1.06195
CES-1(Homeobox)/cElegans-L1-CES1-ChIP-Seq(modEncode)/Homer	AAATTSAATTTN	1	-1.933	0.5006	292	0.0319	1894.7	0.03	1.06333
Knotted(Homeobox)/Corn-KN1-ChIP-Seq(GSE39161)/Homer	GAYGNGACRGGN	1	-1.921	0.5048	1335	0.146	8975.9	0.1421	1.02745
OBP3(C2C2dof)/col-OBP3-DAP-Seq(GSE60143)/Homer	NYWACTTTTT	1	-1.92	0.5048	2929	0.3204	19905	0.3152	1.0165
Pho4(bHLH)/Yeast-Pho4-ChIP-Seq(GSE29506)/Homer	AAGCACGTGBGD	1	-1.893	0.5153	162	0.0177	1029.6	0.0163	1.08589
ZNF41(Zf)/HEK293-ZNF41.GFP-ChIP-Seq(GSE58341)/Homer	CCTCATGGTGYCYTWYTCCCTTGTG	1	-1.887	0.5165	22	0.0024	119.6	0.0019	1.26316
CEBP:CEBP(bZIP)/MEF-Chop-ChIP-Seq(GSE35681)/Homer	NTNATGCAAYMNNHTGMAAY	1	-1.882	0.5178	127	0.0139	799	0.0127	1.09449
WRKY45(WRKY)/col-WRKY45-DAP-Seq(GSE60143)/Homer	HNNNKTTGACTWWNH	1	-1.879	0.5178	323	0.0353	2107	0.0334	1.05689
WRKY71(WRKY)/col-WRKY71-DAP-Seq(GSE60143)/Homer	CKTTGACYWW	1	-1.875	0.5178	691	0.0756	4594.9	0.0728	1.03846
CDM1(C3H)/colamp-CDM1-DAP-Seq(GSE60143)/Homer	CCGAWAWTWTCGGAN	1	-1.875	0.5178	40	0.0044	232	0.0037	1.18919
TGA1(bZIP)/colamp-TGA1-DAP-Seq(GSE60143)/Homer	TGACGTCAKC	1	-1.848	0.5281	589	0.0644	3905.4	0.0618	1.04207
MYB13(MYB)/col-MYB13-DAP-Seq(GSE60143)/Homer	HYCACCWACCHH	1	-1.845	0.5281	650	0.0711	4319.6	0.0684	1.03947
NFIL3(bZIP)/HepG2-NFIL3-ChIP-Seq(Encode)/Homer	VTTACGTAAYNNNNN	1	-1.839	0.5293	744	0.0814	4958.3	0.0785	1.03694
Gata1(Zf)/K562-GATA1-ChIP-Seq(GSE18829)/Homer	SAGATAAGRV	1	-1.835	0.5299	490	0.0536	3236.7	0.0513	1.04483
RLR1?/SacCer-Promoters/Homer	WTTTTCYYTTTT	1	-1.833	0.5299	587	0.0642	3893.1	0.0617	1.04052
WRKY24(WRKY)/colamp-WRKY24-DAP-Seq(GSE60143)/Homer	CGTTGACTWW	1	-1.827	0.5306	751	0.0821	5008	0.0793	1.03531
ANAC011(NAC)/col-ANAC011-DAP-Seq(GSE60143)/Homer	TDCTTGYRNNDCAAG	1	-1.824	0.5306	281	0.0307	1828.1	0.029	1.05862
AT3G57600(AP2EREBP)/col-AT3G57600-DAP-Seq(GSE60143)/Homer	GGCGGTGG	1	-1.82	0.5309	351	0.0384	2299.7	0.0364	1.05495
PRDM14(Zf)/H1-PRDM14-ChIP-Seq(GSE22767)/Homer	RGGTCTCTAACY	1	-1.817	0.5309	269	0.0294	1748.1	0.0277	1.06137
AT3G12130(C3H)/colamp-AT3G12130-DAP-Seq(GSE60143)/Homer	TMACTTTTTV	1	-1.798	0.5392	2242	0.2452	15208.2	0.2408	1.01827
TRPS1(Zf)/MCF7-TRPS1-ChIP-Seq(GSE107013)/Homer	AGATAAGANN	1	-1.797	0.5392	1736	0.1899	11738.8	0.1859	1.02152
RIN(MADS)/Tomato-RIN-ChIP-Seq(GSE116581)/Homer	CYAAAAWWGG	1	-1.793	0.5392	993	0.1086	6660	0.1055	1.02938
AGL15(MADS)/col-AGL15-DAP-Seq(GSE60143)/Homer	TTTCCHWATWDGGAA	1	-1.792	0.5392	120	0.0131	756.3	0.012	1.09167
TGA2(bZIP)/colamp-TGA2-DAP-Seq(GSE60143)/Homer	ACGTCAYCHH	1	-1.787	0.5392	619	0.0677	4115.7	0.0652	1.03834
Brn2(POU,Homeobox)/NPC-Brn2-ChIP-Seq(GSE35496)/Homer	ATGAATATTC	1	-1.772	0.5445	73	0.008	448.5	0.0071	1.12676
Gata6(Zf)/HUG1N-GATA6-ChIP-Seq(GSE51936)/Homer	YCTTATCTBN	1	-1.77	0.5445	755	0.0826	5041.8	0.0798	1.03509
AMYB(HTH)/Testes-AMYB-ChIP-Seq(GSE44588)/Homer	TGGCAGTTGG	1	-1.752	0.5519	1626	0.1779	10992.3	0.1741	1.02183
HY5(bZIP)/colamp-HY5-DAP-Seq(GSE60143)/Homer	RRTSACGTSD	1	-1.743	0.5555	736	0.0805	4915.2	0.0778	1.0347
n-Myc(bHLH)/mES-nMyc-ChIP-Seq(GSE11431)/Homer	VRCCACGTGG	1	-1.741	0.5555	677	0.0741	4514.4	0.0715	1.03636
ZNF317(Zf)/HEK293-ZNF317.GFP-ChIP-Seq(GSE58341)/Homer	GTCWGCTGTYYCTCT	1	-1.736	0.556	99	0.0108	620.3	0.0098	1.10204
HAT2(Homeobox)/colamp-HAT2-DAP-Seq(GSE60143)/Homer	CYAATSATTR	1	-1.735	0.556	627	0.0686	4175.9	0.0661	1.03782
ZNF528(Zf)/HEK293-ZNF528.GFP-ChIP-Seq(GSE58341)/Homer	AGAAATGACTTCCCT	1	-1.733	0.556	9	0.001	43.8	0.0007	1.42857
ZSCAN22(Zf)/HEK293-ZSCAN22.GFP-ChIP-Seq(GSE58341)/Homer	SMCAGTCWGAKGGAGGAGGC	1	-1.728	0.556	68	0.0074	417.5	0.0066	1.12121
LIN-15B(Zf)/cElegans-L3-LIN15B-ChIP-Seq(modEncode)/Homer	CARTGGAGCGCRYTTGCATT	1	-1.725	0.556	3	0.0003	10.6	0.0002	1.5
Chop(bZIP)/MEF-Chop-ChIP-Seq(GSE35681)/Homer	ATTGCATCAT	1	-1.718	0.5571	284	0.0311	1856.5	0.0294	1.05782
DUX4(Homeobox)/Myoblasts-DUX4.V5-ChIP-Seq(GSE75791)/Homer	NWTAAYCYAATCAWN	1	-1.712	0.5588	25	0.0027	141.5	0.0022	1.22727
WRKY18(WRKY)/col-WRKY18-DAP-Seq(GSE60143)/Homer	NNNTTGACYWNNNNN	1	-1.71	0.5588	1469	0.1607	9924.8	0.1572	1.02226
MYB55(MYB)/colamp-MYB55-DAP-Seq(GSE60143)/Homer	YACCWAMC	1	-1.71	0.5588	961	0.1051	6453	0.1022	1.02838
TSO1(CPP)/col-TSO1-DAP-Seq(GSE60143)/Homer	RAATTTRAAW	1	-1.7	0.5604	68	0.0074	418.2	0.0066	1.12121
DMRT1(DM)/Testis-DMRT1-ChIP-Seq(GSE64892)/Homer	TWGHWACAWTGTWDC	1	-1.693	0.5627	244	0.0267	1589.3	0.0252	1.05952
Nkx2.1(Homeobox)/LungAC-Nkx2.1-ChIP-Seq(GSE43252)/Homer	RSCACTYRAG	1	-1.688	0.5636	2889	0.316	19677.4	0.3116	1.01412
DPL-1(E2F)/cElegans-Adult-ChIP-Seq(modEncode)/Homer	TAGCGCGC	1	-1.688	0.5636	339	0.0371	2229.2	0.0353	1.05099
ANAC045(NAC)/col-ANAC045-DAP-Seq(GSE60143)/Homer	DNCKTVNNNNNNAMG	1	-1.687	0.5636	1681	0.1839	11380.3	0.1802	1.02053
WRKY14(WRKY)/colamp-WRKY14-DAP-Seq(GSE60143)/Homer	NCGTTGACTTTN	1	-1.687	0.5636	439	0.048	2905.7	0.046	1.04348
Unknown1(NR/Ini-like)/Drosophila-Promoters/Homer	MYGGTCACACTG	1	-1.685	0.5636	232	0.0254	1509.9	0.0239	1.06276
EMB1789(C3H)/col-EMB1789-DAP-Seq(GSE60143)/Homer	TWTTTACCGYND	1	-1.679	0.5636	284	0.0311	1859.1	0.0294	1.05782
AT1G69570(C2C2dof)/col-AT1G69570-DAP-Seq(GSE60143)/Homer	WAAAAGTGHH	1	-1.648	0.576	1172	0.1282	7902.1	0.1251	1.02478
GBF6(bZIP)/colamp-GBF6-DAP-Seq(GSE60143)/Homer	WWTGMCACGTCABCW	1	-1.632	0.5834	183	0.02	1184.3	0.0188	1.06383
ZNF165(Zf)/WHIM12-ZNF165-ChIP-Seq(GSE65937)/Homer	AAGGKGRCGCAGGCA	1	-1.627	0.5851	91	0.01	572.7	0.0091	1.0989
MYB58(MYB)/colamp-MYB58-DAP-Seq(GSE60143)/Homer	YYYACCWACC	1	-1.62	0.5874	834	0.0912	5598.8	0.0887	1.02818
HOXA2(Homeobox)/mES-Hoxa2-ChIP-Seq(Donaldson_et_al.)/Homer	GYCATCMATCAT	1	-1.617	0.5874	87	0.0095	546.8	0.0087	1.09195
MYB3(MYB)/Arabidopsis-MYB3-ChIP-Seq(GSE80564)/Homer	GKTAGGTRGG	1	-1.612	0.5886	1560	0.1706	10564.7	0.1673	1.01973
REB1/SacCer-Promoters/Homer	KCCGGGTAAYRR	1	-1.611	0.5886	146	0.016	938.2	0.0149	1.07383
ATHB40(HB)/col-ATHB40-DAP-Seq(GSE60143)/Homer	HCAATWATTG	1	-1.585	0.6009	499	0.0546	3322.1	0.0526	1.03802
MYB107(MYB)/col-MYB107-DAP-Seq(GSE60143)/Homer	RGTWGGTRRR	1	-1.571	0.608	1480	0.1619	10023.3	0.1587	1.02016
AT5G23930(mTERF)/col-AT5G23930-DAP-Seq(GSE60143)/Homer	GGCGGCTG	1	-1.568	0.608	1131	0.1237	7634.3	0.1209	1.02316
TATA-Box(TBP)/Promoter/Homer	CCTTTTAWAGSC	1	-1.563	0.609	1161	0.127	7840.6	0.1242	1.02254
AREB3(bZIP)/col-AREB3-DAP-Seq(GSE60143)/Homer	NKGMCACGTGDCMNN	1	-1.561	0.609	250	0.0273	1639.8	0.026	1.05
Hoxa10(Homeobox)/ChickenMSG-Hoxa10.Flag-ChIP-Seq(GSE86088)/Homer	GGYAATGAAA	1	-1.557	0.6092	543	0.0594	3624.3	0.0574	1.03484
AT4G26030(C2H2)/col-AT4G26030-DAP-Seq(GSE60143)/Homer	BYYACCWACY	1	-1.541	0.6172	849	0.0929	5711.7	0.0905	1.02652
ATY19(MYB)/col-ATY19-DAP-Seq(GSE60143)/Homer	YYCACCWACCAT	1	-1.54	0.6172	656	0.0718	4395.3	0.0696	1.03161
LHY(Myb)/Seedling-LHY-ChIP-Seq(GSE52175)/Homer	ADAAATATCT	1	-1.52	0.6267	746	0.0816	5011.8	0.0794	1.02771
ATHB6(Homeobox)/col-ATHB6-DAP-Seq(GSE60143)/Homer	AATGATTG	1	-1.508	0.6326	894	0.0978	6023.6	0.0954	1.02516
MYB3R1(MYB)/col-MYB3R1-DAP-Seq(GSE60143)/Homer	WWDTDACCGTTR	1	-1.491	0.6415	198	0.0217	1294.3	0.0205	1.05854
RAV1(RAV)/colamp-RAV1-DAP-Seq(GSE60143)/Homer	TWWTTTCTGTTG	1	-1.476	0.6495	667	0.073	4478.2	0.0709	1.02962
AT1G76870(Trihelix)/col-AT1G76870-DAP-Seq(GSE60143)/Homer	AAAACCRGWW	1	-1.475	0.6495	464	0.0508	3097	0.049	1.03673
ABI5(bZIP)/col-ABI5-DAP-Seq(GSE60143)/Homer	GCCACGTG	1	-1.465	0.653	302	0.033	1998.3	0.0316	1.0443
SPL5(SBP)/colamp-SPL5-DAP-Seq(GSE60143)/Homer	NNHGTACGGHNN	1	-1.464	0.653	236	0.0258	1552.9	0.0246	1.04878
ERF10(AP2EREBP)/col-ERF10-DAP-Seq(GSE60143)/Homer	RTGGCGGCGG	1	-1.452	0.6576	281	0.0307	1857.2	0.0294	1.04422
At5g22890(C2H2)/col-At5g22890-DAP-Seq(GSE60143)/Homer	NSAGGTKWTATCTGD	1	-1.447	0.6591	30	0.0033	179.5	0.0028	1.17857
bZIP44(bZIP)/colamp-bZIP44-DAP-Seq(GSE60143)/Homer	NDTGCCACGTCAGCH	1	-1.441	0.6613	25	0.0027	147.3	0.0023	1.17391
SMB(NAC)/colamp-SMB-DAP-Seq(GSE60143)/Homer	CTTVNNNNDBAAGHW	1	-1.428	0.6679	719	0.0786	4839.8	0.0766	1.02611
STZ(C2H2)/colamp-STZ-DAP-Seq(GSE60143)/Homer	HNBTCACT	1	-1.428	0.6679	6636	0.7259	45623.7	0.7225	1.00471
ZNF652/HepG2-ZNF652.Flag-ChIP-Seq(Encode)/Homer	TTAACCCTTTVNKKN	1	-1.426	0.6679	189	0.0207	1238.9	0.0196	1.05612
ATHB24(ZFHD)/colamp-ATHB24-DAP-Seq(GSE60143)/Homer	TAATTAAS	1	-1.422	0.6679	567	0.062	3803.9	0.0602	1.0299
WRKY20(WRKY)/col-WRKY20-DAP-Seq(GSE60143)/Homer	CKTTGACYWD	1	-1.42	0.6679	612	0.0669	4110.5	0.0651	1.02765
Myf5(bHLH)/GM-Myf5-ChIP-Seq(GSE24852)/Homer	BAACAGCTGT	1	-1.41	0.6708	751	0.0821	5060.9	0.0801	1.02497
RBPJ:Ebox(?,bHLH)/Panc1-Rbpj1-ChIP-Seq(GSE47459)/Homer	GGGRAARRGRMCAGMTG	1	-1.408	0.6708	280	0.0306	1854.9	0.0294	1.04082
Pax7(Paired,Homeobox),longest/Myoblast-Pax7-ChIP-Seq(GSE25064)/Homer	NTAATTDGCYAATTANNWWD	1	-1.403	0.6718	9	0.001	47.8	0.0008	1.25
At5g66730(C2H2)/colamp-At5g66730-DAP-Seq(GSE60143)/Homer	TTTGTCKTTTTK	1	-1.396	0.6751	213	0.0233	1402.4	0.0222	1.04955
ATHB23(ZFHD)/col-ATHB23-DAP-Seq(GSE60143)/Homer	HTAATTARNN	1	-1.391	0.6762	690	0.0755	4646.5	0.0736	1.02582
DDF2(AP2EREBP)/col-DDF2-DAP-Seq(GSE60143)/Homer	GATGTCGRCR	1	-1.379	0.6832	16	0.0018	91.6	0.0014	1.28571
ATHB5(HB)/colamp-ATHB5-DAP-Seq(GSE60143)/Homer	AATGATTG	1	-1.372	0.6859	613	0.0671	4123.7	0.0653	1.02757
MYB101(MYB)/colamp-MYB101-DAP-Seq(GSE60143)/Homer	TAACNRMY	1	-1.368	0.6865	2030	0.2221	13838.4	0.2192	1.01323
At1g22810(AP2EREBP)/colamp-At1g22810-DAP-Seq(GSE60143)/Homer	BCACCGACANNN	1	-1.364	0.6874	171	0.0187	1121.5	0.0178	1.05056
WRKY75(WRKY)/col-WRKY75-DAP-Seq(GSE60143)/Homer	CGTTGACTWW	1	-1.361	0.6879	843	0.0922	5696.8	0.0902	1.02217
CAMTA5(CAMTA)/col-CAMTA5-DAP-Seq(GSE60143)/Homer	ACGCGTTTTANACRC	1	-1.342	0.6991	177	0.0194	1163.8	0.0184	1.05435
MYB92(MYB)/colamp-MYB92-DAP-Seq(GSE60143)/Homer	GGTAGGTR	1	-1.341	0.6991	888	0.0971	6007.4	0.0951	1.02103
AT1G47655(C2C2dof)/colamp-AT1G47655-DAP-Seq(GSE60143)/Homer	YHACTTTTTS	1	-1.339	0.6991	3343	0.3657	22885.7	0.3624	1.00911
Unknown6/Drosophila-Promoters/Homer	AATTTTAAAA	1	-1.338	0.6991	564	0.0617	3794	0.0601	1.02662
Phox2a(Homeobox)/Neuron-Phox2a-ChIP-Seq(GSE31456)/Homer	YTAATYNRATTA	1	-1.336	0.6991	207	0.0226	1366.9	0.0216	1.0463
MYB61(MYB)/colamp-MYB61-DAP-Seq(GSE60143)/Homer	HCYACCTACC	1	-1.332	0.6991	1341	0.1467	9113.9	0.1443	1.01663
AGL16(MADS)/col-AGL16-DAP-Seq(GSE60143)/Homer	TWCCHWATWDGGAAA	1	-1.328	0.6991	70	0.0077	446.3	0.0071	1.08451
ANAC094(NAC)/col-ANAC094-DAP-Seq(GSE60143)/Homer	DVCGTRNNNNNYACG	1	-1.328	0.6991	114	0.0125	740.8	0.0117	1.06838
MYB63(MYB)/col-MYB63-DAP-Seq(GSE60143)/Homer	BHYACCWACCHH	1	-1.328	0.6991	434	0.0475	2908.4	0.0461	1.03037
MYB30(MYB)/colamp-MYB30-DAP-Seq(GSE60143)/Homer	AGGTAGTTGG	1	-1.317	0.7001	1018	0.1114	6902	0.1093	1.01921
AT5G47660(Trihelix)/colamp-AT5G47660-DAP-Seq(GSE60143)/Homer	AWTTTTACCG	1	-1.307	0.705	1125	0.1231	7636.9	0.1209	1.0182
FAR1(FAR1)/col-FAR1-DAP-Seq(GSE60143)/Homer	TKNNNYYCACGCGCY	1	-1.297	0.7103	49	0.0054	308.4	0.0049	1.10204
Mef2a(MADS)/HL1-Mef2a.biotin-ChIP-Seq(GSE21529)/Homer	CYAAAAATAG	1	-1.29	0.7135	382	0.0418	2558.8	0.0405	1.0321
At4g16750(AP2EREBP)/col-At4g16750-DAP-Seq(GSE60143)/Homer	HACCGACAHA	1	-1.27	0.7259	301	0.0329	2009.9	0.0318	1.03459
GTL1(Trihelix)/colamp-GTL1-DAP-Seq(GSE60143)/Homer	WWTTTACCKY	1	-1.27	0.7259	856	0.0936	5799.8	0.0918	1.01961
LRF(Zf)/Erythroblasts-ZBTB7A-ChIP-Seq(GSE74977)/Homer	AAGACCCYYN	1	-1.25	0.7373	864	0.0945	5857.7	0.0928	1.01832
Rap210(AP2EREBP)/col-Rap210-DAP-Seq(GSE60143)/Homer	TGTCGGCA	1	-1.248	0.7373	216	0.0236	1434.2	0.0227	1.03965
WRKY26(WRKY)/colamp-WRKY26-DAP-Seq(GSE60143)/Homer	CGTTGACTWDKN	1	-1.246	0.7373	441	0.0482	2965.9	0.047	1.02553
ETS:E-box(ETS,bHLH)/HPC7-Scl-ChIP-Seq(GSE22178)/Homer	AGGAARCAGCTG	1	-1.246	0.7373	117	0.0128	765.3	0.0121	1.05785
TGA5(bZIP)/col-TGA5-DAP-Seq(GSE60143)/Homer	NNGATGACGTCATCN	1	-1.245	0.7373	186	0.0203	1231.1	0.0195	1.04103
LBD2(LOBAS2)/colamp-LBD2-DAP-Seq(GSE60143)/Homer	TCCGAWTTTTTCGGN	1	-1.242	0.7373	137	0.015	900.9	0.0143	1.04895
BZR1(BZR)/col-BZR1-DAP-Seq(GSE60143)/Homer	NNCRCACGTGCG	1	-1.234	0.7373	74	0.0081	477.1	0.0076	1.06579
VND3(NAC)/colamp-VND3-DAP-Seq(GSE60143)/Homer	TRCTTGWDNHWCAAG	1	-1.232	0.7373	514	0.0562	3465.7	0.0549	1.02368
MS188(MYB)/colamp-MS188-DAP-Seq(GSE60143)/Homer	WARKTAGGTRRA	1	-1.232	0.7373	568	0.0621	3834.1	0.0607	1.02306
AZF1(C2H2)/colamp-AZF1-DAP-Seq(GSE60143)/Homer	DKSWCACT	1	-1.224	0.7397	5987	0.6549	41179.8	0.6521	1.00429
AGL13(MADS)/col-AGL13-DAP-Seq(GSE60143)/Homer	TWCCAWWTWTGGWAA	1	-1.218	0.7421	31	0.0034	192.8	0.0031	1.09677
ABF2(bZIP)/col-ABF2-DAP-Seq(GSE60143)/Homer	KGMCACGTGDCMHHH	1	-1.214	0.7433	170	0.0186	1125.9	0.0178	1.04494
Prop1(Homeobox)/GHFT1-PROP1.biotin-ChIP-Seq(GSE77302)/Homer	NTAATBNAATTA	1	-1.212	0.7433	352	0.0385	2362.5	0.0374	1.02941
RKD2(RWPRK)/colamp-RKD2-DAP-Seq(GSE60143)/Homer	GACKTTTCRDCTTCC	1	-1.204	0.7471	573	0.0627	3872.6	0.0613	1.02284
MYB119(MYB)/colamp-MYB119-DAP-Seq(GSE60143)/Homer	YRACCGTTACDD	1	-1.204	0.7471	268	0.0293	1791.1	0.0284	1.03169
AT1G71450(AP2EREBP)/col-AT1G71450-DAP-Seq(GSE60143)/Homer	DHDWTGTCGGTG	1	-1.201	0.7471	716	0.0783	4851.5	0.0768	1.01953
WRKY46(WRKY)/colamp-WRKY46-DAP-Seq(GSE60143)/Homer	AAAGTCAACGSN	1	-1.185	0.756	50	0.0055	319.7	0.0051	1.07843
HAP3(CCAATHAP3)/col-HAP3-DAP-Seq(GSE60143)/Homer	TGATGGAW	1	-1.175	0.7612	246	0.0269	1644.3	0.026	1.03462
Tcf12(bHLH)/GM12878-Tcf12-ChIP-Seq(GSE32465)/Homer	VCAGCTGYTG	1	-1.173	0.7612	1011	0.1106	6878.5	0.1089	1.01561
WRKY3(WRKY)/col-WRKY3-DAP-Seq(GSE60143)/Homer	NCKTTGACYDDN	1	-1.171	0.7612	514	0.0562	3473.7	0.055	1.02182
Phox2b(Homeobox)/CLBGA-PHOX2B-ChIP-Seq(GSE90683)/Homer	TTAATTNAATTA	1	-1.17	0.7612	104	0.0114	682.4	0.0108	1.05556
MYB88(MYB)/col-MYB88-DAP-Seq(GSE60143)/Homer	HNACGCTCCT	1	-1.154	0.7699	1270	0.1389	8660.6	0.1372	1.01239
AT1G19040(NAC)/col-AT1G19040-DAP-Seq(GSE60143)/Homer	CTTGNDNHNCAAGYW	1	-1.14	0.7788	80	0.0088	522.7	0.0083	1.06024
CArG(MADS)/PUER-Srf-ChIP-Seq(Sullivan_et_al.)/Homer	CCATATATGGNM	1	-1.14	0.7788	258	0.0282	1729.4	0.0274	1.0292
ATAF1(NAC)/col-ATAF1-DAP-Seq(GSE60143)/Homer	YACGTMAY	1	-1.137	0.7788	1903	0.2082	13017.6	0.2062	1.0097
Nkx2.2(Homeobox)/NPC-Nkx2.2-ChIP-Seq(GSE61673)/Homer	BTBRAGTGSN	1	-1.129	0.7817	1893	0.2071	12950.7	0.2051	1.00975
ERE(NR),IR3/MCF7-ERa-ChIP-Seq(Unpublished)/Homer	VAGGTCACNSTGACC	1	-1.127	0.7819	320	0.035	2153.7	0.0341	1.02639
ATHB13(Homeobox)/col-ATHB13-DAP-Seq(GSE60143)/Homer	CAATAATT	1	-1.118	0.7865	687	0.0751	4665.9	0.0739	1.01624
ANAC005(NAC)/col-ANAC005-DAP-Seq(GSE60143)/Homer	WVCTTVTWNHABAAG	1	-1.114	0.7878	423	0.0463	2858.2	0.0453	1.02208
At1g69690(TCP)/colamp-At1g69690-DAP-Seq(GSE60143)/Homer	NHGTGGGGCCCACHW	1	-1.113	0.7878	164	0.0179	1092.3	0.0173	1.03468
NAP(NAC)/col-NAP-DAP-Seq(GSE60143)/Homer	ARGTTACGTRTN	1	-1.112	0.7878	701	0.0767	4762.9	0.0754	1.01724
SEP3(MADS)/Arabidoposis-Flower-Sep3-ChIP-Seq/Homer	CCAAAAAGGG	1	-1.1	0.7938	962	0.1052	6555.4	0.1038	1.01349
AT1G77200(AP2EREBP)/colamp-AT1G77200-DAP-Seq(GSE60143)/Homer	ACCGACAHWD	1	-1.095	0.7954	305	0.0334	2054.4	0.0325	1.02769
MYB94(MYB)/col-MYB94-DAP-Seq(GSE60143)/Homer	WGGTRGTTGGKA	1	-1.093	0.7954	390	0.0427	2635.9	0.0417	1.02398
At5g04390(C2H2)/col200-At5g04390-DAP-Seq(GSE60143)/Homer	AGTGANDN	1	-1.091	0.7954	6429	0.7032	44274.3	0.7011	1.003
RAR:RXR(NR),DR5/ES-RAR-ChIP-Seq(GSE56893)/Homer	RGGTCADNNAGAGGTCAV	1	-1.091	0.7954	37	0.004	236.6	0.0037	1.08108
MafA(bZIP)/Islet-MafA-ChIP-Seq(GSE30298)/Homer	TGCTGACTCA	1	-1.084	0.7971	1234	0.135	8427.2	0.1335	1.01124
Bapx1(Homeobox)/VertebralCol-Bapx1-ChIP-Seq(GSE36672)/Homer	TTRAGTGSYK	1	-1.083	0.7971	2142	0.2343	14676.9	0.2324	1.00818
Sp5(Zf)/mES-Sp5.Flag-ChIP-Seq(GSE72989)/Homer	RGKGGGCGGAGC	1	-1.082	0.7971	1149	0.1257	7843.8	0.1242	1.01208
SPL3(SBP)/colamp-SPL3-DAP-Seq(GSE60143)/Homer	WDTTGTACGGAH	1	-1.08	0.7971	24	0.0026	150.4	0.0024	1.08333
Six4(Homeobox)/MCF7-SIX4-ChIP-Seq(Encode)/Homer	TGWAAYCTGABACCB	1	-1.079	0.7971	48	0.0053	310.1	0.0049	1.08163
MYB62(MYB)/colamp-MYB62-DAP-Seq(GSE60143)/Homer	NTACCTAACT	1	-1.074	0.7971	1091	0.1193	7446.6	0.1179	1.01187
CDF3(C2C2dof)/colamp-CDF3-DAP-Seq(GSE60143)/Homer	AAAAGTRM	1	-1.073	0.7971	1641	0.1795	11229.3	0.1778	1.00956
ANAC017(NAC)/colamp-ANAC017-DAP-Seq(GSE60143)/Homer	TMCTTGNNNNNCAAG	1	-1.067	0.7978	76	0.0083	500	0.0079	1.05063
ERF5(AP2EREBP)/colamp-ERF5-DAP-Seq(GSE60143)/Homer	DCMGCCGCCA	1	-1.065	0.7978	168	0.0184	1123.1	0.0178	1.03371
MYB73(MYB)/col-MYB73-DAP-Seq(GSE60143)/Homer	NNNNHAACNGHHDHN	1	-1.061	0.7984	1996	0.2183	13676.6	0.2166	1.00785
MYB44(MYB)/colamp-MYB44-DAP-Seq(GSE60143)/Homer	CVGTTWWKTCNGTTA	1	-1.057	0.7997	74	0.0081	486.2	0.0077	1.05195
FRS9(ND)/col-FRS9-DAP-Seq(GSE60143)/Homer	RGAGAGAGAAAG	1	-1.055	0.7997	301	0.0329	2031.7	0.0322	1.02174
Zic3(Zf)/mES-Zic3-ChIP-Seq(GSE37889)/Homer	GGCCYCCTGCTGDGH	1	-1.045	0.806	571	0.0625	3881.4	0.0615	1.01626
COG1(C2C2dof)/col-COG1-DAP-Seq(GSE60143)/Homer	DAAAAAGTGA	1	-1.044	0.806	1318	0.1442	9013.7	0.1427	1.01051
Dorsal(RHD)/Embryo-dl-ChIP-Seq(GSE65441)/Homer	GGGAAAAMCCCG	1	-1.039	0.8075	276	0.0302	1862.8	0.0295	1.02373
ZNF692(Zf)/HEK293-ZNF692.GFP-ChIP-Seq(GSE58341)/Homer	GTGGGCCCCA	1	-1.035	0.8082	92	0.0101	609.4	0.0097	1.04124
Mouse_Recombination_Hotspot(Zf)/Testis-DMC1-ChIP-Seq(GSE24438)/Homer	ACTYKNATTCGTGNTACTTC	1	-1.034	0.8082	59	0.0065	386.8	0.0061	1.06557
AT5G66940(C2C2dof)/col-AT5G66940-DAP-Seq(GSE60143)/Homer	NNHACTTTWT	1	-1.034	0.8082	1783	0.195	12216	0.1935	1.00775
ANL2(HB)/col-ANL2-DAP-Seq(GSE60143)/Homer	CATTAATTGC	1	-1.032	0.8082	311	0.034	2102.2	0.0333	1.02102
WRKY8(WRKY)/colamp-WRKY8-DAP-Seq(GSE60143)/Homer	CGTTGACTTT	1	-1.025	0.8096	86	0.0094	569.4	0.009	1.04444
OCT:OCT(POU,Homeobox)/NPC-Brn1-ChIP-Seq(GSE35496)/Homer	ATGAATATTCATGAG	1	-1.021	0.8106	7	0.0008	40.5	0.0006	1.33333
MYB10(MYB)/col-MYB10-DAP-Seq(GSE60143)/Homer	YCCACCTACCHH	1	-1.011	0.8173	352	0.0385	2385.8	0.0378	1.01852
dof45(C2C2dof)/col-dof45-DAP-Seq(GSE60143)/Homer	NVAWAAAGTN	1	-1.007	0.8187	2310	0.2527	15854.6	0.2511	1.00637
CBF1(AP2EREBP)/colamp-CBF1-DAP-Seq(GSE60143)/Homer	YRCCGACATN	1	-1.005	0.8187	243	0.0266	1640.6	0.026	1.02308
Duxbl(Homeobox)/NIH3T3-Duxbl.HA-ChIP-Seq(GSE119782)/Homer	TAAYCYAATCAA	1	-0.9994	0.8211	46	0.005	300.1	0.0048	1.04167
IDD2(C2H2)/colamp-IDD2-DAP-Seq(GSE60143)/Homer	HAVAAAAMGACAAAA	1	-0.993	0.8245	95	0.0104	632.2	0.01	1.04
WRKY7(WRKY)/colamp-WRKY7-DAP-Seq(GSE60143)/Homer	AAAAGTCAACGSHWD	1	-0.9828	0.8311	2	0.0002	9	0.0001	2
MYB17(MYB)/colamp-MYB17-DAP-Seq(GSE60143)/Homer	GGTAGGTGRG	1	-0.9802	0.8315	519	0.0568	3534.1	0.056	1.01429
WRKY21(WRKY)/colamp-WRKY21-DAP-Seq(GSE60143)/Homer	DCGTTGACTTTT	1	-0.9796	0.8315	80	0.0088	531.7	0.0084	1.04762
FOXA1:AR(Forkhead,NR)/LNCAP-AR-ChIP-Seq(GSE27824)/Homer	AGTAAACAAAAAAGAACAND	1	-0.9784	0.8315	58	0.0063	382.5	0.0061	1.03279
Dlx3(Homeobox)/Kerainocytes-Dlx3-ChIP-Seq(GSE89884)/Homer	NDGTAATTAC	1	-0.971	0.8336	442	0.0483	3007.1	0.0476	1.01471
GEI-11(Myb?)/cElegans-L4-GEI11-ChIP-Seq(modEncode)/Homer	CCGACAYYTYACGGG	1	-0.9626	0.8389	26	0.0028	167.4	0.0027	1.03704
GATA1(C2C2gata)/colamp-GATA1-DAP-Seq(GSE60143)/Homer	DDWWYYAGATCTRRW	1	-0.9598	0.8394	293	0.032	1987.6	0.0315	1.01587
Max(bHLH)/K562-Max-ChIP-Seq(GSE31477)/Homer	RCCACGTGGYYN	1	-0.9585	0.8394	713	0.078	4870.7	0.0771	1.01167
ANAC062(NAC)/colamp-ANAC062-DAP-Seq(GSE60143)/Homer	TACTTANTNWNYAAG	1	-0.9574	0.8394	315	0.0345	2138.5	0.0339	1.0177
Hnf1(Homeobox)/Liver-Foxa2-Chip-Seq(GSE25694)/Homer	GGTTAAWCATTAA	1	-0.9531	0.8395	78	0.0085	519.3	0.0082	1.03659
AT1G72740(MYBrelated)/colamp-AT1G72740-DAP-Seq(GSE60143)/Homer	NNWWAMCCTAAHWNN	1	-0.9503	0.8401	1003	0.1097	6866.8	0.1087	1.0092
BBX31(Orphan)/col-BBX31-DAP-Seq(GSE60143)/Homer	NAAAAAGTDA	1	-0.948	0.8402	1378	0.1507	9448.2	0.1496	1.00735
GATA6(C2C2gata)/col200-GATA6-DAP-Seq(GSE60143)/Homer	TAGATCTARAHH	1	-0.9368	0.8478	104	0.0114	697.5	0.011	1.03636
dof43(C2C2dof)/colamp-dof43-DAP-Seq(GSE60143)/Homer	NAAAAAGTDA	1	-0.934	0.8484	1266	0.1385	8680.8	0.1375	1.00727
MYB27(MYB)/colamp-MYB27-DAP-Seq(GSE60143)/Homer	TACCTAACWT	1	-0.9334	0.8484	122	0.0133	820.1	0.013	1.02308
CBF2(AP2EREBP)/colamp-CBF2-DAP-Seq(GSE60143)/Homer	YBRCCGACATNNNNN	1	-0.9321	0.8484	170	0.0186	1148.7	0.0182	1.02198
NTM2(NAC)/col-NTM2-DAP-Seq(GSE60143)/Homer	CTTRTNNNAYAAGBH	1	-0.9292	0.8484	449	0.0491	3061.4	0.0485	1.01237
WRKY65(WRKY)/colamp-WRKY65-DAP-Seq(GSE60143)/Homer	AWWWAGTCAACG	1	-0.9269	0.8484	429	0.0469	2924.9	0.0463	1.01296
ATHB15(HB)/col-ATHB15-DAP-Seq(GSE60143)/Homer	GYAATSATTA	1	-0.923	0.8487	247	0.027	1676	0.0265	1.01887
OCT:OCT(POU,Homeobox,IR1)/NPC-Brn2-ChIP-Seq(GSE35496)/Homer	ATGAATWATTCATGA	1	-0.9202	0.8492	14	0.0015	88.6	0.0014	1.07143
AT5G25475(ABI3VP1)/col-AT5G25475-DAP-Seq(GSE60143)/Homer	RNNRNCAAGCADNDB	1	-0.9189	0.8492	1244	0.1361	8532.1	0.1351	1.0074
IDD5(C2H2)/colamp-IDD5-DAP-Seq(GSE60143)/Homer	TTTTGTCTTTTTBTK	1	-0.9153	0.8498	662	0.0724	4527.9	0.0717	1.00976
At2g33710(AP2EREBP)/colamp-At2g33710-DAP-Seq(GSE60143)/Homer	WTKGCGGCKR	1	-0.9138	0.8498	940	0.1028	6440.8	0.102	1.00784
PAX5(Paired,Homeobox),condensed/GM12878-PAX5-ChIP-Seq(GSE32465)/Homer	GTCACGCTCSCTGM	1	-0.9095	0.8511	133	0.0145	897.1	0.0142	1.02113
ATHB25(ZFHD)/colamp-ATHB25-DAP-Seq(GSE60143)/Homer	TAATTAVB	1	-0.9008	0.8568	860	0.0941	5892.8	0.0933	1.00857
At5g08330(TCP)/col-At5g08330-DAP-Seq(GSE60143)/Homer	GGRCCCAC	1	-0.9002	0.8568	451	0.0493	3079.5	0.0488	1.01025
MYB83(MYB)/colamp-MYB83-DAP-Seq(GSE60143)/Homer	CACCAACCWH	1	-0.8915	0.8611	1560	0.1706	10716.3	0.1697	1.0053
MYB51(MYB)/col-MYB51-DAP-Seq(GSE60143)/Homer	GGTAGGTG	1	-0.8887	0.8618	795	0.087	5447.3	0.0863	1.00811
MyoD(bHLH)/Myotube-MyoD-ChIP-Seq(GSE21614)/Homer	RRCAGCTGYTSY	1	-0.886	0.8623	791	0.0865	5420.9	0.0858	1.00816
VIP1(bZIP)/col-VIP1-DAP-Seq(GSE60143)/Homer	NTTGACAGCTGTCAN	1	-0.8859	0.8623	185	0.0202	1255.3	0.0199	1.01508
ZNF7(Zf)/HepG2-ZNF7.Flag-ChIP-Seq(Encode)/Homer	CTGCCWVCTTTTRTA	1	-0.881	0.863	490	0.0536	3350.3	0.0531	1.00942
WRKY15(WRKY)/col-WRKY15-DAP-Seq(GSE60143)/Homer	VGTTGACTWW	1	-0.8731	0.8681	848	0.0928	5815.1	0.0921	1.0076
MYB93(MYB)/colamp-MYB93-DAP-Seq(GSE60143)/Homer	GGTAGGTGRD	1	-0.8717	0.8681	1001	0.1095	6869.6	0.1088	1.00643
Pax8(Paired,Homeobox)/Thyroid-Pax8-ChIP-Seq(GSE26938)/Homer	GTCATGCHTGRCTGS	1	-0.8682	0.8687	285	0.0312	1943.3	0.0308	1.01299
VRN1(ABI3VP1)/col-VRN1-DAP-Seq(GSE60143)/Homer	TTTTTTTTTT	1	-0.8616	0.8727	276	0.0302	1883	0.0298	1.01342
TAGL1(MADS)/Tomato-TAGL1-ChIP-Seq(GSE116581)/Homer	CCAAAAATRG	1	-0.8535	0.8781	920	0.1006	6315.6	0.1	1.006
bZIP69(bZIP)/col-bZIP69-DAP-Seq(GSE60143)/Homer	GACAGCTGKCAW	1	-0.8529	0.8781	111	0.0121	751.6	0.0119	1.01681
DREF/Drosophila-Promoters/Homer	AVYTATCGATAD	1	-0.8527	0.8781	4	0.0004	23.5	0.0004	1
WRKY6(WRKY)/colamp-WRKY6-DAP-Seq(GSE60143)/Homer	NCGTTGACTWWD	1	-0.8505	0.8781	756	0.0827	5186.3	0.0821	1.00731
AtHB32(ZFHD)/col200-AtHB32-DAP-Seq(GSE60143)/Homer	CGAATTAT	1	-0.8462	0.8781	817	0.0894	5607.4	0.0888	1.00676
RARg(NR)/ES-RARg-ChIP-Seq(GSE30538)/Homer	AGGTCAAGGTCA	1	-0.8433	0.8781	37	0.004	246.7	0.0039	1.02564
SFP1/SacCer-Promoters/Homer	DDAAAAATTTTY	1	-0.8337	0.8847	34	0.0037	226.8	0.0036	1.02778
PIF7(bHLH)/col-PIF7-DAP-Seq(GSE60143)/Homer	CCACGTGGNH	1	-0.8336	0.8847	157	0.0172	1068.2	0.0169	1.01775
WRKY30(WRKY)/colamp-WRKY30-DAP-Seq(GSE60143)/Homer	CGTTGACTTN	1	-0.826	0.8879	247	0.027	1687.9	0.0267	1.01124
HIF-1b(HLH)/T47D-HIF1b-ChIP-Seq(GSE59937)/Homer	RTACGTGC	1	-0.8168	0.8943	948	0.1037	6516.9	0.1032	1.00484
AT3G10030(Trihelix)/colamp-AT3G10030-DAP-Seq(GSE60143)/Homer	GCCGTTAA	1	-0.8064	0.9019	429	0.0469	2942.9	0.0466	1.00644
Tcfcp2l1(CP2)/mES-Tcfcp2l1-ChIP-Seq(GSE11431)/Homer	NRAACCRGTTYRAACCRGYT	1	-0.8033	0.9029	133	0.0145	906.5	0.0144	1.00694
At2g44940(AP2EREBP)/colamp-At2g44940-DAP-Seq(GSE60143)/Homer	NYACCGACAHNNNNN	1	-0.7985	0.9054	77	0.0084	522.1	0.0083	1.01205
LOB(LOBAS2)/col-LOB-DAP-Seq(GSE60143)/Homer	CGCCGKAWWTTHCGS	1	-0.7942	0.9075	72	0.0079	488.8	0.0077	1.02597
dHNF4(NR)/Fly-HNF4-ChIP-Seq(GSE73675)/Homer	GGTCCAAAGTCCAMT	1	-0.7921	0.9076	33	0.0036	221.5	0.0035	1.02857
AT3G42860(zfGRF)/col-AT3G42860-DAP-Seq(GSE60143)/Homer	CGTTGACTTN	1	-0.7903	0.9076	224	0.0245	1533.8	0.0243	1.00823
HOXA1(Homeobox)/mES-Hoxa1-ChIP-Seq(SRP084292)/Homer	TGATKGATGR	1	-0.7818	0.9133	190	0.0208	1300.3	0.0206	1.00971
OCT:OCT(POU,Homeobox)/NPC-OCT6-ChIP-Seq(GSE43916)/Homer	YATGCATATRCATRT	1	-0.7811	0.9133	71	0.0078	482.6	0.0076	1.02632
O2(bZIP)/Corn-O2-ChIP-Seq(GSE63991)/Homer	GCTGACGTGGCA	1	-0.7796	0.9133	126	0.0138	860.8	0.0136	1.01471
Atf2(bZIP)/3T3L1-Atf2-ChIP-Seq(GSE56872)/Homer	NRRTGACGTCAT	1	-0.7763	0.9133	595	0.0651	4091.2	0.0648	1.00463
At1g72010(TCP)/colamp-At1g72010-DAP-Seq(GSE60143)/Homer	GGDCCCAC	1	-0.7762	0.9133	336	0.0368	2306.4	0.0365	1.00822
SPL1(SBP)/colamp-SPL1-DAP-Seq(GSE60143)/Homer	HYGTACDTWH	1	-0.7714	0.9138	1590	0.1739	10956.4	0.1735	1.00231
ZNF675(Zf)/HEK293-ZNF675.GFP-ChIP-Seq(GSE58341)/Homer	ARGAGGMCAAAATGW	1	-0.7706	0.9138	108	0.0118	737.4	0.0117	1.00855
At5g08520(MYBrelated)/colamp-At5g08520-DAP-Seq(GSE60143)/Homer	ADBSTTATCY	1	-0.7698	0.9138	751	0.0821	5168.2	0.0818	1.00367
IDD4(C2H2)/col-IDD4-DAP-Seq(GSE60143)/Homer	TTTGTCTTTWTB	1	-0.7558	0.9228	800	0.0875	5509.4	0.0872	1.00344
DLX5(Homeobox)/BasalGanglia-Dlx5-ChIP-seq(GSE124936)/Homer	SSTAATTA	1	-0.7548	0.9228	557	0.0609	3833.7	0.0607	1.00329
WRKY25(WRKY)/colamp-WRKY25-DAP-Seq(GSE60143)/Homer	NNNNHRGTCAAMNNN	1	-0.7537	0.9228	954	0.1044	6572.1	0.1041	1.00288
SF1(NR)/H295R-Nr5a1-ChIP-Seq(GSE44220)/Homer	CAAGGHCANV	1	-0.7524	0.9228	426	0.0466	2930.8	0.0464	1.00431
At4g32800(AP2EREBP)/colamp-At4g32800-DAP-Seq(GSE60143)/Homer	DYCACCGACAHWWWH	1	-0.7522	0.9228	39	0.0043	264.6	0.0042	1.02381
AT1G12630(AP2EREBP)/colamp-AT1G12630-DAP-Seq(GSE60143)/Homer	TGTCGGCA	1	-0.7514	0.9228	193	0.0211	1324.9	0.021	1.00476
Lhx2(Homeobox)/HFSC-Lhx2-ChIP-Seq(GSE48068)/Homer	TAATTAGN	1	-0.7511	0.9228	870	0.0952	5993.4	0.0949	1.00316
ZFP3(Zf)/HEK293-ZFP3.GFP-ChIP-Seq(GSE58341)/Homer	GGGTTTTGAAGGATGARTAGGAGTT	1	-0.7493	0.9228	2	0.0002	11.7	0.0002	1
Atf7(bZIP)/3T3L1-Atf7-ChIP-Seq(GSE56872)/Homer	NGRTGACGTCAY	1	-0.7449	0.9228	784	0.0858	5401.3	0.0855	1.00351
Pit1+1bp(Homeobox)/GCrat-Pit1-ChIP-Seq(GSE58009)/Homer	ATGCATAATTCA	1	-0.7438	0.9228	229	0.025	1573.7	0.0249	1.00402
Sp1(Zf)/Promoter/Homer	GGCCCCGCCCCC	1	-0.7424	0.9228	240	0.0263	1650	0.0261	1.00766
ANAC004(NAC)/colamp-ANAC004-DAP-Seq(GSE60143)/Homer	WNCTTVYNNNRBAAG	1	-0.7394	0.9228	301	0.0329	2071	0.0328	1.00305
LXRE(NR),DR4/RAW-LXRb.biotin-ChIP-Seq(GSE21512)/Homer	RGGTTACTANAGGTCA	1	-0.7364	0.9228	54	0.0059	368.3	0.0058	1.01724
Twist(bHLH)/HMLE-TWIST1-ChIP-Seq(Chang_et_al)/Homer	VCAKCTGGNNNCCAGMTGBN	1	-0.735	0.9228	117	0.0128	803	0.0127	1.00787
At5g05790(MYBrelated)/col-At5g05790-DAP-Seq(GSE60143)/Homer	AYCTTATC	1	-0.7338	0.9228	647	0.0708	4458.1	0.0706	1.00283
PRDM15(Zf)/ESC-Prdm15-ChIP-Seq(GSE73694)/Homer	YCCDNTCCAGGTTTT	1	-0.7328	0.9228	842	0.0921	5804.8	0.0919	1.00218
CRF4(AP2EREBP)/colamp-CRF4-DAP-Seq(GSE60143)/Homer	CGCCGCCA	1	-0.7315	0.9228	205	0.0224	1409.6	0.0223	1.00448
At3g11280(MYBrelated)/col-At3g11280-DAP-Seq(GSE60143)/Homer	GATAAGRT	1	-0.7292	0.9228	616	0.0674	4245.2	0.0672	1.00298
REM19(REM)/colamp-REM19-DAP-Seq(GSE60143)/Homer	AAAAAAAA	1	-0.7283	0.9228	638	0.0698	4397.7	0.0696	1.00287
WRKY31(WRKY)/colamp-WRKY31-DAP-Seq(GSE60143)/Homer	NCGTTGACTWWK	1	-0.7207	0.9228	613	0.0671	4227	0.0669	1.00299
AT1G24250(Orphan)/col-AT1G24250-DAP-Seq(GSE60143)/Homer	KTDGTTGGTDGTTGG	1	-0.7152	0.9249	326	0.0357	2246.3	0.0356	1.00281
Brachyury(T-box)/Mesoendoderm-Brachyury-ChIP-exo(GSE54963)/Homer	ANTTMRCASBNNNGTGYKAAN	1	-0.7081	0.9297	275	0.0301	1895.5	0.03	1.00333
Ascl1(bHLH)/NeuralTubes-Ascl1-ChIP-Seq(GSE55840)/Homer	NNVVCAGCTGBN	1	-0.7048	0.931	1505	0.1646	10389.6	0.1645	1.00061
ANAC047(NAC)/colamp-ANAC047-DAP-Seq(GSE60143)/Homer	WACACGTAACTT	1	-0.701	0.9328	507	0.0555	3498.2	0.0554	1.00181
AARE(HLH)/mES-cMyc-ChIP-Seq/Homer	GATTGCATCA	1	-0.7004	0.9328	108	0.0118	743.1	0.0118	1
ERF3(AP2EREBP)/colamp-ERF3-DAP-Seq(GSE60143)/Homer	ATGGCGGCGG	1	-0.6921	0.9376	256	0.028	1766.3	0.028	1
RORg(NR)/Liver-Rorc-ChIP-Seq(GSE101115)/Homer	WAABTAGGTCAV	1	-0.6827	0.9448	92	0.0101	634.9	0.0101	1
SeqBias: CG-repeat	CGCGCGCGCG	1	-0.6822	0.9448	590	0.0645	4075.3	0.0645	1
WRKY33(WRKY)/col-WRKY33-DAP-Seq(GSE60143)/Homer	CGTTGACYAW	1	-0.682	0.9448	667	0.073	4607.9	0.073	1
GSC(Homeobox)/FrogEmbryos-GSC-ChIP-Seq(DRA000576)/Homer	RGGATTAR	1	-0.6803	0.9448	879	0.0961	6072.1	0.0962	0.99896
At5g08750(C3H)/col-At5g08750-DAP-Seq(GSE60143)/Homer	NWDTTGCGGCTR	1	-0.6785	0.9448	277	0.0303	1913.8	0.0303	1
Hoxa9(Homeobox)/ChickenMSG-Hoxa9.Flag-ChIP-Seq(GSE86088)/Homer	RGCAATNAAA	1	-0.678	0.9448	2495	0.2729	17236.7	0.273	0.999634
Six1(Homeobox)/Myoblast-Six1-ChIP-Chip(GSE20150)/Homer	GKVTCADRTTWC	1	-0.6761	0.9448	247	0.027	1706.5	0.027	1
MYB41(MYB)/col-MYB41-DAP-Seq(GSE60143)/Homer	BYTYACCTAA	1	-0.6712	0.9448	289	0.0316	1997.9	0.0316	1
MYB57(MYB)/col-MYB57-DAP-Seq(GSE60143)/Homer	TTACCTAACT	1	-0.6673	0.9453	353	0.0386	2440.4	0.0386	1
ARF2(ARF)/col-ARF2-DAP-Seq(GSE60143)/Homer	TTGTCGGMWN	1	-0.6584	0.9521	3012	0.3295	20815.8	0.3296	0.999697
MafF(bZIP)/HepG2-MafF-ChIP-Seq(GSE31477)/Homer	HWWGTCAGCAWWTTT	1	-0.6527	0.9557	262	0.0287	1813.8	0.0287	1
JKD(C2H2)/col-JKD-DAP-Seq(GSE60143)/Homer	TTTTGTCGTTTT	1	-0.6507	0.956	128	0.014	886.1	0.014	1
At4g38000(C2C2dof)/col-At4g38000-DAP-Seq(GSE60143)/Homer	WWWTWACTTTTT	1	-0.6363	0.968	927	0.1014	6415	0.1016	0.998031
HAT5(Homeobox)/colamp-HAT5-DAP-Seq(GSE60143)/Homer	DCAATWATTG	1	-0.6333	0.9692	64	0.007	444.8	0.007	1
GT2(Trihelix)/colamp-GT2-DAP-Seq(GSE60143)/Homer	AMGGTAAAWWWN	1	-0.6249	0.9756	785	0.0859	5436.7	0.0861	0.997677
SGR5(C2H2)/colamp-SGR5-DAP-Seq(GSE60143)/Homer	TTTGTCTTTTTT	1	-0.6157	0.9828	617	0.0675	4276.9	0.0677	0.997046
GLI3(Zf)/Limb-GLI3-ChIP-Chip(GSE11077)/Homer	CGTGGGTGGTCC	1	-0.6135	0.9832	92	0.0101	640.4	0.0101	1
p63(p53)/Keratinocyte-p63-ChIP-Seq(GSE17611)/Homer	NNDRCATGYCYNRRCATGYH	1	-0.6109	0.984	306	0.0335	2124.4	0.0336	0.997024
NTM1(NAC)/col-NTM1-DAP-Seq(GSE60143)/Homer	ACTTRTARAASAAGT	1	-0.6049	0.9881	415	0.0454	2880.7	0.0456	0.995614
ARF16(ARF)/col-ARF16-DAP-Seq(GSE60143)/Homer	ATTTTACGAT	1	-0.6026	0.9886	71	0.0078	495.8	0.0079	0.987342
Six2(Homeobox)/NephronProgenitor-Six2-ChIP-Seq(GSE39837)/Homer	GWAAYHTGAKMC	1	-0.6	0.9894	925	0.1012	6411	0.1015	0.997044
ATHB33(ZFHD)/col-ATHB33-DAP-Seq(GSE60143)/Homer	NGTRATTAAK	1	-0.5966	0.991	1120	0.1225	7761.9	0.1229	0.996745
At1g14580(C2H2)/colamp-At1g14580-DAP-Seq(GSE60143)/Homer	CASAAAAMGACAAAA	1	-0.5916	0.9942	168	0.0184	1170.1	0.0185	0.994595
ANAC042(NAC)/col-ANAC042-DAP-Seq(GSE60143)/Homer	CGTNDHNDHNACGKY	1	-0.5906	0.9942	187	0.0205	1302.4	0.0206	0.995146
AT4G00250(GeBP)/col-AT4G00250-DAP-Seq(GSE60143)/Homer	WDTGGATAAKRT	1	-0.5884	0.9942	346	0.0378	2405.5	0.0381	0.992126
ZNF415(Zf)/HEK293-ZNF415.GFP-ChIP-Seq(GSE58341)/Homer	GRTGMTRGAGCC	1	-0.5821	0.9984	392	0.0429	2725.2	0.0432	0.993056
PTF1(TCP)/colamp-PTF1-DAP-Seq(GSE60143)/Homer	RDDGGGACCACA	1	-0.5812	0.9984	63	0.0069	441.3	0.007	0.985714
c-Myc(bHLH)/mES-cMyc-ChIP-Seq(GSE11431)/Homer	VVCCACGTGG	1	-0.5718	1	465	0.0509	3233.1	0.0512	0.994141
AT2G33550(Trihelix)/colamp-AT2G33550-DAP-Seq(GSE60143)/Homer	TTTAAGGGCAYTTTT	1	-0.5704	1	1851	0.2025	12826.9	0.2031	0.997046
AT3G58630(Trihelix)/col-AT3G58630-DAP-Seq(GSE60143)/Homer	TCTCCGGCGA	1	-0.5685	1	63	0.0069	442.9	0.007	0.985714
REF6(Zf)/Arabidopsis-REF6-ChIP-Seq(GSE106942)/Homer	TVCTCTGTTT	1	-0.5669	1	622	0.068	4322	0.0684	0.994152
E-box/Drosophila-Promoters/Homer	AACAGCTGTTHN	1	-0.5645	1	269	0.0294	1875.2	0.0297	0.989899
WRKY40(WRKY)/colamp-WRKY40-DAP-Seq(GSE60143)/Homer	AHWAGTCAAC	1	-0.5613	1	483	0.0528	3361	0.0532	0.992481
DMRT6(DM)/Testis-DMRT6-ChIP-Seq(GSE60440)/Homer	YDGHTACAWTGTADC	1	-0.5555	1	202	0.0221	1411.9	0.0224	0.986607
At5g58900(MYBrelated)/colamp-At5g58900-DAP-Seq(GSE60143)/Homer	WWWTYTTATCTWWWW	1	-0.5547	1	1016	0.1111	7054.9	0.1117	0.994628
CBF3(AP2EREBP)/colamp-CBF3-DAP-Seq(GSE60143)/Homer	YNRCCGACATNN	1	-0.5459	1	165	0.018	1155.9	0.0183	0.983607
At2g45680(TCP)/colamp-At2g45680-DAP-Seq(GSE60143)/Homer	GTGGGNCCCACNDND	1	-0.543	1	44	0.0048	311.8	0.0049	0.979592
AT4G18450(AP2EREBP)/col-AT4G18450-DAP-Seq(GSE60143)/Homer	ATGGCGGCKG	1	-0.5412	1	155	0.017	1086.7	0.0172	0.988372
AT1G20910(ARID)/col-AT1G20910-DAP-Seq(GSE60143)/Homer	THAATTRAWN	1	-0.5401	1	955	0.1045	6636.6	0.1051	0.994291
FUS3(ABI3VP1)/col-FUS3-DAP-Seq(GSE60143)/Homer	DNNWTNTGCATGKNN	1	-0.5387	1	920	0.1006	6394.4	0.1013	0.99309
PBX2(Homeobox)/K562-PBX2-ChIP-Seq(Encode)/Homer	RTGATTKATRGN	1	-0.5387	1	837	0.0916	5819.3	0.0922	0.993492
Nkx6.1(Homeobox)/Islet-Nkx6.1-ChIP-Seq(GSE40975)/Homer	GKTAATGR	1	-0.5336	1	2243	0.2454	15552.7	0.2463	0.996346
Smad2(MAD)/ES-SMAD2-ChIP-Seq(GSE29422)/Homer	CTGTCTGG	1	-0.533	1	1673	0.183	11609.7	0.1839	0.995106
ASHR1(ND)/col-ASHR1-DAP-Seq(GSE60143)/Homer	NTGGTGAN	1	-0.5292	1	1591	0.174	11043.6	0.1749	0.994854
Replumless(BLH)/Arabidopsis-RPL.GFP-ChIP-Seq(GSE78727)/Homer	HGTCWHATCA	1	-0.5263	1	1136	0.1243	7894.6	0.125	0.9944
At5g47390(MYBrelated)/col-At5g47390-DAP-Seq(GSE60143)/Homer	CTTATCCA	1	-0.5179	1	852	0.0932	5929.3	0.0939	0.992545
FXR(NR),IR1/Liver-FXR-ChIP-Seq(Chong_et_al.)/Homer	AGGTCANTGACCTB	1	-0.5178	1	329	0.036	2300.9	0.0364	0.989011
NAM(NAC)/col-NAM-DAP-Seq(GSE60143)/Homer	RGTTRCGTRW	1	-0.5153	1	834	0.0912	5805.1	0.0919	0.992383
WRKY42(WRKY)/colamp-WRKY42-DAP-Seq(GSE60143)/Homer	NAAAGTCAACGN	1	-0.5123	1	309	0.0338	2162.6	0.0342	0.988304
Unknown3/Arabidopsis-Promoters/Homer	AYTAAACCGG	1	-0.5004	1	111	0.0121	784.9	0.0124	0.975806
BMYB(HTH)/Hela-BMYB-ChIP-Seq(GSE27030)/Homer	NHAACBGYYV	1	-0.4997	1	1544	0.1689	10729.3	0.1699	0.994114
Znf263(Zf)/K562-Znf263-ChIP-Seq(GSE31477)/Homer	CVGTSCTCCC	1	-0.4935	1	1510	0.1652	10496.6	0.1662	0.993983
DREB2(AP2EREBP)/col-DREB2-DAP-Seq(GSE60143)/Homer	TMACCGACATWA	1	-0.4903	1	193	0.0211	1358.2	0.0215	0.981395
At1g19000(MYBrelated)/colamp-At1g19000-DAP-Seq(GSE60143)/Homer	WWTGGATAADDT	1	-0.4876	1	516	0.0564	3606.1	0.0571	0.987741
Lhx1(Homeobox)/EmbryoCarcinoma-Lhx1-ChIP-Seq(GSE70957)/Homer	NNYTAATTAR	1	-0.4861	1	815	0.0891	5682.1	0.09	0.99
At4g31060(AP2EREBP)/colamp-At4g31060-DAP-Seq(GSE60143)/Homer	CACCGACAAW	1	-0.4817	1	153	0.0167	1080.9	0.0171	0.976608
ERF13(AP2EREBP)/colamp-ERF13-DAP-Seq(GSE60143)/Homer	TYAGCCGCCATT	1	-0.4697	1	604	0.0661	4222.1	0.0669	0.988042
CBF4(AP2EREBP)/colamp-CBF4-DAP-Seq(GSE60143)/Homer	NRCCGACDWNNNNNN	1	-0.4658	1	237	0.0259	1669.2	0.0264	0.981061
TINY(AP2EREBP)/col-TINY-DAP-Seq(GSE60143)/Homer	NNCACCGACA	1	-0.4625	1	86	0.0094	613.9	0.0097	0.969072
FOXK2(Forkhead)/U2OS-FOXK2-ChIP-Seq(E-MTAB-2204)/Homer	SCHTGTTTACAT	1	-0.4613	1	629	0.0688	4398.8	0.0697	0.987088
GATA3(Zf),DR4/iTreg-Gata3-ChIP-Seq(GSE20898)/Homer	AGATGKDGAGATAAG	1	-0.4602	1	57	0.0062	409.7	0.0065	0.953846
AT3G60490(AP2EREBP)/colamp-AT3G60490-DAP-Seq(GSE60143)/Homer	NNRCCGACANNNNNN	1	-0.4545	1	90	0.0098	642.2	0.0102	0.960784
EBNA1(EBV-virus)/Raji-EBNA1-ChIP-Seq(GSE30709)/Homer	GGYAGCAYDTGCTDCCCNNN	1	-0.4538	1	12	0.0013	89.2	0.0014	0.928571
FHY3(FAR1)/Arabidopsis-FHY3-ChIP-Seq(GSE30711)/Homer	HHCACGCGCBTN	1	-0.4531	1	136	0.0149	965.5	0.0153	0.973856
NUC(C2H2)/col-NUC-DAP-Seq(GSE60143)/Homer	HAVAAAACGACAAAA	1	-0.4525	1	62	0.0068	445.4	0.0071	0.957746
dof42(C2C2dof)/col-dof42-DAP-Seq(GSE60143)/Homer	AAAAAGGC	1	-0.4469	1	477	0.0522	3345.5	0.053	0.984906
Zfp57(Zf)/H1-ZFP57.HA-ChIP-Seq(GSE115387)/Homer	NANTGCSGCA	1	-0.4469	1	172	0.0188	1218.5	0.0193	0.974093
Gli2(Zf)/GM2-Gli2-ChIP-Chip(GSE112702)/Homer	YSTGGGTGGTCT	1	-0.4454	1	211	0.0231	1491.6	0.0236	0.978814
AT1G04880(ARID)/colamp-AT1G04880-DAP-Seq(GSE60143)/Homer	AAACTATATADTATA	1	-0.445	1	52	0.0057	375.2	0.0059	0.966102
TCP20(TCP)/col-TCP20-DAP-Seq(GSE60143)/Homer	GGDCCCAC	1	-0.4435	1	238	0.026	1680.7	0.0266	0.977444
HOXB13(Homeobox)/ProstateTumor-HOXB13-ChIP-Seq(GSE56288)/Homer	TTTTATKRGG	1	-0.4433	1	911	0.0996	6362.9	0.1008	0.988095
AT2G28920(ND)/col-AT2G28920-DAP-Seq(GSE60143)/Homer	WAGATATTTWTW	1	-0.4405	1	170	0.0186	1205.8	0.0191	0.973822
TGA3(bZIP)/colamp-TGA3-DAP-Seq(GSE60143)/Homer	WTGATGACGTCATCW	1	-0.4356	1	115	0.0126	820.6	0.013	0.969231
LBD19(LOBAS2)/colamp-LBD19-DAP-Seq(GSE60143)/Homer	CCKGAAWTTCMGGAW	1	-0.4341	1	1337	0.1462	9321.4	0.1476	0.990515
Srebp2(bHLH)/HepG2-Srebp2-ChIP-Seq(GSE31477)/Homer	CGGTCACSCCAC	1	-0.4307	1	129	0.0141	919.3	0.0146	0.965753
AT3G16280(AP2EREBP)/colamp-AT3G16280-DAP-Seq(GSE60143)/Homer	HCACCGACAHHDHHN	1	-0.4299	1	124	0.0136	884	0.014	0.971429
THRa(NR)/C17.2-THRa-ChIP-Seq(GSE38347)/Homer	GGTCANYTGAGGWCA	1	-0.4277	1	347	0.038	2444.8	0.0387	0.981912
TATA-box/Drosophila-Promoters/Homer	CTATAAAAGCSV	1	-0.4257	1	55	0.006	399	0.0063	0.952381
TCP16(TCP)/colamp-TCP16-DAP-Seq(GSE60143)/Homer	GTGGDCCYNNNNNNN	1	-0.4157	1	416	0.0455	2928.5	0.0464	0.980603
E2F6(E2F)/Hela-E2F6-ChIP-Seq(GSE31477)/Homer	GGCGGGAARN	1	-0.4152	1	277	0.0303	1958.3	0.031	0.977419
LBD18(LOBAS2)/colamp-LBD18-DAP-Seq(GSE60143)/Homer	CKGAWWTTCHGS	1	-0.413	1	1924	0.2105	13399.8	0.2122	0.991989
RUNX(Runt)/HPC7-Runx1-ChIP-Seq(GSE22178)/Homer	SAAACCACAG	1	-0.4115	1	1634	0.1787	11390.7	0.1804	0.990576
HSF21(HSF)/col-HSF21-DAP-Seq(GSE60143)/Homer	CTTCTAGAAGMTTYW	1	-0.4059	1	95	0.0104	683.9	0.0108	0.962963
At1g75490(AP2EREBP)/colamp-At1g75490-DAP-Seq(GSE60143)/Homer	CACCGMCT	1	-0.4043	1	1021	0.1117	7140.5	0.1131	0.987622
MafB(bZIP)/BMM-Mafb-ChIP-Seq(GSE75722)/Homer	WNTGCTGASTCAGCANWTTY	1	-0.4035	1	680	0.0744	4770.2	0.0755	0.98543
MYB3R4(MYB)/col-MYB3R4-DAP-Seq(GSE60143)/Homer	AWWTAACCGTTR	1	-0.4012	1	102	0.0112	733.9	0.0116	0.965517
AtIDD11(C2H2)/colamp-AtIDD11-DAP-Seq(GSE60143)/Homer	TTTGTCGTTT	1	-0.4005	1	289	0.0316	2046	0.0324	0.975309
RAP21(AP2EREBP)/colamp-RAP21-DAP-Seq(GSE60143)/Homer	BCACCGACAHNN	1	-0.3988	1	59	0.0065	429.6	0.0068	0.955882
EFL-1(E2F)/cElegans-L1-EFL1-ChIP-Seq(modEncode)/Homer	TGCAARYGCGCTCYA	1	-0.3924	1	10	0.0011	77.5	0.0012	0.916667
p53(p53)/Saos-p53-ChIP-Seq(GSE15780)/Homer	RRCATGYCYRGRCATGYYYN	1	-0.3912	1	71	0.0078	515	0.0082	0.95122
p53(p53)/Saos-p53-ChIP-Seq/Homer	RRCATGYCYRGRCATGYYYN	1	-0.3912	1	71	0.0078	515	0.0082	0.95122
ERF105(AP2EREBP)/colamp-ERF105-DAP-Seq(GSE60143)/Homer	TGGCGGCT	1	-0.3885	1	651	0.0712	4573.9	0.0724	0.983425
Nr5a2(NR)/Pancreas-LRH1-ChIP-Seq(GSE34295)/Homer	BTCAAGGTCA	1	-0.3884	1	596	0.0652	4190.8	0.0664	0.981928
Egr2(Zf)/Thymocytes-Egr2-ChIP-Seq(GSE34254)/Homer	NGCGTGGGCGGR	1	-0.3867	1	176	0.0193	1256.8	0.0199	0.969849
MGP(C2H2)/colamp-MGP-DAP-Seq(GSE60143)/Homer	TTTTGTCGTTTW	1	-0.3857	1	169	0.0185	1207.8	0.0191	0.968586
Rfx5(HTH)/GM12878-Rfx5-ChIP-Seq(GSE31477)/Homer	SCCTAGCAACAG	1	-0.3855	1	405	0.0443	2859.3	0.0453	0.977925
MYB96(MYB)/colamp-MYB96-DAP-Seq(GSE60143)/Homer	WGGTRGTTGG	1	-0.38	1	866	0.0947	6072.8	0.0962	0.984407
E-box(bHLH)/Promoter/Homer	SSGGTCACGTGA	1	-0.3788	1	77	0.0084	559.3	0.0089	0.94382
Unknown-ESC-element(?)/mES-Nanog-ChIP-Seq(GSE11724)/Homer	CACAGCAGGGGG	1	-0.3734	1	650	0.0711	4571.4	0.0724	0.982044
RUNX-AML(Runt)/CD4+-PolII-ChIP-Seq(Barski_et_al.)/Homer	GCTGTGGTTW	1	-0.3731	1	1592	0.1741	11117.1	0.1761	0.988643
WIP5(C2H2)/colamp-WIP5-DAP-Seq(GSE60143)/Homer	TDTTCTCMAGGT	1	-0.3694	1	912	0.0998	6396.5	0.1013	0.985192
RAR:RXR(NR),DR0/ES-RAR-ChIP-Seq(GSE56893)/Homer	AGGTCAAGGTCA	1	-0.3689	1	97	0.0106	702.5	0.0111	0.954955
HLH-1(bHLH)/cElegans-Embryo-HLH1-ChIP-Seq(modEncode)/Homer	RACAGCTGTTBH	1	-0.3668	1	794	0.0869	5576.9	0.0883	0.984145
GATA4(C2C2gata)/col-GATA4-DAP-Seq(GSE60143)/Homer	DDWTYAGATCTR	1	-0.3661	1	524	0.0573	3695.3	0.0585	0.979487
LIN-39(Homeobox)/cElegans.L3-LIN39-ChIP-Seq(modEncode)/Homer	ATGATTRATG	1	-0.365	1	993	0.1086	6961.6	0.1102	0.985481
Lhx3(Homeobox)/Neuron-Lhx3-ChIP-Seq(GSE31456)/Homer	ADBTAATTAR	1	-0.3574	1	1367	0.1495	9563.8	0.1515	0.986799
LBD23(LOBAS2)/colamp-LBD23-DAP-Seq(GSE60143)/Homer	GCGNAWWWTNCGCYW	1	-0.3565	1	470	0.0514	3321.3	0.0526	0.977186
TCP3(TCP)/colamp-TCP3-DAP-Seq(GSE60143)/Homer	WGTGGTCCCAAHWWW	1	-0.3531	1	200	0.0219	1431.8	0.0227	0.964758
Unknown2/Arabidopsis-Promoters/Homer	AAACGACGTCGTTTT	1	-0.35	1	2	0.0002	17.3	0.0003	0.666667
ERF73(AP2EREBP)/col-ERF73-DAP-Seq(GSE60143)/Homer	CCGCCGCC	1	-0.3494	1	246	0.0269	1755.9	0.0278	0.967626
RUNX1(Runt)/Jurkat-RUNX1-ChIP-Seq(GSE29180)/Homer	AAACCACARM	1	-0.3486	1	2096	0.2293	14625.2	0.2316	0.990069
DREB19(AP2EREBP)/colamp-DREB19-DAP-Seq(GSE60143)/Homer	AATGTCGGTK	1	-0.3476	1	229	0.025	1636.1	0.0259	0.965251
Hoxd10(Homeobox)/ChickenMSG-Hoxd10.Flag-ChIP-Seq(GSE86088)/Homer	GGCMATGAAA	1	-0.3473	1	980	0.1072	6878.9	0.1089	0.984389
Smad4(MAD)/ESC-SMAD4-ChIP-Seq(GSE29422)/Homer	VBSYGTCTGG	1	-0.3459	1	1703	0.1863	11902	0.1885	0.988329
Barx1(Homeobox)/Stomach-Barx1.3xFlag-ChIP-Seq(GSE69483)/Homer	AAACMATTAN	1	-0.3457	1	366	0.04	2597.2	0.0411	0.973236
Hoxd11(Homeobox)/ChickenMSG-Hoxd11.Flag-ChIP-Seq(GSE86088)/Homer	VGCCATAAAA	1	-0.344	1	2164	0.2367	15099.1	0.2391	0.989962
YY1(Zf)/Promoter/Homer	CAAGATGGCGGC	1	-0.3434	1	42	0.0046	313	0.005	0.92
AT5G60130(ABI3VP1)/col-AT5G60130-DAP-Seq(GSE60143)/Homer	WTTYTAAGVAAA	1	-0.3385	1	1602	0.1752	11204.1	0.1774	0.987599
Hoxa11(Homeobox)/ChickenMSG-Hoxa11.Flag-ChIP-Seq(GSE86088)/Homer	TTTTATGGCM	1	-0.3358	1	2057	0.225	14362.3	0.2274	0.989446
AT5G56840(MYBrelated)/colamp-AT5G56840-DAP-Seq(GSE60143)/Homer	TGGATAAGGT	1	-0.3342	1	866	0.0947	6090	0.0964	0.982365
CHR(?)/Hela-CellCycle-Expression/Homer	SRGTTTCAAA	1	-0.3272	1	471	0.0515	3337	0.0528	0.975379
bHLH157(bHLH)/col-bHLH157-DAP-Seq(GSE60143)/Homer	KACACGTCTCTY	1	-0.327	1	156	0.0171	1126.8	0.0178	0.960674
c-Jun-CRE(bZIP)/K562-cJun-ChIP-Seq(GSE31477)/Homer	ATGACGTCATCY	1	-0.3252	1	534	0.0584	3778.7	0.0598	0.976589
AT2G15740(C2H2)/col-AT2G15740-DAP-Seq(GSE60143)/Homer	DHNDWATCGATD	1	-0.3213	1	443	0.0485	3143.2	0.0498	0.973896
TRP2(MYBrelated)/colamp-TRP2-DAP-Seq(GSE60143)/Homer	TAAACCCT	1	-0.3166	1	171	0.0187	1234.4	0.0195	0.958974
MYB105(MYB)/colamp-MYB105-DAP-Seq(GSE60143)/Homer	RATWCCGTTA	1	-0.314	1	519	0.0568	3677.8	0.0582	0.975945
TATA-box/SacCer-Promoters/Homer	BBHWTATATA	1	-0.3119	1	330	0.0361	2354.5	0.0373	0.967828
TCP7(TCP)/col-TCP7-DAP-Seq(GSE60143)/Homer	GTGGGSCCCACHHNN	1	-0.3109	1	316	0.0346	2256.1	0.0357	0.969188
WRKY47(WRKY)/colamp-WRKY47-DAP-Seq(GSE60143)/Homer	WAAGTCAACGBT	1	-0.3067	1	223	0.0244	1603.9	0.0254	0.96063
ERF1(AP2EREBP)/colamp-ERF1-DAP-Seq(GSE60143)/Homer	GGCGGCTR	1	-0.3059	1	219	0.024	1575.8	0.025	0.96
TOD6?/SacCer-Promoters/Homer	GCGATGAGMT	1	-0.3056	1	142	0.0155	1031.8	0.0163	0.95092
bcd(Homeobox)/Embryo-Bcd-ChIP-Seq(GSE86966)/Homer	VNNGGATTADNN	1	-0.3054	1	876	0.0958	6172.2	0.0977	0.980553
ZNF768(Zf)/Rajj-ZNF768-ChIP-Seq(GSE111879)/Homer	RHHCAGAGAGGB	1	-0.3052	1	28	0.0031	215.7	0.0034	0.911765
CRF10(AP2EREBP)/col100-CRF10-DAP-Seq(GSE60143)/Homer	DCCGCCGYHA	1	-0.2969	1	365	0.0399	2604.7	0.0412	0.968447
At1g49010(MYBrelated)/col-At1g49010-DAP-Seq(GSE60143)/Homer	RGATAASNTT	1	-0.2946	1	1348	0.1475	9463.9	0.1499	0.983989
MYB70(MYB)/col-MYB70-DAP-Seq(GSE60143)/Homer	WTAACNGTTA	1	-0.2935	1	1506	0.1647	10562.5	0.1673	0.984459
Trl(Zf)/S2-GAGAfactor-ChIP-Seq(GSE40646)/Homer	RGAGAGAG	1	-0.293	1	2575	0.2817	17980	0.2847	0.989463
TBP3(MYBrelated)/col-TBP3-DAP-Seq(GSE60143)/Homer	VYTAGGGCAN	1	-0.2921	1	751	0.0821	5306.2	0.084	0.977381
GATA11(C2C2gata)/col-GATA11-DAP-Seq(GSE60143)/Homer	DDHYYAGATCTR	1	-0.2921	1	343	0.0375	2451.9	0.0388	0.966495
bZIP42(bZIP)/colamp-bZIP42-DAP-Seq(GSE60143)/Homer	GCCACGTCAGCA	1	-0.2899	1	3	0.0003	27.1	0.0004	0.75
TCP17(TCP)/col-TCP17-DAP-Seq(GSE60143)/Homer	GTGGTCCCCA	1	-0.287	1	29	0.0032	224.9	0.0036	0.888889
AT2G20400(G2like)/colamp-AT2G20400-DAP-Seq(GSE60143)/Homer	DNVGAATATTCBNHN	1	-0.2841	1	73	0.008	543.5	0.0086	0.930233
TCX2(CPP)/colamp-TCX2-DAP-Seq(GSE60143)/Homer	NNWWTTYRAAHN	1	-0.2793	1	1190	0.1302	8372.1	0.1326	0.9819
bHLH10(bHLH)/colamp-bHLH10-DAP-Seq(GSE60143)/Homer	YACCGACA	1	-0.2787	1	92	0.0101	680.2	0.0108	0.935185
ZKSCAN1(Zf)/HepG2-ZKSCAN1-ChIP-Seq(Encode)/Homer	GCACAYAGTAGGKCY	1	-0.2694	1	20	0.0022	159.5	0.0025	0.88
RAP212(AP2EREBP)/col-RAP212-DAP-Seq(GSE60143)/Homer	CGCCGCCATTTT	1	-0.2691	1	269	0.0294	1937.7	0.0307	0.957655
bZIP52(bZIP)/colamp-bZIP52-DAP-Seq(GSE60143)/Homer	NDNHCAGCTGTCANN	1	-0.2657	1	1475	0.1613	10363.6	0.1641	0.982937
PAX5(Paired,Homeobox)/GM12878-PAX5-ChIP-Seq(GSE32465)/Homer	GCAGCCAAGCRTGACH	1	-0.2626	1	313	0.0342	2249.5	0.0356	0.960674
AT3G51470(DBP)/col-AT3G51470-DAP-Seq(GSE60143)/Homer	TTWHGGTGCACC	1	-0.2622	1	1311	0.1434	9224.4	0.1461	0.98152
At5g29000(G2like)/col-At5g29000-DAP-Seq(GSE60143)/Homer	RGAATATTCYHH	1	-0.2619	1	162	0.0177	1182.9	0.0187	0.946524
ZIM(C2C2gata)/col-ZIM-DAP-Seq(GSE60143)/Homer	ATCSRACGGTYRAGA	1	-0.2617	1	3	0.0003	28.1	0.0004	0.75
ZNF136(Zf)/HEK293-ZNF136.GFP-ChIP-Seq(GSE58341)/Homer	YTKGATAHAGTATTCTWGGTNGGCA	1	-0.2608	1	57	0.0062	431.5	0.0068	0.911765
HDG7(HB)/col-HDG7-DAP-Seq(GSE60143)/Homer	WGCATTTAATGC	1	-0.2588	1	84	0.0092	626.2	0.0099	0.929293
Rfx2(HTH)/LoVo-RFX2-ChIP-Seq(GSE49402)/Homer	GTTGCCATGGCAACM	1	-0.2566	1	134	0.0147	984.2	0.0156	0.942308
SOL1(CPP)/colamp-SOL1-DAP-Seq(GSE60143)/Homer	ATTTAAATHN	1	-0.2549	1	1150	0.1258	8107.2	0.1284	0.979751
SVP(MADS)/col-SVP-DAP-Seq(GSE60143)/Homer	ANTTWCCHAATTTGG	1	-0.2536	1	365	0.0399	2619	0.0415	0.961446
bHLH28(bHLH)/col-bHLH28-DAP-Seq(GSE60143)/Homer	NHHTGTACGGAH	1	-0.2531	1	114	0.0125	842.3	0.0133	0.93985
DLX1(Homeobox)/BasalGanglia-Dlx1-ChIP-seq(GSE124936)/Homer	NSNNTAATTA	1	-0.2472	1	1021	0.1117	7212	0.1142	0.978109
DEAR2(AP2EREBP)/colamp-DEAR2-DAP-Seq(GSE60143)/Homer	HCACCGACAWHD	1	-0.247	1	455	0.0498	3253.7	0.0515	0.96699
ATHB53(HB)/col-ATHB53-DAP-Seq(GSE60143)/Homer	CAATAATT	1	-0.2445	1	265	0.029	1916.9	0.0304	0.953947
Hoxd12(Homeobox)/ChickenMSG-Hoxd12.Flag-ChIP-Seq(GSE86088)/Homer	HDGYAATGAAAN	1	-0.2442	1	1582	0.173	11121.6	0.1761	0.982396
CCA(Myb)/Arabidopsis-CCA.GFP-ChIP-Seq(GSE70533)/Homer	AGATATYTTT	1	-0.2396	1	578	0.0632	4119.5	0.0652	0.969325
p73(p53)/Trachea-p73-ChIP-Seq(PRJNA310161)/Homer	NRRRCAWGTCCDGRCATGYY	1	-0.2297	1	34	0.0037	267.4	0.0042	0.880952
ERF9(AP2EREBP)/colamp-ERF9-DAP-Seq(GSE60143)/Homer	AWATGGCGGCGG	1	-0.2294	1	83	0.0091	624.3	0.0099	0.919192
At5g18450(AP2EREBP)/col-At5g18450-DAP-Seq(GSE60143)/Homer	CACCGCTT	1	-0.2288	1	861	0.0942	6105.7	0.0967	0.974147
RFX(HTH)/K562-RFX3-ChIP-Seq(SRA012198)/Homer	CGGTTGCCATGGCAAC	1	-0.2274	1	118	0.0129	876.3	0.0139	0.928058
DEAR5(AP2EREBP)/col-DEAR5-DAP-Seq(GSE60143)/Homer	NDWTGTCGGTGRWDN	1	-0.2265	1	50	0.0055	385.7	0.0061	0.901639
EPR1(MYBrelated)/colamp-EPR1-DAP-Seq(GSE60143)/Homer	AAATATCT	1	-0.2264	1	232	0.0254	1688.2	0.0267	0.951311
LHY1(MYBrelated)/col-LHY1-DAP-Seq(GSE60143)/Homer	AAATATCT	1	-0.2264	1	232	0.0254	1688.2	0.0267	0.951311
LHX9(Homeobox)/Hct116-LHX9.V5-ChIP-Seq(GSE116822)/Homer	NGCTAATTAG	1	-0.2221	1	1219	0.1333	8608.3	0.1363	0.97799
SCL(bHLH)/HPC7-Scl-ChIP-Seq(GSE13511)/Homer	AVCAGCTG	1	-0.2219	1	4741	0.5186	33022.7	0.523	0.991587
ERF4(AP2EREBP)/colamp-ERF4-DAP-Seq(GSE60143)/Homer	WDWTGGCGGCGG	1	-0.2219	1	398	0.0435	2862.1	0.0453	0.960265
ERF2(AP2EREBP)/colamp-ERF2-DAP-Seq(GSE60143)/Homer	GGCGGCTG	1	-0.2207	1	235	0.0257	1711.7	0.0271	0.948339
SeqBias: CG bias	SSSSSSSSSS	1	-0.2182	1	6803	0.7441	47231.9	0.748	0.994786
AT3G10113(MYBrelated)/col-AT3G10113-DAP-Seq(GSE60143)/Homer	WNAAATATCWWN	1	-0.2155	1	274	0.03	1989.3	0.0315	0.952381
At5g62940(C2C2dof)/col-At5g62940-DAP-Seq(GSE60143)/Homer	WHWHHACTTTTT	1	-0.2155	1	3177	0.3475	22214	0.3518	0.987777
AT4G27900(C2C2COlike)/col-AT4G27900-DAP-Seq(GSE60143)/Homer	TCTCVACCGTTSATT	1	-0.2146	1	2	0.0002	21.7	0.0003	0.666667
SUT1?/SacCer-Promoters/Homer	CCCCGCGC	1	-0.2138	1	5075	0.5551	35335.2	0.5596	0.991959
SPL9(SBP)/colamp-SPL9-DAP-Seq(GSE60143)/Homer	BTGTACTT	1	-0.2116	1	1800	0.1969	12661.7	0.2005	0.982045
LCL1(MYBrelated)/colamp-LCL1-DAP-Seq(GSE60143)/Homer	NAAAATATCTWHWWN	1	-0.2093	1	97	0.0106	729.8	0.0116	0.913793
E2F7(E2F)/Hela-E2F7-ChIP-Seq(GSE32673)/Homer	VDTTTCCCGCCA	1	-0.2079	1	42	0.0046	329.9	0.0052	0.884615
Pdx1(Homeobox)/Islet-Pdx1-ChIP-Seq(SRA008281)/Homer	YCATYAATCA	1	-0.207	1	927	0.1014	6579.6	0.1042	0.973129
Unknown(Homeobox)/Limb-p300-ChIP-Seq/Homer	SSCMATWAAA	1	-0.2064	1	458	0.0501	3291.3	0.0521	0.961612
Unknown3/Drosophila-Promoters/Homer	ACVAKCTGGCAGCGC	1	-0.2045	1	58	0.0063	447.8	0.0071	0.887324
MYB65(MYB)/colamp-MYB65-DAP-Seq(GSE60143)/Homer	RACNGTTA	1	-0.2039	1	1137	0.1244	8048.8	0.1275	0.975686
ERF104(AP2EREBP)/col-ERF104-DAP-Seq(GSE60143)/Homer	GGCGGCGG	1	-0.2023	1	346	0.0378	2503.5	0.0396	0.954545
BOS1(MYB)/col-BOS1-DAP-Seq(GSE60143)/Homer	NNRCCTAACT	1	-0.202	1	715	0.0782	5098.2	0.0807	0.969021
AT1G28160(AP2EREBP)/colamp-AT1G28160-DAP-Seq(GSE60143)/Homer	GGCGGCGG	1	-0.2019	1	708	0.0774	5049.9	0.08	0.9675
STAT6(Stat)/CD4-Stat6-ChIP-Seq(GSE22104)/Homer	ABTTCYYRRGAA	1	-0.2017	1	480	0.0525	3448.5	0.0546	0.961538
MYB33(MYB)/col-MYB33-DAP-Seq(GSE60143)/Homer	DDTYNGTTAN	1	-0.2012	1	1761	0.1926	12398.3	0.1963	0.981151
SPL15(SBP)/colamp-SPL15-DAP-Seq(GSE60143)/Homer	WDWMMGTACADW	1	-0.2008	1	1235	0.1351	8734.4	0.1383	0.976862
SeqBias: CA-repeat	CACACACACA	1	-0.1966	1	5800	0.6344	40350.7	0.639	0.992801
At4g28140(AP2EREBP)/colamp-At4g28140-DAP-Seq(GSE60143)/Homer	DCCACCGACCAW	1	-0.1964	1	107	0.0117	804.2	0.0127	0.92126
DUX(Homeobox)/C2C12-Dux-ChIP-Seq(GSE87279)/Homer	BCWGATTCAATCAAN	1	-0.1935	1	1	0.0001	12.6	0.0002	0.5
CEJ1(AP2EREBP)/col-CEJ1-DAP-Seq(GSE60143)/Homer	WWTGTCGGTG	1	-0.1845	1	416	0.0455	3005.8	0.0476	0.955882
MYB81(MYB)/col-MYB81-DAP-Seq(GSE60143)/Homer	NWAACSGWTWNN	1	-0.1832	1	1511	0.1653	10672.8	0.169	0.978107
Otx2(Homeobox)/EpiLC-Otx2-ChIP-Seq(GSE56098)/Homer	NYTAATCCYB	1	-0.1823	1	543	0.0594	3901.6	0.0618	0.961165
Pax7(Paired,Homeobox),long/Myoblast-Pax7-ChIP-Seq(GSE25064)/Homer	TAATCHGATTAC	1	-0.1787	1	10	0.0011	90.8	0.0014	0.785714
FoxD3(forkhead)/ZebrafishEmbryo-Foxd3.biotin-ChIP-seq(GSE106676)/Homer	TGTTTAYTTAGC	1	-0.1773	1	833	0.0911	5940.7	0.0941	0.968119
E2F1(E2F)/Hela-E2F1-ChIP-Seq(GSE22478)/Homer	CWGGCGGGAA	1	-0.174	1	85	0.0093	650.3	0.0103	0.902913
DEAR3(AP2EREBP)/colamp-DEAR3-DAP-Seq(GSE60143)/Homer	BCACCGACAWNNNNN	1	-0.1734	1	117	0.0128	882.9	0.014	0.914286
GATA14(C2C2gata)/col-GATA14-DAP-Seq(GSE60143)/Homer	AYCAGATCTG	1	-0.1714	1	521	0.057	3752.2	0.0594	0.959596
SPL13(SBP)/col-SPL13-DAP-Seq(GSE60143)/Homer	WAHTGTACGGAH	1	-0.1701	1	42	0.0046	335.6	0.0053	0.867925
CREB5(bZIP)/LNCaP-CREB5.V5-ChIP-Seq(GSE137775)/Homer	VVATGACGTCAT	1	-0.1674	1	616	0.0674	4423.6	0.0701	0.961484
PLT1(AP2EREBP)/colamp-PLT1-DAP-Seq(GSE60143)/Homer	GCACGAWTYCCGAGG	1	-0.1653	1	36	0.0039	291.4	0.0046	0.847826
Unknown4/Drosophila-Promoters/Homer	AAAAATACCRMA	1	-0.1644	1	74	0.0081	572.9	0.0091	0.89011
ZNF189(Zf)/HEK293-ZNF189.GFP-ChIP-Seq(GSE58341)/Homer	TGGAACAGMA	1	-0.1636	1	707	0.0773	5065.5	0.0802	0.96384
ERF38(AP2EREBP)/col-ERF38-DAP-Seq(GSE60143)/Homer	CACCGACA	1	-0.1628	1	156	0.0171	1166.4	0.0185	0.924324
Unknown1/Arabidopsis-Promoters/Homer	RGGGTAWWWTHGTAA	1	-0.1609	1	60	0.0066	470.1	0.0074	0.891892
SeqBias: GCW-triplet	GCWGCWGCWGCW	1	-0.1599	1	9139	0.9997	63131.3	0.9998	0.9999
ERF8(AP2EREBP)/colamp-ERF8-DAP-Seq(GSE60143)/Homer	CGCCGYCATW	1	-0.1546	1	403	0.0441	2928.7	0.0464	0.950431
AT1G01250(AP2EREBP)/col-AT1G01250-DAP-Seq(GSE60143)/Homer	YCACCGACAHTW	1	-0.1468	1	24	0.0026	203.8	0.0032	0.8125
Ik-1	NHTTGGGAATRCC	1	-0.1448	1	9142	1	63145.7	1	1
DEL1(E2FDP)/colamp-DEL1-DAP-Seq(GSE60143)/Homer	TTCCCGCCAA	1	-0.1412	1	1	0.0001	14.7	0.0002	0.5
Npas4(bHLH)/Neuron-Npas4-ChIP-Seq(GSE127793)/Homer	NHRTCACGACDN	1	-0.1391	1	677	0.0741	4871.8	0.0772	0.959845
DDF1(AP2EREBP)/col-DDF1-DAP-Seq(GSE60143)/Homer	GCCGACAT	1	-0.1382	1	131	0.0143	994.2	0.0157	0.910828
BPC6(BBRBPC)/col-BPC6-DAP-Seq(GSE60143)/Homer	YTYTCTCTCTCTCTA	1	-0.1359	1	71	0.0078	557.8	0.0088	0.886364
Zfp809(Zf)/ES-Zfp809-ChIP-Seq(GSE70799)/Homer	GGGGCTYGKCTGGGA	1	-0.1353	1	131	0.0143	996	0.0158	0.905063
LMI1(HB)/colamp-LMI1-DAP-Seq(GSE60143)/Homer	AATTATTG	1	-0.1348	1	391	0.0428	2854.4	0.0452	0.946903
At2g41835(C2H2)/col-At2g41835-DAP-Seq(GSE60143)/Homer	TTTGAAAA	1	-0.1335	1	344	0.0376	2522	0.0399	0.942356
GATA12(C2C2gata)/col-GATA12-DAP-Seq(GSE60143)/Homer	YAGATCTRAW	1	-0.1289	1	429	0.0469	3127.7	0.0495	0.947475
Mef2c(MADS)/GM12878-Mef2c-ChIP-Seq(GSE32465)/Homer	DCYAAAAATAGM	1	-0.1279	1	380	0.0416	2780.6	0.044	0.945455
ABR1(AP2EREBP)/colamp-ABR1-DAP-Seq(GSE60143)/Homer	AAATGGCGGCGG	1	-0.127	1	375	0.041	2745.4	0.0435	0.942529
CDX4(Homeobox)/ZebrafishEmbryos-Cdx4.Myc-ChIP-Seq(GSE48254)/Homer	NGYCATAAAWCH	1	-0.1267	1	740	0.0809	5324.5	0.0843	0.959668
SPL11(SBP)/col100-SPL11-DAP-Seq(GSE60143)/Homer	YTGTACTTBH	1	-0.1266	1	556	0.0608	4027.5	0.0638	0.952978
MYB118(MYB)/colamp-MYB118-DAP-Seq(GSE60143)/Homer	TAWCCGTTAC	1	-0.1257	1	244	0.0267	1812.2	0.0287	0.930314
Foxa2(Forkhead)/Liver-Foxa2-ChIP-Seq(GSE25694)/Homer	CYTGTTTACWYW	1	-0.1252	1	792	0.0866	5691	0.0901	0.961154
CRX(Homeobox)/Retina-Crx-ChIP-Seq(GSE20012)/Homer	GCTAATCC	1	-0.1252	1	1919	0.2099	13573.5	0.215	0.976279
MYB116(MYB)/colamp-MYB116-DAP-Seq(GSE60143)/Homer	AGTTAGGCAN	1	-0.1247	1	521	0.057	3781.6	0.0599	0.951586
GT1(Trihelix)/col-GT1-DAP-Seq(GSE60143)/Homer	TTAACCATGGTTAAD	1	-0.1245	1	6	0.0007	62.5	0.001	0.7
PLT3(AP2EREBP)/col-PLT3-DAP-Seq(GSE60143)/Homer	GCACGNWTHYCGAGG	1	-0.1219	1	28	0.0031	239	0.0038	0.815789
Bcl11a(Zf)/HSPC-BCL11A-ChIP-Seq(GSE104676)/Homer	TYTGACCASWRG	1	-0.1209	1	772	0.0844	5554.4	0.088	0.959091
MYB98(MYB)/col-MYB98-DAP-Seq(GSE60143)/Homer	NWDCCGTTAC	1	-0.1208	1	235	0.0257	1750.3	0.0277	0.927798
ATHB21(HB)/colamp-ATHB21-DAP-Seq(GSE60143)/Homer	YCAATWAT	1	-0.1194	1	268	0.0293	1987.6	0.0315	0.930159
ZNF322(Zf)/HEK293-ZNF322.GFP-ChIP-Seq(GSE58341)/Homer	GAGCCTGGTACTGWGCCTGR	1	-0.1189	1	235	0.0257	1751.2	0.0277	0.927798
WUS1(Homeobox)/colamp-WUS1-DAP-Seq(GSE60143)/Homer	CAWTCATTCA	1	-0.1177	1	368	0.0403	2701.6	0.0428	0.941589
At5g52660(MYBrelated)/colamp-At5g52660-DAP-Seq(GSE60143)/Homer	HAAAAATATCTW	1	-0.1127	1	283	0.031	2098.7	0.0332	0.933735
AT5G61620(MYBrelated)/colamp-AT5G61620-DAP-Seq(GSE60143)/Homer	CTTATCCA	1	-0.1093	1	981	0.1073	7034.9	0.1114	0.963196
MYB3R5(MYB)/col-MYB3R5-DAP-Seq(GSE60143)/Homer	THYAACGGTHAWAWT	1	-0.1064	1	45	0.0049	371.2	0.0059	0.830508
Srebp1a(bHLH)/HepG2-Srebp1a-ChIP-Seq(GSE31477)/Homer	RTCACSCCAY	1	-0.1018	1	213	0.0233	1602.7	0.0254	0.917323
At3g09600(MYBrelated)/colamp-At3g09600-DAP-Seq(GSE60143)/Homer	AAAATATCTT	1	-0.0958	1	286	0.0313	2130.9	0.0337	0.928783
AT5G22990(C2H2)/col-AT5G22990-DAP-Seq(GSE60143)/Homer	WCGAHDTCGWHN	1	-0.09552	1	26	0.0028	228	0.0036	0.777778
FOXP1(Forkhead)/H9-FOXP1-ChIP-Seq(GSE31006)/Homer	NYYTGTTTACHN	1	-0.0935	1	426	0.0466	3131.8	0.0496	0.939516
AT3G25990(Trihelix)/colamp-AT3G25990-DAP-Seq(GSE60143)/Homer	TTAACCATAG	1	-0.09321	1	708	0.0774	5129.7	0.0812	0.953202
At1g19210(AP2EREBP)/colamp-At1g19210-DAP-Seq(GSE60143)/Homer	HCACCGACCAHN	1	-0.09188	1	588	0.0643	4282.8	0.0678	0.948378
At1g76110(ARID)/colamp-At1g76110-DAP-Seq(GSE60143)/Homer	ATTTAATG	1	-0.09122	1	329	0.036	2441.9	0.0387	0.930233
AS2(LOBAS2)/col-AS2-DAP-Seq(GSE60143)/Homer	CCGDAAWWHMCGSCG	1	-0.09065	1	12	0.0013	117.6	0.0019	0.684211
Unknown2/Drosophila-Promoters/Homer	CATCMCTA	1	-0.0867	1	1282	0.1402	9173.4	0.1453	0.9649
Zac1(Zf)/Neuro2A-Plagl1-ChIP-Seq(GSE75942)/Homer	HAWGRGGCCM	1	-0.08517	1	2220	0.2428	15728.1	0.2491	0.974709
EIN3(EIL)/col-EIN3-DAP-Seq(GSE60143)/Homer	ARATTCAATGWATYT	1	-0.08517	1	75	0.0082	603.3	0.0096	0.854167
CRE(bZIP)/Promoter/Homer	CSGTGACGTCAC	1	-0.08382	1	278	0.0304	2081.5	0.033	0.921212
STAT5(Stat)/mCD4+-Stat5-ChIP-Seq(GSE12346)/Homer	RTTTCTNAGAAA	1	-0.08224	1	362	0.0396	2684.4	0.0425	0.931765
STAT6(Stat)/Macrophage-Stat6-ChIP-Seq(GSE38377)/Homer	TTCCKNAGAA	1	-0.08048	1	510	0.0558	3740.3	0.0592	0.942568
SHN3(AP2EREBP)/col-SHN3-DAP-Seq(GSE60143)/Homer	CCGCCGCC	1	-0.08046	1	96	0.0105	761.3	0.0121	0.867769
HIC1(Zf)/Treg-ZBTB29-ChIP-Seq(GSE99889)/Homer	TGCCAGCB	1	-0.07969	1	1910	0.2089	13576.5	0.215	0.971628
SeqBias: A/T bias	WWWWWWWWWW	1	-0.07851	1	7980	0.8729	55427.9	0.8778	0.994418
Hoxd13(Homeobox)/ChickenMSG-Hoxd13.Flag-ChIP-Seq(GSE86088)/Homer	NCYAATAAAA	1	-0.07681	1	1315	0.1438	9419.4	0.1492	0.963807
AT2G20110(CPP)/colamp-AT2G20110-DAP-Seq(GSE60143)/Homer	ATTYAAATHY	1	-0.07515	1	1060	0.1159	7631.6	0.1209	0.958644
ZML1(C2C2gata)/colamp-ZML1-DAP-Seq(GSE60143)/Homer	ATCWYRACCGTTSRW	1	-0.07462	1	3	0.0003	40.4	0.0006	0.5
KLF14(Zf)/HEK293-KLF14.GFP-ChIP-Seq(GSE58341)/Homer	RGKGGGCGKGGC	1	-0.07408	1	1858	0.2032	13224	0.2094	0.970392
RUNX2(Runt)/PCa-RUNX2-ChIP-Seq(GSE33889)/Homer	NWAACCACADNN	1	-0.07343	1	1804	0.1973	12847.5	0.2035	0.969533
Sox21(HMG)/ESC-SOX21-ChIP-Seq(GSE110505)/Homer	BCCWTTGTBYKV	1	-0.07315	1	1764	0.193	12569	0.199	0.969849
ZFX(Zf)/mES-Zfx-ChIP-Seq(GSE11431)/Homer	AGGCCTRG	1	-0.0729	1	996	0.1089	7184.9	0.1138	0.956942
Zic(Zf)/Cerebellum-ZIC1.2-ChIP-Seq(GSE60731)/Homer	CCTGCTGAGH	1	-0.07178	1	838	0.0917	6072.9	0.0962	0.953222
AT5G59990(C2C2COlike)/colamp-AT5G59990-DAP-Seq(GSE60143)/Homer	TCTCAACCGTTCATT	1	-0.07029	1	10	0.0011	105	0.0017	0.647059
Nr5a2(NR)/mES-Nr5a2-ChIP-Seq(GSE19019)/Homer	BTCAAGGTCA	1	-0.06918	1	409	0.0447	3032.6	0.048	0.93125
RVE1(MYBrelated)/col-RVE1-DAP-Seq(GSE60143)/Homer	AAATATCT	1	-0.06826	1	334	0.0365	2496.7	0.0395	0.924051
JunD(bZIP)/K562-JunD-ChIP-Seq/Homer	ATGACGTCATCN	1	-0.06789	1	186	0.0203	1428.7	0.0226	0.89823
SPL14(SBP)/col-SPL14-DAP-Seq(GSE60143)/Homer	NNWHTGTACGGAHNH	1	-0.0675	1	64	0.007	528.3	0.0084	0.833333
Rbpj1(?)/Panc1-Rbpj1-ChIP-Seq(GSE47459)/Homer	HTTTCCCASG	1	-0.06737	1	1343	0.1469	9631.6	0.1525	0.963279
HNF4a(NR),DR1/HepG2-HNF4a-ChIP-Seq(GSE25021)/Homer	CARRGKBCAAAGTYCA	1	-0.06643	1	390	0.0427	2899.6	0.0459	0.930283
ERF115(AP2EREBP)/colamp-ERF115-DAP-Seq(GSE60143)/Homer	WTKRCGGCGB	1	-0.0663	1	589	0.0644	4317.4	0.0684	0.94152
Cdx2(Homeobox)/mES-Cdx2-ChIP-Seq(GSE14586)/Homer	GYMATAAAAH	1	-0.06605	1	539	0.059	3962.3	0.0627	0.940989
AT1G44830(AP2EREBP)/col-AT1G44830-DAP-Seq(GSE60143)/Homer	NCCACCGACA	1	-0.06426	1	117	0.0128	925.5	0.0147	0.870748
Foxa3(Forkhead)/Liver-Foxa3-ChIP-Seq(GSE77670)/Homer	BSNTGTTTACWYWGN	1	-0.06265	1	310	0.0339	2329.5	0.0369	0.918699
MYB113(MYB)/col-MYB113-DAP-Seq(GSE60143)/Homer	HNDAWTCMGTTAYWN	1	-0.06089	1	429	0.0469	3184.3	0.0504	0.930556
ESE3(AP2EREBP)/col-ESE3-DAP-Seq(GSE60143)/Homer	GACGGTGG	1	-0.05968	1	468	0.0512	3464	0.0549	0.932605
Rfx6(HTH)/Min6b1-Rfx6.HA-ChIP-Seq(GSE62844)/Homer	TGTTKCCTAGCAACM	1	-0.05819	1	1074	0.1175	7757.5	0.1229	0.956062
Reverb(NR),DR2/RAW-Reverba.biotin-ChIP-Seq(GSE45914)/Homer	GTRGGTCASTGGGTCA	1	-0.05791	1	164	0.0179	1275.7	0.0202	0.886139
At1g77640(AP2EREBP)/col-At1g77640-DAP-Seq(GSE60143)/Homer	TGTCGGTGGA	1	-0.05689	1	62	0.0068	518.9	0.0082	0.829268
ESE1(AP2EREBP)/col-ESE1-DAP-Seq(GSE60143)/Homer	GGCGGCGG	1	-0.05556	1	250	0.0273	1903.7	0.0301	0.906977
LEP(AP2EREBP)/col-LEP-DAP-Seq(GSE60143)/Homer	CDCCGCCGTC	1	-0.05521	1	82	0.009	670.7	0.0106	0.849057
CUX1(Homeobox)/K562-CUX1-ChIP-Seq(GSE92882)/Homer	TATCGATNAN	1	-0.05299	1	344	0.0376	2584.7	0.0409	0.919315
ZBTB12(Zf)/HEK293-ZBTB12.GFP-ChIP-Seq(GSE58341)/Homer	NGNTCTAGAACCNGV	1	-0.05075	1	311	0.034	2349.8	0.0372	0.913978
HuR(?)/HEK293-HuR-CLIP-Seq(GSE87887)/Homer	BTTTGGTTTG	1	-0.04976	1	3616	0.3955	25510.4	0.404	0.97896
At1g36060(AP2EREBP)/colamp-At1g36060-DAP-Seq(GSE60143)/Homer	NNWWKGTCGGTG	1	-0.04885	1	250	0.0273	1910.4	0.0303	0.90099
At1g74840(MYBrelated)/col100-At1g74840-DAP-Seq(GSE60143)/Homer	YHTTATCCAWWT	1	-0.04807	1	420	0.0459	3136.4	0.0497	0.923541
NRF(NRF)/Promoter/Homer	STGCGCATGCGC	1	-0.04701	1	95	0.0104	773.1	0.0122	0.852459
NFY(CCAAT)/Promoter/Homer	RGCCAATSRG	1	-0.047	1	661	0.0723	4857.2	0.0769	0.940182
STAT1(Stat)/HelaS3-STAT1-ChIP-Seq(GSE12782)/Homer	NATTTCCNGGAAAT	1	-0.04612	1	299	0.0327	2268.7	0.0359	0.910864
CAMTA1(CAMTA)/col-CAMTA1-DAP-Seq(GSE60143)/Homer	WWAACGCGTT	1	-0.04611	1	178	0.0195	1388.9	0.022	0.886364
SeqBias: TA-repeat	TATATATATA	1	-0.04576	1	2062	0.2256	14712.8	0.233	0.96824
Tcf21(bHLH)/ArterySmoothMuscle-Tcf21-ChIP-Seq(GSE61369)/Homer	NAACAGCTGG	1	-0.04555	1	980	0.1072	7119.9	0.1128	0.950355
Mef2d(MADS)/Retina-Mef2d-ChIP-Seq(GSE61391)/Homer	GCTATTTTTAGC	1	-0.04509	1	172	0.0188	1345	0.0213	0.882629
At5g65130(AP2EREBP)/colamp-At5g65130-DAP-Seq(GSE60143)/Homer	CCRCCGACAWTN	1	-0.04326	1	70	0.0077	587.5	0.0093	0.827957
KLF10(Zf)/HEK293-KLF10.GFP-ChIP-Seq(GSE58341)/Homer	GGGGGTGTGTCC	1	-0.04245	1	896	0.098	6532.2	0.1034	0.947776
At4g01280(MYBrelated)/colamp-At4g01280-DAP-Seq(GSE60143)/Homer	AAATATCT	1	-0.04148	1	334	0.0365	2527.8	0.04	0.9125
DREB26(AP2EREBP)/col-DREB26-DAP-Seq(GSE60143)/Homer	CCACCGACAH	1	-0.04133	1	83	0.0091	687.1	0.0109	0.834862
ERF11(AP2EREBP)/col-ERF11-DAP-Seq(GSE60143)/Homer	RTGGCGGCGG	1	-0.04047	1	297	0.0325	2261.9	0.0358	0.907821
Nkx2.5(Homeobox)/HL1-Nkx2.5.biotin-ChIP-Seq(GSE21529)/Homer	RRSCACTYAA	1	-0.03977	1	2140	0.2341	15275.7	0.2419	0.967755
En1(Homeobox)/SUM149-EN1-ChIP-Seq(GSE120957)/Homer	NDCTAATTAS	1	-0.03955	1	1585	0.1734	11391.6	0.1804	0.961197
AIL7(AP2EREBP)/colamp-AIL7-DAP-Seq(GSE60143)/Homer	KCACRAWTYYCGAGG	1	-0.03927	1	290	0.0317	2212.9	0.035	0.905714
Mef2b(MADS)/HEK293-Mef2b.V5-ChIP-Seq(GSE67450)/Homer	GCTATTTTTGGM	1	-0.0387	1	671	0.0734	4944.3	0.0783	0.93742
HSFB4(HSF)/col-HSFB4-DAP-Seq(GSE60143)/Homer	TTCTAGAAGCTTCTA	1	-0.03851	1	32	0.0035	295.3	0.0047	0.744681
GAGA-repeat/Arabidopsis-Promoters/Homer	CTCTCTCTCY	1	-0.03523	1	1298	0.142	9387.5	0.1487	0.954943
Hnf6b(Homeobox)/LNCaP-Hnf6b-ChIP-Seq(GSE106305)/Homer	TATTGAYY	1	-0.03305	1	524	0.0573	3907.3	0.0619	0.925687
DEL2(E2FDP)/col-DEL2-DAP-Seq(GSE60143)/Homer	WTTTCSCGCC	1	-0.03274	1	164	0.0179	1300.7	0.0206	0.868932
FOXA1(Forkhead)/MCF7-FOXA1-ChIP-Seq(GSE26831)/Homer	WAAGTAAACA	1	-0.03213	1	904	0.0989	6614.1	0.1047	0.944604
PGR(NR)/EndoStromal-PGR-ChIP-Seq(GSE69539)/Homer	AAGAACATWHTGTTC	1	-0.03037	1	222	0.0243	1730.3	0.0274	0.886861
HSFB3(HSF)/colamp-HSFB3-DAP-Seq(GSE60143)/Homer	TTCTAGAAGMTTHTW	1	-0.03028	1	48	0.0053	427.4	0.0068	0.779412
Klf9(Zf)/GBM-Klf9-ChIP-Seq(GSE62211)/Homer	GCCACRCCCACY	1	-0.02988	1	494	0.054	3699.5	0.0586	0.921502
HIF2a(bHLH)/785_O-HIF2a-ChIP-Seq(GSE34871)/Homer	GCACGTACCC	1	-0.02828	1	249	0.0272	1931.6	0.0306	0.888889
EGL-5(Homeobox)/cElegans-L3-EGL5-ChIP-Seq(modEncode)/Homer	ATTTAATGGG	1	-0.02818	1	1058	0.1157	7716.3	0.1222	0.946809
Hoxa13(Homeobox)/ChickenMSG-Hoxa13.Flag-ChIP-Seq(GSE86088)/Homer	CYHATAAAAN	1	-0.02785	1	2202	0.2409	15753.5	0.2495	0.965531
AT5G05550(Trihelix)/col-AT5G05550-DAP-Seq(GSE60143)/Homer	HDNHDTCKCCGGMGA	1	-0.02464	1	881	0.0964	6474.6	0.1025	0.940488
HDG1(Homeobox)/col100-HDG1-DAP-Seq(GSE60143)/Homer	DDYAATTAATGH	1	-0.02381	1	257	0.0281	1998.2	0.0316	0.889241
SeqBias: polyA-repeat	AAAAAAAAAA	1	-0.02375	1	9072	0.9923	62763	0.9939	0.99839
GATA19(C2C2gata)/colamp-GATA19-DAP-Seq(GSE60143)/Homer	ATCSGATCVG	1	-0.02361	1	31	0.0034	297.1	0.0047	0.723404
bZIP18(bZIP)/colamp-bZIP18-DAP-Seq(GSE60143)/Homer	KGMCAGCTND	1	-0.0228	1	5152	0.5636	36237.5	0.5739	0.982053
Isl1(Homeobox)/Neuron-Isl1-ChIP-Seq(GSE31456)/Homer	CTAATKGV	1	-0.02141	1	1708	0.1868	12323.4	0.1952	0.956967
ZBTB33(Zf)/GM12878-ZBTB33-ChIP-Seq(GSE32465)/Homer	GGVTCTCGCGAGAAC	1	-0.0213	1	9	0.001	111.4	0.0018	0.555556
DLX2(Homeobox)/BasalGanglia-Dlx2-ChIP-seq(GSE124936)/Homer	NNNTAATTAS	1	-0.02064	1	1200	0.1313	8749.8	0.1386	0.94733
Tlx?(NR)/NPC-H3K4me1-ChIP-Seq(GSE16256)/Homer	CTGGCAGSCTGCCA	1	-0.01698	1	401	0.0439	3064.7	0.0485	0.905155
AP-2alpha(AP2)/Hela-AP2alpha-ChIP-Seq(GSE31477)/Homer	ATGCCCTGAGGC	1	-0.01632	1	557	0.0609	4192.5	0.0664	0.917169
ARE(NR)/LNCAP-AR-ChIP-Seq(GSE27824)/Homer	RGRACASNSTGTYCYB	1	-0.01623	1	250	0.0273	1965.3	0.0311	0.877814
p53(p53)/mES-cMyc-ChIP-Seq(GSE11431)/Homer	ACATGCCCGGGCAT	1	-0.01514	1	5	0.0005	76.8	0.0012	0.416667
ZNF16(Zf)/HEK293-ZNF16.GFP-ChIP-Seq(GSE58341)/Homer	MACCTTCYATGGCTCCCTAKTGCCY	1	-0.01512	1	1	0.0001	29.4	0.0005	0.2
HNF6(Homeobox)/Liver-Hnf6-ChIP-Seq(ERP000394)/Homer	NTATYGATCH	1	-0.01425	1	250	0.0273	1971.5	0.0312	0.875
HSFC1(HSF)/col-HSFC1-DAP-Seq(GSE60143)/Homer	HTTCTAGAADCTTCT	1	-0.01326	1	160	0.0175	1306.6	0.0207	0.845411
RAP211(AP2EREBP)/colamp-RAP211-DAP-Seq(GSE60143)/Homer	RGCCGGCYWW	1	-0.01181	1	1350	0.1477	9861.9	0.1562	0.945583
RAP26(AP2EREBP)/colamp-RAP26-DAP-Seq(GSE60143)/Homer	HDATGGCGGCGG	1	-0.01155	1	425	0.0465	3260.5	0.0516	0.901163
At3g24120(G2like)/col-At3g24120-DAP-Seq(GSE60143)/Homer	NWWAGMATMW	1	-0.01155	1	2789	0.3051	19957.9	0.3161	0.965201
Sox17(HMG)/Endoderm-Sox17-ChIP-Seq(GSE61475)/Homer	CCATTGTTYB	1	-0.01116	1	599	0.0655	4519.4	0.0716	0.914804
At2g01060(G2like)/colamp-At2g01060-DAP-Seq(GSE60143)/Homer	AGATKCBNWW	1	-0.01109	1	2640	0.2888	18922	0.2997	0.96363
Cux2(Homeobox)/Liver-Cux2-ChIP-Seq(GSE35985)/Homer	HNRAATCAAT	1	-0.01052	1	181	0.0198	1472.5	0.0233	0.849785
GRE(NR),IR3/A549-GR-ChIP-Seq(GSE32465)/Homer	NRGVACABNVTGTYCY	1	-0.009118	1	110	0.012	940.2	0.0149	0.805369
NRF1(NRF)/MCF7-NRF1-ChIP-Seq(Unpublished)/Homer	CTGCGCATGCGC	1	-0.009033	1	56	0.0061	519.5	0.0082	0.743902
RBFox2(?)/Heart-RBFox2-CLIP-Seq(GSE57926)/Homer	TGCATGCA	1	-0.008971	1	1870	0.2046	13552.7	0.2146	0.953402
SeqBias: C/A-bias	MMMMMMMMMM	1	-0.008868	1	9137	0.9995	63133	0.9998	0.9997
HSFA6A(HSF)/col-HSFA6A-DAP-Seq(GSE60143)/Homer	RGAAGNTTCTAGAAN	1	-0.00883	1	35	0.0038	349.4	0.0055	0.690909
Oct4:Sox17(POU,Homeobox,HMG)/F9-Sox17-ChIP-Seq(GSE44553)/Homer	CCATTGTATGCAAAT	1	-0.008805	1	80	0.0088	709.7	0.0112	0.785714
At1g68670(G2like)/colamp-At1g68670-DAP-Seq(GSE60143)/Homer	WNWWHNRAAGATTCT	1	-0.008594	1	277	0.0303	2193.8	0.0347	0.873199
HOXD13(Homeobox)/Chicken-Hoxd13-ChIP-Seq(GSE38910)/Homer	NCYAATAAAA	1	-0.007823	1	766	0.0838	5742.2	0.0909	0.921892
Rfx1(HTH)/NPC-H3K4me1-ChIP-Seq(GSE16256)/Homer	KGTTGCCATGGCAA	1	-0.007406	1	205	0.0224	1665.9	0.0264	0.848485
OCT:OCT-short(POU,Homeobox)/NPC-OCT6-ChIP-Seq(GSE43916)/Homer	ATGCATWATGCATRW	1	-0.006794	1	527	0.0576	4030.7	0.0638	0.902821
E2F4(E2F)/K562-E2F4-ChIP-Seq(GSE31477)/Homer	GGCGGGAAAH	1	-0.006612	1	188	0.0206	1542.4	0.0244	0.844262
FOXA1(Forkhead)/LNCAP-FOXA1-ChIP-Seq(GSE27824)/Homer	WAAGTAAACA	1	-0.006551	1	1116	0.1221	8253.2	0.1307	0.9342
Tal1	CATCTG	1	-0.006189	1	1569	0.1716	11467.2	0.1816	0.944934
NFkB-p65(RHD)/GM12787-p65-ChIP-Seq(GSE19485)/Homer	WGGGGATTTCCC	1	-0.006049	1	713	0.078	5379.9	0.0852	0.915493
PRDM10(Zf)/HEK293-PRDM10.eGFP-ChIP-Seq(Encode)/Homer	TGGTACATTCCA	1	-0.005497	1	542	0.0593	4151.7	0.0657	0.902588
Gfi1b(Zf)/HPC7-Gfi1b-ChIP-Seq(GSE22178)/Homer	MAATCACTGC	1	-0.005361	1	569	0.0622	4348.2	0.0689	0.902758
HINFP(Zf)/K562-HINFP.eGFP-ChIP-Seq(Encode)/Homer	TWVGGTCCGC	1	-0.005272	1	89	0.0097	793.8	0.0126	0.769841
FOXM1(Forkhead)/MCF7-FOXM1-ChIP-Seq(GSE72977)/Homer	TRTTTACTTW	1	-0.004906	1	924	0.1011	6906.6	0.1094	0.924132
Smad3(MAD)/NPC-Smad3-ChIP-Seq(GSE36673)/Homer	TWGTCTGV	1	-0.004884	1	3066	0.3354	21985.5	0.3482	0.96324
E2F3(E2F)/MEF-E2F3-ChIP-Seq(GSE71376)/Homer	BTKGGCGGGAAA	1	-0.004376	1	300	0.0328	2393.1	0.0379	0.865435
PAX3:FKHR-fusion(Paired,Homeobox)/Rh4-PAX3:FKHR-ChIP-Seq(GSE19063)/Homer	ACCRTGACTAATTNN	1	-0.004301	1	196	0.0214	1618.5	0.0256	0.835938
EIL4(EIL)/Tomato-EIL4-ChIP-Seq(GSE116581)/Homer	GATTCAWTGAAT	1	-0.003821	1	45	0.0049	448.8	0.0071	0.690141
Pitx1(Homeobox)/Chicken-Pitx1-ChIP-Seq(GSE38910)/Homer	TAATCCCN	1	-0.003818	1	3701	0.4048	26428.7	0.4185	0.967264
Sox7(HMG)/ESC-Sox7-ChIP-Seq(GSE133899)/Homer	VVRRAACAATGG	1	-0.003538	1	209	0.0229	1723	0.0273	0.838828
caudal(Homeobox)/Drosophila-Embryos-ChIP-Chip(modEncode)/Homer	GGYCATAAAW	1	-0.003162	1	603	0.066	4625.9	0.0733	0.900409
E2F(E2F)/Hela-CellCycle-Expression/Homer	TTSGCGCGAAAA	1	-0.003145	1	12	0.0013	163.5	0.0026	0.5
GFY-Staf(?,Zf)/Promoter/Homer	RACTACAATTCCCAGAAKGC	1	-0.003102	1	31	0.0034	334.8	0.0053	0.641509
Olig2(bHLH)/Neuron-Olig2-ChIP-Seq(GSE30882)/Homer	RCCATMTGTT	1	-0.00264	1	1887	0.2064	13787.8	0.2183	0.945488
At2g03500(G2like)/col-At2g03500-DAP-Seq(GSE60143)/Homer	WWAGAATATTCT	1	-0.002577	1	117	0.0128	1031.3	0.0163	0.785276
ZNF711(Zf)/SHSY5Y-ZNF711-ChIP-Seq(GSE20673)/Homer	AGGCCTAG	1	-0.002536	1	1310	0.1433	9707.8	0.1537	0.932336
AP-2gamma(AP2)/MCF7-TFAP2C-ChIP-Seq(GSE21234)/Homer	SCCTSAGGSCAW	1	-0.002339	1	751	0.0821	5713.3	0.0905	0.907182
NeuroD1(bHLH)/Islet-NeuroD1-ChIP-Seq(GSE30298)/Homer	GCCATCTGTT	1	-0.002257	1	793	0.0867	6019	0.0953	0.909759
HOXA9(Homeobox)/HSC-Hoxa9-ChIP-Seq(GSE33509)/Homer	GGCCATAAATCA	1	-0.002014	1	520	0.0569	4046.9	0.0641	0.887676
X-box(HTH)/NPC-H3K4me1-ChIP-Seq(GSE16256)/Homer	GGTTGCCATGGCAA	1	-0.001992	1	127	0.0139	1116.5	0.0177	0.785311
HSFA1E(HSF)/col-HSFA1E-DAP-Seq(GSE60143)/Homer	TTCTAGAAGCTTCTA	1	-0.0018	1	62	0.0068	603.9	0.0096	0.708333
AR-halfsite(NR)/LNCaP-AR-ChIP-Seq(GSE27824)/Homer	CCAGGAACAG	1	-0.001743	1	3813	0.4171	27288.9	0.4322	0.965062
MafK(bZIP)/C2C12-MafK-ChIP-Seq(GSE36030)/Homer	GCTGASTCAGCA	1	-0.001729	1	547	0.0598	4251.2	0.0673	0.888559
Stat3+il21(Stat)/CD4-Stat3-ChIP-Seq(GSE19198)/Homer	SVYTTCCNGGAARB	1	-0.001695	1	693	0.0758	5313.7	0.0842	0.900238
RRTF1(AP2EREBP)/colamp-RRTF1-DAP-Seq(GSE60143)/Homer	CCGCCGCHATTT	1	-0.001687	1	60	0.0066	588.9	0.0093	0.709677
EBF(EBF)/proBcell-EBF-ChIP-Seq(GSE21978)/Homer	DGTCCCYRGGGA	1	-0.001649	1	155	0.017	1338.8	0.0212	0.801887
PR(NR)/T47D-PR-ChIP-Seq(GSE31130)/Homer	VAGRACAKNCTGTBC	1	-0.00164	1	2268	0.2481	16511	0.2615	0.948757
PUCHI(AP2EREBP)/colamp-PUCHI-DAP-Seq(GSE60143)/Homer	GCGCCGTY	1	-0.001394	1	162	0.0177	1397.9	0.0221	0.800905
ZNF416(Zf)/HEK293-ZNF416.GFP-ChIP-Seq(GSE58341)/Homer	WDNCTGGGCA	1	-0.001198	1	1135	0.1242	8514.7	0.1348	0.921365
Sox10(HMG)/SciaticNerve-Sox3-ChIP-Seq(GSE35132)/Homer	CCWTTGTYYB	1	-0.001197	1	1619	0.1771	11959.9	0.1894	0.935058
Twist2(bHLH)/Myoblast-Twist2.Ty1-ChIP-Seq(GSE127998)/Homer	MCAGCTGBYH	1	-0.001182	1	1755	0.192	12923.4	0.2047	0.937958
ZNF143|STAF(Zf)/CUTLL-ZNF143-ChIP-Seq(GSE29600)/Homer	ATTTCCCAGVAKSCY	1	-0.001152	1	281	0.0307	2306.5	0.0365	0.841096
AT2G01818(PLATZ)/col-AT2G01818-DAP-Seq(GSE60143)/Homer	TCTAGAABSTTC	1	-0.00111	1	123	0.0135	1101.9	0.0174	0.775862
ZBTB18(Zf)/HEK293-ZBTB18.GFP-ChIP-Seq(GSE58341)/Homer	AACATCTGGA	1	-0.000815	1	476	0.0521	3768.3	0.0597	0.872697
EBF1(EBF)/Near-E2A-ChIP-Seq(GSE21512)/Homer	GTCCCCWGGGGA	1	-0.00078	1	833	0.0911	6371	0.1009	0.902874
Hoxc9(Homeobox)/Ainv15-Hoxc9-ChIP-Seq(GSE21812)/Homer	GGCCATAAATCA	1	-0.000687	1	367	0.0401	2969.5	0.047	0.853191
FOXK1(Forkhead)/HEK293-FOXK1-ChIP-Seq(GSE51673)/Homer	NVWTGTTTAC	1	-0.000681	1	959	0.1049	7288.3	0.1154	0.909012
AT1G10720(BSD)/col-AT1G10720-DAP-Seq(GSE60143)/Homer	TTCTAGAAKCTTCTA	1	-0.000605	1	20	0.0022	260.3	0.0041	0.536585
Sox3(HMG)/NPC-Sox3-ChIP-Seq(GSE33059)/Homer	CCWTTGTY	1	-0.000544	1	1658	0.1814	12297	0.1947	0.93169
Atoh1(bHLH)/Cerebellum-Atoh1-ChIP-Seq(GSE22111)/Homer	VNRVCAGCTGGY	1	-0.000539	1	1044	0.1142	7914.6	0.1253	0.911413
AT5G45580(G2like)/colamp-AT5G45580-DAP-Seq(GSE60143)/Homer	ADRGAATCTH	1	-0.000416	1	1130	0.1236	8548.5	0.1354	0.912851
AT1G23810(Orphan)/col-AT1G23810-DAP-Seq(GSE60143)/Homer	TTCTAGAAGSTTCTA	1	-0.000414	1	32	0.0035	375.6	0.0059	0.59322
HRE(HSF)/Striatum-HSF1-ChIP-Seq(GSE38000)/Homer	TTCTAGAABNTTCTA	1	-0.0004	1	145	0.0159	1301.5	0.0206	0.771845
GRE(NR),IR3/RAW264.7-GRE-ChIP-Seq(Unpublished)/Homer	VAGRACAKWCTGTYC	1	-0.000372	1	200	0.0219	1731	0.0274	0.79927
PCF/Arabidopsis-Promoters/Homer	NNWWWTGGGCYTDDN	1	-0.000368	1	119	0.013	1098.2	0.0174	0.747126
Foxh1(Forkhead)/hESC-FOXH1-ChIP-Seq(GSE29422)/Homer	NNTGTGGATTSS	1	-0.000333	1	431	0.0471	3475.4	0.055	0.856364
AT1G49560(G2like)/colamp-AT1G49560-DAP-Seq(GSE60143)/Homer	GAWTCTNWDA	1	-0.000287	1	1041	0.1139	7931.5	0.1256	0.906847
Stat3(Stat)/mES-Stat3-ChIP-Seq(GSE11431)/Homer	CTTCCGGGAA	1	-0.000256	1	438	0.0479	3538.3	0.056	0.855357
GFY(?)/Promoter/Homer	ACTACAATTCCC	1	-0.000236	1	38	0.0042	437.5	0.0069	0.608696
NeuroG2(bHLH)/Fibroblast-NeuroG2-ChIP-Seq(GSE75910)/Homer	ACCATCTGTT	1	-0.000209	1	1554	0.17	11625.5	0.1841	0.923411
KANADI1(Myb)/Seedling-KAN1-ChIP-Seq(GSE48081)/Homer	ARGAATAWWN	1	-0.000199	1	727	0.0795	5676.9	0.0899	0.884316
Foxo3(Forkhead)/U2OS-Foxo3-ChIP-Seq(E-MTAB-2701)/Homer	DGTAAACA	1	-0.000181	1	699	0.0765	5476.6	0.0867	0.882353
NFkB-p65-Rel(RHD)/ThioMac-LPS-Expression(GSE23622)/Homer	GGAAATTCCC	1	-0.000181	1	131	0.0143	1211.9	0.0192	0.744792
Fox:Ebox(Forkhead,bHLH)/Panc1-Foxa2-ChIP-Seq(GSE47459)/Homer	NNNVCTGWGYAAACASN	1	-0.000171	1	1002	0.1096	7680.4	0.1216	0.901316
FoxL2(Forkhead)/Ovary-FoxL2-ChIP-Seq(GSE60858)/Homer	WWTRTAAACAVG	1	-0.000166	1	754	0.0825	5882.7	0.0932	0.885193
TCF4(bHLH)/SHSY5Y-TCF4-ChIP-Seq(GSE96915)/Homer	SMCATCTGKH	1	-0.00014	1	1556	0.1702	11666.1	0.1847	0.921494
Ronin(THAP)/ES-Thap11-ChIP-Seq(GSE51522)/Homer	RACTACAACTCCCAGVAKGC	1	-0.00014	1	11	0.0012	188.8	0.003	0.4
HSF7(HSF)/colamp-HSF7-DAP-Seq(GSE60143)/Homer	TTCTAGAAGCTTCTA	1	-0.000137	1	129	0.0141	1203	0.0191	0.73822
HRE(HSF)/HepG2-HSF1-ChIP-Seq(GSE31477)/Homer	BSTTCTRGAABVTTCYAGAA	1	-0.000116	1	94	0.0103	923.3	0.0146	0.705479
AGL95(ND)/col-AGL95-DAP-Seq(GSE60143)/Homer	TTCTAGAAGCTTCTA	1	-0.000116	1	72	0.0079	741.6	0.0117	0.675214
HSF3(HSF)/colamp-HSF3-DAP-Seq(GSE60143)/Homer	NTTCTAGAAKCTTCT	1	-0.000106	1	714	0.0781	5612.3	0.0889	0.878515
AT4G37180(G2like)/col-AT4G37180-DAP-Seq(GSE60143)/Homer	AGAATCTTNN	1	-0.000101	1	894	0.0978	6927.2	0.1097	0.891522
Sox2(HMG)/mES-Sox2-ChIP-Seq(GSE11431)/Homer	BCCATTGTTC	1	-8.4e-05	1	738	0.0807	5799.8	0.0918	0.879085
Foxf1(Forkhead)/Lung-Foxf1-ChIP-Seq(GSE77951)/Homer	WWATRTAAACAN	1	-6.9e-05	1	804	0.0879	6291.3	0.0996	0.88253
KLF1(Zf)/HUDEP2-KLF1-CutnRun(GSE136251)/Homer	VDGGGYGGGGCY	1	-6.3e-05	1	1130	0.1236	8661.1	0.1372	0.900875
ZNF519(Zf)/HEK293-ZNF519.GFP-ChIP-Seq(GSE58341)/Homer	GAGSCCGAGC	1	-5.8e-05	1	121	0.0132	1158.5	0.0183	0.721311
PHA-4(Forkhead)/cElegans-Embryos-PHA4-ChIP-Seq(modEncode)/Homer	KTGTTTGC	1	-5.1e-05	1	3297	0.3606	24011.6	0.3803	0.948199
NFAT:AP1(RHD,bZIP)/Jurkat-NFATC1-ChIP-Seq(Jolma_et_al.)/Homer	SARTGGAAAAWRTGAGTCAB	1	-5.1e-05	1	239	0.0261	2091.5	0.0331	0.78852
BHLHA15(bHLH)/NIH3T3-BHLHB8.HA-ChIP-Seq(GSE119782)/Homer	NAMCAGCTGK	1	-5e-05	1	1392	0.1523	10559.6	0.1672	0.910885
SeqBias: G/A bias	RRRRRRRRRR	1	-4e-05	1	9129	0.9986	63119.4	0.9996	0.999
Sox4(HMG)/proB-Sox4-ChIP-Seq(GSE50066)/Homer	YCTTTGTTCC	1	-2.9e-05	1	719	0.0786	5709.1	0.0904	0.869469
NFE2L2(bZIP)/HepG2-NFE2L2-ChIP-Seq(Encode)/Homer	AWWWTGCTGAGTCAT	1	-2.5e-05	1	186	0.0203	1697.9	0.0269	0.754647
PABPC1(?)/MEL-PABC1-CLIP-Seq(GSE69755)/Homer	HAATAAAGNN	1	-2.2e-05	1	1301	0.1423	9952.1	0.1576	0.902919
EBF2(EBF)/BrownAdipose-EBF2-ChIP-Seq(GSE97114)/Homer	NABTCCCWDGGGAVH	1	-2.1e-05	1	733	0.0802	5828.3	0.0923	0.868906
STAT4(Stat)/CD4-Stat4-ChIP-Seq(GSE22104)/Homer	NYTTCCWGGAAR	1	-1.9e-05	1	881	0.0964	6918.9	0.1096	0.879562
Bach1(bZIP)/K562-Bach1-ChIP-Seq(GSE31477)/Homer	AWWNTGCTGAGTCAT	1	-1.8e-05	1	224	0.0245	2004.5	0.0317	0.772871
Bcl6(Zf)/Liver-Bcl6-ChIP-Seq(GSE31578)/Homer	NNNCTTTCCAGGAAA	1	-1.7e-05	1	1131	0.1237	8741.7	0.1384	0.893786
Sp2(Zf)/HEK293-Sp2.eGFP-ChIP-Seq(Encode)/Homer	YGGCCCCGCCCC	1	-1.6e-05	1	1573	0.1721	11923.7	0.1888	0.911547
NF1:FOXA1(CTF,Forkhead)/LNCAP-FOXA1-ChIP-Seq(GSE27824)/Homer	WNTGTTTRYTTTGGCA	1	-1e-05	1	29	0.0032	399.4	0.0063	0.507937
NFAT(RHD)/Jurkat-NFATC1-ChIP-Seq(Jolma_et_al.)/Homer	ATTTTCCATT	1	-9e-06	1	731	0.08	5851.7	0.0927	0.862999
Sox9(HMG)/Limb-SOX9-ChIP-Seq(GSE73225)/Homer	AGGVNCCTTTGT	1	-6e-06	1	800	0.0875	6374.4	0.1009	0.867195
Sox15(HMG)/CPA-Sox15-ChIP-Seq(GSE62909)/Homer	RAACAATGGN	1	-5e-06	1	875	0.0957	6936.2	0.1098	0.871585
KLF3(Zf)/MEF-Klf3-ChIP-Seq(GSE44748)/Homer	NRGCCCCRCCCHBNN	1	-4e-06	1	640	0.07	5214.6	0.0826	0.847458
HSFA6B(HSF)/colamp-HSFA6B-DAP-Seq(GSE60143)/Homer	NTTCTAGAANHTTCT	1	-2e-06	1	348	0.0381	3029.4	0.048	0.79375
AT3G09735(S1Falike)/col-AT3G09735-DAP-Seq(GSE60143)/Homer	TTCTAGAANMTTCTA	1	-1e-06	1	279	0.0305	2504.4	0.0397	0.768262
Nrf2(bZIP)/Lymphoblast-Nrf2-ChIP-Seq(GSE37589)/Homer	HTGCTGAGTCAT	1	-1e-06	1	189	0.0207	1797.2	0.0285	0.726316
At3g04030(G2like)/col-At3g04030-DAP-Seq(GSE60143)/Homer	DRGAATCT	1	-1e-06	1	599	0.0655	4955.7	0.0785	0.834395
Klf4(Zf)/mES-Klf4-ChIP-Seq(GSE11431)/Homer	GCCACACCCA	1	0	1	548	0.0599	4626.6	0.0733	0.81719
NF-E2(bZIP)/K562-NFE2-ChIP-Seq(GSE31477)/Homer	GATGACTCAGCA	1	0	1	228	0.0249	2153.2	0.0341	0.730205
HSF6(HSF)/col-HSF6-DAP-Seq(GSE60143)/Homer	TTYTAGAAGCTTCTA	1	0	1	145	0.0159	1480.5	0.0234	0.679487
At3g12730(G2like)/colamp-At3g12730-DAP-Seq(GSE60143)/Homer	AAGATTCT	1	0	1	980	0.1072	7874.1	0.1247	0.859663
EKLF(Zf)/Erythrocyte-Klf1-ChIP-Seq(GSE20478)/Homer	NWGGGTGTGGCY	1	0	1	348	0.0381	3139.1	0.0497	0.7666
KAN2(G2like)/colamp-KAN2-DAP-Seq(GSE60143)/Homer	ATATTCTY	1	0	1	911	0.0996	7404.4	0.1173	0.849105
KLF6(Zf)/PDAC-KLF6-ChIP-Seq(GSE64557)/Homer	MKGGGYGTGGCC	1	0	1	1175	0.1285	9378.2	0.1485	0.86532
Sox6(HMG)/Myotubes-Sox6-ChIP-Seq(GSE32627)/Homer	CCATTGTTNY	1	0	1	1357	0.1484	10709.6	0.1696	0.875
KLF5(Zf)/LoVo-KLF5-ChIP-Seq(GSE49402)/Homer	DGGGYGKGGC	1	0	1	1501	0.1642	11771.9	0.1864	0.880901
At1g25550(G2like)/colamp-At1g25550-DAP-Seq(GSE60143)/Homer	NAGATTCY	1	0	1	716	0.0783	6018.5	0.0953	0.821616
Pitx1:Ebox(Homeobox,bHLH)/Hindlimb-Pitx1-ChIP-Seq(GSE41591)/Homer	YTAATTRAWWCCAGATGT	1	0	1	114	0.0125	1286.8	0.0204	0.612745
AT2G38300(G2like)/col-AT2G38300-DAP-Seq(GSE60143)/Homer	ADRGAATGTT	1	0	1	900	0.0984	7438	0.1178	0.835314
NF1-halfsite(CTF)/LNCaP-NF1-ChIP-Seq(Unpublished)/Homer	YTGCCAAG	1	0	1	1558	0.1704	12413.2	0.1966	0.866734
AT2G40260(G2like)/colamp-AT2G40260-DAP-Seq(GSE60143)/Homer	WAAAYATTCTTT	1	0	1	1089	0.1191	9093.2	0.144	0.827083
TEAD2(TEA)/Py2T-Tead2-ChIP-Seq(GSE55709)/Homer	CCWGGAATGY	1	0	1	281	0.0307	2974.2	0.0471	0.651805
NF1(CTF)/LNCAP-NF1-ChIP-Seq(Unpublished)/Homer	CYTGGCABNSTGCCAR	1	0	1	266	0.0291	2873	0.0455	0.63956
TEAD3(TEA)/HepG2-TEAD3-ChIP-Seq(Encode)/Homer	TRCATTCCAG	1	0	1	736	0.0805	6689.1	0.1059	0.760151
AP-1(bZIP)/ThioMac-PU.1-ChIP-Seq(GSE21512)/Homer	VTGACTCATC	1	0	1	2364	0.2586	21927.4	0.3473	0.744601
Atf3(bZIP)/GBM-ATF3-ChIP-Seq(GSE33912)/Homer	DATGASTCATHN	1	0	1	2288	0.2503	21344.4	0.338	0.740533
Bach2(bZIP)/OCILy7-Bach2-ChIP-Seq(GSE44420)/Homer	TGCTGAGTCA	1	0	1	705	0.0771	7144.2	0.1131	0.681698
BATF(bZIP)/Th17-BATF-ChIP-Seq(GSE39756)/Homer	DATGASTCAT	1	0	1	2269	0.2482	21244.9	0.3364	0.737812
Fosl2(bZIP)/3T3L1-Fosl2-ChIP-Seq(GSE56872)/Homer	NATGASTCABNN	1	0	1	1413	0.1546	15061.5	0.2385	0.648218
Fos(bZIP)/TSC-Fos-ChIP-Seq(GSE110950)/Homer	NDATGASTCAYN	1	0	1	2127	0.2327	20380.5	0.3228	0.72088
Fra1(bZIP)/BT549-Fra1-ChIP-Seq(GSE46166)/Homer	NNATGASTCATH	1	0	1	2037	0.2228	19750.2	0.3128	0.712276
Fra2(bZIP)/Striatum-Fra2-ChIP-Seq(GSE43429)/Homer	GGATGACTCATC	1	0	1	1815	0.1985	18127.3	0.2871	0.691397
GFX(?)/Promoter/Homer	ATTCTCGCGAGA	1	0	1	0	0	48.3	0.0008	0
Jun-AP1(bZIP)/K562-cJun-ChIP-Seq(GSE31477)/Homer	GATGASTCATCN	1	0	1	1114	0.1219	12343.5	0.1955	0.623529
JunB(bZIP)/DendriticCells-Junb-ChIP-Seq(GSE36099)/Homer	RATGASTCAT	1	0	1	1986	0.2172	19638.4	0.311	0.698392
TEAD1(TEAD)/HepG2-TEAD1-ChIP-Seq(Encode)/Homer	CYRCATTCCA	1	0	1	555	0.0607	5489.4	0.0869	0.698504
TEAD4(TEA)/Tropoblast-Tead4-ChIP-Seq(GSE37350)/Homer	CCWGGAATGY	1	0	1	488	0.0534	4829.6	0.0765	0.698039
TEAD(TEA)/Fibroblast-PU.1-ChIP-Seq(Unpublished)/Homer	YCWGGAATGY	1	0	1	355	0.0388	3905.6	0.0619	0.626817
AT4G12670(MYBrelated)/col-AT4G12670-DAP-Seq(GSE60143)/Homer	AGGGTTTAGGGTTTA	1	0	1	0	0	0	0
REM16(ABI3VP1)/col-REM16-DAP-Seq(GSE60143)/Homer	DTTTTTSCCGSMAAA	1	0	1	0	0	2.4	0

## Sheet: P vs C loss peak enriched TF
Motif Name	Consensus	P-value	Log P-value	q-value (Benjamini)	# of Target Sequences with Motif	% of Target Sequences with Motif	# of Background Sequences with Motif	% of Background Sequences with Motif	FC
NF1(CTF)/LNCAP-NF1-ChIP-Seq(Unpublished)/Homer	CYTGGCABNSTGCCAR	1e-45	-104.1	0	867	0.0868	3264.1	0.0523	-1.65966
TEAD(TEA)/Fibroblast-PU.1-ChIP-Seq(Unpublished)/Homer	YCWGGAATGY	1e-34	-80.56	0	925	0.0926	3788.5	0.0607	-1.52554
Fra2(bZIP)/Striatum-Fra2-ChIP-Seq(GSE43429)/Homer	GGATGACTCATC	1e-32	-75.56	0	3151	0.3153	16309	0.2614	-1.2062
JunB(bZIP)/DendriticCells-Junb-ChIP-Seq(GSE36099)/Homer	RATGASTCAT	1e-31	-71.48	0	3358	0.336	17626.3	0.2825	-1.18938
Jun-AP1(bZIP)/K562-cJun-ChIP-Seq(GSE31477)/Homer	GATGASTCATCN	1e-29	-68.85	0	2184	0.2185	10842.8	0.1738	-1.25719
Fos(bZIP)/TSC-Fos-ChIP-Seq(GSE110950)/Homer	NDATGASTCAYN	1e-29	-68.26	0	3456	0.3458	18286.4	0.2931	-1.1798
Atf3(bZIP)/GBM-ATF3-ChIP-Seq(GSE33912)/Homer	DATGASTCATHN	1e-29	-67.76	0	3623	0.3625	19296.1	0.3092	-1.17238
TEAD4(TEA)/Tropoblast-Tead4-ChIP-Seq(GSE37350)/Homer	CCWGGAATGY	1e-29	-67.18	0	1124	0.1125	4995.9	0.0801	-1.40449
Fra1(bZIP)/BT549-Fra1-ChIP-Seq(GSE46166)/Homer	NNATGASTCATH	1e-29	-66.94	0	3370	0.3372	17806.4	0.2854	-1.1815
BATF(bZIP)/Th17-BATF-ChIP-Seq(GSE39756)/Homer	DATGASTCAT	1e-28	-66.73	0	3599	0.3601	19178.2	0.3074	-1.17144
TEAD3(TEA)/HepG2-TEAD3-ChIP-Seq(Encode)/Homer	TRCATTCCAG	1e-28	-66.62	0	1428	0.1429	6648.3	0.1065	-1.34178
AP-1(bZIP)/ThioMac-PU.1-ChIP-Seq(GSE21512)/Homer	VTGACTCATC	1e-27	-63.59	0	3714	0.3716	19948.9	0.3197	-1.16234
TEAD1(TEAD)/HepG2-TEAD1-ChIP-Seq(Encode)/Homer	CYRCATTCCA	1e-27	-63.03	0	1230	0.1231	5627	0.0902	-1.36475
Fosl2(bZIP)/3T3L1-Fosl2-ChIP-Seq(GSE56872)/Homer	NATGASTCABNN	1e-26	-61.84	0	2605	0.2607	13421.5	0.2151	-1.21199
CTCF(Zf)/CD4+-CTCF-ChIP-Seq(Barski_et_al.)/Homer	AYAGTGCCMYCTRGTGGCCA	1e-24	-56.46	0	824	0.0824	3556.1	0.057	-1.44561
NF1-halfsite(CTF)/LNCaP-NF1-ChIP-Seq(Unpublished)/Homer	YTGCCAAG	1e-23	-53.84	0	2549	0.2551	13284.9	0.2129	-1.19822
BORIS(Zf)/K562-CTCFL-ChIP-Seq(GSE32465)/Homer	CNNBRGCGCCCCCTGSTGGC	1e-20	-47.99	0	844	0.0845	3779.4	0.0606	-1.39439
TEAD2(TEA)/Py2T-Tead2-ChIP-Seq(GSE55709)/Homer	CCWGGAATGY	1e-20	-47.35	0	696	0.0696	3007.3	0.0482	-1.44398
AT2G38300(G2like)/col-AT2G38300-DAP-Seq(GSE60143)/Homer	ADRGAATGTT	1e-18	-41.8	0	1382	0.1383	6849.4	0.1098	-1.25956
Twist2(bHLH)/Myoblast-Twist2.Ty1-ChIP-Seq(GSE127998)/Homer	MCAGCTGBYH	1e-16	-37.26	0	2505	0.2507	13474.1	0.2159	-1.16119
BHLHA15(bHLH)/NIH3T3-BHLHB8.HA-ChIP-Seq(GSE119782)/Homer	NAMCAGCTGK	1e-15	-36.7	0	2088	0.2089	11036.9	0.1769	-1.18089
Tlx?(NR)/NPC-H3K4me1-ChIP-Seq(GSE16256)/Homer	CTGGCAGSCTGCCA	1e-15	-35.97	0	782	0.0782	3635	0.0583	-1.34134
AT2G40260(G2like)/colamp-AT2G40260-DAP-Seq(GSE60143)/Homer	WAAAYATTCTTT	1e-14	-32.97	0	1618	0.1619	8406	0.1347	-1.20193
TCF4(bHLH)/SHSY5Y-TCF4-ChIP-Seq(GSE96915)/Homer	SMCATCTGKH	1e-13	-31.92	0	2240	0.2241	12071.7	0.1935	-1.15814
NeuroG2(bHLH)/Fibroblast-NeuroG2-ChIP-Seq(GSE75910)/Homer	ACCATCTGTT	1e-13	-31.49	0	2212	0.2213	11919.8	0.191	-1.15864
NeuroD1(bHLH)/Islet-NeuroD1-ChIP-Seq(GSE30298)/Homer	GCCATCTGTT	1e-13	-30.51	0	1253	0.1254	6374	0.1022	-1.22701
Sox15(HMG)/CPA-Sox15-ChIP-Seq(GSE62909)/Homer	RAACAATGGN	1e-12	-29.1	0	1241	0.1242	6339.3	0.1016	-1.22244
Pitx1:Ebox(Homeobox,bHLH)/Hindlimb-Pitx1-ChIP-Seq(GSE41591)/Homer	YTAATTRAWWCCAGATGT	1e-12	-28.82	0	281	0.0281	1109.4	0.0178	-1.57865
Atoh1(bHLH)/Cerebellum-Atoh1-ChIP-Seq(GSE22111)/Homer	VNRVCAGCTGGY	1e-12	-28.17	0	1610	0.1611	8491.8	0.1361	-1.18369
KAN2(G2like)/colamp-KAN2-DAP-Seq(GSE60143)/Homer	ATATTCTY	1e-11	-26.16	0	1331	0.1332	6932.8	0.1111	-1.19892
Olig2(bHLH)/Neuron-Olig2-ChIP-Seq(GSE30882)/Homer	RCCATMTGTT	1e-10	-24.83	0	2540	0.2542	14100.3	0.226	-1.12478
HIC1(Zf)/Treg-ZBTB29-ChIP-Seq(GSE99889)/Homer	TGCCAGCB	1e-10	-23.68	0	2661	0.2663	14871.8	0.2383	-1.1175
GRE(NR),IR3/RAW264.7-GRE-ChIP-Seq(Unpublished)/Homer	VAGRACAKWCTGTYC	1e-10	-23.6	0	338	0.0338	1460.5	0.0234	-1.44444
Sox6(HMG)/Myotubes-Sox6-ChIP-Seq(GSE32627)/Homer	CCATTGTTNY	1e-09	-22.1	0	1802	0.1803	9809.3	0.1572	-1.14695
NF1:FOXA1(CTF,Forkhead)/LNCAP-FOXA1-ChIP-Seq(GSE27824)/Homer	WNTGTTTRYTTTGGCA	1e-09	-21.52	0	105	0.0105	337.9	0.0054	-1.94444
Tcf21(bHLH)/ArterySmoothMuscle-Tcf21-ChIP-Seq(GSE61369)/Homer	NAACAGCTGG	1e-09	-21.06	0	1425	0.1426	7629.1	0.1223	-1.16599
Ascl1(bHLH)/NeuralTubes-Ascl1-ChIP-Seq(GSE55840)/Homer	NNVVCAGCTGBN	1e-08	-20.3	0	2017	0.2018	11150.1	0.1787	-1.12927
Bcl6(Zf)/Liver-Bcl6-ChIP-Seq(GSE31578)/Homer	NNNCTTTCCAGGAAA	1e-08	-19.06	0	1627	0.1628	8884.7	0.1424	-1.14326
PGR(NR)/EndoStromal-PGR-ChIP-Seq(GSE69539)/Homer	AAGAACATWHTGTTC	1e-08	-18.89	0	318	0.0318	1423	0.0228	-1.39474
NFAT:AP1(RHD,bZIP)/Jurkat-NFATC1-ChIP-Seq(Jolma_et_al.)/Homer	SARTGGAAAAWRTGAGTCAB	1e-07	-18.16	0	405	0.0405	1900.8	0.0305	-1.32787
Bach2(bZIP)/OCILy7-Bach2-ChIP-Seq(GSE44420)/Homer	TGCTGAGTCA	1e-07	-18.02	0	1245	0.1246	6677.6	0.107	-1.16449
Sox2(HMG)/mES-Sox2-ChIP-Seq(GSE11431)/Homer	BCCATTGTTC	1e-07	-17.46	0	1010	0.1011	5329.9	0.0854	-1.18384
REST-NRSF(Zf)/Jurkat-NRSF-ChIP-Seq/Homer	GGMGCTGTCCATGGTGCTGA	1e-07	-17.45	0	17	0.0017	19.2	0.0003	-5.66667
EBF2(EBF)/BrownAdipose-EBF2-ChIP-Seq(GSE97114)/Homer	NABTCCCWDGGGAVH	1e-07	-17.05	0	1228	0.1229	6610.2	0.1059	-1.16053
Sox4(HMG)/proB-Sox4-ChIP-Seq(GSE50066)/Homer	YCTTTGTTCC	1e-07	-16.9	0	997	0.0998	5272	0.0845	-1.18107
AR-halfsite(NR)/LNCaP-AR-ChIP-Seq(GSE27824)/Homer	CCAGGAACAG	1e-07	-16.62	0	4544	0.4547	26729.4	0.4284	-1.06139
HEB(bHLH)/mES-Heb-ChIP-Seq(GSE53233)/Homer	VCAGCTGBNN	1e-07	-16.42	0	2179	0.218	12281.6	0.1968	-1.10772
GRE(NR),IR3/A549-GR-ChIP-Seq(GSE32465)/Homer	NRGVACABNVTGTYCY	1e-07	-16.15	0	193	0.0193	809.5	0.013	-1.48462
ZBTB18(Zf)/HEK293-ZBTB18.GFP-ChIP-Seq(GSE58341)/Homer	AACATCTGGA	1e-06	-15.88	0	749	0.0749	3874.5	0.0621	-1.20612
Tal1	CATCTG	1e-06	-15.67	0	2057	0.2058	11582.6	0.1856	-1.10884
Sox3(HMG)/NPC-Sox3-ChIP-Seq(GSE33059)/Homer	CCWTTGTY	1e-06	-15.06	0	2006	0.2007	11304.7	0.1812	-1.10762
bZIP18(bZIP)/colamp-bZIP18-DAP-Seq(GSE60143)/Homer	KGMCAGCTND	1e-06	-14.9	0	6179	0.6183	37057.9	0.5939	-1.04108
ZNF416(Zf)/HEK293-ZNF416.GFP-ChIP-Seq(GSE58341)/Homer	WDNCTGGGCA	1e-06	-14.13	0	1749	0.175	9807.4	0.1572	-1.11323
ARE(NR)/LNCAP-AR-ChIP-Seq(GSE27824)/Homer	RGRACASNSTGTYCYB	1e-06	-13.89	0	375	0.0375	1817.2	0.0291	-1.28866
EBF1(EBF)/Near-E2A-ChIP-Seq(GSE21512)/Homer	GTCCCCWGGGGA	1e-05	-13.74	0	1376	0.1377	7604.8	0.1219	-1.12961
PABPC1(?)/MEL-PABC1-CLIP-Seq(GSE69755)/Homer	HAATAAAGNN	1e-05	-13.35	0	1603	0.1604	8970.5	0.1438	-1.11544
EBF(EBF)/proBcell-EBF-ChIP-Seq(GSE21978)/Homer	DGTCCCYRGGGA	1e-05	-13.14	0	333	0.0333	1601	0.0257	-1.29572
NFAT(RHD)/Jurkat-NFATC1-ChIP-Seq(Jolma_et_al.)/Homer	ATTTTCCATT	1e-05	-12.68	0.0001	1046	0.1047	5699.3	0.0913	-1.14677
Tcf12(bHLH)/GM12878-Tcf12-ChIP-Seq(GSE32465)/Homer	VCAGCTGYTG	1e-05	-12.6	0.0001	1351	0.1352	7503.7	0.1203	-1.12386
Sox17(HMG)/Endoderm-Sox17-ChIP-Seq(GSE61475)/Homer	CCATTGTTYB	1e-05	-11.81	0.0001	800	0.08	4292.5	0.0688	-1.16279
HSFA6B(HSF)/colamp-HSFA6B-DAP-Seq(GSE60143)/Homer	NTTCTAGAANHTTCT	0.0001	-11.29	0.0002	528	0.0528	2739.6	0.0439	-1.20273
SCL(bHLH)/HPC7-Scl-ChIP-Seq(GSE13511)/Homer	AVCAGCTG	0.0001	-11.01	0.0003	5661	0.5664	34053.6	0.5458	-1.03774
EGL-5(Homeobox)/cElegans-L3-EGL5-ChIP-Seq(modEncode)/Homer	ATTTAATGGG	0.0001	-10.82	0.0003	1320	0.1321	7397.1	0.1185	-1.11477
Sox9(HMG)/Limb-SOX9-ChIP-Seq(GSE73225)/Homer	AGGVNCCTTTGT	0.0001	-10.09	0.0007	1073	0.1074	5963	0.0956	-1.12343
PR(NR)/T47D-PR-ChIP-Seq(GSE31130)/Homer	VAGRACAKNCTGTBC	0.0001	-9.867	0.0008	2648	0.265	15476.2	0.248	-1.06855
Foxf1(Forkhead)/Lung-Foxf1-ChIP-Seq(GSE77951)/Homer	WWATRTAAACAN	0.0001	-9.648	0.001	973	0.0974	5389.1	0.0864	-1.12731
AT3G09735(S1Falike)/col-AT3G09735-DAP-Seq(GSE60143)/Homer	TTCTAGAANMTTCTA	0.0001	-9.495	0.0011	443	0.0443	2304.8	0.0369	-1.20054
HRE(HSF)/Striatum-HSF1-ChIP-Seq(GSE38000)/Homer	TTCTAGAABNTTCTA	0.0001	-9.276	0.0014	248	0.0248	1211.6	0.0194	-1.27835
Sox7(HMG)/ESC-Sox7-ChIP-Seq(GSE133899)/Homer	VVRRAACAATGG	0.0001	-9.239	0.0014	326	0.0326	1647.7	0.0264	-1.23485
HRE(HSF)/HepG2-HSF1-ChIP-Seq(GSE31477)/Homer	BSTTCTRGAABVTTCYAGAA	0.001	-9.102	0.0016	191	0.0191	902.1	0.0145	-1.31724
HOXB13(Homeobox)/ProstateTumor-HOXB13-ChIP-Seq(GSE56288)/Homer	TTTTATKRGG	0.001	-9.017	0.0017	1038	0.1039	5802.4	0.093	-1.1172
Sox21(HMG)/ESC-SOX21-ChIP-Seq(GSE110505)/Homer	BCCWTTGTBYKV	0.001	-9.008	0.0017	2005	0.2006	11616.5	0.1862	-1.07734
Foxo3(Forkhead)/U2OS-Foxo3-ChIP-Seq(E-MTAB-2701)/Homer	DGTAAACA	0.001	-8.925	0.0018	849	0.085	4687.3	0.0751	-1.13182
NFE2L2(bZIP)/HepG2-NFE2L2-ChIP-Seq(Encode)/Homer	AWWWTGCTGAGTCAT	0.001	-8.875	0.0019	294	0.0294	1476.6	0.0237	-1.24051
Ap4(bHLH)/AML-Tfap4-ChIP-Seq(GSE45738)/Homer	NAHCAGCTGD	0.001	-8.817	0.002	1721	0.1722	9908.9	0.1588	-1.08438
KANADI1(Myb)/Seedling-KAN1-ChIP-Seq(GSE48081)/Homer	ARGAATAWWN	0.001	-8.667	0.0023	943	0.0944	5254.9	0.0842	-1.12114
Bach1(bZIP)/K562-Bach1-ChIP-Seq(GSE31477)/Homer	AWWNTGCTGAGTCAT	0.001	-8.608	0.0024	349	0.0349	1793.2	0.0287	-1.21603
Sox10(HMG)/SciaticNerve-Sox3-ChIP-Seq(GSE35132)/Homer	CCWTTGTYYB	0.001	-8.159	0.0037	1914	0.1915	11117.1	0.1782	-1.07464
HOXD13(Homeobox)/Chicken-Hoxd13-ChIP-Seq(GSE38910)/Homer	NCYAATAAAA	0.001	-8.129	0.0038	933	0.0934	5219.8	0.0837	-1.11589
EKLF(Zf)/Erythrocyte-Klf1-ChIP-Seq(GSE20478)/Homer	NWGGGTGTGGCY	0.001	-8.055	0.004	574	0.0574	3107.8	0.0498	-1.15261
HSF6(HSF)/col-HSF6-DAP-Seq(GSE60143)/Homer	TTYTAGAAGCTTCTA	0.001	-8.01	0.0041	262	0.0262	1318	0.0211	-1.24171
Ptf1a(bHLH)/Panc1-Ptf1a-ChIP-Seq(GSE47459)/Homer	ACAGCTGTTN	0.001	-7.969	0.0042	3041	0.3043	18019.4	0.2888	-1.05367
Hoxd11(Homeobox)/ChickenMSG-Hoxd11.Flag-ChIP-Seq(GSE86088)/Homer	VGCCATAAAA	0.001	-7.767	0.0051	2406	0.2407	14141.1	0.2266	-1.06222
HSF3(HSF)/colamp-HSF3-DAP-Seq(GSE60143)/Homer	NTTCTAGAAKCTTCT	0.001	-7.631	0.0058	941	0.0942	5290.6	0.0848	-1.11085
At2g03500(G2like)/col-At2g03500-DAP-Seq(GSE60143)/Homer	WWAGAATATTCT	0.001	-7.561	0.0062	184	0.0184	893.6	0.0143	-1.28671
SPL9(SBP)/colamp-SPL9-DAP-Seq(GSE60143)/Homer	BTGTACTT	0.001	-7.45	0.0068	1868	0.1869	10884.2	0.1744	-1.07167
Rbpj1(?)/Panc1-Rbpj1-ChIP-Seq(GSE47459)/Homer	HTTTCCCASG	0.001	-7.426	0.0069	1732	0.1733	10060.2	0.1612	-1.07506
FoxL2(Forkhead)/Ovary-FoxL2-ChIP-Seq(GSE60858)/Homer	WWTRTAAACAVG	0.001	-7.3	0.0077	897	0.0898	5044.5	0.0808	-1.11139
ATHB13(Homeobox)/col-ATHB13-DAP-Seq(GSE60143)/Homer	CAATAATT	0.001	-7.22	0.0083	806	0.0806	4507	0.0722	-1.11634
At2g01060(G2like)/colamp-At2g01060-DAP-Seq(GSE60143)/Homer	AGATKCBNWW	0.001	-7.043	0.0098	3067	0.3069	18253.5	0.2925	-1.04923
At3g24120(G2like)/col-At3g24120-DAP-Seq(GSE60143)/Homer	NWWAGMATMW	0.001	-7	0.0101	3296	0.3298	19668.7	0.3152	-1.04632
HOXA9(Homeobox)/HSC-Hoxa9-ChIP-Seq(GSE33509)/Homer	GGCCATAAATCA	0.001	-6.983	0.0101	698	0.0698	3878.3	0.0622	-1.12219
Six1(Homeobox)/Myoblast-Six1-ChIP-Chip(GSE20150)/Homer	GKVTCADRTTWC	0.001	-6.924	0.0106	290	0.029	1503.9	0.0241	-1.20332
At5g29000(G2like)/col-At5g29000-DAP-Seq(GSE60143)/Homer	RGAATATTCYHH	0.01	-6.883	0.011	220	0.022	1108.9	0.0178	-1.23596
HSFC1(HSF)/col-HSFC1-DAP-Seq(GSE60143)/Homer	HTTCTAGAADCTTCT	0.01	-6.707	0.0129	237	0.0237	1208.4	0.0194	-1.22165
E2A(bHLH)/proBcell-E2A-ChIP-Seq(GSE21978)/Homer	DNRCAGCTGY	0.01	-6.689	0.013	1569	0.157	9120.9	0.1462	-1.07387
HLH-1(bHLH)/cElegans-Embryo-HLH1-ChIP-Seq(modEncode)/Homer	RACAGCTGTTBH	0.01	-6.588	0.0143	960	0.0961	5456.1	0.0874	-1.09954
At3g12730(G2like)/colamp-At3g12730-DAP-Seq(GSE60143)/Homer	AAGATTCT	0.01	-6.495	0.0155	1321	0.1322	7632.9	0.1223	-1.08095
AT5G61620(MYBrelated)/colamp-AT5G61620-DAP-Seq(GSE60143)/Homer	CTTATCCA	0.01	-6.467	0.0158	1204	0.1205	6929	0.111	-1.08559
AT2G20400(G2like)/colamp-AT2G20400-DAP-Seq(GSE60143)/Homer	DNVGAATATTCBNHN	0.01	-6.363	0.0173	103	0.0103	474.5	0.0076	-1.35526
FOXK1(Forkhead)/HEK293-FOXK1-ChIP-Seq(GSE51673)/Homer	NVWTGTTTAC	0.01	-6.145	0.0214	1103	0.1104	6339.4	0.1016	-1.08661
MYB88(MYB)/col-MYB88-DAP-Seq(GSE60143)/Homer	HNACGCTCCT	0.01	-6.128	0.0215	1661	0.1662	9717.6	0.1557	-1.06744
STAT4(Stat)/CD4-Stat4-ChIP-Seq(GSE22104)/Homer	NYTTCCWGGAAR	0.01	-6.081	0.0223	1154	0.1155	6650.9	0.1066	-1.08349
Hoxa13(Homeobox)/ChickenMSG-Hoxa13.Flag-ChIP-Seq(GSE86088)/Homer	CYHATAAAAN	0.01	-6.077	0.0223	2431	0.2432	14425.9	0.2312	-1.0519
At3g04030(G2like)/col-At3g04030-DAP-Seq(GSE60143)/Homer	DRGAATCT	0.01	-6.074	0.0223	864	0.0865	4909.7	0.0787	-1.09911
SeqBias: TA-repeat	TATATATATA	0.01	-5.961	0.0245	2233	0.2234	13221.8	0.2119	-1.05427
Hoxd13(Homeobox)/ChickenMSG-Hoxd13.Flag-ChIP-Seq(GSE86088)/Homer	NCYAATAAAA	0.01	-5.898	0.0258	1498	0.1499	8743.8	0.1401	-1.06995
At1g25550(G2like)/colamp-At1g25550-DAP-Seq(GSE60143)/Homer	NAGATTCY	0.01	-5.892	0.0258	1047	0.1048	6017.3	0.0964	-1.08714
At1g49010(MYBrelated)/col-At1g49010-DAP-Seq(GSE60143)/Homer	RGATAASNTT	0.01	-5.76	0.0291	1542	0.1543	9020.7	0.1446	-1.06708
AIL7(AP2EREBP)/colamp-AIL7-DAP-Seq(GSE60143)/Homer	KCACRAWTYYCGAGG	0.01	-5.719	0.03	387	0.0387	2101.7	0.0337	-1.14837
SPL1(SBP)/colamp-SPL1-DAP-Seq(GSE60143)/Homer	HYGTACDTWH	0.01	-5.667	0.0313	1546	0.1547	9051.4	0.1451	-1.06616
bZIP69(bZIP)/col-bZIP69-DAP-Seq(GSE60143)/Homer	GACAGCTGKCAW	0.01	-5.648	0.0317	166	0.0166	834.5	0.0134	-1.23881
Stat3(Stat)/mES-Stat3-ChIP-Seq(GSE11431)/Homer	CTTCCGGGAA	0.01	-5.565	0.0341	642	0.0642	3611.6	0.0579	-1.10881
Hoxd12(Homeobox)/ChickenMSG-Hoxd12.Flag-ChIP-Seq(GSE86088)/Homer	HDGYAATGAAAN	0.01	-5.553	0.0342	1712	0.1713	10070.7	0.1614	-1.06134
VIP1(bZIP)/col-VIP1-DAP-Seq(GSE60143)/Homer	NTTGACAGCTGTCAN	0.01	-5.534	0.0346	257	0.0257	1354.5	0.0217	-1.18433
SPL11(SBP)/col100-SPL11-DAP-Seq(GSE60143)/Homer	YTGTACTTBH	0.01	-5.531	0.0346	588	0.0588	3292.5	0.0528	-1.11364
PHA-4(Forkhead)/cElegans-Embryos-PHA4-ChIP-Seq(modEncode)/Homer	KTGTTTGC	0.01	-5.523	0.0346	3452	0.3454	20767.8	0.3328	-1.03786
Fox:Ebox(Forkhead,bHLH)/Panc1-Foxa2-ChIP-Seq(GSE47459)/Homer	NNNVCTGWGYAAACASN	0.01	-5.235	0.0454	1159	0.116	6734	0.1079	-1.07507
AGL95(ND)/col-AGL95-DAP-Seq(GSE60143)/Homer	TTCTAGAAGCTTCTA	0.01	-5.144	0.0493	128	0.0128	633.7	0.0102	-1.2549
Pdx1(Homeobox)/Islet-Pdx1-ChIP-Seq(SRA008281)/Homer	YCATYAATCA	0.01	-5.138	0.0493	1108	0.1109	6432.1	0.1031	-1.07565
LIN-39(Homeobox)/cElegans.L3-LIN39-ChIP-Seq(modEncode)/Homer	ATGATTRATG	0.01	-5.116	0.0499	1159	0.116	6742.7	0.1081	-1.07308
CDX4(Homeobox)/ZebrafishEmbryos-Cdx4.Myc-ChIP-Seq(GSE48254)/Homer	NGYCATAAAWCH	0.01	-5.102	0.0502	836	0.0837	4796	0.0769	-1.08843
STAT5(Stat)/mCD4+-Stat5-ChIP-Seq(GSE12346)/Homer	RTTTCTNAGAAA	0.01	-5.041	0.0529	465	0.0465	2586.4	0.0415	-1.12048
caudal(Homeobox)/Drosophila-Embryos-ChIP-Chip(modEncode)/Homer	GGYCATAAAW	0.01	-5.04	0.0529	726	0.0726	4140	0.0663	-1.09502
ZNF16(Zf)/HEK293-ZNF16.GFP-ChIP-Seq(GSE58341)/Homer	MACCTTCYATGGCTCCCTAKTGCCY	0.01	-5.036	0.0529	11	0.0011	28.2	0.0005	-2.2
ZBTB12(Zf)/HEK293-ZBTB12.GFP-ChIP-Seq(GSE58341)/Homer	NGNTCTAGAACCNGV	0.01	-5.034	0.0529	411	0.0411	2268.1	0.0363	-1.13223
AT2G01818(PLATZ)/col-AT2G01818-DAP-Seq(GSE60143)/Homer	TCTAGAABSTTC	0.01	-5.026	0.0529	197	0.0197	1025.9	0.0164	-1.20122
MyoG(bHLH)/C2C12-MyoG-ChIP-Seq(GSE36024)/Homer	AACAGCTG	0.01	-5.025	0.0529	1367	0.1368	8010.6	0.1284	-1.06542
Zfp809(Zf)/ES-Zfp809-ChIP-Seq(GSE70799)/Homer	GGGGCTYGKCTGGGA	0.01	-5.021	0.0529	243	0.0243	1289.5	0.0207	-1.17391
Myf5(bHLH)/GM-Myf5-ChIP-Seq(GSE24852)/Homer	BAACAGCTGT	0.01	-4.978	0.0533	935	0.0936	5398.1	0.0865	-1.08208
Twist(bHLH)/HMLE-TWIST1-ChIP-Seq(Chang_et_al)/Homer	VCAKCTGGNNNCCAGMTGBN	0.01	-4.915	0.0563	168	0.0168	864	0.0138	-1.21739
AT5G56840(MYBrelated)/colamp-AT5G56840-DAP-Seq(GSE60143)/Homer	TGGATAAGGT	0.01	-4.913	0.0563	1020	0.1021	5915.9	0.0948	-1.077
ZNF189(Zf)/HEK293-ZNF189.GFP-ChIP-Seq(GSE58341)/Homer	TGGAACAGMA	0.01	-4.862	0.0585	926	0.0927	5351.8	0.0858	-1.08042
Foxa3(Forkhead)/Liver-Foxa3-ChIP-Seq(GSE77670)/Homer	BSNTGTTTACWYWGN	0.01	-4.798	0.0619	366	0.0366	2013.6	0.0323	-1.13313
At5g47390(MYBrelated)/col-At5g47390-DAP-Seq(GSE60143)/Homer	CTTATCCA	0.01	-4.782	0.0624	1006	0.1007	5839.9	0.0936	-1.07585
Nkx2.5(Homeobox)/HL1-Nkx2.5.biotin-ChIP-Seq(GSE21529)/Homer	RRSCACTYAA	0.01	-4.769	0.0628	2469	0.247	14776.6	0.2368	-1.04307
LMI1(HB)/colamp-LMI1-DAP-Seq(GSE60143)/Homer	AATTATTG	0.01	-4.686	0.0677	490	0.049	2750	0.0441	-1.11111
Nkx6.1(Homeobox)/Islet-Nkx6.1-ChIP-Seq(GSE40975)/Homer	GKTAATGR	0.01	-4.685	0.0677	2519	0.2521	15092.3	0.2419	-1.04217
Nrf2(bZIP)/Lymphoblast-Nrf2-ChIP-Seq(GSE37589)/Homer	HTGCTGAGTCAT	0.1	-4.589	0.0736	309	0.0309	1687.1	0.027	-1.14444
SFP1/SacCer-Promoters/Homer	DDAAAAATTTTY	0.1	-4.537	0.0769	51	0.0051	225.1	0.0036	-1.41667
PAX5(Paired,Homeobox)/GM12878-PAX5-ChIP-Seq(GSE32465)/Homer	GCAGCCAAGCRTGACH	0.1	-4.495	0.0797	432	0.0432	2415	0.0387	-1.11628
AT5G45580(G2like)/colamp-AT5G45580-DAP-Seq(GSE60143)/Homer	ADRGAATCTH	0.1	-4.485	0.0799	1419	0.142	8368.5	0.1341	-1.05891
RAP211(AP2EREBP)/colamp-RAP211-DAP-Seq(GSE60143)/Homer	RGCCGGCYWW	0.1	-4.465	0.081	1852	0.1853	11016.9	0.1766	-1.04926
MYB(HTH)/ERMYB-Myb-ChIPSeq(GSE22095)/Homer	GGCVGTTR	0.1	-4.416	0.0844	1934	0.1935	11523.2	0.1847	-1.04764
FOXA1(Forkhead)/MCF7-FOXA1-ChIP-Seq(GSE26831)/Homer	WAAGTAAACA	0.1	-4.409	0.0844	1001	0.1002	5834.7	0.0935	-1.07166
Pitx1(Homeobox)/Chicken-Pitx1-ChIP-Seq(GSE38910)/Homer	TAATCCCN	0.1	-4.391	0.0853	4297	0.43	26134	0.4188	-1.02674
Bcl11a(Zf)/HSPC-BCL11A-ChIP-Seq(GSE104676)/Homer	TYTGACCASWRG	0.1	-4.388	0.0853	993	0.0994	5787.7	0.0928	-1.07112
NF-E2(bZIP)/K562-NFE2-ChIP-Seq(GSE31477)/Homer	GATGACTCAGCA	0.1	-4.381	0.0853	366	0.0366	2030.5	0.0325	-1.12615
PRDM15(Zf)/ESC-Prdm15-ChIP-Seq(GSE73694)/Homer	YCCDNTCCAGGTTTT	0.1	-4.302	0.0915	1043	0.1044	6096.4	0.0977	-1.06858
HSFA6A(HSF)/col-HSFA6A-DAP-Seq(GSE60143)/Homer	RGAAGNTTCTAGAAN	0.1	-4.239	0.0967	65	0.0065	304.6	0.0049	-1.32653
HSFA1E(HSF)/col-HSFA1E-DAP-Seq(GSE60143)/Homer	TTCTAGAAGCTTCTA	0.1	-4.229	0.097	106	0.0106	530.9	0.0085	-1.24706
Npas4(bHLH)/Neuron-Npas4-ChIP-Seq(GSE127793)/Homer	NHRTCACGACDN	0.1	-4.229	0.097	745	0.0745	4300.8	0.0689	-1.08128
Klf4(Zf)/mES-Klf4-ChIP-Seq(GSE11431)/Homer	GCCACACCCA	0.1	-4.2	0.0986	823	0.0823	4772.8	0.0765	-1.07582
TCP3(TCP)/colamp-TCP3-DAP-Seq(GSE60143)/Homer	WGTGGTCCCAAHWWW	0.1	-4.174	0.1006	272	0.0272	1486.8	0.0238	-1.14286
Hnf1(Homeobox)/Liver-Foxa2-Chip-Seq(GSE25694)/Homer	GGTTAAWCATTAA	0.1	-4.134	0.104	92	0.0092	454.3	0.0073	-1.26027
MYB77(MYB)/col-MYB77-DAP-Seq(GSE60143)/Homer	NYAACBGYMC	0.1	-4.13	0.104	1377	0.1378	8141.5	0.1305	-1.05594
Six4(Homeobox)/MCF7-SIX4-ChIP-Seq(Encode)/Homer	TGWAAYCTGABACCB	0.1	-4.103	0.1059	62	0.0062	290	0.0046	-1.34783
AP-2alpha(AP2)/Hela-AP2alpha-ChIP-Seq(GSE31477)/Homer	ATGCCCTGAGGC	0.1	-4.102	0.1059	882	0.0883	5135.1	0.0823	-1.0729
Zic3(Zf)/mES-Zic3-ChIP-Seq(GSE37889)/Homer	GGCCYCCTGCTGDGH	0.1	-4.08	0.107	770	0.077	4460	0.0715	-1.07692
ZNF264(Zf)/HEK293-ZNF264.GFP-ChIP-Seq(GSE58341)/Homer	RGGGCACTAACY	0.1	-3.954	0.1205	699	0.0699	4040.4	0.0648	-1.0787
Hoxd10(Homeobox)/ChickenMSG-Hoxd10.Flag-ChIP-Seq(GSE86088)/Homer	GGCMATGAAA	0.1	-3.888	0.128	1111	0.1112	6540.1	0.1048	-1.06107
Stat3+il21(Stat)/CD4-Stat3-ChIP-Seq(GSE19198)/Homer	SVYTTCCNGGAARB	0.1	-3.851	0.132	908	0.0909	5310.9	0.0851	-1.06816
Unknown-ESC-element(?)/mES-Nanog-ChIP-Seq(GSE11724)/Homer	CACAGCAGGGGG	0.1	-3.85	0.132	855	0.0856	4989.6	0.08	-1.07
CES-1(Homeobox)/cElegans-L1-CES1-ChIP-Seq(modEncode)/Homer	AAATTSAATTTN	0.1	-3.832	0.1329	340	0.034	1900.1	0.0305	-1.11475
MyoD(bHLH)/Myotube-MyoD-ChIP-Seq(GSE21614)/Homer	RRCAGCTGYTSY	0.1	-3.793	0.1373	1006	0.1007	5909.4	0.0947	-1.06336
AP-2gamma(AP2)/MCF7-TFAP2C-ChIP-Seq(GSE21234)/Homer	SCCTSAGGSCAW	0.1	-3.781	0.1382	1172	0.1173	6920.3	0.1109	-1.05771
Prop1(Homeobox)/GHFT1-PROP1.biotin-ChIP-Seq(GSE77302)/Homer	NTAATBNAATTA	0.1	-3.729	0.1447	398	0.0398	2249.9	0.0361	-1.10249
ZNF415(Zf)/HEK293-ZNF415.GFP-ChIP-Seq(GSE58341)/Homer	GRTGMTRGAGCC	0.1	-3.687	0.1499	542	0.0542	3112.5	0.0499	-1.08617
AT1G23810(Orphan)/col-AT1G23810-DAP-Seq(GSE60143)/Homer	TTCTAGAAGSTTCTA	0.1	-3.684	0.1499	66	0.0066	320	0.0051	-1.29412
Bapx1(Homeobox)/VertebralCol-Bapx1-ChIP-Seq(GSE36672)/Homer	TTRAGTGSYK	0.1	-3.666	0.1514	2316	0.2317	13948.3	0.2235	-1.03669
OCT:OCT-short(POU,Homeobox)/NPC-OCT6-ChIP-Seq(GSE43916)/Homer	ATGCATWATGCATRW	0.1	-3.661	0.1514	645	0.0645	3733.5	0.0598	-1.0786
Hoxc9(Homeobox)/Ainv15-Hoxc9-ChIP-Seq(GSE21812)/Homer	GGCCATAAATCA	0.1	-3.637	0.154	498	0.0498	2851.2	0.0457	-1.08972
AtHB32(ZFHD)/col200-AtHB32-DAP-Seq(GSE60143)/Homer	CGAATTAT	0.1	-3.629	0.1543	890	0.0891	5217.2	0.0836	-1.06579
Cux2(Homeobox)/Liver-Cux2-ChIP-Seq(GSE35985)/Homer	HNRAATCAAT	0.1	-3.524	0.1704	266	0.0266	1476.1	0.0237	-1.12236
AT4G00250(GeBP)/col-AT4G00250-DAP-Seq(GSE60143)/Homer	WDTGGATAAKRT	0.1	-3.481	0.1768	408	0.0408	2321.8	0.0372	-1.09677
FOXP1(Forkhead)/H9-FOXP1-ChIP-Seq(GSE31006)/Homer	NYYTGTTTACHN	0.1	-3.478	0.1768	474	0.0474	2716	0.0435	-1.08966
Unknown(Homeobox)/Limb-p300-ChIP-Seq/Homer	SSCMATWAAA	0.1	-3.433	0.1835	547	0.0547	3157.1	0.0506	-1.08103
Unknown2/Drosophila-Promoters/Homer	CATCMCTA	0.1	-3.422	0.1845	1562	0.1563	9337.1	0.1496	-1.04479
Hoxa11(Homeobox)/ChickenMSG-Hoxa11.Flag-ChIP-Seq(GSE86088)/Homer	TTTTATGGCM	0.1	-3.397	0.1881	2229	0.223	13442.4	0.2154	-1.03528
PTF1(TCP)/colamp-PTF1-DAP-Seq(GSE60143)/Homer	RDDGGGACCACA	0.1	-3.385	0.1893	96	0.0096	493.4	0.0079	-1.21519
Hoxa9(Homeobox)/ChickenMSG-Hoxa9.Flag-ChIP-Seq(GSE86088)/Homer	RGCAATNAAA	0.1	-3.379	0.1894	2774	0.2776	16810.6	0.2694	-1.03044
Otx2(Homeobox)/EpiLC-Otx2-ChIP-Seq(GSE56098)/Homer	NYTAATCCYB	0.1	-3.338	0.1962	670	0.067	3905	0.0626	-1.07029
At1g68670(G2like)/colamp-At1g68670-DAP-Seq(GSE60143)/Homer	WNWWHNRAAGATTCT	0.1	-3.236	0.2162	360	0.036	2047.2	0.0328	-1.09756
ANL2(HB)/col-ANL2-DAP-Seq(GSE60143)/Homer	CATTAATTGC	0.1	-3.232	0.2162	366	0.0366	2083.3	0.0334	-1.09581
p53(p53)/Saos-p53-ChIP-Seq(GSE15780)/Homer	RRCATGYCYRGRCATGYYYN	0.1	-3.225	0.2162	99	0.0099	514.6	0.0082	-1.20732
p53(p53)/Saos-p53-ChIP-Seq/Homer	RRCATGYCYRGRCATGYYYN	0.1	-3.225	0.2162	99	0.0099	514.6	0.0082	-1.20732
HSF7(HSF)/colamp-HSF7-DAP-Seq(GSE60143)/Homer	TTCTAGAAGCTTCTA	0.1	-3.223	0.2162	197	0.0197	1082.8	0.0174	-1.13218
STAT1(Stat)/HelaS3-STAT1-ChIP-Seq(GSE12782)/Homer	NATTTCCNGGAAAT	0.1	-3.223	0.2162	385	0.0385	2197.3	0.0352	-1.09375
AT1G10720(BSD)/col-AT1G10720-DAP-Seq(GSE60143)/Homer	TTCTAGAAKCTTCTA	0.1	-3.197	0.2176	46	0.0046	218.8	0.0035	-1.31429
PRDM10(Zf)/HEK293-PRDM10.eGFP-ChIP-Seq(Encode)/Homer	TGGTACATTCCA	0.1	-3.167	0.2232	767	0.0767	4505.7	0.0722	-1.06233
At1g74840(MYBrelated)/col100-At1g74840-DAP-Seq(GSE60143)/Homer	YHTTATCCAWWT	0.1	-3.145	0.2269	516	0.0516	2988.6	0.0479	-1.07724
PLT1(AP2EREBP)/colamp-PLT1-DAP-Seq(GSE60143)/Homer	GCACGAWTYCCGAGG	0.1	-3.132	0.2286	54	0.0054	263.1	0.0042	-1.28571
E2FA(E2FDP)/colamp-E2FA-DAP-Seq(GSE60143)/Homer	WWTGGCGCCAWWWNN	0.1	-3.1	0.2348	283	0.0283	1595.5	0.0256	-1.10547
Nkx2.1(Homeobox)/LungAC-Nkx2.1-ChIP-Seq(GSE43252)/Homer	RSCACTYRAG	0.1	-3.089	0.2362	3128	0.313	19040.2	0.3051	-1.02589
PLT3(AP2EREBP)/col-PLT3-DAP-Seq(GSE60143)/Homer	GCACGNWTHYCGAGG	0.1	-3.089	0.2362	42	0.0042	198.2	0.0032	-1.3125
SPL15(SBP)/colamp-SPL15-DAP-Seq(GSE60143)/Homer	WDWMMGTACADW	0.1	-3.076	0.2369	1193	0.1194	7110.6	0.114	-1.04737
Pax8(Paired,Homeobox)/Thyroid-Pax8-ChIP-Seq(GSE26938)/Homer	GTCATGCHTGRCTGS	0.1	-3.054	0.2409	395	0.0395	2266.7	0.0363	-1.08815
KLF6(Zf)/PDAC-KLF6-ChIP-Seq(GSE64557)/Homer	MKGGGYGTGGCC	0.1	-2.965	0.2621	1674	0.1675	10073.5	0.1614	-1.03779
Isl1(Homeobox)/Neuron-Isl1-ChIP-Seq(GSE31456)/Homer	CTAATKGV	0.1	-2.942	0.2666	1961	0.1962	11843.4	0.1898	-1.03372
MafK(bZIP)/C2C12-MafK-ChIP-Seq(GSE36030)/Homer	GCTGASTCAGCA	0.1	-2.888	0.28	724	0.0724	4265.6	0.0684	-1.05848
Sp2(Zf)/HEK293-Sp2.eGFP-ChIP-Seq(Encode)/Homer	YGGCCCCGCCCC	0.1	-2.888	0.28	2238	0.2239	13559.4	0.2173	-1.03037
bZIP52(bZIP)/colamp-bZIP52-DAP-Seq(GSE60143)/Homer	NDNHCAGCTGTCANN	0.1	-2.863	0.2842	1761	0.1762	10620.3	0.1702	-1.03525
At2g45680(TCP)/colamp-At2g45680-DAP-Seq(GSE60143)/Homer	GTGGGNCCCACNDND	0.1	-2.777	0.3083	64	0.0064	326.7	0.0052	-1.23077
Ascl2(bHLH)/ESC-Ascl2-ChIP-Seq(GSE97712)/Homer	SSRGCAGCTGCH	0.1	-2.775	0.3083	1199	0.12	7176.4	0.115	-1.04348
AT5G59990(C2C2COlike)/colamp-AT5G59990-DAP-Seq(GSE60143)/Homer	TCTCAACCGTTCATT	0.1	-2.733	0.3192	22	0.0022	96.3	0.0015	-1.46667
KLF3(Zf)/MEF-Klf3-ChIP-Seq(GSE44748)/Homer	NRGCCCCRCCCHBNN	0.1	-2.718	0.3222	949	0.095	5652	0.0906	-1.04857
PRDM14(Zf)/H1-PRDM14-ChIP-Seq(GSE22767)/Homer	RGGTCTCTAACY	0.1	-2.702	0.3261	291	0.0291	1662.7	0.0266	-1.09398
Smad3(MAD)/NPC-Smad3-ChIP-Seq(GSE36673)/Homer	TWGTCTGV	0.1	-2.689	0.3286	3683	0.3685	22544.4	0.3613	-1.01993
THRb(NR)/HepG2-THRb.Flag-ChIP-Seq(Encode)/Homer	GGTCACCTGAGGTCA	0.1	-2.677	0.3309	681	0.0681	4020.7	0.0644	-1.05745
GSC(Homeobox)/FrogEmbryos-GSC-ChIP-Seq(DRA000576)/Homer	RGGATTAR	0.1	-2.676	0.3309	1010	0.1011	6028.2	0.0966	-1.04658
CTCF-SatelliteElement(Zf?)/CD4+-CTCF-ChIP-Seq(Barski_et_al.)/Homer	TGCAGTTCCMVNWRTGGCCA	0.1	-2.647	0.3379	50	0.005	250.6	0.004	-1.25
At1g76110(ARID)/colamp-At1g76110-DAP-Seq(GSE60143)/Homer	ATTTAATG	0.1	-2.645	0.3379	408	0.0408	2368.9	0.038	-1.07368
ATHB5(HB)/colamp-ATHB5-DAP-Seq(GSE60143)/Homer	AATGATTG	0.1	-2.643	0.3379	696	0.0696	4114	0.0659	-1.05615
Six2(Homeobox)/NephronProgenitor-Six2-ChIP-Seq(GSE39837)/Homer	GWAAYHTGAKMC	0.1	-2.631	0.3383	991	0.0992	5917	0.0948	-1.04641
TCP16(TCP)/colamp-TCP16-DAP-Seq(GSE60143)/Homer	GTGGDCCYNNNNNNN	0.1	-2.627	0.3384	564	0.0564	3313	0.0531	-1.06215
SeqBias: CG bias	SSSSSSSSSS	0.1	-2.596	0.3474	8063	0.8068	49979.6	0.801	-1.00724
TATA-box/SacCer-Promoters/Homer	BBHWTATATA	0.1	-2.59	0.3479	350	0.035	2022.9	0.0324	-1.08025
Rfx6(HTH)/Min6b1-Rfx6.HA-ChIP-Seq(GSE62844)/Homer	TGTTKCCTAGCAACM	0.1	-2.583	0.3487	1328	0.1329	7988.4	0.128	-1.03828
ANAC011(NAC)/col-ANAC011-DAP-Seq(GSE60143)/Homer	TDCTTGYRNNDCAAG	0.1	-2.567	0.3527	293	0.0293	1681.7	0.027	-1.08519
BZR1(BZR)/col-BZR1-DAP-Seq(GSE60143)/Homer	NNCRCACGTGCG	0.1	-2.505	0.3737	72	0.0072	378.4	0.0061	-1.18033
ATHB33(ZFHD)/col-ATHB33-DAP-Seq(GSE60143)/Homer	NGTRATTAAK	0.1	-2.486	0.3788	1220	0.1221	7335.9	0.1176	-1.03827
CEBP:CEBP(bZIP)/MEF-Chop-ChIP-Seq(GSE35681)/Homer	NTNATGCAAYMNNHTGMAAY	0.1	-2.47	0.3833	132	0.0132	728.7	0.0117	-1.12821
KLF5(Zf)/LoVo-KLF5-ChIP-Seq(GSE49402)/Homer	DGGGYGKGGC	0.1	-2.455	0.3874	2075	0.2076	12609.2	0.2021	-1.02721
Unknown3/Drosophila-Promoters/Homer	ACVAKCTGGCAGCGC	0.1	-2.448	0.3885	92	0.0092	495.6	0.0079	-1.16456
Cdx2(Homeobox)/mES-Cdx2-ChIP-Seq(GSE14586)/Homer	GYMATAAAAH	0.1	-2.431	0.3931	605	0.0605	3577.9	0.0573	-1.05585
LCL1(MYBrelated)/colamp-LCL1-DAP-Seq(GSE60143)/Homer	NAAAATATCTWHWWN	0.1	-2.408	0.4006	118	0.0118	648.2	0.0104	-1.13462
Foxh1(Forkhead)/hESC-FOXH1-ChIP-Seq(GSE29422)/Homer	NNTGTGGATTSS	0.1	-2.403	0.4007	555	0.0555	3275.4	0.0525	-1.05714
Phox2b(Homeobox)/CLBGA-PHOX2B-ChIP-Seq(GSE90683)/Homer	TTAATTNAATTA	0.1	-2.396	0.4017	121	0.0121	666.7	0.0107	-1.13084
ATHB6(Homeobox)/Arabidopsis-HB6-ChIP-Seq(GSE80564)/Homer	CAATNATTBN	0.1	-2.389	0.4028	578	0.0578	3417	0.0548	-1.05474
PAX5(Paired,Homeobox),condensed/GM12878-PAX5-ChIP-Seq(GSE32465)/Homer	GTCACGCTCSCTGM	0.1	-2.388	0.4028	152	0.0152	849.9	0.0136	-1.11765
BMYB(HTH)/Hela-BMYB-ChIP-Seq(GSE27030)/Homer	NHAACBGYYV	0.1	-2.364	0.4095	1646	0.1647	9972.4	0.1598	-1.03066
ZNF711(Zf)/SHSY5Y-ZNF711-ChIP-Seq(GSE20673)/Homer	AGGCCTAG	0.1	-2.362	0.4095	1904	0.1905	11565.9	0.1854	-1.02751
FoxD3(forkhead)/ZebrafishEmbryo-Foxd3.biotin-ChIP-seq(GSE106676)/Homer	TGTTTAYTTAGC	0.1	-2.343	0.4148	886	0.0887	5301.7	0.085	-1.04353
AMYB(HTH)/Testes-AMYB-ChIP-Seq(GSE44588)/Homer	TGGCAGTTGG	0.1	-2.334	0.4167	1717	0.1718	10414.3	0.1669	-1.02936
Hnf6b(Homeobox)/LNCaP-Hnf6b-ChIP-Seq(GSE106305)/Homer	TATTGAYY	0.1	-2.332	0.4167	626	0.0626	3713.1	0.0595	-1.0521
PBX2(Homeobox)/K562-PBX2-ChIP-Seq(Encode)/Homer	RTGATTKATRGN	0.1	-2.315	0.4212	927	0.0928	5555	0.089	-1.0427
IDD4(C2H2)/col-IDD4-DAP-Seq(GSE60143)/Homer	TTTGTCTTTWTB	0.1	-2.309	0.4219	810	0.081	4839.4	0.0776	-1.04381
SCRT1(Zf)/HEK293-SCRT1.eGFP-ChIP-Seq(Encode)/Homer	GCAACAGGTG	1	-2.267	0.4379	245	0.0245	1409.8	0.0226	-1.08407
FOXA1(Forkhead)/LNCAP-FOXA1-ChIP-Seq(GSE27824)/Homer	WAAGTAAACA	1	-2.225	0.4548	1211	0.1212	7309	0.1171	-1.03501
ANAC092(NAC)/colamp-ANAC092-DAP-Seq(GSE60143)/Homer	WRCKTGWNNNWCAMG	1	-2.225	0.4548	292	0.0292	1694.7	0.0272	-1.07353
CRX(Homeobox)/Retina-Crx-ChIP-Seq(GSE20012)/Homer	GCTAATCC	1	-2.19	0.4673	2209	0.221	13476.2	0.216	-1.02315
At2g41835(C2H2)/col-At2g41835-DAP-Seq(GSE60143)/Homer	TTTGAAAA	1	-2.176	0.4718	380	0.038	2229.7	0.0357	-1.06443
O2(bZIP)/Corn-O2-ChIP-Seq(GSE63991)/Homer	GCTGACGTGGCA	1	-2.175	0.4718	166	0.0166	941.6	0.0151	-1.09934
EIN3(EIL)/col-EIN3-DAP-Seq(GSE60143)/Homer	ARATTCAATGWATYT	1	-2.157	0.4769	92	0.0092	504.5	0.0081	-1.1358
SeqBias: A/T bias	WWWWWWWWWW	1	-2.113	0.4964	8513	0.8518	52885.3	0.8476	-1.00496
HIF2a(bHLH)/785_O-HIF2a-ChIP-Seq(GSE34871)/Homer	GCACGTACCC	1	-2.11	0.4964	267	0.0267	1551	0.0249	-1.07229
AT4G27900(C2C2COlike)/col-AT4G27900-DAP-Seq(GSE60143)/Homer	TCTCVACCGTTSATT	1	-2.081	0.5085	6	0.0006	21.6	0.0003	-2
ATHB25(ZFHD)/colamp-ATHB25-DAP-Seq(GSE60143)/Homer	TAATTAVB	1	-2.031	0.5323	943	0.0944	5683.9	0.0911	-1.03622
REF6(Zf)/Arabidopsis-REF6-ChIP-Seq(GSE106942)/Homer	TVCTCTGTTT	1	-2.009	0.5421	707	0.0707	4237.6	0.0679	-1.04124
ZNF341(Zf)/EBV-ZNF341-ChIP-Seq(GSE113194)/Homer	GGAACAGCCG	1	-2.006	0.5421	804	0.0804	4832.1	0.0774	-1.03876
At5g08520(MYBrelated)/colamp-At5g08520-DAP-Seq(GSE60143)/Homer	ADBSTTATCY	1	-1.991	0.5472	836	0.0837	5030.5	0.0806	-1.03846
LRF(Zf)/Erythroblasts-ZBTB7A-ChIP-Seq(GSE74977)/Homer	AAGACCCYYN	1	-1.95	0.5681	1104	0.1105	6683.7	0.1071	-1.03175
OCT:OCT(POU,Homeobox)/NPC-Brn1-ChIP-Seq(GSE35496)/Homer	ATGAATATTCATGAG	1	-1.93	0.5773	9	0.0009	37.3	0.0006	-1.5
DLX2(Homeobox)/BasalGanglia-Dlx2-ChIP-seq(GSE124936)/Homer	NNNTAATTAS	1	-1.918	0.5821	1407	0.1408	8556.5	0.1371	-1.02699
Lhx3(Homeobox)/Neuron-Lhx3-ChIP-Seq(GSE31456)/Homer	ADBTAATTAR	1	-1.91	0.584	1542	0.1543	9391.6	0.1505	-1.02525
Unknown4/Drosophila-Promoters/Homer	AAAAATACCRMA	1	-1.903	0.586	88	0.0088	489.3	0.0078	-1.12821
THRa(NR)/C17.2-THRa-ChIP-Seq(GSE38347)/Homer	GGTCANYTGAGGWCA	1	-1.9	0.586	439	0.0439	2608.8	0.0418	-1.05024
bZIP44(bZIP)/colamp-bZIP44-DAP-Seq(GSE60143)/Homer	NDTGCCACGTCAGCH	1	-1.861	0.6066	27	0.0027	136.6	0.0022	-1.22727
Duxbl(Homeobox)/NIH3T3-Duxbl.HA-ChIP-Seq(GSE119782)/Homer	TAAYCYAATCAA	1	-1.823	0.6276	54	0.0054	292.8	0.0047	-1.14894
CUC1(NAC)/col-CUC1-DAP-Seq(GSE60143)/Homer	TACTTGTNNNACAAG	1	-1.823	0.6276	318	0.0318	1877.3	0.0301	-1.05648
AT1G49560(G2like)/colamp-AT1G49560-DAP-Seq(GSE60143)/Homer	GAWTCTNWDA	1	-1.812	0.6295	1296	0.1297	7886	0.1264	-1.02611
TCP20(TCP)/col-TCP20-DAP-Seq(GSE60143)/Homer	GGDCCCAC	1	-1.81	0.6295	332	0.0332	1964	0.0315	-1.05397
Mef2d(MADS)/Retina-Mef2d-ChIP-Seq(GSE61391)/Homer	GCTATTTTTAGC	1	-1.804	0.6296	219	0.0219	1278.6	0.0205	-1.06829
MYB73(MYB)/col-MYB73-DAP-Seq(GSE60143)/Homer	NNNNHAACNGHHDHN	1	-1.798	0.6314	1949	0.195	11927.6	0.1912	-1.01987
ATHB40(HB)/col-ATHB40-DAP-Seq(GSE60143)/Homer	HCAATWATTG	1	-1.789	0.6342	550	0.055	3296.5	0.0528	-1.04167
Trl(Zf)/S2-GAGAfactor-ChIP-Seq(GSE40646)/Homer	RGAGAGAG	1	-1.789	0.6342	3059	0.3061	18819.7	0.3016	-1.01492
At1g72010(TCP)/colamp-At1g72010-DAP-Seq(GSE60143)/Homer	GGDCCCAC	1	-1.785	0.6342	454	0.0454	2709.1	0.0434	-1.04608
TATA-box/Drosophila-Promoters/Homer	CTATAAAAGCSV	1	-1.776	0.6359	63	0.0063	346.2	0.0055	-1.14545
p73(p53)/Trachea-p73-ChIP-Seq(PRJNA310161)/Homer	NRRRCAWGTCCDGRCATGYY	1	-1.769	0.6379	51	0.0051	276.9	0.0044	-1.15909
ATHB53(HB)/col-ATHB53-DAP-Seq(GSE60143)/Homer	CAATAATT	1	-1.753	0.6454	319	0.0319	1888.2	0.0303	-1.05281
ANAC058(NAC)/col-ANAC058-DAP-Seq(GSE60143)/Homer	TWCTTGTDNNACAAG	1	-1.743	0.6498	422	0.0422	2517.5	0.0403	-1.04715
At1g77640(AP2EREBP)/col-At1g77640-DAP-Seq(GSE60143)/Homer	TGTCGGTGGA	1	-1.741	0.6498	85	0.0085	477.6	0.0077	-1.1039
Znf263(Zf)/K562-Znf263-ChIP-Seq(GSE31477)/Homer	CVGTSCTCCC	1	-1.739	0.6498	1981	0.1982	12135.3	0.1945	-1.01902
TATA-Box(TBP)/Promoter/Homer	CCTTTTAWAGSC	1	-1.739	0.6498	1222	0.1223	7438.5	0.1192	-1.02601
At5g66730(C2H2)/colamp-At5g66730-DAP-Seq(GSE60143)/Homer	TTTGTCKTTTTK	1	-1.734	0.6498	217	0.0217	1270.4	0.0204	-1.06373
RAR:RXR(NR),DR5/ES-RAR-ChIP-Seq(GSE56893)/Homer	RGGTCADNNAGAGGTCAV	1	-1.727	0.6498	46	0.0046	248.1	0.004	-1.15
AT3G10030(Trihelix)/colamp-AT3G10030-DAP-Seq(GSE60143)/Homer	GCCGTTAA	1	-1.726	0.6498	436	0.0436	2604.9	0.0417	-1.04556
AT2G15740(C2H2)/col-AT2G15740-DAP-Seq(GSE60143)/Homer	DHNDWATCGATD	1	-1.715	0.6513	454	0.0454	2715.5	0.0435	-1.04368
PAX3:FKHR-fusion(Paired,Homeobox)/Rh4-PAX3:FKHR-ChIP-Seq(GSE19063)/Homer	ACCRTGACTAATTNN	1	-1.69	0.6656	252	0.0252	1485.6	0.0238	-1.05882
Pax7(Paired,Homeobox),long/Myoblast-Pax7-ChIP-Seq(GSE25064)/Homer	TAATCHGATTAC	1	-1.675	0.6728	15	0.0015	73	0.0012	-1.25
FOXA1:AR(Forkhead,NR)/LNCAP-AR-ChIP-Seq(GSE27824)/Homer	AGTAAACAAAAAAGAACAND	1	-1.661	0.6801	59	0.0059	326.9	0.0052	-1.13462
WUS1(Homeobox)/colamp-WUS1-DAP-Seq(GSE60143)/Homer	CAWTCATTCA	1	-1.652	0.6838	425	0.0425	2543.2	0.0408	-1.04167
MYB65(MYB)/colamp-MYB65-DAP-Seq(GSE60143)/Homer	RACNGTTA	1	-1.65	0.6838	1141	0.1142	6950.5	0.1114	-1.02513
HDG1(Homeobox)/col100-HDG1-DAP-Seq(GSE60143)/Homer	DDYAATTAATGH	1	-1.643	0.6853	328	0.0328	1951.5	0.0313	-1.04792
Reverb(NR),DR2/RAW-Reverba.biotin-ChIP-Seq(GSE45914)/Homer	GTRGGTCASTGGGTCA	1	-1.642	0.6853	208	0.0208	1221.8	0.0196	-1.06122
bcd(Homeobox)/Embryo-Bcd-ChIP-Seq(GSE86966)/Homer	VNNGGATTADNN	1	-1.64	0.6853	1031	0.1032	6272.9	0.1005	-1.02687
Phox2a(Homeobox)/Neuron-Phox2a-ChIP-Seq(GSE31456)/Homer	YTAATYNRATTA	1	-1.63	0.6865	227	0.0227	1337.5	0.0214	-1.06075
Tcfcp2l1(CP2)/mES-Tcfcp2l1-ChIP-Seq(GSE11431)/Homer	NRAACCRGTTYRAACCRGYT	1	-1.627	0.6865	173	0.0173	1010.8	0.0162	-1.0679
ZNF675(Zf)/HEK293-ZNF675.GFP-ChIP-Seq(GSE58341)/Homer	ARGAGGMCAAAATGW	1	-1.6	0.7029	130	0.013	752.2	0.0121	-1.07438
ANAC050(NAC)/colamp-ANAC050-DAP-Seq(GSE60143)/Homer	WNCTTGNNNNNCAAG	1	-1.575	0.7183	419	0.0419	2513.7	0.0403	-1.0397
NTM2(NAC)/col-NTM2-DAP-Seq(GSE60143)/Homer	CTTRTNNNAYAAGBH	1	-1.562	0.7248	464	0.0464	2790.3	0.0447	-1.03803
ATHB20(Homeobox)/colamp-ATHB20-DAP-Seq(GSE60143)/Homer	CAATHATT	1	-1.561	0.7248	267	0.0267	1585.3	0.0254	-1.05118
AT1G77200(AP2EREBP)/colamp-AT1G77200-DAP-Seq(GSE60143)/Homer	ACCGACAHWD	1	-1.561	0.7248	334	0.0334	1994.2	0.032	-1.04375
ZNF322(Zf)/HEK293-ZNF322.GFP-ChIP-Seq(GSE58341)/Homer	GAGCCTGGTACTGWGCCTGR	1	-1.549	0.7273	343	0.0343	2050.8	0.0329	-1.04255
Barx1(Homeobox)/Stomach-Barx1.3xFlag-ChIP-Seq(GSE69483)/Homer	AAACMATTAN	1	-1.525	0.7424	400	0.04	2401.1	0.0385	-1.03896
HNF6(Homeobox)/Liver-Hnf6-ChIP-Seq(ERP000394)/Homer	NTATYGATCH	1	-1.524	0.7424	326	0.0326	1948.3	0.0312	-1.04487
VND2(NAC)/col-VND2-DAP-Seq(GSE60143)/Homer	DNCKTNNNNNNNAAG	1	-1.505	0.7522	710	0.071	4309.6	0.0691	-1.0275
ANAC017(NAC)/colamp-ANAC017-DAP-Seq(GSE60143)/Homer	TMCTTGNNNNNCAAG	1	-1.481	0.7675	83	0.0083	475.1	0.0076	-1.09211
At4g18890(BZR)/col-At4g18890-DAP-Seq(GSE60143)/Homer	NDBRCACGTGYR	1	-1.474	0.7705	124	0.0124	722.8	0.0116	-1.06897
TCP7(TCP)/col-TCP7-DAP-Seq(GSE60143)/Homer	GTGGGSCCCACHHNN	1	-1.474	0.7705	447	0.0447	2694.6	0.0432	-1.03472
MYB113(MYB)/col-MYB113-DAP-Seq(GSE60143)/Homer	HNDAWTCMGTTAYWN	1	-1.459	0.7768	430	0.043	2591.6	0.0415	-1.03614
STAT6(Stat)/CD4-Stat6-ChIP-Seq(GSE22104)/Homer	ABTTCYYRRGAA	1	-1.458	0.7768	538	0.0538	3255.9	0.0522	-1.03065
CBF2(AP2EREBP)/colamp-CBF2-DAP-Seq(GSE60143)/Homer	YBRCCGACATNNNNN	1	-1.439	0.7877	187	0.0187	1106	0.0177	-1.0565
Zic2(Zf)/ESC-Zic2-ChIP-Seq(SRP197560)/Homer	CHCAGCRGGRGG	1	-1.431	0.7914	558	0.0558	3381.2	0.0542	-1.02952
MYB101(MYB)/colamp-MYB101-DAP-Seq(GSE60143)/Homer	TAACNRMY	1	-1.416	0.8008	2067	0.2068	12727	0.204	-1.01373
CUC3(NAC)/col-CUC3-DAP-Seq(GSE60143)/Homer	TRCKTGWNNNACAMG	1	-1.406	0.8061	227	0.0227	1352.7	0.0217	-1.04608
ZNF692(Zf)/HEK293-ZNF692.GFP-ChIP-Seq(GSE58341)/Homer	GTGGGCCCCA	1	-1.403	0.8061	131	0.0131	768	0.0123	-1.06504
Zac1(Zf)/Neuro2A-Plagl1-ChIP-Seq(GSE75942)/Homer	HAWGRGGCCM	1	-1.388	0.8154	2885	0.2887	17819.8	0.2856	-1.01085
WRKY7(WRKY)/colamp-WRKY7-DAP-Seq(GSE60143)/Homer	AAAAGTCAACGSHWD	1	-1.387	0.8154	2	0.0002	6.4	0.0001	-2
ATHB18(Homeobox)/colamp-ATHB18-DAP-Seq(GSE60143)/Homer	YCAATSATTG	1	-1.381	0.8154	110	0.011	642.3	0.0103	-1.06796
KLF1(Zf)/HUDEP2-KLF1-CutnRun(GSE136251)/Homer	VDGGGYGGGGCY	1	-1.381	0.8154	1559	0.156	9580.7	0.1535	-1.01629
NLP7(RWPRK)/col-NLP7-DAP-Seq(GSE60143)/Homer	TGRCCYTTCR	1	-1.369	0.8205	2061	0.2062	12699.5	0.2035	-1.01327
ARF16(ARF)/col-ARF16-DAP-Seq(GSE60143)/Homer	ATTTTACGAT	1	-1.357	0.8273	69	0.0069	396.3	0.0064	-1.07812
Zic(Zf)/Cerebellum-ZIC1.2-ChIP-Seq(GSE60731)/Homer	CCTGCTGAGH	1	-1.351	0.8299	1022	0.1023	6258	0.1003	-1.01994
TCP1(TCP)/col-TCP1-DAP-Seq(GSE60143)/Homer	GGGGGCCCMMCN	1	-1.347	0.8303	251	0.0251	1503.5	0.0241	-1.04149
STAT6(Stat)/Macrophage-Stat6-ChIP-Seq(GSE38377)/Homer	TTCCKNAGAA	1	-1.342	0.832	583	0.0583	3545.4	0.0568	-1.02641
PRDM9(Zf)/Testis-DMC1-ChIP-Seq(GSE35498)/Homer	ADGGYAGYAGCATCT	1	-1.339	0.832	445	0.0445	2695.5	0.0432	-1.03009
VND3(NAC)/colamp-VND3-DAP-Seq(GSE60143)/Homer	TRCTTGWDNHWCAAG	1	-1.329	0.8371	508	0.0508	3084.4	0.0494	-1.02834
GBF3(bZIP)/Arabidopsis-GBF3-ChIP-Seq(GSE80564)/Homer	TGCCACGTSAYC	1	-1.321	0.8416	414	0.0414	2506.5	0.0402	-1.02985
ANAC004(NAC)/colamp-ANAC004-DAP-Seq(GSE60143)/Homer	WNCTTVYNNNRBAAG	1	-1.317	0.8427	316	0.0316	1904.2	0.0305	-1.03607
HAT5(Homeobox)/colamp-HAT5-DAP-Seq(GSE60143)/Homer	DCAATWATTG	1	-1.312	0.8439	79	0.0079	458.8	0.0074	-1.06757
Brn2(POU,Homeobox)/NPC-Brn2-ChIP-Seq(GSE35496)/Homer	ATGAATATTC	1	-1.311	0.8439	77	0.0077	446.1	0.0071	-1.08451
p63(p53)/Keratinocyte-p63-ChIP-Seq(GSE17611)/Homer	NNDRCATGYCYNRRCATGYH	1	-1.306	0.8439	358	0.0358	2163.1	0.0347	-1.0317
Nkx2.2(Homeobox)/NPC-Nkx2.2-ChIP-Seq(GSE61673)/Homer	BTBRAGTGSN	1	-1.299	0.8469	2084	0.2085	12856.2	0.206	-1.01214
HuR(?)/HEK293-HuR-CLIP-Seq(GSE87887)/Homer	BTTTGGTTTG	1	-1.295	0.848	3730	0.3732	23104.8	0.3703	-1.00783
Rap210(AP2EREBP)/col-Rap210-DAP-Seq(GSE60143)/Homer	TGTCGGCA	1	-1.292	0.8481	233	0.0233	1397.4	0.0224	-1.04018
DPL-1(E2F)/cElegans-Adult-ChIP-Seq(modEncode)/Homer	TAGCGCGC	1	-1.286	0.8502	359	0.0359	2171.6	0.0348	-1.03161
MYB105(MYB)/colamp-MYB105-DAP-Seq(GSE60143)/Homer	RATWCCGTTA	1	-1.28	0.8531	511	0.0511	3108.9	0.0498	-1.0261
c-Myc(bHLH)/mES-cMyc-ChIP-Seq(GSE11431)/Homer	VVCCACGTGG	1	-1.271	0.8578	523	0.0523	3183.8	0.051	-1.02549
At5g08330(TCP)/col-At5g08330-DAP-Seq(GSE60143)/Homer	GGRCCCAC	1	-1.254	0.87	575	0.0575	3506.6	0.0562	-1.02313
TCP17(TCP)/col-TCP17-DAP-Seq(GSE60143)/Homer	GTGGTCCCCA	1	-1.253	0.87	44	0.0044	250.5	0.004	-1.1
FOXM1(Forkhead)/MCF7-FOXM1-ChIP-Seq(GSE72977)/Homer	TRTTTACTTW	1	-1.246	0.8718	1001	0.1002	6143.4	0.0985	-1.01726
At1g19000(MYBrelated)/colamp-At1g19000-DAP-Seq(GSE60143)/Homer	WWTGGATAADDT	1	-1.232	0.8817	571	0.0571	3484.9	0.0559	-1.02147
CUX1(Homeobox)/K562-CUX1-ChIP-Seq(GSE92882)/Homer	TATCGATNAN	1	-1.221	0.8884	419	0.0419	2547.8	0.0408	-1.02696
ANAC013(NAC)/col-ANAC013-DAP-Seq(GSE60143)/Homer	CTTGNNNNNCAAGNA	1	-1.218	0.8884	324	0.0324	1963	0.0315	-1.02857
HAT1(Homeobox)/col-HAT1-DAP-Seq(GSE60143)/Homer	SCAATCATTGNN	1	-1.218	0.8884	117	0.0117	693.7	0.0111	-1.05405
At1g75490(AP2EREBP)/colamp-At1g75490-DAP-Seq(GSE60143)/Homer	CACCGMCT	1	-1.194	0.9049	1079	0.108	6635.4	0.1063	-1.01599
ATHB24(ZFHD)/colamp-ATHB24-DAP-Seq(GSE60143)/Homer	TAATTAAS	1	-1.191	0.905	609	0.0609	3724.4	0.0597	-1.0201
RAR:RXR(NR),DR0/ES-RAR-ChIP-Seq(GSE56893)/Homer	AGGTCAAGGTCA	1	-1.188	0.905	110	0.011	652.7	0.0105	-1.04762
ANAC005(NAC)/col-ANAC005-DAP-Seq(GSE60143)/Homer	WVCTTVTWNHABAAG	1	-1.187	0.905	427	0.0427	2600.1	0.0417	-1.02398
RBPJ:Ebox(?,bHLH)/Panc1-Rbpj1-ChIP-Seq(GSE47459)/Homer	GGGRAARRGRMCAGMTG	1	-1.186	0.905	355	0.0355	2156.1	0.0346	-1.02601
ZNF143|STAF(Zf)/CUTLL-ZNF143-ChIP-Seq(GSE29600)/Homer	ATTTCCCAGVAKSCY	1	-1.184	0.905	431	0.0431	2625.4	0.0421	-1.02375
Hoxa10(Homeobox)/ChickenMSG-Hoxa10.Flag-ChIP-Seq(GSE86088)/Homer	GGYAATGAAA	1	-1.178	0.905	557	0.0557	3404.3	0.0546	-1.02015
CBF4(AP2EREBP)/colamp-CBF4-DAP-Seq(GSE60143)/Homer	NRCCGACDWNNNNNN	1	-1.169	0.9088	269	0.0269	1628.6	0.0261	-1.03065
AT1G01250(AP2EREBP)/col-AT1G01250-DAP-Seq(GSE60143)/Homer	YCACCGACAHTW	1	-1.166	0.9088	31	0.0031	175.6	0.0028	-1.10714
Pit1(Homeobox)/GCrat-Pit1-ChIP-Seq(GSE58009)/Homer	ATGMATATDC	1	-1.161	0.911	787	0.0787	4830.3	0.0774	-1.0168
NAC2(NAC)/colamp-NAC2-DAP-Seq(GSE60143)/Homer	TDCTTGNNNNNCAAG	1	-1.151	0.9167	517	0.0517	3160.8	0.0507	-1.01972
CBF3(AP2EREBP)/colamp-CBF3-DAP-Seq(GSE60143)/Homer	YNRCCGACATNN	1	-1.151	0.9167	191	0.0191	1151	0.0184	-1.03804
SeqBias: C/A-bias	MMMMMMMMMM	1	-1.151	0.9167	9992	0.9998	62375.2	0.9996	-1.0002
HDG7(HB)/col-HDG7-DAP-Seq(GSE60143)/Homer	WGCATTTAATGC	1	-1.151	0.9167	99	0.0099	588	0.0094	-1.05319
ANAC103(NAC)/col-ANAC103-DAP-Seq(GSE60143)/Homer	AACTTGNWNWNCAAG	1	-1.142	0.9167	298	0.0298	1809.7	0.029	-1.02759
GT2(Trihelix)/colamp-GT2-DAP-Seq(GSE60143)/Homer	AMGGTAAAWWWN	1	-1.11	0.9422	774	0.0774	4757.9	0.0763	-1.01442
At1g14580(C2H2)/colamp-At1g14580-DAP-Seq(GSE60143)/Homer	CASAAAAMGACAAAA	1	-1.109	0.9422	169	0.0169	1018.6	0.0163	-1.03681
HSFB4(HSF)/col-HSFB4-DAP-Seq(GSE60143)/Homer	TTCTAGAAGCTTCTA	1	-1.108	0.9422	45	0.0045	261.6	0.0042	-1.07143
En1(Homeobox)/SUM149-EN1-ChIP-Seq(GSE120957)/Homer	NDCTAATTAS	1	-1.107	0.9422	1819	0.182	11249.9	0.1803	-1.00943
TSO1(CPP)/col-TSO1-DAP-Seq(GSE60143)/Homer	RAATTTRAAW	1	-1.105	0.9422	74	0.0074	437.7	0.007	-1.05714
DEAR3(AP2EREBP)/colamp-DEAR3-DAP-Seq(GSE60143)/Homer	BCACCGACAWNNNNN	1	-1.097	0.9422	133	0.0133	798.9	0.0128	-1.03906
EMB1789(C3H)/col-EMB1789-DAP-Seq(GSE60143)/Homer	TWTTTACCGYND	1	-1.081	0.9532	264	0.0264	1605.5	0.0257	-1.02724
ZNF136(Zf)/HEK293-ZNF136.GFP-ChIP-Seq(GSE58341)/Homer	YTKGATAHAGTATTCTWGGTNGGCA	1	-1.074	0.957	69	0.0069	408	0.0065	-1.06154
DMRT6(DM)/Testis-DMRT6-ChIP-Seq(GSE60440)/Homer	YDGHTACAWTGTADC	1	-1.066	0.9627	194	0.0194	1175.9	0.0188	-1.03191
SeqBias: G/A bias	RRRRRRRRRR	1	-1.065	0.9627	9991	0.9997	62369.6	0.9996	-1.0001
[truncated: 645 more rows]
