# Supplementary material for: Decitabine priming increases anti–PD-1 antitumor efficacy by promoting CD8+ progenitor exhausted T cell expansion in tumor models
Source: J Clin Invest. 2023 Apr 3;133(7):e165673. doi: 10.1172/JCI165673 (PMC10065084; doi:10.1172/JCI165673)
Supplement: Supplemental table 8 [file jci-133-165673-s116.xlsx]

## Sheet: JunD ChIP-seq peaks
chr	start	end
chr1	4858443	4858794
chr1	5082732	5083260
chr1	6406463	6406799
chr1	6453786	6454619
chr1	6467104	6467362
chr1	7088579	7088778
chr1	9545354	9545593
chr1	9748504	9748703
chr1	9859068	9859297
chr1	9942962	9943391
chr1	9943942	9944219
chr1	10037915	10038114
chr1	13155347	13155738
chr1	13161427	13161712
chr1	13162412	13162692
chr1	13267453	13267780
chr1	13301570	13301777
chr1	13383498	13383871
chr1	13454638	13454867
chr1	13521646	13521903
chr1	13593360	13593647
chr1	13639422	13639879
chr1	13660441	13660782
chr1	14746932	14747131
chr1	14747347	14747566
chr1	14924873	14925156
chr1	16104181	16104430
chr1	16642298	16642556
chr1	16657002	16657203
chr1	16688507	16688769
chr1	20740513	20740948
chr1	20824951	20825421
chr1	21094828	21095071
chr1	21425715	21426029
chr1	21780722	21781129
chr1	21805227	21805462
chr1	21835614	21835927
chr1	21836383	21836639
chr1	21960441	21961041
chr1	23399601	23399825
chr1	24678311	24678642
chr1	26686950	26687852
chr1	30793006	30793348
chr1	30891743	30892016
chr1	30949994	30950303
chr1	33612173	33612454
chr1	33670324	33670532
chr1	33813548	33813782
chr1	33883391	33883702
chr1	34434849	34435247
chr1	34478789	34479147
chr1	34485867	34486080
chr1	34843201	34843573
chr1	34852527	34852844
chr1	36160255	36160555
chr1	36235138	36235512
chr1	36262135	36262439
chr1	36264140	36264497
chr1	36266420	36266658
chr1	36293578	36294046
chr1	36294476	36294696
chr1	36296641	36296882
chr1	36307764	36308292
chr1	36325787	36326326
chr1	36545447	36545699
chr1	36547266	36547571
chr1	36646439	36646814
chr1	36709998	36710331
chr1	36722538	36722979
chr1	36761681	36761995
chr1	36768745	36769219
chr1	36797606	36797812
chr1	36874523	36874793
chr1	36879130	36879457
chr1	36883781	36883991
chr1	36920436	36920819
chr1	37000257	37000659
chr1	37317741	37318004
chr1	37429871	37430254
chr1	37468981	37469191
chr1	37479175	37479403
chr1	37491759	37492072
chr1	37495917	37496116
chr1	37574597	37574982
chr1	37585764	37586094
chr1	37696926	37697253
chr1	37890100	37890320
chr1	37890446	37890673
chr1	37997037	37997236
chr1	38557674	38557890
chr1	38662602	38662881
chr1	38665671	38665921
chr1	38694157	38694426
chr1	38723542	38724078
chr1	38777485	38778010
chr1	38987464	38987672
chr1	39196722	39197060
chr1	39207012	39207318
chr1	39281861	39282166
chr1	39556075	39556371
chr1	39558875	39559246
chr1	39560450	39560783
chr1	39575986	39576250
chr1	39685965	39686164
chr1	39714862	39715079
chr1	39761086	39761371
chr1	39842238	39842872
chr1	39896486	39896742
chr1	39902592	39902864
chr1	39917947	39918260
chr1	39936584	39936960
chr1	39944245	39944465
chr1	40033368	40033668
chr1	40053967	40054183
chr1	40055941	40056201
chr1	40059172	40059445
chr1	40236021	40236374
chr1	40315543	40315904
chr1	40358884	40359139
chr1	40382718	40383120
chr1	40386194	40386572
chr1	40393170	40393605
chr1	40413061	40413351
chr1	40444659	40445150
chr1	40469754	40470169
chr1	40475759	40476078
chr1	40515131	40515658
chr1	40516120	40516695
chr1	40847471	40847872
chr1	42851237	42851507
chr1	43098233	43098645
chr1	43144470	43144738
chr1	43207146	43207512
chr1	43224193	43224564
chr1	43361352	43361611
chr1	43474583	43474914
chr1	43520282	43520615
chr1	43537079	43537328
chr1	43766331	43766751
chr1	43768694	43769001
chr1	43880398	43880840
chr1	43996972	43997227
chr1	45795107	45795699
chr1	46853806	46854008
chr1	46863996	46864654
chr1	48881384	48881752
chr1	51448661	51449134
chr1	51468038	51468357
chr1	51476419	51476704
chr1	51478277	51478823
chr1	51509116	51509431
chr1	51513110	51513372
chr1	51514537	51514791
chr1	51525598	51525935
chr1	51532392	51532591
chr1	51535386	51535681
chr1	51572749	51573038
chr1	51577637	51578005
chr1	51584698	51585505
chr1	51593794	51594250
chr1	51600501	51600700
chr1	51615503	51615702
chr1	51934657	51934882
chr1	52004329	52004548
chr1	52019644	52020141
chr1	52022303	52022657
chr1	52039237	52039557
chr1	52040627	52040982
chr1	52055865	52056189
chr1	52066373	52066754
chr1	52078780	52078979
chr1	52119237	52119526
chr1	52233127	52233326
chr1	52363707	52363937
chr1	52366328	52366643
chr1	52374640	52375067
chr1	52388252	52388451
chr1	52421624	52421937
chr1	52442851	52443122
chr1	52597844	52598165
chr1	52799458	52799894
chr1	52800407	52800666
chr1	52802424	52802674
chr1	52844854	52845082
chr1	52856316	52856515
chr1	53715875	53716099
chr1	53773967	53774344
chr1	53791383	53791765
chr1	53795163	53795382
chr1	53797826	53798096
chr1	53838310	53838823
chr1	53845222	53845604
chr1	53851414	53851616
chr1	53882710	53882912
chr1	53889422	53889650
chr1	53908478	53908708
chr1	54279704	54280176
chr1	54520222	54520530
chr1	54584673	54584887
chr1	54585435	54585712
chr1	54660654	54660957
chr1	54822134	54822444
chr1	54827859	54828168
chr1	54835079	54835288
chr1	54841894	54842122
chr1	54847364	54847564
chr1	54854351	54854612
chr1	54870957	54871495
chr1	54896608	54896894
chr1	54935560	54935842
chr1	54954837	54955042
chr1	55049214	55049551
chr1	55051780	55052111
chr1	55087982	55088195
chr1	55236959	55237291
chr1	55410717	55411041
chr1	55430660	55430969
chr1	55448170	55448407
chr1	55488299	55488591
chr1	55528864	55529169
chr1	57394145	57394356
chr1	58423043	58423263
chr1	58445378	58445584
chr1	58505020	58505348
chr1	58586379	58586587
chr1	58613957	58614160
chr1	58651649	58652044
chr1	58712425	58712642
chr1	58721117	58721343
chr1	58722236	58722742
chr1	58725889	58726120
chr1	58726993	58727332
chr1	58742475	58742840
chr1	58761298	58761562
chr1	58797242	58797708
chr1	58804772	58804971
chr1	58896172	58896408
chr1	58973176	58973397
chr1	59162856	59163311
chr1	59180006	59180346
chr1	59237421	59237894
chr1	59670777	59671004
chr1	59684777	59685414
chr1	59917448	59917704
chr1	60016091	60016520
chr1	60097590	60097911
chr1	60098002	60098216
chr1	60158400	60158751
chr1	60173226	60173469
chr1	60240486	60240790
chr1	60343416	60343802
chr1	60627455	60627734
chr1	60677418	60677682
chr1	60746184	60746510
chr1	60749313	60749535
chr1	60753063	60753281
chr1	60755861	60756141
chr1	60771706	60772067
chr1	60776922	60777220
chr1	60805581	60805797
chr1	60833600	60834077
chr1	60875244	60875694
chr1	60898688	60899150
chr1	60899290	60899572
chr1	60908772	60909105
chr1	60913315	60913658
chr1	60940024	60940319
chr1	60974389	60974596
chr1	60977733	60978055
chr1	61026712	61027039
chr1	61035323	61035568
chr1	61045944	61046569
chr1	61050313	61050772
chr1	61135663	61135977
chr1	61137336	61137662
chr1	61181201	61181475
chr1	62200974	62201173
chr1	62875730	62876063
chr1	63119781	63120047
chr1	63177003	63177312
chr1	63181048	63181359
chr1	63730481	63730771
chr1	64053667	64053892
chr1	64105620	64105907
chr1	64134549	64134775
chr1	64191616	64191822
chr1	64301086	64301454
chr1	64507649	64507883
chr1	64508539	64508853
chr1	64532001	64532277
chr1	64533891	64534203
chr1	64549422	64549720
chr1	64797307	64797507
chr1	64986132	64986331
chr1	66279251	66279571
chr1	66280765	66281032
chr1	66552458	66552904
chr1	66649645	66649897
chr1	66813689	66814389
chr1	66845836	66846091
chr1	67038958	67039157
chr1	69461233	69461535
chr1	69498874	69499385
chr1	69544174	69544649
chr1	69555643	69555870
chr1	69752779	69753108
chr1	69768675	69769082
chr1	72226324	72226918
chr1	72237194	72237393
chr1	72243987	72244748
chr1	72254979	72255428
chr1	72255575	72255786
chr1	72307397	72307762
chr1	72711154	72711361
chr1	72724491	72724690
chr1	73910646	73911044
chr1	73936675	73936941
chr1	73940530	73940814
chr1	73996264	73996485
chr1	74116212	74116564
chr1	74201489	74201753
chr1	74227374	74227742
chr1	74248870	74249288
chr1	74295446	74295645
chr1	74372819	74373098
chr1	74398020	74398369
chr1	74438147	74438401
chr1	74806609	74806900
chr1	74998838	74999098
chr1	75179256	75179492
chr1	75219128	75219386
chr1	75479261	75479603
chr1	78436512	78436716
chr1	78537474	78537903
chr1	78538321	78538659
chr1	78682412	78682692
chr1	79559290	79559713
chr1	79560956	79561591
chr1	79581315	79581863
chr1	79701504	79701785
chr1	79751122	79751584
chr1	79752393	79752792
chr1	79761583	79761807
chr1	79775969	79776302
chr1	79859732	79860179
chr1	80016537	80016889
chr1	80213928	80214168
chr1	80215536	80215844
chr1	80339342	80339659
chr1	80362396	80362717
chr1	80381387	80381661
chr1	80416413	80416644
chr1	80603111	80603383
chr1	80613347	80613682
chr1	80641925	80642225
chr1	80644021	80644276
chr1	80661543	80661834
chr1	80665134	80665533
chr1	80670580	80670857
chr1	80737843	80738318
chr1	80746151	80746564
chr1	80746864	80747106
chr1	80749388	80749628
chr1	80755333	80755542
chr1	80757406	80757699
chr1	80765599	80765925
chr1	80855249	80855677
chr1	82316463	82316761
chr1	82795241	82795622
chr1	82819169	82819707
chr1	82831876	82832176
chr1	82832478	82833008
chr1	82869472	82869830
chr1	82879214	82879575
chr1	82900633	82900930
chr1	82975813	82976019
chr1	83006291	83006536
chr1	83077130	83077385
chr1	84791425	84791778
chr1	85687402	85687647
chr1	85739822	85740184
chr1	85751402	85751821
chr1	85756432	85756652
chr1	85761742	85762074
chr1	85794624	85794823
chr1	85838119	85838469
chr1	85845573	85845896
chr1	85933263	85933515
chr1	85937311	85937676
chr1	85973416	85973704
chr1	85985952	85986216
chr1	85998075	85998549
chr1	86006104	86006350
chr1	86064249	86064585
chr1	86154447	86154743
chr1	86178976	86179283
chr1	86265150	86265386
chr1	86344130	86344721
chr1	86359167	86359469
chr1	86359751	86359995
chr1	86394265	86394627
chr1	86440700	86440943
chr1	86442516	86442761
chr1	86487191	86487684
chr1	86532321	86532520
chr1	86580468	86580779
chr1	87180902	87181482
chr1	87213686	87213917
chr1	87255267	87255473
chr1	87378051	87378401
chr1	87406017	87406385
chr1	87620182	87620420
chr1	87626434	87626688
chr1	87637091	87637681
chr1	87755691	87756037
chr1	87828197	87828602
chr1	87877034	87877269
chr1	87885572	87885874
chr1	87899647	87899928
chr1	88277457	88277882
chr1	88279334	88279771
chr1	88287538	88287830
chr1	88310466	88310690
chr1	88474671	88475089
chr1	88534142	88534391
chr1	88553645	88553972
chr1	88584573	88584873
chr1	88587336	88587847
chr1	88622593	88622839
chr1	88642016	88642263
chr1	88654783	88655083
chr1	89078667	89078999
chr1	89092864	89093080
chr1	89602951	89603212
chr1	90603096	90603608
chr1	90677644	90678112
chr1	91024047	91024313
chr1	91052788	91053029
chr1	91057589	91057952
chr1	91062552	91062776
chr1	91086202	91086518
chr1	91095318	91095667
chr1	91193255	91193605
chr1	91259853	91260160
chr1	91286811	91287055
chr1	91459239	91459719
chr1	92015408	92015671
chr1	92051040	92051344
chr1	92064327	92064717
chr1	92069618	92069821
chr1	92080028	92080486
chr1	92119194	92119582
chr1	92473679	92473940
chr1	92647767	92648079
chr1	92805334	92805589
chr1	92806762	92807155
chr1	92934080	92934568
chr1	93401783	93402108
chr1	93478525	93478841
chr1	93635654	93635874
chr1	93801882	93802240
chr1	93825213	93825513
chr1	94035117	94035871
chr1	94053477	94053852
chr1	94456552	94456872
chr1	94464841	94465155
chr1	94497066	94497288
chr1	94827772	94827993
chr1	95268114	95268476
chr1	95572876	95573097
chr1	95590234	95590590
chr1	95655604	95656020
chr1	95657405	95657707
chr1	95664392	95664664
chr1	95667531	95667817
chr1	95747301	95747655
chr1	97580253	97580494
chr1	97623410	97623700
chr1	97659620	97659878
chr1	97746425	97746640
chr1	97768909	97769251
chr1	97781821	97782195
chr1	98128765	98128995
chr1	105434950	105435358
chr1	105565029	105565346
chr1	105971918	105972180
chr1	105980822	105981121
chr1	105981378	105981617
chr1	106171218	106171554
chr1	106187487	106187742
chr1	106307369	106307609
chr1	106321349	106321864
chr1	106325344	106325626
chr1	106345335	106345575
chr1	106352832	106353056
chr1	106353247	106353446
chr1	106400961	106401170
chr1	106515698	106516110
chr1	106567544	106567797
chr1	106585431	106585726
chr1	106600853	106601396
chr1	106606944	106607247
chr1	106612488	106613184
chr1	106617073	106617272
chr1	106620626	106620893
chr1	106647301	106647748
chr1	106678206	106678464
chr1	106688013	106688497
chr1	106796623	106796980
chr1	118321711	118322119
chr1	118388029	118388378
chr1	118389114	118389313
chr1	118399943	118400273
chr1	118458984	118459468
chr1	119835843	119836186
chr1	119912938	119913187
chr1	120055512	120055743
chr1	120136253	120136534
chr1	120197237	120197560
chr1	121567789	121568100
chr1	122357031	122357378
chr1	125389724	125390043
chr1	125426669	125426929
chr1	125434409	125434812
chr1	125435801	125436171
chr1	125467969	125468321
chr1	125473430	125473638
chr1	125568849	125569143
chr1	126747842	126748252
chr1	126817778	126818021
chr1	127233010	127233644
chr1	127240010	127240282
chr1	127242203	127242624
chr1	127296827	127297225
chr1	127303820	127304639
chr1	127305606	127305912
chr1	127344969	127345254
chr1	127346879	127347119
chr1	127348915	127349126
chr1	127381173	127381482
chr1	127611690	127612005
chr1	127625554	127625869
chr1	127627491	127627691
chr1	127637926	127638302
chr1	127796316	127796836
chr1	128124472	128124684
chr1	128243954	128244274
chr1	128357500	128357811
chr1	128386553	128386791
chr1	128399163	128399457
chr1	128416559	128416833
chr1	128417113	128417384
chr1	128447250	128447547
chr1	128548649	128549216
chr1	128570030	128570299
chr1	128601374	128601691
chr1	128605929	128606144
chr1	128611775	128612115
chr1	128708977	128709198
chr1	128766928	128767311
chr1	128787082	128787661
chr1	128790915	128791128
chr1	128830699	128831047
chr1	128832431	128832768
chr1	130795421	130795637
chr1	130879782	130880022
chr1	130902485	130902723
chr1	130993681	130994063
chr1	130996407	130996649
chr1	131010444	131010867
chr1	131022623	131022924
chr1	131025857	131026180
chr1	131038100	131038402
chr1	131049316	131049572
chr1	131080729	131081177
chr1	131089840	131090040
chr1	131110556	131110815
chr1	131142633	131142845
chr1	131184320	131184653
chr1	131204456	131204895
chr1	131347748	131348049
chr1	131365798	131366088
chr1	131378977	131379390
chr1	131387104	131387331
chr1	131471403	131471626
chr1	131638728	131639017
chr1	131703506	131703721
chr1	131820893	131821147
chr1	131827965	131828195
chr1	131867111	131867393
chr1	131910039	131910265
chr1	131933581	131933780
chr1	131993115	131993511
chr1	132008574	132008882
chr1	132010599	132010998
chr1	132011836	132012063
chr1	132264658	132264980
chr1	132341793	132342131
chr1	132476839	132477267
chr1	133025220	133025571
chr1	133130586	133131377
chr1	133610100	133610535
chr1	133661257	133661695
chr1	133689904	133690440
chr1	133815792	133816362
chr1	134048842	134049075
chr1	134059834	134060082
chr1	134079269	134079468
chr1	134083020	134083338
chr1	134093127	134093402
chr1	134111062	134111372
chr1	134361956	134362243
chr1	134455184	134455658
chr1	134556975	134557209
chr1	134679465	134679664
chr1	135132985	135133473
chr1	135268154	135268464
chr1	135368209	135368435
chr1	135728997	135729277
chr1	136136122	136136327
chr1	136140228	136140463
chr1	136255187	136255501
chr1	136258550	136258760
chr1	136568698	136568993
chr1	136600559	136601084
chr1	136608428	136608641
chr1	136608801	136609127
chr1	136617365	136617736
chr1	136624162	136624475
chr1	136635781	136635993
chr1	136652148	136652401
chr1	136673437	136673643
chr1	136685275	136685748
chr1	137900843	137901044
chr1	138039194	138039467
chr1	138136362	138136954
chr1	138142371	138142640
chr1	138144458	138144732
chr1	138146391	138146643
chr1	138148936	138149176
chr1	138162616	138163027
chr1	138166253	138166641
chr1	138175037	138175415
chr1	138177988	138178197
chr1	138185938	138186195
chr1	138190330	138190529
chr1	138195255	138195477
chr1	138248858	138249167
chr1	138258806	138259048
chr1	138275986	138276226
chr1	138288826	138289054
chr1	138290107	138290491
chr1	138298892	138299115
chr1	138299505	138299874
chr1	138343486	138343756
chr1	138348490	138348827
chr1	138511590	138511813
chr1	138559691	138560167
chr1	138571142	138571383
chr1	138596065	138596271
chr1	138596339	138596735
chr1	138604027	138604469
chr1	138614652	138614858
chr1	138620128	138620472
chr1	138626420	138626667
chr1	138743736	138744009
chr1	138930995	138931234
chr1	138933320	138933630
chr1	138939746	138940114
chr1	138952227	138952492
chr1	138962546	138962862
chr1	138973614	138973978
chr1	138975940	138976337
chr1	139407865	139408106
chr1	139413538	139413775
chr1	139421793	139422080
chr1	144006552	144006873
chr1	144076010	144076354
chr1	144076604	144077055
chr1	144086105	144086479
chr1	144202905	144203196
chr1	144206229	144206764
chr1	144215328	144215692
chr1	144239118	144239546
chr1	144243513	144243989
chr1	144246431	144246699
chr1	144247643	144247875
chr1	144248870	144249212
chr1	144256645	144257063
chr1	144264031	144264479
chr1	144273077	144273470
chr1	144301573	144301812
chr1	144307074	144307386
chr1	144308331	144308612
chr1	144313373	144313591
chr1	144316391	144316820
chr1	144320072	144320385
chr1	144330116	144330744
chr1	144335055	144335305
chr1	144502315	144502537
chr1	144775334	144775569
chr1	150392534	150393051
chr1	151002332	151002544
chr1	151075000	151075230
chr1	151250882	151251111
chr1	151344189	151344400
chr1	151428466	151428774
chr1	151571885	151572308
chr1	151610684	151610907
chr1	151685136	151685362
chr1	151697922	151698217
chr1	151764376	151764619
chr1	151766176	151766376
chr1	152009068	152009348
chr1	152254040	152254266
chr1	152287658	152288026
chr1	152524939	152525229
chr1	152768165	152768376
chr1	152903855	152904080
chr1	152904385	152904817
chr1	153085126	153085683
chr1	153092382	153092656
chr1	153129818	153130376
chr1	153140929	153141262
chr1	153300349	153300792
chr1	153304744	153305023
chr1	153320155	153320427
chr1	153333771	153333985
chr1	153347051	153347374
chr1	153426886	153427173
chr1	153487489	153487725
chr1	153550895	153551237
chr1	153583174	153583601
chr1	153585839	153586139
chr1	153617228	153617908
chr1	153633628	153633952
chr1	153723345	153723750
chr1	153745367	153745868
chr1	154046165	154046364
chr1	154786360	154786624
chr1	155029190	155029549
chr1	155040421	155040714
chr1	155050182	155050542
chr1	155050980	155051486
chr1	155058837	155059038
chr1	155091248	155091675
chr1	155096642	155096942
chr1	155097869	155098272
chr1	155099436	155099767
chr1	155108528	155108883
chr1	155138838	155139135
chr1	155159228	155159591
chr1	155173782	155174074
chr1	155201278	155201634
chr1	155393398	155393688
chr1	155472665	155472926
chr1	155476294	155476556
chr1	155557837	155558223
chr1	155646721	155646941
chr1	155836048	155836371
chr1	156206122	156206406
chr1	156615360	156615898
chr1	156616979	156617186
chr1	156710862	156711149
chr1	156753057	156753274
chr1	156901803	156902012
chr1	156910965	156911303
chr1	157248237	157248460
chr1	159231650	159232104
chr1	159674153	159674500
chr1	159911093	159911374
chr1	159938505	159938730
chr1	160006141	160006385
chr1	160042340	160042658
chr1	160044773	160044987
chr1	160047656	160047891
chr1	160053707	160053961
chr1	160085359	160085651
chr1	160213093	160213350
chr1	160297163	160297440
chr1	160300081	160300331
chr1	160672206	160672432
chr1	160765551	160766024
chr1	160791360	160791591
chr1	160793802	160794092
chr1	160805282	160805618
chr1	160812427	160812815
chr1	161035089	161035404
chr1	161039479	161039756
chr1	161070627	161070864
chr1	161131435	161131711
chr1	161214588	161214800
chr1	161251424	161251646
chr1	161309256	161309770
chr1	161340137	161340337
chr1	161351071	161351358
chr1	161395137	161395487
chr1	161436498	161436870
chr1	161670928	161671461
chr1	161693698	161694039
chr1	161734723	161735248
chr1	161751313	161751532
chr1	161761428	161761881
chr1	161766652	161767127
chr1	161767255	161767603
chr1	161775371	161775572
chr1	161779157	161779411
chr1	161794587	161794786
chr1	161804474	161804872
chr1	161875758	161876156
chr1	161907069	161907544
chr1	161921940	161922156
chr1	161968905	161969168
chr1	162207286	162207616
chr1	162509444	162509867
chr1	162548647	162548904
chr1	162571256	162571584
chr1	162621986	162622267
chr1	162720686	162720975
chr1	162773684	162773976
chr1	164071850	164072056
chr1	164073142	164073439
chr1	164078332	164078776
chr1	164135453	164135689
chr1	164136009	164136355
chr1	164136724	164137040
chr1	164248399	164248697
chr1	164307256	164307455
chr1	164316746	164317032
chr1	164571760	164571977
chr1	164815476	164815771
chr1	164910850	164911052
chr1	164930754	164931724
chr1	164935283	164935881
chr1	164945639	164946113
chr1	164953629	164954070
chr1	164959787	164960498
chr1	164960576	164960779
chr1	164965645	164966476
chr1	164975861	164976184
chr1	164987955	164988160
chr1	165035772	165036066
chr1	165120408	165120653
chr1	165237011	165237322
chr1	165460551	165460832
chr1	165641565	165641870
chr1	165689543	165689742
chr1	165700666	165700935
chr1	165701008	165701365
chr1	165722605	165722967
chr1	165789959	165790319
chr1	165801769	165802079
chr1	165802525	165802840
chr1	165803247	165803446
chr1	165815743	165815962
chr1	165845385	165845618
chr1	166003133	166003411
chr1	166043957	166044164
chr1	167220673	167220932
chr1	167242192	167242459
chr1	167308485	167308684
chr1	167337624	167337844
chr1	169531410	169531728
chr1	170136497	170136710
chr1	170175174	170175478
chr1	170185172	170185373
chr1	170218537	170218759
chr1	170853523	170853892
chr1	170861777	170862221
chr1	170867693	170868080
chr1	170868389	170868657
chr1	170885354	170885602
chr1	171037795	171038002
chr1	171044819	171045179
chr1	171069619	171069869
chr1	171111369	171111603
chr1	171150479	171150769
chr1	171184327	171184647
chr1	171222386	171222870
chr1	171246980	171247393
chr1	171269990	171270337
chr1	171281119	171281325
chr1	171294222	171294717
chr1	171294782	171294982
chr1	171328747	171328947
chr1	171388410	171389055
chr1	171410866	171411292
chr1	171502684	171503323
chr1	171607084	171607556
chr1	171608460	171608705
chr1	171627923	171628185
chr1	171628906	171629508
chr1	171629643	171629842
chr1	171636866	171637139
chr1	171643582	171644044
chr1	171648885	171649263
chr1	171656290	171656524
chr1	171684713	171685347
chr1	171770898	171771395
chr1	171778404	171778676
chr1	171788632	171788967
chr1	171827748	171828346
chr1	171840377	171840752
chr1	171921524	171921726
chr1	171938991	171939256
chr1	171965871	171966401
chr1	171982050	171982594
chr1	172015328	172015634
chr1	172082556	172082939
chr1	172148692	172148898
chr1	172309701	172310191
chr1	172376157	172376485
chr1	172390952	172391181
chr1	172548506	172548827
chr1	173419307	173419534
chr1	173432478	173432689
chr1	173437654	173437962
chr1	173510620	173510991
chr1	173548873	173549184
chr1	173599041	173599266
chr1	173624086	173624441
chr1	173630647	173630846
chr1	173646309	173646532
chr1	174040880	174041270
chr1	174052985	174053393
chr1	175586889	175587155
chr1	175631684	175632128
chr1	176946971	176947258
chr1	177260486	177260842
chr1	177456987	177457320
chr1	177792828	177793315
chr1	178182330	178182652
chr1	178191093	178191444
chr1	178218332	178218635
chr1	178449329	178449561
chr1	179511990	179512277
chr1	179519789	179520053
chr1	179803854	179804057
chr1	179845052	179845265
chr1	180199226	180199814
chr1	180215203	180215434
chr1	180312929	180313217
chr1	180330110	180330603
chr1	180363934	180364433
chr1	180390813	180391068
chr1	180392148	180392425
chr1	180398461	180398781
chr1	180403549	180404040
chr1	180428173	180428594
chr1	180431940	180432150
chr1	180546155	180546441
chr1	180850876	180851355
chr1	180901175	180901459
chr1	180903951	180904192
chr1	180926347	180926650
chr1	181016587	181016814
chr1	181125928	181126224
chr1	181138782	181139103
chr1	181144037	181144401
chr1	181151284	181151606
chr1	181203199	181203455
chr1	181230967	181231220
chr1	181247278	181247573
chr1	181446812	181447092
chr1	181616135	181616448
chr1	181839297	181839627
chr1	181843024	181843267
chr1	181860764	181861022
chr1	181866469	181866711
chr1	181927789	181927992
chr1	182101493	182101825
chr1	182254746	182255011
chr1	182340141	182340480
chr1	182363785	182364024
chr1	182432562	182432956
chr1	182489801	182490385
chr1	182506191	182506552
chr1	182506636	182506835
chr1	182520389	182520588
chr1	182539420	182539694
chr1	182543207	182543551
chr1	182983068	182983357
chr1	183180313	183180601
chr1	183299019	183299697
chr1	183349859	183350110
chr1	183987835	183988194
chr1	184005573	184006351
chr1	184034017	184034450
chr1	184048726	184049106
chr1	184101000	184101354
chr1	184118068	184118366
chr1	184197476	184197711
chr1	184441309	184441554
chr1	184534560	184534816
chr1	185193567	185193881
chr1	185205106	185205352
chr1	185362688	185363119
chr1	186749101	186749601
chr1	187228827	187229082
chr1	189608822	189609092
chr1	189703687	189703886
chr1	191026115	191026327
chr1	191062699	191063107
chr1	191097410	191097610
chr1	191102751	191103241
chr1	191124227	191124471
chr1	191183106	191183402
chr1	191193687	191194185
chr1	191224289	191224610
chr1	191275703	191276038
chr1	191325727	191326111
chr1	191384664	191385119
chr1	191397354	191397671
chr1	191432823	191433066
chr1	191579629	191579851
chr1	191599340	191599590
chr1	191609640	191609919
chr1	191662276	191662541
chr1	191802611	191802869
chr1	191817809	191818093
chr1	191989897	191990310
chr1	192091044	192091320
chr1	192745206	192745885
chr1	192753127	192753507
chr1	193102745	193103116
chr1	193130925	193131169
chr1	193173274	193173850
chr1	193178716	193179004
chr1	193181271	193181519
chr1	193189310	193189520
chr1	193198355	193198563
chr1	193201359	193201665
chr1	193263944	193264220
chr1	193338405	193338690
chr1	193444168	193444579
chr1	194995216	194995551
chr1	195037591	195037867
chr1	195241564	195241912
chr10	3973790	3974024
chr10	4389095	4389360
chr10	4432436	4432763
chr10	4632074	4632273
chr10	4671114	4671431
chr10	4971779	4972068
chr10	4977257	4977790
chr10	5194849	5195064
chr10	5448335	5448623
chr10	6953178	6953471
chr10	6982866	6983289
chr10	6987282	6987784
chr10	6996745	6997072
chr10	7010580	7011164
chr10	7041104	7041444
chr10	7076233	7076432
chr10	7118188	7118571
chr10	7212588	7212842
chr10	7483679	7484025
chr10	7589635	7589834
chr10	7631050	7631299
chr10	7725905	7726218
chr10	7816586	7817018
chr10	7824574	7825105
chr10	7843240	7843554
chr10	7883663	7883862
chr10	7992593	7992934
chr10	8007269	8007595
chr10	8055435	8055724
chr10	8130992	8131253
chr10	8176540	8176739
chr10	8240258	8240503
chr10	8363348	8363547
chr10	8415132	8415779
chr10	8505827	8506656
chr10	8531724	8531926
chr10	10184421	10184685
chr10	10186796	10187126
chr10	10224610	10224990
chr10	11280404	11280838
chr10	12607309	12607656
chr10	12805872	12806118
chr10	12813478	12814319
chr10	12821398	12821675
chr10	12823953	12824240
chr10	12842618	12842994
chr10	12874912	12875208
chr10	12888413	12888718
chr10	12963292	12963686
chr10	12964358	12964571
chr10	12977689	12978080
chr10	13035234	13035495
chr10	13192768	13193204
chr10	13380530	13380767
chr10	13424426	13424832
chr10	13438476	13438766
chr10	13439585	13439784
chr10	13446677	13446924
chr10	13466948	13467244
chr10	13468745	13469263
chr10	13552768	13553336
chr10	13572498	13572699
chr10	13675219	13675426
chr10	13730872	13731329
chr10	13832646	13833029
chr10	13869770	13870173
chr10	13967372	13967886
chr10	13982932	13983550
chr10	13993383	13993842
chr10	13997396	13997749
chr10	14017826	14018045
chr10	14019272	14019673
chr10	14034079	14034398
chr10	14045805	14046099
chr10	14058804	14059003
chr10	14085777	14086627
chr10	14705411	14705727
chr10	16714030	16714447
chr10	17539205	17539541
chr10	17683850	17684134
chr10	17723144	17723388
chr10	17733153	17733382
chr10	17748015	17748316
chr10	17753646	17753875
chr10	17772371	17772849
chr10	17775059	17775400
chr10	17796074	17796316
chr10	17861176	17861433
chr10	17948175	17948387
chr10	18008143	18008446
chr10	18022948	18023229
chr10	18142293	18142609
chr10	18197088	18197533
chr10	18393767	18394076
chr10	18743629	18743828
chr10	18860942	18861226
chr10	18868407	18868657
chr10	18917327	18917800
chr10	18923109	18923782
chr10	18949170	18949475
chr10	18953856	18954065
chr10	18964783	18965221
chr10	18979475	18979721
chr10	18983591	18983812
chr10	18987298	18988105
chr10	18993004	18993341
chr10	19011879	19012182
chr10	19015323	19015691
chr10	19062419	19062915
chr10	19068315	19068688
chr10	19104872	19105104
chr10	19171773	19172190
chr10	19185943	19186303
chr10	19188461	19188678
chr10	19209733	19210075
chr10	19216300	19216596
chr10	19226756	19227071
chr10	19267963	19268297
chr10	19309113	19309405
chr10	19321788	19321999
chr10	19333414	19333667
chr10	19494584	19494811
chr10	19498121	19498625
chr10	19506019	19506386
chr10	19529729	19530061
chr10	19577484	19577906
chr10	19598095	19598439
chr10	19691830	19692153
chr10	19718670	19719014
chr10	19747689	19747984
chr10	19939378	19939585
chr10	19962797	19963038
chr10	19991286	19991567
chr10	19991921	19992235
chr10	19999937	20000147
chr10	20005616	20005870
chr10	20104515	20104846
chr10	20119491	20119808
chr10	20312126	20312367
chr10	20835174	20835570
chr10	20865038	20865360
chr10	20882683	20882906
chr10	20907089	20907363
chr10	20952078	20952361
chr10	20991765	20992210
chr10	21029020	21029501
chr10	21099552	21099762
chr10	21102671	21103007
chr10	21178235	21178612
chr10	21187929	21188252
chr10	21204533	21205020
chr10	21218238	21218629
chr10	21226329	21226609
chr10	21235091	21235550
chr10	21245006	21245357
chr10	21248557	21248850
chr10	21252259	21252533
chr10	21319079	21319437
chr10	21337202	21337454
chr10	21358111	21358487
chr10	21419288	21419510
chr10	21476371	21476616
chr10	21497070	21497427
chr10	21504495	21504862
chr10	21529453	21529655
chr10	21535590	21535983
chr10	21659538	21659807
chr10	21689688	21689906
chr10	21907107	21907312
chr10	21976369	21976692
chr10	21995315	21995652
chr10	22142583	22143152
chr10	22295791	22296113
chr10	22299388	22299676
chr10	22302810	22303023
chr10	22306540	22306822
chr10	22731430	22731726
chr10	23783340	23783540
chr10	23787047	23787327
chr10	24292752	24293053
chr10	24651326	24651537
chr10	24672719	24673196
chr10	24754237	24754623
chr10	24823848	24824083
chr10	25114157	25114465
chr10	25200705	25201035
chr10	26358536	26358867
chr10	26358931	26359130
chr10	26364536	26364823
chr10	26500645	26500915
chr10	26520874	26521213
chr10	26544116	26544329
chr10	26544808	26545147
chr10	26799634	26800118
chr10	26828335	26828626
chr10	26879206	26879463
chr10	26996025	26996298
chr10	28488996	28489356
chr10	28516207	28516632
chr10	28518214	28518573
chr10	28519886	28520185
chr10	28567144	28567433
chr10	28568689	28568905
chr10	28593948	28594195
chr10	28684218	28684554
chr10	28693703	28693958
chr10	28694996	28695287
chr10	28816061	28816480
chr10	29338648	29339000
chr10	30200505	30200733
chr10	30504847	30505054
chr10	30549988	30550461
chr10	30618209	30618760
chr10	30710111	30710325
chr10	30716061	30716426
chr10	33951185	33951542
chr10	34019910	34020229
chr10	34110803	34111366
chr10	34117850	34118312
chr10	34127893	34128092
chr10	34172691	34173038
chr10	34234109	34234308
chr10	34282030	34282266
chr10	34307096	34307372
chr10	37321241	37321518
chr10	37337358	37337647
chr10	38884731	38885146
chr10	39171735	39172105
chr10	39241921	39242293
chr10	39358389	39358788
chr10	39368820	39369072
chr10	39376859	39377174
chr10	39378035	39378280
chr10	39402580	39402827
chr10	39434961	39435386
chr10	39456665	39456993
chr10	39469409	39469705
chr10	39479371	39479766
chr10	39505708	39505994
chr10	39520231	39520495
chr10	39764770	39765104
chr10	40152509	40152869
chr10	40164978	40165286
chr10	40257812	40258227
chr10	40258423	40259094
chr10	40302457	40302656
chr10	40310334	40310683
chr10	40348695	40349175
chr10	40372411	40372640
chr10	40449626	40449909
chr10	40451698	40451943
chr10	40457316	40457655
chr10	41450094	41450381
chr10	41477191	41477532
chr10	41518495	41518985
chr10	41530041	41530697
chr10	41595599	41595892
chr10	41711604	41711825
chr10	41937246	41937551
chr10	41978368	41979123
chr10	41984264	41984549
chr10	42261817	42262016
chr10	42277641	42277946
chr10	42762346	42762615
chr10	42838822	42839286
chr10	42862317	42862637
chr10	42888302	42888716
chr10	42897538	42897941
chr10	42962753	42963008
chr10	43217663	43217871
chr10	43221243	43221468
chr10	43520055	43520274
chr10	43997283	43997592
chr10	43998568	43998787
chr10	44002679	44002909
chr10	44176163	44176397
chr10	44268209	44268468
chr10	44380653	44380872
chr10	44400551	44400870
chr10	44403432	44403724
chr10	44429491	44429800
chr10	44432283	44432524
chr10	44444440	44444738
chr10	44449710	44449962
chr10	44532563	44532822
chr10	44539265	44539714
chr10	44565190	44565495
chr10	44609260	44609566
chr10	44708860	44709180
chr10	44821660	44822059
chr10	45020299	45020792
chr10	50586638	50586917
chr10	50592299	50592636
chr10	51416777	51416979
chr10	51422543	51422853
chr10	51453604	51453911
chr10	51454454	51454752
chr10	51480390	51480715
chr10	51490394	51490987
chr10	53348324	53348568
chr10	53355458	53355778
chr10	53417096	53417297
chr10	53525672	53525891
chr10	53595733	53595966
chr10	53621625	53621937
chr10	53940271	53940521
chr10	54009488	54009848
chr10	54026602	54027160
chr10	54032397	54032722
chr10	54040097	54040561
chr10	54117731	54118150
chr10	54254530	54255240
chr10	57448132	57448495
chr10	57487424	57487678
chr10	58225379	58225592
chr10	58351613	58351967
chr10	58370196	58370433
chr10	58383238	58383618
chr10	58392976	58393272
chr10	58446059	58446942
chr10	58457494	58457767
chr10	58480161	58480445
chr10	59323294	59323493
chr10	59335490	59335689
chr10	59430935	59431350
chr10	59577914	59578720
chr10	59580585	59580906
chr10	59589599	59589804
chr10	59614757	59614966
chr10	59879262	59879746
chr10	59907814	59908154
chr10	59938684	59938907
chr10	59947344	59947571
chr10	59974167	59974538
chr10	59980667	59980866
chr10	60016269	60016505
chr10	60160929	60161169
chr10	60225254	60225504
chr10	60245189	60245404
chr10	60278498	60278821
chr10	60350522	60350974
chr10	60374426	60374635
chr10	60380217	60380545
chr10	60381217	60381547
chr10	60390833	60391367
chr10	60740162	60740412
chr10	60744671	60744886
chr10	60746660	60747082
chr10	60752623	60752865
chr10	61274144	61274382
chr10	61281202	61281467
chr10	61296989	61297336
chr10	61297590	61297829
chr10	61326189	61326388
chr10	61648094	61648343
chr10	62340280	62340552
chr10	62449832	62450269
chr10	62477181	62477542
chr10	62487308	62487617
chr10	62501046	62501255
chr10	62506272	62506729
chr10	62507662	62507978
chr10	62543054	62543274
chr10	62543465	62544072
chr10	62553421	62553805
chr10	62590244	62590521
chr10	62600082	62600353
chr10	62602082	62602281
chr10	62792395	62792623
chr10	62920370	62920589
chr10	63243352	63243615
chr10	63382726	63382929
chr10	63429247	63429694
chr10	66852842	66853154
chr10	66864263	66864900
chr10	66871057	66871323
chr10	66920101	66920505
chr10	66928134	66928458
chr10	66953303	66953633
chr10	66955449	66955717
chr10	67004442	67004926
chr10	67049193	67049639
chr10	67065319	67065559
chr10	67071988	67072286
chr10	67100206	67100558
chr10	67185453	67185824
chr10	67483399	67483702
chr10	67487549	67487780
chr10	67493631	67493891
chr10	67497576	67497883
chr10	67503561	67503906
chr10	67537156	67537415
chr10	67542280	67542601
chr10	67585847	67586570
chr10	67598762	67599051
chr10	67607642	67608034
chr10	67610705	67611044
chr10	67620219	67620436
chr10	67633175	67633417
chr10	67646735	67646947
chr10	67648282	67648628
chr10	67657991	67658510
chr10	67666008	67666337
chr10	67685091	67685340
chr10	67696327	67696695
chr10	67697945	67698181
chr10	67717487	67718185
chr10	67727584	67727949
chr10	67840777	67841116
chr10	68039688	68040244
chr10	68054234	68054523
chr10	68054799	68054998
chr10	68066296	68066538
chr10	68130149	68130373
chr10	68154077	68154647
chr10	68192817	68193145
chr10	68238952	68239290
chr10	68240689	68240976
chr10	68283323	68283619
chr10	68354778	68355097
chr10	68356135	68356356
chr10	68512529	68512789
chr10	68541743	68542248
chr10	68558444	68558716
chr10	70095833	70096108
chr10	71239627	71239886
chr10	71347130	71347384
chr10	71399387	71399669
chr10	72654517	72654904
chr10	72655186	72655448
chr10	74969357	74969573
chr10	75105161	75105500
chr10	75222511	75222943
chr10	75289840	75290056
chr10	75299857	75300189
chr10	75302045	75302266
chr10	75303304	75303647
chr10	75316053	75316263
chr10	75326514	75326981
chr10	75424471	75424976
chr10	75433315	75433589
chr10	75434494	75434981
chr10	75517671	75518074
chr10	75566917	75567145
chr10	75667522	75667737
chr10	75764391	75764618
chr10	75781191	75781472
chr10	75839161	75839563
chr10	75860072	75860396
chr10	75895827	75896122
chr10	76016970	76017343
chr10	76035334	76035658
chr10	76306801	76307234
chr10	76468742	76469166
chr10	76542662	76542962
chr10	76735099	76735298
chr10	76744248	76744528
chr10	77033122	77033400
chr10	77273537	77273929
chr10	77366508	77367138
chr10	77387367	77387808
chr10	77481909	77482141
chr10	77520569	77520851
chr10	77530126	77530519
chr10	77531791	77532013
chr10	77536820	77537087
chr10	77609649	77609888
chr10	77622074	77622281
chr10	77939572	77939862
chr10	77962704	77963098
chr10	78009107	78009311
chr10	78086671	78086907
chr10	78114843	78115116
chr10	78184891	78185091
chr10	78298009	78298397
chr10	78298933	78299186
chr10	78300194	78300455
chr10	78303756	78304068
chr10	78372617	78372858
chr10	78412917	78413192
chr10	78421022	78421335
chr10	78574739	78574953
chr10	79853907	79854293
chr10	79925345	79925658
chr10	79937091	79937359
chr10	80016417	80016707
chr10	80023772	80024097
chr10	80024166	80024536
chr10	80075289	80075545
chr10	80141202	80141535
chr10	80142162	80142361
chr10	80148673	80148933
chr10	80159558	80159965
chr10	80167256	80167473
chr10	80172846	80173196
chr10	80248941	80249666
chr10	80292343	80292612
chr10	80295478	80295824
chr10	80320402	80320775
chr10	80342757	80342956
chr10	80399789	80400013
chr10	80431967	80432171
chr10	80433784	80434360
chr10	80509636	80509969
chr10	80561441	80561785
chr10	80578961	80579192
chr10	80602950	80603370
chr10	80621921	80622144
chr10	80628979	80629289
chr10	80658477	80658676
chr10	80663639	80663990
chr10	80677206	80677426
chr10	80695204	80695500
chr10	80751236	80751861
chr10	80758713	80759054
chr10	80763497	80763899
chr10	80798309	80798524
chr10	80814267	80814466
chr10	80826044	80826371
chr10	80878260	80878645
chr10	80900712	80900977
chr10	80929985	80930289
chr10	80930442	80930818
chr10	80939907	80940149
chr10	80955419	80955636
chr10	80999979	81000226
chr10	81060183	81060454
chr10	81105601	81105889
chr10	81176510	81176842
chr10	81182514	81183093
chr10	81240969	81241200
chr10	81266741	81266989
chr10	81298721	81298984
chr10	81351874	81352117
chr10	81378754	81379029
chr10	81384321	81384606
chr10	81407679	81407889
chr10	81551655	81551970
chr10	81602903	81603207
chr10	81627391	81627944
chr10	82629382	82629763
chr10	82632974	82633229
chr10	82643892	82644320
chr10	82780420	82780649
chr10	82795223	82795603
chr10	82797118	82797384
chr10	82860137	82860441
chr10	82962594	82962930
chr10	82982385	82982663
chr10	83004412	83004758
chr10	83094062	83094676
chr10	83266263	83266647
chr10	83359924	83360146
chr10	83718870	83719399
chr10	84532203	84532428
chr10	84584794	84585060
chr10	84622129	84622845
chr10	84632049	84632317
chr10	84678695	84678931
chr10	84727065	84727338
chr10	84815786	84815995
chr10	84897338	84897851
chr10	84917015	84917437
chr10	85128022	85128249
chr10	85871608	85872050
chr10	85915153	85915554
chr10	85927722	85927925
chr10	85957602	85957908
chr10	86705875	86706074
chr10	86706502	86706720
chr10	86727486	86727816
chr10	86778392	86778859
chr10	86794741	86795154
chr10	88054380	88054604
chr10	88389420	88389837
chr10	88404148	88404594
chr10	88405762	88406181
chr10	88420712	88421155
chr10	88428156	88428431
chr10	88584445	88584845
chr10	88730917	88731290
chr10	88826557	88826918
chr10	89589887	89590244
chr10	89599359	89599569
chr10	89619641	89620055
chr10	89678024	89678438
chr10	89732095	89732303
chr10	89745703	89746035
chr10	89764832	89765031
chr10	91028980	91029331
chr10	91076790	91077037
chr10	91123856	91124190
chr10	91170522	91170816
chr10	91177369	91177654
chr10	91181244	91181626
chr10	93014524	93014744
chr10	93029552	93029845
chr10	93041512	93042360
chr10	93049601	93049908
chr10	93050950	93051209
chr10	93070624	93070998
chr10	93083305	93083792
chr10	93124361	93124670
chr10	93145140	93145462
chr10	93161731	93162187
chr10	93175269	93175586
chr10	93177934	93178184
chr10	93188010	93188263
chr10	93188519	93188748
chr10	93225859	93226092
chr10	93227757	93228310
chr10	93272073	93272571
chr10	93274254	93274494
chr10	93297758	93297978
chr10	93306001	93306271
chr10	93309686	93309962
chr10	93332500	93332729
chr10	93343436	93343892
chr10	93345336	93345581
chr10	93353955	93354283
chr10	93360492	93360848
chr10	93370339	93370638
chr10	93403307	93403622
chr10	93425718	93426027
chr10	93444633	93444847
chr10	93452133	93452397
chr10	93593988	93594328
chr10	93812923	93813411
chr10	93829902	93830176
chr10	93834348	93834586
chr10	93889588	93890032
chr10	93938954	93939204
chr10	93946000	93946286
chr10	94020978	94021373
chr10	94021691	94021945
chr10	94198974	94199203
chr10	94525031	94525300
chr10	94545429	94546001
chr10	94552105	94552308
chr10	94829429	94829687
chr10	94860675	94861259
chr10	94864456	94864716
chr10	94919499	94919879
chr10	95142450	95142650
chr10	95178848	95179085
chr10	95261420	95261706
chr10	95313544	95313811
chr10	95323934	95324234
chr10	95501728	95501956
chr10	95514593	95514802
chr10	95677635	95677956
chr10	95745789	95746361
chr10	95842845	95843122
chr10	95914490	95915108
chr10	95941334	95941564
chr10	95941768	95942047
chr10	95964963	95965261
chr10	95973340	95973626
chr10	95975022	95975223
chr10	96015747	96016106
chr10	96094172	96094392
chr10	96115371	96115585
chr10	96181437	96181702
chr10	96213997	96214280
chr10	96231207	96231608
chr10	96237084	96237345
chr10	96237682	96238073
chr10	96238915	96239357
chr10	96263776	96264003
chr10	96275087	96275334
chr10	96325465	96325824
chr10	96338065	96338561
chr10	96338653	96338866
chr10	96370747	96371258
chr10	96374299	96374871
chr10	96400778	96401195
chr10	96407424	96407637
chr10	96407895	96408213
chr10	96421593	96421894
chr10	96460812	96461123
chr10	96535557	96535756
chr10	96569400	96569781
chr10	96570223	96570540
chr10	96586824	96587063
chr10	96599623	96600200
chr10	96605994	96606194
chr10	96616865	96617138
chr10	96628428	96628682
chr10	96648103	96648302
chr10	96656225	96656589
chr10	96664092	96664428
chr10	96686009	96686224
chr10	96690799	96691257
chr10	96716454	96716743
chr10	96721027	96721243
chr10	96727381	96727860
chr10	97160320	97160519
chr10	98684207	98684484
chr10	98744250	98744542
chr10	98745493	98745775
chr10	98745919	98746187
chr10	98799056	98799328
chr10	98861510	98861798
chr10	98877792	98878264
chr10	98880156	98880441
chr10	98954318	98954606
chr10	99081665	99082000
chr10	99194687	99194932
chr10	99204606	99204946
chr10	99211476	99211693
chr10	99221562	99221831
chr10	99241143	99241431
chr10	99242128	99242425
chr10	99245100	99245329
chr10	99263068	99263312
chr10	99379422	99379696
chr10	99385990	99386273
chr10	99392887	99393287
chr10	99416873	99417208
chr10	99428516	99428785
chr10	99448247	99448472
chr10	99459629	99460241
chr10	99555757	99556029
chr10	105572884	105573183
chr10	105841144	105841604
chr10	107932384	107932788
chr10	107941603	107941919
chr10	107952963	107953162
chr10	108118277	108118543
chr10	108118995	108119204
chr10	108201735	108202022
chr10	111031438	111031926
chr10	111101996	111102200
chr10	111107504	111107813
chr10	111128572	111128771
chr10	111156829	111157210
chr10	111157343	111157596
chr10	111165573	111166052
chr10	111213712	111214535
chr10	111226557	111226869
chr10	111234411	111234899
chr10	111298593	111298944
chr10	111509226	111509588
chr10	111516837	111517188
chr10	111544083	111544287
chr10	111576029	111576327
chr10	111578585	111578992
chr10	111583767	111583967
chr10	111620007	111620228
chr10	111972552	111972978
chr10	112000481	112000829
chr10	115251275	115251555
chr10	115332430	115332681
chr10	115363309	115363562
chr10	115381552	115381855
chr10	116486979	116487178
chr10	116487388	116487690
chr10	116565028	116565467
chr10	116951196	116951410
chr10	117033837	117034093
chr10	117095307	117095506
chr10	117105272	117105638
chr10	117224280	117224485
chr10	117393288	117393487
chr10	117435085	117435642
chr10	117571348	117571618
chr10	117627570	117627776
chr10	117710566	117710767
chr10	117721502	117721775
chr10	117808065	117808287
chr10	117840387	117840661
chr10	117843717	117844026
chr10	117860985	117861208
chr10	117864917	117865177
chr10	117873335	117873547
chr10	117898462	117898680
chr10	117909325	117909650
chr10	117910463	117910826
chr10	117918568	117918947
chr10	117919636	117919857
chr10	117938558	117938934
chr10	117940662	117940896
chr10	117947959	117948335
chr10	117975559	117975873
chr10	117985290	117985592
chr10	117987614	117987879
chr10	118050186	118050564
chr10	118083068	118083302
chr10	118100695	118100941
chr10	118101182	118101392
chr10	118103099	118103307
chr10	118172419	118172881
chr10	118370558	118370768
chr10	118374239	118374621
chr10	118386376	118387027
chr10	118406859	118407319
chr10	118418940	118419431
chr10	118435113	118435414
chr10	118440779	118441142
chr10	118443041	118443240
chr10	118446627	118446827
chr10	118458725	118459076
chr10	118469199	118469495
chr10	118470658	118471002
chr10	118480844	118481205
chr10	118494262	118494496
chr10	118495263	118495705
chr10	118561727	118562009
chr10	118588407	118588712
chr10	118766142	118766363
chr10	118854570	118854874
chr10	118882330	118882570
chr10	119028498	119028759
chr10	119030693	119030949
chr10	119050389	119050664
chr10	119240322	119240793
chr10	120189374	120189634
chr10	120193319	120193546
chr10	120197041	120197396
chr10	120209547	120209848
chr10	120616570	120617128
chr10	120979260	120979507
chr10	120979830	120980279
chr10	121263983	121264227
chr10	121265051	121265329
chr10	121294036	121294275
chr10	121300632	121300943
chr10	121316318	121316750
chr10	121506743	121507140
chr10	121517500	121517764
chr10	121520978	121521304
chr10	121587385	121587674
chr10	121626212	121626856
chr10	121639964	121640242
chr10	121640453	121640839
chr10	122529346	122529673
chr10	122718170	122718474
chr10	122726002	122726277
chr10	122728172	122728391
chr10	122736903	122737220
chr10	122738590	122738817
chr10	122754973	122755361
chr10	122794381	122794676
chr10	122800302	122800755
chr10	122815142	122815479
chr10	122829678	122830133
chr10	122982936	122983277
chr10	124138468	124138749
chr10	127041945	127042198
chr10	127042701	127043065
chr10	127075173	127075372
chr10	127086612	127086848
chr10	127111042	127111289
chr10	127136463	127136794
chr10	127141444	127141828
chr10	127150451	127150923
chr10	127162749	127163231
chr10	127266129	127266386
chr10	127290433	127290835
chr10	127311029	127311228
chr10	127311569	127311967
chr10	127338875	127339190
chr10	127521784	127522056
chr10	127522160	127522474
chr10	127641957	127642208
chr10	127642976	127643442
chr10	127660675	127660958
chr10	127668725	127669121
chr10	127674593	127674815
chr10	127736085	127736338
chr10	128035623	128035849
chr10	128083121	128083376
chr10	128212852	128213097
chr10	128231424	128231880
chr10	128256378	128256683
chr10	128303150	128303561
chr10	128337254	128337526
chr10	128344982	128345279
chr10	128434710	128435002
chr10	128455367	128455566
chr10	128493758	128494101
chr10	128526059	128526303
chr10	128536172	128536679
chr10	128547505	128548046
chr10	128548853	128549288
chr10	128612619	128613019
chr10	128626331	128627091
chr10	128637068	128637428
chr10	128663882	128664214
chr10	128696337	128696620
chr10	128716272	128716517
chr10	128746255	128746479
chr10	128779483	128779726
chr10	128991087	128991286
chr10	130311584	130311949
chr10	130313651	130313850
chr10	130322699	130322976
chr10	130324250	130324616
chr10	130330776	130331020
chr10	130340166	130340423
chr10	130363885	130364163
chr11	3100164	3100488
chr11	3101729	3102037
chr11	3104963	3105271
chr11	3105424	3105636
chr11	3132225	3132441
chr11	3141181	3141512
chr11	3153749	3153959
chr11	3158022	3158342
chr11	3162550	3162766
chr11	3166995	3167308
chr11	3184650	3185533
chr11	3185932	3186160
chr11	3186764	3187030
chr11	3193634	3194184
chr11	3195625	3196117
chr11	3198034	3198384
chr11	3198890	3199215
chr11	3199577	3199885
chr11	3227216	3227415
chr11	3332306	3332678
chr11	3335933	3336165
chr11	3452316	3452547
chr11	3482190	3482513
chr11	3963566	3963955
chr11	3964012	3964211
chr11	4096792	4097063
chr11	4195648	4195847
chr11	4203337	4203727
chr11	4205992	4206293
chr11	4266399	4266606
chr11	4268559	4268849
chr11	4289345	4289684
chr11	4319054	4319330
chr11	4336665	4337073
chr11	4339338	4339644
chr11	4403106	4403366
chr11	4438172	4438639
chr11	4497509	4497806
chr11	4506480	4506833
chr11	4804017	4804307
chr11	4805004	4805319
chr11	4826243	4826534
chr11	4826693	4826968
chr11	5000157	5000540
chr11	5115024	5115261
chr11	5177097	5177594
chr11	5296589	5296944
chr11	5346770	5346969
chr11	5485329	5486000
chr11	5505935	5506134
chr11	5509433	5509789
chr11	5521768	5522209
chr11	5541267	5541466
chr11	5737178	5737509
chr11	5762141	5762346
chr11	5788231	5788572
chr11	5835084	5835371
chr11	5837557	5837927
chr11	5908560	5908914
chr11	6000519	6000904
[truncated: 12,466 more rows]

## Sheet: Overlap with ATAC and signal
peak	SYMBOL	Ctrl	PD1	DP	Ctr_ATAC	PD1_ATAC	DP_ATAC	overlap_with_JunD
chr10_100015482_100016695	Kitl	1	1	1	31.6022	17.5729	19.8656	0
chr10_100024729_100024963	Kitl	1	0	0	16.146	8.24489	7.54191	0
chr10_100032682_100033076	Kitl	1	1	1	21.308	16.6938	14.506	0
chr10_100065903_100066165	Kitl	1	0	0	6.91848	2.64759	1.89584	0
chr10_100153442_100153788	Kitl	1	0	1	16.9759	10.154	11.671	0
chr10_100158752_100158922	Kitl	1	0	0	15.4875	5.8029	8.18038	0
chr10_100161002_100161722	Kitl	1	1	1	32.6647	16.1501	24.8448	0
chr10_100402453_100402649	Gm4312	1	0	0	12.402	5.8189	5.33684	0
chr10_100487040_100487837	Cep290	1	1	1	90.4263	61.9243	59.0291	0
chr10_100588872_100589348	4930430F08Rik	1	1	1	49.7003	52.7771	44.3807	0
chr10_100981279_100981605	Gm35722	1	1	1	13.0227	11.0758	11.4276	0
chr10_10109980_10110384	Stxbp5	1	1	1	23.0804	9.34323	10.2803	0
chr10_101825760_101826071	Mir3059	1	1	1	23.2309	12.6142	22.936	0
chr10_10184284_10184970	Adgb	1	1	1	40.816	60.6451	76.2704	1
chr10_10190162_10190600	Adgb	1	1	1	13.416	12.7749	17.1908	0
chr10_102125419_102125845	Mgat4c	1	1	1	28.0463	17.6873	21.1768	0
chr10_10224521_10225191	Adgb	1	1	1	26.6389	22.6336	31.9434	1
chr10_10252982_10253417	Adgb	1	1	1	20.4304	9.98552	16.9645	0
chr10_102622562_102623294	Rassf9	1	1	1	31.6047	16.772	29.536	0
chr10_102690154_102690390	Rassf9	1	0	0	14.9586	3.64946	4.82732	0
chr10_102829455_102829899	Alx1	1	1	1	14.1084	8.98296	13.9448	0
chr10_10287458_10287769	Adgb	1	1	0	12.5879	22.0766	5.54797	0
chr10_10296887_10297118	Adgb	1	0	1	20.0138	10.8891	13.2059	0
chr10_103028008_103028900	Alx1	1	1	1	13.5441	7.87079	9.8725	0
chr10_10307385_10307727	Adgb	1	1	1	12.6387	15.276	18.0643	0
chr10_10318895_10319224	Adgb	0	1	0	10.4604	20.2022	4.34213	0
chr10_10321155_10321572	Adgb	1	1	1	33.0522	30.9419	20.3695	0
chr10_10325623_10325860	Adgb	1	1	0	20.6677	19.9292	10.4665	0
chr10_103367467_103368492	Slc6a15	1	1	1	22.7197	11.4916	17.3381	0
chr10_103368906_103369522	Slc6a15	1	1	1	19.8781	13.7111	16.9136	0
chr10_10344017_10344316	Adgb	0	1	1	15.6734	13.2503	13.9307	0
chr10_10355616_10355944	Adgb	1	1	1	21.1079	17.1476	15.7795	0
chr10_10408284_10408482	Adgb	1	1	0	20.4351	14.9785	15.9287	0
chr10_10412283_10412515	Adgb	1	0	0	16.6224	7.7461	13.3207	0
chr10_10456981_10457377	Adgb	1	1	1	14.8449	23.2769	15.1124	0
chr10_10468847_10469527	Adgb	1	1	0	11.4451	13.543	5.17087	0
chr10_105165216_105165478	Tmtc2	1	0	0	9.75275	1.68303	5.74251	0
chr10_105262474_105262817	Tmtc2	1	0	1	6.42755	6.63394	11.9599	0
chr10_105280916_105281325	Tmtc2	1	1	1	30.7701	14.9268	23.1294	0
chr10_10546453_10546956	Rab32	1	1	1	52.6912	23.1798	43.0742	0
chr10_10555281_10555570	Rab32	1	1	1	48.604	37.1387	35.6763	0
chr10_105572891_105573174	Gm15663	1	1	1	22.3764	40.6306	37.5915	1
chr10_105574204_105574764	Tmtc2	1	1	1	27.0114	43.5249	31.7255	0
chr10_105575220_105575541	Gm15663	1	1	1	38.0876	61.9765	39.0871	0
chr10_10557754_10558475	Rab32	1	1	1	84.0758	68.2828	54.3039	0
chr10_105802052_105802354	Ccdc59	1	0	0	16.0235	6.08964	5.65221	0
chr10_105840911_105841862	Mettl25	1	1	1	66.2837	73.1993	75.4295	1
chr10_106632281_106632885	4930532I03Rik	1	0	0	9.36079	2.95309	4.33466	0
chr10_106775600_106775890	Ppfia2	1	0	0	10.8374	8.65886	7.41075	0
chr10_107615458_107615755	Ptprq	1	1	0	24.5317	18.2198	16.7178	0
chr10_107624150_107624635	Ptprq	1	1	1	17.2128	8.82162	10.6188	0
chr10_107658921_107659476	Ptprq	1	0	0	12.1614	4.85077	4.75025	0
chr10_107662548_107663140	Ptprq	1	1	1	15.3134	6.68203	7.91067	0
chr10_107799792_107800419	Ptprq	1	0	0	14.9196	6.24514	4.99904	0
chr10_107900017_107900725	Otogl	1	0	1	9.627	5.63053	10.1384	0
chr10_107905557_107906028	Otogl	1	0	0	16.1679	7.45521	8.24797	0
chr10_107932038_107932848	Gm29685	1	1	1	22.6478	15.1042	20.2995	1
chr10_107933550_107933864	Gm29685	1	1	1	27.2193	26.5047	34.7594	0
chr10_107941151_107941857	Gm29685	1	1	1	13.9493	26.8729	30.8195	1
chr10_107953882_107954075	Gm29685	0	0	1	2.17044	3.18706	9.82624	0
chr10_107967044_107967503	Gm29685	1	1	1	39.4145	21.5329	26.0487	0
chr10_108016179_108016392	Gm29685	0	0	1	5.33015	8.50145	13.3664	0
chr10_108109184_108109414	Ppp1r12a	0	0	1	5.88974	5.57911	11.5493	0
chr10_108113417_108113776	Ppp1r12a	1	0	0	12.506	7.37511	12.8116	0
chr10_108118028_108118815	Ppp1r12a	1	1	1	10.2763	20.5158	25.5787	1
chr10_108161487_108163005	Ppp1r12a	1	1	1	82.6194	90.3578	95.4874	0
chr10_108167919_108168384	Ppp1r12a	1	1	1	30.6412	43.8982	62.1286	0
chr10_108172955_108173532	Ppp1r12a	1	1	1	23.4119	22.3217	35.1733	0
chr10_108178464_108178860	Ppp1r12a	0	1	1	3.50156	12.1392	11.9183	0
chr10_108185288_108185685	Ppp1r12a	1	1	1	19.1608	29.5803	17.426	0
chr10_108191284_108191822	Ppp1r12a	1	1	1	19.5216	23.8469	13.8274	0
chr10_108201548_108202043	Ppp1r12a	0	1	1	4.62742	10.567	9.76003	1
chr10_108236929_108237349	Ppp1r12a	1	0	1	17.2287	8.48349	14.5416	0
chr10_108291790_108292019	Ppp1r12a	1	0	0	34.9244	11.2501	19.6856	0
chr10_108300944_108301204	Pawr	1	0	0	13.7351	10.6208	9.60741	0
chr10_108331662_108333437	Pawr	1	1	1	29.814	19.1878	21.9518	0
chr10_108338126_108338380	Pawr	1	1	0	26.2605	16.9934	27.6392	0
chr10_108378089_108378427	Gm36283	1	0	1	12.5552	7.38029	12.1399	0
chr10_108445608_108447081	Gm36283	1	1	1	20.5187	11.975	17.2913	0
chr10_108453749_108454117	Gm36283	1	0	0	11.0862	4.87748	5.65866	0
chr10_108508161_108508761	Gm36283	1	1	1	19.6546	11.4691	13.3502	0
chr10_108538462_108539109	Gm36283	1	1	1	25.7598	14.4289	17.5903	0
chr10_108558947_108559263	Syt1	1	0	0	16.3147	10.264	7.93712	0
chr10_108581429_108582340	Syt1	1	1	1	30.3753	16.7388	29.4591	0
chr10_108738207_108738712	Gm5136	1	1	1	15.6022	8.79003	15.3705	0
chr10_108929542_108930634	Syt1	1	1	1	18.395	8.18786	13.9991	0
chr10_108947340_108947670	Syt1	1	0	0	7.6904	4.15792	7.20237	0
chr10_108979757_108979997	Syt1	1	0	0	19.4321	5.91294	9.3036	0
chr10_109137039_109137365	Syt1	1	0	0	10.2407	3.90694	4.98649	0
chr10_109249699_109249991	Syt1	1	0	0	11.6051	4.76346	9.14559	0
chr10_109487133_109487492	Nav3	1	0	1	9.22063	5.69944	7.96273	0
chr10_109903486_109904166	Nav3	1	1	1	33.0165	12.8115	23.7639	0
chr10_109985955_109986406	Nav3	0	1	0	3.81642	7.48866	3.74973	0
chr10_110484825_110485339	Nav3	1	1	1	26.1942	14.1089	21.3811	0
chr10_110744976_110745834	E2f7	1	1	1	85.3498	81.7052	81.101	0
chr10_110804279_110805215	E2f7	1	1	1	41.0776	22.8138	29.2694	0
chr10_110890999_110891202	1700020G17Rik	0	0	1	3.22674	12.6187	16.4056	0
chr10_110919735_110920648	Csrp2	1	1	1	68.319	58.1333	55.4951	0
chr10_110927226_110927806	Csrp2	1	0	0	12.9024	8.11301	9.39399	0
chr10_110931669_110932315	Csrp2	1	1	1	20.0108	26.5076	24.5761	0
chr10_110953180_110953442	Zdhhc17	1	0	0	17.3041	4.49972	4.38109	0
chr10_111009585_111010742	Zdhhc17	1	1	1	62.1498	78.7553	73.9207	0
chr10_111031529_111031970	Zdhhc17	1	1	1	19.7517	32.6492	21.7636	1
chr10_111040091_111040475	Zdhhc17	0	1	1	5.29069	12.4337	10.7691	0
chr10_111103053_111103494	Osbpl8	1	1	1	104.861	105.42	103.246	0
chr10_111107515_111107798	Osbpl8	1	0	0	31.6099	35.5495	28.2303	1
chr10_111108722_111109042	Osbpl8	1	1	1	18.3696	16.5609	12.1084	0
chr10_111116216_111116463	Osbpl8	0	1	0	4.74714	7.35615	3.57411	0
chr10_111119138_111119554	Osbpl8	0	1	1	7.93169	16.4411	9.17291	0
chr10_111126972_111127952	Osbpl8	1	1	1	45.5999	59.5054	24.7456	0
chr10_111134649_111134860	Osbpl8	0	1	0	10.4974	9.19096	2.75182	0
chr10_111156662_111157677	Osbpl8	1	1	1	13.2659	19.1994	21.2844	1
chr10_111164271_111165862	Osbpl8	1	1	1	104.321	116.67	110.733	1
chr10_111171222_111171654	Osbpl8	0	1	0	6.42624	14.049	12.1428	0
chr10_111189162_111189480	Osbpl8	1	1	0	10.7399	19.0951	5.45423	0
chr10_111213635_111215039	Osbpl8	1	1	1	15.2543	30.8673	37.6355	1
chr10_111226604_111227052	Osbpl8	1	1	1	24.4127	23.7905	23.9866	1
chr10_111233554_111233995	Osbpl8	1	1	0	22.1506	28.7724	26.0632	0
chr10_111234424_111235104	Osbpl8	1	1	1	48.6636	54.7982	58.1012	1
chr10_111257462_111257735	Osbpl8	1	1	0	20.2878	28.5185	15.2992	0
chr10_111298285_111299026	Bbs10	1	1	1	127.499	135.464	144.051	1
chr10_111365047_111365392	Bbs10	0	1	0	3.36133	11.3115	5.1468	0
chr10_111389808_111390242	Nap1l1	1	1	1	23.9602	19.3468	14.4875	0
chr10_111446078_111446712	Nap1l1	1	1	0	6.84789	6.75015	2.76513	0
chr10_111472867_111473890	Nap1l1	1	1	1	105.776	107.995	109.777	0
chr10_11149148_11149841	Shprh	1	1	1	180.075	205.955	203.763	0
chr10_111506171_111507205	Phlda1	1	1	1	141.817	131.762	141.243	0
chr10_111515864_111517203	Phlda1	1	1	1	77.2909	74.4337	79.4308	1
chr10_111522173_111522660	Phlda1	1	1	1	22.1739	11.4541	14.0214	0
chr10_111527701_111528013	Phlda1	1	0	0	25.169	18.2216	22.5892	0
chr10_111528319_111528568	Phlda1	0	1	1	9.7958	17.983	22.8268	0
chr10_111539744_111540333	Phlda1	1	1	0	22.1345	30.0793	19.7601	0
chr10_111543711_111544582	Phlda1	1	1	1	75.3647	71.8529	67.7432	1
chr10_111562716_111562939	4933440J02Rik	0	1	0	1.48013	13.7429	11.0128	0
chr10_111570701_111571403	4933440J02Rik	1	1	1	42.3284	29.9672	38.5984	0
chr10_111575890_111576534	4933440J02Rik	1	1	1	47.5304	45.6056	55.8719	1
chr10_111578518_111578867	4933440J02Rik	1	1	1	27.6559	55.8911	68.1647	1
chr10_111583153_111583463	4933440J02Rik	1	1	1	28.4889	26.9991	28.1826	0
chr10_111583716_111584473	4933440J02Rik	1	1	1	38.5795	38.5837	42.6471	1
chr10_111600204_111601020	4933440J02Rik	1	1	0	10.6406	7.38337	7.57368	0
chr10_111619611_111620387	4933440J02Rik	1	1	1	67.3043	59.8109	57.3884	1
chr10_111635610_111635919	4933440J02Rik	0	1	1	3.92788	15.003	16.5609	0
chr10_111637002_111637637	4933440J02Rik	1	1	1	7.20999	13.9424	14.5553	0
chr10_111672610_111673300	4933440J02Rik	1	1	1	30.9603	17.2404	22.6997	0
chr10_111694182_111694534	4933440J02Rik	1	1	0	15.541	9.37644	10.6327	0
chr10_111715293_111715701	4933440J02Rik	1	1	1	12.7392	15.3862	19.6029	0
chr10_111719808_111719995	4933440J02Rik	1	0	0	7.59728	3.34491	4.92272	0
chr10_111746170_111746510	Gm20758	1	1	1	24.1336	12.8821	17.3309	0
chr10_111769765_111770528	Gm20758	1	0	1	9.59404	6.41803	9.54122	0
chr10_111777641_111778171	Gm20758	1	1	1	13.9867	9.53406	14.325	0
chr10_111782243_111782675	Gm20758	1	1	1	14.6986	18.7371	19.7324	0
chr10_111813795_111814292	Gm20758	1	1	1	18.3936	9.63323	14.9974	0
chr10_111835250_111835689	Gm20758	1	0	1	12.3607	5.75703	12.741	0
chr10_111925547_111925729	Krr1	0	0	1	23.6807	12.4758	16.0211	0
chr10_111936410_111937324	Krr1	1	1	1	16.2218	8.07483	17.0695	0
chr10_111955049_111955471	Krr1	1	0	1	14.5981	6.22743	13.4638	0
chr10_111972530_111973170	Krr1	1	1	1	81.5081	89.0084	80.6976	1
chr10_111977710_111977931	Krr1	0	1	1	18.8348	20.529	25.1767	0
chr10_111995803_111997307	Glipr1	1	1	1	57.3976	81.787	74.1679	0
chr10_112000444_112000927	Glipr1	1	1	1	115.283	156.746	131.113	1
chr10_112002425_112002867	Glipr1	1	1	1	38.58	48.9745	51.9037	0
chr10_112160334_112160589	Caps2	0	1	0	10.1039	13.6244	11.1447	0
chr10_112267632_112267813	Kcnc2	1	0	0	12.4994	3.57426	5.87259	0
chr10_112484373_112484565	Kcnc2	1	0	0	9.79677	2.47303	2.4753	0
chr10_112614224_112614535	1700010J16Rik	1	0	1	10.7793	6.16379	8.37969	0
chr10_112788148_112788642	Gm3942	1	1	1	24.2888	9.92833	14.1169	0
chr10_11280459_11281516	Fbxo30	1	1	1	117.447	117.292	114.867	1
chr10_112837532_112837871	Gm3942	0	1	0	3.66859	8.81083	1.26907	0
chr10_112896206_112896905	Atxn7l3b	1	1	1	39.1795	15.0521	17.8316	0
chr10_112928473_112929306	Atxn7l3b	1	1	1	52.7875	50.9248	49.1437	0
chr10_11303995_11304176	Fbxo30	1	0	0	11.8373	5.91523	8.57803	0
chr10_11343264_11344069	Epm2a	1	1	1	49.4938	47.316	41.1207	0
chr10_114973307_114973614	Trhde	1	0	1	18.5554	6.58508	9.02128	0
chr10_115100144_115100464	Tph2	1	0	1	11.9665	4.4837	8.64701	0
chr10_115184853_115185039	Tph2	1	0	0	16.2219	13.1942	8.7425	0
chr10_115241239_115242029	Tbc1d15	1	0	1	10.586	6.12637	9.91352	0
chr10_115250326_115251877	Tbc1d15	1	1	1	40.9113	47.3579	40.02	1
chr10_115307105_115307744	Rab21	1	1	1	34.3966	14.3437	19.9464	0
chr10_115314591_115316093	Rab21	1	1	1	55.5453	63.555	61.8601	0
chr10_115328494_115328877	Rab21	1	1	1	49.0175	43.4591	37.3416	0
chr10_115332139_115333318	Tmem19	1	1	1	85.7993	80.1874	79.4094	1
chr10_115343145_115343350	Tmem19	0	1	0	8.48325	18.9302	6.15656	0
chr10_115351064_115351264	Tmem19	0	1	0	9.59824	10.8905	7.77765	0
chr10_115354607_115354926	Tmem19	1	1	1	37.4564	17.5022	29.2932	0
chr10_115361992_115362809	Tmem19	1	1	1	80.2524	91.7274	98.959	0
chr10_115363254_115363567	Tmem19	1	1	1	30.5634	56.3135	57.0455	1
chr10_115364485_115364736	Tmem19	1	0	0	23.6739	8.84135	21.2221	0
chr10_115384288_115385909	Zfc3h1	1	1	1	112.918	124.129	133.091	0
chr10_115395932_115396335	Zfc3h1	1	1	1	79.4993	107.036	135.534	0
chr10_115586316_115586682	Lgr5	0	0	1	4.37932	5.86388	8.68688	0
chr10_115814440_115815003	Tspan8	1	1	1	22.2525	12.137	20.0136	0
chr10_116175422_116175916	Ptprr	1	1	1	25.3874	26.8844	19.6302	0
chr10_116180857_116181471	Ptprr	1	1	1	8.43381	11.6857	8.04785	0
chr10_116192176_116192829	Ptprr	1	1	1	18.9703	13.0451	16.2898	0
chr10_116196828_116197491	Ptprr	1	1	1	16.8985	10.4145	10.2801	0
chr10_116260877_116261664	Ptprb	1	1	1	20.2347	9.74831	13.046	0
chr10_116266643_116267492	Ptprb	1	1	1	16.8592	9.85611	14.096	0
chr10_116296548_116296819	Ptprb	1	0	1	16.9649	4.8647	15.8637	0
chr10_116297854_116298457	Ptprb	1	1	1	9.59833	5.94909	10.1053	0
chr10_116304989_116305162	Ptprb	0	0	1	8.17237	8.97725	12.1818	0
chr10_116396384_116396590	Kcnmb4os1	1	1	1	14.9373	21.8378	24.3353	0
chr10_116396949_116397217	Kcnmb4os1	0	1	0	3.15669	7.96541	8.98146	0
chr10_116402921_116403264	Kcnmb4os1	1	1	0	11.7822	8.96911	12.9735	0
chr10_116410719_116411155	Kcnmb4os1	1	1	1	9.13415	14.2429	16.6348	0
chr10_116422612_116423062	Kcnmb4os1	0	0	1	8.09744	15.272	22.1259	0
chr10_116426081_116426637	Kcnmb4os1	1	1	1	17.9258	35.8797	34.0602	0
chr10_116473081_116474509	Kcnmb4os2	1	1	1	9.84212	12.9553	12.0727	0
chr10_116487020_116487671	Cnot2	1	1	1	17.4666	24.25	31.8675	1
chr10_116564901_116565471	Cnot2	1	1	1	33.5347	47.6398	43.3477	1
chr10_116576132_116576310	Cnot2	1	0	0	16.5456	6.28568	6.64638	0
chr10_116580610_116582409	Cnot2	1	1	1	34.0317	42.388	43.035	0
chr10_116613141_116613609	Cnot2	1	1	1	29.1986	43.8442	60.9272	0
chr10_116655169_116655848	Gm26579	1	1	1	10.4214	21.3114	25.9515	0
chr10_116733488_116734157	4930579P08Rik	1	1	1	29.3131	18.2062	27.5917	0
chr10_116739972_116740497	4930579P08Rik	1	1	1	36.9995	17.3091	24.5809	0
chr10_116746540_116746928	4930579P08Rik	1	1	1	27.3618	27.0208	30.1553	0
chr10_116913631_116914233	Rab3ip	1	1	1	44.8093	76.2292	105.757	0
chr10_116922130_116922696	Rab3ip	1	1	1	7.10617	10.8946	12.4305	0
chr10_116928832_116929161	Rab3ip	1	1	1	35.7732	42.5841	43.9814	0
chr10_116930161_116930826	Rab3ip	1	1	1	34.0614	45.6983	54.9379	0
chr10_116931352_116932050	Rab3ip	1	1	1	41.6234	31.4125	40.2378	0
chr10_116949836_116950785	Rab3ip	1	1	1	53.2115	52.4541	56.0546	0
chr10_116982668_116982939	Best3	1	0	0	14.8905	5.83658	8.28128	0
chr10_116995778_116996608	Best3	1	1	1	41.3369	22.0246	22.455	0
chr10_117018342_117018682	Lrrc10	1	1	1	37.8743	13.6171	22.0566	0
chr10_117021106_117021336	Lrrc10	1	0	0	34.6972	14.7532	17.4402	0
chr10_117022615_117022868	Lrrc10	1	1	1	23.0852	23.0599	31.9358	0
chr10_117023776_117024026	Lrrc10	1	0	0	19.1277	13.86	20.6128	0
chr10_117033723_117034258	Lrrc10	1	1	1	21.9968	19.7802	23.2985	1
chr10_117050039_117050713	Cct2	1	1	1	13.9474	21.4722	22.3704	0
chr10_117055831_117056372	Cct2	0	1	1	6.03167	10.2608	14.3086	0
chr10_117063103_117064037	Cct2	1	1	1	93.2618	100.26	90.6335	0
chr10_117072356_117072750	Cct2	1	1	0	14.5672	14.0593	2.2471	0
chr10_117078362_117078606	Cct2	1	1	0	28.9382	30.8649	24.0838	0
chr10_117081907_117082223	Cct2	1	1	1	11.3071	10.1825	10.9023	0
chr10_117095248_117095613	Cct2	0	1	1	4.62283	13.4158	9.03998	1
chr10_117104083_117104464	Frs2	1	1	1	23.0878	30.8473	26.3474	0
chr10_117111132_117111806	Frs2	1	1	1	32.132	53.5454	47.2952	0
chr10_117112612_117112871	Frs2	0	1	1	44.1554	66.0801	83.2527	0
chr10_117118280_117118768	Frs2	1	1	1	9.44674	20.6518	17.1752	0
chr10_117124616_117124812	Frs2	0	0	1	9.18151	15.5053	13.3317	0
chr10_117148147_117148899	Frs2	1	1	1	57.8179	65.1925	65.542	0
chr10_117151396_117151579	Frs2	1	0	0	42.2876	23.079	26.9436	0
chr10_117173649_117174012	Frs2	1	0	0	14.8662	9.55767	10.5673	0
chr10_117174723_117175042	Frs2	1	1	1	27.4854	16.2115	22.2885	0
chr10_117203473_117203924	Yeats4	1	1	1	23.2287	11.0646	9.70465	0
chr10_117209468_117209881	Yeats4	1	1	1	17.6104	21.5551	10.0401	0
chr10_117215532_117216550	Yeats4	1	1	1	22.8135	25.2984	8.97226	0
chr10_117216966_117217513	Yeats4	0	0	1	7.29381	11.193	9.37668	0
chr10_117223883_117224856	Yeats4	1	1	1	52.9099	61.452	63.9855	1
chr10_117282056_117282388	Lyz2	1	1	0	14.8853	14.2215	6.05837	0
chr10_117284983_117285393	Lyz2	1	1	0	8.44279	10.0788	3.54131	0
chr10_117288235_117288613	Lyz1	1	1	0	16.857	16.5052	5.05828	0
chr10_117304478_117304732	Lyz1	1	1	0	10.7601	13.3405	7.41145	0
chr10_117320789_117321026	Lyz1	0	1	0	8.53467	10.1114	3.73776	0
chr10_117376081_117377288	Cpsf6	1	1	1	52.6764	55.1141	60.2376	0
chr10_117393032_117393510	Cpsf6	1	1	1	30.0353	34.501	34.0717	1
chr10_117417277_117417777	Gm32141	1	1	1	29.9153	37.024	23.8448	0
chr10_117417921_117418314	Gm32141	1	1	0	18.5493	18.2677	11.3817	0
chr10_117434895_117435738	Gm32141	1	1	1	34.1509	46.9939	41.1641	1
chr10_117452033_117452448	Gm32141	0	1	1	6.91213	14.1846	16.8473	0
chr10_117522330_117522497	Gm32141	0	1	0	9.5948	20.2501	15.9151	0
chr10_117526654_117527189	Gm32141	0	1	1	9.26404	20.8607	14.0482	0
chr10_117530770_117531019	Gm32141	0	1	0	10.2946	26.1461	19.2199	0
chr10_117571255_117571756	Cpm	1	1	1	8.30408	11.9568	11.0101	1
chr10_117625786_117626112	Cpm	1	1	1	24.4062	41.5848	41.4105	0
chr10_117627586_117627929	Cpm	0	1	1	17.9527	35.3481	30.105	1
chr10_117629113_117629806	Cpm	1	1	1	37.2578	52.9648	48.2886	0
chr10_117639924_117640415	Cpm	1	1	1	10.8168	18.7113	14.6405	0
chr10_117651062_117651351	Cpm	1	1	1	13.4989	23.4753	22.2956	0
chr10_117651889_117652284	Cpm	1	1	1	9.08603	14.8005	12.6679	0
chr10_117659862_117660099	Cpm	0	1	1	8.99979	16.8639	25.1771	0
chr10_117665796_117666062	Cpm	0	1	1	8.28949	17.2251	18.6713	0
chr10_117676232_117676628	Cpm	0	1	1	7.1691	14.5226	17.9134	0
chr10_117677289_117677968	Cpm	1	1	1	19.1864	33.7912	38.2017	0
chr10_117709889_117711098	Mdm2	1	1	1	66.6659	78.9945	77.5575	1
chr10_117717645_117717886	Mdm2	1	1	0	60.1553	50.8866	34.2502	0
chr10_117719054_117719305	Mdm2	1	1	1	40.2533	50.6405	31.2918	0
chr10_117721367_117721977	Mdm2	1	1	1	75.4463	84.1806	76.6459	1
chr10_117731190_117731734	Slc35e3	1	1	1	17.2046	23.5981	18.1365	0
chr10_117746055_117746714	Slc35e3	1	1	1	49.9073	51.225	52.4016	0
chr10_117780085_117780433	Nup107	1	1	1	11.6868	7.22074	5.95319	0
chr10_117784806_117785059	Nup107	0	0	1	3.96239	7.51966	12.3207	0
chr10_117792260_117793067	Nup107	1	1	1	89.2374	87.1229	89.3756	0
chr10_117804564_117804850	Nup107	0	1	0	15.4198	26.8928	23.9845	0
chr10_117807991_117808535	Rap1b	1	1	1	41.1756	65.0846	75.8095	1
chr10_117811093_117811319	Rap1b	0	0	1	9.01001	17.244	20.9409	0
chr10_117818639_117818905	Rap1b	0	1	0	14.0478	17.6531	8.24253	0
chr10_117829536_117830237	Rap1b	1	1	1	16.1159	23.9747	20.6014	0
chr10_117836457_117836775	Rap1b	1	1	1	26.353	43.6694	43.0058	0
chr10_117843767_117843966	Rap1b	0	1	1	36.9236	65.5449	56.8614	1
chr10_117845219_117846526	Rap1b	1	1	1	88.5306	82.6405	78.5348	0
chr10_117860761_117861348	Rap1b	1	1	1	69.7461	105.412	93.0667	1
chr10_117864839_117865155	Rap1b	0	0	1	19.3672	32.4118	40.3896	1
chr10_117867195_117867808	Rap1b	1	1	1	33.4572	31.7549	33.3422	0
chr10_117872550_117873600	Rap1b	1	1	1	8.71608	13.0585	8.25441	1
chr10_117874033_117874256	Rap1b	0	1	0	9.39641	18.4963	8.84272	0
chr10_117894368_117894667	4933411E08Rik	0	0	1	8.16326	11.5985	20.0576	0
chr10_117898299_117899035	4933411E08Rik	1	1	1	16.6395	24.6976	35.0234	1
chr10_117899503_117899678	4933411E08Rik	0	1	0	15.291	28.8162	10.3383	0
chr10_117905642_117905856	4933411E08Rik	1	0	0	34.437	20.3306	18.2939	0
chr10_117906235_117906863	4933411E08Rik	1	1	1	59.0256	53.7646	60.9992	0
chr10_117909894_117910122	4933411E08Rik	0	1	0	20.3522	32.1145	21.6988	0
chr10_117910329_117910802	4933411E08Rik	1	1	1	59.7339	75.0078	64.8975	1
chr10_117916319_117916734	4933411E08Rik	1	1	1	58.0487	43.1747	55.1078	0
chr10_117918603_117919008	4933411E08Rik	1	1	1	28.911	56.4352	52.9102	1
chr10_117925338_117926213	4933411E08Rik	1	1	1	14.5193	20.2361	27.8281	0
chr10_117938552_117938956	4933411E08Rik	1	1	1	29.0895	35.87	46.9867	1
chr10_117940453_117941270	4933411E08Rik	1	1	1	22.6985	23.0549	27.5496	1
chr10_117947875_117948354	4933411E08Rik	1	1	1	23.749	60.9332	64.2672	1
chr10_117951808_117952255	4933411E08Rik	0	0	1	10.5329	16.9029	20.7699	0
chr10_117953050_117953276	4933411E08Rik	0	1	0	8.14271	17.9923	10.2262	0
chr10_117955793_117956483	4933411E08Rik	1	1	1	23.4141	12.5613	17.8448	0
chr10_117969891_117970102	4933411E08Rik	0	1	1	5.489	16.7346	13.6175	0
chr10_117975435_117975844	4933411E08Rik	1	1	1	25.1045	32.8513	34.4764	1
chr10_117976286_117976675	4933411E08Rik	1	1	1	9.29665	12.4016	17.6823	0
chr10_117984769_117985196	4933411E08Rik	1	1	1	67.0773	53.2933	78.1927	0
chr10_117987620_117988452	4933411E08Rik	1	1	1	60.303	42.3804	57.0066	1
chr10_117993740_117994286	4933411E08Rik	1	1	1	13.6139	13.6841	14.2636	0
chr10_118002039_118002293	4933411E08Rik	0	1	0	15.5512	21.0668	20.3156	0
chr10_118006911_118007496	4933411E08Rik	1	1	1	24.5279	49.2332	54.2044	0
chr10_118012046_118012602	4933411E08Rik	1	1	1	20.1934	20.0607	10.8249	0
chr10_118041112_118041405	Mdm1	0	1	1	5.65809	9.26335	10.0024	0
chr10_118050133_118050758	Mdm1	1	1	1	67.1746	85.6867	76.4808	1
chr10_118052195_118052658	Mdm1	0	1	0	13.2431	23.494	7.06317	0
chr10_118082915_118083571	Mdm1	1	1	1	31.2185	62.8097	70.8147	1
chr10_118085132_118085617	Mdm1	1	1	0	15.38	34.1932	13.5863	0
chr10_118096106_118096703	Mdm1	1	1	1	22.2484	48.8704	48.1703	0
chr10_118097778_118098251	Mdm1	1	1	1	25.2806	45.3947	18.6226	0
chr10_118103089_118103682	Mdm1	1	1	1	207.38	192.97	181.461	1
chr10_118110011_118110808	Mdm1	1	1	1	7.5227	5.46382	8.28862	0
chr10_118112362_118112561	Mdm1	0	1	0	1.68873	15.4916	8.71096	0
chr10_118121005_118121537	Mdm1	1	0	0	19.7568	17.4157	12.2599	0
chr10_118122545_118123191	Mdm1	1	1	1	38.6666	37.4832	34.0316	0
chr10_118130681_118131203	Mdm1	1	1	1	27.5833	16.3005	30.383	0
chr10_118141366_118142110	Mdm1	1	1	1	205.321	210.13	230.544	0
chr10_118161144_118161410	Mdm1	1	0	0	14.7055	2.83495	7.81509	0
chr10_118172250_118173007	Mdm1	1	1	1	21.5013	30.6038	32.9042	1
chr10_118178790_118179169	Mdm1	1	1	1	30.2291	49.2829	26.6945	0
chr10_118181066_118181594	Il22	1	1	1	29.2752	25.719	25.6463	0
chr10_118194939_118195504	Il22	1	1	1	33.169	22.7891	24.304	0
chr10_118310712_118311065	Il22b	1	1	0	10.9192	11.157	10.5799	0
chr10_118370546_118370796	Ifng	1	1	1	35.0278	35.4622	24.403	1
chr10_118386464_118387078	Ifng	1	1	1	10.4445	11.9808	15.0387	1
chr10_118404538_118404815	Ifng	1	1	1	17.9728	14.6851	28.0533	0
chr10_118406920_118407304	Ifng	1	1	1	36.6542	48.7236	41.6033	1
chr10_118412847_118413140	Ifng	1	1	1	16.7014	36.6572	31.5464	0
chr10_118418856_118419499	Ifng	1	1	1	36.9824	56.4942	65.1046	1
chr10_118435255_118435895	Ifng	1	1	1	29.5207	31.6608	48.3513	1
chr10_118440687_118441336	Ifng	1	1	1	30.5816	38.043	49.4616	1
chr10_118442049_118442246	Ifng	0	0	1	28.5841	34.0278	52.5295	0
chr10_118458708_118459195	Ifng	1	1	1	27.6264	41.4942	56.4893	1
chr10_118461388_118461793	Ifng	1	1	1	21.4261	30.8778	35.4174	0
chr10_118468969_118469517	Ifng	1	1	1	48.7416	69.1644	92.2432	1
chr10_118470391_118471011	Ifng	1	1	1	59.0814	77.5466	110.101	1
chr10_118477402_118477716	Ifng	0	1	1	13.0298	16.2477	30.4741	0
chr10_118480871_118481305	Ifng	1	1	1	13.1896	16.9041	25.2673	1
chr10_118486622_118487124	Ifng	1	1	1	20.6443	26.3108	40.7094	0
chr10_118495268_118495698	Ifng	1	1	1	8.65567	17.3903	22.974	1
chr10_118506239_118506530	Ifngas1	1	1	0	11.7769	12.1958	13.2462	0
chr10_118507633_118507921	Ifngas1	0	0	1	9.11543	9.50685	13.6244	0
chr10_118550218_118550559	Ifngas1	0	1	1	9.00176	22.3074	23.7197	0
chr10_118556577_118556760	Ifngas1	0	0	1	5.54584	12.2014	12.8406	0
chr10_118588174_118588532	Ifngas1	0	1	1	4.25336	10.8985	6.86363	1
chr10_118599223_118599911	Ifngas1	1	1	1	8.98719	24.4808	23.6818	0
chr10_118628078_118628364	Ifngas1	1	1	1	20.368	44.2915	43.9052	0
chr10_118633467_118633952	Ifngas1	1	1	1	9.92754	25.0969	19.0575	0
chr10_118709446_118710115	Gm33337	1	1	1	31.2425	48.1044	19.6583	0
chr10_118765911_118766484	Gm33337	1	1	1	19.7679	39.6672	35.6568	1
chr10_118787256_118787889	Gm33337	1	1	1	25.8391	41.5731	34.9774	0
chr10_118796614_118796936	Dyrk2	1	1	1	26.3362	35.8843	16.8848	0
chr10_118797287_118797682	Dyrk2	1	1	1	11.9731	20.7556	23.77	0
chr10_118804389_118805082	Dyrk2	1	1	1	24.075	28.6018	17.4381	0
chr10_118810785_118811389	Dyrk2	1	1	0	8.6075	16.6684	5.92374	0
chr10_118818023_118818361	Dyrk2	1	1	0	11.7804	16.4462	3.8567	0
chr10_118819945_118820199	Dyrk2	1	1	0	12.0299	13.1667	5.22879	0
chr10_118854104_118854999	Dyrk2	1	1	1	8.13511	15.9341	21.9864	1
chr10_118867994_118868293	Dyrk2	1	1	0	26.6506	28.864	23.6531	0
chr10_118868712_118869074	Dyrk2	0	0	1	19.5003	28.0686	26.5445	0
chr10_118869314_118870556	Dyrk2	1	1	1	59.2231	59.2589	55.8999	0
chr10_118882407_118883195	Dyrk2	1	1	1	21.636	31.3513	44.2304	1
chr10_118883339_118883617	Dyrk2	1	1	0	13.6764	27.1936	10.7444	0
chr10_118946772_118947471	Gm38403	1	1	1	14.0517	9.2743	12.5402	0
chr10_118988430_118988719	Gm38403	0	1	0	10.0087	7.42535	10.9785	0
chr10_118989860_118990143	Gm33677	0	1	1	10.6546	13.2562	22.1416	0
chr10_118991285_118991719	Gm33677	1	1	1	23.4568	11.366	20.269	0
chr10_119001035_119002061	Gm33677	1	1	1	18.1929	26.2962	34.5976	0
chr10_119003889_119004243	Gm33677	1	1	1	27.9193	24.6186	24.6236	0
chr10_119028583_119029056	Gm33677	1	1	1	15.6891	27.4657	18.9302	1
chr10_119030698_119031811	Gm33677	1	1	1	12.7129	24.4982	30.6241	1
chr10_119050062_119050661	Gm33677	1	1	1	30.6514	31.7875	38.3148	1
chr10_119065510_119065763	Gm33677	0	1	1	10.3154	21.2887	20.684	0
chr10_119070916_119071228	Gm33677	0	0	1	4.20874	6.19042	10.0083	0
chr10_119082956_119083158	1700064J06Rik	0	0	1	21.918	24.072	32.7029	0
chr10_119083480_119083809	1700064J06Rik	1	1	1	24.2757	30.694	29.1972	0
chr10_119111765_119112190	1700064J06Rik	1	1	1	13.4593	12.1713	13.828	0
chr10_119162002_119162206	Cand1	1	0	0	14.4952	6.01895	9.15949	0
chr10_119168874_119169904	Cand1	1	1	1	16.9246	9.29458	15.08	0
chr10_119219823_119220028	Cand1	0	0	1	4.33233	8.44388	10.3705	0
chr10_119239704_119240820	Cand1	1	1	1	119.539	129.286	133.122	1
chr10_119294505_119295003	4930477N07Rik	1	1	1	13.2872	14.8549	12.958	0
chr10_119295836_119296212	4930477N07Rik	0	1	1	11.0507	12.452	13.676	0
chr10_119382366_119382634	1700025F24Rik	1	1	1	10.6221	17.1777	17.6608	0
chr10_119610383_119610754	Grip1	1	1	0	13.6381	10.568	12.3471	0
chr10_119697496_119697696	Grip1	1	0	1	18.7877	16.5179	15.1253	0
chr10_119713702_119714034	Grip1	1	1	1	49.0911	26.7846	32.4472	0
chr10_119752272_119752681	Grip1os2	1	0	1	16.1215	7.87997	10.6022	0
chr10_119803729_119804128	Grip1	1	0	0	10.7141	6.40153	9.18333	0
chr10_119876610_119877174	Grip1os1	1	1	1	30.935	13.9486	24.6978	0
chr10_120061014_120061776	Helb	1	1	1	31.8942	19.6465	24.884	0
chr10_120112487_120113359	Helb	1	1	1	141.074	160.455	163.684	0
chr10_120125248_120125632	Helb	1	1	0	13.5848	14.7738	11.1337	0
chr10_120141053_120141508	Helb	1	1	1	12.5322	17.0622	6.19576	0
chr10_120151384_120152138	Irak3	1	1	1	8.21071	9.53399	7.29397	0
chr10_120163461_120163818	Irak3	0	1	0	8.12498	16.0084	6.41109	0
chr10_120189364_120189588	Irak3	0	1	0	13.7342	19.4205	15.3079	1
chr10_120193173_120193748	Irak3	1	1	1	17.7751	27.0098	31.0714	1
chr10_120197081_120197391	Irak3	0	1	1	14.7454	22.5033	29.5999	1
chr10_120201226_120201806	Tmbim4	1	1	1	16.5199	26.2437	17.7306	0
chr10_120202096_120202365	Irak3	0	0	1	13.1794	23.0255	24.6945	0
chr10_120204640_120204925	Irak3	1	0	1	41.7919	33.7806	35.6912	0
chr10_120208580_120210075	Tmbim4	1	1	1	25.9838	29.5631	25.3981	1
chr10_120220031_120220324	Tmbim4	1	1	0	16.1039	18.5213	11.4968	0
chr10_120226792_120227820	Llph	1	1	1	31.4287	34.6733	37.3925	0
chr10_120242857_120243379	Llph	1	1	1	36.9371	13.7073	24.8492	0
chr10_120247513_120247719	Llph	0	1	0	15.4336	17.2697	17.1735	0
chr10_120257477_120257745	Llph	1	0	0	10.1237	7.50452	6.74468	0
chr10_120272577_120273650	Llph	1	0	1	11.1704	5.68704	7.97578	0
chr10_120308413_120309182	9230105E05Rik	1	1	1	18.174	11.511	13.6087	0
chr10_120329607_120329832	9230105E05Rik	1	0	0	14.9587	12.2721	12.0735	0
chr10_120394773_120395052	9230105E05Rik	0	1	1	13.0678	12.239	13.4862	0
chr10_120399893_120400155	9230105E05Rik	1	1	1	28.6384	16.8726	28.4777	0
chr10_120421994_120422450	Mir763	1	1	1	82.4522	36.1984	41.6759	0
chr10_120422723_120423207	Mir763	1	0	1	20.7142	11.5522	19.7663	0
chr10_120428496_120429385	Mir763	1	1	1	42.0625	20.429	28.6044	0
chr10_120475896_120477417	Hmga2	1	1	1	33.139	18.0859	23.7609	0
chr10_120556099_120556441	Hmga2	1	1	1	10.4108	20.6047	14.9303	0
chr10_120576967_120577349	Hmga2	0	1	1	20.4611	15.4309	22.5643	0
chr10_120582457_120583002	Hmga2	1	0	0	12.2454	6.31324	9.15375	0
chr10_120603049_120603501	Hmga2	1	1	1	13.4978	12.5865	14.877	0
chr10_120609845_120610345	Hmga2	1	1	1	13.9311	9.26761	10.0039	0
chr10_120616360_120617151	Hmga2	1	1	1	86.2859	95.1113	97.7805	1
chr10_120624224_120624569	4921513I03Rik	1	1	1	57.3685	45.2725	43.5911	0
chr10_120625431_120625785	4921513I03Rik	1	1	1	29.057	63.798	53.3463	0
chr10_120628075_120628503	4921513I03Rik	1	1	1	95.0641	83.4152	94.7033	0
chr10_120635878_120636682	4921513I03Rik	1	1	1	99.6173	69.6121	66.2934	0
chr10_120646866_120647542	4921513I03Rik	1	1	1	17.0494	9.16848	11.2905	0
chr10_120652638_120653061	4921513I03Rik	1	0	0	11.0137	4.64568	11.1359	0
chr10_120665547_120666454	4921513I03Rik	1	1	1	22.3767	14.2195	15.8824	0
chr10_120666636_120667241	4921513I03Rik	1	1	1	19.8718	16.2345	16.191	0
chr10_120701881_120702181	4921513I03Rik	1	1	1	31.7891	28.7217	27.6833	0
chr10_120717120_120717738	4921513I03Rik	1	1	1	53.4799	32.6137	48.2471	0
chr10_120857629_120857943	Gm15910	1	1	0	10.6071	11.6245	8.56102	0
chr10_120872322_120872838	Msrb3	1	1	1	12.1845	12.9428	12.5598	0
chr10_120875830_120876626	Msrb3	1	1	0	8.73057	8.65347	5.80219	0
chr10_120882168_120882806	Msrb3	1	1	1	22.9207	33.613	35.3519	0
chr10_120895760_120896276	Msrb3	1	1	1	69.7076	97.1375	119.771	0
chr10_120898786_120899329	Msrb3	1	1	1	31.464	19.2563	26.5766	0
chr10_120913835_120914237	Msrb3	1	1	1	16.8333	29.9093	30.4494	0
chr10_120977886_120979706	Lemd3	1	1	1	52.2929	59.9415	59.2862	1
chr10_121033216_121034178	Wif1	1	1	1	29.0373	28.0251	30.6866	0
chr10_121173999_121174252	4930432O09Rik	1	0	0	11.5737	2.02529	7.28738	0
chr10_121189037_121189520	4930432O09Rik	1	1	1	7.76466	7.86681	15.7003	0
chr10_121263619_121264402	Tbc1d30	1	1	1	13.5338	26.9235	15.8266	1
chr10_121268619_121269231	Tbc1d30	1	1	1	19.202	19.0663	23.3179	0
chr10_121282623_121282817	Tbc1d30	0	1	0	6.32873	12.1733	10.6604	0
chr10_121293838_121294205	Tbc1d30	1	1	0	13.587	20.3139	15.7747	1
chr10_121297214_121297830	Tbc1d30	1	1	1	18.0452	21.571	20.5817	0
chr10_121300643_121300978	Tbc1d30	0	1	1	8.25272	24.8185	23.1259	1
chr10_121309282_121309616	Tbc1d30	1	1	1	18.0773	27.1882	31.425	0
chr10_121310622_121311297	Tbc1d30	1	1	1	23.5803	31.4682	29.5332	0
chr10_121314311_121314612	Tbc1d30	1	1	1	36.8146	46.6899	66.7591	0
chr10_121316158_121316739	Tbc1d30	1	1	1	18.7386	33.6654	33.4869	1
chr10_121331038_121331317	Tbc1d30	0	1	1	9.80727	15.3824	15.931	0
chr10_121334520_121334875	Tbc1d30	0	1	0	6.89846	11.9153	9.40972	0
chr10_121351142_121351540	Tbc1d30	1	1	1	13.4291	22.244	17.011	0
chr10_121364789_121366270	Gns	1	1	1	58.5842	61.0503	46.5965	0
chr10_121374659_121375540	Gns	1	1	1	23.1257	24.7685	19.5083	0
chr10_121376115_121376569	Gns	1	1	0	14.8354	17.6168	7.20342	0
chr10_121409259_121409855	Gns	1	1	1	9.44379	13.977	17.183	0
chr10_121419892_121420546	Gns	1	1	1	105.13	67.6418	87.4135	0
chr10_121429154_121430016	Rassf3	1	1	1	17.5259	15.5494	10.4231	0
chr10_121443733_121444311	Rassf3	1	1	1	48.1478	41.0047	49.591	0
chr10_121455343_121455985	Rassf3	1	1	1	16.1192	29.9102	31.133	0
chr10_121461365_121461996	Rassf3	1	1	1	35.0217	30.5033	14.6841	0
chr10_121465002_121465365	Rassf3	1	0	1	11.4654	7.85222	15.9562	0
chr10_121473927_121474398	Rassf3	1	1	1	45.6188	70.5541	66.2713	0
chr10_121475795_121476962	Rassf3	1	1	1	98.7511	105.132	99.5022	0
chr10_121483393_121483945	Rassf3	1	1	1	18.59	18.265	16.9931	0
chr10_121488683_121489086	Rassf3	1	1	0	15.464	31.6043	15.8537	0
chr10_121496641_121497047	Rassf3	1	1	1	29.6664	59.7358	18.9401	0
chr10_121506679_121507048	Rassf3	1	1	1	48.7686	76.7806	49.4307	1
chr10_121507314_121507724	Rassf3	1	1	1	37.8474	61.2689	46.2094	0
chr10_121520847_121521465	Tbk1	1	1	1	41.1689	59.6639	70.5498	1
chr10_121571618_121571794	Tbk1	0	1	0	11.6994	11.887	3.29459	0
chr10_121583019_121583323	Tbk1	1	1	0	30.0789	45.1413	32.7931	0
chr10_121586057_121587732	Tbk1	1	1	1	48.6335	50.5569	51.9403	1
chr10_121591154_121591379	Tbk1	1	1	0	32.5336	46.8641	16.4571	0
chr10_121596643_121596914	Xpot	1	1	0	14.2872	18.8372	4.84553	0
chr10_121603528_121604105	Xpot	1	1	0	9.12873	16.0071	4.49484	0
chr10_121611736_121612122	Xpot	1	1	1	12.8373	12.7044	11.2498	0
chr10_121625906_121626842	Xpot	1	1	1	149.84	158.814	151.441	1
chr10_121640276_121640730	D930020B18Rik	1	1	1	18.6212	26.3532	16.9178	1
chr10_121641601_121642077	D930020B18Rik	0	1	0	6.25532	9.76707	8.13954	0
chr10_121705861_121706053	BC048403	0	1	0	9.12246	20.0786	11.2741	0
chr10_121739572_121740543	BC048403	1	1	1	49.9059	52.5443	52.5428	0
chr10_121796101_121796456	Srgap1	1	1	1	20.2088	17.9074	10.4029	0
chr10_121822693_121823139	Srgap1	1	0	1	12.1494	4.88469	10.9113	0
chr10_121886729_121887137	Srgap1	1	1	1	11.6105	22.5002	27.2039	0
chr10_121904199_121904473	Srgap1	1	1	0	12.7521	11.4053	6.26514	0
chr10_122047694_122048029	Srgap1	0	1	1	6.4964	10.9403	11.4983	0
chr10_122054596_122054792	Srgap1	0	1	0	12.6273	22.093	8.73686	0
chr10_122096688_122097668	Rxylt1	1	1	1	211.753	214.973	208.142	0
chr10_122194249_122194424	Gm4489	0	1	0	3.06228	12.2869	4.31316	0
chr10_12248726_12249270	Utrn	1	1	0	11.9642	6.67476	9.26647	0
chr10_122544257_122544519	A130077B15Rik	1	1	0	18.8983	14.8498	9.08322	0
chr10_122569664_122570376	A130077B15Rik	1	1	1	13.6822	18.6685	9.28406	0
chr10_122578327_122578846	A130077B15Rik	1	1	1	10.0382	16.0904	14.2114	0
chr10_122605985_122606227	A130077B15Rik	0	1	1	15.1047	14.494	21.682	0
chr10_122615757_122615926	Mir6412	0	1	0	6.62596	14.906	5.02999	0
chr10_122652037_122652265	Mir6412	0	1	1	13.3006	15.09	21.4221	0
chr10_122678432_122679916	Mir8104	1	1	1	44.3275	51.4377	46.9754	0
chr10_122680414_122680726	Mir8104	1	1	1	26.2112	42.3183	31.2377	0
chr10_122690519_122691023	Mir8104	1	1	0	8.45036	12.3332	8.9018	0
chr10_122702066_122702318	Mir8104	0	1	1	9.71378	11.93	15.9752	0
chr10_122717574_122718364	Mir8104	1	1	1	26.0836	32.2336	47.8739	1
chr10_122725851_122726329	Ppm1h	1	1	1	21.8504	43.2811	54.2058	1
chr10_122727233_122727764	Ppm1h	1	1	1	15.8526	21.3473	27.3989	0
chr10_122728169_122728519	Ppm1h	1	1	1	25.4109	37.1705	48.0985	1
chr10_122736888_122737231	Ppm1h	1	1	1	26.9593	40.7955	46.6608	1
chr10_122738442_122739440	Ppm1h	1	1	1	32.2509	43.5858	49.4495	1
chr10_122748503_122748807	Ppm1h	1	1	0	11.7103	14.4342	12.1739	0
chr10_122754031_122754187	Ppm1h	0	1	0	10.0725	13.7883	2.29581	0
chr10_122755110_122755436	Ppm1h	0	1	1	11.4156	26.6046	19.4989	1
chr10_122757984_122758723	Ppm1h	1	1	1	8.21475	15.0461	18.3361	0
chr10_122760634_122760959	Ppm1h	0	0	1	4.91013	8.12698	10.8585	0
chr10_122777091_122777749	Ppm1h	0	0	1	6.70779	6.84007	14.3148	0
chr10_122794236_122794973	Ppm1h	1	1	1	62.4416	74.0522	90.8715	1
chr10_122800114_122801001	Ppm1h	1	1	1	46.979	71.3956	81.778	1
chr10_122806933_122807661	Ppm1h	1	1	1	22.2611	19.896	19.8616	0
chr10_122815037_122815587	Ppm1h	1	1	1	90.6124	108.539	111.248	1
chr10_122817758_122818095	Ppm1h	1	1	1	38.248	42.4956	48.4927	0
chr10_122828172_122828470	Ppm1h	1	1	1	36.6131	24.9692	25.4144	0
chr10_122829773_122830104	Ppm1h	0	0	1	9.90295	12.8933	16.5574	1
chr10_122853934_122854367	Ppm1h	0	0	1	7.03163	4.94621	11.1489	0
chr10_122862327_122862878	Ppm1h	1	0	1	12.1584	6.353	7.92174	0
chr10_122882732_122883100	Ppm1h	1	1	0	11.3915	20.3343	10.9109	0
chr10_122886218_122886771	Ppm1h	1	0	0	17.381	7.99976	9.99529	0
chr10_122890639_122891794	Ppm1h	1	1	1	29.1069	16.4096	30.5893	0
chr10_122894601_122895824	Ppm1h	1	1	1	35.0112	24.3008	28.8266	0
chr10_122912819_122913561	Ppm1h	1	1	1	44.7968	23.7125	38.8596	0
chr10_122920294_122920880	Ppm1h	1	1	1	49.5232	22.0925	32.9608	0
chr10_122953529_122953950	Mirlet7i	1	1	1	21.6387	18.037	17.0219	0
chr10_122966552_122966846	Mirlet7i	0	1	1	11.5859	12.3694	18.2521	0
chr10_122975991_122976466	Mirlet7i	1	1	0	10.5489	9.32979	6.77941	0
chr10_122985295_122986575	Mirlet7i	1	1	1	55.7227	57.4601	56.7474	0
chr10_122987812_122988052	Mirlet7i	1	0	0	50.4259	32.7417	42.6497	0
chr10_123005088_123005647	Mon2	0	0	1	4.70248	5.53295	7.56064	0
chr10_123011235_123012052	Mon2	1	1	1	24.6199	14.4885	28.0034	0
chr10_123060747_123061212	Mon2	1	1	0	17.7463	27.0278	5.43827	0
chr10_123063039_123063262	Mon2	0	1	0	4.80766	10.3509	1.48925	0
chr10_123075977_123076785	Mon2	1	1	1	76.7084	89.8012	90.6515	0
chr10_123085298_123085834	Mon2	1	1	0	6.71923	8.56637	1.02725	0
chr10_123187095_123187464	Usp15	1	1	0	9.47418	10.0536	3.46514	0
chr10_123190088_123190461	Usp15	1	1	1	12.2165	18.2962	17.3538	0
chr10_123196113_123197518	Usp15	1	1	1	50.4276	51.031	53.4057	0
chr10_123268484_123269115	Tafa2	1	1	1	16.644	9.09212	9.61472	0
chr10_123281164_123281531	Tafa2	1	1	1	11.8156	10.1819	12.5272	0
chr10_123536148_123536426	Tafa2	1	0	0	18.4819	6.13951	6.62096	0
chr10_123849088_123849309	Tafa2	1	0	0	17.7782	12.395	10.206	0
chr10_124138548_124138775	4930503E24Rik	0	1	1	13.4046	11.7897	25.1136	1
chr10_125108864_125109435	Slc16a7	1	1	1	11.7091	5.07849	8.10384	0
chr10_125317438_125317719	Slc16a7	0	1	0	8.9675	21.4147	6.13818	0
chr10_125370131_125370498	Slc16a7	0	1	0	6.25342	15.6083	4.82233	0
chr10_125388795_125389789	Slc16a7	1	1	0	9.49572	11.3106	4.85389	0
chr10_12573653_12574095	Utrn	1	1	1	37.6876	26.4048	26.3888	0
chr10_125749014_125749353	Lrig3	0	1	0	9.37403	18.9116	6.69136	0
chr10_125782510_125782872	Lrig3	1	1	1	31.6741	9.32497	16.2001	0
chr10_125965832_125967226	Lrig3	1	1	1	21.8601	12.3359	16.959	0
chr10_125975283_125975529	Lrig3	1	0	0	19.7793	8.66196	13.7495	0
chr10_125994881_125995149	Lrig3	1	1	1	21.1742	15.0834	13.5784	0
chr10_12607302_12607581	Utrn	1	1	1	10.9168	26.1698	27.8	1
chr10_126267373_126267892	Lrig3	1	1	1	28.2943	11.3128	17.6686	0
chr10_126900797_126901698	Atp23	1	1	1	50.3333	45.18	46.8864	0
chr10_126905630_126906090	Atp23	1	1	1	55.2872	49.2553	43.8387	0
chr10_126918966_126919416	Atp23	1	1	1	38.9792	33.2447	29.2901	0
chr10_126924212_126924452	Atp23	0	0	1	19.9013	13.0898	22.366	0
chr10_126928053_126929033	Atp23	1	1	1	37.6139	20.528	26.052	0
chr10_126935610_126936355	Gm30539	1	1	1	23.2335	14.5352	18.9948	0
chr10_12694727_12695191	Utrn	1	1	1	87.1054	39.8991	52.0227	0
chr10_126957624_126958121	Gm30539	1	1	1	10.1977	9.27679	13.3526	0
chr10_126962365_126962611	Gm30539	1	0	0	8.17891	3.8062	7.00408	0
chr10_126978184_126979483	Ctdsp2	1	1	1	41.9627	40.2101	36.1289	0
chr10_126990265_126990643	Mir26a-2	1	1	1	37.1628	25.8098	27.5325	0
chr10_127002861_127003578	Avil	1	1	1	12.2171	11.3891	12.6714	0
chr10_127030355_127030975	Tsfm	1	1	1	29.9979	28.1257	28.6221	0
chr10_127041079_127042400	Eef1akmt3	1	1	1	28.7069	23.8663	27.3746	1
chr10_127042798_127043010	Mettl1	1	1	0	21.7037	32.852	25.2154	1
chr10_127049448_127049672	Cyp27b1	0	1	1	11.1824	15.9486	14.9087	0
chr10_127049926_127050336	Cyp27b1	0	1	1	5.96325	9.97278	9.65679	0
chr10_127063139_127063982	Cdk4	1	1	1	158.51	147.202	167.288	0
chr10_127069381_127069763	Tspan31	0	1	1	14.4712	21.5992	30.3126	0
chr10_127070035_127070625	A730063M14Rik	1	1	1	43.2474	46.342	46.457	0
chr10_127075122_127075643	Agap2	1	1	1	55.3079	64.4296	77.9368	1
chr10_127075926_127076363	Agap2	1	1	1	32.3585	43.356	52.9538	0
chr10_127091596_127092144	Agap2	1	0	1	15.8449	8.78441	10.7881	0
chr10_127101259_127101594	Os9	1	0	1	10.6846	6.35127	14.137	0
chr10_127107510_127107930	Os9	1	1	1	19.0543	26.8222	30.7185	0
chr10_127110973_127111387	Os9	1	1	1	26.3312	42.2861	57.7368	1
chr10_127114382_127114666	Os9	1	1	0	16.6444	39.5212	18.2438	0
chr10_127115127_127115401	Os9	1	0	1	23.2876	30.7795	32.743	0
chr10_127120953_127121484	Os9	1	1	1	109.487	112.026	114.527	0
chr10_127134577_127134916	Os9	1	0	0	28.2377	19.045	22.8758	0
chr10_127135410_127135913	Os9	1	1	1	27.9632	30.3705	37.8862	0
chr10_127136430_127137073	Os9	1	1	1	54.0696	71.9855	101.554	1
chr10_127141021_127142087	Os9	1	1	1	45.8385	56.9515	84.2104	1
chr10_127145103_127145553	B4galnt1	0	1	1	21.3977	27.368	40.203	0
chr10_127150395_127151531	B4galnt1	1	1	1	31.1276	37.1104	47.2223	1
chr10_127162745_127163327	B4galnt1	1	1	1	186.773	222.93	321.342	1
chr10_127164779_127166426	B4galnt1	1	1	1	58.7056	65.1166	81.9511	0
chr10_127170619_127171347	Slc26a10	1	1	1	56.9428	57.8457	72.8814	0
chr10_127177769_127178114	Slc26a10	1	1	1	18.0208	17.5696	22.0533	0
chr10_127180329_127180520	Slc26a10	1	0	0	15.6602	9.58359	13.064	0
chr10_127188437_127189753	Arhgef25	1	1	1	26.339	17.7708	22.7446	0
chr10_127190011_127190313	Arhgef25	1	0	0	16.4827	7.33505	13.2898	0
chr10_127194870_127195976	F420014N23Rik	1	1	1	24.6629	16.8984	17.4404	0
chr10_127196417_127196691	Dtx3	1	1	1	33.9734	20.8117	26.8729	0
chr10_127211222_127211944	Pip4k2c	1	1	1	62.296	70.4753	74.6486	0
chr10_127225738_127226155	Pip4k2c	1	1	1	20.7105	26.6847	36.0629	0
chr10_127230753_127231427	Pip4k2c	1	1	1	12.9242	18.3358	19.0274	0
chr10_127265793_127266945	Dctn2	1	1	1	61.9493	61.2291	66.5068	1
chr10_127288728_127289664	Mbd6	1	1	1	69.8432	87.4608	82.7711	0
chr10_127290269_127291405	Ddit3	1	1	1	129.928	119.53	114.791	1
chr10_127300755_127301053	Mars1	1	1	1	11.9903	17.9196	45.2966	0
chr10_127311001_127312552	Mars1	1	1	1	61.0057	64.0291	61.9722	1
chr10_127321519_127322121	Arhgap9	0	1	1	12.7756	22.7127	33.1354	0
chr10_127323611_127323926	Arhgap9	1	0	0	19.3226	19.1309	13.0616	0
chr10_127324566_127324796	Arhgap9	1	1	1	57.5418	72.6268	73.3953	0
chr10_127325825_127326205	Arhgap9	0	1	1	17.0085	30.6361	42.3773	0
chr10_127338779_127339639	Gli1	1	1	1	49.9139	50.1723	44.9669	1
chr10_127339846_127340166	Gli1	1	0	0	31.8763	23.7136	22.72	0
chr10_127342237_127342578	Gli1	1	0	1	26.335	26.6602	27.754	0
chr10_127350699_127350949	Inhbe	1	1	1	29.5501	34.14	38.5719	0
chr10_127354041_127354903	Inhbe	1	1	0	14.4706	21.6874	8.72522	0
chr10_12735682_12736084	Utrn	0	1	0	10.1779	19.7495	4.66059	0
chr10_127380179_127381429	R3hdm2	1	1	1	48.1576	45.946	42.4285	0
chr10_127420541_127421189	R3hdm2	1	1	1	39.8764	30.9353	24.3152	0
chr10_127422128_127422337	R3hdm2	1	1	0	38.0024	41.086	21.6819	0
chr10_127430488_127430996	R3hdm2	1	1	1	19.1186	12.2716	14.6796	0
chr10_127481084_127481884	R3hdm2	1	1	1	54.6875	49.0209	27.0238	0
chr10_127500829_127501523	Stac3	1	0	1	7.64933	5.73942	8.88145	0
chr10_127508413_127508661	Stac3	0	1	0	18.32	27.0643	26.9172	0
chr10_127511704_127512363	Ndufa4l2	1	1	1	23.4048	21.7269	26.7454	0
chr10_127512652_127513160	Ndufa4l2	1	1	1	67.5583	62.7473	65.7734	0
chr10_127521544_127522539	Shmt2	1	1	1	16.9244	14.5273	16.2425	1
chr10_127526489_127526973	Shmt2	1	1	0	13.8538	18.6273	13.6578	0
chr10_127534170_127535003	Nxph4	1	0	1	13.3125	11.6354	12.387	0
chr10_127537870_127538305	Lrp1	1	1	0	16.5544	18.3964	12.5608	0
chr10_127555860_127556027	Lrp1	0	1	0	12.7449	18.7133	13.1902	0
chr10_127557893_127558069	Lrp1	0	1	0	3.90907	18.826	8.92355	0
chr10_127569221_127569745	Lrp1	1	1	1	12.4064	9.50725	10.8214	0
chr10_127576396_127576717	Lrp1	1	1	0	15.714	19.3565	13.4185	0
chr10_127578109_127578281	Lrp1	0	1	0	26.5533	30.0585	12.9511	0
chr10_127586200_127586617	Lrp1	1	1	1	55.5623	70.2787	55.0709	0
chr10_127590989_127591316	Lrp1	1	1	0	39.5003	64.4166	17.789	0
chr10_127592560_127593007	Lrp1	1	1	1	54.2925	81.3791	52.7643	0
chr10_127596563_127597772	Lrp1	1	1	1	60.6975	59.4256	43.5428	0
chr10_127604583_127605495	Lrp1	1	1	1	59.9274	69.8387	39.2298	0
chr10_127607035_127607383	Lrp1	1	1	1	59.997	57.0447	48.611	0
chr10_127609552_127609813	Lrp1	1	0	0	29.6938	15.6165	25.9003	0
chr10_127616161_127616648	Lrp1	1	1	1	22.5981	16.9971	27.2727	0
chr10_127621277_127622511	Lrp1	1	1	1	106.18	82.4208	70.562	0
chr10_127631601_127632330	Lrp1	1	1	1	84.3718	84.7309	66.5315	0
chr10_127641882_127642334	Stat6	1	1	1	74.5678	69.5536	69.0142	1
chr10_127642544_127644275	Stat6	1	1	1	73.0116	83.7615	76.1057	1
chr10_127654919_127655590	Stat6	1	1	1	36.2703	39.8519	63.5624	0
chr10_127662149_127662633	Stat6	1	1	1	93.9199	90.9691	82.9426	0
chr10_127666467_127668627	Nab2	1	1	1	115.612	106.061	107.214	0
chr10_127674678_127675315	Nemp1	1	1	1	74.2021	71.9405	67.2901	1
chr10_127676708_127677372	Nemp1	1	1	1	146.367	154.009	152.709	0
chr10_127739100_127740141	Zbtb39	1	1	1	31.7032	32.7081	34.9622	0
chr10_127744694_127745010	Zbtb39	1	1	0	8.92524	13.1936	12.0073	0
chr10_127758923_127759886	Rdh9	1	1	1	24.5672	27.4354	36.9685	0
chr10_12787976_12788395	Utrn	1	1	1	75.4663	28.0694	44.6088	0
chr10_12789185_12789504	Utrn	0	1	1	8.5001	18.4582	21.5374	0
chr10_127922419_127922640	Sdr9c7	0	0	1	6.65602	6.08552	13.1671	0
chr10_127924842_127925235	Sdr9c7	0	1	0	8.93179	8.82938	9.53673	0
chr10_127945519_127945754	Sdr9c7	0	0	1	8.43059	11.9345	10.4853	0
chr10_12798290_12798525	Utrn	0	0	1	8.17522	9.01604	13.7846	0
chr10_128008343_128008694	Hsd17b6	1	1	1	16.8793	15.2801	15.6955	0
chr10_128014942_128015799	Prim1	1	1	1	16.4265	12.9296	16.1438	0
chr10_128035184_128035893	Naca	1	1	1	103.815	101.606	100.268	1
chr10_128036791_128037170	Naca	1	1	1	53.1048	49.51	40.7924	0
chr10_128058471_128059904	Ptges3	1	1	1	66.4024	61.5398	71.9995	0
chr10_12805877_12806227	Utrn	1	1	1	55.8709	64.9719	94.8688	1
chr10_128066336_128066767	Ptges3	0	1	1	4.86941	7.88967	13.6353	0
chr10_128082881_128083512	Atp5b	1	1	1	177.461	190.475	191.707	1
chr10_128090807_128092011	Baz2a	1	1	1	83.7357	78.9802	92.9955	0
chr10_128092579_128093002	Baz2a	1	1	1	65.1536	58.1444	54.8869	0
chr10_128094679_128094942	Baz2a	1	1	1	155.017	168.086	177.113	0
chr10_128096733_128097292	Baz2a	1	1	0	47.7031	44.6932	40.8524	0
chr10_128097460_128097821	Baz2a	1	0	0	25.5066	18.8269	19.1033	0
chr10_12810949_12811252	Utrn	1	0	0	33.7819	15.5293	27.6954	0
chr10_12813254_12814196	Utrn	1	1	1	39.3772	49.7165	51.563	1
chr10_128149568_128149964	Rbms2	1	1	1	97.0236	46.1771	55.1034	0
chr10_128176241_128176970	Rbms2	1	1	1	26.1818	21.1773	20.492	0
chr10_128185611_128186237	Rbms2	1	1	1	29.344	24.5797	25.6825	0
chr10_128188401_128188903	Gls2	1	1	0	13.5364	11.0539	11.1857	0
chr10_128194003_128194980	Gls2	1	1	1	80.874	67.7959	70.8646	0
chr10_128195331_128195489	Gls2	0	1	0	28.848	33.2127	37.0526	0
chr10_128201514_128201831	Gls2	1	0	0	9.59029	5.17602	4.72408	0
chr10_128211593_128212102	Spryd4	1	1	1	52.5366	53.7329	49.6086	0
chr10_12821235_12821843	Utrn	1	1	1	79.0955	70.2646	78.244	1
chr10_128212861_128213354	Spryd4	1	1	1	20.9783	28.3801	28.2915	1
chr10_128221782_128222348	Mip	1	1	1	10.7909	15.3379	13.151	0
chr10_128231589_128232957	Timeless	1	1	1	18.4416	20.9848	20.4767	1
chr10_12823894_12824223	Utrn	1	1	1	43.4195	71.0873	80.8442	1
chr10_128256305_128256670	Apon	1	1	1	96.9893	88.0786	114.683	1
chr10_128258953_128259209	Apon	0	1	0	31.4228	50.2329	20.4355	0
chr10_128270209_128270874	Stat2	1	1	1	150.759	146.652	141.475	0
chr10_128284030_128284406	Stat2	0	1	0	8.05268	9.88716	10.1699	0
chr10_128297925_128298583	Il23a	1	1	1	22.2457	28.3928	24.6605	0
chr10_128302964_128304045	Pan2	1	1	1	69.7761	79.2182	76.221	1
chr10_128322189_128323095	Cnpy2	1	1	1	31.2079	33.6684	35.9469	0
chr10_128337336_128338233	Cs	1	1	1	117.766	128.532	139.733	1
chr10_128344752_128345393	Cs	1	1	1	77.5769	90.5073	94.6835	1
chr10_128358919_128359098	Coq10a	0	1	0	10.5854	12.1428	9.22891	0
chr10_12836519_12836701	Utrn	1	0	0	12.8278	13.2066	6.61438	0
chr10_128368343_128369282	Coq10a	1	1	1	143.076	153.53	165.002	0
chr10_128373365_128373602	Ankrd52	0	1	0	60.5246	91.4799	28.915	0
chr10_128376569_128377580	Ankrd52	1	1	1	57.7039	50.5028	58.8174	0
chr10_128388795_128389029	Mir6915	1	0	0	12.7441	6.75867	6.94682	0
chr10_128396212_128396379	Slc39a5	0	1	0	5.1556	13.0178	6.93255	0
chr10_128409564_128410231	Nabp2	1	1	1	171.504	162.323	166.07	0
chr10_128411187_128411881	Rnf41	1	1	1	150.977	136.067	139.183	0
chr10_12842472_12842975	Utrn	1	1	1	62.3961	78.145	88.2538	1
chr10_128434582_128435180	Rnf41	1	1	1	40.6457	70.8295	87.0012	1
chr10_128438911_128439205	Mir8105	1	1	0	18.7505	20.7235	19.2011	0
chr10_128458377_128460072	Mir8105	1	1	1	41.0194	41.5594	43.0844	0
chr10_128492936_128493321	Myl6	1	1	1	51.9779	48.8927	45.3409	0
chr10_128493588_128494263	Myl6	1	1	1	98.4132	102.511	99.9898	1
chr10_128498662_128499328	Myl6b	1	1	1	124.521	139.328	136.192	0
chr10_128504651_128505191	Myl6b	1	1	1	15.5979	25.0316	31.5631	0
chr10_12850749_12851320	Utrn	1	1	1	14.0543	20.0455	25.2554	0
chr10_128518909_128519076	Esyt1	0	0	1	8.51272	9.79599	11.8982	0
chr10_128524782_128526460	Esyt1	1	1	1	138.754	140.535	149.848	1
chr10_128535916_128536982	Esyt1	1	1	1	59.6471	54.6861	51.5833	1
chr10_128547357_128548148	Zc3h10	1	1	1	133.903	151.989	154.025	1
chr10_128548892_128549493	Rpl41	1	1	1	157.224	150.177	156.475	1
chr10_128565576_128566703	Pa2g4	1	1	1	230.233	191.787	192.01	0
chr10_128578290_128578556	Mir6917	0	0	1	5.35309	9.85311	11.4307	0
chr10_128583746_128583959	Mir6917	1	0	0	19.7907	9.26489	8.69053	0
chr10_128589444_128590647	Erbb3	1	1	1	30.1056	28.5897	29.5996	0
chr10_12860423_12860652	Utrn	0	1	1	5.89562	16.5727	16.3016	0
chr10_128612548_128613478	Rps26	1	1	1	24.2274	30.0074	26.6252	1
chr10_12861366_12861683	Utrn	1	1	1	32.1034	20.407	27.8229	0
chr10_128619913_128620578	Rps26	0	0	1	4.29773	5.09331	10.2775	0
chr10_128626283_128627151	Rps26	1	1	1	61.3853	55.9927	59.6262	1
chr10_128636672_128637477	Ikzf4	1	1	1	58.2903	96.3816	118.777	1
chr10_128645524_128646020	Gm26876	1	1	1	17.4934	23.71	32.0426	0
chr10_128646509_128646680	Ikzf4	0	1	0	25.7388	24.3876	33.0112	0
chr10_128663451_128664312	Ikzf4	1	1	1	28.0584	33.1688	61.2559	1
chr10_128665896_128666140	Ikzf4	1	1	0	39.984	26.3762	29.8065	0
chr10_12866942_12867181	Utrn	1	1	1	77.7481	65.9697	60.1711	0
chr10_128673651_128674850	Suox	1	1	1	50.7081	48.3424	53.9349	0
chr10_12867938_12868756	Utrn	1	1	1	95.0633	67.5088	77.4638	0
chr10_12868925_12869662	Utrn	1	1	1	84.7528	68.1462	69.7141	0
chr10_128695779_128696731	Rab5b	1	1	1	256.485	266.246	276.18	1
chr10_128704376_128705487	Cdk2	1	1	1	51.679	48.8122	50.5565	0
chr10_128716128_128716821	Pmel	1	1	1	29.5125	44.3317	59.2064	1
chr10_128730906_128731477	Dgka	1	1	1	12.3647	13.8441	14.7227	0
chr10_128737250_128737797	Dgka	1	1	1	23.9152	19.816	21.7056	0
chr10_128743835_128744079	Dgka	1	0	0	34.935	36.704	34.1422	0
chr10_128746265_128746568	Pym1	0	1	1	36.8602	58.4403	81.8903	1
chr10_12874745_12875306	Utrn	1	1	1	81.1108	84.8685	93.9821	1
chr10_128747565_128748722	Pym1	1	1	1	60.6144	69.6391	63.2925	0
chr10_128750050_128750634	Pym1	1	1	1	33.3197	57.0058	70.2392	0
chr10_128779218_128779862	Mmp19	1	1	1	96.2876	76.0765	60.9234	1
chr10_128780264_128781291	Mmp19	1	1	1	36.5205	47.1643	32.2643	0
chr10_12878608_12879030	Utrn	1	1	1	146.123	62.8892	87.2097	0
chr10_128790883_128791077	Mmp19	0	0	1	9.74103	8.55893	11.2341	0
chr10_128803907_128804305	Tmem198b	1	0	0	46.1702	30.9558	32.4441	0
chr10_128804427_128804607	Tmem198b	0	1	0	48.1058	51.5295	40.4028	0
chr10_128804996_128805803	Dnajc14	1	1	1	164.637	162.674	167.919	0
chr10_128821406_128822106	Sarnp	1	1	1	154.359	154.028	165.662	0
chr10_12888119_12888838	Utrn	1	1	1	57.2716	62.4388	70.2335	1
chr10_128890683_128891692	Gdf11	1	1	1	21.0841	18.1173	18.9636	0
chr10_128891891_128892162	Gdf11	0	1	0	17.5153	26.0939	20.2062	0
chr10_128895412_128895680	Gdf11	0	1	0	20.6612	21.0248	22.3944	0
chr10_128902436_128902823	Cd63	1	1	1	20.31	28.6547	12.2994	0
chr10_128909369_128910284	Cd63	1	1	1	38.5606	27.6468	27.708	0
chr10_128913229_128913513	Rdh5	1	1	1	36.1749	33.4793	33.9876	0
chr10_128921757_128922077	Bloc1s1	0	0	1	35.4167	23.9813	40.0129	0
chr10_128922967_128923748	Bloc1s1	1	1	1	114.324	95.6	98.7029	0
chr10_12893258_12893827	Utrn	1	1	1	34.9792	26.3375	30.6761	0
chr10_128933601_128934198	Itga7	0	1	1	3.79439	9.45022	7.43238	0
chr10_128940492_128940911	Itga7	1	1	1	13.6876	25.3392	17.8536	0
chr10_128950399_128950661	Itga7	0	1	1	12.4729	10.2658	13.6093	0
chr10_128968355_128968554	9030616G12Rik	1	0	0	22.3234	13.8013	12.6522	0
chr10_128977628_128977889	9030616G12Rik	1	1	1	24.2543	29.2944	32.7285	0
chr10_128990410_128991436	Olfr9	1	1	1	13.2952	12.7884	17.7052	1
chr10_128996772_128997081	Olfr9	1	1	0	11.4861	9.65287	6.37162	0
chr10_12903690_12904283	B230208H11Rik	1	1	1	21.8126	23.1132	24.7528	0
chr10_12912146_12912563	B230208H11Rik	1	1	1	8.23223	7.34323	8.84022	0
chr10_12916297_12916631	B230208H11Rik	1	1	1	25.0644	19.1186	26.7367	0
chr10_12919292_12919599	B230208H11Rik	1	1	1	169.391	114.538	108.119	0
chr10_12922376_12923327	B230208H11Rik	1	1	1	48.2377	45.8102	48.3475	0
chr10_12928975_12929392	B230208H11Rik	0	1	0	3.3997	10.9167	9.03301	0
chr10_12936154_12936368	B230208H11Rik	0	1	0	4.09536	22.1709	7.95431	0
chr10_12949377_12949810	Stx11	1	1	1	35.852	33.5255	45.8048	0
chr10_12963303_12963718	Stx11	1	1	1	76.3385	79.7789	87.5932	1
chr10_12963951_12965014	Stx11	1	1	1	87.7749	100.424	106.788	1
chr10_12976673_12976958	Stx11	1	1	1	20.1731	44.3733	39.1099	0
chr10_12977711_12978165	Stx11	1	1	1	47.454	70.6541	73.6007	1
chr10_129796130_129796399	Olfr810	1	0	1	15.485	7.3902	13.157	0
chr10_12980932_12981390	Stx11	1	1	1	51.8562	72.5581	71.4554	0
chr10_12993372_12993773	Sf3b5	0	1	1	5.13612	14.7296	17.0826	0
chr10_12996993_12997349	Sf3b5	1	1	1	25.7079	27.6306	33.0014	0
chr10_13008070_13008902	Sf3b5	1	1	1	80.9941	91.8155	88.6287	0
chr10_13016665_13016986	Sf3b5	1	1	1	12.5658	15.6529	11.0662	0
chr10_130311544_130312125	Tespa1	1	1	1	11.8655	15.5994	13.4447	1
chr10_130313487_130313758	Tespa1	0	1	0	13.7233	18.996	15.3126	1
chr10_130322689_130323021	Tespa1	1	1	1	41.9111	62.7208	80.9056	1
chr10_130324341_130324536	Tespa1	0	1	1	22.0858	33.9748	38.8287	1
chr10_130330669_130331082	Tespa1	1	1	1	11.2321	14.3203	11.8886	1
chr10_13035314_13035529	Plagl1	1	1	1	20.9977	35.6089	32.1929	1
chr10_130434125_130434709	Vmn2r85	1	1	1	37.7802	23.4938	32.1394	0
chr10_130541953_130542622	Vmn2r87	1	1	1	121.004	130.419	134.885	0
chr10_130566519_130566729	Vmn2r87	1	0	0	16.4368	7.71429	6.07546	0
chr10_13056871_13057315	Plagl1	1	1	1	56.5586	83.3914	62.537	0
chr10_13060004_13060448	Plagl1	0	1	1	13.826	29.2245	34.4051	0
chr10_13090360_13091081	Plagl1	1	1	1	14.7898	15.9986	16.7529	0
chr10_13192587_13193439	Ltv1	1	1	1	89.0939	110.548	105.71	1
chr10_13225217_13225703	Ltv1	0	0	1	6.96936	4.401	9.10854	0
chr10_13273882_13274045	Phactr2	0	1	0	9.6848	14.1604	4.09449	0
chr10_13301019_13301392	Phactr2	1	1	1	31.304	56.9429	19.5723	0
chr10_13303952_13304176	Phactr2	1	1	1	22.9248	35.6842	19.1614	0
chr10_13304582_13304964	Phactr2	1	1	1	21.36	37.5179	15.4968	0
chr10_13424430_13424918	Phactr2	1	1	1	52.4296	55.8649	74.2373	1
chr10_13438275_13438787	Phactr2	1	1	1	26.6066	28.9399	29.0588	1
chr10_13446668_13446952	Phactr2	1	1	1	14.8359	25.8625	26.2811	1
chr10_13467004_13467304	Phactr2	0	0	1	10.7264	9.9432	16.8734	1
chr10_13468771_13469244	Phactr2	1	1	1	18.6178	18.2425	18.9477	1
chr10_13473800_13474769	Phactr2	1	1	1	22.164	24.3536	23.4764	0
chr10_13499026_13499655	Fuca2	1	0	1	11.5769	15.7838	22.7657	0
chr10_13500686_13501498	Fuca2	1	1	1	44.4469	57.0567	40.1389	0
chr10_13543587_13544150	Pex3	1	1	1	15.9582	13.4026	19.5645	0
chr10_13552741_13553546	Pex3	1	1	1	51.638	56.443	65.8502	1
chr10_13560181_13560466	Pex3	0	1	0	6.56973	10.0231	5.01987	0
chr10_13572130_13572628	Pex3	1	0	0	8.20221	6.60087	8.52875	1
chr10_13577253_13577533	Pex3	0	0	1	4.92507	4.04704	12.2431	0
chr10_13595932_13596551	Pex3	1	1	1	29.0916	18.689	27.4086	0
chr10_13663638_13663949	Pex3	0	1	1	12.2613	12.4374	12.3696	0
chr10_13667248_13667989	Pex3	1	0	1	6.43673	3.41812	6.98388	0
chr10_13683936_13684807	Pex3	1	1	1	16.059	12.4198	15.4528	0
chr10_13739632_13740486	Aig1	1	1	1	47.6092	23.25	35.3061	0
chr10_13775581_13775767	Aig1	0	1	0	16.7483	19.497	23.659	0
chr10_13775990_13776489	Aig1	1	1	1	23.4945	18.8096	16.7905	0
chr10_13788214_13788402	Aig1	1	1	0	15.6959	16.0538	14.6757	0
chr10_13827254_13827434	Aig1	0	1	0	11.4324	20.0027	15.6034	0
chr10_13832558_13833418	Aig1	1	1	1	148.604	140.674	127.984	1
chr10_13837751_13838078	Aig1	1	1	0	30.8189	43.1501	10.4975	0
chr10_13861134_13861757	Aig1	1	0	1	15.6491	8.32683	10.381	0
chr10_13868530_13869187	Aig1	1	1	1	56.3323	60.0922	66.645	0
chr10_13869596_13870089	Aig1	1	1	1	40.376	42.3902	39.5682	1
chr10_13874829_13875270	Gm32172	1	1	0	10.1128	8.36047	6.89629	0
chr10_13935767_13935941	Hivep2	0	1	0	6.22435	17.1791	3.55694	0
chr10_13946519_13946969	Hivep2	1	1	0	20.3248	34.8961	9.56298	0
chr10_13964405_13965291	Hivep2	1	1	1	141.665	145.169	152.861	0
chr10_13965472_13966116	Hivep2	1	1	1	83.448	81.2831	75.8721	0
chr10_13967314_13967897	Hivep2	1	1	1	83.1929	92.7361	101.085	1
chr10_13970368_13970724	Hivep2	0	1	1	27.8289	38.4965	68.6647	0
chr10_13982773_13983487	Hivep2	1	1	1	134.43	155.907	196.046	1
chr10_13983717_13984089	Hivep2	1	1	1	53.6131	68.3709	72.8206	0
chr10_13988343_13988567	Hivep2	0	1	0	19.4356	28.4406	6.86136	0
chr10_13993335_13993839	Hivep2	1	1	1	17.5451	40.6234	45.0678	1
chr10_13997269_13997770	Hivep2	1	1	1	16.2483	27.8274	37.6454	1
chr10_13999003_13999189	Hivep2	0	0	1	6.25896	10.3216	12.5164	0
chr10_14014193_14014360	Hivep2	0	1	0	18.6788	39.2128	53.2733	0
chr10_14016383_14016688	Hivep2	0	0	1	17.2368	23.3241	35.8165	0
chr10_14017596_14018377	Hivep2	1	1	1	52.9319	55.8126	62.1718	1
chr10_14034072_14034507	Hivep2	1	1	1	23.8186	42.4083	45.1376	1
chr10_14034765_14035085	Hivep2	1	1	0	13.7391	18.0028	10.9425	0
chr10_14045075_14045381	Hivep2	0	1	1	27.1825	43.3992	51.7705	0
chr10_14045825_14046676	Hivep2	1	1	1	34.2683	50.1315	63.1915	1
chr10_14048356_14048917	Hivep2	1	1	1	67.6676	43.0752	57.1644	0
chr10_14055395_14055991	Hivep2	1	1	0	18.398	26.6255	21.5302	0
chr10_14057097_14058362	Hivep2	1	1	1	13.6679	21.4747	25.9848	0
chr10_14066065_14066260	Hivep2	0	1	0	9.63713	19.0555	17.8945	0
chr10_14085386_14085725	Hivep2	0	0	1	6.8922	10.6994	13.6146	0
chr10_14085749_14086677	Hivep2	1	1	1	40.8109	48.9145	54.1364	1
chr10_14115860_14116200	Hivep2	0	0	1	5.5329	9.96007	12.9132	0
chr10_14116921_14117350	Hivep2	0	1	1	6.51289	11.9554	10.3326	0
chr10_14133004_14133173	Hivep2	0	1	0	10.479	12.5015	8.13855	0
chr10_14174242_14174529	Hivep2	0	1	1	13.386	22.1715	11.4419	0
chr10_14186381_14186864	Hivep2	1	1	1	13.0355	25.2422	11.7691	0
chr10_14192120_14192381	Hivep2	0	1	1	4.48895	10.8438	14.7109	0
chr10_14207650_14208114	Hivep2	1	1	1	22.4329	29.8186	19.5289	0
chr10_14303525_14303841	Adgrg6	1	1	1	37.4084	24.3023	32.739	0
chr10_14314103_14314364	Adgrg6	1	1	1	18.3863	13.1498	15.0897	0
chr10_14314709_14314919	Adgrg6	0	1	1	6.79127	20.4549	25.4848	0
chr10_14332462_14333116	Adgrg6	1	1	1	34.6685	21.2469	35.6567	0
chr10_14391099_14391515	Adgrg6	1	1	1	14.3604	9.22808	10.6221	0
chr10_14416496_14416850	Adgrg6	1	1	1	18.7646	9.06877	13.0242	0
chr10_14464214_14464611	Adgrg6	1	1	1	12.4575	11.8911	11.9906	0
chr10_14474664_14475289	Adgrg6	1	1	0	11.2131	13.7977	4.04823	0
chr10_14531133_14531648	Adgrg6	1	1	1	23.4543	33.4796	11.5567	0
chr10_14537072_14537450	Adgrg6	1	1	0	15.2621	23.032	8.52574	0
chr10_14544924_14545656	Adgrg6	1	1	1	22.835	18.5437	12.6394	0
chr10_14602691_14603020	Adgrg6	1	0	0	17.4221	6.33778	12.6165	0
chr10_14705008_14705900	Nmbr	1	1	1	43.0425	38.3002	43.3162	1
chr10_15306012_15306308	C330004P14Rik	1	0	0	13.6444	6.4596	5.64597	0
chr10_15392005_15392735	C330004P14Rik	1	1	1	20.4649	7.13183	16.1293	0
chr10_16441171_16441810	Gm20125	1	0	0	9.49409	2.81468	3.57834	0
chr10_16498653_16498966	Gm20125	1	1	1	14.2242	14.4259	10.2048	0
chr10_16507604_16508849	Gm20125	1	1	1	13.5869	7.18849	12.1616	0
chr10_16524158_16524480	Gm20125	1	1	0	28.3535	15.0949	10.4327	0
chr10_16553323_16553539	Gm20125	1	0	0	14.6275	8.98598	11.1844	0
chr10_16589315_16589876	Gm20125	1	1	1	29.004	22.0163	19.8377	0
chr10_16621092_16621538	Gm20125	1	0	0	10.7929	6.14676	5.36986	0
chr10_16714139_16714777	Gm20125	1	1	1	10.4135	15.9624	17.1175	1
chr10_16874138_16874377	Gm20125	1	0	1	14.3155	7.41	10.5965	0
chr10_16990215_16990576	Gm20125	1	1	1	40.7046	20.3959	20.0453	0
chr10_16996868_16997267	Gm20125	1	1	0	21.9886	26.4913	9.3472	0
chr10_17012000_17012842	Gm20125	1	1	1	20.1379	13.6147	20.2659	0
chr10_17034795_17035400	Gm20125	1	1	1	48.6546	34.5564	27.8758	0
chr10_17042981_17043274	Gm20125	1	1	0	13.9172	15.0717	5.28164	0
chr10_17083011_17083245	Gm20125	1	1	1	19.5298	17.107	17.5517	0
chr10_17103568_17103826	Gm20125	0	0	1	8.39826	7.9008	11.2281	0
chr10_17111169_17111408	Gm20125	1	0	0	14.0372	5.51612	10.9214	0
chr10_17201201_17201603	Gm20125	0	1	0	7.64767	9.33289	2.7342	0
chr10_17221541_17221996	Gm20125	1	1	1	9.89919	24.8576	10.3801	0
chr10_17347723_17348251	Gm20125	1	1	1	82.6608	69.2141	48.6398	0
chr10_17368666_17369054	Gm20125	1	1	1	11.9241	11.132	15.1605	0
chr10_17382944_17383486	Gm20125	1	1	1	24.2343	23.4518	18.4679	0
chr10_17385305_17385554	Gm20125	1	0	0	26.1899	9.17235	10.3919	0
chr10_17418242_17418424	Cited2	1	0	0	6.76948	9.41129	0.858831	0
chr10_17485036_17485696	Cited2	1	0	1	9.39469	7.23299	9.30368	0
chr10_17518523_17519223	Cited2	1	1	1	33.0579	32.7697	20.9828	0
chr10_17548787_17549547	Cited2	1	1	1	32.9258	44.7039	38.1146	0
chr10_17549731_17551003	Cited2	1	1	1	19.4316	18.4005	19.6187	0
chr10_17565157_17565621	Cited2	1	1	1	31.0614	33.2771	36.4384	0
chr10_17566192_17566446	Cited2	0	1	1	14.1333	21.2102	32.0466	0
chr10_17567010_17567196	Cited2	0	1	0	14.8515	27.6391	25.503	0
chr10_17584956_17585215	Cited2	1	1	1	32.1984	44.7926	50.971	0
chr10_17589227_17589460	Cited2	0	1	0	5.5961	15.4757	4.1408	0
chr10_17629776_17630010	Cited2	1	1	0	13.5281	18.6667	10.4088	0
chr10_17654420_17654632	Cited2	0	1	1	15.6622	12.8469	11.0578	0
chr10_17660926_17661229	Cited2	0	1	0	6.52432	11.4771	4.92901	0
chr10_17683795_17684253	Cited2	1	1	1	14.0435	21.1533	14.6359	1
chr10_17691820_17692248	Cited2	0	1	0	4.93404	9.85108	2.78579	0
chr10_17697952_17698225	Cited2	1	1	0	12.9628	20.0468	6.3182	0
chr10_17722027_17723749	Cited2	1	1	1	92.6901	89.239	93.7906	1
chr10_17723963_17724621	Cited2	1	1	1	58.2439	59.7376	59.6084	0
chr10_17733045_17733402	Cited2	1	1	1	21.2708	22.8224	20.0674	1
chr10_17759978_17760327	Txlnb	1	1	0	14.3081	12.8166	11.6258	0
chr10_17772121_17772924	Txlnb	1	1	1	60.5432	88.9874	78.6749	1
chr10_17775023_17775587	Txlnb	1	1	1	29.9967	38.6212	31.7702	1
chr10_17776572_17776806	Txlnb	1	0	0	23.3873	29.2505	21.4346	0
chr10_17787916_17788203	Txlnb	1	1	1	20.1302	30.552	11.9591	0
chr10_17788588_17788947	Txlnb	1	1	0	8.89603	18.0407	5.90106	0
chr10_17795765_17796598	Txlnb	1	1	1	35.779	43.2796	41.6632	1
chr10_17842088_17842363	Txlnb	1	1	0	12.0542	17.2956	8.49306	0
chr10_17860569_17861460	Heca	1	1	1	20.279	20.5808	23.1679	1
chr10_17869780_17870292	Heca	1	1	1	31.5825	25.7926	19.3556	0
chr10_17919030_17919471	Heca	1	1	1	34.784	63.013	45.7078	0
chr10_17924259_17924548	Heca	0	0	1	15.9315	21.2741	19.802	0
chr10_17946951_17947530	Heca	1	1	1	22.289	26.7963	23.9511	0
chr10_17947696_17948431	Heca	1	1	1	42.1857	41.0158	41.4789	1
chr10_17971735_17972027	Heca	1	1	1	21.9525	20.0199	20.967	0
chr10_17987832_17988570	Abracl	1	1	1	24.4511	41.2849	53.4853	0
chr10_17989034_17989498	Abracl	1	1	1	21.2985	29.1507	23.7454	0
chr10_18007347_18007665	Abracl	0	1	0	5.53693	15.6175	16.9685	0
chr10_18008192_18008586	Abracl	0	1	1	15.2454	22.2728	33.0044	1
chr10_18022136_18023397	Abracl	1	1	1	63.51	76.4363	82.6397	1
chr10_18047814_18048040	Reps1	0	1	1	6.97629	23.6121	23.4986	0
chr10_18055203_18056346	Reps1	1	1	1	53.0452	54.2513	57.9965	0
chr10_18061594_18061764	Reps1	0	0	1	12.9259	20.4161	22.3395	0
chr10_18064562_18065107	Reps1	1	1	1	26.4853	42.3428	40.4562	0
chr10_18070702_18071100	Reps1	1	1	1	10.2134	10.939	15.9508	0
chr10_18076951_18077381	Reps1	1	1	1	12.6074	18.9611	17.0887	0
chr10_18111115_18111519	Reps1	0	0	1	3.77609	9.30035	9.14602	0
chr10_18111611_18111766	Reps1	0	1	0	4.37695	9.28378	9.72546	0
chr10_18119673_18119883	Reps1	0	0	1	1.85174	5.92183	11.7257	0
chr10_18139084_18139554	Ect2l	1	1	0	12.0556	11.9205	11.6676	0
chr10_18142104_18142712	Ect2l	1	1	1	25.7536	36.6169	39.2597	1
chr10_18193265_18193545	Ect2l	0	1	1	7.40168	17.2713	19.7553	0
chr10_18197061_18197562	Ect2l	1	1	1	23.1549	39.2076	35.3284	1
chr10_18234704_18235691	Ccdc28a	1	1	1	81.4718	91.31	95.7534	0
chr10_18308169_18308336	Nhsl1	0	1	0	3.12561	11.8536	4.64447	0
chr10_18318357_18319419	Nhsl1	1	1	1	16.1828	14.2837	13.532	0
chr10_18323736_18324064	Nhsl1	1	0	1	11.0956	7.46607	14.0394	0
chr10_18329387_18330024	Nhsl1	1	1	1	14.8712	10.5021	10.7898	0
chr10_18337755_18337940	Nhsl1	1	0	0	18.2598	7.90553	11.0386	0
chr10_18407480_18407865	Nhsl1	1	1	1	26.6364	17.9299	26.1661	0
chr10_18430101_18430562	Nhsl1	1	1	1	30.7615	28.0309	23.0792	0
chr10_18430883_18431275	Nhsl1	1	1	0	32.8078	16.6319	18.1685	0
chr10_18433575_18433821	Nhsl1	1	1	1	50.6862	30.4195	43.5488	0
chr10_18453341_18453636	Nhsl1	1	0	0	14.7672	7.8141	12.9532	0
chr10_18469352_18469586	Nhsl1	0	1	0	9.47337	14.8703	10.1906	0
chr10_18471629_18471987	Nhsl1	1	1	1	21.421	14.8688	20.8407	0
chr10_18475327_18475512	Nhsl1	1	0	0	14.7997	5.07568	5.21357	0
chr10_18480866_18481232	Nhsl1	1	0	1	20.1785	8.79621	14.2186	0
chr10_18506443_18506766	Nhsl1	1	0	0	16.0576	6.8519	7.44499	0
chr10_18545479_18546272	Hebp2	1	1	1	20.7974	13.7775	14.3856	0
chr10_18561563_18561750	Hebp2	0	1	0	7.84652	14.9915	3.92848	0
chr10_18743475_18744030	Gm32926	1	1	1	26.6865	34.3807	33.2191	1
chr10_18835888_18836197	4930444F02Rik	0	0	1	5.56346	5.15768	7.3234	0
chr10_18844768_18845461	Perp	1	1	1	38.845	47.6596	49.1688	0
chr10_18860915_18861387	Perp	1	1	1	9.0846	14.9816	16.9862	1
chr10_18892181_18892415	Perp	0	1	0	4.28812	7.3982	3.40757	0
chr10_18917109_18917775	Perp	1	1	1	41.0785	54.4046	58.0967	1
chr10_18923213_18923844	Perp	1	1	1	13.6847	15.6783	22.133	1
chr10_18943318_18943796	Tnfaip3	1	1	1	27.8921	47.1536	14.7905	0
chr10_18946818_18947170	Tnfaip3	1	1	1	49.7768	60.7286	68.6072	0
chr10_18949248_18949523	Tnfaip3	0	1	1	25.2775	32.4396	40.4729	1
chr10_18953445_18954070	Tnfaip3	1	1	1	13.7453	12.2376	15.1499	1
chr10_18964811_18965284	Tnfaip3	1	1	1	36.8862	52.725	51.8784	1
chr10_18987382_18987678	Tnfaip3	0	1	0	6.5995	9.90796	7.28016	1
chr10_18996459_18996713	Tnfaip3	0	1	1	21.0509	46.9801	39.1127	0
chr10_18999283_18999961	Tnfaip3	1	1	1	32.6403	41.4302	51.0654	0
chr10_19000166_19000758	Tnfaip3	0	1	1	20.6448	40.3031	37.1573	0
chr10_19002546_19003036	Tnfaip3	0	0	1	17.0909	26.2951	32.643	0
chr10_19008506_19008936	Tnfaip3	1	1	1	60.7024	69.3335	65.2364	0
chr10_19009256_19009727	Tnfaip3	1	1	1	118.342	135.372	111.092	0
chr10_19011918_19012201	Tnfaip3	0	1	1	50.4425	81.5636	95.5934	1
chr10_19014499_19015789	Tnfaip3	1	1	1	114.799	125.919	131.418	1
chr10_19026560_19027041	Tnfaip3	1	1	0	9.29571	16.1737	8.70177	0
chr10_19033689_19034007	Tnfaip3	1	1	0	12.3072	16.5958	3.34017	0
chr10_19043810_19044350	Tnfaip3	1	1	1	46.3369	52.915	51.9222	0
chr10_19045958_19046438	Tnfaip3	1	1	1	60.0406	53.1637	51.1866	0
chr10_19047400_19047711	Tnfaip3	1	1	0	23.912	35.4372	18.2298	0
chr10_19053620_19053934	Tnfaip3	1	1	0	17.8141	23.0958	13.9158	0
chr10_19061999_19062986	Tnfaip3	1	1	1	233.927	331	342.065	1
chr10_19068431_19068691	Tnfaip3	1	1	1	20.6711	33.6888	42.534	1
chr10_19077909_19078531	Tnfaip3	1	1	1	22.7514	30.0629	23.0024	0
chr10_19087059_19087327	Gm20139	0	1	1	14.5335	24.4745	31.7274	0
chr10_19092011_19092420	Gm20139	1	1	1	26.1987	29.2742	41.2535	0
chr10_19094180_19094691	Gm20139	1	1	1	32.1794	43.3469	52.7062	0
chr10_19099633_19100179	Gm20139	1	1	1	17.1945	22.9283	25.4881	0
chr10_19104608_19105382	Gm20139	1	1	1	77.4201	109.932	160.646	1
chr10_19116581_19117631	Gm20139	1	1	1	17.8192	22.1221	25.9302	0
chr10_19122238_19122494	Gm20139	1	1	0	27.7654	34.4648	27.1777	0
chr10_19124578_19125037	Gm20139	0	1	1	5.14896	24.7602	21.0569	0
chr10_19126462_19127291	Gm20139	1	1	1	25.1249	17.3636	20.9156	0
chr10_19127873_19128147	Gm20139	0	1	0	14.503	17.5186	15.3865	0
chr10_19150111_19150418	Gm20139	1	1	1	27.3409	21.0623	28.848	0
chr10_19152857_19153308	Gm20139	1	1	1	17.7878	13.5641	22.4418	0
chr10_19167722_19168219	Gm20139	1	1	1	62.6712	70.7704	88.3594	0
chr10_19170671_19170875	Gm20139	0	1	0	27.4641	49.2177	38.5463	0
chr10_19171818_19172278	Gm20139	1	1	1	79.2134	141.389	182.089	1
chr10_19176407_19176704	Gm20139	0	1	1	12.074	36.3891	43.1436	0
chr10_19184786_19185279	Gm20139	1	1	1	68.8859	131.983	164.158	0
chr10_19185836_19186579	Gm20139	1	1	1	55.2904	79.1306	99.2032	1
chr10_19188477_19188828	Gm20139	0	1	1	21.7677	43.2894	52.6912	1
chr10_19193482_19194060	Gm20139	1	1	0	9.95237	22.1371	18.798	0
chr10_19209632_19210228	Gm20139	1	1	1	31.422	49.2094	63.6843	1
chr10_19214910_19215312	Gm20139	1	1	1	18.5606	31.2773	39.1873	0
chr10_19239981_19240481	Gm20139	1	1	1	11.1527	12.6664	11.8416	0
chr10_19268338_19268592	Olig3	0	0	1	3.28936	3.44269	9.29855	0
chr10_19284081_19284275	Olig3	0	0	1	4.44949	9.83178	10.064	0
chr10_19321733_19322149	Olig3	0	1	1	8.94163	20.1676	27.9256	1
chr10_19333554_19333771	Olig3	0	0	1	10.5017	14.8247	25.7553	1
chr10_19491657_19492012	Gm33104	1	1	0	17.7095	27.658	26.4988	0
chr10_19494426_19494951	Gm33104	1	1	1	40.4261	55.6497	85.5288	1
chr10_19498084_19498608	Gm33104	1	1	1	57.4255	92.6955	124.083	1
chr10_19504024_19504855	Gm33104	1	1	1	24.5603	41.484	49.3701	0
chr10_19505899_19506624	Gm33104	1	1	1	52.089	79.1018	76.9781	1
chr10_19516820_19517052	Gm33104	0	0	1	7.50444	10.7805	14.2775	0
chr10_19522054_19522516	Gm33104	0	1	1	7.04831	11.5461	13.3273	0
chr10_19529752_19530586	Gm33104	1	1	1	26.8931	42.0116	54.1187	1
chr10_19562759_19563014	Ifngr1	0	1	0	6.51242	10.2489	15.4132	0
chr10_19563434_19563955	Ifngr1	1	1	1	22.7429	9.8075	18.3118	0
chr10_19565976_19566145	Ifngr1	0	1	0	10.259	15.0397	16.5696	0
chr10_19570153_19570827	Ifngr1	1	1	1	29.2977	24.0013	24.2443	0
chr10_19577384_19578789	Ifngr1	1	1	1	55.5869	84.1054	102.085	1
chr10_19582281_19582518	Ifngr1	1	1	1	59.8121	73.9098	92.7343	0
chr10_19584191_19584355	Ifngr1	0	1	0	21.1514	26.1667	20.0716	0
chr10_19591430_19592318	Ifngr1	1	1	1	265.483	268.87	271.336	0
chr10_19594562_19594822	Ifngr1	1	1	1	78.533	116.04	128.158	0
chr10_19596879_19597308	Ifngr1	1	1	1	33.1889	51.0094	68.2397	0
chr10_19598119_19598412	Ifngr1	1	1	1	47.9155	69.4446	64.5994	1
chr10_19613156_19614189	Ifngr1	1	1	1	15.4371	24.9225	30.5651	0
chr10_19619837_19620034	Il22ra2	0	1	0	2.77336	9.09978	11.8489	0
chr10_19687675_19688105	Il20ra	1	1	1	36.6991	42.8391	25.3821	0
chr10_19691779_19692353	Il20ra	1	1	1	58.2761	90.2869	84.4874	1
chr10_19692943_19693353	Il20ra	1	1	1	42.5306	55.6664	52.6742	0
chr10_19712367_19712724	Il20ra	1	1	1	15.794	22.2472	19.3066	0
chr10_19718667_19719228	Il20ra	1	1	1	60.954	80.1929	98.3426	1
chr10_19811906_19812290	Slc35d3	1	1	1	8.35513	10.1189	14.222	0
chr10_19831110_19831344	Slc35d3	1	1	1	18.1759	23.0414	27.7949	0
chr10_19850550_19851766	Slc35d3	1	1	1	14.6937	18.1918	17.4815	0
chr10_19894059_19894234	Pex7	1	0	0	9.15461	7.03117	5.31533	0
chr10_19907228_19907784	Pex7	1	1	1	105.948	101.642	92.728	0
chr10_19915366_19915608	Pex7	1	1	0	30.2442	27.2301	16.6538	0
chr10_19933602_19934936	Map3k5	1	1	1	65.3444	64.0019	70.1086	0
chr10_19937027_19937369	Map3k5	0	1	0	28.0773	38.7183	29.9085	0
chr10_19939274_19939618	Map3k5	1	1	1	34.3577	57.8002	56.0727	1
chr10_19942014_19942214	Map3k5	0	1	0	30.0847	36.589	23.1339	0
chr10_19956065_19956437	Map3k5	0	1	1	6.33904	9.68449	8.92713	0
chr10_19991248_19991418	Map3k5	1	0	0	14.7521	13.1575	13.8809	1
chr10_19991768_19992295	Map3k5	1	1	1	19.6057	20.9158	25.137	1
chr10_19999807_19999987	Map3k5	0	1	0	11.8147	19.1125	8.64597	1
chr10_20005412_20005959	Map3k5	1	1	1	18.9615	25.2619	28.3357	1
chr10_20073375_20073664	Map3k5	1	0	0	14.0041	13.5373	14.3161	0
chr10_20076900_20077650	Map3k5	1	1	1	13.3493	20.4944	13.4953	0
chr10_20104408_20105103	Map3k5	1	1	1	51.6001	46.2536	47.9374	1
chr10_20119434_20119848	Map3k5	1	1	1	61.7382	81.566	108.91	1
chr10_20123362_20123694	Map3k5	1	1	1	56.2758	55.5857	52.4153	0
chr10_20148666_20149737	Map7	1	1	1	11.0108	12.9325	12.7659	0
chr10_20235682_20236023	Map7	1	1	1	37.1855	26.9361	50.7713	0
chr10_20267134_20267331	Map7	0	1	0	7.66199	14.4762	7.51353	0
chr10_20281598_20282150	Map7	1	1	1	11.784	15.5451	18.3012	0
chr10_20290524_20290963	Mir6413	0	1	1	10.6551	14.632	11.4391	0
chr10_20311889_20313162	Bclaf1	1	1	1	175.039	176.764	187.541	1
chr10_20326358_20326894	Bclaf1	1	1	1	6.34273	14.6915	18.9286	0
chr10_20347452_20348249	Mtfr2	1	1	1	50.3256	45.1987	43.2946	0
chr10_20348974_20349193	Mtfr2	0	1	0	21.3379	32.3364	12.5322	0
chr10_20361875_20362211	Mtfr2	0	1	0	11.3994	15.4659	13.856	0
chr10_20405593_20405797	Mtfr2	1	0	0	10.7784	8.12153	5.12063	0
chr10_20409185_20409381	Mtfr2	1	0	0	16.442	6.20404	8.68339	0
chr10_20437554_20437749	Mtfr2	0	1	0	10.2636	12.0669	7.72243	0
chr10_20505366_20505904	Pde7b	1	1	1	26.3486	48.6901	16.4491	0
chr10_20724565_20725465	Pde7b	1	1	1	15.9297	18.7957	7.00802	0
chr10_20770478_20770655	Pde7b	0	1	0	5.0859	13.9843	7.20186	0
chr10_20773250_20773517	Pde7b	1	1	0	10.6886	14.3847	5.81499	0
chr10_20818559_20818808	Pde7b	0	1	0	4.66033	13.8895	7.32769	0
chr10_20828379_20828632	Pde7b	0	1	0	6.94747	12.6173	4.04418	0
chr10_20834681_20835679	Pde7b	1	1	1	30.2958	44.5436	28.4265	1
chr10_20855000_20855516	Ahi1	1	1	1	17.9593	28.6661	25.4042	0
chr10_20864550_20865431	Ahi1	1	1	1	21.3685	31.0007	39.7997	1
chr10_20882596_20883148	Ahi1	1	1	1	14.3427	22.8158	23.2725	1
chr10_20906976_20907394	Ahi1	1	1	1	28.4436	50.5225	46.7207	1
chr10_20943171_20943926	Ahi1	1	1	1	11.9679	13.4374	11.7399	0
chr10_20952110_20952939	Ahi1	1	1	1	126.23	136.672	121.666	1
chr10_20966177_20966444	Ahi1	1	1	1	53.6472	60.3421	46.5044	0
chr10_20971259_20971636	Ahi1	1	1	1	15.7584	10.6876	18.8946	0
chr10_20990680_20990922	Ahi1	0	1	0	7.85212	17.0702	4.51818	0
chr10_20991881_20992149	Ahi1	0	1	0	2.77551	9.18706	6.95208	1
chr10_21023172_21023722	Ahi1	1	1	1	21.6069	12.7114	26.1621	0
chr10_21028941_21029615	Ahi1	1	1	1	18.4656	21.4965	19.7418	1
chr10_21054858_21055165	Ahi1	0	1	1	5.76617	11.6865	14.8148	0
chr10_21067285_21067452	Ahi1	0	1	0	4.12652	12.2213	5.30085	0
chr10_21076939_21077731	Ahi1	1	1	1	32.9299	43.7531	39.1965	0
chr10_21099398_21099837	Ahi1	1	1	1	12.186	17.4856	17.776	1
chr10_21118368_21118666	Myb	0	1	0	4.73978	8.32803	5.86743	0
chr10_21158251_21159384	Myb	1	1	1	25.2747	33.7839	37.9127	0
chr10_21159776_21160011	Myb	1	0	0	17.7041	21.688	17.2126	0
chr10_21160803_21161565	Myb	1	1	1	16.3053	26.2614	28.5618	0
chr10_21172863_21173193	Gm33619	1	1	1	23.8899	16.8901	17.6887	0
chr10_21178368_21179084	Gm33619	1	1	1	37.1095	50.1996	50.4192	1
chr10_21186791_21186989	Gm33619	0	1	1	24.2418	47.6731	39.8465	0
chr10_21187767_21188143	Gm33619	1	1	1	23.1969	32.087	45.5043	1
chr10_21188726_21189171	Gm33619	1	0	0	8.86877	9.42156	7.60327	0
chr10_21196581_21196911	Gm33619	0	1	1	16.4262	37.383	47.951	0
chr10_21204294_21205338	Gm33619	1	1	1	34.5541	47.0941	72.2369	1
chr10_21224309_21224723	Gm33619	1	1	1	11.8568	20.446	21.4303	0
chr10_21226302_21226611	Gm33619	1	0	1	13.9406	9.59183	22.8041	1
chr10_21235238_21235597	Gm33619	1	1	1	16.3197	28.3301	31.6899	1
chr10_21245018_21245659	Hbs1l	1	1	1	14.2734	17.2648	22.5801	1
chr10_21252071_21252543	Hbs1l	1	1	1	53.1582	65.8441	84.0679	1
chr10_21254757_21255011	Hbs1l	0	1	1	9.13197	21.2421	26.4934	0
chr10_21268775_21269292	Hbs1l	1	1	1	11.3363	25.3412	21.9041	0
chr10_21287229_21287504	Hbs1l	0	0	1	6.04202	9.38833	14.6834	0
chr10_21295619_21296592	Hbs1l	1	1	1	33.5849	33.715	33.5336	0
chr10_21301817_21302040	Hbs1l	0	1	0	1.38391	8.49644	2.01229	0
chr10_21318928_21319232	4930455C13Rik	0	1	0	2.77175	8.27348	7.11852	1
chr10_21326520_21326719	4930455C13Rik	0	1	0	3.29438	8.98051	0.798481	0
chr10_21335502_21336063	4930455C13Rik	1	1	1	12.2333	22.5904	23.7015	0
chr10_21336553_21336868	4930455C13Rik	0	1	0	8.73109	18.0649	10.3436	0
chr10_21337210_21337365	4930455C13Rik	0	1	0	9.81024	22.2703	13.3316	1
chr10_21354662_21355150	Hbs1l	1	1	1	14.5738	35.37	27.0951	0
chr10_21358099_21358708	Hbs1l	1	1	1	23.2191	30.2254	42.3156	1
chr10_21365767_21366242	Hbs1l	1	1	1	10.0136	15.6649	14.3576	0
chr10_21383036_21383212	Aldh8a1	1	0	0	15.3226	19.5311	16.334	0
chr10_21385416_21385973	Aldh8a1	0	1	1	9.27267	8.92433	15.9958	0
chr10_21399084_21399584	Aldh8a1	1	1	1	28.0659	15.2186	19.6056	0
chr10_21411596_21412052	Aldh8a1	1	1	1	33.8525	27.8952	33.3274	0
chr10_21419128_21419509	Aldh8a1	1	1	1	24.1137	43.8871	63.8065	1
chr10_21465220_21465634	Aldh8a1	1	1	0	16.3822	10.6645	9.87504	0
chr10_21479419_21479788	Aldh8a1	1	1	1	30.9289	58.039	72.0835	0
chr10_21497040_21497214	1700020N01Rik	0	1	0	3.31855	8.58335	11.6826	1
chr10_21504407_21504872	1700020N01Rik	1	1	1	13.7746	28.0014	27.2898	1
chr10_21524102_21524323	1700020N01Rik	1	0	0	11.7939	4.19662	1.52919	0
chr10_21529222_21529555	1700020N01Rik	0	1	0	5.74028	11.8157	5.34316	1
chr10_21535484_21535968	1700020N01Rik	1	1	1	23.0099	24.1603	13.6025	1
chr10_21552961_21553255	1700020N01Rik	1	1	1	8.69689	14.4771	11.0141	0
chr10_21559721_21560312	1700020N01Rik	1	1	1	15.0412	32.1029	27.3646	0
chr10_21565603_21566042	1700020N01Rik	1	1	0	8.7637	8.2854	6.42408	0
chr10_21605071_21605451	1700020N01Rik	1	1	0	22.4418	24.6664	6.68158	0
chr10_21608402_21608772	1700020N01Rik	1	1	0	18.9984	34.4186	8.52008	0
chr10_21609489_21609929	1700020N01Rik	1	1	1	29.8945	37.3213	17.6066	0
chr10_21618823_21619623	1700020N01Rik	1	1	1	25.5845	25.8677	24.4409	0
chr10_21628560_21628880	1700020N01Rik	1	0	0	12.9017	2.39204	4.63188	0
chr10_21659337_21660237	Gm5420	1	1	1	15.6614	16.158	21.1578	1
chr10_21685110_21685721	Gm5420	1	1	1	13.0166	7.83325	8.88936	0
chr10_21688409_21688758	Gm5420	0	1	0	6.60539	12.79	5.76653	0
chr10_21773605_21774054	Gm5420	1	1	1	34.2324	25.9354	37.4055	0
chr10_21776360_21777418	Gm5420	1	1	1	22.5673	16.4985	22.3776	0
chr10_21783527_21784124	Gm5420	1	1	1	36.0684	29.2542	32.2282	0
chr10_21790093_21790817	Sgk1	1	1	1	68.4463	42.6429	63.2502	0
chr10_21790992_21791327	Sgk1	1	1	1	27.5691	33.4919	40.2017	0
chr10_21797176_21797432	Sgk1	0	1	1	12.5677	11.8899	17.7865	0
chr10_21801448_21802038	Sgk1	1	1	1	50.4844	31.0101	36.6187	0
chr10_21809509_21809879	Sgk1	1	1	0	11.1509	16.2404	5.11274	0
chr10_21827339_21827742	Sgk1	1	1	1	18.094	19.9101	13.7216	0
chr10_21828961_21829710	Sgk1	1	1	1	24.7397	16.0879	19.028	0
chr10_21833726_21834105	Sgk1	1	1	1	23.7935	17.028	26.5602	0
chr10_21839086_21839827	Sgk1	1	1	1	22.9462	11.2784	21.7698	0
chr10_21845373_21845612	Sgk1	0	1	0	17.6418	24.9462	17.3077	0
chr10_21847246_21847648	Sgk1	0	1	0	9.93577	13.9348	9.28897	0
chr10_21849149_21849757	Sgk1	1	1	1	41.1444	24.8285	26.8854	0
chr10_21857698_21857998	Sgk1	1	0	0	19.2037	3.51691	5.89153	0
chr10_21881981_21882661	Sgk1	1	1	1	7.61069	11.4009	10.6473	0
chr10_21889477_21889656	Sgk1	0	1	0	10.796	14.1924	3.57392	0
chr10_21905628_21906116	Sgk1	1	1	1	34.2484	46.4453	66.8794	0
chr10_21907054_21907399	Sgk1	1	1	1	20.5371	30.5746	29.3343	1
chr10_21918780_21918988	Sgk1	0	1	0	8.46423	12.6706	10.9609	0
chr10_21923169_21924027	Sgk1	1	1	1	21.0142	8.99889	13.1588	0
chr10_21946685_21947365	Sgk1	1	1	1	68.7528	117.605	73.1153	0
chr10_21964265_21964687	Sgk1	0	1	1	9.04043	12.4922	20.5445	0
chr10_21975308_21975692	Sgk1	1	1	1	28.2775	39.9603	49.1749	0
chr10_21976215_21976751	Sgk1	1	1	1	42.7803	56.0292	56.1486	1
chr10_21982456_21982913	Sgk1	1	1	1	12.6284	16.8126	21.2046	0
chr10_21991370_21991666	Sgk1	0	0	1	35.0374	28.4586	38.6961	0
chr10_21993158_21993322	Sgk1	0	1	0	76.9969	92.9976	63.855	0
chr10_21993965_21994888	Sgk1	1	1	1	115.543	106.072	97.7918	0
chr10_22000225_22000908	Sgk1	1	1	1	17.8109	13.6309	17.395	0
chr10_22010119_22010386	Sgk1	0	1	0	7.3435	11.453	6.26037	0
chr10_22058559_22059026	4930444G20Rik	1	1	1	60.3191	75.8674	48.6873	0
chr10_22140818_22141256	E030030I06Rik	1	1	1	36.1026	25.9527	31.5101	0
chr10_22148358_22149356	E030030I06Rik	1	1	1	53.6347	59.5524	51.559	0
chr10_22158374_22158638	Raet1e	1	1	1	60.1622	46.6342	47.9531	0
chr10_22163608_22163960	Raet1e	1	1	1	18.1381	16.3351	19.2332	0
chr10_22165769_22166299	Raet1e	0	1	0	15.0065	21.5553	11.9194	0
chr10_22169015_22169601	Raet1e	1	1	1	17.1878	17.534	16.7997	0
chr10_22212368_22212610	Raet1c	1	1	1	32.458	29.983	23.3147	0
chr10_22223506_22223787	H60b	1	1	1	33.2761	44.3667	42.3457	0
chr10_22273138_22273456	H60b	0	1	1	10.778	16.2179	17.9273	0
chr10_22286393_22286653	H60b	1	1	0	14.4944	25.5837	8.81937	0
chr10_22295913_22296234	C920009B18Rik	1	1	1	25.635	57.262	57.6169	1
chr10_22299294_22299698	C920009B18Rik	1	1	1	35.598	68.75	75.466	1
chr10_22302394_22303063	C920009B18Rik	1	1	1	36.6326	71.3083	72.6736	1
chr10_22306272_22307123	C920009B18Rik	1	1	1	61.8739	67.1491	60.7311	1
chr10_22345759_22346066	Raet1d	1	1	1	32.313	43.8238	46.9488	0
chr10_22354001_22354526	Raet1d	1	1	1	13.8801	24.1881	10.6121	0
chr10_22357290_22357860	Raet1d	1	1	1	15.5895	14.24	14.2324	0
chr10_22391773_22392364	Gm10825	0	1	1	9.62412	12.5593	19.6414	0
chr10_22402528_22402860	Gm10825	1	1	1	35.574	41.2318	33.2445	0
chr10_22413767_22414016	Gm10825	1	1	1	28.7781	21.6279	45.7916	0
chr10_22699892_22700213	Tbpl1	0	1	0	5.20978	11.6197	0.920923	0
chr10_22714672_22714940	Tbpl1	0	1	0	11.3629	12.5036	10.7444	0
chr10_22730926_22732098	Tbpl1	1	1	1	81.3689	87.6268	88.0915	1
chr10_23076952_23077347	Eya4	1	0	0	9.40066	5.28736	5.79781	0
chr10_23177127_23178162	Eya4	1	1	1	17.5321	10.7474	10.8707	0
chr10_23203220_23204401	Eya4	1	1	1	14.8348	9.38124	12.0306	0
chr10_23233555_23233823	Eya4	1	1	1	16.1676	14.3338	18.9577	0
chr10_23284967_23285248	Eya4	1	1	0	14.1276	9.48213	9.29122	0
chr10_23335838_23336372	Eya4	1	1	1	8.10124	6.97986	9.59433	0
chr10_23350013_23350930	Eya4	1	1	1	22.7896	8.58915	13.4926	0
chr10_23786760_23787668	Rps12	1	1	1	58.5127	61.3976	65.4603	1
chr10_23796870_23797304	Slc18b1	1	0	0	11.1418	6.93702	7.45595	0
chr10_23965054_23965259	Taar4	0	1	0	9.80532	12.4672	5.04433	0
chr10_23978476_23978806	Taar6	1	0	0	13.0681	9.10338	15.8108	0
chr10_24087132_24087480	Taar8b	0	1	0	6.79799	8.71284	1.48802	0
chr10_24131544_24131849	Stx7	1	0	1	24.0504	15.2462	18.7276	0
chr10_24148975_24149714	Stx7	1	1	1	69.8226	70.688	72.3891	0
chr10_24158586_24159219	Stx7	0	1	1	4.37666	7.34414	7.23014	0
chr10_24164291_24165070	Stx7	1	1	1	52.1689	48.7841	37.6013	0
chr10_24173136_24173893	Stx7	1	1	1	20.695	19.6276	13.6849	0
chr10_24292741_24293031	Moxd1	0	1	1	10.1093	18.0774	17.6133	1
chr10_24312207_24312501	Moxd1	1	1	1	13.3857	13.715	16.2606	0
chr10_24397285_24397486	Moxd1	1	0	0	12.676	6.57837	6.64993	0
chr10_24458567_24458946	Gm15270	1	1	1	14.3064	12.6926	15.2743	0
chr10_24482137_24482574	Gm15270	0	1	0	7.8629	11.1276	4.04471	0
chr10_24595574_24595898	Gm15270	1	1	0	12.1581	10.7497	4.89794	0
chr10_24625222_24625482	Gm15270	0	0	1	5.77739	6.46571	8.38662	0
chr10_24634301_24634615	Gm15270	1	1	0	23.7343	23.0104	7.56503	0
chr10_24635393_24636397	Enpp1	1	1	1	25.6363	28.0553	29.895	0
chr10_24640312_24640793	Enpp1	1	1	1	21.1132	31.67	34.5633	0
chr10_24651055_24651598	Enpp1	1	1	1	20.6943	25.9016	27.7912	1
chr10_24711521_24712487	Enpp1	1	1	1	19.1655	21.8274	20.4528	0
chr10_24754004_24754710	Enpp3	1	1	1	31.3267	43.0487	49.8899	1
chr10_24789876_24790146	Enpp3	0	1	0	6.15146	8.00274	10.0862	0
chr10_24823441_24824357	Enpp3	1	1	1	22.996	26.8315	22.2915	1
chr10_24830612_24830817	Enpp3	1	0	0	14.2339	4.99851	6.34964	0
chr10_24869673_24870277	Med23	1	1	1	137.362	140.431	135.96	0
chr10_24886116_24886307	Med23	0	0	1	10.4597	10.3653	11.6481	0
chr10_24911313_24911745	Mir6905	1	1	1	17.7562	22.8217	9.08567	0
chr10_24930127_24930572	Arg1	1	1	1	23.1267	29.2679	12.7	0
chr10_24931597_24931788	Arg1	1	1	0	29.769	43.3786	13.083	0
chr10_24950293_24950535	Arg1	0	1	0	8.78782	14.8052	7.15691	0
chr10_24973013_24973622	Arg1	0	1	1	4.68448	6.23766	10.0161	0
chr10_25118671_25119482	Akap7	1	1	1	12.8664	14.8977	13.6974	0
chr10_25128390_25128951	Akap7	1	1	1	36.8708	51.6269	24.9194	0
chr10_25200697_25201272	Akap7	1	1	1	19.0192	30.2099	30.9836	1
chr10_25224440_25224738	Akap7	1	1	0	15.3788	11.072	10.5828	0
chr10_25268588_25268779	Akap7	0	1	0	24.1208	22.0557	22.6965	0
chr10_25271812_25272598	Akap7	1	1	1	40.1889	20.7138	34.0024	0
chr10_25284338_25284894	Akap7	1	0	0	7.65189	6.77901	1.50292	0
chr10_25291053_25291603	Akap7	1	1	1	32.2616	11.1831	21.7355	0
chr10_25296642_25297360	Akap7	1	1	1	79.1951	66.9535	68.6414	0
chr10_25318465_25318864	Akap7	1	1	0	23.3567	41.4731	8.1817	0
chr10_25320441_25320673	Akap7	0	1	0	16.0934	26.5533	14.3624	0
chr10_25321258_25321455	Akap7	0	1	0	12.4511	26.8804	7.04039	0
chr10_25331405_25332201	Akap7	1	1	1	64.9407	70.9967	48.5285	0
chr10_25359398_25360835	Epb41l2	1	1	1	47.2788	49.5991	52.8915	0
chr10_25366666_25367276	Epb41l2	1	1	1	53.2112	80.3854	61.8077	0
chr10_25372288_25372881	Epb41l2	1	1	1	12.4069	8.5544	10.2906	0
chr10_25387379_25387544	Epb41l2	0	1	0	6.1199	17.7971	10.44	0
chr10_25392853_25393323	Epb41l2	1	1	1	14.0895	11.3873	13.8952	0
chr10_25395375_25395890	Epb41l2	1	1	1	25.2877	15.3332	12.7379	0
chr10_25397969_25398224	Epb41l2	0	0	1	5.71603	5.89726	10.0963	0
chr10_25426634_25427189	Epb41l2	1	0	1	8.83033	6.79257	9.16719	0
chr10_25432872_25433385	Epb41l2	1	1	1	33.9931	43.1513	50.3467	0
chr10_25434422_25434752	Epb41l2	1	1	0	26.576	32.6734	19.7601	0
chr10_25437612_25437907	Epb41l2	1	1	1	39.201	44.3836	48.5786	0
chr10_25447118_25447709	Epb41l2	1	1	0	21.0179	22.7902	5.83314	0
chr10_25457162_25457611	Epb41l2	1	1	1	12.0135	20.4247	31.3554	0
chr10_25457940_25458291	Epb41l2	1	0	0	14.7736	13.4845	15.3251	0
chr10_25464321_25464558	Epb41l2	0	1	0	11.724	18.354	5.1638	0
chr10_25488489_25488744	Epb41l2	0	0	1	10.0611	10.0822	12.6112	0
chr10_25520291_25520916	Epb41l2	1	1	1	17.3321	10.3192	11.9634	0
chr10_25527024_25527388	Smlr1	1	0	0	9.21725	4.53574	3.92532	0
chr10_25643549_25643909	Gm36908	1	1	1	18.8022	8.33108	8.10761	0
chr10_25714125_25714314	Gm36908	0	0	1	6.13547	6.55323	12.0597	0
chr10_25788404_25789062	4930401C15Rik	1	1	1	17.6049	9.7684	12.7874	0
chr10_25918146_25918615	4930401C15Rik	1	1	1	29.0598	17.9225	20.3708	0
chr10_25961125_25961758	Tmem200a	1	1	1	9.22552	7.3781	10.5092	0
chr10_26063138_26063578	Tmem200a	1	0	1	10.7515	6.56176	16.1466	0
chr10_26114485_26114704	Tmem200a	1	1	0	15.2586	11.6022	12.8488	0
chr10_26202972_26203236	Samd3	1	0	0	14.1137	10.3263	12.3187	0
chr10_26228233_26228463	Samd3	1	1	1	23.4166	16.1833	27.814	0
chr10_26229432_26229921	Samd3	1	1	1	27.3071	31.3898	40.8583	0
chr10_26249547_26250167	Samd3	1	0	1	11.8336	5.32737	7.79664	0
chr10_26264090_26264489	Samd3	1	1	1	56.2639	35.8505	40.2403	0
chr10_26275312_26275709	Samd3	1	0	0	10.329	7.82289	6.26558	0
chr10_26322380_26322920	L3mbtl3	0	1	1	5.76342	10.8405	9.71265	0
chr10_26325210_26325725	L3mbtl3	1	1	1	10.2153	24.9361	26.0104	0
chr10_26358388_26359289	L3mbtl3	1	1	1	6.88773	14.7204	19.3901	1
chr10_26364245_26364837	L3mbtl3	1	1	1	12.7741	22.9512	26.4434	1
chr10_26373003_26373508	L3mbtl3	1	1	1	28.4769	23.6981	27.3008	0
chr10_26373884_26374418	L3mbtl3	1	1	1	20.001	21.4643	20.138	0
chr10_26374657_26375237	L3mbtl3	1	1	1	21.825	21.422	22.4201	0
chr10_26375619_26376162	L3mbtl3	1	1	1	20.2022	22.4788	22.6342	0
chr10_26494379_26494875	L3mbtl3	1	1	1	14.5244	16.7112	19.81	0
chr10_26500436_26501043	L3mbtl3	1	1	1	29.9046	16.7739	30.1168	1
chr10_26520895_26521476	L3mbtl3	1	1	1	14.2208	16.2413	17.0547	1
chr10_26543995_26544336	Gm8709	0	1	1	9.38905	13.22	13.2937	1
chr10_26544608_26545140	Gm8709	1	1	1	21.5677	22.858	20.5869	1
chr10_26559312_26559666	Gm8709	1	1	1	19.7534	25.0665	13.1694	0
chr10_26564506_26564840	Gm8709	1	1	1	44.9978	32.4742	30.6122	0
chr10_26567448_26567811	Gm8709	1	0	0	12.5514	5.82486	6.51166	0
chr10_26577148_26577626	Gm8709	1	1	1	14.5042	20.5399	18.506	0
chr10_26678756_26678929	Gm8709	1	0	0	18.8845	4.01043	5.47799	0
chr10_26762228_26762784	Arhgap18	1	1	1	13.6598	11.4882	7.1652	0
chr10_26772153_26773350	Arhgap18	1	1	1	69.2031	62.7958	66.3194	0
chr10_26780629_26780927	Arhgap18	0	1	0	7.08477	12.7928	6.10309	0
chr10_26798887_26800180	Arhgap18	1	1	1	107.08	118.253	118.867	1
chr10_26828379_26829198	Arhgap18	1	1	1	19.513	19.179	16.1204	1
chr10_26836505_26836973	Arhgap18	1	1	0	9.34569	9.35111	2.55587	0
chr10_26854481_26855117	Arhgap18	1	1	1	25.3091	19.8797	18.9843	0
chr10_26877390_26877792	Arhgap18	1	1	1	19.1045	10.9801	16.977	0
chr10_26879016_26879639	Arhgap18	1	1	1	24.6623	17.8675	21.0615	1
chr10_26890527_26890861	Arhgap18	0	1	1	11.61	14.5445	12.9464	0
chr10_26895750_26896145	Arhgap18	1	1	1	22.5573	20.3223	19.2227	0
chr10_26995764_26996525	Lama2	1	1	1	42.7659	33.5231	39.9177	1
chr10_27063680_27064142	Lama2	1	1	1	18.9299	10.2063	8.71696	0
chr10_27102001_27102293	Lama2	1	0	0	12.9898	5.76771	8.93039	0
chr10_27117756_27118289	Lama2	1	1	1	28.0807	16.3555	20.2549	0
chr10_27174356_27174551	Lama2	1	1	1	27.7841	15.0484	19.9144	0
chr10_27654335_27654515	Lama2	1	0	0	11.3871	6.56096	11.65	0
chr10_27863595_27863882	Ptprk	1	0	1	12.6355	4.98232	11.3559	0
chr10_27968205_27968600	Ptprk	1	1	1	14.9287	9.0371	14.2285	0
chr10_27985138_27985337	Ptprk	1	0	0	18.4191	13.6947	15.3913	0
chr10_28074271_28075139	Ptprk	1	1	1	32.7551	17.028	22.8576	0
chr10_28075521_28076314	Ptprk	1	1	0	13.5483	9.14137	7.78001	0
chr10_28113622_28114402	Ptprk	1	1	1	17.6425	7.73465	12.8649	0
chr10_28171317_28171509	Ptprk	0	0	1	16.7478	7.2374	12.1162	0
chr10_28485723_28485937	Ptprk	0	1	0	7.42069	11.2638	13.8325	0
chr10_28489029_28489259	Ptprk	0	0	1	6.49643	6.41945	9.29989	1
chr10_28513676_28513960	Ptprk	1	1	1	20.4082	22.3437	37.8167	0
chr10_28515925_28516504	Ptprk	1	1	1	19.5742	18.899	26.0361	1
chr10_28518282_28518614	Ptprk	1	1	1	29.9568	27.2812	31.8363	1
chr10_28593707_28594311	Ptprk	1	1	1	17.8769	23.302	27.665	1
chr10_28668166_28668726	Themis	1	1	1	45.6676	51.6062	70.1939	0
chr10_28675795_28676459	Themis	1	1	1	12.1185	17.8047	25.404	0
chr10_28677666_28677982	Themis	1	1	1	23.6301	19.6195	33.9591	0
chr10_28694724_28695350	Themis	1	1	1	19.9139	21.975	23.5786	1
chr10_28696562_28696864	Themis	1	1	1	18.711	20.8039	25.9597	0
chr10_28776891_28777102	Themis	0	1	1	9.18921	15.5532	19.1723	0
chr10_28815957_28816574	Themis	1	1	1	15.3126	10.5206	16.8761	1
chr10_29143520_29144454	Soga3	1	0	0	7.67884	4.08442	6.66801	0
chr10_29253920_29254183	9330159F19Rik	1	1	1	22.9582	13.8277	17.2077	0
chr10_29312907_29313745	Echdc1	1	1	1	57.5724	54.5148	52.2936	0
chr10_29338586_29338906	Rnf146	0	1	0	7.89233	13.7767	8.99574	1
chr10_29361316_29362392	Rnf146	1	1	1	68.0482	66.9812	68.0366	0
chr10_29898055_29898258	Cenpw	0	0	1	12.0376	7.2433	14.8532	0
chr10_30089387_30089718	Cenpw	1	0	0	12.405	4.11553	4.13404	0
chr10_30200063_30200763	Cenpw	1	1	1	99.1241	101.806	110.796	1
chr10_30502809_30503100	Trmt11	0	0	1	17.1459	11.392	15.7383	0
chr10_30538146_30538694	Trmt11	0	1	1	7.60025	13.2141	11.6277	0
chr10_30550090_30550415	Trmt11	0	1	1	9.84737	12.8116	19.7529	1
chr10_30600076_30601201	Trmt11	1	1	1	27.9684	23.5345	30.6485	0
chr10_30617987_30618770	Hint3	1	1	1	153.884	163.748	161.494	1
chr10_30655608_30656087	Ncoa7	1	1	1	9.52937	17.7895	17.2882	0
chr10_30678148_30678303	Ncoa7	0	1	0	12.6962	14.2816	9.89398	0
chr10_30712552_30712982	Ncoa7	1	1	1	27.7367	33.77	35.5411	0
chr10_30718874_30719271	Ncoa7	1	1	1	21.5933	21.5681	21.5415	0
chr10_30729366_30730362	Ncoa7	1	1	1	26.2572	15.5211	21.6155	0
chr10_30751678_30751841	Ncoa7	0	1	0	10.4832	15.0165	9.37359	0
chr10_30778275_30778841	Ncoa7	1	1	1	12.4524	15.2341	11.538	0
chr10_30802554_30803637	Ncoa7	1	1	1	73.8014	75.0873	87.0257	0
chr10_30810254_30811220	Ncoa7	1	1	1	21.3437	17.2669	19.7731	0
chr10_30842566_30843236	Hey2	1	1	1	46.8753	63.151	58.2763	0
chr10_31161902_31162083	Hddc2	0	1	0	12.6074	13.8084	11.7382	0
chr10_31312952_31313836	Hddc2	1	1	1	86.5513	79.7213	86.2041	0
chr10_31467203_31467799	Tpd52l1	1	1	1	33.066	17.458	30.5219	0
chr10_31503533_31504555	Tpd52l1	1	1	1	45.7878	25.8123	38.0816	0
chr10_31538326_31538584	Rnf217	0	1	1	16.0624	19.6117	16.8894	0
chr10_31539375_31539752	Rnf217	1	1	1	29.5163	22.0461	16.7012	0
chr10_31544337_31544785	Rnf217	1	0	0	5.96136	7.5018	3.10841	0
chr10_31557191_31557776	Rnf217	1	1	1	16.5366	22.8291	15.4925	0
chr10_31592150_31593185	Rnf217	1	1	1	21.6325	10.8057	12.1597	0
chr10_31608822_31609988	Rnf217	1	1	1	31.2683	22.6852	20.5674	0
chr10_3238071_3238805	H60c	0	1	1	6.22258	6.54346	10.6367	0
chr10_3274222_3274452	H60c	0	1	1	11.6551	18.8929	12.4778	0
chr10_3281022_3281282	H60c	0	1	1	12.1557	11.8964	23.1763	0
chr10_3334585_3334991	Ppp1r14c	0	1	1	8.52555	9.68011	17.3564	0
chr10_33558135_33558449	Clvs2	1	0	0	14.6935	3.83743	7.08852	0
chr10_3366068_3366901	Ppp1r14c	0	0	1	4.08422	3.60415	6.91767	0
chr10_3383281_3383634	Ppp1r14c	1	1	1	16.3431	13.7631	14.5498	0
chr10_3384828_3385264	Ppp1r14c	1	1	1	13.8302	11.7551	11.8314	0
chr10_33950788_33951582	Zup1	1	1	1	54.2097	60.9037	65.7104	1
chr10_33986874_33987099	A830082N09Rik	0	1	1	21.1348	24.901	19.3911	0
chr10_34013066_34013837	Rwdd1	1	1	1	31.0246	22.2229	29.6091	0
chr10_34019305_34020083	Rwdd1	1	1	1	185.702	190.212	208.196	1
chr10_34030246_34030957	Trappc3l	1	1	1	19.5753	27.558	37.8918	0
chr10_34033824_34034190	Trappc3l	1	1	1	40.5474	29.8734	41.7548	0
chr10_34036722_34036904	Trappc3l	0	0	1	26.3954	17.9755	26.9268	0
chr10_34071133_34071512	Trappc3l	1	1	0	13.5715	12.697	7.43025	0
chr10_34074445_34074901	Trappc3l	0	1	1	6.26977	11.1976	10.6102	0
chr10_34089501_34089970	Calhm5	1	1	1	12.5297	12.9458	12.0583	0
chr10_34096306_34096847	Calhm5	1	1	1	33.1417	14.4628	25.8795	0
chr10_34110803_34111453	Calhm5	1	1	1	47.9322	67.5298	115.983	1
chr10_34117655_34118272	Calhm6	1	1	1	9.54412	10.9514	17.2829	1
chr10_34127382_34128278	Calhm6	1	1	1	14.9448	15.7604	18.9568	1
chr10_34171135_34172003	Dse	1	1	1	29.9096	47.4007	59.3281	0
chr10_34172744_34173153	Dse	1	1	1	31.7014	37.1164	60.1041	1
chr10_34206512_34207579	Dse	1	1	1	71.9796	58.9945	68.0495	0
chr10_34235384_34235827	Dse	1	1	1	12.0274	14.4269	13.6154	0
chr10_34249674_34249872	Tspyl1	0	1	0	11.8543	28.0089	8.86569	0
chr10_34256701_34256950	Tspyl1	0	0	1	13.5789	9.45871	20.6568	0
chr10_34280652_34281005	Tspyl1	1	1	1	27.6885	35.1719	28.8177	0
chr10_34281721_34282990	Tspyl1	1	1	1	52.5303	58.2104	60.9094	1
chr10_34297322_34297963	Tspyl4	1	1	1	44.6605	52.1184	57.2338	0
chr10_34307020_34307534	Nt5dc1	1	1	0	11.3488	13.5221	8.5037	1
chr10_34418153_34418893	Nt5dc1	1	1	1	131.835	151.112	154.419	0
chr10_34464434_34464653	Frk	1	0	0	25.8101	9.64502	19.3112	0
chr10_34483306_34484569	Frk	1	1	1	12.2211	7.13507	9.60459	0
chr10_34507749_34508141	Frk	1	1	1	26.3058	13.3016	22.3981	0
chr10_34551739_34552220	Frk	1	1	1	18.7031	8.66438	12.7257	0
chr10_34618453_34618838	Frk	1	1	1	34.2115	18.5123	32.8317	0
chr10_34654897_34655091	Frk	1	0	0	13.8403	10.0719	11.8372	0
chr10_34656260_34656686	Frk	1	1	1	17.6601	8.73017	13.2015	0
chr10_3466058_3466563	Iyd	1	1	1	16.6161	9.14914	12.4705	0
chr10_34793809_34794361	Frk	1	0	1	10.8192	5.50047	7.4839	0
chr10_3510392_3510987	Iyd	1	1	1	25.3247	28.7464	55.8635	0
chr10_3511188_3511696	Iyd	1	1	1	17.5628	19.75	38.0002	0
chr10_3516422_3516865	Iyd	1	1	1	9.60999	14.6204	18.7792	0
chr10_3522855_3523813	Iyd	1	1	1	14.7657	6.37098	9.25418	0
chr10_3531335_3531685	Iyd	1	1	0	14.3177	10.125	10.7139	0
chr10_3572921_3573304	Iyd	1	1	0	11.6124	11.5848	6.22073	0
chr10_36153886_36154070	Hs3st5	0	1	0	12.2882	12.1158	18.4966	0
chr10_36158114_36158615	Hs3st5	1	1	1	19.8501	27.1698	36.7098	0
chr10_36852641_36852944	Hdac2	1	0	0	16.0948	8.1837	9.13311	0
chr10_36965859_36966050	Hdac2	0	1	0	4.872	10.5221	8.19521	0
chr10_36974038_36975381	Hdac2	1	1	1	56.7892	58.5168	64.0127	0
chr10_3697516_3697730	Plekhg1	0	1	0	8.62463	10.9505	4.95068	0
chr10_37136852_37137468	Marcks	1	1	1	100.922	95.8408	87.8052	0
chr10_37138663_37139265	Marcks	1	1	1	34.097	39.8909	35.0437	0
chr10_37140938_37141800	Marcks	1	1	1	55.381	38.3623	33.8196	0
chr10_37145608_37145920	Marcks	1	0	0	20.386	13.2468	15.4416	0
chr10_37170546_37171022	Marcks	1	0	1	15.1548	5.52097	11.4398	0
chr10_37171417_37172306	Marcks	1	1	1	19.5621	11.3723	16.6986	0
chr10_37190038_37190414	Marcks	0	1	0	8.66604	12.4495	5.74667	0
chr10_37194852_37195371	Marcks	1	1	0	7.69527	15.2439	4.92285	0
chr10_37203816_37204158	Marcks	0	1	0	7.81955	13.2017	4.98998	0
chr10_37227985_37228372	Marcks	1	1	0	19.3235	18.2183	12.7201	0
chr10_37231968_37232506	Marcks	1	1	1	17.8978	35.8519	20.2692	0
chr10_37261227_37261425	Marcks	0	1	0	11.4075	21.4759	4.35019	0
chr10_37290095_37290428	Marcks	1	1	0	10.6458	15.3184	5.30875	0
chr10_37314897_37315419	Marcks	1	1	1	19.8467	12.7654	16.331	0
chr10_37319980_37320525	Marcks	1	1	1	29.4787	30.4496	25.7991	0
chr10_37321079_37321485	Marcks	1	1	0	28.3178	50.1361	29.3849	1
chr10_37335240_37335602	Marcks	1	1	1	24.3361	26.3558	30.7549	0
chr10_37337179_37337581	Marcks	1	1	1	44.5851	55.0844	45.6216	1
chr10_37338235_37338769	Marcks	1	1	1	37.4291	54.9839	27.3258	0
chr10_37361008_37361286	Marcks	1	1	1	19.4294	30.3031	20.5669	0
chr10_3740268_3740533	Plekhg1	0	1	0	15.7612	30.0784	9.15684	0
chr10_3740825_3741423	Plekhg1	1	1	1	11.2445	12.761	6.32986	0
chr10_37480307_37480692	Marcks	1	1	1	19.396	12.1673	15.6976	0
chr10_37803337_37803678	4930591E09Rik	1	0	1	13.4242	9.35936	12.2325	0
chr10_3832008_3832264	Plekhg1	1	1	0	12.3922	15.3933	5.911	0
chr10_3832716_3833022	Plekhg1	0	1	1	1.84142	10.7525	14.7241	0
chr10_3863357_3863822	Plekhg1	1	1	0	9.15455	10.1843	3.09252	0
chr10_38884593_38885211	Rfpl4b	1	1	1	21.5012	19.108	16.4746	1
chr10_38908264_38909068	Lama4	1	1	1	16.6188	5.90842	9.1421	0
chr10_38993918_38995111	Lama4	1	1	1	10.4681	4.87249	9.80722	0
chr10_39023648_39023865	Lama4	0	1	0	7.63824	10.1578	7.97946	0
chr10_39044664_39044916	Lama4	1	0	1	18.6275	8.63101	15.4828	0
chr10_39066986_39067273	Lama4	1	1	0	16.5167	13.6106	11.8361	0
chr10_39133656_39134511	Fam229b	1	1	1	31.425	32.9819	33.0805	0
chr10_39157292_39157676	Ccn6	0	1	1	8.23829	6.83937	11.86	0
chr10_39170972_39172032	Ccn6	1	1	1	52.195	73.8132	64.3492	1
chr10_39177063_39177256	Ccn6	1	0	0	21.4888	10.9889	12.408	0
chr10_39192617_39193153	Ccn6	1	1	1	20.6443	33.0566	34.5776	0
chr10_39239727_39240138	Ccn6	1	0	0	12.5492	16.1645	11.2903	0
chr10_39241867_39242398	Ccn6	1	1	1	21.5456	31.6245	35.4141	1
chr10_39261228_39262136	Ccn6	1	1	1	20.198	12.6394	10.7213	0
chr10_39280416_39280760	Fyn	1	1	0	16.9664	11.4798	8.20725	0
chr10_39292695_39293482	Fyn	1	1	1	9.6442	15.1014	15.9357	0
chr10_39308167_39308421	Fyn	0	0	1	13.407	14.6457	29.8079	0
chr10_39314696_39314896	Fyn	0	1	0	6.39051	16.4222	10.9723	0
chr10_39335935_39336371	Fyn	1	1	1	33.5315	17.6894	27.7525	0
chr10_39339732_39340212	Fyn	1	1	1	22.6537	21.1151	30.9089	0
chr10_39358568_39358805	Fyn	0	1	1	9.28698	19.5781	32.7821	1
chr10_39369363_39370607	Fyn	1	1	1	115.724	118.241	136.07	0
chr10_39371605_39371819	Fyn	0	1	1	46.7457	84.6048	123.202	0
chr10_39376644_39377205	Fyn	1	1	1	35.4487	55.7362	56.1663	1
chr10_39378177_39378367	Fyn	1	0	0	13.7533	25.493	16.2931	1
chr10_39385985_39386513	Fyn	0	1	0	9.89555	14.731	7.85589	0
chr10_39402468_39402876	Fyn	1	1	1	49.9446	79.308	112.167	1
chr10_39407649_39408018	Fyn	1	1	1	20.9688	22.4498	16.1853	0
chr10_39412788_39413555	Fyn	1	1	1	31.7374	38.4097	25.4525	0
chr10_39415588_39415901	Fyn	1	1	1	81.6969	74.1542	70.5408	0
chr10_39418467_39418708	Fyn	1	1	1	43.8214	72.4081	52.4793	0
chr10_39420865_39421554	Fyn	1	1	1	23.3166	31.2068	31.3887	0
chr10_3942435_3942602	Plekhg1	0	1	0	6.89985	19.1718	11.9829	0
chr10_39430876_39431392	Fyn	1	1	1	22.0254	39.6814	37.1106	0
chr10_39434804_39435598	Fyn	1	1	1	43.7673	62.3557	63.7843	1
chr10_39443208_39443445	Fyn	0	1	0	8.80123	16.3052	5.12686	0
chr10_39449125_39449636	Fyn	1	0	1	15.9136	13.4402	15.8964	0
chr10_39451175_39451459	Fyn	1	1	0	16.6766	18.0324	4.0077	0
chr10_39455797_39456280	Fyn	1	1	1	22.8876	24.4526	28.8822	0
chr10_39456819_39457058	Fyn	1	0	0	24.7255	14.0418	18.5787	1
chr10_39469159_39469718	Fyn	1	1	1	12.9092	19.44	19.7056	1
chr10_39472267_39472524	Fyn	0	1	1	11.2176	18.2517	27.8108	0
chr10_39479151_39479962	Fyn	1	1	1	17.7915	26.5799	45.4306	1
chr10_39486646_39487129	Fyn	0	0	1	4.23784	8.80371	13.8374	0
chr10_39488096_39488264	Fyn	0	0	1	14.413	24.7079	30.278	0
chr10_39492225_39492411	Fyn	0	0	1	7.53542	17.0279	19.9791	0
chr10_39505590_39506049	Fyn	1	1	1	30.8822	35.2082	36.4867	1
chr10_39506315_39506934	Fyn	1	1	0	14.8384	12.8289	16.6081	0
chr10_39514520_39515151	Fyn	0	1	1	6.03143	13.2847	13.9817	0
chr10_39520070_39520630	Fyn	1	1	1	18.1351	28.8852	28.0875	1
chr10_39522127_39522387	Fyn	0	1	0	10.7757	23.462	16.243	0
chr10_39570693_39571170	Gm16364	1	0	0	9.69713	7.51972	5.75464	0
chr10_39572648_39573230	Gm16364	1	1	1	35.2507	26.049	35.2461	0
chr10_39600113_39601109	Gm16364	1	1	1	17.5402	23.2614	36.0498	0
chr10_39612758_39613770	Gm16364	1	1	1	72.5599	82.1004	97.8449	0
chr10_39614763_39615071	Gm16364	1	1	1	56.2933	34.4631	41.8451	0
chr10_39625360_39626053	Gm16364	1	1	1	8.48934	12.7543	17.0733	0
chr10_39691756_39692070	E130307A14Rik	1	1	1	12.0845	26.472	18.7943	0
chr10_3972936_3974094	Mthfd1l	1	1	1	180.753	182.704	188.229	1
chr10_39731129_39733196	Rev3l	1	1	1	78.5356	88.2316	89.7612	0
chr10_39793286_39793762	Rev3l	1	1	1	12.5934	15.899	21.1722	0
chr10_39898702_39899427	Mfsd4b4	1	1	1	81.8957	78.5014	76.4729	0
chr10_39908907_39909194	Mfsd4b4	1	0	0	7.60874	9.16009	8.04351	0
chr10_39959778_39960632	Mfsd4b3-ps	1	1	1	45.1025	54.8538	46.2262	0
chr10_39991061_39991346	Mfsd4b5	0	1	1	6.56887	25.0564	18.7625	0
chr10_4001471_4001848	Mthfd1l	1	1	1	17.3452	27.4543	34.7738	0
chr10_4002352_4003009	Mthfd1l	1	1	1	16.7057	17.2693	18.7711	0
chr10_40024863_40025567	Mfsd4b1	1	1	1	11.4906	16.2692	12.6724	0
chr10_40067093_40067447	Slc16a10	1	1	1	10.9679	13.9383	12.2404	0
chr10_40073373_40073960	Slc16a10	1	1	0	9.88555	14.7539	6.19327	0
chr10_40083406_40084699	Slc16a10	1	1	1	13.953	9.8407	8.78342	0
chr10_40094785_40095153	Slc16a10	1	1	1	74.2952	59.2044	59.7278	0
chr10_40098529_40098741	Slc16a10	1	0	0	23.8631	20.0161	23.2566	0
chr10_40108047_40108220	Slc16a10	0	1	0	15.8426	15.5228	10.3522	0
chr10_40125251_40125552	Slc16a10	1	1	1	21.8303	31.3899	15.9898	0
chr10_40128395_40128858	Slc16a10	1	1	1	34.7545	44.0728	22.4803	0
chr10_40135955_40136308	Slc16a10	1	1	0	10.4579	15.116	6.36015	0
chr10_40141582_40142482	Slc16a10	1	1	1	62.5525	68.8637	69.857	0
chr10_40152393_40152878	Slc16a10	1	1	1	68.6454	74.7042	57.5424	1
chr10_40163385_40163671	Slc16a10	1	1	1	20.6707	39.3426	36.7126	0
chr10_40164899_40165290	Slc16a10	1	1	1	24.287	33.7563	33.9332	1
chr10_40171237_40171468	Slc16a10	0	1	0	7.63184	18.7449	9.22486	0
chr10_40191098_40191874	Rpf2	1	1	1	7.45488	8.42724	6.84874	0
chr10_40212309_40212789	Rpf2	1	1	1	32.5214	42.6912	38.8505	0
chr10_40246580_40247326	Rpf2	1	1	1	38.4796	31.2606	34.0856	0
chr10_40257471_40259097	Snord3a	1	1	1	74.2758	86.2775	79.7949	1
chr10_40263624_40264014	Snord3a	1	1	1	49.9006	23.7568	24.2418	0
chr10_4026683_4027151	Mthfd1l	1	1	1	24.2168	11.8225	13.2135	0
chr10_40275915_40276308	Snord3a	1	1	1	17.597	22.8231	10.7081	0
chr10_4027646_4027836	Mthfd1l	1	0	0	14.5163	15.1496	13.6674	0
chr10_40278331_40278615	Snord3a	0	0	1	14.0498	12.3685	16.6147	0
chr10_40286822_40287028	Amd2	1	1	0	10.2688	15.8597	12.4097	0
chr10_40292570_40292987	Amd2	1	0	1	23.2439	16.0495	20.6104	0
chr10_40300732_40301653	Amd2	1	1	1	58.1098	47.0965	41.6879	0
chr10_40302110_40302805	Amd2	1	1	1	104.858	109.256	115.178	1
chr10_40309891_40310766	Amd1	1	1	1	75.9911	66.5343	80.401	1
chr10_40316755_40317531	Amd1	1	1	1	13.5666	11.6212	6.00505	0
chr10_40338147_40338643	Cdk19	1	0	1	9.71919	6.87475	9.1384	0
chr10_40348568_40350102	Cdk19	1	1	1	121.941	132.082	131.283	1
chr10_40372011_40372691	Cdk19	1	1	1	63.2106	44.8652	44.1695	1
chr10_40386204_40386414	Cdk19	0	0	1	2.51856	4.78226	10.0987	0
chr10_40400378_40400805	Cdk19	1	1	1	14.8418	12.541	18.9839	0
chr10_40416980_40417483	Cdk19	1	0	0	11.2819	8.04576	8.8285	0
chr10_4041811_4042139	Mthfd1l	1	0	0	11.5519	6.97323	7.11033	0
chr10_40419936_40421032	Cdk19	0	1	1	4.47326	11.0722	14.2012	0
chr10_40421868_40422035	Cdk19	0	0	1	5.71695	15.2331	21.7543	0
chr10_40437228_40437646	Cdk19	1	1	0	22.0732	33.9241	8.78589	0
chr10_40451643_40452096	Cdk19	1	1	1	11.3056	19.2555	16.6702	1
chr10_40457193_40457667	Cdk19	1	1	1	10.8822	19.9431	11.4716	1
chr10_40462269_40462531	Slc22a16	0	0	1	4.68908	12.3807	14.0316	0
chr10_40476716_40477306	Slc22a16	1	1	0	11.6454	15.2456	6.32784	0
chr10_40479228_40479615	Slc22a16	1	1	1	15.34	24.1391	28.705	0
chr10_40489202_40489634	Slc22a16	1	1	0	15.1138	16.8646	6.0064	0
chr10_40499633_40500216	Slc22a16	1	1	0	10.9085	12.508	3.97895	0
chr10_40500924_40501139	Slc22a16	1	0	0	15.4595	16.7245	13.4146	0
chr10_40510629_40512070	Slc22a16	1	1	1	8.16147	8.11966	13.1866	0
chr10_40521577_40521918	Slc22a16	1	1	1	23.1471	18.6352	15.9376	0
chr10_40525780_40526020	Slc22a16	0	1	0	15.4879	22.6233	8.54659	0
chr10_40527568_40527973	Slc22a16	1	1	1	26.7645	41.5183	33.6095	0
chr10_40551855_40552127	Slc22a16	0	1	1	13.2022	9.41179	13.3356	0
chr10_40576183_40576585	Slc22a16	1	1	1	15.5945	16.9963	7.89141	0
chr10_40676018_40676197	Mettl24	0	0	1	9.18493	8.64022	10.5283	0
chr10_40683191_40683975	Mettl24	1	1	1	11.3103	7.0273	12.063	0
chr10_40688492_40688711	Mettl24	0	1	1	8.42115	10.5596	12.5472	0
chr10_40712907_40713666	Mettl24	1	1	1	60.038	37.9568	42.451	0
chr10_40730200_40730465	Mettl24	1	0	1	19.0708	6.27176	13.7468	0
chr10_40758377_40758932	Mettl24	1	1	1	25.4723	14.3507	17.4693	0
chr10_4079811_4080485	Mthfd1l	1	1	0	6.86626	6.24153	5.09256	0
chr10_40882733_40883990	Cdc40	1	1	1	60.5395	55.5595	57.4477	0
chr10_40884499_40884760	Wasf1	1	0	0	26.2669	14.0604	12.7717	0
chr10_4100105_4100306	Mthfd1l	0	0	1	6.1451	6.53481	12.8282	0
chr10_41040681_41041121	Gpr6	1	1	1	37.3875	14.5523	20.4822	0
chr10_4107600_4108248	Mthfd1l	1	1	1	50.7668	35.2917	42.7235	0
chr10_41243847_41244534	Fig4	1	1	1	15.5955	6.67458	9.77586	0
chr10_41288745_41289106	Fig4	1	1	1	36.5384	27.7478	26.2186	0
chr10_41302766_41303345	Fig4	1	1	1	58.6859	58.7949	62.6726	0
chr10_41303666_41304279	Ak9	1	1	1	53.6167	56.3161	53.0612	0
chr10_41377956_41378254	Zbtb24	1	1	0	14.3774	24.9515	12.3888	0
chr10_41385577_41386235	Zbtb24	1	1	1	13.9829	18.5123	7.79247	0
chr10_41449935_41450709	Zbtb24	1	1	1	75.2278	95.724	88.9112	1
chr10_41476158_41476692	Mical1	1	1	1	67.9461	61.7056	75.1527	0
chr10_41477016_41478068	Mical1	1	1	1	76.1984	88.5759	86.0286	1
chr10_41486798_41487063	Mical1	1	0	0	29.4146	21.0129	25.2627	0
chr10_41489973_41490649	Smpd2	1	1	1	59.3424	57.9889	62.0222	0
chr10_41501059_41501298	Ppil6	1	0	0	21.4018	3.53239	3.51341	0
chr10_41505396_41505926	Ppil6	1	1	1	13.8221	13.4091	14.6949	0
chr10_41518497_41520211	Cd164	1	1	1	90.5801	95.5898	104.5	1
chr10_41529948_41530542	Cd164	1	1	1	24.8688	33.9023	39.209	1
chr10_41536623_41537446	Ccdc162	1	1	1	7.81498	10.5472	15.6382	0
chr10_41544919_41545621	Ccdc162	1	1	1	13.5015	22.0541	17.0186	0
chr10_41550605_41551045	Ccdc162	1	0	0	24.3945	9.24805	11.4765	0
chr10_41552281_41552613	Ccdc162	0	1	0	13.8949	12.9053	20.445	0
chr10_41552948_41553128	Ccdc162	0	1	0	9.77598	15.1043	11.3748	0
chr10_41553789_41554163	Ccdc162	1	0	1	19.5169	12.1041	16.284	0
chr10_41565021_41565714	5730435O14Rik	1	1	1	55.991	26.9295	35.6378	0
chr10_41571144_41571320	5730435O14Rik	0	1	0	16.1261	17.9477	7.67023	0
chr10_41572368_41572614	5730435O14Rik	1	0	0	14.4215	7.33	9.39829	0
chr10_41573199_41573490	5730435O14Rik	0	1	1	16.14	23.8097	17.3052	0
chr10_41579601_41579864	Ccdc162	0	1	1	15.6122	8.82085	10.9649	0
chr10_41587030_41587735	Ccdc162	1	1	1	21.8936	18.5331	12.3567	0
chr10_41595504_41596030	Ccdc162	1	1	1	59.0366	88.9687	85.6066	1
chr10_41602649_41603140	Ccdc162	1	1	1	15.9974	27.1167	26.9785	0
chr10_41604975_41605385	Ccdc162	1	1	0	9.65772	15.5389	10.9239	0
chr10_41615529_41615811	Ccdc162	1	1	1	16.1198	21.5516	25.5849	0
chr10_41619959_41620503	Ccdc162	1	1	1	18.1862	24.3643	40.2452	0
chr10_41665656_41665822	Ccdc162	0	1	0	4.8652	10.7742	4.92842	0
chr10_41678645_41679080	Ccdc162	1	1	1	23.5556	16.5017	14.5842	0
chr10_41682633_41683039	Ccdc162	0	1	1	15.1091	12.8179	15.8957	0
chr10_41690024_41690282	Ccdc162	0	1	0	8.89016	10.9566	11.0664	0
chr10_41711512_41712087	Ccdc162	1	1	1	21.6301	24.2789	34.8747	1
chr10_41752050_41752314	BC048559	0	1	0	5.24391	9.79526	5.5646	0
chr10_41809586_41810834	Cep57l1	1	1	1	108.289	114.542	108.976	0
chr10_41822232_41823096	Sesn1	1	1	1	13.3749	7.54708	9.07886	0
chr10_41838521_41839383	Sesn1	1	1	1	13.7507	25.4743	19.9857	0
chr10_41866322_41866802	Sesn1	1	0	1	14.6673	6.51708	8.82822	0
chr10_41867992_41868178	Sesn1	0	1	0	7.70332	18.7244	12.9407	0
chr10_41870170_41870337	Sesn1	0	1	0	8.84674	15.5162	7.45563	0
chr10_41887055_41887914	Sesn1	1	1	1	138.657	137.819	136.538	0
chr10_41893638_41894321	Sesn1	1	1	1	14.687	11.7733	10.0603	0
chr10_41934618_41935537	Sesn1	1	0	1	17.3105	6.68866	9.37745	0
chr10_41937194_41937690	Armc2	1	1	1	19.6806	29.2108	28.4503	1
chr10_41957405_41957961	Armc2	1	1	1	11.0022	16.5858	30.8391	0
chr10_41962825_41963165	Armc2	1	1	0	22.0121	18.5179	6.74983	0
chr10_41968279_41968689	Armc2	1	0	0	12.3874	9.3912	2.45352	0
chr10_41970654_41970837	Armc2	1	0	1	13.4799	11.8082	14.7001	0
chr10_41978495_41979208	Armc2	1	1	1	29.7108	37.9138	34.0761	1
chr10_41984130_41984576	Armc2	1	1	1	10.6957	16.2775	22.4318	1
chr10_41991247_41991753	Armc2	1	0	0	8.9243	6.6242	6.15874	0
chr10_41997657_41998134	Armc2	1	1	1	12.9202	9.54457	10.5453	0
chr10_4200626_4200996	Gm30570	1	1	1	13.6149	12.4497	25.6301	0
chr10_42018114_42018707	Armc2	1	1	1	22.9819	27.2573	16.3503	0
chr10_42031134_42031333	Armc2	0	1	0	26.5848	35.9871	25.9798	0
chr10_42032692_42033113	Armc2	1	1	1	19.4151	11.9537	18.4986	0
chr10_42033456_42034184	Armc2	1	1	1	34.1273	22.2875	27.7744	0
chr10_42055448_42055608	Armc2	0	1	0	3.63719	7.5403	5.55506	0
chr10_42057301_42057694	Armc2	1	1	1	18.0154	26.2662	33.6128	0
chr10_42068506_42068937	Armc2	1	1	1	25.4767	45.8751	48.6022	0
chr10_42086752_42087026	Armc2	1	1	1	25.6158	19.3517	28.0463	0
chr10_42088905_42089607	Armc2	1	1	1	11.1128	12.4803	7.58628	0
chr10_42101027_42101411	Armc2	0	1	1	8.47894	8.7154	17.7462	0
chr10_42107300_42108047	Armc2	1	1	1	13.0933	7.52302	8.86983	0
chr10_42122742_42123143	Armc2	1	1	0	20.4072	12.1831	5.62413	0
chr10_42127948_42128457	Armc2	1	1	1	23.5522	15.8253	32.2677	0
chr10_42160666_42161096	Foxo3	1	0	0	9.01319	4.90962	4.61564	0
chr10_42167950_42168218	Foxo3	0	0	1	8.98809	8.71407	14.0364	0
chr10_42170874_42171369	Foxo3	1	1	1	42.134	17.5217	20.0086	0
chr10_42192934_42193354	Foxo3	1	1	1	26.9639	51.8517	64.8859	0
chr10_42219045_42219390	Foxo3	1	1	1	14.866	21.0673	14.1773	0
chr10_42220525_42220823	Foxo3	0	0	1	13.079	14.877	21.3161	0
chr10_42225102_42225442	Foxo3	1	1	0	10.6115	14.8625	2.88361	0
chr10_42231031_42231771	Foxo3	1	1	1	43.1401	27.0879	28.1622	0
chr10_42244477_42245321	Foxo3	1	1	1	30.366	23.2675	19.805	0
chr10_42260522_42261058	Foxo3	1	0	1	11.162	4.61512	7.13604	0
chr10_42269196_42269847	Foxo3	1	1	1	56.1937	85.8631	81.2581	0
chr10_42270797_42270969	Foxo3	0	1	0	22.9303	45.5434	18.5285	0
chr10_42276426_42277028	Foxo3	1	1	1	122.148	129.597	120.603	0
chr10_42277420_42278301	Foxo3	1	1	1	210.426	197.126	196.788	1
chr10_42293884_42294376	Foxo3	1	0	0	14.3406	7.51391	12.5346	0
chr10_42299528_42299781	Foxo3	1	1	1	23.0013	17.4962	19.0139	0
chr10_42478092_42478758	Afg1l	1	1	1	133.34	138.056	138.568	0
chr10_42491302_42491526	Snx3	0	1	1	13.8636	16.6783	10.1561	0
chr10_42501655_42502995	Snx3	1	1	1	152.866	157.823	163.746	0
chr10_42521368_42521780	Snx3	1	1	1	13.0692	13.6824	10.1351	0
chr10_4253166_4253387	Akap12	0	1	0	9.35147	12.7701	12.5557	0
chr10_42614123_42614467	Ostm1	1	1	0	14.5989	6.24181	6.05044	0
chr10_42633067_42634341	Ostm1	1	1	1	9.87574	10.4762	9.53722	0
chr10_4266544_4266895	Akap12	0	1	0	2.43206	9.80597	6.02706	0
chr10_42678628_42679376	Ostm1	1	1	1	84.7172	85.6733	88.147	0
chr10_42696966_42697393	Ostm1	1	1	1	14.5128	15.583	12.2124	0
chr10_42699067_42699269	Ostm1	0	1	0	7.33816	14.355	11.1226	0
chr10_42761246_42762843	Sec63	1	1	1	50.3379	52.3603	46.2079	1
chr10_42838502_42839309	Sec63	1	1	1	26.9941	35.0073	46.5962	1
chr10_42849038_42849283	Scml4	0	1	1	3.61246	9.87211	13.5722	0
chr10_42860090_42860945	Scml4	1	1	1	74.6925	93.6691	114.068	0
chr10_42862286_42862644	Scml4	1	1	1	36.5499	64.192	65.173	1
chr10_42869508_42869843	Scml4	0	1	1	1.1515	10.5354	11.0084	0
chr10_42888110_42888762	Scml4	1	1	1	49.8769	93.2121	108.876	1
chr10_42897642_42898084	Scml4	1	1	1	31.5407	55.1332	61.6487	1
chr10_42933164_42933454	Scml4	0	0	1	5.8852	7.40721	9.97697	0
chr10_42934531_42934919	Scml4	1	1	1	15.9481	19.6353	22.4573	0
chr10_42950268_42950752	Scml4	1	1	0	20.1589	13.2931	12.0909	0
chr10_42962056_42962940	Scml4	1	1	1	22.9629	34.357	40.9839	1
chr10_42997395_42998118	Scml4	1	1	1	7.4774	12.6099	9.00714	0
chr10_43004611_43005120	Scml4	0	1	1	9.01238	14.1355	20.3383	0
chr10_43034613_43035110	Scml4	1	1	1	30.9433	31.9764	14.9904	0
chr10_43129911_43130418	Sobp	1	1	1	17.2309	17.4063	22.5082	0
chr10_43143218_43143430	Sobp	0	0	1	10.2112	6.39507	13.6166	0
chr10_43173166_43173687	Sobp	1	1	1	10.4438	6.09719	8.37168	0
chr10_43217374_43217764	Pdss2	0	0	1	22.8363	17.9301	29.3357	1
chr10_43220963_43221895	Pdss2	1	1	1	61.0948	67.1696	65.2296	1
chr10_43326268_43326448	Pdss2	0	0	1	7.16868	13.1632	16.2794	0
chr10_4334156_4334717	Akap12	1	1	1	17.4139	18.1805	16.3793	0
chr10_43378313_43378708	Pdss2	0	1	0	6.1167	7.365	3.39367	0
chr10_4339014_4339378	Akap12	1	0	1	19.8657	8.78975	10.5837	0
chr10_43424509_43424827	Pdss2	1	1	0	13.5421	13.8262	3.86515	0
chr10_43452178_43452786	Bend3	1	1	1	21.0673	17.1351	17.2145	0
chr10_43463037_43463803	Bend3	1	1	1	8.79415	5.96948	12.8433	0
chr10_4346719_4347232	Akap12	1	1	1	16.1931	17.2919	16.242	0
chr10_43478626_43480235	Bend3	1	1	1	52.4326	51.2189	51.8212	0
chr10_43540491_43541144	Mtres1	1	1	1	89.2548	83.7622	87.6649	0
chr10_4355589_4356450	Akap12	1	1	1	30.896	35.0099	48.8382	0
chr10_4357504_4357673	Akap12	0	1	0	8.69517	15.012	15.3886	0
chr10_43579081_43579367	Cd24a	0	0	1	7.15662	9.41684	10.4493	0
chr10_43580821_43581050	Cd24a	1	0	0	9.94187	11.6072	4.32661	0
chr10_43641171_43641634	F930017D23Rik	1	1	0	14.7785	19.145	8.38138	0
chr10_43667777_43668367	F930017D23Rik	1	1	1	18.6878	29.4497	9.81874	0
chr10_43701051_43701216	1700027J07Rik	0	1	0	8.07135	15.3779	3.32082	0
chr10_43702639_43703504	1700027J07Rik	1	1	1	10.417	14.2942	6.70013	0
chr10_43740300_43740687	1700027J07Rik	0	1	0	8.24812	12.1523	8.01534	0
chr10_43742487_43742889	1700027J07Rik	0	1	0	4.22234	11.6605	7.18199	0
chr10_43856464_43856653	Qrsl1	1	1	0	15.1968	16.8673	5.27469	0
chr10_4386507_4387533	Zbtb2	1	1	1	167.971	162.603	174.102	0
chr10_43901317_43902027	Rtn4ip1	1	1	1	34.9252	34.8768	26.9746	0
chr10_43910730_43910918	Rtn4ip1	0	1	0	11.5371	16.7248	4.56257	0
chr10_43919070_43919298	Rtn4ip1	0	1	0	8.9182	14.1534	9.15327	0
chr10_43934636_43935170	Rtn4ip1	1	1	1	18.6177	22.3484	35.7636	0
chr10_43943328_43944123	Rtn4ip1	1	1	1	22.9995	21.589	24.3569	0
chr10_4395206_4395703	Zbtb2	1	1	1	27.8913	17.7144	29.8429	0
chr10_43953989_43954347	Rtn4ip1	1	1	1	32.4634	49.2838	59.399	0
chr10_43968866_43969662	Crybg1	1	1	1	10.047	10.2497	14.411	0
chr10_43980042_43980515	Crybg1	1	1	1	30.8793	45.8632	69.4749	0
chr10_43996156_43996542	Crybg1	1	1	0	39.8593	44.9718	29.6682	0
chr10_43997341_43997649	Crybg1	1	1	1	92.4997	130.252	137.519	1
chr10_43998114_43998961	Crybg1	1	1	1	63.6364	80.0878	90.3997	1
chr10_44003479_44004186	Crybg1	1	1	1	34.4182	39.6495	35.6421	0
chr10_44024851_44025010	Crybg1	0	1	0	11.8417	16.7178	15.3189	0
chr10_44029620_44029838	Crybg1	0	1	1	15.7073	13.886	17.4625	0
chr10_44043569_44044087	Crybg1	1	1	1	41.026	20.9423	34.6881	0
chr10_4405010_4405276	Gm5512	0	1	1	8.01739	13.0297	12.2593	0
chr10_44070856_44071411	Crybg1	1	1	1	19.9215	20.7202	16.1405	0
chr10_44078931_44079619	Crybg1	1	1	0	19.8565	8.36775	11.1844	0
chr10_44112057_44112438	Crybg1	1	1	0	12.8817	17.2549	12.4711	0
chr10_44137990_44138404	Crybg1	1	1	1	18.7989	12.1346	14.6363	0
chr10_4413905_4414098	Gm5512	1	1	0	16.1984	11.1504	5.47259	0
chr10_44150655_44151110	Crybg1	1	0	0	9.55943	1.99711	6.33487	0
chr10_44267881_44268782	Atg5	1	1	1	93.8825	93.8239	91.6743	1
chr10_4430402_4430609	Rmnd1	0	1	0	17.4018	29.837	12.9988	0
chr10_4432100_4432882	Rmnd1	1	1	1	71.3881	72.807	75.3465	1
chr10_44326920_44327486	Mir1929	1	1	1	15.6343	23.661	8.59779	0
chr10_44341986_44342176	Mir1929	0	1	0	5.7128	10.77	4.13731	0
chr10_44360709_44361096	Mir1929	0	1	1	10.2352	11.6522	15.3855	0
chr10_44367058_44367522	Mir1929	1	1	1	19.8063	34.9409	37.049	0
chr10_44368709_44368934	Mir1929	1	1	0	14.1068	19.0154	21.1573	0
chr10_44380390_44381445	Mir1929	1	1	1	44.5756	54.0301	40.2113	1
chr10_44400436_44401110	Mir1929	1	1	1	56.3969	85.1188	80.9529	1
chr10_44403404_44403766	Mir1929	1	1	1	32.1619	35.3319	42.9101	1
chr10_44409569_44410464	Prdm1	1	1	1	14.309	18.5852	25.499	0
chr10_44419710_44420620	Prdm1	1	1	1	14.4469	22.5252	26.4175	0
chr10_44429271_44429871	Prdm1	1	1	1	21.5312	36.5863	46.4577	1
chr10_44434737_44434961	Prdm1	0	1	0	15.4924	35.7192	35.0076	0
chr10_44447407_44448536	Prdm1	1	1	1	28.1433	41.4864	45.2201	0
chr10_44449793_44450432	Prdm1	0	1	1	15.7135	30.7388	27.2925	1
chr10_44458329_44459079	Prdm1	1	1	1	113.866	127.568	138.701	0
chr10_44483046_44483690	Prdm1	0	1	1	7.51121	12.1503	12.8917	0
chr10_44518791_44519183	Prdm1	1	1	1	18.3269	10.6343	9.38684	0
chr10_44527114_44527343	Prdm1	0	1	0	12.8494	19.9643	17.4138	0
chr10_44529267_44530074	Prdm1	1	1	1	40.7186	42.5748	39.635	0
chr10_44538875_44539618	Prdm1	1	1	1	9.31011	10.3649	12.3779	1
chr10_44553746_44553922	Prdm1	0	1	0	12.2619	23.0995	9.42324	0
chr10_44564906_44565385	Prdm1	1	1	1	19.3219	15.6871	15.3286	1
chr10_44566067_44566314	Prdm1	1	1	0	15.0899	15.1189	13.9738	0
chr10_44589342_44589649	Prdm1	1	1	0	20.5552	19.9619	5.58191	0
chr10_44601664_44602453	Prdm1	1	1	1	14.453	23.3842	8.13596	0
chr10_44607428_44607582	Prdm1	0	1	0	10.2799	10.5747	7.06509	0
chr10_44609239_44609485	Prdm1	0	1	1	11.008	14.9901	18.3229	1
chr10_44615668_44615968	Prdm1	1	1	1	18.802	16.2967	29.3901	0
chr10_44625545_44626153	Prdm1	1	1	1	11.8868	19.9903	7.11799	0
chr10_44631700_44632078	Prdm1	1	0	0	9.51062	10.4524	3.16955	0
chr10_44632771_44633080	Prdm1	0	1	0	3.02593	8.59424	3.27834	0
chr10_44659549_44660030	Prdm1	1	1	1	26.9475	40.7424	9.65427	0
chr10_44665658_44666053	Prdm1	1	1	0	10.3847	19.0871	4.8824	0
chr10_44676504_44677136	Prdm1	1	1	1	10.5034	13.04	15.9638	0
chr10_44678852_44679075	Prdm1	1	1	1	19.2716	22.3695	25.4677	0
chr10_44685390_44685638	Prdm1	0	0	1	11.6394	12.2571	17.1243	0
chr10_44691471_44692197	Prdm1	1	1	1	32.5212	35.7354	23.0158	0
chr10_44698635_44698855	Prdm1	1	1	0	30.4263	45.1783	20.1414	0
chr10_44700082_44700671	Prdm1	1	1	1	48.1534	47.3318	63.4877	0
chr10_44708413_44709367	Prdm1	1	1	1	14.1849	19.935	26.4742	1
chr10_44715494_44717317	Prdm1	1	1	1	17.1918	14.9002	17.9621	0
chr10_44723926_44724121	Prdm1	1	1	0	12.8859	8.51744	6.77614	0
chr10_44729136_44729824	Prdm1	1	1	1	11.1308	19.0301	10.1571	0
chr10_44747534_44747713	Prdm1	1	0	0	15.2739	9.44939	7.47994	0
chr10_44755083_44755810	Prdm1	1	1	1	21.263	16.0443	20.0337	0
chr10_4479943_4480382	Ccdc170	1	1	1	27.6942	14.4436	23.3402	0
chr10_44818641_44818856	Prep	1	1	0	25.2122	29.6833	25.5714	0
chr10_4482078_4482892	Ccdc170	1	1	1	29.5282	13.0486	17.4665	0
chr10_44821523_44822214	Prep	1	1	1	51.7566	68.409	76.2738	1
chr10_44987303_44987529	Prep	1	0	1	16.9679	9.92803	17.3992	0
chr10_44988715_44989140	Prep	1	1	1	27.2372	17.5557	21.8812	0
chr10_45000806_45001377	Prep	1	1	1	10.1445	9.12981	12.0363	0
chr10_45002819_45003278	Prep	0	1	0	9.31035	10.2715	9.98915	0
chr10_45019376_45020640	Prep	1	1	1	57.2354	64.0772	61.2443	1
chr10_45048688_45049113	Prep	1	1	1	25.5655	28.4298	15.7068	0
chr10_45066297_45067888	Prep	1	1	1	57.2964	55.5343	57.0669	0
chr10_45085329_45085676	Prep	0	1	1	8.53588	16.9903	18.0077	0
chr10_45091741_45091919	Prep	0	0	1	6.15688	11.6184	11.6512	0
chr10_45276595_45277295	Popdc3	1	0	0	14.1428	6.12606	7.35802	0
chr10_45376859_45377286	Bves	1	1	1	32.3682	37.4568	53.3603	0
chr10_45398295_45398538	Bves	0	0	1	3.14766	4.63955	11.2445	0
chr10_45577657_45578817	Hace1	1	1	1	43.9202	53.3809	52.4283	0
chr10_45635232_45635635	Hace1	0	1	1	8.0865	14.3503	25.6884	0
chr10_45710907_45711158	Hace1	0	0	1	3.72167	4.63364	10.1051	0
chr10_45800149_45800389	D030045P18Rik	1	0	0	7.50092	4.40022	5.28995	0
chr10_45888831_45889194	D030045P18Rik	1	1	0	22.6486	10.7141	10.978	0
chr10_45893942_45894641	D030045P18Rik	1	0	0	11.87	3.97577	4.65219	0
chr10_4601555_4602066	Esr1	1	1	0	15.6713	18.4947	9.09531	0
chr10_46045690_46045996	D030045P18Rik	1	0	0	10.8984	1.48861	3.01109	0
chr10_46053759_46053931	D030045P18Rik	0	0	1	6.61791	4.22049	11.9897	0
chr10_4611595_4612990	Esr1	1	1	1	23.8615	20.251	19.4104	0
chr10_4620869_4621620	Esr1	1	1	1	30.153	21.1309	20.7442	0
chr10_4632091_4632719	Esr1	1	1	1	15.5209	24.9265	23.8498	1
chr10_4676575_4676977	Esr1	1	0	1	19.1877	10.2011	12.262	0
chr10_4709994_4710358	Esr1	1	0	0	8.32716	2.83651	6.57946	0
chr10_4787183_4787406	Esr1	1	0	0	7.33824	6.89209	1.58827	0
chr10_4830735_4831049	Esr1	1	0	1	19.7104	9.1435	14.2352	0
chr10_48322373_48323079	Grik2	1	1	1	24.2178	8.62954	11.8285	0
chr10_48549752_48550108	Grik2	1	0	0	23.0393	7.12878	11.097	0
chr10_48770151_48770389	Grik2	1	0	0	15.1676	2.84702	8.54889	0
chr10_4897611_4898021	Esr1	1	0	0	8.46045	4.54153	5.35294	0
chr10_4900437_4900874	Esr1	1	1	1	18.0753	10.5051	14.1941	0
chr10_49050452_49050986	Grik2	0	0	1	5.16037	6.3547	11.491	0
chr10_4909342_4909527	Esr1	0	0	1	5.58703	5.73368	14.0321	0
chr10_49191706_49192254	Grik2	1	0	1	8.42852	2.3874	6.97039	0
chr10_4977100_4977769	Esr1	1	1	1	25.1269	22.8575	25.9787	1
chr10_4983984_4984437	Esr1	1	1	1	24.0427	12.0824	13.7384	0
chr10_4993890_4994599	Esr1	1	1	1	11.9222	6.17811	6.34948	0
chr10_5032290_5032591	Syne1	1	0	1	15.0187	9.68404	14.2176	0
chr10_5056116_5056625	Syne1	1	1	1	15.8759	8.23306	10.1215	0
chr10_50586655_50586853	Ascc3	0	1	1	18.6804	21.7061	25.0507	1
chr10_50592198_50593258	Ascc3	1	1	1	108.19	118.467	118.928	1
chr10_5070634_5071481	Syne1	1	1	1	26.6208	14.188	21.5235	0
chr10_5083622_5083811	Syne1	1	0	0	14.0682	3.84657	13.149	0
chr10_5085741_5086652	Syne1	1	1	1	16.8467	9.2475	14.0008	0
chr10_5141540_5142384	Syne1	1	0	1	18.0298	5.83343	10.208	0
chr10_51416651_51416979	Lilrb4a	1	1	1	14.8859	28.32	20.4657	1
chr10_51422192_51422889	Lilrb4a	1	1	1	12.3735	20.6723	14.3323	1
chr10_51453725_51454964	Lilrb4a	1	1	1	28.22	37.5935	39.8868	1
chr10_51455931_51456096	Lilrb4a	0	1	0	16.2741	36.6393	25.446	0
chr10_51459664_51460036	Lilrb4a	1	1	0	13.9232	21.1182	11.311	0
chr10_51480156_51480863	Lilr4b	1	1	1	25.0126	29.4654	29.043	1
chr10_51490489_51491164	Lilrb4a	1	1	1	28.3427	33.6194	27.3099	1
chr10_51496909_51497668	Lilrb4a	1	1	0	8.45062	11.5082	4.48078	0
chr10_51521379_51521948	Lilrb4a	1	1	1	18.7755	25.9303	15.8449	0
chr10_51526183_51526579	Lilrb4a	0	1	0	14.4843	20.1405	9.68264	0
chr10_51528963_51529340	Lilrb4a	0	1	1	7.21121	14.9119	9.37477	0
chr10_51530712_51531278	Lilrb4a	1	1	1	11.5556	22.9521	9.85327	0
chr10_51534749_51534941	Lilrb4a	0	1	0	12.5309	22.5307	5.82993	0
chr10_51553266_51554026	Fam162b	1	1	1	10.1369	12.4155	8.53015	0
chr10_5163853_5164187	Syne1	0	1	1	15.7141	19.8922	33.0836	0
chr10_5177672_5177930	Syne1	1	0	1	37.5063	20.5979	21.9376	0
chr10_5181699_5182472	Syne1	1	1	1	29.4012	17.7476	23.7959	0
chr10_5188943_5189223	Syne1	1	1	1	31.1332	23.2156	30.5299	0
chr10_5191659_5191863	Syne1	0	1	0	18.6388	28.9913	3.94102	0
chr10_51930693_51930919	Vgll2	1	0	0	11.004	3.55054	3.21322	0
chr10_5194400_5195179	Syne1	1	1	1	80.7456	70.1339	84.5774	1
chr10_51946113_51946472	Vgll2	1	0	0	13.2608	6.12694	7.59599	0
chr10_51946744_51947217	Vgll2	1	1	1	18.2472	11.4591	19.6512	0
chr10_51975086_51975499	Vgll2	1	1	1	28.7875	16.5526	24.5293	0
chr10_5203878_5204032	Syne1	0	1	0	11.0556	15.1418	11.7655	0
chr10_5208117_5208775	Syne1	1	1	1	45.8758	32.324	34.9455	0
chr10_52233341_52234136	Dcbld1	1	1	1	27.2657	18.8466	22.1979	0
chr10_52273076_52273381	Dcbld1	1	1	1	27.7283	14.787	21.4752	0
chr10_52381787_52382706	Gopc	1	1	1	107.09	121.429	111.959	0
chr10_52399812_52400078	Nepn	1	1	1	24.4255	15.1852	19.874	0
chr10_52417116_52418309	Nus1	1	1	1	87.5603	80.1647	83.1218	0
chr10_52742791_52743047	Slc35f1	1	0	0	14.2618	6.94496	3.49201	0
chr10_5287668_5288051	Syne1	1	0	1	23.8613	9.46709	19.3828	0
chr10_5288813_5289890	Syne1	1	1	1	34.9107	16.0888	20.3243	0
chr10_5305403_5305894	Syne1	1	1	1	25.0663	13.2663	16.3249	0
chr10_5326736_5327104	Syne1	1	1	1	24.3733	19.1998	23.5996	0
chr10_53343974_53344216	Cep85l	1	1	0	15.4078	22.7222	12.4584	0
chr10_53348385_53348756	Cep85l	1	1	1	22.1629	33.0407	24.063	1
chr10_53353629_53353969	Cep85l	0	1	1	12.3208	26.0264	22.0342	0
chr10_53355382_53355838	Cep85l	1	1	1	31.8789	49.3851	52.8377	1
chr10_53374233_53374525	Cep85l	0	1	1	8.4032	9.61651	14.948	0
chr10_53379156_53380181	Cep85l	1	1	1	70.6994	74.4025	73.7926	0
chr10_53395033_53395832	Gm36229	1	1	1	42.0894	43.8483	40.3438	0
chr10_53412866_53413852	Gm36229	1	1	1	15.5127	19.9602	20.9372	0
chr10_53419169_53419741	Gm36229	1	1	1	14.6535	27.3782	27.1607	0
chr10_53428735_53429040	Gm36229	1	1	1	20.7498	14.5654	19.1398	0
chr10_53434805_53435069	Gm36229	0	1	0	8.63587	13.7686	9.08304	0
chr10_53435273_53435827	Gm36229	1	1	1	15.7178	19.7337	24.5763	0
chr10_53460944_53461735	Gm36229	1	1	1	34.1596	35.6264	49.5831	0
chr10_53466767_53467119	Gm20597	1	1	1	12.8317	16.021	13.5911	0
chr10_53467521_53468022	Gm20597	1	1	1	15.0913	20.0955	27.5256	0
chr10_53499636_53499795	Gm20597	0	1	0	8.57803	15.6735	16.7297	0
chr10_53509218_53509589	Gm20597	1	1	1	15.6227	9.50722	11.7085	0
chr10_53525467_53525971	Gm20597	1	1	1	22.6711	27.9286	32.445	1
chr10_53526403_53526683	Gm20597	1	0	1	15.1905	17.0741	20.9518	0
chr10_53527852_53528619	Gm20597	1	1	1	14.9179	15.7157	16.9962	0
chr10_53596384_53597474	Asf1a	1	1	1	126.774	113.733	125.44	0
chr10_53615865_53616462	Mcm9	1	1	0	11.4703	14.2915	4.78213	0
chr10_53621532_53622023	Mcm9	1	1	1	13.8322	18.2208	29.032	1
chr10_53629318_53630305	Mcm9	1	1	1	151.509	151.547	134.243	0
chr10_5384166_5384649	Syne1	0	1	1	7.72139	9.86418	16.7522	0
chr10_53925469_53925760	Man1a	1	1	0	18.9317	25.1023	11.0818	0
chr10_53927623_53928297	Man1a	1	1	0	14.3812	15.4354	3.28024	0
chr10_53959828_53960078	Man1a	1	1	1	14.7324	28.863	23.7746	0
chr10_53990621_53990803	Man1a	0	0	1	4.51593	7.51026	14.2905	0
chr10_54005963_54006258	Man1a	0	1	0	3.2381	11.7509	8.41191	0
chr10_54026665_54027205	Man1a	1	1	1	54.8972	78.3915	79.6122	1
chr10_54032402_54032979	Man1a	1	1	1	8.5623	14.2904	16.8794	1
chr10_54039871_54041125	Man1a	1	1	1	39.429	55.9112	64.9806	1
chr10_54059087_54059449	Man1a	1	1	0	11.5352	9.43656	5.01726	0
chr10_54073850_54074034	Man1a	0	1	0	29.384	48.4032	26.7202	0
chr10_54074423_54076406	Gm16998	1	1	1	55.069	58.2693	58.6001	0
chr10_54087485_54087654	Man1a	1	0	0	12.4229	8.40396	11.0948	0
chr10_54092106_54092396	Man1a	0	1	1	5.90629	17.8948	25.8993	0
chr10_54117666_54118310	Man1a	1	1	1	85.2662	109.048	92.8477	1
chr10_54119403_54119590	Man1a	0	1	0	29.542	39.2463	13.6219	0
chr10_54254779_54255507	Man1a	1	1	1	10.7386	18.1108	14.2583	1
chr10_54341079_54341377	Man1a	1	0	0	19.3527	8.85074	11.1171	0
chr10_5448207_5448850	Syne1	1	1	1	6.61596	14.9261	16.0659	1
chr10_5549068_5549237	Syne1	1	0	0	9.16043	3.39403	6.35602	0
chr10_5550284_5550859	Syne1	1	1	0	7.64957	6.99476	6.65347	0
chr10_5603492_5603879	Myct1	1	1	1	24.7915	26.4684	31.7236	0
chr10_56106665_56107149	Msl3l2	1	1	1	21.5638	24.9805	17.8712	0
chr10_56115037_56115766	Msl3l2	1	1	1	19.4364	26.9089	27.4047	0
chr10_56228522_56229358	Tbc1d32	1	1	1	53.8748	46.1025	50.4094	0
chr10_56339094_56339349	Gja1	0	1	0	8.0189	9.92988	7.62407	0
chr10_56377072_56377476	Gja1	1	1	1	37.3772	26.0799	20.158	0
chr10_56378453_56379221	Gja1	1	1	1	25.1991	14.0576	22.1711	0
chr10_56468690_56469280	Gm36595	1	0	0	10.6528	5.62055	6.77684	0
chr10_56486437_56487068	Gm36595	1	1	1	57.6656	31.4059	47.9674	0
chr10_56499099_56499531	Gm36595	1	0	1	15.9697	8.36023	14.1464	0
chr10_56582037_56582735	Gm36595	1	1	1	25.6538	16.3951	19.9728	0
chr10_56598180_56598649	Gm36595	1	1	1	24.8677	13.5237	14.1606	0
chr10_56686008_56686320	Gm36595	1	1	0	9.12941	9.5476	5.06932	0
chr10_56782236_56782580	Gm36595	1	1	1	32.9406	27.9091	27.2006	0
chr10_56783844_56784350	Gm36595	1	1	1	32.1479	20.287	30.8628	0
chr10_56793065_56793389	Gm36595	1	1	0	15.0156	24.7603	8.26342	0
chr10_56920831_56921699	Gm36595	1	1	1	30.7709	10.2352	17.0514	0
chr10_56935208_56935560	Gm36595	1	0	1	13.7981	6.52781	9.6194	0
[truncated: 70,101 more rows]

## Sheet: gain peak & JunD related Genes
Gene List
Mir3473f
Bcl2
Dyrk3
Ptprc
Dennd1b
Rgs1
Msc
Qsox1
Fam163a
Rasal2
4930523C07Rik
Rabgap1l
Uap1
Dusp10
Batf3
Mcm3
Phf3
Map4k4
Il1rl2
Stat4
Pgap1
Ankrd44
Dock10
Trpm8
Cd44
Slc28a2
Stard7
Bcl2l11
Bfsp1
Dlgap4
Plxdc2
Elmo2
Bcas1
Rbbp8nl
Fam78a
Kif5c
Stk39
Mettl8
1700061F12Rik
Ambra1
Gm10804
Gata3
Slc22a15
4930564D02Rik
S1pr1
Cdc14a
Camk2d
Hadh
Nfkb1
4930519L02Rik
Ankrd13c
Dnajc5b
Tbl1xr1
Mynn
Pik3ca
Spry1
Gm20750
Gpr171
P2ry12
Sucnr1
Shox2
Trim59
Golim4
Rapgef2
Gucy1a1
Psmd4
Dnai4
Usp24
Gm12915
Ptp4a2
Sdc3
Ifnlr1
Eloa
Prdm2
Zfp984
Tnfrsf9
Bach2
Reck
Glipr2
Nr4a3
Erp44
Susd1
Whrn
Gm11482
Nsmaf
Ttc39b
Chd7
Fggy
Nfia
Gbp9
Gbp6
Evi5
Cmklr1
Tmem120b
Gsx1
Ppp1cb
Rbpj
Arap2
Dthd1
Chrna9
Slc30a9
Fryl
Mir7025
Mir5098
Abcb1b
Rybp
Raf1
Tmcc1
Wnk1
Atn1
Cd9
Fgf6
Mir680-1
Klra7
Sox5
Ipo8
Capza2
Fam3c
Bpgm
Wee2
Osbpl3
Gars
Vopp1
Herc3
Hpgds
Tnip3
Smyd1
Cd8b1
Smyd5
Foxp1
Denn2b
Sox6
Dcun1d3
Prkcb
Spn
Gm45618
Tnfrsf26
Pou2f2
Samd4b
Capns1
Dpy19l3
Tead2
Tsg101
Mef2a
E430016F16Rik
Det1
Dlg2
Nars2
Gdpd5
Has3
Pkd1l2
Cox4i1
Zcchc14
Def8
Itgb1
Rasa3
Tacc1
Wrn
5430403N17Rik
Lonrf1
Myo9b
Inpp4b
Phkb
Ccdc102a
Smarcc1
Fam240a
Ccr4
Trak1
Maml2
Sesn3
Slc44a2
Bbs9
Clmp
Cxcr5
Usp28
Nrg4
Ptpn9
Stoml1
Glce
Herc1
Tcf12
Zfp280d
4930509E16Rik
Phip
Mthfs
Chst2
Rap1b
Ppm1h
Phactr2
Olig3
Gm33619
Ptprk
Pdss2
Mcu
Cdh23
Pald1
1110002J07Rik
Egr2
4930563J15Rik
Polr3b
Gm17745
Lta4h
Btg1
Lsm12
Kansl1
Tanc2
Spata48
Cyth1
Rbfox3
Tmem17
Pus10
Mir8100
Timd2
Ifi47
Cdkl3
Irf1
Rapgef6
Gck
Prss38
Ncor1
Pmp22
Mink1
Rtn4rl1
Cpd
Nf1
Mir365-2
Synrg
Mir142
Cuedc1
Copz2
Top2a
4921511I17Rik
Agr3
Dnmt3a
Ncoa1
Rhoj
Zbtb1
Rad51b
2310015A10Rik
Pcnx
Dio2
Srek1ip1
AI197445
4930519D14Rik
Irf4
Fars2
F13a1
Rreb1
Tbc1d7
Gfod1
Jarid2
Dtnbp1
Aopep
Pitrm1
Pfkp
Rasa1
Tbca
Hmgcr
Gcnt4
Slain1os
Gpr18
Timm8a2
Pcca
Ube2e2
Selenok
Micu2
Dleu2
Rnaseh2b
Gm4251
Lrch1
Gm4285
Akap11
Trio
Osr2
Odf1
Mtss1
Pvt1
Fyb
Ndrg1
Ago2
Dmc1
Lpp
Plcxd2
Cd96
Cd47
Ccdc54
Gm29686
Cblb
Filip1l
1700022E09Rik
A930006K02Rik
Tmprss2
Igf2r
Ggnbp1
Pacsin1
Ier3
H2-T24
Runx2
Satb1
Gm19585
Lonp1
Tgif1
Myom1
Ttc27
Cdc42ep3
Ammecr1l
Ndfip1
Gpr151
Commd10
Zfp608
Mpp7
Ms4a4b
Olfr1419
Prune2
Asah2
Mir3970
Frat1
Ahnak
Dlg3
Nhsl2
Chm
Mir222
Pgrmc1
Fgf13
Lancl3
Erdr1

## Sheet: GO
ONTOLOGY	ID	Description	GeneRatio	BgRatio	pvalue	p.adjust	qvalue	geneID	Count
BP	GO:0043087	regulation of GTPase activity	20/289	318/23355	3.37073e-09	1.16357e-05	9.59415e-06	Dennd1b/Rgs1/Rabgap1l/Map4k4/Dock10/S1pr1/Spry1/Rapgef2/Evi5/Arap2/Wnk1/Itgb1/Rasa3/Myo9b/Rapgef6/Nf1/Tbc1d7/Rasa1/Lrch1/Cblb	20
BP	GO:0030098	lymphocyte differentiation	22/289	423/23355	1.76917e-08	2.21073e-05	1.82284e-05	Bcl2/Ptprc/Dusp10/Il1rl2/Dock10/Cd44/Gata3/Chd7/Rbpj/Foxp1/Spn/Pou2f2/Irf1/Ncor1/Mink1/Zbtb1/Irf4/Gpr18/Runx2/Satb1/Ndfip1/Zfp608	22
BP	GO:1903131	mononuclear cell differentiation	23/289	468/23355	2.36907e-08	2.21073e-05	1.82284e-05	Bcl2/Ptprc/Dusp10/Batf3/Il1rl2/Dock10/Cd44/Gata3/Chd7/Rbpj/Foxp1/Spn/Pou2f2/Irf1/Ncor1/Mink1/Zbtb1/Irf4/Gpr18/Runx2/Satb1/Ndfip1/Zfp608	23
BP	GO:0030217	T cell differentiation	18/289	290/23355	2.56168e-08	2.21073e-05	1.82284e-05	Bcl2/Ptprc/Dusp10/Il1rl2/Cd44/Gata3/Chd7/Foxp1/Spn/Irf1/Ncor1/Mink1/Zbtb1/Irf4/Gpr18/Runx2/Satb1/Zfp608	18
BP	GO:0043547	positive regulation of GTPase activity	15/289	228/23355	1.79673e-07	0.000124046	0.000102281	Dennd1b/Rgs1/Rabgap1l/Map4k4/Dock10/S1pr1/Rapgef2/Evi5/Arap2/Itgb1/Myo9b/Rapgef6/Nf1/Tbc1d7/Rasa1	15
BP	GO:0046631	alpha-beta T cell activation	12/289	171/23355	1.57178e-06	0.000904298	0.000745631	Bcl2/Ptprc/Cd44/Gata3/Foxp1/Spn/Irf1/Ncor1/Irf4/Gpr18/Cblb/Satb1	12
BP	GO:0007159	leukocyte cell-cell adhesion	16/289	353/23355	9.41519e-06	0.00416086	0.0034308	Ptprc/Dusp10/Il1rl2/Cd44/Gata3/Nr4a3/Wnk1/Spn/Itgb1/Irf1/Zbtb1/Selenok/Cd47/Cblb/Ndfip1/Zfp608	16
BP	GO:1903037	regulation of leukocyte cell-cell adhesion	15/289	314/23355	9.64279e-06	0.00416086	0.0034308	Ptprc/Dusp10/Il1rl2/Cd44/Gata3/Nr4a3/Wnk1/Spn/Irf1/Zbtb1/Selenok/Cd47/Cblb/Ndfip1/Zfp608	15
BP	GO:0071695	anatomical structure maturation	14/289	279/23355	1.10219e-05	0.00422752	0.00348576	Bcl2/Bfsp1/Gata3/S1pr1/Reck/Rbpj/Wee2/Pou2f2/Dlg2/Pmp22/Nf1/Dleu2/Dmc1/Runx2	14
BP	GO:0031345	negative regulation of cell projection organization	12/289	209/23355	1.23988e-05	0.00428006	0.00352909	Map4k4/Rapgef2/Rbpj/Itgb1/Ptpn9/Cdkl3/Pmp22/Rtn4rl1/Tbc1d7/Dtnbp1/Dleu2/Fgf13	12
BP	GO:0050900	leukocyte migration	16/289	364/23355	1.37694e-05	0.0043211	0.00356293	Stk39/Gata3/S1pr1/P2ry12/Cmklr1/Wnk1/Cd9/Spn/Itgb1/Myo9b/Cxcr5/Mcu/Gpr18/Selenok/Lrch1/Cd47	16
BP	GO:0014706	striated muscle tissue development	18/289	453/23355	1.57298e-05	0.00452493	0.00373099	Bcl2/Msc/Mettl8/S1pr1/Camk2d/Shox2/Chd7/Rbpj/Smyd1/Foxp1/Sox6/Mef2a/Itgb1/Egr2/Pmp22/Nf1/Jarid2/Hmgcr	18
BP	GO:0021700	developmental maturation	15/289	333/23355	1.92548e-05	0.00511289	0.00421579	Bcl2/Bfsp1/Gata3/S1pr1/Reck/Nfia/Rbpj/Wee2/Pou2f2/Dlg2/Pmp22/Nf1/Dleu2/Dmc1/Runx2	15
BP	GO:0046632	alpha-beta T cell differentiation	9/289	123/23355	2.30692e-05	0.00568819	0.00469015	Bcl2/Gata3/Foxp1/Spn/Irf1/Ncor1/Irf4/Gpr18/Satb1	9
BP	GO:0022407	regulation of cell-cell adhesion	17/289	432/23355	3.06197e-05	0.00670685	0.00553007	Ptprc/Dusp10/Il1rl2/Cd44/Gata3/Nr4a3/Wnk1/Cd9/Spn/Irf1/Mink1/Zbtb1/Selenok/Cd47/Cblb/Ndfip1/Zfp608	17
BP	GO:0060537	muscle tissue development	18/289	477/23355	3.10862e-05	0.00670685	0.00553007	Bcl2/Msc/Mettl8/S1pr1/Camk2d/Shox2/Chd7/Rbpj/Smyd1/Foxp1/Sox6/Mef2a/Itgb1/Egr2/Pmp22/Nf1/Jarid2/Hmgcr	18
BP	GO:0006874	cellular calcium ion homeostasis	18/289	480/23355	3.37336e-05	0.00680217	0.00560867	Bcl2/Ptprc/Trpm8/S1pr1/Camk2d/Chd7/Cmklr1/Chrna9/Prkcb/Inpp4b/Ccr4/Cxcr5/Mcu/Cdh23/Gck/Gpr18/Selenok/Micu2	18
BP	GO:0007265	Ras protein signal transduction	15/289	352/23355	3.65381e-05	0.00680217	0.00560867	Map4k4/Camk2d/Spry1/Rapgef2/Itgb1/Rasa3/Myo9b/Usp28/Rap1b/Cyth1/Nf1/Rhoj/Gpr18/Trio/Cdc42ep3	15
BP	GO:0007264	small GTPase mediated signal transduction	17/289	439/23355	3.74395e-05	0.00680217	0.00560867	Map4k4/Dock10/Camk2d/Spry1/Rapgef2/Itgb1/Rasa3/Myo9b/Usp28/Rap1b/Cyth1/Nf1/Rhoj/Gpr18/Trio/Cdc42ep3/Chm	17
BP	GO:0007517	muscle organ development	15/289	357/23355	4.29129e-05	0.00740677	0.00610718	Bcl2/Msc/Mettl8/S1pr1/Shox2/Chd7/Rbpj/Smyd1/Foxp1/Egr2/Pmp22/Nf1/Dtnbp1/Hmgcr/Mtss1	15
BP	GO:0043374	CD8-positive, alpha-beta T cell differentiation	4/289	17/23355	4.81323e-05	0.00791204	0.0065238	Bcl2/Irf1/Gpr18/Satb1	4
BP	GO:0055074	calcium ion homeostasis	18/289	496/23355	5.15385e-05	0.00808686	0.00666795	Bcl2/Ptprc/Trpm8/S1pr1/Camk2d/Chd7/Cmklr1/Chrna9/Prkcb/Inpp4b/Ccr4/Cxcr5/Mcu/Cdh23/Gck/Gpr18/Selenok/Micu2	18
BP	GO:0071674	mononuclear cell migration	10/289	171/23355	5.64034e-05	0.00846541	0.00698008	Stk39/Gata3/S1pr1/Cmklr1/Wnk1/Spn/Myo9b/Selenok/Lrch1/Cd47	10
BP	GO:0048538	thymus development	6/289	56/23355	6.58331e-05	0.009469	0.00780758	Bcl2/Bcl2l11/Gata3/Raf1/Zbtb1/Jarid2	6
BP	GO:0035710	CD4-positive, alpha-beta T cell activation	8/289	110/23355	6.86709e-05	0.00948208	0.00781836	Cd44/Gata3/Foxp1/Spn/Irf1/Ncor1/Irf4/Satb1	8
BP	GO:0010766	negative regulation of sodium ion transport	4/289	19/23355	7.68715e-05	0.00982816	0.00810372	Stk39/Camk2d/Wnk1/Stoml1	4
BP	GO:0070486	leukocyte aggregation	4/289	19/23355	7.68715e-05	0.00982816	0.00810372	Cd44/Nr4a3/Spn/Cd47	4
BP	GO:0045058	T cell selection	6/289	58/23355	8.03881e-05	0.00991071	0.00817179	Bcl2/Ptprc/Gata3/Spn/Mink1/Irf4	6
BP	GO:0072678	T cell migration	6/289	60/23355	9.73974e-05	0.011547	0.00952101	Stk39/S1pr1/Wnk1/Spn/Selenok/Lrch1	6
BP	GO:0045444	fat cell differentiation	12/289	259/23355	0.000100351	0.011547	0.00952101	Dusp10/Mettl8/Gata3/Tbl1xr1/Nr4a3/Cmklr1/Tmem120b/Bbs9/Egr2/Dio2/Rreb1/Trio	12
BP	GO:1903039	positive regulation of leukocyte cell-cell adhesion	11/289	223/23355	0.00011243	0.0121578	0.0100246	Ptprc/Dusp10/Il1rl2/Cd44/Gata3/Nr4a3/Spn/Irf1/Zbtb1/Selenok/Cd47	11
BP	GO:2000209	regulation of anoikis	4/289	21/23355	0.000116406	0.0121578	0.0100246	Bcl2/Ankrd13c/Pik3ca/Itgb1	4
BP	GO:0043367	CD4-positive, alpha-beta T cell differentiation	7/289	89/23355	0.000119747	0.0121578	0.0100246	Gata3/Foxp1/Spn/Irf1/Ncor1/Irf4/Satb1	7
BP	GO:0097581	lamellipodium organization	7/289	89/23355	0.000119747	0.0121578	0.0100246	Cd44/S1pr1/P2ry12/Itgb1/Myo9b/Pmp22/Rreb1	7
BP	GO:0001562	response to protozoan	5/289	40/23355	0.000129344	0.0124027	0.0102265	Gbp9/Gbp6/Spn/Irf4/Ier3	5
BP	GO:0042092	type 2 immune response	5/289	40/23355	0.000129344	0.0124027	0.0102265	Dennd1b/Stard7/Gata3/Irf1/Ndfip1	5
BP	GO:0033077	T cell differentiation in thymus	7/289	95/23355	0.000180324	0.0168237	0.0138718	Bcl2/Ptprc/Gata3/Spn/Mink1/Zbtb1/Zfp608	7
BP	GO:0007519	skeletal muscle tissue development	10/289	200/23355	0.000205523	0.0184333	0.015199	Bcl2/Msc/Mettl8/Shox2/Smyd1/Foxp1/Egr2/Pmp22/Nf1/Hmgcr	10
BP	GO:0050863	regulation of T cell activation	13/289	323/23355	0.000210939	0.0184333	0.015199	Ptprc/Dusp10/Il1rl2/Cd44/Gata3/Spn/Irf1/Zbtb1/Selenok/Cd47/Cblb/Ndfip1/Zfp608	13
BP	GO:0010977	negative regulation of neuron projection development	9/289	164/23355	0.000213595	0.0184333	0.015199	Map4k4/Rbpj/Ptpn9/Cdkl3/Pmp22/Rtn4rl1/Dtnbp1/Dleu2/Fgf13	9
BP	GO:2000404	regulation of T cell migration	5/289	46/23355	0.000253628	0.0213543	0.0176075	Stk39/Wnk1/Spn/Selenok/Lrch1	5
BP	GO:0045165	cell fate commitment	12/289	287/23355	0.000260104	0.021378	0.0176271	Bcl2/Gata3/Gsx1/Rbpj/Sox5/Sox6/Spn/Itgb1/Olig3/Irf4/Runx2/Fgf13	12
BP	GO:0060004	reflex	4/289	26/23355	0.000276949	0.0220514	0.0181823	Nr4a3/Cdh23/Pmp22/Satb1	4
BP	GO:0048469	cell maturation	10/289	208/23355	0.000281599	0.0220514	0.0181823	Bcl2/Bfsp1/Gata3/Wee2/Pou2f2/Dlg2/Pmp22/Dleu2/Dmc1/Runx2	10
BP	GO:0048505	regulation of timing of cell differentiation	3/289	11/23355	0.00028746	0.0220514	0.0181823	Rbpj/Sox5/Gdpd5	3
BP	GO:0072676	lymphocyte migration	7/289	104/23355	0.000315465	0.0231814	0.019114	Stk39/Gata3/S1pr1/Wnk1/Spn/Selenok/Lrch1	7
BP	GO:0060538	skeletal muscle organ development	10/289	211/23355	0.000315622	0.0231814	0.019114	Bcl2/Msc/Mettl8/Shox2/Smyd1/Foxp1/Egr2/Pmp22/Nf1/Hmgcr	10
BP	GO:0045061	thymic T cell selection	4/289	28/23355	0.000371993	0.0267525	0.0220585	Ptprc/Gata3/Spn/Mink1	4
BP	GO:0002685	regulation of leukocyte migration	10/289	217/23355	0.000394025	0.0277587	0.0228882	Stk39/P2ry12/Cmklr1/Wnk1/Cd9/Spn/Mcu/Gpr18/Selenok/Lrch1	10
BP	GO:0045785	positive regulation of cell adhesion	15/289	442/23355	0.000439823	0.0303654	0.0250375	Ptprc/Dusp10/Map4k4/Il1rl2/Cd44/Gata3/P2ry12/Nr4a3/Spn/Itgb1/Irf1/Zbtb1/Rreb1/Selenok/Cd47	15
BP	GO:0051051	negative regulation of transport	16/289	492/23355	0.00045536	0.0308216	0.0254137	Bcl2/Map4k4/Stk39/Camk2d/Hadh/P2ry12/Wnk1/Prkcb/Stoml1/Rap1b/Gck/Nf1/Hmgcr/Cd47/Pacsin1/Ndfip1	16
BP	GO:0050921	positive regulation of chemotaxis	8/289	146/23355	0.000481919	0.0312724	0.0257854	Stk39/S1pr1/P2ry12/Sucnr1/Cmklr1/Wnk1/Ccr4/Mcu	8
BP	GO:0040034	regulation of development, heterochronic	3/289	13/23355	0.000489198	0.0312724	0.0257854	Rbpj/Sox5/Gdpd5	3
BP	GO:2000650	negative regulation of sodium ion transmembrane transporter activity	3/289	13/23355	0.000489198	0.0312724	0.0257854	Stk39/Camk2d/Stoml1	3
BP	GO:0007163	establishment or maintenance of cell polarity	10/289	224/23355	0.000505351	0.0317177	0.0261525	Gata3/Spry1/Atn1/Dlg2/Itgb1/Myo9b/Rap1b/Cyth1/Dlg3/Fgf13	10
BP	GO:0048813	dendrite morphogenesis	9/289	185/23355	0.000517872	0.0319231	0.0263219	Dock10/Rapgef2/Mef2a/Itgb1/Trak1/Tanc2/Cdkl3/Mink1/Dtnbp1	9
BP	GO:0022409	positive regulation of cell-cell adhesion	11/289	267/23355	0.000527562	0.0319499	0.026344	Ptprc/Dusp10/Il1rl2/Cd44/Gata3/Nr4a3/Spn/Irf1/Zbtb1/Selenok/Cd47	11
BP	GO:0036037	CD8-positive, alpha-beta T cell activation	4/289	31/23355	0.000555237	0.0324861	0.0267861	Bcl2/Irf1/Gpr18/Satb1	4
BP	GO:0043276	anoikis	4/289	31/23355	0.000555237	0.0324861	0.0267861	Bcl2/Ankrd13c/Pik3ca/Itgb1	4
BP	GO:0043271	negative regulation of ion transport	13/289	359/23355	0.000576549	0.0331708	0.0273507	Bcl2/Map4k4/Stk39/Camk2d/Hadh/P2ry12/Wnk1/Prkcb/Stoml1/Gck/Nf1/Hmgcr/Ndfip1	13
BP	GO:2000649	regulation of sodium ion transmembrane transporter activity	5/289	55/23355	0.000587938	0.0332715	0.0274337	Stk39/Camk2d/Wnk1/Stoml1/Fgf13	5
BP	GO:0042326	negative regulation of phosphorylation	14/289	408/23355	0.000608743	0.0332757	0.0274371	Ptprc/Dusp10/Stk39/Spry1/Wnk1/Wee2/Tsg101/Irf1/Ncor1/Nf1/Dtnbp1/Hmgcr/Cblb/Ier3	14
BP	GO:0045060	negative thymic T cell selection	3/289	14/23355	0.00061693	0.0332757	0.0274371	Ptprc/Spn/Mink1	3
BP	GO:1902306	negative regulation of sodium ion transmembrane transport	3/289	14/23355	0.00061693	0.0332757	0.0274371	Stk39/Camk2d/Stoml1	3
BP	GO:0045619	regulation of lymphocyte differentiation	9/289	191/23355	0.000651475	0.0345983	0.0285278	Ptprc/Dusp10/Il1rl2/Cd44/Gata3/Irf1/Zbtb1/Ndfip1/Zfp608	9
BP	GO:0033673	negative regulation of kinase activity	10/289	232/23355	0.000663331	0.0346942	0.0286068	Ptprc/Dusp10/Spry1/Wnk1/Wee2/Tsg101/Nf1/Dtnbp1/Hmgcr/Cblb	10
BP	GO:0018107	peptidyl-threonine phosphorylation	7/289	119/23355	0.000711094	0.0366373	0.0302089	Bcl2/Dyrk3/Stk39/Camk2d/Wnk1/Prkcb/Phip	7
BP	GO:0002683	negative regulation of immune system process	14/289	417/23355	0.000752456	0.0370799	0.0305739	Ptprc/Dusp10/Cd44/Spn/Inpp4b/Irf1/Nf1/Gpr18/Lrch1/Cd96/Cd47/Cblb/Ndfip1/Zfp608	14
BP	GO:0035745	T-helper 2 cell cytokine production	3/289	15/23355	0.000764125	0.0370799	0.0305739	Dennd1b/Stard7/Gata3	3
BP	GO:0043383	negative T cell selection	3/289	15/23355	0.000764125	0.0370799	0.0305739	Ptprc/Spn/Mink1	3
BP	GO:2000811	negative regulation of anoikis	3/289	15/23355	0.000764125	0.0370799	0.0305739	Bcl2/Pik3ca/Itgb1	3
BP	GO:0045580	regulation of T cell differentiation	8/289	157/23355	0.000777791	0.0370799	0.0305739	Ptprc/Dusp10/Il1rl2/Cd44/Gata3/Irf1/Zbtb1/Zfp608	8
BP	GO:0045066	regulatory T cell differentiation	4/289	34/23355	0.000794877	0.0370799	0.0305739	Dusp10/Cd44/Irf1/Ncor1	4
BP	GO:2000406	positive regulation of T cell migration	4/289	34/23355	0.000794877	0.0370799	0.0305739	Stk39/Wnk1/Spn/Selenok	4
BP	GO:0032655	regulation of interleukin-12 production	5/289	59/23355	0.0008128	0.0374105	0.0308465	Nfkb1/Tnfrsf9/Cmklr1/Irf1/Cd47	5
BP	GO:2000401	regulation of lymphocyte migration	5/289	60/23355	0.000877837	0.0398723	0.0328763	Stk39/Wnk1/Spn/Selenok/Lrch1	5
BP	GO:0046578	regulation of Ras protein signal transduction	10/289	242/23355	0.000916062	0.0406352	0.0335054	Map4k4/Camk2d/Spry1/Itgb1/Rasa3/Myo9b/Cyth1/Nf1/Gpr18/Trio	10
BP	GO:0072673	lamellipodium morphogenesis	3/289	16/23355	0.000931884	0.0406352	0.0335054	Cd44/Myo9b/Rreb1	3
BP	GO:0050870	positive regulation of T cell activation	9/289	201/23355	0.00093592	0.0406352	0.0335054	Ptprc/Dusp10/Il1rl2/Gata3/Spn/Irf1/Zbtb1/Selenok/Cd47	9
BP	GO:0001656	metanephros development	6/289	91/23355	0.000942319	0.0406352	0.0335054	Bcl2/Gata3/Spry1/Nf1/Osr2/Mtss1	6
BP	GO:0006338	chromatin remodeling	8/289	162/23355	0.00095349	0.0406352	0.0335054	Gata3/Chd7/Smyd1/Smarcc1/Dnmt3a/Zbtb1/Jarid2/Satb1	8
BP	GO:0035115	embryonic forelimb morphogenesis	4/289	36/23355	0.000990234	0.0409167	0.0337375	Shox2/Reck/Osr2/Runx2	4
BP	GO:0016311	dephosphorylation	13/289	381/23355	0.000995554	0.0409167	0.0337375	Bcl2/Ptprc/Dusp10/Cdc14a/Ptp4a2/Ppp1cb/Wnk1/Dlg2/Inpp4b/Ptpn9/Ppm1h/Ptprk/Dlg3	13
BP	GO:0002429	immune response-activating cell surface receptor signaling pathway	12/289	334/23355	0.000995656	0.0409167	0.0337375	Bcl2/Ptprc/Dennd1b/Gata3/Nr4a3/Cmklr1/Wnk1/Prkcb/Spn/Fyb/Cd47/Cblb	12
BP	GO:0032615	interleukin-12 production	5/289	62/23355	0.00101943	0.0410027	0.0338084	Nfkb1/Tnfrsf9/Cmklr1/Irf1/Cd47	5
BP	GO:0002757	immune response-activating signal transduction	12/289	335/23355	0.0010215	0.0410027	0.0338084	Bcl2/Ptprc/Dennd1b/Gata3/Nr4a3/Cmklr1/Wnk1/Prkcb/Spn/Fyb/Cd47/Cblb	12
BP	GO:0051048	negative regulation of secretion	9/289	204/23355	0.00103858	0.0412088	0.0339783	Map4k4/Stk39/Hadh/P2ry12/Wnk1/Rap1b/Gck/Nf1/Hmgcr	9
BP	GO:0018210	peptidyl-threonine modification	7/289	128/23355	0.00109236	0.0421741	0.0347743	Bcl2/Dyrk3/Stk39/Camk2d/Wnk1/Prkcb/Phip	7
BP	GO:0001773	myeloid dendritic cell activation	4/289	37/23355	0.00109956	0.0421741	0.0347743	Batf3/Stard7/Rbpj/Irf4	4
BP	GO:0001782	B cell homeostasis	4/289	37/23355	0.00109956	0.0421741	0.0347743	Bcl2/Dock10/Cd44/Bcl2l11	4
BP	GO:0002431	Fc receptor mediated stimulatory signaling pathway	3/289	17/23355	0.00112126	0.0421747	0.0347748	Ptprc/Nr4a3/Cd47	3
BP	GO:0007162	negative regulation of cell adhesion	11/289	293/23355	0.00112804	0.0421747	0.0347748	Ptprc/Cd44/Wnk1/Cd9/Spn/Irf1/Nf1/Rasa1/Cblb/Ndfip1/Zfp608	11
BP	GO:0043583	ear development	10/289	249/23355	0.00113622	0.0421747	0.0347748	Bcl2/Bcl2l11/Gata3/Nr4a3/Whrn/Chd7/Rbpj/Chrna9/Cdh23/Osr2	10
BP	GO:0002697	regulation of immune effector process	14/289	437/23355	0.0011771	0.043227	0.0356425	Ptprc/Dusp10/Gata3/Ifnlr1/Nr4a3/Foxp1/Spn/Irf1/Zbtb1/Selenok/Cd96/Cd47/H2-T24/Ndfip1	14
BP	GO:0046640	regulation of alpha-beta T cell proliferation	4/289	38/23355	0.00121707	0.0442221	0.0364629	Ptprc/Cd44/Irf1/Cblb	4
BP	GO:0006469	negative regulation of protein kinase activity	9/289	209/23355	0.00122981	0.0442221	0.0364629	Ptprc/Dusp10/Spry1/Wee2/Tsg101/Nf1/Dtnbp1/Hmgcr/Cblb	9
BP	GO:1902305	regulation of sodium ion transmembrane transport	5/289	65/23355	0.0012627	0.0449367	0.0370521	Stk39/Camk2d/Wnk1/Stoml1/Fgf13	5
BP	GO:0050727	regulation of inflammatory response	12/289	344/23355	0.00128027	0.045097	0.0371843	Dusp10/Il1rl2/Cd44/Stk39/Gata3/Nfkb1/Sucnr1/Spn/Pmp22/Cd47/Ier3/Ndfip1	12
BP	GO:0050852	T cell receptor signaling pathway	7/289	132/23355	0.0013063	0.0455488	0.0375569	Ptprc/Dennd1b/Gata3/Wnk1/Spn/Fyb/Cblb	7
BP	GO:0038093	Fc receptor signaling pathway	3/289	18/23355	0.00133325	0.0459048	0.0378504	Ptprc/Nr4a3/Cd47	3
BP	GO:2000403	positive regulation of lymphocyte migration	4/289	39/23355	0.0013431	0.0459048	0.0378504	Stk39/Wnk1/Spn/Selenok	4
BP	GO:0002768	immune response-regulating cell surface receptor signaling pathway	12/289	347/23355	0.00137774	0.0466271	0.038446	Bcl2/Ptprc/Dennd1b/Gata3/Nr4a3/Cmklr1/Wnk1/Prkcb/Spn/Fyb/Cd47/Cblb	12
BP	GO:0002456	T cell mediated immunity	7/289	134/23355	0.00142487	0.0472948	0.0389965	Ptprc/Dennd1b/Stard7/Gata3/Spn/Zbtb1/H2-T24	7
BP	GO:0009791	post-embryonic development	7/289	134/23355	0.00142487	0.0472948	0.0389965	Bcl2/Bcl2l11/Gata3/Atn1/Sox6/Cdh23/Ago2	7
BP	GO:0030900	forebrain development	13/289	397/23355	0.00143988	0.0473378	0.0390319	Pgap1/P2ry12/Rapgef2/Nr4a3/Chd7/Gsx1/Rbpj/Gdpd5/Tacc1/Ncor1/Rtn4rl1/Nf1/Fgf13	13
BP	GO:0045582	positive regulation of T cell differentiation	6/289	99/23355	0.00145932	0.0473457	0.0390385	Ptprc/Dusp10/Il1rl2/Gata3/Irf1/Zbtb1	6
BP	GO:0032633	interleukin-4 production	4/289	40/23355	0.00147796	0.0473457	0.0390385	Gata3/Rbpj/Irf4/Ndfip1	4
BP	GO:0002764	immune response-regulating signaling pathway	12/289	350/23355	0.00148127	0.0473457	0.0390385	Bcl2/Ptprc/Dennd1b/Gata3/Nr4a3/Cmklr1/Wnk1/Prkcb/Spn/Fyb/Cd47/Cblb	12
BP	GO:0002819	regulation of adaptive immune response	9/289	216/23355	0.00154433	0.0474822	0.039151	Ptprc/Dusp10/Cd44/Gata3/Spn/Irf1/Zbtb1/H2-T24/Ndfip1	9
BP	GO:0042093	T-helper cell differentiation	5/289	68/23355	0.00154639	0.0474822	0.039151	Gata3/Foxp1/Spn/Irf1/Irf4	5
BP	GO:0002698	negative regulation of immune effector process	7/289	136/23355	0.00155169	0.0474822	0.039151	Ptprc/Dusp10/Spn/Irf1/Cd96/Cd47/Ndfip1	7
BP	GO:1903038	negative regulation of leukocyte cell-cell adhesion	7/289	136/23355	0.00155169	0.0474822	0.039151	Cd44/Wnk1/Spn/Irf1/Cblb/Ndfip1/Zfp608	7
BP	GO:2000269	regulation of fibroblast apoptotic process	3/289	19/23355	0.00156883	0.0474822	0.039151	Bcl2l11/Pik3ca/Btg1	3
BP	GO:0051271	negative regulation of cellular component movement	11/289	306/23355	0.00159351	0.0474822	0.039151	Bcl2/Dusp10/Gata3/Reck/Rbpj/Cd9/Ptprk/Nf1/Gpr18/Lrch1/Erdr1	11
BP	GO:0048738	cardiac muscle tissue development	10/289	261/23355	0.00161321	0.0474822	0.039151	S1pr1/Camk2d/Shox2/Chd7/Rbpj/Foxp1/Sox6/Mef2a/Itgb1/Jarid2	10
BP	GO:0014037	Schwann cell differentiation	4/289	41/23355	0.00162198	0.0474822	0.039151	Egr2/Pmp22/Nf1/Ndrg1	4
BP	GO:0043368	positive T cell selection	4/289	41/23355	0.00162198	0.0474822	0.039151	Bcl2/Ptprc/Spn/Irf4	4
BP	GO:1902105	regulation of leukocyte differentiation	11/289	307/23355	0.00163501	0.0474822	0.039151	Ptprc/Dusp10/Il1rl2/Cd44/Gata3/Inpp4b/Irf1/Nf1/Zbtb1/Ndfip1/Zfp608	11
BP	GO:0007160	cell-matrix adhesion	9/289	218/23355	0.00164516	0.0474822	0.039151	Bcl2/Map4k4/Bcl2l11/Itgb1/Ptprk/Mink1/Nf1/Rasa1/Cd96	9
BP	GO:0002294	CD4-positive, alpha-beta T cell differentiation involved in immune response	5/289	69/23355	0.0016506	0.0474822	0.039151	Gata3/Foxp1/Spn/Irf1/Irf4	5
BP	GO:0048872	homeostasis of number of cells	12/289	355/23355	0.00166805	0.0475876	0.039238	Bcl2/Dyrk3/Stat4/Dock10/Cd44/Bcl2l11/Gata3/Bpgm/Sox6/Ccr4/Ncor1/Gcnt4	12
BP	GO:0042471	ear morphogenesis	7/289	138/23355	0.00168712	0.0477373	0.0393614	Gata3/Nr4a3/Whrn/Chd7/Chrna9/Cdh23/Osr2	7
BP	GO:0002293	alpha-beta T cell differentiation involved in immune response	5/289	70/23355	0.00175987	0.0493613	0.0407004	Gata3/Foxp1/Spn/Irf1/Irf4	5
BP	GO:0046633	alpha-beta T cell proliferation	4/289	42/23355	0.00177546	0.0493613	0.0407004	Ptprc/Cd44/Irf1/Cblb	4
BP	GO:0021510	spinal cord development	6/289	103/23355	0.00178742	0.0493613	0.0407004	Gsx1/Foxp1/Sox6/Gdpd5/Olig3/Nf1	6
BP	GO:0051348	negative regulation of transferase activity	10/289	265/23355	0.00180422	0.04943	0.0407571	Ptprc/Dusp10/Spry1/Wnk1/Wee2/Tsg101/Nf1/Dtnbp1/Hmgcr/Cblb	10
BP	GO:0032695	negative regulation of interleukin-12 production	3/289	20/23355	0.00182889	0.0497111	0.0409889	Nfkb1/Tnfrsf9/Cmklr1	3
BP	GO:0070372	regulation of ERK1 and ERK2 cascade	11/289	312/23355	0.00185597	0.0497713	0.0410384	Ptprc/Dusp10/Cd44/Camk2d/Spry1/Rapgef2/Glipr2/Chrna9/Denn2b/Rap1b/Hmgcr	11
BP	GO:0002287	alpha-beta T cell activation involved in immune response	5/289	71/23355	0.00187435	0.0497713	0.0410384	Gata3/Foxp1/Spn/Irf1/Irf4	5
BP	GO:0010611	regulation of cardiac muscle hypertrophy	5/289	71/23355	0.00187435	0.0497713	0.0410384	Camk2d/Nr4a3/Foxp1/Mef2a/Jarid2	5
CC	GO:0043230	extracellular organelle	10/289	111/23177	1.32301e-06	0.000451146	0.000440074	Qsox1/Gbp9/Gbp6/Cd9/Gars/Tsg101/Ago2/Cd47/Asah2/Ahnak	10
CC	GO:0070062	extracellular exosome	8/289	93/23177	2.1596e-05	0.00368211	0.00359175	Qsox1/Cd9/Gars/Tsg101/Ago2/Cd47/Asah2/Ahnak	8
CC	GO:1903561	extracellular vesicle	8/289	101/23177	3.9329e-05	0.00447039	0.00436068	Qsox1/Cd9/Gars/Tsg101/Ago2/Cd47/Asah2/Ahnak	8
MF	GO:0030695	GTPase regulator activity	17/286	422/22682	2.87349e-05	0.0140801	0.0123711	Dennd1b/Rgs1/Rabgap1l/Dock10/Rapgef2/Evi5/Arap2/Denn2b/Rasa3/Myo9b/Cyth1/Rapgef6/Nf1/Tbc1d7/Rasa1/Trio/Chm	17
MF	GO:0060589	nucleoside-triphosphatase regulator activity	17/286	463/22682	9.02387e-05	0.0165646	0.0145541	Dennd1b/Rgs1/Rabgap1l/Dock10/Rapgef2/Evi5/Arap2/Denn2b/Rasa3/Myo9b/Cyth1/Rapgef6/Nf1/Tbc1d7/Rasa1/Trio/Chm	17
MF	GO:0051020	GTPase binding	13/286	307/22682	0.00015366	0.0165646	0.0145541	Dennd1b/Rabgap1l/Dock10/Ambra1/Evi5/Raf1/Ipo8/Myo9b/Rapgef6/Tbc1d7/Rasa1/Ndrg1/Chm	13
MF	GO:0001228	DNA-binding transcription activator activity, RNA polymerase II-specific	17/286	496/22682	0.00020479	0.0165646	0.0145541	Stat4/Gata3/Nfkb1/Prdm2/Nr4a3/Nfia/Gsx1/Rbpj/Pou2f2/Mef2a/Tcf12/Egr2/Irf1/Irf4/Rreb1/Osr2/Runx2	17
MF	GO:0005096	GTPase activator activity	11/286	238/22682	0.000232883	0.0165646	0.0145541	Rgs1/Rabgap1l/Rapgef2/Evi5/Arap2/Rasa3/Myo9b/Nf1/Tbc1d7/Rasa1/Chm	11
MF	GO:0004725	protein tyrosine phosphatase activity	7/286	98/22682	0.00024492	0.0165646	0.0145541	Ptprc/Dusp10/Cdc14a/Ptp4a2/Ptpn9/Ptprk/Pald1	7
MF	GO:0001217	DNA-binding transcription repressor activity	13/286	330/22682	0.000309843	0.0165646	0.0145541	Msc/Batf3/Gata3/Nfkb1/Mynn/Prdm2/Bach2/Foxp1/Sox6/Zbtb1/Osr2/Satb1/Tgif1	13
MF	GO:0001227	DNA-binding transcription repressor activity, RNA polymerase II-specific	13/286	330/22682	0.000309843	0.0165646	0.0145541	Msc/Batf3/Gata3/Nfkb1/Mynn/Prdm2/Bach2/Foxp1/Sox6/Zbtb1/Osr2/Satb1/Tgif1	13
MF	GO:0004721	phosphoprotein phosphatase activity	9/286	171/22682	0.000333641	0.0165646	0.0145541	Ptprc/Dusp10/Cdc14a/Ptp4a2/Ppp1cb/Ptpn9/Ppm1h/Ptprk/Pald1	9
MF	GO:0008047	enzyme activator activity	16/286	470/22682	0.000338054	0.0165646	0.0145541	Rgs1/Rabgap1l/Pik3ca/Rapgef2/Nsmaf/Evi5/Arap2/Raf1/Wnk1/Rasa3/Myo9b/Nf1/Tbc1d7/Rasa1/Chm/Fgf13	16
MF	GO:0030374	nuclear receptor coactivator activity	5/286	50/22682	0.000410004	0.0182638	0.016047	Slc30a9/Prkcb/Tsg101/Tacc1/Ncoa1	5
MF	GO:0031267	small GTPase binding	11/286	270/22682	0.000674174	0.0275288	0.0241875	Dennd1b/Rabgap1l/Dock10/Evi5/Raf1/Ipo8/Myo9b/Rapgef6/Tbc1d7/Ndrg1/Chm	11
MF	GO:0008432	JUN kinase binding	3/286	15/22682	0.000806701	0.0304064	0.0267158	Dusp10/Atn1/Tgif1	3
MF	GO:0016248	channel inhibitor activity	4/286	35/22682	0.000952572	0.03334	0.0292934	Bcl2/Camk2d/Wnk1/Stoml1	4
