# Supplementary material for: Decitabine priming increases anti–PD-1 antitumor efficacy by promoting CD8+ progenitor exhausted T cell expansion in tumor models
Source: J Clin Invest. 2023 Apr 3;133(7):e165673. doi: 10.1172/JCI165673 (PMC10065084; doi:10.1172/JCI165673)
Supplement: Supplemental table 9 [file jci-133-165673-s117.xlsx]

## Sheet: TF activity by SCENIC
	0_Con	0_DAC	0_DP	0_PD1	1_Con	1_DAC	1_DP	1_PD1	2_Con	2_DAC	2_DP	2_PD1	3_Con	3_DAC	3_DP	3_PD1	4_Con	4_DAC	4_DP	4_PD1	5_Con	5_DAC	5_DP	5_PD1	6_Con	6_DAC	6_DP	6_PD1
AI987944(+)	0.00544317	0.00450386	0.00859837	0.00969071	0.00446337	0.00145225	0.00404949	0.00225998	0.00117728	0.000493972	0.0010457	0.00040789	0.00240737	0.00271781	0.0015033	0.00298848	0	0.00128014	0	0	0.00389703	0.00128507	0	0.00045844	0.011344	0.0165901	0.00234407	0.00294063
Aff4(+)	0.00151631	0.00190581	0.00117539	0.000507835	0.00457254	0.00725442	0.00222189	0.00161193	0.000766265	0.00307413	0.0010457	0.00132994	0.00151782	0.000106195	2.25214e-05	0.000669557	0.00212262	0.00242114	0.00403542	0	0.000251176	0.000434427	0	0	0	0.000616523	0.00453722	0.00342077
Ar(+)	0.0229488	0.0185703	0.029531	0.0274456	0.00485993	0.0120109	0.0165563	0.00761969	0.00184027	0.00248801	0.00548419	0.0045618	0.00327638	0.00521021	0.00399051	0.00584901	0.00240034	0.00555834	0.00762246	0.0105965	0.00540599	0.00834647	0.0107082	0.00947607	0.0226264	0.0114337	0.037355	0.0292078
Arid3a(+)	0.0683063	0.0625936	0.0692615	0.066287	0.0588293	0.0586213	0.0678849	0.0654023	0.0469985	0.0493574	0.0548079	0.0520145	0.0482884	0.0520919	0.0503498	0.0511739	0.0540922	0.0559751	0.0488147	0.0453585	0.0528535	0.0515256	0.0581587	0.0493613	0.0533967	0.0531331	0.0577862	0.0540688
Arnt(+)	0.0373621	0.0377692	0.0321085	0.0360432	0.0288921	0.0294527	0.024564	0.0252058	0.0169602	0.0198794	0.0164176	0.0176127	0.0254278	0.0259685	0.0209571	0.0231823	0.0248095	0.0267186	0.0184895	0.0287908	0.0188992	0.0251954	0.0202452	0.0205213	0.0343834	0.0281389	0.0343735	0.0356779
Arnt2(+)	0.0507224	0.0484289	0.0479204	0.044971	0.0641376	0.0657378	0.0611052	0.0606739	0.0610418	0.0565078	0.0546402	0.0530232	0.0401901	0.0422597	0.0403932	0.0376174	0.0737592	0.0801015	0.074457	0.0714257	0.0435916	0.0431642	0.0448983	0.0399299	0.0352556	0.0380189	0.0371356	0.0319511
Atf1(+)	0.0425971	0.0419506	0.0401838	0.033043	0.0420198	0.0411991	0.0377118	0.0315282	0.0395519	0.0394411	0.0356539	0.0298324	0.0409285	0.0407588	0.0373873	0.0306062	0.0396415	0.0387523	0.0339926	0.0311557	0.0377195	0.0372003	0.0346721	0.0279592	0.0376422	0.0372793	0.0389688	0.0315908
Atf3(+)	0.0636324	0.0621364	0.0644936	0.0629941	0.0670727	0.0722401	0.0650941	0.0588513	0.0551657	0.0586036	0.0546054	0.0523124	0.0525332	0.0541065	0.054848	0.0564706	0.0613631	0.0625826	0.0539778	0.0534722	0.040649	0.0471286	0.0537776	0.0531891	0.0419048	0.0522111	0.0603378	0.0537671
Atf4(+)	0.0883557	0.0802631	0.0744786	0.0777443	0.083843	0.0872804	0.076812	0.0811848	0.0849875	0.0847195	0.0732191	0.0805892	0.074724	0.0724271	0.063493	0.0743769	0.0844423	0.0864217	0.0787586	0.0821679	0.0601212	0.0707095	0.0636462	0.0699067	0.0657213	0.0739001	0.0765644	0.0704488
Atf5(+)	0.0199555	0.022281	0.0202807	0.0240491	0.0110947	0.0113166	0.0113834	0.0137026	0.0104651	0.0100518	0.00716696	0.0122039	0.0176688	0.017911	0.0152221	0.0198865	0.0104766	0.0104541	0.00599397	0.0196602	0.00956625	0.0101401	0.0105494	0.015203	0.0067338	0.0233625	0.0274963	0.0286683
Atf6(+)	0.0506022	0.0565788	0.0585304	0.0592957	0.0385625	0.0462873	0.044538	0.0428302	0.0347609	0.0381298	0.0368443	0.0388206	0.0425046	0.0466302	0.0446681	0.0486654	0.0392023	0.0360906	0.0312076	0.0407452	0.0446416	0.0432724	0.044496	0.0454586	0.0419156	0.0477254	0.0603229	0.0531482
Atf6b(+)	0.0399638	0.0417205	0.0409389	0.0392011	0.039019	0.0461685	0.0432481	0.0423665	0.0348868	0.0372468	0.0367511	0.0336172	0.0304322	0.0317602	0.0343759	0.0325278	0.0454814	0.048879	0.0455161	0.0453896	0.0304686	0.0317527	0.0363305	0.0309262	0.0362455	0.0269698	0.037469	0.0324048
Atf7(+)	0.0179468	0.0170329	0.0187345	0.01698	0.0200177	0.0206027	0.0219005	0.0260924	0.0163721	0.0174066	0.0184473	0.0209589	0.0122108	0.0137488	0.0143854	0.0115055	0.0205747	0.0203087	0.0221631	0.0273248	0.0110836	0.0154889	0.01558	0.0138557	0.00764954	0.00958518	0.00943796	0.00995362
Bach1(+)	0.0388569	0.0433946	0.043547	0.0391372	0.0392089	0.0400021	0.0406927	0.0363149	0.0207517	0.0236634	0.0253163	0.0244243	0.0228254	0.024979	0.0233042	0.0224793	0.0303552	0.0319652	0.022975	0.0365906	0.0228479	0.0258137	0.0297435	0.0230897	0.0230284	0.0236162	0.0363394	0.0268705
Bach2(+)	0.0715405	0.0711718	0.0780366	0.0644894	0.0936234	0.110915	0.103932	0.077274	0.0408968	0.0604168	0.0615925	0.0493694	0.0382471	0.0471339	0.040121	0.0382403	0.0802404	0.101273	0.100773	0.0710763	0.0343817	0.0446862	0.058737	0.0399927	0.0335036	0.0631736	0.0480145	0.0555399
Batf(+)	0.0682345	0.0713166	0.0781711	0.0825538	0.0752341	0.0907686	0.0818269	0.0834548	0.0576773	0.0667618	0.0680221	0.0710145	0.0521831	0.0547838	0.0621491	0.0668021	0.0590111	0.0713332	0.067921	0.082946	0.0468499	0.0507005	0.0629264	0.0627838	0.0443138	0.0434986	0.0679776	0.05786
Batf3(+)	0	0.0101045	0.00472214	0.00760066	0.0097873	0.0148705	0.0153237	0.0051486	0.00483614	0.00531115	0.00365039	0.00215666	0	0.000979357	0.00353867	0	0.00518655	0.00243398	0.0134514	0	0	0	0	0	0	0	0.000905518	0.000874341
Bbx(+)	0.00786483	0.000977784	0.00324364	0.00502713	0.00323674	0.00207152	0.00336551	0.00367246	0.000832357	0.00177415	0.00121202	0.00105801	0.000187893	0.00187808	0	0.00306538	0.00437746	0.00145996	0.00115832	0.0026716	0.00101993	0.00201345	0	0.00884473	0	0.0238762	0	0.0042073
Bcl3(+)	0.0528582	0.0515982	0.0557497	0.0590134	0.0413671	0.0468924	0.0496921	0.0386823	0.0240411	0.0283505	0.0341549	0.0320338	0.0378545	0.0426054	0.0390495	0.046264	0.0315534	0.0299656	0.0227424	0.0279451	0.0333924	0.0377664	0.0401143	0.0433381	0.0355117	0.0409449	0.0562814	0.0518237
Bcl6(+)	0.00523211	0.00553665	0.00733191	0.00724033	0.000112846	0.00118138	0.00363818	0.00300753	0.000822325	0.0010173	0.00167465	0.000499648	0.00109716	0.00178341	0.000460884	0.000846653	0.00201525	0.0021982	0.00277035	0.00352299	0	0.000506151	0.00576008	0.00197152	0	0.00449982	0.00562302	0.00523964
Bclaf1(+)	0.0401976	0.0413984	0.0423421	0.0422493	0.036116	0.0361639	0.0381691	0.0372413	0.0363722	0.0368901	0.0386068	0.0372964	0.0408878	0.0412161	0.0403714	0.0408173	0.0360335	0.0363353	0.0338404	0.0380455	0.0397411	0.0401389	0.0389067	0.0394438	0.0414879	0.0441739	0.0449421	0.0434476
Bdp1(+)	0.0252767	0.0238356	0.0266923	0.0248236	0.0152473	0.0186414	0.0221649	0.0212849	0.018325	0.0199184	0.0217039	0.0211385	0.0207654	0.0233129	0.021983	0.0226174	0.0189117	0.0191786	0.0178885	0.0287068	0.0251309	0.0227102	0.0240142	0.0222818	0.0250719	0.0348476	0.0288092	0.0315312
Bhlhe40(+)	0.0633971	0.0637449	0.0649523	0.0643686	0.0690219	0.0705156	0.0686242	0.0678001	0.0618431	0.0630135	0.0631887	0.0634901	0.0580215	0.0592466	0.0595849	0.0593243	0.0661675	0.0677232	0.0677301	0.0660569	0.0592551	0.0598662	0.0599897	0.0595315	0.0580118	0.059859	0.0605994	0.0597534
Bmyc(+)	0.0642634	0.0619097	0.0607844	0.0623327	0.0652858	0.064232	0.0613118	0.0597978	0.0534709	0.0538508	0.0522804	0.0524825	0.0557609	0.0542695	0.0540195	0.0557451	0.0588989	0.0586925	0.0590477	0.0520988	0.0585997	0.0589452	0.0571801	0.0607154	0.0624438	0.0634645	0.0603903	0.0615914
Borcs8(+)	0.161428	0.16314	0.159999	0.167648	0.168961	0.173749	0.163282	0.176821	0.157019	0.153262	0.153696	0.15616	0.152621	0.156283	0.147133	0.15203	0.170457	0.181616	0.167053	0.154911	0.17728	0.170667	0.162969	0.17827	0.167039	0.153777	0.143754	0.151882
Brca1(+)	0.0328329	0.0326386	0.0333023	0.032599	0.0267127	0.0265645	0.0271843	0.0270029	0.0383378	0.0404813	0.0419806	0.0400999	0.0466531	0.0489205	0.0492966	0.048342	0.0245362	0.0254145	0.0231075	0.0260136	0.0315303	0.0342051	0.033385	0.0339504	0.0282192	0.0319563	0.035838	0.0314485
Brf1(+)	0.0144047	0.0134249	0.0156439	0.0132584	0.0161477	0.0140014	0.0146385	0.0122734	0.0172293	0.015137	0.014015	0.0113441	0.0159587	0.01432	0.0143836	0.0106162	0.0165265	0.0119745	0.012955	0.0133467	0.0120032	0.0110463	0.0097834	0.0104595	0.0127641	0.0125854	0.0145414	0.0134887
Brf2(+)	0.0240045	0.0260523	0.0277954	0.02838	0.020842	0.0195103	0.0237786	0.0232566	0.017121	0.01627	0.0166918	0.0182773	0.0212969	0.0188041	0.023644	0.0222236	0.0222358	0.0200955	0.0210866	0.0178011	0.0274253	0.0233899	0.0253032	0.0291471	0.032849	0.0400719	0.0343709	0.033225
Cebpb(+)	0.040418	0.0412836	0.0431875	0.0359265	0.043163	0.0419442	0.0379103	0.0339231	0.0406819	0.038952	0.0338854	0.031179	0.0391087	0.0391796	0.0358737	0.032407	0.0461913	0.0443713	0.0403622	0.037948	0.0336111	0.033388	0.0324369	0.0278979	0.0341461	0.0374513	0.0430749	0.032007
Cebpg(+)	0.0177759	0.0133935	0.00916729	0.00759654	0.0132938	0.0134369	0.00778827	0.00918201	0.017109	0.0141048	0.0111209	0.00942881	0.016736	0.0127989	0.0123524	0.00811344	0.0162986	0.0104501	5.60475e-05	0.0125771	0.0196968	0.0181367	0.00823674	0.0132434	0.012947	0.0185181	0.00819205	0.00772223
Cebpz(+)	0.0373012	0.0365051	0.0391369	0.0390365	0.0318531	0.0346796	0.0378308	0.0358624	0.031686	0.0319555	0.0358519	0.0332432	0.0339443	0.0331493	0.0352378	0.0361819	0.0325143	0.0329278	0.0334418	0.0369222	0.039332	0.0380193	0.0381638	0.0395849	0.0400802	0.0406097	0.0425181	0.041581
Chd1(+)	0.00815143	0.0261146	0.0217757	0.019764	0.018592	0.011612	0.0141264	0.0155698	0.00919146	0.0113712	0.00829983	0.0107242	0.0136868	0.0168862	0.0146851	0.0199085	0.0122391	0.00903463	0.0104248	0	0.0153628	0.02605	0.0242232	0.0148819	0.019926	0.0158951	0.0218133	0.0250308
Chd2(+)	0.0343038	0.035263	0.0408989	0.0370452	0.0304949	0.0304248	0.0338894	0.0338791	0.0277401	0.0280339	0.0304545	0.0323046	0.0319183	0.031665	0.0339515	0.0320149	0.0279375	0.0282049	0.0290001	0.0354898	0.0264324	0.0252407	0.0279717	0.0247294	0.0244779	0.0252467	0.0381688	0.0311543
Creb1(+)	0.031769	0.0343775	0.0329201	0.0330793	0.0281289	0.0296992	0.0296761	0.0299439	0.0230573	0.0237247	0.0245507	0.0260398	0.0250979	0.0257522	0.0254337	0.025371	0.0272962	0.028179	0.0254272	0.0246021	0.0242332	0.0262538	0.0252185	0.0250361	0.0304888	0.0264709	0.0319962	0.0295507
Creb3(+)	0.0109117	0.0105162	0.0121046	0.0116879	0.0107301	0.00966462	0.00999924	0.00889698	0.00446473	0.00376077	0.00509925	0.00489796	0.00547253	0.00556185	0.00468123	0.00449548	0.00678673	0.00754707	0.00774184	0.0064855	0.00766398	0.00859483	0.00814491	0.00760245	0.00710362	0.00722649	0.00989039	0.00914506
Creb3l1(+)	0.050257	0.0514043	0.04951	0.0466336	0.0641999	0.0657113	0.0594555	0.0560861	0.0493867	0.0529734	0.050049	0.0489143	0.0389157	0.040687	0.0413422	0.0388947	0.0530559	0.0552516	0.0564649	0.047311	0.0369633	0.0435786	0.0427947	0.037686	0.0315963	0.0464436	0.0404698	0.0390612
Crebl2(+)	0.16942	0.176311	0.165951	0.163914	0.179983	0.19761	0.160276	0.144973	0.161468	0.165119	0.136929	0.132044	0.147565	0.148688	0.138274	0.136028	0.171934	0.174722	0.15247	0.124131	0.111117	0.125205	0.152503	0.128417	0.0878153	0.115809	0.153335	0.128287
Crem(+)	0.0536511	0.0531478	0.0603371	0.0574022	0.0620914	0.0640198	0.0644368	0.0648641	0.0493992	0.0524655	0.0541166	0.0562462	0.04306	0.0447865	0.0483113	0.0477625	0.057458	0.0609281	0.0637819	0.0599291	0.0420376	0.0441722	0.0471412	0.0439459	0.0387592	0.0462571	0.057324	0.0496764
Ctcf(+)	0.0307796	0.0322596	0.0341556	0.0323722	0.0271053	0.0273724	0.0281689	0.0264658	0.0301641	0.0321718	0.0333927	0.0325165	0.0366199	0.0384366	0.0377359	0.036617	0.0242765	0.0247505	0.0207638	0.0284111	0.0249797	0.0278736	0.0278554	0.0281253	0.0297402	0.0296472	0.0336126	0.031349
Cux1(+)	0.0221724	0.0221335	0.0241881	0.0223832	0.0162239	0.0153759	0.0165156	0.0154923	0.00983541	0.00829487	0.00850366	0.00786647	0.0146778	0.0146832	0.0150091	0.0141903	0.0161487	0.0133562	0.0155155	0.0114801	0.0175288	0.0162761	0.0181486	0.019703	0.0189889	0.0248097	0.0244324	0.0225868
Ddit3(+)	0.0849797	0.0835577	0.0834794	0.0862018	0.0753022	0.0739547	0.0725644	0.0773488	0.0635934	0.0659704	0.0595163	0.0732849	0.0674331	0.0689073	0.0635858	0.0689863	0.0736085	0.0725916	0.0657949	0.0699481	0.0545784	0.0649412	0.0650753	0.0650334	0.0671756	0.0749751	0.079481	0.0750204
Deaf1(+)	0.0140443	0.0110424	0.0112872	0.0122516	0.0111451	0.00831229	0.00985465	0.00897427	0.00827459	0.0093378	0.00823505	0.00844088	0.01277	0.0105841	0.0113162	0.0119047	0.00664687	0.00625453	0.00574354	0.016103	0.00979912	0.0108455	0.00828049	0.0116733	0.0118138	0.00210312	0.0105947	0.0130452
Dmrta2(+)	0.056444	0.0516581	0.0388485	0.0456141	0.0408226	0.0465281	0.0325885	0.0320353	0.0117799	0.0153961	0.014069	0.015686	0.0139535	0.0155981	0.0113242	0.0256485	0.0182198	0.0176461	0.0207376	0.0415713	0.0520619	0.0512684	0.0442311	0.0512629	0.0504492	0.0382564	0.0408474	0.0481801
E2f1(+)	0.0373277	0.0368445	0.0364884	0.0360538	0.0357547	0.0340911	0.0347781	0.0333832	0.0287688	0.0281669	0.0281198	0.0296295	0.0283503	0.028201	0.0284508	0.0303805	0.0331475	0.0319345	0.031629	0.0312865	0.0299839	0.0328003	0.0290572	0.0305864	0.0300879	0.0306172	0.0366039	0.0321746
E2f2(+)	0.0325902	0.0334777	0.0371135	0.0340556	0.0313672	0.0315182	0.0324398	0.029989	0.0353997	0.038774	0.0404301	0.0386926	0.0402032	0.044034	0.0460151	0.0430293	0.0265962	0.0280326	0.0280318	0.0296615	0.0274352	0.0306824	0.0336007	0.0307031	0.026621	0.032169	0.0386097	0.0323915
E2f3(+)	0.0326226	0.0330357	0.0327519	0.0344953	0.0324522	0.0338875	0.0325272	0.0358258	0.0290591	0.0312308	0.0309876	0.0336732	0.0297929	0.0313773	0.031809	0.0327532	0.0301092	0.0310197	0.0295062	0.0307234	0.0271359	0.030892	0.0310739	0.0323704	0.0282117	0.024721	0.0260479	0.0284361
E2f4(+)	0.0627919	0.061987	0.0593445	0.0571071	0.0647892	0.0648761	0.0615732	0.0596306	0.0662424	0.0649208	0.0626176	0.0594397	0.0652024	0.0645109	0.0609115	0.0585274	0.0670297	0.0666032	0.0628725	0.0599285	0.0686558	0.0658317	0.062463	0.0611164	0.0690229	0.0631105	0.0575735	0.0566738
E2f6(+)	0.01464	0.0139379	0.014449	0.0152032	0.0166625	0.0170751	0.0157969	0.0181953	0.0225912	0.0193044	0.0199088	0.0196403	0.0177305	0.01443	0.015761	0.0159731	0.0221296	0.0191499	0.0164725	0.0183264	0.0191391	0.0174867	0.016738	0.0156558	0.022705	0.0132107	0.0163411	0.0153825
E2f7(+)	0.0264357	0.0281843	0.0307972	0.0296417	0.0286019	0.0289659	0.0290899	0.0294956	0.0425977	0.0443287	0.0455292	0.0449271	0.0467384	0.0491272	0.0507108	0.0482286	0.0298688	0.0302248	0.0290656	0.025482	0.027878	0.0296555	0.0299755	0.0319068	0.0207532	0.0256682	0.0294452	0.0263146
E2f8(+)	0.0220956	0.0241566	0.0267602	0.025662	0.021584	0.0235748	0.0238316	0.0237801	0.0469606	0.052504	0.0538436	0.0522519	0.0569946	0.059931	0.0593741	0.0596739	0.0195886	0.0210433	0.019631	0.0221222	0.0273051	0.0320576	0.0317647	0.0332372	0.0180333	0.0242506	0.0260142	0.022441
E4f1(+)	0.0307723	0.0327926	0.0342156	0.0338051	0.0287645	0.0310528	0.0286129	0.0288223	0.0222924	0.0230129	0.0208207	0.0233017	0.0225022	0.0247841	0.0254727	0.0247727	0.0263322	0.0272666	0.0235475	0.0243289	0.0185945	0.0229314	0.0248038	0.0216574	0.0225908	0.0281951	0.034998	0.0296662
Egr1(+)	0.0375563	0.0353829	0.0338802	0.0344308	0.0280924	0.0310624	0.0274895	0.0255304	0.0213426	0.0208804	0.019066	0.0192936	0.025777	0.0259192	0.0232231	0.0245304	0.0275693	0.0242637	0.0200142	0.0211614	0.0248718	0.0241962	0.0255069	0.0235473	0.0282047	0.032632	0.0361897	0.0336294
Egr2(+)	0.0245322	0.0226998	0.0258883	0.0299106	0.0178984	0.0201285	0.0187076	0.0165094	0.00518651	0.00710107	0.00686986	0.00811645	0.0163387	0.00994642	0.0124456	0.0149166	0.0139989	0.0101166	0.0121572	0.00543661	0.00686894	0.0139402	0.0196377	0.017669	0.0251317	0.0231884	0.0302797	0.0286041
Elf1(+)	0.0679411	0.0688691	0.0723007	0.0714773	0.064287	0.065401	0.0653456	0.0647589	0.0532581	0.0548736	0.0550087	0.0574113	0.0557433	0.0583745	0.058213	0.0593672	0.0591629	0.0616034	0.058574	0.0581304	0.0544365	0.0564556	0.0585754	0.0575066	0.0577905	0.0628061	0.0704254	0.06603
Elf2(+)	0.0283015	0.0297738	0.0324717	0.0313176	0.0258374	0.0255964	0.0283996	0.0265207	0.0220972	0.0234793	0.0263776	0.0249235	0.0239755	0.0263148	0.0281707	0.0272983	0.0240096	0.0252786	0.0233599	0.0300023	0.0241724	0.0241203	0.0255934	0.0260163	0.0253672	0.0295501	0.0340145	0.029105
Elf4(+)	0.043035	0.0459643	0.0457813	0.04513	0.0467057	0.0480801	0.0464276	0.0451882	0.0362422	0.0376272	0.0399379	0.0391318	0.0363308	0.0378837	0.0393716	0.0368395	0.0409975	0.0431631	0.0371312	0.0452789	0.0337762	0.0356588	0.0378965	0.0368218	0.0341048	0.0335274	0.037466	0.0354163
Elk1(+)	0.0199769	0.0244326	0.0284509	0.0258566	0.0240365	0.0226224	0.026135	0.0244336	0.0178554	0.0195007	0.0197489	0.0218736	0.0190251	0.0191656	0.0216603	0.0216168	0.0205707	0.019789	0.0158844	0.0173008	0.0171717	0.018372	0.0226531	0.0212303	0.0206259	0.0201312	0.0254099	0.0215767
Elk3(+)	0.0519714	0.0523365	0.0566153	0.0555341	0.0603841	0.0641233	0.0658863	0.0664767	0.053948	0.0558192	0.0612769	0.0613411	0.0459725	0.0477578	0.0527349	0.0514323	0.058225	0.0612713	0.0660699	0.0606052	0.050293	0.0503348	0.0546373	0.0538107	0.0466216	0.0480907	0.0513752	0.04976
Elk4(+)	0.032797	0.0326886	0.0331662	0.0308704	0.0263541	0.0264163	0.0263558	0.0227118	0.0193353	0.0199951	0.0209605	0.0181158	0.0259366	0.0252467	0.0250894	0.0217009	0.0221622	0.0215532	0.0192672	0.020432	0.0225124	0.0247458	0.0249078	0.0240483	0.0271174	0.0343037	0.0378845	0.0306062
Eomes(+)	0.036121	0.0233141	0.0317368	0.033482	0.0295568	0.0226484	0.0228153	0.0325297	0.0155652	0.0238883	0.0180403	0.0292459	0.0289693	0.0296226	0.0259575	0.0363344	0.0213386	0.0137539	0.00851263	0.0231559	0.0163788	0.0162095	0.0257743	0.0199882	0.0168274	0.0273974	0.0170065	0.0204079
Ep300(+)	0.0552278	0.0593566	0.0636535	0.0621624	0.0556754	0.0581129	0.060252	0.05849	0.0379865	0.0415287	0.0486398	0.0479074	0.0404828	0.0438584	0.0491249	0.0451412	0.0467145	0.0523519	0.050607	0.0591804	0.0423948	0.0465003	0.048928	0.0468622	0.0447995	0.0473099	0.0549083	0.0508546
Erf(+)	0.0282132	0.0282639	0.0280314	0.0303583	0.020374	0.0212944	0.0218079	0.0210394	0.0132323	0.0131464	0.0130077	0.0138135	0.015841	0.0163444	0.0160382	0.0181101	0.0194837	0.0197001	0.0191916	0.0132103	0.0153198	0.0148608	0.0217774	0.0195395	0.0138897	0.0274213	0.0299578	0.0281996
Esrra(+)	0.0304852	0.0349331	0.0387077	0.0410654	0.0177487	0.0249847	0.0286632	0.0282462	0.0178989	0.0190313	0.0215201	0.0227955	0.0166556	0.0225352	0.0234922	0.0267035	0.0233476	0.0231507	0.021837	0.0440221	0.0198025	0.0228888	0.032901	0.0315694	0.0300389	0.0355514	0.0451988	0.0494525
Ets1(+)	0.0619702	0.0624482	0.0624426	0.0577149	0.0608755	0.0617215	0.0582736	0.0527572	0.0491963	0.0501698	0.0491897	0.0460691	0.0509878	0.0530825	0.0507618	0.0461073	0.054753	0.0557825	0.0497858	0.0512082	0.0491647	0.050408	0.0503457	0.044921	0.0482732	0.0523432	0.056745	0.0492057
Ets2(+)	0.0409267	0.0439757	0.0476425	0.0455064	0.0349803	0.0374083	0.0385049	0.0381701	0.0266619	0.0286912	0.0294936	0.0301635	0.0332444	0.0372695	0.0345788	0.0354358	0.03503	0.0381635	0.03259	0.0344588	0.0335421	0.0363286	0.035457	0.0342958	0.0443195	0.0517473	0.0538874	0.0501481
Etv3(+)	0.0419833	0.0408407	0.0440453	0.0427064	0.0333549	0.0341602	0.0355014	0.0326747	0.0254261	0.0266786	0.0277555	0.0278323	0.0301494	0.0325521	0.0323982	0.0334092	0.0290942	0.0307346	0.0256914	0.030705	0.0256171	0.0308682	0.0316327	0.0300871	0.0307139	0.0379654	0.0445272	0.0390881
Etv4(+)	0.0224008	0.0180778	0.0198393	0.0228686	0.0227164	0.0214439	0.021811	0.0219763	0.0167103	0.0152762	0.0169572	0.0175871	0.0119556	0.0139532	0.0138037	0.0151198	0.0196128	0.0179041	0.0223147	0.0170443	0.0153071	0.0164907	0.0180067	0.018249	0.0184614	0.0226852	0.020033	0.0195466
Etv5(+)	0.0471256	0.0463247	0.0479218	0.0471751	0.049282	0.0473612	0.0456599	0.0438422	0.0385092	0.0379203	0.0371426	0.0383289	0.0391547	0.0384547	0.0393036	0.0379045	0.0400562	0.042	0.0381355	0.0392257	0.0342503	0.0374269	0.0367524	0.0384656	0.0379676	0.0336958	0.0402908	0.0397116
Etv6(+)	0.013352	0.0118931	0.0134658	0.0157856	0.00666134	0.00811044	0.00830978	0.00932919	0.00680129	0.0071767	0.00565767	0.00719757	0.00854697	0.00955304	0.00921081	0.0113827	0.0066476	0.00603135	0.0058699	0.012532	0.00626535	0.00692312	0.00757908	0.00933312	0.00430143	0.0123003	0.0116891	0.0125615
Ezh2(+)	0.0465514	0.0470583	0.0453269	0.044348	0.0430188	0.0436156	0.0413437	0.0404371	0.0559466	0.0572115	0.0536906	0.0524534	0.0626783	0.0626848	0.0594366	0.0584105	0.0437704	0.042827	0.0410744	0.0401883	0.0500626	0.050141	0.0481079	0.0475428	0.0482341	0.0480065	0.0471961	0.0455054
Fli1(+)	0.05366	0.0555835	0.0551421	0.0544643	0.0521402	0.053391	0.0527897	0.0521852	0.0410768	0.0416769	0.0431243	0.0444024	0.041109	0.0438067	0.0427907	0.0426224	0.051122	0.0524698	0.0497499	0.0513361	0.0414129	0.0422788	0.0442297	0.0429748	0.0399249	0.0461933	0.0476024	0.0456276
Fos(+)	0.0375377	0.0396814	0.039092	0.040629	0.0281809	0.0289122	0.0297283	0.028013	0.0295318	0.0292695	0.0290503	0.0292061	0.040473	0.0403855	0.0392818	0.0412604	0.0289984	0.0277865	0.0263954	0.0253598	0.0307877	0.032193	0.0338301	0.0353398	0.0370408	0.043274	0.0452845	0.0427738
Fosb(+)	0.0294069	0.0323622	0.040131	0.0401682	0.027704	0.0311333	0.034015	0.0303513	0.0190907	0.0218405	0.024348	0.0249584	0.0208891	0.0250453	0.0282463	0.0309267	0.0237267	0.0248271	0.0258221	0.0271506	0.0171622	0.0214957	0.0249639	0.0250229	0.0176848	0.0338461	0.044007	0.0370707
Fosl1(+)	0.00720741	0.00620948	0.00795179	0.00854069	0.00472726	0.00565034	0.0058703	0.00509272	0.00188196	0.00194367	0.00369679	0.00353504	0.00286883	0.00312418	0.00323387	0.00392586	0.00414321	0.00258227	0.000519713	0.000868737	0.00408732	0.00496624	0.00396256	0.00387267	0.00178231	0.0068327	0.00588236	0.00508402
Fosl2(+)	0.0518767	0.0529947	0.0571872	0.0549969	0.0556032	0.0579523	0.0556769	0.0565471	0.0450026	0.0469617	0.0462458	0.0480878	0.0417093	0.044211	0.0436389	0.0447455	0.0533198	0.0569599	0.0538436	0.0552398	0.0397769	0.0423241	0.0436823	0.0411201	0.038413	0.0481334	0.0576057	0.0483603
Foxj2(+)	0.0465291	0.0514288	0.0534007	0.0496336	0.0466233	0.0419575	0.0522891	0.0450764	0.0402551	0.0358164	0.0502899	0.043763	0.0469849	0.0450288	0.0532743	0.0464559	0.0442212	0.0432645	0.0441804	0.0416769	0.0475499	0.0459598	0.0599897	0.0492048	0.0277517	0.0473714	0.0652782	0.0517506
Foxj3(+)	0.0170349	0.02013	0.0203041	0.018882	0.014628	0.0252336	0.0168833	0.0167874	0.0140318	0.0148489	0.0117823	0.0117214	0.0137661	0.0116603	0.0157058	0.00862071	0.0266082	0.0272576	0.0161323	0.0119965	0.0133123	0.00933629	0.00993372	0.0126881	0.0228935	0.0214008	0.0155881	0.0125986
Foxk1(+)	0.0210225	0.0198723	0.0279243	0.0288362	0.0203419	0.0175358	0.0225278	0.0213356	0.0124431	0.0102001	0.0168048	0.0144278	0.0132682	0.0143388	0.0180893	0.0183235	0.0169461	0.0171221	0.00616523	0.0341807	0.00964408	0.0114188	0.00968485	0.0163406	0.0174222	0.0183242	0.0248094	0.022212
Foxm1(+)	0.00709228	0.00845433	0.00722058	0.00637852	0.00486212	0.00389343	0.00587629	0.00465707	0.00164594	0.00250723	0.00429037	0.00291319	0.00552949	0.00360152	0.00265036	0.00303814	0.00328054	0.00110811	0.00251704	0.00720211	0.00611126	0.00238663	0.00229234	0.00103903	0	0.00169162	0.00818469	0.00585544
Foxn2(+)	0.00965013	0.00819929	0.00651435	0.00508906	0.00210278	0.00529505	0.00520066	0.00718056	0.00196243	0.00213561	0.00277906	0.0030287	0.00242331	0.00328531	0.000485014	0.00259678	0.00472031	0.00276334	0.0109052	0.0363308	5.21924e-05	0.00297001	0.00430245	0.00495589	0.00838471	0.00653354	0.00268628	0.00694829
Foxn3(+)	0.0209194	0.0181677	0.0130196	0.00624393	0.0235575	0.0167111	0.0100677	0.00710894	0.0119722	0.00897995	0.00565637	0.00484609	0.0134098	0.00778283	0.00687465	0.00257963	0.0176452	0.0101329	0.0091816	0	0.00835316	0.00708043	0.00618484	0.00404404	0.00717408	0.0172423	0.0121185	0.00778959
Foxo1(+)	0.0453368	0.0460577	0.0457736	0.0414367	0.0512322	0.0495172	0.0481119	0.0442753	0.0381079	0.0373237	0.0394049	0.0356971	0.0362836	0.0367036	0.0364886	0.0324565	0.0475005	0.0480342	0.0445017	0.0481995	0.0356068	0.0365245	0.0368532	0.0329637	0.0367537	0.0394096	0.0402471	0.0334499
Foxo3(+)	0.0232122	0.0191511	0.0257376	0.0252472	0.027539	0.0243657	0.0255629	0.0233001	0.0163988	0.0194108	0.019259	0.0195835	0.0144251	0.0144431	0.0158334	0.0197652	0.0185609	0.0227573	0.0320493	0.00723508	0.00581063	0.00874149	0.0154267	0.0117307	0.00359759	0.0265665	0.0292129	0.0221556
Foxp1(+)	0.0115156	0.0122292	0.0158563	0.0170627	0.00246994	0.00333087	0.00590952	0.00601446	0.00144805	0.0021649	0.00166662	0.00259901	0.00788357	0.00891421	0.00639664	0.0112875	0.00222854	0.00354051	0.00591862	0	0.00887336	0.00642354	0.00806874	0.0118254	0.0150555	0.0502242	0.0465022	0.0405235
Foxp3(+)	0.0450095	0.0383529	0.0504259	0.0532751	0.0440602	0.0437822	0.0423477	0.0456016	0.00998147	0.0183961	0.0220836	0.033093	0.0125119	0.0180166	0.0201223	0.0218559	0.0132402	0.0183017	0.0208161	0.0286067	0.022752	0.0269116	0.0373767	0.034696	0	0.0136644	0.0211082	0.0242719
Foxp4(+)	0.0228886	0.0191305	0.0324294	0.0350984	0.0152519	0.0367732	0.0297397	0.0211989	0.010809	0.0220802	0.0221959	0.013506	0.0326997	0.0279337	0.0278656	0.0335352	0.0078929	0.0113765	0	0.00269028	0.01084	0.019479	0.0170665	0.0245833	0.0218585	0.0137367	0.0353415	0.0291376
Gabpa(+)	0.0165665	0.0165569	0.0171571	0.0183898	0.0152292	0.0154719	0.0175072	0.0170037	0.0107	0.0114413	0.0122856	0.0133499	0.010977	0.0113825	0.0114272	0.0122713	0.0149446	0.0146295	0.0153248	0.0142433	0.0114519	0.0117114	0.013323	0.0130571	0.0123203	0.0124409	0.017013	0.0163026
Gabpb1(+)	0.0507657	0.0485376	0.0559332	0.0559828	0.0503086	0.0535946	0.055288	0.0558473	0.0381018	0.0414406	0.0442554	0.046511	0.0346838	0.0378404	0.0394162	0.0425471	0.0444013	0.046691	0.0467675	0.0490718	0.0391996	0.0404746	0.0447643	0.0440284	0.0405948	0.046717	0.0521062	0.0498045
Gbx1(+)	0.0187845	0.0213959	0.0220158	0.0196767	0.0138332	0.0187944	0.018055	0.0131282	0.00859827	0.00770496	0.0108667	0.00742484	0.0081655	0.010122	0.0123849	0.00956826	0.00873192	0.010939	0.0165901	0.00202082	0.013868	0.0107072	0.0114502	0.0146358	0	0.0114462	0.0255921	0.0196428
Glis2(+)	0.0211079	0.0177469	0.0144481	0.0215764	0.0118029	0.0100136	0.00895569	0.00923008	0.00536592	0.00389797	0.00396648	0.00631273	0.0062262	0.00747588	0.00531548	0.00986742	0.00981064	0.00861452	0.0135031	0.00315375	0.00797791	0.0107312	0.00969838	0.0120532	0.0063739	0.0189096	0.0163897	0.0178731
Gm10130(+)	0.00895624	0.00513661	0.00775472	0.0067677	0.00240348	0.00282162	0.00528986	0.00559781	0.00682822	0.00552184	0.00240731	0.00445983	0.00308702	0.00303247	0.00283769	0.00336104	0.00785959	0.00262986	0.00465194	0.00824599	0.00458967	0.00314505	0.00151048	0.00206298	0	0.0137597	0.00270692	0.00545062
Gm14326(+)	0.0411182	0.0461743	0.0467062	0.024353	0.0344193	0.0315276	0.038763	0.0198566	0.0118688	0.0238672	0.0156635	0.0102215	0.0182227	0.0296187	0.0220315	0.00901582	0.0200032	0.0228756	0.00524979	0.03694	0.0277055	0.03407	0.0213779	0.0118997	0.0229758	0.0265105	0.0511778	0.0159735
Gm3604(+)	0.00714833	0.00935168	0.00834839	0.0141157	0.00546522	0.0043732	0.00807964	0.0048752	0.0018031	0.00235957	0.00281211	0.0032217	0.00124772	0.00179647	0.00278984	0.00353473	0.00181508	0.00289209	0.00205508	0.00123305	0.00241281	0.00255454	0.00143855	0.00647349	0.00834361	0	0.00871481	0.0079793
Gmeb2(+)	0.0295551	0.0246978	0.0286145	0.0266385	0.0276135	0.0297055	0.0278534	0.0241001	0.0151528	0.017788	0.0191824	0.0165975	0.016698	0.0177579	0.0182145	0.0177082	0.0219967	0.0247562	0.0206618	0.0264975	0.0142685	0.0170446	0.0165949	0.0183517	0.0130564	0.0198471	0.0263515	0.0210439
Gtf2f1(+)	0.0403167	0.0416322	0.0433604	0.041084	0.0394909	0.0386079	0.0417246	0.0388316	0.036947	0.0363991	0.0394293	0.0376424	0.0380811	0.0378589	0.040185	0.037179	0.0380266	0.0379887	0.0378889	0.0394415	0.0391941	0.0390608	0.0394233	0.0397786	0.0395247	0.0420715	0.0443498	0.0407127
Gtf3c2(+)	0.0189828	0.0195701	0.0207472	0.0198985	0.018271	0.0183749	0.018982	0.0192178	0.0153328	0.0139481	0.0160866	0.0169604	0.0150222	0.0148313	0.0162817	0.016289	0.0169901	0.0168647	0.0158549	0.010422	0.0145548	0.0158731	0.0164775	0.0165506	0.0140531	0.0144998	0.0199724	0.0180348
Hcfc1(+)	0.0273	0.0296326	0.0300859	0.0303288	0.0259283	0.02716	0.0278661	0.02807	0.0283392	0.0281698	0.0307566	0.0287554	0.0307407	0.0314139	0.0314457	0.0306099	0.0262121	0.0264717	0.0247208	0.0311694	0.0277621	0.0291853	0.0286953	0.0289536	0.0282509	0.0296425	0.0320687	0.0299732
Hdac2(+)	0.0209931	0.0186035	0.0178077	0.0163233	0.0206694	0.020424	0.0181499	0.0155368	0.020016	0.0186916	0.0166419	0.0138061	0.0203653	0.0182699	0.0160422	0.0140944	0.0211013	0.0199184	0.0179609	0.0206708	0.0191108	0.0186265	0.0165164	0.0139304	0.0217092	0.0203624	0.0173659	0.0147276
Hes6(+)	0.0233803	0.0250006	0.0231891	0.0204808	0.0224641	0.0218343	0.0198749	0.0165546	0.0193941	0.0193507	0.0175686	0.014059	0.0184544	0.0218304	0.0184903	0.0147948	0.0198022	0.0215133	0.0181348	0.0167514	0.0201681	0.0201901	0.0208013	0.0154481	0.0193167	0.0202509	0.0204437	0.0181418
Hes7(+)	0.0687073	0.0582004	0.0689122	0.0649352	0.0840831	0.0987402	0.10049	0.0987762	0.0653499	0.0668002	0.0815035	0.0804724	0.0442884	0.0461864	0.0513369	0.0515707	0.0818173	0.0884126	0.110105	0.0848644	0.0484724	0.0538092	0.0670993	0.0597031	0.0350801	0.0505661	0.0645759	0.0580439
Hinfp(+)	0.023702	0.023658	0.0222959	0.0210236	0.0151477	0.0150263	0.0171922	0.0144718	0.0156913	0.0152786	0.015393	0.0175559	0.0229395	0.0200712	0.0207683	0.024099	0.0127616	0.0106122	0.00543152	0.00828102	0.00889703	0.00897328	0.0118008	0.0107191	0.0131936	0.0219095	0.0177539	0.0164535
Hivep1(+)	0.0353824	0.0358733	0.0475778	0.0421496	0.0364913	0.0410899	0.0479947	0.0389831	0.0200538	0.0201208	0.032025	0.0272219	0.0155229	0.0194195	0.0221626	0.0245231	0.0278106	0.0259441	0.0247704	0.0213847	0.0180656	0.0204017	0.0228142	0.0239462	0.0185588	0.0251927	0.0389682	0.0259492
Hlf(+)	0.0259821	0.0253049	0.0277541	0.0267588	0.0258638	0.0244868	0.0229728	0.023951	0.0130124	0.0140035	0.0167506	0.0160592	0.0128393	0.0149419	0.0159757	0.0140441	0.0171558	0.015885	0.0155704	0.0221749	0.0125581	0.0138689	0.0160117	0.0131417	0.00861939	0.0186042	0.0258641	0.0228305
Hmx2(+)	0.0107784	0.00780249	0.0143546	0.0157646	0.0116506	0.0124021	0.0136706	0.0233769	0.0061254	0.00847052	0.0172397	0.0165674	0.00382244	0.00579102	0.0083683	0.00687551	0.00898731	0.0141066	0.0155972	0.029505	0.00262919	0.00640604	0.0105425	0.00459005	0.0140215	0.0222429	0.021859	0.0157093
Hsf1(+)	0.0290301	0.0214789	0.0227775	0.0260224	0.00925595	0.011065	0.0130881	0.0160529	0.00711814	0.00658855	0.00896456	0.00912187	0.0121988	0.0106608	0.0148952	0.0130422	0.00887094	0.00976229	0.00935699	0.0123629	0.014573	0.0136859	0.0170923	0.0165088	0.00868324	0.0254928	0.0257844	0.0278963
Hsf2(+)	0.0926584	0.112189	0.0972085	0.124139	0.0571517	0.0654895	0.049992	0.0521633	0.0337669	0.0324257	0.0263321	0.0395222	0.0812119	0.0846896	0.0644596	0.0934887	0.0612781	0.0489108	0.0161865	0.0227497	0.0480248	0.0731836	0.0688779	0.0722375	0.0590875	0.109943	0.127759	0.136906
Id1(+)	0.0923195	0.0804205	0.0624166	0.073804	0.0593374	0.0600322	0.0509854	0.0498926	0.0417663	0.0445485	0.0367081	0.044685	0.0516077	0.0609856	0.0502703	0.0634312	0.0482281	0.0391275	0.0278772	0.0070663	0.0548758	0.05964	0.0674737	0.0562422	0.0449587	0.0657308	0.0651884	0.0639752
Ikzf1(+)	0.0505796	0.0573789	0.0601104	0.057667	0.0457309	0.0472201	0.0505616	0.0486284	0.0360528	0.0366416	0.0446058	0.0415112	0.0428462	0.0467315	0.0463384	0.0455381	0.0408182	0.0410946	0.0365054	0.0434993	0.0449156	0.0469584	0.04715	0.046018	0.04594	0.0538911	0.0583856	0.0525584
Irf1(+)	0.0535248	0.0528876	0.0559594	0.0565337	0.0401966	0.0404529	0.0416175	0.0403813	0.0318418	0.0328492	0.0333899	0.0340489	0.0432051	0.0440655	0.0436311	0.0462166	0.0372082	0.035676	0.0341319	0.036123	0.0427474	0.0447818	0.0458746	0.0475841	0.049203	0.0596428	0.0653206	0.0608749
Irf2(+)	0.0558133	0.0529919	0.0501922	0.0524816	0.0419228	0.0434914	0.0423319	0.042269	0.0340763	0.0352274	0.0342384	0.0376375	0.0404801	0.0404825	0.039187	0.0428108	0.0378503	0.038297	0.0333262	0.0312346	0.0379265	0.0379963	0.0404391	0.0407255	0.0379713	0.0419468	0.045761	0.0445112
Irf3(+)	0.0198168	0.019357	0.0198328	0.018748	0.0171076	0.0146655	0.0169784	0.0146718	0.0106994	0.0113753	0.0115345	0.0121171	0.0122987	0.0131033	0.0132919	0.0123823	0.0107902	0.0105238	0.0073051	0.0137477	0.0113047	0.0129914	0.01293	0.0123845	0.0171073	0.0183865	0.0190007	0.0168317
Irf4(+)	0.010206	0.00692916	0.00927361	0.00967309	0.00559618	0.00868416	0.00599222	0.00768029	0.00242117	0.00262951	0.00379827	0.00390727	0.00302411	0.00382345	0.00247997	0.00441481	0.00231827	0.00252114	0.00119702	0.000814691	0.000947618	0.00292096	0.004363	0.00626855	0.00856086	0.00475603	0.00730538	0.00703757
Irf5(+)	0.0953464	0.093842	0.094859	0.0951418	0.0786475	0.0832949	0.0802784	0.0711069	0.0592265	0.063063	0.0631766	0.0624528	0.0806085	0.0773043	0.0757508	0.0781926	0.0621686	0.0604865	0.0602214	0.059295	0.0588128	0.0606951	0.0729664	0.0661555	0.0653006	0.0882913	0.0881067	0.080293
Irf7(+)	0.0723431	0.0658307	0.0631882	0.0654003	0.0446517	0.0464732	0.0481869	0.0480829	0.0348812	0.037369	0.0383841	0.042546	0.0495306	0.0499194	0.0505488	0.0535507	0.0402143	0.0407607	0.0401342	0.0363951	0.0457229	0.0482656	0.0502457	0.0512739	0.0484609	0.058182	0.0579715	0.05691
Irf8(+)	0.0734676	0.0705337	0.0734109	0.0716563	0.0962498	0.100023	0.0954304	0.0947412	0.0803818	0.0820334	0.0825908	0.0820266	0.061997	0.0620339	0.0635077	0.0630401	0.0939907	0.0994067	0.0997802	0.0948411	0.0625026	0.0646869	0.0679624	0.0634394	0.0599478	0.0567827	0.0611215	0.0575547
Irf9(+)	0.0781782	0.0693624	0.0649429	0.0684834	0.0444826	0.0472701	0.0480201	0.0498508	0.0364813	0.0392844	0.0385085	0.044267	0.0517754	0.0517166	0.051644	0.0561491	0.0417774	0.0405645	0.0406726	0.0408483	0.0477833	0.0486923	0.0515652	0.0524617	0.0479941	0.0561385	0.0581464	0.0562451
Jun(+)	0.0597541	0.0632906	0.0658548	0.070951	0.0539084	0.0575417	0.0541559	0.0545879	0.0519675	0.0538408	0.0498111	0.0529661	0.056443	0.0603282	0.0611558	0.0661638	0.0552495	0.0569697	0.0522932	0.0577046	0.0440114	0.0504079	0.0565748	0.0611045	0.054551	0.0640521	0.0753164	0.0717083
Junb(+)	0.0642505	0.0633614	0.0666678	0.0655852	0.0691312	0.0729377	0.0694121	0.0677872	0.0603313	0.0631782	0.0620209	0.0623259	0.0565577	0.0582683	0.0590025	0.0594006	0.0644708	0.0672663	0.0672734	0.0616549	0.0571739	0.0582399	0.0604064	0.0586039	0.0536951	0.0577817	0.0630939	0.0601366
Jund(+)	0.0716245	0.0700715	0.0686948	0.0636438	0.0808575	0.0804517	0.0751525	0.0702973	0.0734846	0.0733148	0.0699908	0.0660831	0.0664161	0.0669301	0.0647509	0.0600611	0.0783154	0.0787229	0.0745866	0.0697264	0.0667632	0.0667061	0.0658994	0.0608612	0.0632168	0.0632033	0.0628393	0.0581991
Kat2a(+)	0.0138084	0.0168097	0.0152008	0.0157234	0.00855907	0.00696794	0.00842801	0.00911217	0.00606206	0.00428144	0.0039122	0.00402357	0.00496653	0.00427289	0.00427174	0.0053546	0.0119937	0.00638422	0.00502746	0.0114519	0.00875919	0.00712201	0.00422318	0.00696434	0	0.0256978	0.018619	0.0180843
Kdm2a(+)	0.109654	0.10949	0.116142	0.115161	0.0997405	0.108036	0.104299	0.101574	0.0849207	0.0845609	0.0885698	0.0904274	0.0834748	0.0897032	0.088071	0.0928703	0.088704	0.0904516	0.0752905	0.0959721	0.0770517	0.084205	0.0859063	0.0909766	0.0690834	0.0841909	0.100916	0.0914374
Kdm4b(+)	0.0369747	0.0400664	0.038453	0.0268197	0.0310349	0.0228798	0.0293097	0.019141	0.0067012	0.0140603	0.0118836	0.00697085	0.0114468	0.0198295	0.0137606	0.00974438	0.0131352	0.01596	0.00687516	0.0538687	0.0184196	0.0201098	0.0151254	0.0121131	0.0114879	0.0187666	0.0444651	0.0219753
Kdm5a(+)	0.0418642	0.0448828	0.0460554	0.0458583	0.0405007	0.0413772	0.0423343	0.040984	0.0358963	0.0360516	0.0387807	0.0379395	0.0380048	0.0404072	0.0416162	0.039064	0.0387738	0.0394929	0.0371742	0.0394596	0.0354337	0.0365789	0.0375543	0.0359963	0.0390341	0.0402261	0.0442379	0.0414882
Klf11(+)	0.0466308	0.0509183	0.0554458	0.0554416	0.0449544	0.0458916	0.0479555	0.0473456	0.0400105	0.0408022	0.0403414	0.044548	0.0419175	0.0476039	0.0462424	0.0499592	0.0421865	0.0450126	0.0411634	0.0461332	0.037812	0.0468089	0.0469925	0.0447142	0.0514565	0.0545062	0.0646705	0.0542085
Klf13(+)	0.0370693	0.0373161	0.0383137	0.0346407	0.0357129	0.0354051	0.034618	0.0290943	0.0241716	0.0251575	0.0253383	0.0232176	0.0273853	0.028807	0.0276397	0.0252914	0.0296844	0.0304589	0.0299229	0.03022	0.0239174	0.0269228	0.0287702	0.0238898	0.0315243	0.0329336	0.0361038	0.0305496
Klf16(+)	0.0271669	0.0275827	0.0275087	0.0265937	0.0268776	0.0283352	0.0257934	0.0264992	0.0204521	0.0207798	0.0198865	0.0209507	0.019711	0.0199432	0.0204253	0.0208004	0.0268165	0.0298622	0.027661	0.0228817	0.0216231	0.0210219	0.0204761	0.0209521	0.0277095	0.0236812	0.0282649	0.0243409
Klf2(+)	0.0554671	0.056371	0.0575055	0.0606514	0.0442778	0.045586	0.0447628	0.0449431	0.0512093	0.0520776	0.0490753	0.0518777	0.0641616	0.0653207	0.0646865	0.0669572	0.0453567	0.0446257	0.0442442	0.0382621	0.0466364	0.0495622	0.0505867	0.0559576	0.0557743	0.0629646	0.0674746	0.064136
Klf3(+)	0.0172337	0.0238048	0.0230214	0.0283395	0.0119954	0.0120992	0.0112715	0.0104674	0.0113905	0.0119913	0.00918588	0.00953271	0.0194025	0.0207899	0.0199446	0.0230599	0.00905008	0.0119379	0.00921129	0.00544148	0.0182614	0.0153089	0.0130019	0.0210484	0.024618	0.0291691	0.0331951	0.0308685
Klf4(+)	0.0452239	0.0453048	0.0489441	0.0480743	0.042147	0.0426636	0.0419534	0.0408795	0.0395903	0.0406994	0.0418938	0.0405208	0.0402814	0.0427483	0.0427321	0.0456253	0.0413082	0.0389119	0.0374111	0.0382176	0.0331573	0.0354345	0.0384888	0.0422993	0.043795	0.0396792	0.0533102	0.0459769
Klf6(+)	0.0524241	0.054301	0.0538956	0.054715	0.0525964	0.0533488	0.0493919	0.0484751	0.0477823	0.0495861	0.0466571	0.0470636	0.0506795	0.053379	0.0515851	0.0517848	0.0487351	0.0495694	0.0467338	0.0428984	0.0430155	0.0460686	0.0463771	0.0483313	0.0497159	0.0517758	0.0544592	0.0505664
Klf9(+)	0.0453505	0.0521492	0.0588846	0.0471632	0.0497248	0.0528768	0.0525539	0.0456851	0.037809	0.0440623	0.0388161	0.0374561	0.0299858	0.0385664	0.0382329	0.03469	0.0489162	0.0505661	0.045235	0.041808	0.0238636	0.0362168	0.0428522	0.0281427	0.0280415	0.0386728	0.058255	0.0405817
Lef1(+)	0.0819106	0.0811305	0.0928624	0.0894079	0.046045	0.0453412	0.0553613	0.0468566	0.0357438	0.036464	0.0398005	0.0398818	0.063429	0.0644558	0.0683818	0.0706358	0.0387749	0.0409179	0.0424022	0.0373913	0.0686235	0.06846	0.0746376	0.0702894	0.101003	0.109841	0.129031	0.113649
Lhx2(+)	0.0735051	0.0812801	0.0676887	0.0629936	0.0610465	0.0684934	0.0525577	0.0476632	0.057054	0.0531265	0.0510901	0.0440469	0.0773139	0.0739709	0.0594508	0.069748	0.0568284	0.059954	0.0478521	0.0542198	0.0499003	0.0546425	0.061964	0.0541855	0.0712974	0.0645418	0.0860627	0.0631456
Maff(+)	0.0316836	0.0314776	0.0398892	0.0367318	0.0305868	0.0358023	0.0349224	0.0300508	0.0219527	0.0233824	0.0239509	0.0242559	0.0190844	0.022363	0.0233856	0.0264802	0.0305608	0.0287113	0.0290887	0.0441288	0.0157521	0.0170657	0.0253379	0.0179047	0.0159537	0.0253723	0.0424689	0.028861
Mafg(+)	0.00671843	0.00576157	0.00898023	0.00842406	0.0177559	0.0151788	0.0138976	0.0100786	0.0039947	0.00372516	0.00456342	0.00659375	0.00331689	0.00663839	0.00703343	0.00707848	0.00729049	0.00678304	0.000403542	0.0112207	0.00211901	0.00242863	0.00265413	0.00252063	0.00626387	0.0029481	0.00827297	0.00967492
Mafk(+)	0.0449142	0.0449301	0.050571	0.0462353	0.0423581	0.0440872	0.0454198	0.0445129	0.0330613	0.0329957	0.0371011	0.0345882	0.0303752	0.0322558	0.0335105	0.0332798	0.0412835	0.0431233	0.0364729	0.0430135	0.0322953	0.0340629	0.0364704	0.034166	0.0334376	0.0409687	0.0528465	0.0422275
Max(+)	0.0458212	0.0463849	0.04843	0.0478373	0.0494245	0.0517243	0.0507872	0.0492254	0.0407642	0.0426151	0.0433351	0.0427304	0.037996	0.0385028	0.0403336	0.039803	0.0465047	0.0482557	0.0496346	0.0419269	0.0404181	0.0415196	0.0451564	0.0427403	0.0428758	0.0422556	0.0468441	0.0451517
Maz(+)	0.0235647	0.024727	0.0244837	0.022977	0.0236534	0.022373	0.022225	0.0198169	0.0202104	0.0200766	0.0210896	0.0181529	0.0219278	0.02148	0.0204808	0.0185826	0.0214794	0.0202909	0.0172912	0.0235054	0.0177653	0.0196182	0.0207905	0.0177531	0.0184453	0.0212371	0.0236191	0.0204821
Mef2a(+)	0.0280563	0.0281185	0.0250527	0.026299	0.0303559	0.0285164	0.026802	0.0258003	0.0283126	0.0215657	0.0201435	0.019325	0.0297781	0.0217965	0.0174884	0.0188721	0.0358338	0.0313043	0.0242762	0.0297262	0.0241606	0.0254587	0.0246686	0.0250818	0.0314146	0.0148399	0.0220508	0.0202245
Mef2c(+)	0.00990436	0.00749432	0.0132578	0.0112964	0.00664881	0.00758981	0.00945241	0.00696834	0.00179938	0.00254019	0.00257391	0.00288383	0.000891316	0.00387495	0.00388832	0.0046625	0.0024247	0.00490906	0.00183836	0	0.00509202	0.00372411	0.00462084	0.00472826	0.0112207	0.00548145	0.0148274	0.0108284
Mef2d(+)	0.0323913	0.0348608	0.036883	0.037173	0.0307523	0.032603	0.0326589	0.0307628	0.0272445	0.0271024	0.0302028	0.0283093	0.0307198	0.0299517	0.0322722	0.0301224	0.0300389	0.0290993	0.0255869	0.0449633	0.0256001	0.027523	0.0286442	0.0291155	0.0335581	0.0340155	0.0384687	0.0344769
Meis3(+)	0.0490187	0.0468403	0.0478372	0.046018	0.053765	0.0559184	0.048978	0.0479369	0.0344126	0.0369585	0.0393182	0.0391136	0.0387294	0.0395367	0.0427625	0.0413906	0.0412699	0.0465615	0.03926	0.0190388	0.040149	0.0436085	0.0446084	0.04726	0.0328812	0.0435409	0.0407923	0.0387086
Mios(+)	0	0.000217405	0.00716723	0.00440842	0.000317895	0.000863132	0.00155072	0.00133853	0	0.000421385	0.000865999	0.000552057	0.00209618	0.00161653	0.00120349	0.000916829	0.000394488	0	0	0	0	0	0	0	0	5.60475e-05	0.00425304	0.00207656
Mlx(+)	0.0348585	0.0356995	0.0336361	0.0335431	0.028831	0.0328606	0.0302507	0.0305405	0.0238375	0.0233459	0.0226072	0.0246121	0.0239097	0.02489	0.0239735	0.0246129	0.0282409	0.0275262	0.0235967	0.0308535	0.030003	0.0287566	0.0273662	0.0244835	0.0263872	0.0314391	0.0292673	0.0304266
Mlxip(+)	0.0326215	0.041659	0.0408773	0.0398807	0.0321465	0.0314311	0.0322538	0.03265	0.0203162	0.0200881	0.0245788	0.0247479	0.0202302	0.0250094	0.024096	0.0239006	0.0263462	0.0289244	0.0224596	0.0426516	0.0244413	0.0274674	0.0280085	0.0244505	0.0229084	0.023986	0.032595	0.0283305
Mxi1(+)	0.057603	0.0560832	0.0552193	0.0524749	0.0623336	0.0621066	0.0580898	0.0569595	0.0495278	0.0510854	0.0504975	0.0509035	0.0441037	0.0475507	0.0447061	0.043641	0.0547435	0.0558185	0.052867	0.0594031	0.0430217	0.0471966	0.0458921	0.043023	0.0390906	0.0444187	0.0479039	0.0421852
Myb(+)	0.0199553	0.014916	0.0135002	0.0115104	0.0180102	0.0168023	0.0148041	0.0101597	0.00757549	0.0110714	0.00770682	0.00551823	0.00697552	0.00992454	0.00612131	0.006738	0.0239263	0.00808159	0	0.00579531	0.00937115	0.00706738	0.00536375	0.00957507	0	0.0100661	0.0110396	0.00902365
Mybl1(+)	0.0168536	0.0169924	0.0194037	0.0222115	0.0188723	0.0168113	0.0188397	0.017998	0.0140581	0.0117006	0.0181015	0.0148443	0.010332	0.00866833	0.0102851	0.0119855	0.018676	0.0211428	0.0232342	0	0.00935371	0.00912511	0.00941038	0.0108991	0.0182491	0.0061958	0.0104564	0.0168795
Myc(+)	0.068208	0.0685675	0.0689172	0.070935	0.0613948	0.0641802	0.0648614	0.0652518	0.0633279	0.0641159	0.0628432	0.063547	0.0684167	0.0683114	0.0664237	0.0700031	0.0657003	0.0654036	0.0645133	0.0677114	0.0694115	0.0695758	0.0701469	0.0724685	0.0752333	0.0760565	0.0782313	0.0787762
Mypop(+)	0	0.00522422	0.00363242	0.00489658	0.00165691	0.000398685	0.00487414	0.00292075	0.000659896	0.00110295	0.00408912	0.000668095	0.000246609	0.00102655	0.00403696	0.00227119	0.0018625	0.00178535	0	0.00385327	0.00210074	0.00253633	0	0	0	0	0	0
Nelfe(+)	0.031743	0.0319543	0.0322511	0.0333518	0.0285895	0.0293183	0.0295504	0.0315511	0.0421863	0.0442025	0.0447493	0.0447668	0.0483867	0.0500982	0.0482895	0.0509874	0.0295494	0.0296023	0.0284017	0.0325701	0.0383763	0.0411363	0.0387089	0.0407188	0.0342935	0.0330157	0.0336961	0.0341908
Nfat5(+)	0.121113	0.131985	0.137415	0.137908	0.107631	0.119282	0.111032	0.107196	0.0740319	0.0887527	0.0852218	0.0838857	0.101796	0.109146	0.098287	0.101038	0.0883045	0.0876543	0.0807348	0.0848082	0.0894106	0.0959444	0.0937695	0.0989631	0.0876478	0.110697	0.127381	0.116612
Nfatc1(+)	0.0629832	0.084608	0.0852256	0.0815089	0.0717382	0.0748556	0.0745947	0.0727567	0.0585983	0.0618064	0.07047	0.0642942	0.0532819	0.0664591	0.0709392	0.0648761	0.060555	0.0633116	0.0464494	0.0677212	0.0479575	0.0547496	0.0582556	0.057227	0.0427096	0.0640413	0.0702607	0.0621266
Nfatc2(+)	0.0224733	0.0245858	0.0269267	0.0265263	0.00434456	0.006514	0.00715063	0.0062029	0.00138175	0.00296141	0.0037528	0.00185895	0.00620297	0.00672528	0.0122906	0.00838755	0.0030974	0.00414226	0.00473201	0.00709001	0.0155436	0.0098521	0.0110247	0.0125371	0.0197816	0.0206976	0.0284646	0.0230115
Nfe2l2(+)	0.0524616	0.0538417	0.0570493	0.0611773	0.0379374	0.0408086	0.0415443	0.0410142	0.0303916	0.034077	0.0342315	0.0348209	0.0412112	0.04494	0.0429659	0.047732	0.0335763	0.0344583	0.0315134	0.0331625	0.0380965	0.0382799	0.0422762	0.0415895	0.0398724	0.0509553	0.0593381	0.0549339
Nfkb1(+)	0.0505945	0.0489748	0.0590988	0.0570709	0.0494636	0.0554992	0.0593411	0.0518184	0.0351305	0.0390759	0.0477736	0.04295	0.0368703	0.0386446	0.0414832	0.0440625	0.0384717	0.0412818	0.0425933	0.0352837	0.0342337	0.0376081	0.0442426	0.0435381	0.0341724	0.0401474	0.0532897	0.0435352
Nfkb2(+)	0.0575145	0.0546803	0.0644706	0.0604026	0.060637	0.0661108	0.069366	0.0603913	0.042164	0.0476362	0.0545398	0.0490539	0.0421834	0.0441446	0.0466589	0.0474115	0.0478352	0.0513332	0.0529335	0.0467985	0.0390065	0.0430222	0.0476901	0.045526	0.0377925	0.0470461	0.0584033	0.0497224
Nfya(+)	0.0174186	0.0195174	0.0229578	0.0227898	0.0154599	0.0151997	0.0172028	0.0162402	0.012623	0.0134146	0.0176055	0.0153764	0.0147439	0.0176169	0.018883	0.0188836	0.0117148	0.012024	0.0139211	0.0144275	0.0132103	0.0168159	0.0182514	0.0164942	0.0119765	0.0217503	0.0227167	0.0203105
Nfyb(+)	0.0399626	0.0404143	0.0394882	0.0409812	0.0378366	0.0393376	0.0379364	0.0398584	0.0493651	0.0529108	0.0505203	0.051756	0.0539869	0.0555218	0.052212	0.0540328	0.0373543	0.0377936	0.0352599	0.0344638	0.0391829	0.0409234	0.040039	0.0409071	0.0363374	0.0391953	0.0395657	0.039852
Nfyc(+)	0.0165833	0.0233894	0.0193001	0.0119986	0.00717226	0.00690347	0.00919294	0.0075558	0.0127263	0.0129237	0.0105936	0.00909457	0.0187098	0.0182207	0.0163453	0.0124642	0.0113644	0.00849893	0.00344908	0.0061178	0.018919	0.0171702	0.0158446	0.0123706	0.0222043	0.0103774	0.0221889	0.0133466
Nr1d2(+)	0.0130065	0.0130907	0.0104354	0.0100836	0.0159429	0.0107028	0.0094092	0.00925252	0.0030388	0.00368378	0.00344147	0.00236295	0.00310652	0.00460306	0.00232855	0.00416167	0.00689816	0.0032606	0.00189761	0.0156553	0.00413299	0.00292542	0.00297252	0.00282855	0	0.00313065	0.0079281	0.0114737
Nr1h2(+)	0.00516931	0.00408802	0.00454927	0.00506047	0.00210374	0.00272724	0.00296266	0.00287053	0.000706606	0.00102899	0.00145826	0.00110051	0.000607715	0.00121376	0.00194182	0.00191841	0.00155043	0.00140644	0.00300932	0	0.00141572	0.00141134	0.00247083	0.00102328	0.00406905	0.00525122	0.00599628	0.00421822
Nr1h3(+)	0	0	0	0.000475978	0	0.000764488	0.000123148	0	0.000329948	0	0	0	0.00147965	0	0	0	0	0	0	0	0	0	0	0	0	0	0	0
Nr2c2(+)	0.0265215	0.0277195	0.0282497	0.0278753	0.0234938	0.0246626	0.0247721	0.0249459	0.0190041	0.0182947	0.0194139	0.0200102	0.0211997	0.0201493	0.0199674	0.0199395	0.0235636	0.0233976	0.0201752	0.0220982	0.0197361	0.0191526	0.0203082	0.0194092	0.0202658	0.0253791	0.0286784	0.0264218
Nr3c1(+)	0.0387555	0.0415452	0.0426687	0.0394754	0.0349364	0.0363605	0.035909	0.0334108	0.0284718	0.0300007	0.0327593	0.030989	0.0351027	0.035637	0.0361499	0.0339742	0.03194	0.0355494	0.032931	0.029047	0.0283713	0.0309158	0.0339019	0.0310974	0.0301342	0.039494	0.0427175	0.0357364
Nrf1(+)	0.0245359	0.0238012	0.0249178	0.023621	0.0213415	0.0210537	0.0217492	0.0204665	0.0212306	0.0221176	0.0206349	0.0211532	0.0261671	0.0255511	0.0246281	0.0234077	0.0197274	0.0202295	0.0166532	0.0194665	0.0215716	0.0219541	0.0220186	0.0214166	0.021408	0.0239146	0.0249043	0.0229112
Ovol2(+)	0.00811477	0.00357583	0.00463381	0.00518329	0.0346168	0.0271794	0.0217038	0.0129888	0.00477573	0.0116333	0.0150317	0.00547838	0.00417034	0.00326772	0.00384271	0.00397956	0.014291	0.00930725	0.0120082	0.00473952	0.00240901	0.00154131	0.0037762	0.0018881	0	0.00902365	0.00181104	0.00207516
Patz1(+)	0.0147511	0.0120824	0.0140673	0.0146224	0.0140108	0.00773456	0.00866018	0.00859733	0.0067177	0.00607308	0.00734614	0.00641107	0.008868	0.0110251	0.00935886	0.0110456	0.00792442	0.00609167	0.00518287	0.00998206	0.0104099	0.00935525	0.0104041	0.0102257	0.0115592	0.0167796	0.0151945	0.0121383
Pbx3(+)	0.0108524	0.0080461	0.00808239	0.00911534	0.015102	0.0151686	0.0117774	0.0110089	0.0108547	0.0109959	0.00982118	0.0112729	0.008078	0.00883503	0.00889015	0.00686317	0.0085319	0.00791129	0.00820272	0.0146696	0.00642581	0.00394657	0.00491405	0.00610595	0.00187133	0.0107446	0.00525518	0.00743025
Phf2(+)	0.0342809	0.0324313	0.0364692	0.0349332	0.0156603	0.0194945	0.0206088	0.0153106	0.00636041	0.008176	0.00808362	0.0109232	0.0152046	0.0104897	0.0205817	0.0129099	0.0182816	0.0127458	0.00784665	0	0.00825075	0.0183318	0.0173603	0.00837443	0.0219071	0.0289018	0.0552045	0.0401805
Phf8(+)	0.0282558	0.0310227	0.0306889	0.0299934	0.0259798	0.0269316	0.0278925	0.0262056	0.0197412	0.0198352	0.0207538	0.0207165	0.0216854	0.0225498	0.0233668	0.0229604	0.0267925	0.0257271	0.023742	0.028336	0.018547	0.0211759	0.0223473	0.020643	0.0206484	0.0281662	0.0319698	0.0265198
Plagl2(+)	0.0204933	0.0180483	0.0199818	0.0231596	0.00795133	0.00800319	0.00713232	0.00686231	0.00166095	0.00265973	0.00375952	0.00356814	0.00384006	0.00734587	0.00754334	0.00821531	0.0049195	0.0049828	0.000547288	0.0143251	0.00782272	0.00671519	0.00918438	0.00737456	0.00322043	0.0215552	0.0259155	0.0194043
Pml(+)	0.0356827	0.0402782	0.0431332	0.0432523	0.0183378	0.0185776	0.0249627	0.0260915	0.00913035	0.0130149	0.0156652	0.0184198	0.0162376	0.0192459	0.0280274	0.0267118	0.0146861	0.0150065	0.0226346	0.025479	0.0142362	0.0179398	0.0244262	0.0274444	0.0242815	0.0355384	0.0507824	0.0393238
Pole3(+)	0.023647	0.0241419	0.0240957	0.0238904	0.0234955	0.0250949	0.0224216	0.0235681	0.0249067	0.0251886	0.021355	0.0226932	0.022477	0.0232111	0.0211448	0.0225056	0.0245183	0.024612	0.0220604	0.0203376	0.0212288	0.0227947	0.0222979	0.0203887	0.018904	0.0246791	0.0240432	0.0221871
Pole4(+)	0.0469887	0.049883	0.050528	0.0518294	0.0521925	0.0555162	0.0552328	0.059155	0.0656878	0.0681203	0.0678843	0.0695057	0.0635754	0.0630012	0.0650041	0.0675947	0.0558211	0.0570436	0.0564788	0.0577849	0.0612566	0.0622068	0.0619145	0.0664145	0.0530042	0.0570203	0.0512467	0.0566827
Polr3g(+)	0.0449879	0.0442926	0.0399182	0.0397325	0.054887	0.0540696	0.050878	0.0511555	0.0523665	0.0522698	0.0471818	0.0498407	0.0443133	0.045896	0.0402176	0.0383305	0.0535777	0.0581507	0.0476724	0.0438465	0.0528687	0.0496347	0.0426634	0.0473616	0.049451	0.0482436	0.0334886	0.0367037
Prdm1(+)	0.0629321	0.0568181	0.0594723	0.0555964	0.0844157	0.0854352	0.0760705	0.0800098	0.0584647	0.0647162	0.0622232	0.0676077	0.0355462	0.038629	0.0401646	0.0390416	0.0709821	0.0717676	0.0616717	0.0613771	0.0374088	0.0437905	0.0517566	0.0413599	0.0311604	0.0298886	0.0362387	0.0297733
Prdm10(+)	0.0278768	0.0175677	0.0238261	0.0238201	0.0224421	0.013954	0.0201131	0.0160987	0.00704509	0.0085955	0.0184852	0.00868836	0.0109183	0.0104337	0.00887061	0.00997309	0.0100943	0.00811755	0.00431566	0	0.00340229	0.00932588	0.0102086	0.0117772	0.0103576	0.0119568	0.0184925	0.0152786
Prrx1(+)	0.0108641	0.00404958	0.00660606	0.00501089	0.011317	0.00772873	0.00858112	0.00745065	0.00229755	0.00298759	0.00410518	0.00294618	0.000119782	0.00120237	0.00149655	0.00212879	0.00492011	0.00578761	0.00302657	0	0	0.00273143	0.00715166	0.0030589	0	0	0.00609972	0.00373052
Pura(+)	0.0108136	0.0109421	0.010629	0.0118465	0.00624913	0.00643279	0.00771192	0.00629289	0.00307352	0.00351303	0.00339444	0.0033159	0.00441964	0.00384378	0.00463577	0.00656786	0.00628622	0.00490194	0.00605313	0.00289368	0.00473478	0.00436425	0.00633129	0.00772795	0.0170956	0.00593742	0.0183092	0.0112713
Rab14(+)	0.00793877	0.00601353	0.00669025	0.00726159	0.00484247	0.00612567	0.00527025	0.00493423	0.00200467	0.00155934	0.00174347	0.00168474	0.0012358	0.00250591	0.00166166	0.00194279	0.0030977	0.00284178	0.00246609	0.00490328	0.00214641	0.00202906	0.00220407	0.00190218	0.00734433	0.00220337	0.00677392	0.00503167
Rad21(+)	0.0494324	0.0505931	0.051637	0.0513482	0.0487045	0.0494152	0.0487724	0.0483958	0.0492557	0.0508213	0.050756	0.050681	0.0517913	0.0534857	0.0529006	0.052375	0.0456155	0.0466266	0.0447774	0.0472037	0.0453836	0.0467222	0.0469014	0.0465706	0.0453082	0.0484762	0.049451	0.0477045
Rb1(+)	0.0297977	0.0330961	0.035601	0.0397472	0.0226116	0.0225327	0.0221734	0.0241774	0.0159953	0.018354	0.0185801	0.0204106	0.0246352	0.0274896	0.0295694	0.0335246	0.0171624	0.017298	0.018306	0.0130987	0.0185926	0.0200685	0.0266537	0.0248061	0.0181428	0.0249213	0.0374229	0.0331901
Rbbp5(+)	0.0457744	0.0491962	0.0541959	0.049712	0.0470493	0.0475923	0.0479184	0.045713	0.0363422	0.0381329	0.039905	0.0400209	0.0363188	0.0402145	0.0393468	0.0374553	0.0436453	0.0447694	0.0437866	0.0376752	0.0373515	0.0397032	0.0410849	0.0354476	0.0367504	0.0413927	0.0530542	0.0443814
Rbpj(+)	0.0540186	0.0563418	0.0600912	0.0567251	0.0817376	0.0855202	0.0874017	0.0873867	0.0554752	0.0577305	0.067073	0.0686213	0.0299383	0.0338315	0.039883	0.0371503	0.0724277	0.0741956	0.0846652	0.0636921	0.0345107	0.0397919	0.0446467	0.0435834	0.0152635	0.03225	0.0380518	0.0297174
Rcor1(+)	0.03132	0.0274159	0.0284886	0.0246891	0.0171678	0.0167821	0.0182027	0.0148308	0.0105979	0.0131509	0.0122081	0.0128695	0.0200006	0.0196573	0.0167208	0.0166613	0.0107302	0.0119264	0.0125431	0.00913718	0.0203892	0.0193021	0.0173757	0.0167191	0.0221822	0.0264832	0.0289494	0.0221276
Rel(+)	0.0406785	0.0388024	0.0477127	0.047341	0.0484071	0.0548099	0.0547223	0.0494204	0.0335459	0.0383471	0.0420954	0.0395306	0.0293596	0.0313031	0.0327695	0.0356977	0.0386562	0.0433033	0.0440831	0.0387144	0.0271205	0.0301485	0.034182	0.0328268	0.025533	0.0348265	0.0465766	0.0382824
Rela(+)	0.00645106	0.00735135	0.00804245	0.009457	0.00435271	0.00363021	0.00490455	0.00534418	0.00670954	0.0094767	0.00610038	0.00986166	0.00940909	0.0100568	0.0086768	0.0145065	0.0045634	0.00267753	0.0058117	0.00369914	0.00439294	0.00715935	0.00665133	0.00888851	0.00353789	0.0115027	0.0120755	0.0106335
Relb(+)	0.0446711	0.0404289	0.0437729	0.0392221	0.0431278	0.0464554	0.0454804	0.0350583	0.0308614	0.0338269	0.0346207	0.0292258	0.0326204	0.0316805	0.0312344	0.0308809	0.0343734	0.0347861	0.0330113	0.024718	0.0239039	0.0266485	0.0289427	0.0255276	0.0208491	0.0317741	0.0403598	0.0308187
Rest(+)	0.0328721	0.0326642	0.0331725	0.031443	0.0267241	0.0270547	0.0295611	0.0265997	0.019263	0.019219	0.0215835	0.0208829	0.0232028	0.0236134	0.0222793	0.0226635	0.0240079	0.0234747	0.0216807	0.0261083	0.0230887	0.0250076	0.0256287	0.0243802	0.0283952	0.0289454	0.0322998	0.0297263
Rfx1(+)	0.00898679	0.00793692	0.010039	0.011113	0.00318216	0.00294287	0.00575108	0.00480548	0.000727022	0.00217857	0.00298129	0.00194334	0.0025982	0.00139529	0.000959974	0.00256818	0.00328094	0.000890533	0	0	0.00472667	0.00132669	0.0023993	0.00220525	0	0	0.0104905	0.00832119
Rfx5(+)	0.0251676	0.0289078	0.0275079	0.0264272	0.0192418	0.0201861	0.0206207	0.0176932	0.0143731	0.0147728	0.0162707	0.0149611	0.0194677	0.019729	0.0232636	0.0185288	0.0189421	0.0189794	0.0175531	0.0124145	0.0238461	0.0225786	0.0260719	0.0200532	0.0223742	0.0253691	0.0276695	0.0261174
Rfx7(+)	0.00562596	0.00493513	0.00522668	0.0056976	0.00346707	0.00361507	0.00293358	0.00321918	0.00118122	0.00117417	0.00176902	0.00123368	0.00174468	0.00209226	0.00171444	0.00210269	0.00212824	0.00155824	0	0	0.000950732	0.00286765	0.00350297	0.0014928	0.00561596	0.00308261	0.00483235	0.00626866
Rfxap(+)	0.0403125	0.0359108	0.0281932	0.017711	0.0441867	0.0486141	0.0351565	0.0204621	0.0295025	0.0324906	0.0258669	0.0125622	0.0262308	0.0324572	0.0198491	0.00945592	0.03279	0.0422029	0.0304793	0.0277435	0.0184386	0.0234918	0.0209232	0.0109922	0.0182953	0.0208006	0.0122991	0.00859139
Runx1(+)	0.00859543	0.0117015	0.00855833	0.0124458	0.0112189	0.0133295	0.0131404	0.00907115	0.00391553	0.00464111	0.00527541	0.00518139	0.00534817	0.0049526	0.00596124	0.00475105	0.00935297	0.00575915	0.0122529	0.000901072	0.00677297	0.00891707	0.00782747	0.00687295	0.0168832	0	0.0063075	0.00513482
Runx2(+)	0.0622521	0.0634655	0.0764286	0.062011	0.0917097	0.0849601	0.088346	0.0731014	0.0414068	0.0406011	0.0564219	0.0500045	0.0271094	0.0273878	0.0356046	0.0318189	0.0500246	0.0564594	0.0435826	0.0411529	0.0279673	0.0387332	0.0530148	0.0389026	0.017164	0.0140791	0.0346216	0.0269992
Runx3(+)	0.120272	0.120611	0.124383	0.121837	0.11141	0.114476	0.115875	0.118702	0.103904	0.109624	0.109076	0.113368	0.109274	0.113737	0.111724	0.114704	0.114932	0.116479	0.124103	0.118719	0.0959949	0.107191	0.106832	0.114066	0.106381	0.117013	0.119584	0.116932
Rxra(+)	0.0139494	0.020362	0.0171557	0.0159493	0.0128415	0.00763839	0.00864354	0.00804208	0.00471173	0.00334042	0.00418541	0.00373442	0.0156838	0.0141625	0.010332	0.0106896	0.00893674	0.00616252	0.0109558	0	0.0182024	0.0125038	0.0100899	0.0103511	0.041638	0.0182538	0.0260745	0.0216792
Rxrb(+)	0.00915865	0.00965975	0.00976799	0.0105169	0.00988363	0.00708252	0.00747117	0.00615474	0.00217997	0.00279548	0.00318028	0.00219306	0.00405972	0.00515498	0.00510109	0.00620313	0.00390202	0.0031287	0.00594104	0	0.0109953	0.0142769	0.00740553	0.0129735	0.0100384	0.014935	0.00983377	0.00909948
Sap30(+)	0.0541894	0.0507374	0.0508074	0.0475986	0.0461246	0.04686	0.0432046	0.0404434	0.0523984	0.0521308	0.0482414	0.045274	0.0556813	0.0594711	0.0549429	0.0490915	0.0436623	0.0436099	0.0387021	0.0350767	0.0424076	0.0439963	0.0426444	0.0409984	0.0468461	0.0471727	0.0461773	0.041844
Scrt1(+)	0.00157186	0.00508577	0.00359206	0.00332373	0.00251105	0.00493766	0.0032944	0.00403619	0.00222237	0.000722105	0.000965408	0.00124164	0	0.00106589	0.0012246	0.0013537	0.00193292	0.00499854	0.00089676	0.00251747	0	0.00087926	0.000673037	0	0	0	0.000780287	0.000571685
Setdb1(+)	0.0213306	0.0229615	0.0232977	0.0224435	0.0172113	0.0153198	0.018645	0.0182089	0.0115193	0.0120428	0.0145103	0.0148095	0.0141705	0.0155619	0.0164232	0.0161815	0.014462	0.0139071	0.0100026	0.0214473	0.0167523	0.0172375	0.0180328	0.0175057	0.0199116	0.0227039	0.0238679	0.0224398
Sin3a(+)	0.0322319	0.0331485	0.0334149	0.0333315	0.0257317	0.0246019	0.0259654	0.024771	0.0224318	0.0238723	0.0241535	0.0248644	0.0312004	0.030172	0.0294155	0.0306886	0.0223512	0.0222565	0.0228304	0.0268217	0.0258549	0.0275022	0.0278493	0.0296126	0.0315063	0.033165	0.037791	0.0370857
Smad1(+)	0.063824	0.0654293	0.0806619	0.0840214	0.0239737	0.0306809	0.0337012	0.0238746	0.0112895	0.0136861	0.0159656	0.0124141	0.0215724	0.0220886	0.031834	0.0331172	0.0141211	0.0148308	0.0243807	0.00452117	0.0616827	0.0463381	0.0385018	0.060024	0.0973284	0.0567761	0.0605059	0.0484792
Smarca4(+)	0.0329837	0.0352825	0.0365888	0.0363359	0.0321587	0.0346268	0.0350637	0.0350643	0.0335538	0.0349444	0.0369279	0.0355302	0.035539	0.0364259	0.0368854	0.0364632	0.0322495	0.0331745	0.0322022	0.0396862	0.0378952	0.0376651	0.0376398	0.0388168	0.0374288	0.0375413	0.0385065	0.0380001
Snai1(+)	0.0244424	0.0180659	0.019327	0.0245318	0.0103824	0.0127643	0.0117354	0.0141463	0.00261342	0.00330509	0.00265981	0.00334595	0.00400251	0.00357459	0.00749024	0.00482877	0.0125824	0.011831	0.0118696	0	0.00491189	0.0119715	0.0144575	0.0151022	0.010659	0.0224688	0.0103696	0.0164107
Snai3(+)	0.00058653	0.00800571	0.00609505	0.00592012	0.000285142	0.00302836	0.00385099	0.0037486	0.000644406	0.00102037	0.00058498	0.00196443	0.000486172	0.00282008	0.000516866	0.00174695	0.00304036	0.00268958	0.00212981	0	0.00242042	0.00417987	0.00453144	0.00460021	0	0.000269028	0.00152975	0.00992041
Sp1(+)	0.0428551	0.0470375	0.0499943	0.0484361	0.0480462	0.0479019	0.0475464	0.0450849	0.0430628	0.0444738	0.047671	0.046598	0.0447937	0.0481563	0.0485684	0.0469552	0.040263	0.0422332	0.0369478	0.0382103	0.0318846	0.0356807	0.0388413	0.0359583	0.028267	0.0350864	0.0457429	0.0393803
Sp2(+)	0.0216218	0.0237982	0.0242467	0.023987	0.0185309	0.0178633	0.019128	0.0175691	0.0157577	0.0151275	0.0159914	0.0163442	0.0195733	0.0204364	0.0195628	0.0188146	0.0170174	0.0162825	0.0148203	0.0173521	0.0153993	0.0165478	0.0168078	0.0177039	0.0187507	0.022828	0.025157	0.0238085
Sp3(+)	0.0550824	0.0534678	0.0625231	0.0480572	0.0237774	0.0364664	0.0352451	0.0222042	0.0172263	0.022434	0.0175092	0.0157202	0.0252145	0.0334212	0.0339075	0.0291976	0.0218647	0.0333326	0.0107611	0.0193764	0.0202311	0.0343558	0.0409327	0.0153656	0.0216664	0.0666805	0.0710157	0.0433039
Sp4(+)	0.0459553	0.0508842	0.0545889	0.0539297	0.040223	0.0412362	0.043584	0.0420187	0.0308073	0.0322771	0.0346704	0.0356739	0.0362301	0.0394109	0.0416071	0.0418247	0.0357059	0.0374232	0.0343065	0.0368013	0.0310745	0.0366791	0.0414084	0.0380857	0.0480246	0.0506539	0.061323	0.0521756
Srebf1(+)	0.0319633	0.0338321	0.0343801	0.0318776	0.0317958	0.0313157	0.0322586	0.0292208	0.0265209	0.026809	0.0296606	0.0269038	0.0287816	0.0302285	0.0317926	0.0289035	0.0300595	0.0308881	0.028946	0.027178	0.0298705	0.0308206	0.0320015	0.0294965	0.0292996	0.0307993	0.0329629	0.0287536
Srebf2(+)	0.0369531	0.0406541	0.0419839	0.0407	0.0417779	0.0443838	0.0444949	0.042446	0.0360832	0.0375186	0.0413399	0.0380792	0.0351858	0.0365774	0.0375198	0.0355085	0.0405647	0.0433693	0.0410386	0.0486858	0.0346423	0.0356399	0.0377279	0.0359734	0.0331238	0.0343352	0.0359863	0.0346373
Stat1(+)	0.0654342	0.0626514	0.0621102	0.0639858	0.0465278	0.049337	0.0492649	0.048672	0.0369267	0.0392795	0.0408761	0.0426337	0.0476615	0.0497546	0.049388	0.0515568	0.0415751	0.0421148	0.0396942	0.0403976	0.0471954	0.0489852	0.0501476	0.0501061	0.0502319	0.0560548	0.0612795	0.0574602
Stat2(+)	0.0578289	0.0494216	0.0426544	0.0476851	0.0247695	0.0259653	0.0273543	0.0273211	0.0182935	0.0190796	0.0191592	0.0215983	0.0286147	0.0284377	0.0275846	0.0315777	0.024578	0.0223579	0.0202424	0.0168931	0.0294996	0.027704	0.0320696	0.0305179	0.0274765	0.0371242	0.0370206	0.0368932
Stat3(+)	0.0548476	0.052725	0.0630008	0.05942	0.0861215	0.0896285	0.0914539	0.0919667	0.0565799	0.0639714	0.0720218	0.0730347	0.0328891	0.0371223	0.0445155	0.0427257	0.0712074	0.0791326	0.0798677	0.0853716	0.0347682	0.0383406	0.0466041	0.041576	0.0281238	0.0361982	0.0467191	0.0386268
Stat4(+)	0.0995482	0.104199	0.14072	0.12906	0.126962	0.163894	0.190744	0.159855	0.0705084	0.102318	0.154921	0.126113	0.0484813	0.0645541	0.0897421	0.0878599	0.0892843	0.102754	0.130335	0.0988198	0.0478213	0.0616322	0.0785714	0.0680072	0.0671834	0.124874	0.152149	0.112734
Stat5a(+)	0.0401198	0.0337011	0.0436157	0.0410327	0.0294149	0.0361323	0.0424475	0.0369454	0.0234918	0.028055	0.0363024	0.0314963	0.0200689	0.0239928	0.0301737	0.0330566	0.0238056	0.0275565	0.0363748	0.0337932	0.0361294	0.0445369	0.0472468	0.0524593	0.0339088	0.0380282	0.0535701	0.0548404
Stat5b(+)	0.0291496	0.0278734	0.0312088	0.029362	0.0234793	0.0265311	0.0248598	0.0245871	0.0175608	0.02004	0.0202604	0.0204968	0.0204728	0.0223747	0.0212161	0.0220842	0.0192014	0.0206267	0.0195218	0.0187023	0.0182473	0.0212158	0.0230241	0.0221659	0.0180594	0.0219916	0.0297328	0.025753
Stat6(+)	0.0759883	0.105227	0.123226	0.107641	0.10469	0.115293	0.120325	0.110953	0.0895318	0.0902807	0.108534	0.102723	0.0704453	0.0878257	0.0986375	0.100013	0.0915746	0.105338	0.0799747	0.1323	0.0698062	0.0814449	0.0916153	0.0926466	0.0460711	0.0595225	0.0868842	0.0723879
Supt20(+)	0.0370566	0.0374645	0.0373635	0.0360424	0.0392112	0.0392898	0.0358535	0.0341212	0.0277244	0.0294973	0.0280087	0.0271268	0.0239618	0.0263686	0.0259058	0.0231853	0.033181	0.0351936	0.0296658	0.0229602	0.0247951	0.0264427	0.028372	0.0255435	0.0216115	0.0330541	0.0347429	0.0316192
Suz12(+)	0.0112089	0.0113027	0.0113598	0.0122544	0.00825492	0.00895583	0.00927567	0.00916439	0.0105131	0.0110345	0.0105644	0.0109775	0.0135545	0.0134313	0.0137313	0.0133519	0.00907913	0.0077392	0.00821412	0.0092111	0.00933661	0.0084371	0.00998236	0.0104595	0.00906411	0.0130231	0.0136939	0.0122973
Taf1(+)	0.0322311	0.0343981	0.0355662	0.0351966	0.0289468	0.0306219	0.0305572	0.0302367	0.0289746	0.0311128	0.0325454	0.0323658	0.0335262	0.0366336	0.0367385	0.0355364	0.0264072	0.0276902	0.0249974	0.0275433	0.0261749	0.029099	0.0298776	0.0285155	0.0268808	0.0314446	0.0344417	0.0321989
Taf7(+)	0.0410158	0.0434058	0.0442338	0.0456849	0.0311629	0.0320849	0.0332852	0.0325824	0.0294919	0.0314025	0.0302135	0.0318121	0.0380398	0.0385606	0.0391529	0.0412269	0.029038	0.0289639	0.0247193	0.0325151	0.0349665	0.0352219	0.0359997	0.0358498	0.0332992	0.0470026	0.0526769	0.047337
Tbp(+)	0.0125348	0.0114393	0.012008	0.013808	0.00660145	0.00566115	0.00654641	0.00674727	0.00502898	0.00494243	0.00371396	0.00429359	0.0100305	0.00655929	0.00578502	0.00945865	0.00696047	0.004946	0.00396351	0.00777633	0.00705102	0.00604566	0.00625829	0.00875928	0.00835679	0.0144878	0.0166636	0.0148228
Tbpl1(+)	0.0135843	0.0168879	0.0158084	0.0165988	0.00965725	0.00736745	0.012454	0.0115553	0.00851591	0.00774613	0.00867505	0.00697632	0.0108662	0.010933	0.00931329	0.0109542	0.0112753	0.00503815	0.0109573	0.0095561	0.00804905	0.00604426	0.0094983	0.0121734	0	0.0166321	0.0216794	0.0108158
Tbx21(+)	0.0581114	0.07873	0.0902553	0.0736651	0.0816989	0.0880566	0.0872524	0.0776822	0.0583719	0.0557345	0.0624432	0.0556765	0.0377297	0.041397	0.0508674	0.0464447	0.0781647	0.0943751	0.0704798	0.0864673	0.0381064	0.054068	0.0686575	0.0429728	0.0288738	0.0519374	0.070062	0.0436395
Tcf12(+)	0.0487113	0.0474144	0.0517725	0.0532776	0.0407591	0.0423076	0.0425168	0.0423698	0.036948	0.0373237	0.0384545	0.0400242	0.0446644	0.0460753	0.04567	0.0469203	0.0400141	0.0411498	0.0402959	0.0359803	0.0381769	0.0416314	0.0421455	0.0439714	0.0493613	0.0504159	0.0668565	0.0597225
Tcf3(+)	0.0111493	0.0138966	0.0143244	0.0164173	0.00923072	0.0125255	0.0135461	0.00930382	0.00513597	0.00504342	0.00827829	0.00424455	0.0074335	0.00715245	0.00732414	0.00780708	0.00620643	0.00712284	0.00751037	0.0088197	0.0143881	0.0138479	0.00621489	0.0127125	0.00852172	0.00669457	0.00829309	0.00716599
Tcf4(+)	0.0141828	0.0122818	0.0124003	0.00913697	0.0188457	0.012514	0.0114397	0.00891442	0.0058074	0.00500383	0.00436775	0.00607029	0.00702836	0.00647939	0.00630739	0.0062892	0.00810749	0.00705683	0.0101633	0.00359638	0.0120526	0.0136129	0.00312372	0.0043453	0.00745993	0.0185798	0.0108389	0.0110376
Tcf7(+)	0.0868075	0.120218	0.119821	0.136591	0.0415318	0.0468859	0.0515505	0.041712	0.0181373	0.0241151	0.0240673	0.0280717	0.0862985	0.0843702	0.0763925	0.103434	0.0317991	0.0251576	0.0223816	0.0189581	0.059719	0.0973768	0.0919338	0.085175	0.129799	0.189235	0.199959	0.190932
Tef(+)	0.0402727	0.036041	0.0351244	0.0361627	0.0293901	0.0304553	0.027603	0.0295156	0.0267228	0.0261554	0.0238958	0.0270068	0.0274183	0.0294152	0.0255195	0.0279423	0.0287773	0.0269032	0.0237206	0.0257798	0.0238169	0.02642	0.0256	0.026554	0.0226287	0.0298816	0.0352385	0.031835
Tfdp1(+)	0.0296214	0.0312184	0.0321359	0.0334438	0.0291726	0.0322866	0.0314056	0.0345951	0.0496975	0.0516694	0.0508085	0.0506632	0.0533024	0.0542754	0.0526741	0.0568166	0.0341119	0.033285	0.0328088	0.0331535	0.0469141	0.0468889	0.0436076	0.046805	0.0359474	0.0360799	0.0359718	0.0369152
Tfdp2(+)	0.00919393	0.00350521	0.00672819	0.00687556	0.00553284	0.00774788	0.00640553	0.00916964	0.003054	0.00419755	0.00423452	0.00389743	0.000607197	0.00269063	0.00447513	0.00262987	0.00403694	0.00428695	0.00454315	0	0.00027401	0.00168752	0.00196562	0.00312585	0.00129107	0.00475415	0.00466472	0.000759609
Tgif1(+)	0.0651328	0.0682248	0.0831376	0.0786471	0.0577386	0.0668254	0.0663516	0.0646148	0.0495942	0.0537537	0.0539124	0.0569466	0.0564256	0.0607131	0.0632427	0.0678456	0.056805	0.0631403	0.060601	0.0568366	0.0440766	0.0513646	0.0597832	0.0535973	0.0498421	0.0677615	0.0892217	0.0766122
Tgif2(+)	0.0439078	0.0446971	0.055007	0.0518447	0.0481201	0.0538308	0.0525911	0.0495544	0.0363835	0.0406119	0.0423754	0.0394514	0.0343392	0.0377119	0.0394142	0.043472	0.0473765	0.0504789	0.0486749	0.033639	0.0373149	0.0370606	0.0390413	0.040275	0.0350442	0.0391632	0.0520978	0.0457598
Thap1(+)	0.0327098	0.0335862	0.0318314	0.0320115	0.0388828	0.0371983	0.035623	0.0325216	0.0276128	0.0276965	0.0280294	0.0268919	0.0236917	0.0240089	0.022592	0.0237276	0.032715	0.0321359	0.0306635	0.0490512	0.0219275	0.0226855	0.0248041	0.0242506	0.0196475	0.0333346	0.0283544	0.0276689
Thap11(+)	0.0354394	0.0366799	0.0354187	0.02995	0.0342701	0.0363172	0.0331387	0.0269148	0.030658	0.0322974	0.0280322	0.0232041	0.0336075	0.031847	0.0283165	0.0242797	0.0317562	0.0324973	0.031354	0.0289963	0.0342287	0.0337264	0.0316977	0.0258283	0.0373828	0.0335803	0.0349523	0.0295261
Trim28(+)	0.0319539	0.0314764	0.0320467	0.028033	0.029875	0.0295417	0.029816	0.0262362	0.0325956	0.032879	0.0342058	0.0275838	0.0349842	0.0356918	0.0333087	0.027375	0.0300197	0.0299904	0.0277537	0.0327162	0.029172	0.0306235	0.0291644	0.0256713	0.027046	0.0335947	0.0322288	0.0274046
Trp53(+)	0.0788035	0.0796612	0.07922	0.0795519	0.0807711	0.0811508	0.0819895	0.0842081	0.0895751	0.0888467	0.0865463	0.087103	0.0881615	0.0858689	0.0849106	0.0882569	0.0886251	0.0882546	0.0856254	0.0938399	0.0967533	0.0928803	0.0896477	0.0920891	0.0948212	0.0875497	0.0866376	0.0903821
Ubtf(+)	0.033733	0.0344243	0.0353364	0.0356536	0.036399	0.0371983	0.0366917	0.0366519	0.0308623	0.0310337	0.0323482	0.032716	0.0288728	0.029883	0.0303162	0.030539	0.0335139	0.0353007	0.0326095	0.0393385	0.0315527	0.0319554	0.0319886	0.0330119	0.0323397	0.0319398	0.0352466	0.034535
Usf1(+)	0.0436946	0.045415	0.0541506	0.0530156	0.035995	0.0367271	0.0419392	0.0395016	0.0164793	0.0211945	0.0204907	0.0234861	0.022917	0.0246129	0.022786	0.0202481	0.0290881	0.0301876	0.0311144	0.0202572	0.0264485	0.0275841	0.0208957	0.0205621	0.0360754	0.0327157	0.0600917	0.0433712
Usf2(+)	0.056081	0.0530227	0.0488041	0.041378	0.0564193	0.0537407	0.046344	0.0382892	0.0505452	0.0472557	0.0412428	0.0340102	0.0509829	0.0491543	0.041584	0.0348297	0.0545733	0.0513436	0.0450248	0.04079	0.0499162	0.0476774	0.0431092	0.0353772	0.0512099	0.049929	0.0480627	0.0394164
Utp18(+)	0.00288821	0.00259589	0.0031551	0.00314008	0.000696799	0.00160022	0.00204305	0.001287	0.00110912	8.10718e-05	0.000298225	0.000246922	0	0.00045133	9.57159e-05	0.000652321	0.000786103	0	0	0	0.00133961	0.00317626	0.00112515	0.00224082	0.0166461	0.00775324	0.00414547	0.00846131
Xbp1(+)	0.0660153	0.0646697	0.0676739	0.0579394	0.0731424	0.0746853	0.0735672	0.0608656	0.062458	0.0637196	0.0646136	0.0548692	0.0569147	0.0584606	0.0583332	0.0502486	0.0687849	0.0700479	0.071515	0.0623445	0.0572594	0.0596757	0.0593282	0.050496	0.0561277	0.0555471	0.0611871	0.0511586
Xrcc4(+)	0.0224735	0.0122791	0.0145716	0.0171132	0.0402824	0.0396361	0.0290171	0.0322804	0.0224311	0.0236497	0.0220217	0.0248559	0.0101142	0.01011	0.0127566	0.0154019	0.0283891	0.027611	0.030123	0.0408586	0.00501106	0.00780692	0.010792	0.00811827	0.0120614	0.00211962	0.0101236	0.010595
Ybx1(+)	0.0545763	0.0560174	0.0560793	0.0554942	0.0578915	0.0595094	0.0581931	0.0585652	0.0700633	0.071094	0.0702037	0.0692712	0.0700279	0.0703988	0.0707002	0.0680777	0.0590392	0.0603256	0.0580756	0.0600048	0.060163	0.0604699	0.0602047	0.0593222	0.0555592	0.0578566	0.055056	0.0548745
Yy1(+)	0.0333081	0.0345863	0.0338118	0.0301346	0.0320032	0.0314477	0.0295605	0.0265198	0.0287242	0.0288523	0.0278201	0.0239294	0.030692	0.0319412	0.02843	0.0251715	0.0313313	0.0301592	0.0265678	0.0304588	0.0271401	0.0285536	0.0275334	0.0241484	0.0264256	0.0301343	0.0327634	0.026644
Zbtb11(+)	0.00415736	0.00396684	0.00816985	0.00754678	0.00279844	0.000927867	0.0016574	0.00251247	0.00246454	0.000673792	0.000686778	0.00156416	0.00168663	0.00203762	0.00451413	0.000902908	0.0016437	0.000547485	0	0.0144883	0.00216354	0.00136767	0.000296702	0.00302333	0	0.0086033	0.00500684	0.00886252
Zbtb14(+)	0.0107058	0.0115306	0.0124691	0.0154107	0.00935862	0.00891184	0.00938158	0.00960703	0.00393769	0.00456807	0.00687781	0.00718144	0.0117778	0.00842188	0.00462392	0.00801977	0.00448272	0.00780608	0.0114897	0.0190351	0.00557154	0.00799919	0.0092594	0.00599628	0.017725	0.0194065	0.0193506	0.0120712
Zbtb7a(+)	0.028867	0.0291789	0.0295876	0.0244849	0.0307642	0.0290333	0.0288675	0.0248225	0.0247424	0.0243839	0.0251815	0.0210578	0.0239217	0.0251334	0.0246556	0.0192023	0.027285	0.0271643	0.024984	0.0272228	0.0212832	0.0224448	0.0215239	0.017437	0.0206121	0.023363	0.0270651	0.0205327
Zbtb7b(+)	0.0435758	0.0431363	0.0441509	0.0421409	0.0413355	0.0406795	0.0408241	0.0392484	0.0314691	0.0304222	0.0328447	0.0318214	0.0296706	0.0304274	0.0323457	0.0314637	0.0351968	0.0355564	0.0336106	0.0308446	0.0316509	0.0327013	0.0343157	0.0364972	0.026545	0.0390562	0.0384009	0.0383596
Zeb1(+)	0.0318282	0.032299	0.0337439	0.0345749	0.0283357	0.0277194	0.0294131	0.0285706	0.0203678	0.021187	0.0242869	0.0239515	0.0239124	0.0252553	0.0243912	0.025515	0.0246015	0.0246985	0.0221345	0.0321222	0.0255822	0.0263739	0.0261845	0.0250534	0.0332605	0.0365056	0.0402356	0.034152
Zfhx2(+)	0.00347419	6.48971e-06	0.000491118	0.000965074	0	0.000330867	0.000155307	5.63782e-05	0	0	0	0.00060949	0	0.000156343	0	0.000143192	0	0	0	0	0	0	0.000362207	0	0	0.00369914	9.63317e-06	0.00160016
Zfp110(+)	0.0302136	0.0346589	0.0409484	0.0360818	0.0261263	0.0274266	0.0314586	0.0263359	0.0135786	0.0155434	0.020643	0.0186537	0.0156103	0.0178976	0.021935	0.0190827	0.0199651	0.0191172	0.0228322	0.0226938	0.0150771	0.0177163	0.0243592	0.019664	0.019595	0.0260915	0.0367086	0.0299415
Zfp120(+)	0	0.000116815	0	0.000406018	0	0	0	5.33471e-05	0.000101205	0	0	0	0	0	0	0.000114024	0.00129915	0.001567	0	0	0	0	0	0.00192861	0	0	0.000237618	0
Zfp143(+)	0.0165356	0.019087	0.0193269	0.0206831	0.0150267	0.0145134	0.0159225	0.0152757	0.0132138	0.0131488	0.0148357	0.0146118	0.0161843	0.0155496	0.0176574	0.0169659	0.0129934	0.012782	0.0118324	0.0153463	0.0122969	0.0126515	0.0135541	0.0154599	0.0161559	0.0220032	0.0215934	0.021758
Zfp182(+)	0.00378662	0.010098	0.00859765	0.00467311	0.0129012	0.0101675	0.00654173	0.00661489	0.00796755	0.00750857	0.00507556	0.00488764	0.00641844	0.00752659	0.00442123	0.00321785	0.0082142	0.00691501	0.00629134	0.00339088	0.0100927	0.010395	0.0151665	0.00385623	0	0.0219006	0.0104231	0.0062549
Zfp219(+)	0.00235778	0.00490298	0.00145606	0.00171277	0.00158947	0.00155158	0.0037815	0.00127033	0.00105336	0.00184533	0.00100794	0.00201835	0	0.000581124	0.00160887	0.00221153	0.00320118	0.00159268	0.00411949	0	0	0.000909176	0.000855425	0.00408446	0	0.0139278	0.000852535	0.0065996
Zfp263(+)	0.0138039	0.0136465	0.0147761	0.0145865	0.012016	0.0116006	0.0120217	0.00989294	0.00689992	0.00467584	0.00593193	0.00605606	0.00561413	0.00647412	0.00526457	0.00470688	0.0136183	0.0110827	0.0160416	0.0109433	0.00710469	0.00591327	0.0060155	0.00624907	0.00853444	0.0110934	0.0175681	0.0115162
Zfp296(+)	0.0103071	0.0105671	0.0192656	0.0120895	0.00937445	0.0069943	0.00754887	0.00640269	0.00200403	0.00356824	0.0039818	0.00302535	0.00305997	0.00486307	0.00785192	0.00438101	0.00519086	0.00223673	0.00482009	0.0149727	0.00224427	0.00492549	0.00779461	0.00579938	0.0279021	0.0128909	0.0169709	0.00734863
Zfp319(+)	0.0492718	0.0535142	0.0522125	0.0261407	0.0252293	0.0388026	0.0464996	0.0185769	0.0211828	0.0260797	0.0303367	0.00944319	0.0248547	0.0298792	0.032656	0.0152765	0.036839	0.0464362	0.0254456	0.0107891	0.0180771	0.0294448	0.0368115	0.0136781	0.00591862	0.0443336	0.0303477	0.0175335
Zfp324(+)	0.0261701	0.0426893	0.0490373	0.0584291	0.0255774	0.0324068	0.0344271	0.0315058	0.0292452	0.0373097	0.0304648	0.0334175	0.0431088	0.0495612	0.0438467	0.0576588	0.0276222	0.0303362	0.0173267	0.0185838	0.0340099	0.0216976	0.0266426	0.0408362	0.0208209	0.0451903	0.045075	0.0480696
Zfp335(+)	0.0274892	0.0319728	0.0334346	0.032861	0.0241585	0.0255498	0.0279411	0.0257897	0.0149197	0.0176453	0.0191777	0.0202591	0.0196536	0.0195674	0.0211405	0.0180946	0.0205079	0.0216716	0.027009	0.026762	0.0164262	0.0211873	0.0247745	0.0215833	0.0147641	0.0234279	0.0275564	0.0253881
Zfp362(+)	0.0397147	0.0377138	0.0499837	0.0484418	0.0357096	0.0427289	0.0429103	0.0396731	0.0375217	0.0376252	0.0411762	0.0397232	0.0437208	0.0411472	0.0445063	0.0435628	0.0321451	0.0345863	0.0383891	0.0248439	0.0396273	0.034417	0.0368632	0.038343	0.0477343	0.0355446	0.0434402	0.0413512
Zfp369(+)	0.018779	0.0169104	0.0164601	0.0168168	0.0153209	0.0145662	0.0123494	0.0133336	0.0134085	0.0130186	0.00906153	0.0112679	0.012141	0.0129778	0.010419	0.011957	0.0150336	0.0152693	0.0148339	0.0167528	0.013173	0.0135967	0.0123601	0.0132245	0.0213285	0.0200262	0.0176863	0.0181121
Zfp382(+)	0.0120305	0.016463	0.0215672	0.0200939	0.0166975	0.0335886	0.0269065	0.018119	0.0117766	0.0194145	0.0210857	0.0142113	0.0224111	0.018459	0.0199061	0.0219491	0.012718	0.0139267	0.0143482	0.00936772	0.0118941	0.016908	0.0132159	0.0196207	0.0137142	0.0130466	0.022	0.0169886
Zfp442(+)	0.012997	0.00553356	0.00341826	0.0044687	0.00197801	0.00437046	0.00596024	0.00428959	0.00102444	0.00222665	0.000129996	0.000857975	0	0.00156343	0	0.000580725	0.00283112	0.000475236	0	0	0	0.00105615	0	0.00301938	0	0.00396069	0.00323032	0.0068789
Zfp467(+)	0.0198509	0.0146473	0.0184741	0.0121705	0.00486796	0.00953898	0.0104432	0.00704546	0.00226058	0.00381367	0.00451734	0.00389878	0.0039751	0.00829946	0.00672122	0.0061997	0.00560044	0.00367987	0.0035777	0.00159268	0.00506538	0.0064878	0.0103679	0.00637864	0	0.0175709	0.0240444	0.0221808
Zfp513(+)	0.00734444	0.00849054	0.00864462	0.00836176	0.01517	0.014875	0.0181549	0.017118	0.00966084	0.00870093	0.0123499	0.014886	0.0167125	0.0118249	0.0140442	0.0112265	0.00967997	0.00592415	0.0124339	0.0188988	0.00649545	0.00525515	0.00307076	0.008956	0.00679124	0.0176162	0.0176821	0.0140878
Zfp560(+)	0.00337255	0.00786034	0.00642543	0.00610114	0.020089	0.00841924	0.00647271	0.00602265	0.0102256	0.00891865	0.00492301	0.00649013	0.00851858	0.00800123	0.00714153	0.00694244	0.0117527	0.00696029	0.00968501	0.00702836	0.00786866	0.00872029	0.00346794	0.00727023	0.00463625	0.0166685	0.00781443	0.00739939
Zfp597(+)	0.0579654	0.0670258	0.0694567	0.0705574	0.0524237	0.0530197	0.0593507	0.0612832	0.0465714	0.050593	0.0561662	0.0570372	0.0658613	0.0565397	0.0691723	0.0647778	0.0513164	0.0590287	0.0654281	0.0477643	0.0547876	0.0542392	0.0698715	0.0694524	0.0525018	0.050844	0.0663016	0.070519
Zfp62(+)	0.0772398	0.0779484	0.0831203	0.0803204	0.076951	0.0754607	0.0763158	0.07123	0.0619712	0.0666071	0.0670941	0.0672937	0.073991	0.074341	0.0697161	0.0740517	0.0600272	0.0613346	0.0547995	0.0675298	0.060742	0.0671266	0.0641266	0.0663394	0.0700206	0.0718754	0.073984	0.0715279
Zfp64(+)	0.0129636	0.0207133	0.0171836	0.015734	0.011246	0.00925489	0.0178404	0.0141195	0.00597315	0.00585899	0.00966691	0.0090151	0.00405647	0.00645684	0.0048791	0.00886315	0.00411549	0.00715423	0.00446779	0.00722212	0.00990351	0.00890335	0.00981152	0.010176	0.00197287	0.00326677	0.00943775	0.0137364
Zfp646(+)	0.053359	0.0369524	0.0484015	0.0506116	0.0348913	0.0364324	0.0398026	0.0402488	0.0222647	0.0172206	0.0245151	0.02791	0.0228894	0.0242302	0.021331	0.0301068	0.0321085	0.0313766	0.0032988	0.0235159	0.0281252	0.0158847	0.0179804	0.0238886	0.0139863	0.0499944	0.0472686	0.0364277
Zfp664(+)	0.0212898	0.0230624	0.0241501	0.0279219	0.0182543	0.015709	0.0141865	0.0165474	0.00586292	0.00721162	0.0076313	0.00927437	0.00653236	0.00866827	0.00896025	0.00870627	0.0124534	0.013385	0.0132154	0.00556493	0.0137894	0.012687	0.00805049	0.0136309	0.00671036	0.0203069	0.0250006	0.0215057
Zfp729b(+)	0.0716029	0.0703714	0.074979	0.0719962	0.0638124	0.0589899	0.0650844	0.0628181	0.0564136	0.0548832	0.0584008	0.0559327	0.0618087	0.061578	0.0631337	0.0623144	0.0623619	0.0573555	0.0638217	0.0663669	0.0727524	0.0657673	0.0717633	0.0684703	0.0752303	0.0754004	0.0818219	0.0750912
Zfp74(+)	0.00119972	0.00827439	0.00373991	0.00435314	0.00887215	0.00492807	0.00493375	0.00481943	0.000842684	0.00197118	0.00102085	0.00198788	0.000255417	0.00228615	0	0.00266099	0.000724307	0.00299913	0	0	0	0.000101453	0	0.00446979	0	0	0	0.00228674
Zfp825(+)	0.00882942	0.00953411	0.0142736	0.0113475	0.00331167	0.00492031	0.00901793	0.00374885	0.00224854	0.00223356	0.00439818	0.00298806	0.00377743	0.00500593	0.00588277	0.00636411	0.00296381	0.00297843	0.0030577	0	0.0046531	0.00537008	0.00536889	0.00464368	0	0.00269028	0.00725485	0.00607368
Zfp831(+)	0.0198811	0.0131982	0.0116855	0.0178757	0.00563953	0.00804885	0.00666499	0.00783735	0.0097431	0.00989911	0.00493874	0.00917785	0.033637	0.0361064	0.0262776	0.0403143	0.00259913	0.00249178	0.00520441	0.00220187	0.0394053	0.0395288	0.0166505	0.0257686	0.0290999	0.0671449	0.0390474	0.0480391
Zfp951(+)	0.00179403	0.00284898	0.00215845	0.00304951	0.00162479	0.00182491	0.00182813	0.000746253	0.000255077	4.24213e-05	0.000201684	0.000599332	0.000613587	0.00155556	0	0.00082203	0.00090682	0.000423859	0	0	0.00477234	0.00140734	0.000195232	0	0.0237156	0.0488174	0.0191026	0.00891903
Zfp971(+)	0.0603926	0.0514764	0.0492701	0.0575609	0.0334194	0.0386946	0.0459975	0.047599	0.0509233	0.0511058	0.055013	0.0575112	0.0605907	0.063515	0.0583484	0.0660075	0.0429784	0.0413456	0.0355491	0.0572133	0.0704358	0.0671755	0.065263	0.062117	0.0519688	0.0602997	0.0582152	0.0679909
Zmiz1(+)	0.0480907	0.0488574	0.0478121	0.0456221	0.0547584	0.0559178	0.0527199	0.0490487	0.0453654	0.0455553	0.0470561	0.042413	0.0409544	0.0428702	0.0417866	0.0379946	0.0513103	0.0537973	0.0490616	0.0504448	0.0417566	0.0432407	0.0419354	0.039204	0.0389068	0.0419414	0.0412212	0.0379717

## Sheet: TF activity(scaled for heatmap)
	0_Con	0_DAC	0_DP	0_PD1	1_Con	1_DAC	1_DP	1_PD1	2_Con	2_DAC	2_DP	2_PD1	3_Con	3_DAC	3_DP	3_PD1	4_Con	4_DAC	4_DP	4_PD1	5_Con	5_DAC	5_DP	5_PD1	6_Con	6_DAC	6_DP	6_PD1
AI987944(+)	0.538638	0.298796	1.34428	1.62319	0.288457	-0.480394	0.182779	-0.274151	-0.550605	-0.725079	-0.584202	-0.747059	-0.236515	-0.157249	-0.467359	-0.088138	-0.851208	-0.52434	-0.851208	-0.851208	0.14385	-0.523081	-0.851208	-0.734151	2.04534	3.38486	-0.252679	-0.100356
Aff4(+)	-0.0944847	0.12566	-0.287174	-0.664474	1.63289	3.14868	0.304304	-0.0404414	-0.51841	0.785989	-0.360474	-0.199823	-0.0936326	-0.891479	-0.938771	-0.573069	0.248199	0.416919	1.32931	-0.9515	-0.809536	-0.705963	-0.9515	-0.9515	-0.9515	-0.603043	1.61293	0.981908
Ar(+)	1.12954	0.682234	1.80196	1.58892	-0.718403	0.0121306	0.476484	-0.436469	-1.02689	-0.960716	-0.65463	-0.74886	-0.880177	-0.682619	-0.807222	-0.61736	-0.969672	-0.647054	-0.436186	-0.132363	-0.662618	-0.362222	-0.120948	-0.246823	1.0966	-0.0468351	2.60126	1.76894
Arid3a(+)	1.86141	1.02455	2.00135	1.5656	0.473107	0.442641	1.79968	1.43601	-1.26001	-0.914461	-0.116006	-0.525209	-1.07106	-0.513874	-0.769083	-0.64836	-0.22084	0.0549918	-0.993955	-1.50027	-0.402303	-0.596839	0.374861	-0.913879	-0.322723	-0.361352	0.320295	-0.224274
Arnt(+)	1.69942	1.7615	0.898428	1.49834	0.408029	0.493495	-0.251875	-0.154012	-1.4112	-0.966122	-1.49392	-1.31172	-0.120172	-0.0377314	-0.801794	-0.462524	-0.214436	0.0766427	-1.17802	0.392577	-1.11557	-0.155594	-0.910347	-0.868245	1.24527	0.293192	1.24376	1.44263
Arnt2(+)	-0.0608875	-0.232128	-0.270093	-0.490314	0.940767	1.06024	0.714352	0.682146	0.709616	0.371082	0.231637	0.110905	-0.847283	-0.692754	-0.832117	-1.03937	1.65916	2.13271	1.71126	1.48494	-0.593305	-0.625218	-0.495743	-0.866709	-1.21571	-1.00939	-1.07534	-1.46245
Atf1(+)	1.39225	1.23645	0.81063	-0.910346	1.25311	1.05532	0.214862	-1.27544	0.658352	0.631626	-0.281094	-1.68414	0.99011	0.949203	0.136656	-1.49764	0.679946	0.465643	-0.681491	-1.3652	0.216725	0.0915832	-0.517717	-2.13558	0.19809	0.110619	0.517797	-1.26033
Atf3(+)	0.965564	0.755107	1.08671	0.875763	1.44952	2.17644	1.17118	0.292979	-0.225481	0.25814	-0.304302	-0.626877	-0.595817	-0.374494	-0.270186	-0.0419151	0.646329	0.817878	-0.392592	-0.463717	-2.26761	-1.3561	-0.420765	-0.503543	-2.09096	-0.641117	0.502101	-0.422241
Atf4(+)	1.55216	0.494872	-0.260862	0.1658	0.962588	1.41167	0.0440011	0.615292	1.11211	1.07709	-0.425413	0.537475	-0.228802	-0.528886	-1.69611	-0.27414	1.04088	1.29948	0.298312	0.743732	-2.13662	-0.753277	-1.67608	-0.858167	-1.40498	-0.336432	0.0116513	-0.787343
Atf5(+)	0.766009	1.13326	0.817357	1.41249	-0.633356	-0.598314	-0.58776	-0.221497	-0.7328	-0.798063	-1.25366	-0.458192	0.404865	0.443114	0.018471	0.755109	-0.73098	-0.734525	-1.43891	0.719373	-0.874745	-0.784117	-0.719481	0.0154458	-1.32207	1.30406	1.9569	2.142
Atf6(+)	0.762758	1.55862	1.81849	1.9204	-0.840466	0.188187	-0.044756	-0.272175	-1.34669	-0.898085	-1.06927	-0.806099	-0.315535	0.233845	-0.0274376	0.504854	-0.755276	-1.16963	-1.81986	-0.549815	-0.0309687	-0.213288	-0.0503454	0.0778324	-0.393963	0.379679	2.05719	1.1018
Atf6b(+)	0.414552	0.719197	0.583658	0.282263	0.250696	1.49061	0.984133	0.831237	-0.465935	-0.0566574	-0.14262	-0.686132	-1.23849	-1.00818	-0.55454	-0.875063	1.37144	1.96068	1.37745	1.35552	-1.23218	-1.00947	-0.215569	-1.15282	-0.230304	-1.83896	-0.0181151	-0.896394
Atf7(+)	0.251277	0.0684151	0.408907	0.0578227	0.66569	0.782751	1.04245	1.88127	-0.0638125	0.14319	0.351442	0.854033	-0.896518	-0.588749	-0.461365	-1.03765	0.77715	0.723908	1.09499	2.12787	-1.12207	-0.240553	-0.222325	-0.567375	-1.80925	-1.42192	-1.45138	-1.34819
Bach1(+)	1.15034	1.74481	1.76477	1.18706	1.19645	1.30037	1.39084	0.817315	-1.22157	-0.840124	-0.623578	-0.740434	-0.949901	-0.667766	-0.887177	-0.995248	0.0365473	0.247469	-0.930307	0.853437	-0.946961	-0.558413	-0.0435822	-0.915277	-0.923317	-0.846307	0.820524	-0.419965
Bach2(+)	0.34921	0.333169	0.631843	0.0424359	1.30999	2.06232	1.7585	0.598662	-0.984024	-0.134753	-0.0836029	-0.6154	-1.09931	-0.712662	-1.01777	-1.0996	0.727721	1.6428	1.62107	0.329014	-1.26748	-0.819154	-0.207837	-1.02336	-1.30568	-0.0148131	-0.674349	-0.346936
Batf(+)	0.176581	0.424408	0.975559	1.32796	0.7394	1.9885	1.26951	1.40041	-0.672297	0.0581673	0.159499	0.400115	-1.11407	-0.904962	-0.312736	0.0614055	-0.565053	0.425741	0.151372	1.3595	-1.54291	-1.23329	-0.250229	-0.261699	-1.74683	-1.81238	0.155922	-0.657608
Batf3(+)	-0.826579	1.28252	0.15907	0.7599	1.21632	2.27734	2.37191	0.248085	0.182865	0.282012	-0.0646364	-0.376422	-0.826579	-0.622159	-0.0879549	-0.826579	0.256006	-0.318536	1.98112	-0.826579	-0.826579	-0.826579	-0.826579	-0.826579	-0.826579	-0.826579	-0.637571	-0.644079
Bbx(+)	1.01479	-0.47767	0.0133545	0.399846	0.0118596	-0.240652	0.0397646	0.106282	-0.509185	-0.305093	-0.426911	-0.460284	-0.648844	-0.28257	-0.689562	-0.0252766	0.259058	-0.37318	-0.438548	-0.110611	-0.468538	-0.253235	-0.689562	1.22714	-0.689562	4.48456	-0.689562	0.222185
Bcl3(+)	1.24672	1.12049	1.53641	1.86336	0.0955005	0.649049	0.929526	-0.173467	-1.64027	-1.20854	-0.627034	-0.839539	-0.256398	0.219565	-0.136682	0.586092	-0.88766	-1.04674	-1.77038	-1.24916	-0.703431	-0.265227	-0.0300047	0.292965	-0.491106	0.0532056	1.58967	1.14308
Bcl6(+)	1.11401	1.24797	2.03768	1.9974	-1.1379	-0.667868	0.412852	0.135436	-0.82581	-0.740042	-0.450883	-0.967752	-0.704914	-0.403041	-0.984804	-0.815109	-0.301057	-0.22058	0.0311034	0.36218	-1.18754	-0.964892	1.34625	-0.320293	-1.18754	0.791876	1.28596	1.11732
Bclaf1(+)	0.29267	0.726957	1.06822	1.03465	-1.1834	-1.16608	-0.440932	-0.776463	-1.09075	-0.903471	-0.282616	-0.756513	0.542271	0.661018	0.355534	0.516792	-1.21326	-1.1041	-2.00637	-0.485613	0.127584	0.27144	-0.174161	0.020064	0.759308	1.73069	2.00851	1.46801
Bdp1(+)	0.508038	0.171616	0.838487	0.402261	-1.83331	-1.04096	-0.218417	-0.42385	-1.11482	-0.742842	-0.326039	-0.458031	-0.545113	0.0495949	-0.260882	-0.11277	-0.977858	-0.915565	-1.21673	1.30879	0.473996	-0.0911107	0.213302	-0.191131	0.460225	2.74232	1.33268	1.96812
Bhlhe40(+)	0.099424	0.192206	0.514254	0.358562	1.59972	1.99813	1.49364	1.27385	-0.31507	-0.00287622	0.0438349	0.124222	-1.3344	-1.00764	-0.917398	-0.986908	0.838372	1.25333	1.25516	0.808866	-1.00536	-0.842371	-0.809418	-0.931628	-1.33699	-0.844288	-0.646791	-0.872442
Bmyc(+)	1.39407	0.803286	0.520819	0.909443	1.65069	1.38619	0.653205	0.273183	-1.31492	-1.21957	-1.61376	-1.56301	-0.740116	-1.11446	-1.17721	-0.744092	0.0475449	-0.0042628	0.0849031	-1.65933	-0.0275462	0.0591577	-0.38388	0.5035	0.937341	1.19355	0.421898	0.723375
Borcs8(+)	-0.081522	0.0889848	-0.223804	0.537767	0.668512	1.14524	0.103124	1.45108	-0.520457	-0.894582	-0.851374	-0.606015	-0.958366	-0.593805	-1.50481	-1.01724	0.81749	1.92854	0.478559	-0.730393	1.49684	0.838334	0.0719273	1.59537	0.477164	-0.84331	-1.84126	-1.032
Brca1(+)	-0.154501	-0.179799	-0.0933937	-0.184953	-0.951208	-0.97051	-0.889822	-0.913442	0.56211	0.841142	1.03632	0.791496	1.64457	1.93974	1.98869	1.86442	-1.23454	-1.1202	-1.42053	-1.04222	-0.324069	0.0241295	-0.0826333	-0.00902889	-0.755097	-0.268619	0.236691	-0.334726
Brf1(+)	0.468719	-0.0444286	1.1177	-0.131607	1.38156	0.257527	0.591163	-0.647451	1.94798	0.852219	0.26463	-1.13415	1.28259	0.424378	0.457645	-1.51537	1.57992	-0.804004	-0.290508	-0.0853627	-0.788941	-1.29011	-1.95149	-1.59741	-0.390501	-0.484042	0.540325	-0.0109813
Brf2(+)	-0.0171437	0.331056	0.627438	0.726836	-0.554878	-0.781316	-0.05556	-0.144311	-1.18759	-1.33228	-1.26056	-0.990974	-0.477534	-0.901396	-0.0784407	-0.31996	-0.317897	-0.681811	-0.513286	-1.07194	0.564506	-0.121646	0.203674	0.857267	1.48672	2.71486	1.7455	1.55066
Cebpb(+)	0.617494	0.805067	1.21761	-0.355718	1.21228	0.948206	0.0741188	-0.789816	0.674674	0.299851	-0.797991	-1.38442	0.333806	0.349158	-0.367172	-1.11834	1.86847	1.4741	0.605409	0.082289	-0.857431	-0.905774	-1.11186	-2.09538	-0.741495	-0.0253257	1.19319	-1.20501
Cebpg(+)	1.28714	0.289101	-0.67337	-1.03109	0.266395	0.298993	-0.987427	-0.670017	1.13527	0.451098	-0.228449	-0.61381	1.05032	0.153692	0.0520105	-0.913373	0.950719	-0.381231	-2.74836	0.103172	1.72461	1.36932	-0.885291	0.25492	0.187417	1.45618	-0.895471	-1.00247
Cebpz(+)	0.286801	0.0339296	0.86982	0.837942	-1.44357	-0.545857	0.45498	-0.17019	-1.49662	-1.41102	-0.173528	-1.00205	-0.779386	-1.03188	-0.368556	-0.0687068	-1.23356	-1.10223	-0.938981	0.16642	0.931782	0.514875	0.560751	1.01209	1.1694	1.33759	1.94371	1.64606
Chd1(+)	-1.17812	1.68308	0.991978	0.67154	0.484872	-0.626914	-0.226422	0.00349534	-1.01246	-0.665274	-1.15448	-0.768322	-0.296436	0.213173	-0.137432	0.694566	-0.527036	-1.03744	-0.816007	-2.47649	-0.0294764	1.6728	1.38181	-0.106078	0.697353	0.0553001	0.99797	1.51045
Chd2(+)	0.777315	1.00381	2.33466	1.42464	-0.12211	-0.138659	0.67946	0.677015	-0.772605	-0.703234	-0.131654	0.30522	0.214001	0.154184	0.694125	0.236824	-0.72599	-0.662861	-0.475087	1.05737	-1.08141	-1.36281	-0.717914	-1.48355	-1.54292	-1.36139	1.68997	0.0335986
Creb1(+)	1.29959	2.11677	1.66021	1.71007	0.159251	0.651199	0.643966	0.727845	-1.42951	-1.22043	-0.961691	-0.495188	-0.790267	-0.58527	-0.685055	-0.704696	-0.101604	0.174969	-0.687095	-0.945562	-1.06113	-0.428137	-0.752488	-0.809615	0.898553	-0.360128	1.37079	0.604659
Creb3(+)	1.32752	1.16168	1.82769	1.65297	1.25136	0.804614	0.944917	0.482749	-1.37567	-1.67083	-1.10962	-1.19402	-0.953105	-0.915654	-1.28489	-1.36278	-0.402066	-0.0832631	-0.00159676	-0.528371	-0.0342418	0.356059	0.167408	-0.0600425	-0.269196	-0.217678	0.899276	0.586767
Creb3l1(+)	0.305438	0.441534	0.216826	-0.124365	1.95934	2.13862	1.39656	0.996888	0.202203	0.627664	0.280765	0.146168	-1.03986	-0.829752	-0.752029	-1.04236	0.637446	0.897899	1.04182	-0.0440137	-1.27146	-0.48675	-0.579733	-1.18574	-1.90809	-0.14691	-0.855514	-1.0226
Crebl2(+)	0.876037	1.16087	0.73269	0.648461	1.31264	2.04122	0.4981	-0.134424	0.547382	0.698276	-0.466887	-0.668804	-0.0272686	0.0191284	-0.411303	-0.504128	0.979975	1.09519	0.175449	-0.995857	-1.53376	-0.951467	0.176808	-0.818726	-2.4969	-1.33982	0.211202	-0.824081
Crem(+)	0.067693	0.00289119	0.928469	0.550611	1.15431	1.40259	1.45628	1.51129	-0.479711	-0.0849481	0.127622	0.401787	-1.29584	-1.07356	-0.619774	-0.690423	0.557807	1.00456	1.37196	0.875934	-1.42746	-1.15265	-0.770409	-1.18178	-1.84953	-0.884234	0.540551	-0.444018
Ctcf(+)	0.117119	0.461089	0.90173	0.48725	-0.73682	-0.674741	-0.489626	-0.88545	-0.025924	0.440664	0.724419	0.520789	1.47446	1.89666	1.73382	1.47378	-1.39427	-1.28409	-2.21065	-0.433336	-1.23082	-0.55827	-0.562491	-0.499762	-0.124441	-0.14607	0.775527	0.249454
Cux1(+)	1.12394	1.116	1.53502	1.16694	-0.089233	-0.262175	-0.0297377	-0.238448	-1.39214	-1.70633	-1.66375	-1.7937	-0.404557	-0.403449	-0.336981	-0.503978	-0.104578	-0.674087	-0.233711	-1.05672	0.176887	-0.0785916	0.303303	0.620306	0.474674	1.66181	1.58485	1.20844
Ddit3(+)	1.7564	1.5736	1.56352	1.91352	0.51227	0.339036	0.160306	0.775379	-0.993001	-0.687414	-1.51715	0.252922	-0.499377	-0.309852	-0.99398	-0.299693	0.294534	0.163797	-0.709987	-0.176044	-2.15197	-0.819726	-0.802487	-0.80788	-0.532479	0.47022	1.04949	0.476048
Deaf1(+)	1.42746	0.361536	0.448462	0.790888	0.398008	-0.60787	-0.0602095	-0.372818	-0.621256	-0.243733	-0.635297	-0.562211	0.974968	0.198814	0.458753	0.667709	-1.19923	-1.33854	-1.51998	2.15845	-0.0799267	0.291602	-0.619164	0.585549	0.635427	-2.81262	0.202549	1.07269
Dmrta2(+)	1.48038	1.1693	0.33668	0.776442	0.464996	0.83585	-0.0702179	-0.106179	-1.42278	-1.18772	-1.27398	-1.16888	-1.28149	-1.17459	-1.45239	-0.521319	-1.00418	-1.04147	-0.840526	0.513657	1.19555	1.14397	0.686547	1.14361	1.09072	0.298195	0.466606	0.943227
E2f1(+)	1.76832	1.60936	1.49216	1.34918	1.25075	0.703373	0.929399	0.470432	-1.0479	-1.24597	-1.26145	-0.764693	-1.1856	-1.23474	-1.15255	-0.517569	0.392871	-0.00625538	-0.106776	-0.219463	-0.648068	0.27862	-0.952992	-0.449836	-0.613858	-0.439689	1.53018	0.0727582
E2f2(+)	-0.271914	-0.107663	0.565221	-0.000707024	-0.498254	-0.470317	-0.299745	-0.753328	0.248049	0.872542	1.17904	0.857474	1.13704	1.84602	2.21268	1.66007	-1.38124	-1.1154	-1.11554	-0.813934	-1.22596	-0.624997	-0.0849013	-0.621168	-1.37665	-0.349861	0.842131	-0.308692
E2f3(+)	0.634213	0.797607	0.685354	1.37481	0.566829	1.13447	0.596484	1.90097	-0.775051	0.0838243	-0.0123562	1.04969	-0.484854	0.141742	0.312468	0.685863	-0.359748	0.000337241	-0.598226	-0.116859	-1.53558	-0.0501912	0.0217447	0.534471	-1.11014	-2.49061	-1.96585	-1.02142
E2f4(+)	0.0295448	-0.206711	-0.98232	-1.63904	0.615821	0.641305	-0.328145	-0.898363	1.04234	0.654439	-0.0216057	-0.954391	0.737077	0.534106	-0.522366	-1.22217	1.27343	1.14825	0.0532096	-0.810909	1.75072	0.921789	-0.0669695	-0.46223	1.85849	0.123075	-1.50214	-1.76623
E2f6(+)	-1.03464	-1.3091	-1.10931	-0.814504	-0.244089	-0.0828312	-0.582465	0.355022	2.07328	0.788529	1.02478	0.91986	0.173337	-1.11674	-0.596486	-0.513568	1.89287	0.728142	-0.318383	0.406288	0.723925	0.0780375	-0.214601	-0.637614	2.11775	-1.59332	-0.369749	-0.744423
E2f7(+)	-0.817574	-0.61687	-0.316948	-0.449585	-0.568938	-0.527154	-0.512925	-0.466356	1.03755	1.23623	1.37404	1.30492	1.51283	1.78703	1.9688	1.68387	-0.423513	-0.382652	-0.515707	-0.927048	-0.652029	-0.447995	-0.411263	-0.189584	-1.46983	-0.905674	-0.47214	-0.83148
E2f8(+)	-0.754521	-0.614867	-0.438454	-0.512863	-0.789183	-0.654289	-0.636891	-0.640377	0.930301	1.30591	1.39668	1.28883	1.61019	1.80916	1.77142	1.79174	-0.924389	-0.825821	-0.921513	-0.752719	-0.401529	-0.0795082	-0.0993536	0.000420999	-1.02977	-0.608501	-0.488997	-0.731115
E4f1(+)	0.986185	1.44757	1.77252	1.67878	0.527654	1.05023	0.493048	0.540856	-0.950374	-0.785823	-1.28646	-0.719863	-0.902443	-0.38133	-0.224091	-0.38393	-0.0277929	0.185581	-0.663736	-0.485281	-1.79485	-0.804434	-0.376842	-1.09537	-0.882214	0.39764	1.95121	0.733578
Egr1(+)	1.94674	1.54697	1.27055	1.37182	0.205917	0.75223	0.095005	-0.265362	-1.03568	-1.12069	-1.45445	-1.41259	-0.219993	-0.193845	-0.689774	-0.449307	0.109696	-0.498359	-1.28004	-1.06901	-0.386512	-0.510781	-0.269673	-0.630144	0.226566	1.04095	1.69537	1.22441
Egr2(+)	1.03749	0.798447	1.21441	1.73915	0.172068	0.463002	0.277631	-0.00914297	-1.4863	-1.23653	-1.26669	-1.10406	-0.0314161	-0.86533	-0.539291	-0.216934	-0.336648	-0.843132	-0.576915	-1.45367	-1.26681	-0.344309	0.398962	0.142135	1.1157	0.862182	1.78729	1.5687
Elf1(+)	1.2139	1.38148	2.00114	1.85245	0.554043	0.755217	0.745205	0.639261	-1.43754	-1.14581	-1.12142	-0.687557	-0.988762	-0.513624	-0.542788	-0.33437	-0.37125	0.0694522	-0.477601	-0.557702	-1.22473	-0.860136	-0.477352	-0.670338	-0.619084	0.286628	1.6625	0.868791
Elf2(+)	0.500417	1.00358	1.92565	1.5312	-0.341755	-0.424122	0.533924	-0.108222	-1.62002	-1.14768	-0.157126	-0.654071	-0.978074	-0.178593	0.45571	0.157537	-0.966434	-0.532709	-1.18847	1.08169	-0.910787	-0.928582	-0.425125	-0.280595	-0.502434	0.92715	2.45293	0.775016
Elf4(+)	0.662153	1.30819	1.26783	1.12417	1.47169	1.77481	1.41037	1.13701	-0.835971	-0.530515	-0.0208965	-0.198688	-0.816439	-0.473952	-0.145794	-0.70425	0.212777	0.690401	-0.639909	1.15702	-1.37985	-0.96464	-0.471125	-0.708136	-1.30737	-1.4347	-0.566077	-1.01812
Elk1(+)	-0.444837	1.02518	2.35091	1.49497	0.894499	0.42797	1.58683	1.02552	-1.14477	-0.601952	-0.520072	0.180915	-0.758851	-0.712524	0.110529	0.0961989	-0.248934	-0.506825	-1.79504	-1.32774	-1.37033	-0.974332	0.438089	-0.0313264	-0.230721	-0.393937	1.34762	0.0829602
Elk3(+)	-0.579678	-0.520126	0.177809	0.00145765	0.792574	1.40249	1.69007	1.78637	-0.25727	0.0479546	0.938204	0.948678	-1.55821	-1.26699	-0.455144	-0.667614	0.440391	0.937287	1.72001	0.828642	-0.853456	-0.846631	-0.144825	-0.279664	-1.45232	-1.21269	-0.676932	-0.940399
Elk4(+)	1.3872	1.36625	1.45853	1.01496	0.142377	0.154402	0.142699	-0.561345	-1.2137	-1.08623	-0.8997	-1.44932	0.0617178	-0.071581	-0.101973	-0.756662	-0.667524	-0.785188	-1.22686	-1.00182	-0.599874	-0.16836	-0.137065	-0.303123	0.289847	1.6783	2.37014	0.963905
Eomes(+)	1.73202	-0.0692377	1.11539	1.36086	0.808786	-0.162869	-0.139392	1.22691	-1.1591	0.0115278	-0.810993	0.765052	0.726154	0.818036	0.302556	1.76203	-0.347082	-1.41386	-2.15103	-0.091493	-1.04467	-1.06848	0.27678	-0.537022	-0.981571	0.505061	-0.956386	-0.477989
Ep300(+)	0.648686	1.23747	1.85024	1.6376	0.712512	1.06012	1.36516	1.1139	-1.81002	-1.30489	-0.290797	-0.395242	-1.45403	-0.972655	-0.22162	-0.789723	-0.565362	0.238568	-0.0102715	1.21235	-1.18137	-0.595902	-0.249698	-0.544299	-0.838451	-0.480453	0.603129	0.025039
Erf(+)	1.41263	1.42141	1.38115	1.78395	0.0556569	0.214993	0.303871	0.170854	-1.18055	-1.19543	-1.21943	-1.07995	-0.729	-0.641862	-0.694857	-0.336213	-0.0984449	-0.0609868	-0.149006	-1.18437	-0.819209	-0.898672	0.29859	-0.0887819	-1.06676	1.27554	1.71461	1.41028
Esrra(+)	0.232539	0.728799	1.14993	1.41299	-1.18848	-0.38116	0.0292552	-0.0172708	-1.17172	-1.04538	-0.767709	-0.62541	-1.31044	-0.65445	-0.547678	-0.189383	-0.563808	-0.585774	-0.73235	1.74286	-0.959339	-0.614999	0.50207	0.353508	0.182744	0.797777	1.87415	2.34873
Ets1(+)	1.67505	1.76527	1.76423	0.871781	1.4684	1.62809	0.977258	-0.0640551	-0.736237	-0.55248	-0.737486	-1.32656	-0.398063	-0.0026511	-0.440736	-1.31934	0.312676	0.507013	-0.624962	-0.356458	-0.742213	-0.507514	-0.519268	-1.54328	-0.91049	-0.142207	0.688699	-0.734466
Ets2(+)	0.426247	0.862953	1.38815	1.0822	-0.425463	-0.0777038	0.0793697	0.0314197	-1.61692	-1.32625	-1.21133	-1.11537	-0.674098	-0.0975761	-0.482975	-0.360217	-0.41835	0.0304639	-0.767829	-0.500159	-0.631462	-0.23234	-0.357183	-0.523501	0.9122	1.97608	2.28261	1.74704
Etv3(+)	1.55235	1.35156	1.91472	1.67943	0.0360577	0.177565	0.413261	-0.0834816	-1.35731	-1.1372	-0.94795	-0.934459	-0.527272	-0.105033	-0.13208	0.0455917	-0.712695	-0.42442	-1.31069	-0.429635	-1.32374	-0.400943	-0.266596	-0.538208	-0.428065	0.846277	1.9994	1.04356
Etv4(+)	1.27172	-0.139616	0.435462	1.42443	1.37474	0.959324	1.07917	1.13314	-0.586069	-1.05426	-0.505453	-0.299818	-2.13834	-1.48619	-1.53499	-1.10532	0.361514	-0.196319	1.24361	-0.477036	-1.04417	-0.657772	-0.162819	-0.083727	-0.0143765	1.36458	0.49869	0.339893
Etv5(+)	1.48177	1.29731	1.66517	1.49319	1.97847	1.53604	1.14417	0.725491	-0.502882	-0.638531	-0.817661	-0.544406	-0.3542	-0.515449	-0.319915	-0.642183	-0.146565	0.301167	-0.588962	-0.337845	-1.48386	-0.752183	-0.907539	-0.512924	-0.627638	-1.61159	-0.0925151	-0.225922
Etv6(+)	1.45408	0.956577	1.49287	2.28401	-0.8276	-0.333422	-0.265439	0.0822039	-0.779872	-0.651847	-1.16987	-0.64473	-0.184553	0.158542	0.0418334	0.782509	-0.832284	-1.04244	-1.0975	1.17444	-0.962642	-0.738324	-0.514627	0.0835421	-1.63239	1.09542	0.886994	1.18452
Ezh2(+)	-0.341157	-0.264827	-0.525569	-0.673002	-0.873177	-0.783299	-1.12545	-1.26198	1.07376	1.26426	0.734016	0.547685	2.08757	2.08855	1.59937	1.44483	-0.759993	-0.90206	-1.16601	-1.29946	0.187631	0.199433	-0.106749	-0.19186	-0.0877389	-0.122022	-0.244077	-0.498695
Fli1(+)	1.21526	1.58379	1.49922	1.36936	0.924046	1.16371	1.04849	0.932681	-1.19571	-1.08073	-0.803411	-0.558524	-1.18953	-0.672652	-0.867319	-0.899561	0.72897	0.987199	0.466062	0.769985	-1.13131	-0.96541	-0.591608	-0.832047	-1.41641	-0.215373	0.0546062	-0.323769
Fos(+)	0.540974	0.894857	0.797552	1.05128	-1.00362	-0.8829	-0.748181	-1.03135	-0.780613	-0.823926	-0.86011	-0.834383	1.02553	1.01108	0.828888	1.15551	-0.868678	-1.06873	-1.29837	-1.46933	-0.573292	-0.341308	-0.0710572	0.17816	0.458949	1.48791	1.81981	1.40534
Fosb(+)	0.20857	0.640098	1.77447	1.77989	-0.0400782	0.460663	0.881431	0.346476	-1.29775	-0.896236	-0.530096	-0.440978	-1.03515	-0.428287	0.0391075	0.430484	-0.62082	-0.460153	-0.314863	-0.120883	-1.57935	-0.946588	-0.44017	-0.431561	-1.50304	0.85677	2.34042	1.32761
Fosl1(+)	1.43847	0.946878	1.80515	2.09525	0.216729	0.671443	0.779799	0.396757	-1.18489	-1.15449	-0.290887	-0.370564	-0.698744	-0.572958	-0.518927	-0.178047	-0.0709797	-0.839905	-1.85594	-1.684	-0.0985104	0.334451	-0.159967	-0.204248	-1.23397	1.25388	0.785741	0.392472
Fosl2(+)	0.402403	0.58152	1.25318	0.90228	0.999408	1.37575	1.01122	1.15063	-0.698854	-0.385005	-0.499684	-0.204595	-1.22645	-0.825682	-0.917336	-0.740045	0.633592	1.21677	0.717509	0.941197	-1.53604	-1.12797	-0.910383	-1.32085	-1.75454	-0.197296	1.32022	-0.160935
Foxj2(+)	-0.0724636	0.628126	0.910076	0.37144	-0.0590071	-0.726145	0.751133	-0.280192	-0.969567	-1.60425	0.465277	-0.467991	-0.00729487	-0.286996	0.89201	-0.0829427	-0.402468	-0.539267	-0.408303	-0.766265	0.0734903	-0.153869	1.85222	0.310127	-2.75739	0.047964	2.60841	0.67413
Foxj3(+)	0.177368	0.787068	0.821356	0.541229	-0.296775	1.79242	0.147493	0.128603	-0.414207	-0.25326	-0.857345	-0.869346	-0.466559	-0.881364	-0.084444	-1.48014	2.0632	2.19112	-0.000428373	-0.815144	-0.555942	-1.33918	-1.22149	-0.678904	1.33145	1.0374	-0.107644	-0.696548
Foxk1(+)	0.496097	0.312585	1.59718	1.74267	0.387501	-0.0601607	0.736235	0.546034	-0.872643	-1.23049	-0.176782	-0.556005	-0.741008	-0.570207	0.0281369	0.0654962	-0.154241	-0.126167	-1.87419	2.59531	-1.31919	-1.03606	-1.31268	-0.250839	-0.0782895	0.0656183	1.10024	0.685853
Foxm1(+)	1.26352	1.849	1.31867	0.956708	0.304884	-0.111508	0.740826	0.216742	-1.0776	-0.707372	0.0591164	-0.532867	0.591752	-0.236987	-0.645847	-0.479159	-0.37496	-1.30879	-0.703152	1.31073	0.841826	-0.75921	-0.79974	-1.33848	-1.78511	-1.05796	1.73309	0.731862
Foxn2(+)	0.600843	0.380397	0.12438	-0.0921842	-0.54593	-0.0608848	-0.0752262	0.225606	-0.567256	-0.540943	-0.443174	-0.405243	-0.497228	-0.366252	-0.79174	-0.47087	-0.148213	-0.445562	0.79155	4.65481	-0.857505	-0.41416	-0.211705	-0.112417	0.40857	0.127296	-0.457272	0.190315
Foxn3(+)	1.89589	1.41043	0.50221	-0.693172	2.36131	1.15347	-0.0185714	-0.540566	0.317418	-0.210481	-0.796831	-0.939783	0.571036	-0.421678	-0.5819	-1.33963	1.31825	-0.00707001	-0.174904	-1.79474	-0.32106	-0.545595	-0.703597	-1.08128	-0.529074	1.24717	0.343233	-0.420486
Foxo1(+)	0.793603	0.921558	0.871138	0.101282	1.84009	1.53567	1.28621	0.605163	-0.489625	-0.628816	-0.259381	-0.917565	-0.813459	-0.738904	-0.777072	-1.4928	1.17767	1.27241	0.645361	1.30175	-0.933596	-0.770684	-0.712341	-1.40277	-0.730001	-0.258559	-0.109883	-1.31646
Foxo3(+)	0.559624	-0.00420088	0.91023	0.842155	1.16033	0.719768	0.885975	0.571828	-0.386323	0.0318512	0.0107674	0.0558293	-0.660349	-0.657849	-0.464829	0.0810561	-0.0861535	0.496466	1.78653	-1.65858	-1.85634	-1.44943	-0.521292	-1.03443	-2.16359	1.02532	1.39273	0.412924
Foxp1(+)	0.0177876	0.0724225	0.350129	0.4425	-0.674802	-0.608885	-0.411449	-0.403414	-0.753044	-0.698158	-0.736309	-0.66492	-0.260305	-0.181393	-0.374153	0.000322373	-0.693286	-0.592833	-0.410752	-0.863915	-0.184521	-0.372092	-0.246127	0.0415027	0.288818	2.98153	2.69655	2.23879
Foxp3(+)	1.25196	0.765419	1.64784	1.85609	1.18257	1.16225	1.05741	1.29523	-1.30828	-0.69324	-0.423723	0.380966	-1.12333	-0.720979	-0.567074	-0.440361	-1.0701	-0.70014	-0.516366	0.0530564	-0.374868	-0.0708362	0.694067	0.498133	-2.03783	-1.03909	-0.495013	-0.263772
Foxp4(+)	0.15498	-0.217841	1.10147	1.36625	-0.602613	1.53239	0.834641	-0.0126499	-1.04337	0.0747786	0.0862574	-0.775821	1.12829	0.655473	0.648722	1.21117	-1.33266	-0.987076	-2.11568	-1.84879	-1.0403	-0.183268	-0.422602	0.323103	0.0527929	-0.752927	1.39036	0.774908
Gabpa(+)	1.05359	1.0495	1.30469	1.8288	0.485002	0.588173	1.45356	1.23945	-1.44074	-1.12557	-0.766588	-0.314051	-1.32298	-1.15056	-1.13155	-0.772683	0.363993	0.230009	0.525635	0.065787	-1.12108	-1.01074	-0.325508	-0.438545	-0.75182	-0.700567	1.24344	0.94137
Gabpb1(+)	0.738788	0.372302	1.58877	1.59693	0.663606	1.20411	1.48265	1.57463	-1.34422	-0.795032	-0.332044	0.0389651	-1.90642	-1.3872	-1.12801	-0.613028	-0.308051	0.0685793	0.081162	0.460169	-1.16365	-0.953934	-0.24834	-0.369384	-0.934157	0.0728456	0.959287	0.580686
Gbx1(+)	0.958538	1.39706	1.50117	1.10836	0.12707	0.960192	0.836038	0.00868105	-0.752036	-0.902049	-0.371094	-0.94909	-0.824711	-0.496159	-0.116151	-0.589146	-0.729593	-0.358958	0.590026	-1.85659	0.132902	-0.397883	-0.273112	0.261851	-2.19594	-0.273792	2.10174	1.10267
Glis2(+)	1.98728	1.34816	0.720886	2.07637	0.217872	-0.122365	-0.323532	-0.271356	-1.00615	-1.28528	-1.27226	-0.826105	-0.842559	-0.604926	-1.01574	-0.150161	-0.160959	-0.388407	0.541191	-1.4268	-0.509462	0.0140947	-0.182306	0.265477	-0.814474	1.56925	1.09009	1.37217
Gm10130(+)	1.48158	0.137589	1.05881	0.711511	-0.824103	-0.676973	0.191513	0.299869	0.732808	0.273138	-0.822755	-0.100546	-0.583589	-0.602784	-0.671317	-0.487169	1.09571	-0.744448	-0.0329466	1.23167	-0.054859	-0.563171	-1.13832	-0.943911	-1.6698	3.17174	-0.717332	0.24808
Gm14326(+)	1.27577	1.69471	1.73878	-0.113349	0.720721	0.481122	1.08063	-0.485902	-1.14775	-0.153601	-0.833334	-1.28425	-0.62129	0.322952	-0.305696	-1.38414	-0.473757	-0.235762	-1.69619	0.929577	0.16443	0.691781	-0.359853	-1.14519	-0.227461	0.0654166	2.10928	-0.807645
Gm3604(+)	0.778034	1.4363	1.13656	2.85959	0.27519	-0.0510591	1.05627	0.0989164	-0.818899	-0.652649	-0.517449	-0.395079	-0.984821	-0.820879	-0.524103	-0.301559	-0.81532	-0.493553	-0.743618	-0.989207	-0.636742	-0.5944	-0.92781	0.576419	1.13513	-1.35759	1.24603	1.02629
Gmeb2(+)	1.61966	0.658562	1.43355	1.04255	1.23549	1.64943	1.28295	0.540287	-1.23012	-0.708686	-0.432772	-0.944246	-0.924376	-0.71465	-0.624302	-0.724473	0.124095	0.670119	-0.14005	1.01465	-1.4051	-0.855795	-0.944773	-0.597143	-1.64494	-0.301248	0.985765	-0.06445
Gtf2f1(+)	0.424333	1.11487	2.02201	0.827117	-0.00913592	-0.472618	1.1634	-0.355159	-1.34444	-1.63202	-0.0414602	-0.979378	-0.749111	-0.865754	0.355244	-1.22262	-0.777748	-0.79763	-0.84999	-0.0350205	-0.164921	-0.23488	-0.0446083	0.141913	0.00862347	1.34546	2.54133	0.632193
Gtf3c2(+)	0.970113	1.22505	1.73602	1.36762	0.661119	0.706227	0.969735	1.07211	-0.614328	-1.2154	-0.287106	0.0922185	-0.749165	-0.832005	-0.20241	-0.199269	0.105107	0.0506379	-0.387706	-2.74607	-0.952059	-0.379807	-0.117432	-0.0857044	-1.16983	-0.975911	1.39967	0.558575
Hcfc1(+)	-0.872329	0.385146	0.629524	0.760475	-1.61183	-0.947816	-0.567167	-0.457272	-0.312126	-0.403451	0.991087	-0.0877212	0.982546	1.34544	1.3626	0.912	-1.45881	-1.31889	-2.26278	1.21363	-0.623246	0.14403	-0.120128	0.0190825	-0.3597	0.390492	1.69845	0.568772
Hdac2(+)	1.20039	0.188473	-0.148528	-0.777117	1.06334	0.959415	-0.00359054	-1.11018	0.786631	0.225772	-0.642207	-1.84308	0.934548	0.0472178	-0.896175	-1.72101	1.24624	0.745319	-0.0836284	1.06393	0.403308	0.198225	-0.69537	-1.79044	1.50364	0.933327	-0.335593	-1.45285
Hes6(+)	1.47215	2.09653	1.39847	0.354797	1.11907	0.876386	0.121299	-1.1582	-0.0639656	-0.0807178	-0.767469	-2.11991	-0.426086	0.874873	-0.412256	-1.83636	0.0932989	0.752672	-0.549265	-1.08238	0.234308	0.242776	0.478281	-1.58462	-0.093801	0.266208	0.340494	-0.546578
Hes7(+)	-0.0168578	-0.561967	-0.00622869	-0.212557	0.780855	1.54128	1.63205	1.54315	-0.191045	-0.115798	0.64702	0.593528	-1.28374	-1.18526	-0.918051	-0.90592	0.663303	1.00547	2.13092	0.821387	-1.06667	-0.789788	-0.100285	-0.484004	-1.76147	-0.958043	-0.231197	-0.570084
Hinfp(+)	1.44361	1.43522	1.17621	0.934259	-0.183139	-0.206221	0.20565	-0.31167	-0.0797615	-0.158249	-0.136496	0.274812	1.29859	0.753139	0.885706	1.51909	-0.636901	-1.04563	-2.03084	-1.48896	-1.37181	-1.35731	-0.81961	-1.02532	-0.55475	1.10272	0.312475	0.0651796
Hivep1(+)	0.728308	0.780909	2.0351	1.45345	0.847132	1.33988	2.07977	1.11413	-0.914226	-0.907043	0.368547	-0.146136	-1.39974	-0.982199	-0.688259	-0.435323	-0.0830499	-0.28305	-0.408822	-0.771612	-1.12728	-0.876949	-0.618437	-0.497136	-1.07443	-0.363569	1.11254	-0.282506
Hlf(+)	1.32673	1.20371	1.6486	1.46781	1.30524	1.05512	0.780115	0.957792	-1.02912	-0.8491	-0.350117	-0.475704	-1.06057	-0.678655	-0.490872	-0.841717	-0.276501	-0.50734	-0.56449	0.635184	-1.11165	-0.873555	-0.484325	-1.00565	-1.82709	-0.0134216	1.3053	0.754264
Hmx2(+)	-0.261528	-0.720687	0.290236	0.507782	-0.126957	-0.0110144	0.184708	1.6823	-0.979446	-0.617616	0.73538	0.631654	-1.33477	-1.03104	-0.633388	-0.863711	-0.53788	0.251979	0.481963	2.6278	-1.51888	-0.936145	-0.297925	-1.21634	0.238843	1.50732	1.4481	0.499258
Hsf1(+)	2.05175	0.943436	1.13403	1.6103	-0.850579	-0.585063	-0.288121	0.147045	-1.16436	-1.24209	-0.893349	-0.870259	-0.418644	-0.64438	-0.0228788	-0.294851	-0.90709	-0.776263	-0.83575	-0.394559	-0.0701715	-0.200377	0.299593	0.213957	-0.93464	1.53257	1.57538	1.88535
Hsf2(+)	0.699738	1.2954	0.838511	1.65986	-0.383183	-0.128886	-0.601546	-0.535324	-1.0964	-1.1373	-1.32315	-0.920866	0.350631	0.456697	-0.160299	0.725063	-0.257332	-0.634521	-1.63258	-1.43241	-0.661542	0.105776	-0.0255432	0.0769206	-0.324141	1.2269	1.77027	2.04925
Id1(+)	2.30519	1.58156	0.486665	1.17918	0.299404	0.341663	-0.208512	-0.274971	-0.769168	-0.599972	-1.07677	-0.591667	-0.170669	0.399641	-0.252001	0.548366	-0.376199	-0.929645	-1.61382	-2.87942	0.0280778	0.317811	0.794208	0.111175	-0.57502	0.688217	0.65523	0.581453
Ikzf1(+)	0.557448	1.61501	2.03986	1.65983	-0.196716	0.034922	0.55465	0.253963	-1.70203	-1.61046	-0.371714	-0.853041	-0.645399	-0.0410841	-0.102226	-0.226695	-0.960837	-0.917838	-1.63165	-0.543806	-0.323519	-0.00578063	0.0240116	-0.152056	-0.164188	1.07252	1.7716	0.865232
Irf1(+)	0.962859	0.893795	1.22675	1.289	-0.481826	-0.454043	-0.327808	-0.461805	-1.38743	-1.27824	-1.21963	-1.1482	-0.155723	-0.0624629	-0.109554	0.170694	-0.805749	-0.971835	-1.1392	-0.923383	-0.205341	0.0151701	0.133623	0.318925	0.494407	1.626	2.24145	1.75956
Irf2(+)	2.43835	1.96756	1.50038	1.88241	0.120487	0.382239	0.188759	0.178268	-1.18883	-0.996747	-1.16178	-0.594583	-0.120241	-0.119847	-0.336028	0.268664	-0.559074	-0.484535	-1.314	-1.663	-0.546349	-0.534707	-0.127092	-0.0792975	-0.538883	0.124496	0.760961	0.552413
Irf3(+)	1.61647	1.48096	1.6212	1.3015	0.818092	0.0984066	0.780016	0.10026	-1.07037	-0.871204	-0.824275	-0.652596	-0.599093	-0.361962	-0.30638	-0.574438	-1.04362	-1.12212	-2.07067	-0.172079	-0.892009	-0.394953	-0.41305	-0.573795	0.817996	1.19497	1.37598	0.736763
Irf4(+)	1.8717	0.697265	1.53754	1.68072	0.219511	1.32628	0.361454	0.96648	-0.918449	-0.843775	-0.42488	-0.385814	-0.702349	-0.415855	-0.897375	-0.203904	-0.955327	-0.882619	-1.3572	-1.49423	-1.44659	-0.739319	-0.222475	0.460494	1.28208	-0.0816075	0.832107	0.73612
Irf5(+)	1.68907	1.56942	1.65031	1.6728	0.360883	0.730528	0.490608	-0.238872	-1.18381	-0.878665	-0.869626	-0.927202	0.516863	0.254051	0.130493	0.324708	-0.9498	-1.08359	-1.10468	-1.17836	-1.21672	-1.067	-0.0909752	-0.632691	-0.700688	1.12793	1.11324	0.491767
Irf7(+)	2.39519	1.71296	1.43613	1.66786	-0.505747	-0.314933	-0.135403	-0.146293	-1.5293	-1.26869	-1.16235	-0.726345	0.00536047	0.0460941	0.112025	0.426503	-0.970607	-0.91337	-0.979001	-1.37071	-0.393527	-0.127158	0.0802726	0.187989	-0.106703	0.911682	0.889627	0.778426
Irf8(+)	-0.184851	-0.379411	-0.188609	-0.304965	1.32595	1.57616	1.27162	1.22591	0.27367	0.38319	0.420156	0.382744	-0.945523	-0.943073	-0.845337	-0.876346	1.17614	1.5353	1.56007	1.23253	-0.911989	-0.767138	-0.549926	-0.849867	-1.08141	-1.29131	-1.00358	-1.24011
Irf9(+)	2.70715	1.83442	1.3969	1.7474	-0.62861	-0.352651	-0.278402	-0.097175	-1.42071	-1.14321	-1.22003	-0.649953	0.0933615	0.0875313	0.0803493	0.526341	-0.896414	-1.01649	-1.00579	-0.98839	-0.301844	-0.211859	0.0725506	0.161301	-0.280982	0.525296	0.724069	0.535847
Jun(+)	0.202495	0.698191	1.05761	1.77192	-0.616873	-0.107605	-0.582179	-0.521628	-0.888923	-0.626346	-1.19118	-0.748948	-0.261617	0.282963	0.398964	1.10091	-0.428899	-0.187792	-0.843269	-0.0847781	-2.0041	-1.10752	-0.243131	0.391778	-0.526809	0.804919	2.38379	1.87806
Junb(+)	0.383657	0.188728	0.913618	0.676272	1.4537	2.28823	1.51529	1.15904	-0.475588	0.148567	-0.105154	-0.0382762	-1.30291	-0.927868	-0.766915	-0.679637	0.43195	1.04484	1.0464	-0.185394	-1.1678	-0.934108	-0.459122	-0.854291	-1.93049	-1.03454	0.130097	-0.518276
Jund(+)	0.432329	0.180393	-0.0429288	-0.862304	1.93011	1.86428	1.00464	0.217018	0.734061	0.706525	0.167302	-0.466605	-0.412579	-0.329208	-0.682714	-1.44349	1.51772	1.58382	0.912828	0.124409	-0.35628	-0.365536	-0.496404	-1.3137	-0.931565	-0.933763	-0.992805	-1.74555
Kat2a(+)	0.794188	1.30538	1.03135	1.12036	-0.0999325	-0.370948	-0.122256	-0.0057235	-0.525245	-0.828537	-0.89143	-0.872459	-0.711846	-0.829994	-0.830188	-0.645747	0.485091	-0.470372	-0.701467	0.392802	-0.0658462	-0.344706	-0.83846	-0.371562	-1.55779	2.81929	1.61356	1.52249
Kdm2a(+)	1.416	1.40212	1.9639	1.88109	0.578699	1.27933	0.963706	0.733536	-0.672949	-0.703335	-0.364758	-0.207865	-0.795062	-0.269032	-0.406883	-0.00154118	-0.353422	-0.205822	-1.48629	0.260421	-1.33755	-0.733391	-0.589708	-0.161479	-2.01052	-0.734589	0.677958	-0.122561
Kdm4b(+)	1.29084	1.54256	1.4112	0.464015	0.807214	0.143234	0.66675	-0.161183	-1.17403	-0.574853	-0.75208	-1.15208	-0.787646	-0.105124	-0.599258	-0.926255	-0.650171	-0.420178	-1.15987	2.66634	-0.219922	-0.0823008	-0.488136	-0.733395	-0.7843	-0.191668	1.9007	0.0695858
Kdm5a(+)	0.663001	1.67946	2.07432	2.00793	0.203865	0.499023	0.821309	0.366605	-1.34656	-1.29428	-0.375321	-0.658573	-0.636562	0.172394	0.579482	-0.279924	-0.377614	-0.135481	-0.916251	-0.146702	-1.50234	-1.1167	-0.788283	-1.31291	-0.289967	0.111409	1.46229	0.536388
Klf11(+)	-0.0975132	0.633599	1.40564	1.40492	-0.383375	-0.223553	0.128385	0.0243836	-1.22642	-1.09141	-1.16999	-0.452669	-0.901231	0.0684227	-0.163745	0.470058	-0.855352	-0.373451	-1.02982	-0.182355	-1.60131	-0.0671394	-0.035829	-0.424331	0.725381	1.24542	2.97864	1.19464
Klf13(+)	1.5031	1.55668	1.77325	0.975877	1.20864	1.14181	0.970939	-0.228235	-1.29692	-1.08289	-1.04365	-1.50404	-0.599247	-0.290603	-0.544007	-1.05381	-0.100107	0.0680146	-0.0483317	0.016165	-1.3521	-0.699641	-0.298595	-1.3581	0.299318	0.605268	1.29351	0.0877075
Klf16(+)	0.906373	1.02898	1.00717	0.737371	0.82108	1.25084	0.501425	0.709524	-1.0734	-0.976806	-1.24018	-0.926404	-1.29192	-1.22347	-1.08133	-0.970732	0.80307	1.70106	1.05206	-0.357059	-0.728164	-0.90542	-1.06634	-0.926002	1.06637	-0.12135	1.23012	0.0731508
Klf2(+)	0.223293	0.330795	0.465733	0.8399	-1.10753	-0.951942	-1.04984	-1.0284	-0.283113	-0.179842	-0.536929	-0.203626	1.25739	1.39525	1.31982	1.5899	-0.979208	-1.06615	-1.11153	-1.82302	-0.827008	-0.479018	-0.357171	0.281628	0.259833	1.11503	1.65142	1.25435
Klf3(+)	-0.00988916	0.856651	0.753345	1.45464	-0.70066	-0.686968	-0.796122	-0.90216	-0.780424	-0.701195	-1.07115	-1.02541	0.276112	0.459074	0.347608	0.758411	-1.08906	-0.708245	-1.0678	-1.56492	0.125637	-0.263707	-0.567927	0.493158	0.963887	1.56403	2.09494	1.78814
Klf4(+)	0.76473	0.784205	1.65981	1.45053	0.0244484	0.148722	-0.0221429	-0.280513	-0.590688	-0.323858	-0.0364825	-0.366824	-0.424408	0.169118	0.165205	0.861296	-0.17738	-0.753926	-1.11501	-0.920973	-2.13847	-1.59056	-0.855706	0.0610722	0.420953	-0.569317	2.71027	0.945904
Klf6(+)	0.783166	1.3551	1.23156	1.48126	0.83567	1.06493	-0.14081	-0.42017	-0.631291	-0.0816258	-0.974165	-0.85031	0.251544	1.07415	0.5275	0.588349	-0.340947	-0.0867128	-0.950789	-2.11953	-2.08385	-1.15348	-1.05948	-0.463988	-0.0420861	0.585607	1.40331	0.217082
Klf9(+)	0.33006	1.0902	1.84328	0.532733	0.81914	1.17155	1.13545	0.367471	-0.513142	0.186025	-0.400543	-0.5526	-1.38784	-0.428465	-0.465753	-0.861871	0.72873	0.913204	0.317146	-0.0660285	-2.07235	-0.691163	0.0507254	-1.59392	-1.60523	-0.416564	1.77288	-0.203136
Lef1(+)	0.601538	0.571729	1.02004	0.888032	-0.768995	-0.795889	-0.412991	-0.73798	-1.16264	-1.13511	-1.00762	-1.00451	-0.104699	-0.0654638	0.0845599	0.170693	-1.04681	-0.964917	-0.908195	-1.09968	0.0937972	0.0875487	0.323614	0.157455	1.33112	1.66884	2.40216	1.81436
Lhx2(+)	1.11069	1.83785	0.566706	0.127587	-0.0545211	0.641963	-0.848447	-1.30621	-0.427921	-0.795241	-0.985698	-1.64443	1.46691	1.15426	-0.203756	0.759297	-0.449024	-0.156696	-1.28854	-0.692997	-1.09698	-0.653462	0.0312898	-0.696201	0.904214	0.272389	2.28516	0.141807
Maff(+)	0.511072	0.484255	1.57917	1.16817	0.3683	1.04718	0.932654	0.298536	-0.755572	-0.569472	-0.495477	-0.45577	-1.12892	-0.702168	-0.56905	-0.166243	0.36492	0.124172	0.173294	2.13102	-1.56269	-1.39169	-0.31493	-1.28249	-1.53644	-0.310455	1.91496	0.143663
Mafg(+)	-0.036483	-0.269027	0.513196	0.378032	2.64591	2.01962	1.70826	0.780131	-0.698426	-0.763932	-0.560211	-0.0667851	-0.863151	-0.0559362	0.0400694	0.0510178	0.102543	-0.0207827	-1.57117	1.0577	-1.15427	-1.07902	-1.02422	-1.05666	-0.146954	-0.952777	0.341311	0.682026
Mafk(+)	0.912286	0.914876	1.83245	1.12718	0.496489	0.777755	0.994519	0.846998	-1.01578	-1.02644	-0.358646	-0.767408	-1.4527	-1.14681	-0.942712	-0.980232	0.321701	0.620971	-0.46082	0.6031	-1.14038	-0.852851	-0.461239	-0.836079	-0.954571	0.270493	2.2026	0.475251
Max(+)	0.314127	0.459977	0.98912	0.835767	1.24643	1.84148	1.59902	1.19492	-0.994289	-0.515404	-0.329115	-0.485568	-1.71052	-1.5794	-1.10569	-1.24299	0.490973	0.944019	1.30081	-0.693448	-1.08383	-0.798849	0.142117	-0.482995	-0.447944	-0.608415	0.578798	0.140909
Maz(+)	1.20208	1.74757	1.63342	0.926236	1.24371	0.642765	0.573293	-0.55694	-0.372266	-0.435053	0.0403786	-1.33792	0.43381	0.223619	-0.245367	-1.13625	0.223334	-0.334461	-1.74237	1.17424	-1.51986	-0.650181	-0.099995	-1.52559	-1.20071	0.10961	1.22762	-0.244721
Mef2a(+)	0.594691	0.60758	-0.0285001	0.230073	1.0718	0.690151	0.334437	0.126605	0.64786	-0.751997	-1.04708	-1.2169	0.951916	-0.70412	-1.59797	-1.31087	2.20837	1.26858	-0.189613	0.94116	-0.213595	0.0557299	-0.108198	-0.022469	1.29148	-2.14749	-0.651356	-1.03027
Mef2c(+)	1.02899	0.408459	1.89243	1.38741	0.190761	0.433044	0.91262	0.273032	-1.05785	-0.867114	-0.85843	-0.778635	-1.29166	-0.523444	-0.520002	-0.320667	-0.896848	-0.257184	-1.04782	-1.52115	-0.210076	-0.562281	-0.331395	-0.303738	1.36792	-0.109808	2.29655	1.2669
Mef2d(+)	0.183606	0.764514	1.24019	1.30841	-0.201941	0.233411	0.246555	-0.199456	-1.02708	-1.06049	-0.331187	-0.776588	-0.209567	-0.390256	0.155585	-0.350096	-0.369737	-0.59076	-1.41698	3.14091	-1.41388	-0.961546	-0.697821	-0.586943	0.458085	0.565666	1.61319	0.674211
Meis3(+)	0.942459	0.633907	0.77511	0.517439	1.61472	1.91973	0.936697	0.789228	-1.12634	-0.765738	-0.431516	-0.460486	-0.514914	-0.400567	0.05633	-0.137987	-0.155081	0.594426	-0.439763	-3.30387	-0.313838	0.176159	0.31778	0.693352	-1.34324	0.166589	-0.222717	-0.517862
Mios(+)	-0.644672	-0.515224	3.62287	1.98021	-0.45539	-0.130743	0.278663	0.152319	-0.644672	-0.39377	-0.129036	-0.315964	0.603442	0.317847	0.0719119	-0.0987706	-0.409785	-0.644672	-0.644672	-0.644672	-0.644672	-0.644672	-0.644672	-0.644672	-0.644672	-0.6113	1.88769	0.591761
Mlx(+)	1.71453	1.93195	1.39849	1.37442	0.156158	1.19798	0.523216	0.598127	-1.13485	-1.26196	-1.45293	-0.934602	-1.11619	-0.862737	-1.0997	-0.934393	0.00358876	-0.181193	-1.19711	0.679052	0.459162	0.136923	-0.222547	-0.967837	-0.475664	0.830469	0.268959	0.568685
Mlxip(+)	0.623429	2.00311	1.88377	1.73164	0.55092	0.44171	0.567298	0.627782	-1.25511	-1.28993	-0.604374	-0.578558	-1.26824	-0.538641	-0.678083	-0.707907	-0.334561	0.0590274	-0.927899	2.15464	-0.625361	-0.163397	-0.0807911	-0.623955	-0.859376	-0.694877	0.619382	-0.031638
Mxi1(+)	1.07291	0.838087	0.704604	0.280583	1.80382	1.76875	1.14812	0.973483	-0.174758	0.065894	-0.0249401	0.03779	-1.01283	-0.480236	-0.919746	-1.08431	0.631101	0.797192	0.341165	1.35104	-1.18	-0.534951	-0.736502	-1.17981	-1.78739	-0.964157	-0.425669	-1.30924
Myb(+)	1.84051	0.90684	0.644542	0.275878	1.48012	1.25633	0.886111	0.0256246	-0.453169	0.194536	-0.428836	-0.834328	-0.564329	-0.0179469	-0.722592	-0.608335	2.57623	-0.359401	-1.85672	-0.782991	-0.120478	-0.547309	-0.86295	-0.0826949	-1.85672	0.0082869	0.188648	-0.18486
Mybl1(+)	0.463116	0.488708	0.933335	1.45109	0.835342	0.455302	0.829334	0.674139	-0.0523808	-0.487099	0.693222	0.0925947	-0.739466	-1.04624	-0.748106	-0.434559	0.799149	1.25402	1.63968	-2.64465	-0.919853	-0.962007	-0.909403	-0.634889	0.72043	-1.50216	-0.716526	0.467879
Myc(+)	-0.0211612	0.0574706	0.133954	0.57533	-1.51147	-0.902199	-0.753194	-0.667805	-1.08864	-0.916263	-1.19466	-1.04071	0.0244889	0.00145206	-0.41146	0.371497	-0.569695	-0.634587	-0.829337	-0.129802	0.242082	0.278025	0.402952	0.910774	1.51554	1.6956	2.17132	2.2905
Mypop(+)	-1.00524	1.9449	1.046	1.75988	-0.0695783	-0.780102	1.74721	0.644124	-0.632594	-0.382397	1.30391	-0.627964	-0.865979	-0.42554	1.27445	0.277312	0.0465236	0.00295373	-1.00524	1.17072	0.18106	0.427036	-1.00524	-1.00524	-1.00524	-1.00524	-1.00524	-1.00524
Nelfe(+)	-0.728911	-0.69966	-0.658575	-0.506204	-1.16546	-1.06457	-1.03244	-0.755473	0.716786	0.995893	1.0716	1.07402	1.57514	1.81206	1.56167	1.93516	-1.03257	-1.02526	-1.19145	-0.614414	0.189353	0.571435	0.235397	0.513638	-0.375842	-0.55273	-0.458531	-0.390058
Nfat5(+)	1.03878	1.65457	1.96217	1.99004	0.275144	0.9351	0.467782	0.250492	-1.62793	-0.794131	-0.99412	-1.0698	-0.0553633	0.360978	-0.254101	-0.0982712	-0.819514	-0.856345	-1.24827	-1.01755	-0.756866	-0.386788	-0.509974	-0.215805	-0.856713	0.448824	1.39382	0.783836
Nfatc1(+)	-0.171386	1.87014	1.92845	1.57757	0.655145	0.949451	0.924822	0.751301	-0.585351	-0.282485	0.535417	-0.0476219	-1.08726	0.15676	0.579712	0.00731459	-0.400623	-0.140385	-1.73229	0.27591	-1.58992	-0.9487	-0.617704	-0.714818	-2.08535	-0.0714955	0.51566	-0.252259
Nfatc2(+)	1.23358	1.476	1.74462	1.69867	-0.846773	-0.59782	-0.524764	-0.633521	-1.18677	-1.0055	-0.91468	-1.13201	-0.633512	-0.573575	0.0650737	-0.382823	-0.989891	-0.869988	-0.802311	-0.531721	0.438359	-0.214759	-0.0801929	0.0933551	0.924691	1.0298	1.92111	1.29534
Nfe2l2(+)	1.11191	1.26836	1.63193	2.09985	-0.534405	-0.208955	-0.125557	-0.185652	-1.38973	-0.97198	-0.954474	-0.887666	-0.163321	0.259346	0.0355775	0.575818	-1.02874	-0.928763	-1.26257	-1.07564	-0.516367	-0.495589	-0.0425956	-0.120444	-0.315068	0.941182	1.89137	1.39216
Nfkb1(+)	0.797336	0.585126	1.91159	1.64588	0.649171	1.43995	1.94333	0.957703	-1.22877	-0.711834	0.427741	-0.204254	-1.00082	-0.768345	-0.396435	-0.0584831	-0.791008	-0.422824	-0.250985	-1.2087	-1.34627	-0.90415	-0.034892	-0.1272	-1.3543	-0.571452	1.15047	-0.127579
Nfkb2(+)	0.757087	0.415587	1.59526	1.10509	1.13333	1.7929	2.18513	1.10373	-1.09254	-0.43318	0.398664	-0.26236	-1.09021	-0.853896	-0.550936	-0.460252	-0.409201	0.0122834	0.205115	-0.534115	-1.473	-0.989139	-0.42669	-0.687442	-1.61929	-0.504287	0.864186	-0.181803
Nfya(+)	0.193349	0.818503	1.84332	1.79326	-0.390106	-0.467607	0.129069	-0.157677	-1.23512	-0.999344	0.249005	-0.414955	-0.603358	0.252427	0.629557	0.629741	-1.50566	-1.41354	-0.848447	-0.697625	-1.06019	0.013833	0.441408	-0.0820174	-1.42771	1.48362	1.7715	1.05475
Nfyb(+)	-0.424033	-0.355313	-0.496215	-0.269069	-0.747476	-0.519122	-0.732284	-0.439881	1.00641	1.54584	1.18216	1.37016	1.70955	1.94305	1.43952	1.71653	-0.820847	-0.754022	-1.13948	-1.26059	-0.54266	-0.277858	-0.412419	-0.280349	-0.975557	-0.540767	-0.484412	-0.440863
Nfyc(+)	0.59982	1.87977	1.11074	-0.262372	-1.17001	-1.22056	-0.790007	-1.09789	-0.125526	-0.0884028	-0.526599	-0.808506	0.99972	0.907739	0.555065	-0.174823	-0.381647	-0.920522	-1.87019	-1.36831	1.03907	0.710188	0.460905	-0.192421	1.6569	-0.567255	1.654	-0.00886525
Nr1d2(+)	1.42848	1.44694	0.864755	0.787637	2.07229	0.923401	0.639771	0.605418	-0.756945	-0.615531	-0.668659	-0.905126	-0.742097	-0.413979	-0.912667	-0.510754	0.0892227	-0.708315	-1.00715	2.00923	-0.517043	-0.781804	-0.771476	-0.803041	-1.4232	-0.736805	0.315038	1.09242
Nr1h2(+)	1.58836	0.933295	1.21273	1.52243	-0.268831	0.108905	0.251528	0.195712	-1.11524	-0.919938	-0.659876	-0.876609	-1.17515	-0.808	-0.366923	-0.381105	-0.604038	-0.691267	0.279794	-1.54332	-0.685647	-0.688301	-0.0464343	-0.923395	0.921803	1.63799	2.08936	1.01218
Nr1h3(+)	-0.354154	-0.354154	-0.354154	1.13328	-0.354154	2.03488	0.0306829	-0.354154	0.676936	-0.354154	-0.354154	-0.354154	4.26978	-0.354154	-0.354154	-0.354154	-0.354154	-0.354154	-0.354154	-0.354154	-0.354154	-0.354154	-0.354154	-0.354154	-0.354154	-0.354154	-0.354154	-0.354154
Nr2c2(+)	1.16529	1.52791	1.68839	1.57507	0.248871	0.602631	0.635773	0.68838	-1.11008	-1.32482	-0.986033	-0.805557	-0.445508	-0.763464	-0.818524	-0.826962	0.269979	0.219747	-0.755609	-0.173569	-0.888524	-1.06515	-0.715369	-0.987461	-0.728179	0.8195	1.81815	1.13513
Nr3c1(+)	1.01633	1.69384	1.96671	1.19115	0.0887857	0.434651	0.325008	-0.281709	-1.48123	-1.10991	-0.439941	-0.869897	0.129193	0.258935	0.383512	-0.144882	-0.638927	0.237662	-0.398256	-1.34153	-1.50565	-0.887674	-0.162453	-0.843562	-1.07749	1.19567	1.97856	0.28309
Nrf1(+)	1.08205	0.736663	1.26157	0.651982	-0.419568	-0.554859	-0.227898	-0.830839	-0.471677	-0.0547327	-0.751722	-0.508066	1.84882	1.55925	1.12539	0.551699	-1.17828	-0.94228	-2.62337	-1.30096	-0.311381	-0.131563	-0.101247	-0.384231	-0.388296	0.790013	1.25522	0.318311
Ovol2(+)	-0.0254464	-0.579901	-0.450664	-0.383542	3.21191	2.30339	1.63452	0.569941	-0.433327	0.404363	0.819489	-0.347495	-0.507279	-0.617538	-0.5473	-0.530584	0.729015	0.12022	0.450153	-0.43775	-0.722434	-0.828428	-0.555424	-0.786065	-1.01671	0.0855776	-0.795479	-0.763215
Patz1(+)	1.45007	0.592922	1.23045	1.40872	1.2123	-0.803561	-0.506262	-0.526451	-1.13016	-1.33721	-0.928318	-1.22865	-0.439514	0.253324	-0.281855	0.259914	-0.742582	-1.33124	-1.62313	-0.08169	0.0557236	-0.283014	0.0538634	-0.0034515	0.42488	2.1016	1.59248	0.610855
Pbx3(+)	0.596682	-0.286388	-0.274969	0.0500795	1.93394	1.95492	0.887776	0.645951	0.597405	0.641858	0.272191	0.729029	-0.276349	-0.0381279	-0.0207842	-0.658628	-0.133516	-0.32881	-0.237103	1.79788	-0.796258	-1.57642	-1.27197	-0.89691	-2.22945	0.562783	-1.16463	-0.480181
Phf2(+)	1.20302	1.05487	1.37828	1.25526	-0.288378	0.0187126	0.107965	-0.316387	-1.03324	-0.887826	-0.895225	-0.667796	-0.324876	-0.70251	0.105797	-0.508673	-0.0784331	-0.521817	-0.914205	-1.54267	-0.881839	-0.0744088	-0.152224	-0.871933	0.211952	0.772187	2.87887	1.67554
Phf8(+)	0.897715	1.60764	1.522	1.34355	0.313747	0.557971	0.804511	0.371701	-1.28691	-1.2628	-1.02711	-1.03668	-0.788089	-0.566308	-0.356672	-0.460953	0.522271	0.248918	-0.260398	0.918297	-1.59331	-0.918816	-0.618264	-1.05554	-1.05414	0.874727	1.85064	0.452301
Plagl2(+)	1.45814	1.12273	1.38798	1.82391	-0.262383	-0.255269	-0.374736	-0.411777	-1.12531	-0.988294	-0.837423	-0.863677	-0.826375	-0.345441	-0.318352	-0.22617	-0.678295	-0.669611	-1.27808	0.61198	-0.280026	-0.43196	-0.0932317	-0.341505	-0.911377	1.60382	2.20197	1.30876
Pml(+)	0.967359	1.39574	1.66188	1.67298	-0.649487	-0.627141	-0.0319325	0.0732891	-1.50779	-1.14568	-0.898626	-0.641851	-0.845269	-0.564845	0.253752	0.131113	-0.989894	-0.960028	-0.248956	0.0161932	-1.03183	-0.686593	-0.0819492	0.199403	-0.0954327	0.953912	2.37491	1.30677
Pole3(+)	0.452603	0.762628	0.733675	0.605092	0.357663	1.35969	-0.315125	0.40317	1.24174	1.41841	-0.983366	-0.144955	-0.280406	0.1795	-1.11506	-0.262525	0.99842	1.05717	-0.54142	-1.62076	-1.06243	-0.0813645	-0.392618	-1.58871	-2.51891	1.09915	0.700789	-0.462072
Pole4(+)	-1.86869	-1.41377	-1.31238	-1.10783	-1.05076	-0.528342	-0.572893	0.0435943	1.0704	1.45275	1.41565	1.67051	0.73839	0.648129	0.962956	1.37014	-0.48042	-0.288265	-0.377045	-0.171754	0.37392	0.523276	0.477323	1.18464	-0.923173	-0.291937	-1.19942	-0.345002
Polr3g(+)	-0.320909	-0.435886	-1.15923	-1.18995	1.31601	1.18085	0.653083	0.698972	0.89922	0.88322	0.0418746	0.481544	-0.432462	-0.170741	-1.10974	-1.42178	1.09951	1.85569	0.123002	-0.509652	0.982265	0.44749	-0.705296	0.0716037	0.417108	0.217448	-2.22245	-1.6908
Prdm1(+)	0.477831	0.118711	0.274606	0.0469504	1.73972	1.7996	1.24954	1.48092	0.215426	0.582618	0.436188	0.752457	-1.13074	-0.949669	-0.85947	-0.925437	0.950663	0.9968	0.403798	0.386494	-1.02134	-0.646499	-0.178591	-0.789262	-1.38836	-1.46306	-1.09007	-1.46983
Prdm10(+)	2.23991	0.695011	1.63289	1.63199	1.42548	0.153474	1.07646	0.474878	-0.88187	-0.649531	0.832507	-0.635614	-0.301438	-0.374064	-0.608303	-0.443089	-0.424924	-0.721155	-1.29089	-1.93763	-1.42777	-0.540077	-0.407797	-0.172735	-0.38547	-0.145815	0.833602	0.351973
Prrx1(+)	2.09964	-0.0223585	0.773708	0.276984	2.24067	1.1233	1.38873	1.03671	-0.567925	-0.353054	-0.00504505	-0.365948	-1.24607	-0.908958	-0.817353	-0.620476	0.248717	0.518849	-0.340917	-1.28336	-1.28336	-0.43282	0.943605	-0.330848	-1.28336	-1.28336	0.616039	-0.121711
Pura(+)	0.923889	0.956095	0.877618	1.18282	-0.220363	-0.174323	0.14634	-0.209394	-1.01644	-0.906265	-0.935995	-0.955684	-0.67899	-0.823352	-0.624809	-0.140461	-0.211064	-0.558086	-0.269496	-1.06153	-0.59999	-0.692877	-0.199766	0.150358	2.49869	-0.298504	2.80294	1.03864
Rab14(+)	1.90579	1.01958	1.33108	1.59408	0.480534	1.0712	0.677444	0.52277	-0.825735	-1.03072	-0.945967	-0.972999	-1.17965	-0.595006	-0.983626	-0.854216	-0.3226	-0.440402	-0.613337	0.508525	-0.760488	-0.814505	-0.733948	-0.872911	1.63216	-0.734271	1.3696	0.567622
Rad21(+)	0.189459	0.663082	1.08907	0.971226	-0.10757	0.182457	-0.0798397	-0.233524	0.117375	0.756216	0.72956	0.698983	1.15204	1.84344	1.60468	1.3902	-1.36805	-0.955457	-1.71003	-0.719942	-1.46267	-0.916421	-0.843311	-0.978307	-1.49341	-0.200703	0.197051	-0.515609
Rb1(+)	0.735261	1.19918	1.55148	2.13464	-0.275445	-0.286532	-0.337067	-0.0552102	-1.20601	-0.874258	-0.842457	-0.58501	0.00916924	0.410639	0.703163	1.25945	-1.04186	-1.02278	-0.881014	-1.6134	-0.840696	-0.63312	0.293071	0.0332112	-0.903959	0.0494155	1.80774	1.2124
Rbbp5(+)	0.596431	1.24764	2.19912	1.34579	0.839057	0.942389	1.00445	0.584757	-1.1986	-0.857815	-0.520565	-0.498502	-1.20306	-0.461672	-0.626796	-0.986759	0.191251	0.405167	0.218148	-0.944913	-1.00652	-0.55896	-0.296025	-1.36885	-1.12091	-0.23744	1.98184	0.331334
Rbpj(+)	-0.0335562	0.0801233	0.263596	0.0988823	1.32282	1.50792	1.59998	1.59925	0.0377191	0.148079	0.605238	0.681	-1.21188	-1.02137	-0.725257	-0.858975	0.867259	0.953768	1.46608	0.439796	-0.988139	-0.729714	-0.49215	-0.544182	-1.92996	-1.09876	-0.81486	-1.22269
Rcor1(+)	2.09482	1.45575	1.63135	1.00941	-0.221743	-0.284881	-0.0523415	-0.604286	-1.29716	-0.879264	-1.03359	-0.925325	0.241962	0.185767	-0.294906	-0.304648	-1.27551	-1.07971	-0.978745	-1.53626	0.30556	0.127621	-0.187715	-0.295192	0.599056	1.30308	1.70678	0.590117
Rel(+)	0.18284	-0.0560702	1.07862	1.03129	1.16705	1.98243	1.97128	1.2961	-0.725471	-0.11406	0.363282	0.0366578	-1.25859	-1.01109	-0.824349	-0.451447	-0.0746927	0.517105	0.616405	-0.0672861	-1.54373	-1.15812	-0.644471	-0.817048	-1.74589	-0.562393	0.933942	-0.122298
Rela(+)	-0.304459	-0.0010438	0.231872	0.708603	-1.01164	-1.25514	-0.825664	-0.6775	-0.217345	0.715242	-0.422646	0.844981	0.692455	0.910743	0.445658	2.41038	-0.940639	-1.57621	-0.519936	-1.23191	-0.998084	-0.0657514	-0.236963	0.517009	-1.28625	1.39804	1.5911	1.10511
Relb(+)	1.5682	0.951226	1.43757	0.775703	1.34375	1.82772	1.68591	0.170123	-0.440276	-0.00897463	0.10648	-0.678168	-0.184451	-0.321155	-0.386024	-0.437447	0.0705122	0.130533	-0.127598	-1.33378	-1.45218	-1.053	-0.719336	-1.21602	-1.89647	-0.307536	0.941171	-0.446495
Rest(+)	1.66471	1.61498	1.73655	1.32289	0.194195	0.273271	0.872763	0.16443	-1.59041	-1.60092	-1.03537	-1.20294	-0.648048	-0.549848	-0.868937	-0.777053	-0.455482	-0.583024	-1.01211	0.0468996	-0.675353	-0.216375	-0.067824	-0.366437	0.593881	0.725489	1.5278	0.912281
Rfx1(+)	1.53824	1.23246	1.8447	2.15752	-0.152388	-0.222082	0.595823	0.320414	-0.867459	-0.444688	-0.21089	-0.513201	-0.322467	-0.672822	-0.79961	-0.331211	-0.123618	-0.819835	-1.07921	-1.07921	0.297461	-0.692801	-0.380399	-0.436916	-1.07921	-1.07921	1.97621	1.34438
Rfx5(+)	0.918135	1.74987	1.43855	1.19823	-0.399621	-0.18964	-0.0929871	-0.743986	-1.48231	-1.39343	-1.06032	-1.35156	-0.349388	-0.291283	0.49472	-0.558185	-0.466269	-0.457979	-0.775158	-1.91785	0.624272	0.342409	1.11923	-0.219198	0.296941	0.962952	1.4745	1.12934
Rfx7(+)	1.5368	1.15321	1.3151	1.57658	0.338026	0.420207	0.0417972	0.200381	-0.931242	-0.935158	-0.604856	-0.902111	-0.618369	-0.425366	-0.63516	-0.419577	-0.405389	-0.721895	-1.58714	-1.58714	-1.05923	0.00518529	0.357964	-0.758229	1.53125	0.124551	1.09613	1.89368
Rfxap(+)	1.33276	0.924911	0.209802	-0.761467	1.69175	2.10198	0.855016	-0.506551	0.33112	0.608001	-0.0057488	-1.23854	0.0279742	0.604905	-0.563353	-1.52637	0.635735	1.50793	0.421636	0.168138	-0.694047	-0.225826	-0.463822	-1.38402	-0.707323	-0.475183	-1.26292	-1.60648
Runx1(+)	0.236105	1.03813	0.226525	1.23032	0.913533	1.45852	1.40969	0.358943	-0.972315	-0.78496	-0.621174	-0.645451	-0.602387	-0.704526	-0.444083	-0.756571	0.431713	-0.496264	1.1805	-1.75069	-0.234482	0.319157	0.0378057	-0.208664	2.37614	-1.98336	-0.354672	-0.657477
Runx2(+)	0.660007	0.717839	1.33569	0.648511	2.06403	1.74233	1.90371	1.17711	-0.333537	-0.371937	0.382121	0.0762501	-1.01499	-1.00172	-0.610084	-0.790519	0.0772091	0.383908	-0.229834	-0.345638	-0.974098	-0.460965	0.219731	-0.452894	-1.48901	-1.63604	-0.656937	-1.02024
Runx3(+)	0.97876	1.03148	1.61734	1.22186	-0.397928	0.0783626	0.295689	0.734803	-1.56394	-0.675429	-0.760545	-0.093739	-0.729712	-0.036486	-0.349205	0.1138	0.149197	0.389604	1.57395	0.73754	-2.79264	-1.05333	-1.10914	0.0146164	-1.17917	0.472524	0.871851	0.459899
Rxra(+)	0.14721	0.917531	0.532377	0.387454	0.0141281	-0.610902	-0.490158	-0.56241	-0.962471	-1.1272	-1.02569	-1.07987	0.355557	0.17281	-0.287333	-0.244373	-0.454937	-0.788193	-0.212394	-1.52847	0.658114	-0.0264423	-0.316415	-0.285037	3.47333	0.664282	1.60375	1.07576
Rxrb(+)	0.49612	0.6266	0.654785	0.849798	0.684896	-0.0444731	0.0567276	-0.286052	-1.32102	-1.16075	-1.06056	-1.31762	-0.831564	-0.546374	-0.560407	-0.273452	-0.872627	-1.07399	-0.341697	-1.88866	0.974365	1.82883	0.0396338	1.48945	0.725206	2.0002	0.671911	0.480714
Sap30(+)	1.32368	0.70552	0.718046	0.143422	-0.120533	0.0111604	-0.643426	-1.13789	1.00295	0.955031	0.258532	-0.272854	1.59084	2.2695	1.45861	0.410767	-0.561471	-0.570858	-1.44972	-2.09893	-0.786146	-0.501652	-0.743753	-1.03851	0.00868244	0.0671632	-0.111083	-0.887075
Scrt1(+)	-0.141829	2.04319	1.11437	0.947518	0.442178	1.95109	0.92928	1.39054	0.262676	-0.67022	-0.51893	-0.347163	-1.11924	-0.45645	-0.357759	-0.277483	0.0826887	1.98895	-0.561616	0.446171	-1.11924	-0.572498	-0.700731	-1.11924	-1.11924	-1.11924	-0.634041	-0.763754
Setdb1(+)	0.966953	1.39011	1.47736	1.25571	-0.101864	-0.592621	0.270128	0.156999	-1.57872	-1.44289	-0.802675	-0.725031	-0.890838	-0.529804	-0.30635	-0.369041	-0.815203	-0.959181	-1.97225	0.997235	-0.22095	-0.0950468	0.111291	-0.02547	0.598786	1.32329	1.62531	1.25477
Sin3a(+)	0.858184	1.06236	1.12172	1.10314	-0.589784	-0.841452	-0.537734	-0.803781	-1.32487	-1.00399	-0.941346	-0.78299	0.628417	0.399321	0.230804	0.514398	-1.34283	-1.36392	-1.23608	-0.346991	-0.562343	-0.195395	-0.118077	0.274723	0.696542	1.06604	2.09653	1.93941
Smad1(+)	0.988887	1.05317	1.66316	1.79769	-0.606907	-0.33832	-0.217375	-0.610875	-1.11484	-1.01887	-0.927593	-1.06981	-0.703067	-0.682396	-0.292146	-0.240758	-1.00145	-0.973034	-0.590611	-1.38588	0.903141	0.288667	-0.0251321	0.836719	2.33056	0.706658	0.856016	0.37441
Smarca4(+)	-1.38584	-0.293164	0.327724	0.207515	-1.77803	-0.604869	-0.397179	-0.396911	-1.11487	-0.453865	0.488905	-0.175433	-0.171248	0.250304	0.468713	0.268054	-1.73484	-1.29516	-1.75734	1.80003	0.948713	0.839339	0.827314	1.38679	0.727006	0.780498	1.23928	0.998553
Snai1(+)	1.95643	1.0238	1.20825	1.96951	-0.0999923	0.248384	0.0978919	0.450512	-1.23629	-1.13512	-1.2295	-1.12915	-1.03312	-1.09571	-0.523004	-0.912271	0.221783	0.111872	0.117527	-1.61853	-0.900114	0.132423	0.496026	0.590322	-0.0595397	1.66777	-0.101871	0.78171
Snai3(+)	-0.858859	2.10523	1.34189	1.272	-0.979269	0.116694	0.44535	0.404444	-0.835737	-0.685531	-0.859478	-0.308363	-0.898954	0.0334806	-0.886691	-0.395252	0.121489	-0.0186543	-0.242294	-1.09319	-0.126187	0.576741	0.717201	0.744674	-1.09319	-0.985706	-0.482028	2.87019
Sp1(+)	0.0265071	0.75408	1.26845	0.997377	0.929547	0.904444	0.842612	0.414404	0.0626321	0.308087	0.864287	0.677626	0.363738	0.9487	1.02039	0.739751	-0.424423	-0.0816859	-1.00114	-0.781513	-1.88195	-1.22157	-0.671749	-1.17328	-2.51126	-1.32496	0.528868	-0.577987
Sp2(+)	0.853636	1.55113	1.69485	1.61162	-0.136932	-0.350884	0.0544373	-0.44514	-1.02566	-1.22763	-0.950777	-0.837709	0.19713	0.473737	0.193765	-0.0459858	-0.621966	-0.857466	-1.32608	-0.514707	-1.14053	-0.772469	-0.689124	-0.401963	-0.0664769	1.24019	1.98659	1.55442
Sp3(+)	1.32427	1.22644	1.77511	0.898605	-0.572525	0.196313	0.122312	-0.667849	-0.96946	-0.653924	-0.952319	-1.06072	-0.48545	0.0117982	0.0412675	-0.244111	-0.688419	0.00643086	-1.36119	-0.839184	-0.7874	0.0684284	0.466928	-1.0822	-0.700435	2.02701	2.28968	0.610601
Sp4(+)	0.539576	1.16978	1.64345	1.55916	-0.193339	-0.0637897	0.236392	0.0362611	-1.39721	-1.20928	-0.903277	-0.774974	-0.70386	-0.297166	-0.016363	0.0114559	-0.770874	-0.551305	-0.949807	-0.630818	-1.36304	-0.646448	-0.0417758	-0.466602	0.804156	1.14033	2.50446	1.33489
Srebf1(+)	0.827455	1.73605	2.00247	0.785768	0.74601	0.512552	0.971003	-0.505971	-1.81864	-1.67855	-0.292138	-1.63246	-0.71948	-0.0160273	0.744455	-0.660235	-0.0982037	0.304691	-0.639569	-1.49919	-0.190079	0.271854	0.845999	-0.371927	-0.467646	0.261488	1.31343	-0.733098
Srebf2(+)	-0.488832	0.480795	0.829185	0.492814	0.775217	1.45791	1.48704	0.95025	-0.71673	-0.340682	0.660469	-0.193804	-0.951836	-0.58725	-0.340371	-0.867291	0.45736	1.19213	0.581513	2.58498	-1.09423	-0.832874	-0.285841	-0.745495	-1.49207	-1.17468	-0.74212	-1.09556
Stat1(+)	1.95882	1.61262	1.54529	1.77863	-0.393332	-0.0438413	-0.052805	-0.126571	-1.58782	-1.29511	-1.09647	-0.877804	-0.252288	0.00811195	-0.0374975	0.232333	-1.00951	-0.94236	-1.24351	-1.156	-0.310276	-0.0876021	0.0570127	0.0518428	0.0674894	0.791925	1.44193	0.966781
Stat2(+)	2.80566	1.95835	1.27634	1.78334	-0.526144	-0.405625	-0.265644	-0.268989	-1.17881	-1.09958	-1.09157	-0.845741	-0.138615	-0.156455	-0.242428	0.160004	-0.545444	-0.769192	-0.982392	-1.31994	-0.0494289	-0.230399	0.209577	0.0531915	-0.253326	0.718997	0.70855	0.695714
Stat3(+)	-0.18106	-0.285707	0.220914	0.0443726	1.36081	1.53371	1.62371	1.64899	-0.095652	0.268765	0.665664	0.715602	-1.26366	-1.05495	-0.69045	-0.778694	0.625515	1.01624	1.05249	1.32384	-1.17101	-0.99489	-0.587481	-0.835374	-1.4986	-1.10051	-0.581811	-0.980776
Stat4(+)	-0.196798	-0.0725748	0.902932	0.591496	0.535462	1.52194	2.23913	1.41406	-0.972477	-0.122821	1.28225	0.51277	-1.56084	-1.13152	-0.458729	-0.509003	-0.470956	-0.111173	0.625534	-0.216254	-1.57847	-1.20957	-0.757107	-1.03929	-1.06129	0.479675	1.20822	0.155407
Stat5a(+)	0.43558	-0.269318	0.819501	0.535836	-0.740025	-0.00231918	0.691207	0.0869748	-1.3905	-0.889369	0.0163603	-0.511447	-1.76639	-1.33548	-0.656689	-0.340099	-1.35603	-0.944112	0.0243118	-0.259207	-0.00264517	0.920666	1.21826	1.79069	-0.246512	0.205887	1.91267	2.05218
Stat5b(+)	1.62491	1.29573	2.15606	1.67968	0.162332	0.949493	0.518415	0.448067	-1.36427	-0.724791	-0.667946	-0.606967	-0.613154	-0.12258	-0.421441	-0.197509	-0.941094	-0.573462	-0.858459	-1.06983	-1.1872	-0.421512	0.0449102	-0.176446	-1.23567	-0.221411	1.77534	0.748809
Stat6(+)	-0.890788	0.587769	1.49798	0.709877	0.560623	1.09681	1.35127	0.877347	-0.205903	-0.168031	0.755027	0.461163	-1.17109	-0.292182	0.254564	0.324105	-0.102602	0.593395	-0.689199	1.95686	-1.20342	-0.614855	-0.100544	-0.0483934	-2.40368	-1.72345	-0.339793	-1.07286
Supt20(+)	1.19968	1.27487	1.25625	1.01272	1.59687	1.61135	0.977897	0.658568	-0.520638	-0.193822	-0.468222	-0.630791	-1.21424	-0.770556	-0.855866	-1.35738	0.485238	0.856252	-0.162758	-1.39888	-1.06062	-0.756897	-0.40126	-0.922659	-1.6475	0.461856	0.77317	0.197346
Suz12(+)	0.272443	0.322225	0.352538	0.827253	-1.29508	-0.923139	-0.753412	-0.812467	-0.096756	0.179926	-0.0695302	0.149653	1.51718	1.4518	1.61098	1.40967	-0.857711	-1.56875	-1.31673	-0.787681	-0.721078	-1.19841	-0.378406	-0.125193	-0.86568	1.23516	1.59114	0.850052
Taf1(+)	0.342262	0.991021	1.34074	1.23009	-0.640963	-0.139487	-0.158852	-0.254815	-0.632663	0.0074838	0.436364	0.382584	0.729986	1.66028	1.69168	1.33182	-1.40127	-1.01718	-1.82335	-1.06117	-1.47081	-0.595403	-0.362301	-0.770087	-1.2595	0.106819	1.00408	0.332636
Taf7(+)	0.674648	1.02875	1.15144	1.36644	-0.785181	-0.648576	-0.470734	-0.574857	-1.03277	-0.749679	-0.925841	-0.688995	0.233723	0.310885	0.398646	0.705922	-1.10002	-1.11099	-1.73988	-0.58484	-0.221626	-0.183784	-0.0685443	-0.0907523	-0.468664	1.56167	2.40239	1.61121
Tbp(+)	1.18114	0.878518	1.03562	1.53283	-0.457854	-0.717595	-0.473058	-0.417574	-0.892221	-0.916131	-1.25547	-1.09536	0.489377	-0.469501	-0.683379	0.331402	-0.358681	-0.915145	-1.18654	-0.133312	-0.333667	-0.61138	-0.552646	0.138211	0.0270308	1.72061	2.32164	1.81315
Tbpl1(+)	0.674651	1.44747	1.19496	1.37985	-0.244044	-0.779718	0.410222	0.199972	-0.511047	-0.69113	-0.473819	-0.871218	0.038779	0.0543923	-0.324509	0.0593665	0.134469	-1.32463	0.0600855	-0.267707	-0.620265	-1.08926	-0.281228	0.344571	-2.50325	1.38764	2.56841	0.0269785
Tbx21(+)	-0.279749	0.835603	1.45906	0.561622	0.996207	1.34012	1.29662	0.778924	-0.265659	-0.408328	-0.045421	-0.411464	-1.38229	-1.18391	-0.671615	-0.910856	0.805028	1.68192	0.389312	1.25415	-1.36191	-0.498477	0.290738	-1.09867	-1.86135	-0.613732	0.366715	-1.0626
Tcf12(+)	0.556418	0.371019	0.994023	1.20918	-0.580367	-0.359004	-0.3291	-0.350117	-1.12517	-1.07146	-0.909813	-0.685423	-0.0220899	0.179599	0.121655	0.300395	-0.68686	-0.524513	-0.646577	-1.26351	-0.949494	-0.455674	-0.382177	-0.121167	0.649334	0.80009	3.15031	2.13049
Tcf3(+)	0.552409	1.3717	1.49928	2.12338	-0.0197147	0.962806	1.26716	0.00208427	-1.2408	-1.2684	-0.303736	-1.50663	-0.555659	-0.639471	-0.588272	-0.444256	-0.921584	-0.648303	-0.532737	-0.142283	1.51825	1.35717	-0.919059	1.01858	-0.231145	-0.776017	-0.299324	-0.635435
Tcf4(+)	1.20136	0.74484	0.773292	-0.0103685	2.32112	0.800616	0.54261	-0.0638115	-0.809945	-1.00292	-1.15567	-0.746813	-0.516738	-0.64857	-0.689874	-0.694244	-0.257591	-0.509901	0.236095	-1.34091	0.689813	1.06451	-1.45442	-1.16106	-0.4131	2.25726	0.398345	0.446063
Tcf7(+)	0.130796	0.748196	0.740871	1.05076	-0.705874	-0.606934	-0.520734	-0.702544	-1.13819	-1.02772	-1.02861	-0.954609	0.12139	0.0857557	-0.0616674	0.438043	-0.885729	-1.00846	-1.05976	-1.12302	-0.369785	0.32611	0.225527	0.100628	0.925247	2.0236	2.22177	2.05495
Tef(+)	2.64506	1.67126	1.46033	1.69926	0.140753	0.385884	-0.270496	0.169629	-0.473053	-0.603613	-1.12359	-0.407699	-0.312994	0.146539	-0.749937	-0.192421	-0.000262844	-0.431534	-1.16392	-0.690049	-1.14175	-0.542721	-0.731429	-0.511898	-1.41518	0.253869	1.48659	0.703377
Tfdp1(+)	-1.20452	-1.02899	-0.928157	-0.78442	-1.25383	-0.911599	-1.00842	-0.657892	1.0019	1.2186	1.12399	1.10803	1.39808	1.50501	1.32903	1.7843	-0.711002	-0.801879	-0.854213	-0.816325	0.695989	0.693226	0.332597	0.683997	-0.509272	-0.494713	-0.506591	-0.402912
Tfdp2(+)	2.08035	-0.203436	1.09045	1.14962	0.610571	1.49982	0.960918	2.07059	-0.384577	0.0745074	0.0893531	-0.0459771	-1.36687	-0.530456	0.185946	-0.554847	0.0100326	0.110399	0.213252	-1.61063	-1.50063	-0.933162	-0.821517	-0.355731	-1.09232	0.29796	0.262058	-1.30568
Tgif1(+)	0.277987	0.575225	2.00881	1.57713	-0.43282	0.440697	0.395151	0.228192	-1.21576	-0.815894	-0.800637	-0.508961	-0.559044	-0.146883	0.0962942	0.538778	-0.522574	0.0864518	-0.157652	-0.519529	-1.74616	-1.04556	-0.236276	-0.830931	-1.19192	0.530686	2.59368	1.38152
Tgif2(+)	0.05623	0.178299	1.7728	1.28373	0.707691	1.5909	1.39916	0.929516	-1.10746	-0.453506	-0.180764	-0.632987	-1.42363	-0.902019	-0.638745	-0.0111738	0.592691	1.0725	0.793503	-1.53192	-0.963421	-1.00274	-0.696412	-0.505605	-1.3146	-0.677559	1.32287	0.34265
Thap1(+)	0.512132	0.651723	0.372203	0.400886	1.49543	1.2271	0.976178	0.482148	-0.299785	-0.286456	-0.233418	-0.414619	-0.924391	-0.873854	-1.09956	-0.91866	0.512959	0.420713	0.18616	3.11517	-1.20541	-1.08466	-0.747182	-0.835361	-1.56859	0.611652	-0.181653	-0.290851
Thap11(+)	1.02673	1.36187	1.02113	-0.456384	0.710812	1.26389	0.405119	-1.27642	-0.265103	0.177823	-0.974514	-2.27898	0.531778	0.0561531	-0.897703	-1.98837	0.0316084	0.231842	-0.0770455	-0.714053	0.699623	0.563927	0.015805	-1.56996	1.55179	0.524438	0.895116	-0.57091
Trim28(+)	0.54427	0.369853	0.578166	-0.887892	-0.215086	-0.336848	-0.236653	-1.54423	0.778631	0.882154	1.36679	-1.05197	1.65112	1.90957	1.03912	-1.12825	-0.162229	-0.172932	-0.989915	0.822697	-0.471876	0.0583138	-0.474655	-1.75054	-1.24841	1.14359	0.644663	-1.11745
Trp53(+)	-1.63986	-1.46501	-1.55495	-1.48728	-1.23874	-1.16134	-0.990364	-0.538082	0.556033	0.407542	-0.0614062	0.0520763	0.267871	-0.199499	-0.394865	0.287306	0.362366	0.28685	-0.249136	1.42546	2.01939	1.22983	0.570832	1.06853	1.62551	0.143151	-0.0427892	0.72056
Ubtf(+)	0.120009	0.392268	0.751444	0.876392	1.16995	1.48471	1.28523	1.26955	-1.01055	-0.943056	-0.425341	-0.28052	-1.79407	-1.39622	-1.22561	-1.13786	0.0337121	0.737417	-0.322465	2.32759	-0.738653	-0.580072	-0.566967	-0.163961	-0.428718	-0.586179	0.716105	0.435851
Usf1(+)	0.976426	1.12232	1.8631	1.76685	0.323501	0.385585	0.827573	0.620862	-1.33145	-0.931592	-0.991275	-0.737259	-0.785519	-0.641711	-0.79663	-1.01185	-0.262214	-0.168972	-0.0903797	-1.01108	-0.486049	-0.38975	-0.956928	-0.985223	0.330316	0.0454162	2.36691	0.949002
Usf2(+)	1.49118	1.01851	0.366525	-0.781215	1.54346	1.12949	-0.0136959	-1.25859	0.635615	0.127212	-0.802098	-1.91992	0.703258	0.420641	-0.749374	-1.79326	1.25817	0.758997	-0.217577	-0.872078	0.5384	0.192376	-0.513653	-1.70865	0.738345	0.540375	0.251938	-1.08438
Utp18(+)	0.150632	0.067632	0.226407	0.222144	-0.47157	-0.215065	-0.0893333	-0.303996	-0.354501	-0.646392	-0.584736	-0.599302	-0.66941	-0.541265	-0.642234	-0.484199	-0.446214	-0.66941	-0.66941	-0.66941	-0.28906	0.232417	-0.349948	-0.0331798	4.05687	1.53194	0.507602	1.73298
Xbp1(+)	0.599835	0.406311	0.838385	-0.561644	1.62487	1.84676	1.68596	-0.140805	0.088218	0.269662	0.398247	-1.00321	-0.709018	-0.486688	-0.505017	-1.66775	0.998162	1.17981	1.39081	0.0719026	-0.659449	-0.311927	-0.361916	-1.63217	-0.822204	-0.905709	-0.0945653	-1.53687
Xrcc4(+)	0.281144	-0.64495	-0.436697	-0.205804	1.89896	1.84024	0.87558	1.17203	0.277291	0.387994	0.2401	0.497566	-0.841622	-0.842	-0.601578	-0.361271	0.818529	0.747848	0.976046	1.95131	-1.30521	-1.05122	-0.78005	-1.02294	-0.664727	-1.56787	-0.840767	-0.79794
Ybx1(+)	-1.15301	-0.906816	-0.896246	-0.99621	-0.586656	-0.310253	-0.53513	-0.471558	1.49273	1.66881	1.51671	1.35741	1.48668	1.55005	1.60154	1.15352	-0.390585	-0.170828	-0.555212	-0.225623	-0.198604	-0.146171	-0.191477	-0.342234	-0.985093	-0.592621	-1.07107	-1.10206
Yy1(+)	1.42577	1.87404	1.60242	0.312811	0.96815	0.773319	0.111496	-0.954864	-0.181785	-0.136881	-0.498852	-1.86333	0.508292	0.946397	-0.28497	-1.42773	0.732521	0.321436	-0.938056	0.426533	-0.737334	-0.241641	-0.599423	-1.78654	-0.987909	0.312735	1.23473	-0.911335
Zbtb11(+)	0.252617	0.19678	1.42855	1.24595	-0.145642	-0.693846	-0.480044	-0.22945	-0.243495	-0.768307	-0.764501	-0.507368	-0.471476	-0.368612	0.357174	-0.70116	-0.484057	-0.805323	-0.965774	3.28028	-0.33171	-0.564955	-0.87882	-0.0797313	-0.965774	1.55558	0.501571	1.63155
Zbtb14(+)	0.131447	0.312282	0.518065	1.16303	-0.16394	-0.261901	-0.158907	-0.109476	-1.35252	-1.21431	-0.707876	-0.641305	0.36648	-0.369328	-1.20206	-0.457494	-1.23302	-0.504347	0.303324	1.95771	-0.994287	-0.462006	-0.185695	-0.90116	1.67046	2.03912	2.02688	0.430821
Zbtb7a(+)	1.17937	1.27016	1.3891	-0.0958797	1.73151	1.22778	1.17953	0.00236101	-0.0209413	-0.125287	0.106833	-1.09322	-0.259798	0.0928354	-0.0462049	-1.63321	0.718992	0.683883	0.0493603	0.700891	-1.02762	-0.689596	-0.957583	-2.14694	-1.22293	-0.422372	0.655015	-1.24603
Zbtb7b(+)	1.6104	1.52107	1.72729	1.31873	1.15502	1.02167	1.05106	0.730771	-0.850511	-1.06331	-0.570896	-0.778893	-1.21608	-1.06224	-0.672327	-0.851607	-0.0927812	-0.0196866	-0.41521	-0.977436	-0.813546	-0.600036	-0.271891	0.171545	-1.85141	0.691697	0.558503	0.55011
Zeb1(+)	0.751267	0.845653	1.13531	1.30188	0.0511375	-0.0723996	0.267123	0.0982376	-1.54615	-1.38193	-0.760511	-0.827733	-0.835578	-0.566381	-0.739603	-0.514312	-0.697432	-0.677999	-1.19198	0.810216	-0.500834	-0.34213	-0.380106	-0.606843	1.03839	1.68894	2.43666	1.21711
Zfhx2(+)	3.16433	-0.441053	0.0628174	0.555592	-0.447801	-0.103796	-0.286327	-0.389184	-0.447801	-0.447801	-0.447801	0.18589	-0.447801	-0.28525	-0.447801	-0.298923	-0.447801	-0.447801	-0.447801	-0.447801	-0.447801	-0.447801	-0.0712118	-0.447801	-0.447801	3.39821	-0.437785	1.21589
Zfp110(+)	0.866714	1.47958	2.3467	1.67575	0.303211	0.482485	1.03837	0.332103	-1.42671	-1.15582	-0.452759	-0.727012	-1.14661	-0.831265	-0.274631	-0.667875	-0.546215	-0.663114	-0.150932	-0.170021	-1.22011	-0.85625	0.0595834	-0.587727	-0.597246	0.298421	1.76217	0.82921
Zfp120(+)	-0.411064	-0.180198	-0.411064	0.391367	-0.411064	-0.411064	-0.411064	-0.305632	-0.211049	-0.411064	-0.411064	-0.411064	-0.411064	-0.411064	-0.411064	-0.185715	2.15651	2.68586	-0.411064	-0.411064	-0.411064	-0.411064	-0.411064	3.40053	-0.411064	-0.411064	0.0585509	-0.411064
Zfp143(+)	0.19265	1.0512	1.13193	1.58828	-0.315075	-0.487809	-0.0136299	-0.231292	-0.925112	-0.946968	-0.379354	-0.454701	0.074458	-0.139123	0.57014	0.337464	-0.999281	-1.0704	-1.38996	-0.207545	-1.23363	-1.11434	-0.810606	-0.1693	0.0649099	2.0325	1.8946	1.94999
Zfp182(+)	-0.900005	0.582551	0.230117	-0.691765	1.24103	0.598875	-0.252823	-0.235637	0.0821054	-0.0257103	-0.597229	-0.641371	-0.281783	-0.0214764	-0.750933	-1.03361	0.140043	-0.165139	-0.311641	-0.992965	0.581309	0.652328	1.77314	-0.883652	-1.78949	3.355	0.658916	-0.320199
Zfp219(+)	0.0119269	0.92923	-0.313061	-0.220539	-0.264977	-0.278632	0.525041	-0.379998	-0.458196	-0.172765	-0.474563	-0.110407	-0.837832	-0.628391	-0.257985	-0.0407847	0.31589	-0.263819	0.646857	-0.837832	-0.837832	-0.510159	-0.529531	0.634232	-0.837832	4.18183	-0.530573	1.5407
Zfp263(+)	1.04374	1.00297	1.29548	1.2464	0.580772	0.473208	0.582259	0.0310182	-0.744007	-1.31992	-0.994662	-0.962521	-1.07695	-0.854265	-1.16747	-1.31188	0.995682	0.339107	1.62318	0.302996	-0.690983	-0.999495	-0.973023	-0.912542	-0.320759	0.341871	2.01847	0.451342
Zfp296(+)	0.362072	0.405843	1.87029	0.662152	0.205052	-0.195661	-0.102296	-0.295263	-1.03581	-0.772462	-0.702837	-0.863861	-0.858032	-0.554468	-0.0512763	-0.635627	-0.499282	-0.99663	-0.561705	1.14755	-0.99536	-0.543959	-0.0609246	-0.396835	3.32429	0.797074	1.48396	-0.136008
Zfp319(+)	1.51334	1.83207	1.73428	-0.224511	-0.292986	0.726781	1.30506	-0.79278	-0.597001	-0.229096	0.0907402	-1.479	-0.32113	0.0563671	0.264987	-1.04074	0.57926	1.3003	-0.276735	-1.37788	-0.830335	0.0237293	0.577195	-1.16083	-1.7438	1.14233	0.0915627	-0.87117
Zfp324(+)	-0.850996	0.616066	1.17982	2.0139	-0.903628	-0.297119	-0.117695	-0.377135	-0.577895	0.138307	-0.469583	-0.20736	0.653317	1.22635	0.718852	1.94549	-0.722035	-0.481004	-1.63637	-1.52473	-0.15475	-1.24819	-0.809033	0.451487	-1.32606	0.838176	0.827932	1.09388
Zfp335(+)	0.836889	1.71988	2.00777	1.89482	0.180934	0.454941	0.925888	0.502193	-1.63856	-1.10177	-0.799978	-0.587002	-0.706249	-0.723228	-0.413432	-1.01329	-0.538	-0.308833	0.74232	0.693666	-1.34186	-0.404214	0.302252	-0.326222	-1.6692	0.0370494	0.850132	0.423089
Zfp362(+)	-0.00777731	-0.392348	1.96587	1.66953	-0.777546	0.571537	0.606404	-0.0157741	-0.429255	-0.409366	0.273117	-0.00613572	0.762183	0.267541	0.913147	0.731813	-1.46261	-0.993433	-0.262559	-2.86587	-0.0245757	-1.02597	-0.555812	-0.271415	1.53355	-0.809242	0.708243	0.306746
Zfp369(+)	1.41797	0.776344	0.621721	0.744213	0.230574	-0.0285951	-0.789792	-0.451843	-0.426104	-0.559984	-1.91875	-1.16115	-0.861345	-0.574014	-1.45265	-0.924529	0.131896	0.212848	0.0633417	0.722248	-0.506982	-0.36148	-0.786106	-0.489279	2.29343	1.84625	1.04277	1.189
Zfp382(+)	-1.06555	-0.215511	0.763358	0.480825	-0.170533	3.06879	1.78731	0.102082	-1.11425	0.350524	0.671025	-0.64733	0.925201	0.167277	0.444799	0.8366	-0.933707	-0.701905	-0.621079	-1.57621	-1.09172	-0.130166	-0.83823	0.39007	-0.742657	-0.870685	0.846366	-0.114701
Zfp442(+)	3.58369	1.02827	0.304003	0.663664	-0.18913	0.630029	1.17436	0.60234	-0.515626	-0.103998	-0.821877	-0.572622	-0.866387	-0.331079	-0.866387	-0.667551	0.102969	-0.703669	-0.866387	-0.866387	-0.866387	-0.504767	-0.866387	0.167428	-0.866387	0.489727	0.239653	1.4889
Zfp467(+)	1.72062	0.918531	1.50839	0.536765	-0.588861	0.131133	0.270516	-0.253221	-0.990765	-0.75137	-0.642906	-0.738251	-0.726487	-0.0599274	-0.303198	-0.383586	-0.475956	-0.771995	-0.787743	-1.09372	-0.558431	-0.339178	0.258897	-0.356004	-1.33921	1.36918	2.36701	2.07976
Zfp513(+)	-0.950478	-0.693756	-0.659242	-0.722602	0.802416	0.736324	1.47102	1.23875	-0.431614	-0.646629	0.170715	0.738794	1.14793	0.0531235	0.550248	-0.0809077	-0.427329	-1.26862	0.189544	1.63765	-1.14065	-1.41847	-1.90776	-0.589496	-1.07439	1.35034	1.3651	0.559996
Zfp560(+)	-1.34175	-0.0523994	-0.464651	-0.557819	3.46091	0.108171	-0.451068	-0.580371	0.627142	0.251654	-0.896298	-0.446061	0.136714	-0.0119229	-0.258914	-0.316112	1.06589	-0.310986	0.47183	-0.291428	-0.0500101	0.194663	-1.31434	-0.22194	-0.978683	2.4782	-0.0655908	-0.18483
Zfp597(+)	-0.217401	0.960462	1.27649	1.41958	-0.937835	-0.86036	-0.0373171	0.213916	-1.69865	-1.17583	-0.451302	-0.338074	0.809082	-0.402749	1.23952	0.668223	-1.08179	-0.0791755	0.752764	-1.54357	-0.630524	-0.701815	1.33041	1.27593	-0.927685	-1.14321	0.866313	1.41459
Zfp62(+)	1.05556	1.16048	1.9262	1.51166	1.01282	0.792172	0.918766	0.165795	-1.20502	-0.518652	-0.446544	-0.417002	0.574563	0.626396	-0.0583544	0.583554	-1.49284	-1.29927	-2.26681	-0.382041	-1.38701	-0.441738	-0.885901	-0.558279	-0.0132734	0.261338	0.573536	0.20989
Zfp64(+)	0.752686	2.40262	1.65113	1.34252	0.387	-0.0369243	1.79097	0.998771	-0.735622	-0.759927	0.0507977	-0.0879769	-1.14369	-0.63264	-0.96855	-0.120326	-1.13112	-0.484163	-1.05612	-0.469709	0.10117	-0.111769	0.0815851	0.159187	-1.5873	-1.31182	0.00200844	0.91722
Zfp646(+)	1.83554	0.516011	1.43683	1.61458	0.350244	0.474186	0.745241	0.781131	-0.665275	-1.07096	-0.484288	-0.211248	-0.61504	-0.507198	-0.740377	-0.034565	0.126425	0.0675644	-2.19065	-0.564646	-0.193938	-1.17841	-1.00985	-0.534677	-1.33109	1.56494	1.34571	0.473808
Zfp664(+)	1.12428	1.39537	1.56171	2.13854	0.660073	0.270812	0.0379827	0.399033	-1.23495	-1.0287	-0.964514	-0.713238	-1.13257	-0.805929	-0.761277	-0.800119	-0.227062	-0.0845929	-0.110533	-1.28052	-0.0227471	-0.191347	-0.900407	-0.0469934	-1.10535	0.973971	1.69178	1.15731
Zfp729b(+)	0.780747	0.606563	1.25826	0.836368	-0.32115	-1.00325	-0.14124	-0.461775	-1.36764	-1.5841	-1.08656	-1.43565	-0.604545	-0.63718	-0.417139	-0.53302	-0.526309	-1.23441	-0.319838	0.040159	0.94333	-0.04464	0.803427	0.33767	1.29381	1.31787	2.22612	1.27413
Zfp74(+)	-0.415186	2.40769	0.598381	0.843067	2.64621	1.07247	1.07474	1.02912	-0.557647	-0.107365	-0.486558	-0.100702	-0.791975	0.0183128	-0.893889	0.16788	-0.604882	0.3028	-0.893889	-0.893889	-0.893889	-0.853408	-0.893889	0.889613	-0.893889	-0.893889	-0.893889	0.0185482
Zfp825(+)	1.15733	1.3763	2.84902	1.93977	-0.557204	-0.0573503	1.21591	-0.421359	-0.887552	-0.892205	-0.219591	-0.657757	-0.412479	-0.0307454	0.241717	0.391282	-0.665293	-0.66075	-0.636118	-1.58624	-0.140381	0.0824069	0.0820364	-0.143307	-1.58624	-0.750288	0.668062	0.301039
Zfp831(+)	-0.0455327	-0.44298	-0.532945	-0.164799	-0.892517	-0.749228	-0.83153	-0.761806	-0.648466	-0.639188	-0.934195	-0.682083	0.772569	0.919432	0.334888	1.16969	-1.07334	-1.07972	-0.918394	-1.09696	1.11562	1.12297	-0.237663	0.304616	0.502735	2.76538	1.09434	1.6291
Zfp951(+)	-0.270275	-0.167911	-0.234915	-0.148454	-0.286696	-0.267279	-0.266966	-0.371943	-0.419602	-0.440237	-0.424783	-0.386199	-0.384815	-0.293414	-0.444353	-0.36459	-0.356362	-0.403225	-0.444353	-0.444353	0.0187157	-0.307796	-0.425409	-0.444353	1.85681	4.29248	1.4092	0.421076
Zfp971(+)	0.58323	-0.309972	-0.530995	0.299556	-2.11888	-1.59042	-0.858835	-0.698406	-0.365377	-0.3471	0.0443113	0.294579	0.603077	0.89603	0.378449	1.14572	-1.16128	-1.32486	-1.90554	0.264739	1.58934	1.26273	1.07114	0.755984	-0.260649	0.573923	0.365102	1.34441
Zmiz1(+)	0.47218	0.619243	0.41874	-0.00134099	1.75113	1.97353	1.36011	0.655921	-0.0505727	-0.0141625	0.273721	-0.616892	-0.896668	-0.529191	-0.737047	-1.46442	1.08973	1.56679	0.658403	0.923731	-0.742795	-0.458132	-0.708502	-1.23242	-1.28944	-0.707354	-0.845492	-1.46879

## Sheet: JunD target
TF	gene	importance	p_val (DP vs P in progenitor Tex)	avg_log2FC (DP vs P in progenitor Tex)	p_val (P vs C in progenitor Tex)	avg_log2FC (P vs C in progenitor Tex)
Jund	Abhd17a	37.3817			9.56615e-11	-0.611705
Jund	Adipor1	39.809	2.32352e-06	0.387215	8.2213e-09	-0.770857
Jund	Arf5	70.8608	3.04737e-07	0.394315	9.62272e-21	-1.47139
Jund	Arf6	40.4506	6.67867e-09	0.575706	2.87224e-07	-0.859017
Jund	Bnip3	37.9321			0.00438466	-0.641428
Jund	Bola3	32.5595	2.35891e-12	0.598445	3.77029e-06	-0.756784
Jund	Capg	50.6664	0.0440583	0.122154
Jund	Ddit4	30.7769
Jund	Dnajc1	33.8119	0.0212619	0.208877
Jund	Dusp2	32.5618	9.54793e-14	0.78577
Jund	Eif3f	106.326	5.23188e-63	1.18707	6.19324e-15	-1.37531
Jund	Eif5	36.3531	1.81961e-17	0.774249	8.42961e-05	-0.609097
Jund	Ero1l	33.7855	4.99526e-05	0.305426	1.96642e-05	-0.451618
Jund	Ets1	68.1959	3.35982e-19	0.775859	5.62744e-08	-1.13901
Jund	Fkbp1a	30.1251	2.64132e-05	0.37674
Jund	Glud1	34.2518	0.0107938	0.203444
Jund	Gnai2	38.8482			5.66713e-16	-1.46989
Jund	Gnb2	66.5571	4.37391e-30	1.0429	1.36944e-16	-1.56185
Jund	Grina	34.9975	4.12208e-15	0.728276	0.000409236	-0.628404
Jund	H13	30.3188	4.66369e-18	0.815528	7.95216e-06	-0.647575
Jund	Hcst	31.1467	0.00146505	0.199165
Jund	Hnrnpl	37.7459	4.58665e-16	0.706539	0.00461279	-0.542718
Jund	Junb	43.0725	0.00128295	-0.402545
Jund	Lgals3	30.6254	0.00121291	0.364252	0.0221912	-0.648964
Jund	Mff	34.4159	9.11324e-15	0.630672	5.60075e-11	-0.676394
Jund	Ndfip1	107.845	3.22659e-29	1.04302	1.03383e-11	-1.28357
Jund	Ndfip2	49.6023			0.0327955	-0.225805
Jund	Nr4a2	62.7689	2.25332e-06	0.6182
Jund	Pak2	49.9677	8.68464e-11	0.558374	5.72925e-05	-0.664317
Jund	Pcbp2	47.3273	2.72496e-05	0.398542	4.72982e-18	-1.58222
Jund	Peli1	37.3463	2.65161e-15	0.797291	0.019791	-0.493313
Jund	Pim3	44.9323			0.019269	-0.216184
Jund	Pnrc1	42.0067
Jund	Rasgrp1	35.4562	1.48358e-08	0.646664	7.88227e-05	-0.578598
Jund	Rgs16	35.3558
Jund	Rgs2	37.1321	0.0189126	-0.271971
Jund	Rnaset2a	47.7756	8.81552e-14	0.577231	2.32387e-15	-0.907437
Jund	Srrm2	39.0529	5.99297e-18	0.734418	5.11757e-05	-0.713633
Jund	Ssbp4	33.1686			1.44146e-06	-0.516856
Jund	Stk24	37.2438	0.00642657	0.180886	0.0149229	-0.255558
Jund	Sys1	33.2723	0.00110853	0.283963	1.32631e-09	-0.993087
Jund	Tgfb1	70.4541	8.74159e-11	0.659397	3.27685e-05	-0.643617
Jund	Tmem30a	33.6246	0.000181568	0.394024	0.0363748	-0.323646
Jund	Tomm20	40.3562	2.14634e-37	1.20678	1.55977e-12	-1.07235
Jund	Ube2s	41.3254	2.98648e-31	1.15287	5.65565e-05	-0.74926
Jund	Uhrf2	31.1953			0.00438512	-0.643238
Jund	Uqcrfs1	40.8849	1.8257e-25	0.984666	4.37955e-13	-1.27488
Jund	Usf2	36.4979	1.00716e-07	0.373176	1.3667e-10	-0.774585
Jund	Vamp2	31.8966			0.0266055	-0.275595
Jund	Ypel3	43.2676	3.70793e-21	0.900747	1.66247e-14	-1.13718
Jund	Zyx	66.7001	2.51465e-25	1.04343	4.92718e-11	-1.37075
