# Supplementary material for: Decitabine priming increases anti–PD-1 antitumor efficacy by promoting CD8+ progenitor exhausted T cell expansion in tumor models
Source: J Clin Invest. 2023 Apr 3;133(7):e165673. doi: 10.1172/JCI165673 (PMC10065084; doi:10.1172/JCI165673)
Supplement: Supplemental table 10 [file jci-133-165673-s108.xlsx]

## Sheet: selected GSEA from ACT (pro) 
Description	setSize	enrichmentScore	NES	pvalue	p.adjust	qvalues	rank	leading_edge	core_enrichment
GOLDRATH_EFF_VS_MEMORY_CD8_TCELL_UP	168	-0.555383	-2.04723	1.2165e-08	6.87939e-07	4.44157e-07	844	tags=42%, list=11%, signal=38%	BHLHE40/CKS1B/BRCA1/KIF2C/GZMK/DLGAP5/STT3B/NEK2/UBE2T/ECT2/NR4A1/CDCA8/POLA1/DCK/RAD51AP1/AURKB/CDKN3/CCNF/TACC3/EZH2/KIF20A/LGALS3/PCLAF/EMP3/ANLN/NUDT4/MIS18BP1/ANXA1/RBL1/IFITM3/ITGAX/ISG20/NCAPH/SERPINB9/CDK1/KPNA2/BIRC5/TK1/SMC2/ASPM/KIF23/LITAF/CCNB2/CDCA3/TUBA1C/CKAP5/TCF19/CDC20/INCENP/KIF22/LMNB1/ASF1B/RRM2/CCNA2/KIF11/CDKN2C/GEM/DUSP2/TMPO/PRC1/S100A4/NUSAP1/TOP2A/PDCD1/STMN1/MKI67/TUB…
GOLDRATH_NAIVE_VS_EFF_CD8_TCELL_DN	164	-0.545889	-2.00007	8.87214e-08	3.66012e-06	2.3631e-06	844	tags=41%, list=11%, signal=37%	BHLHE40/CKS1B/BRCA1/KIF2C/KIFC1/CDCA5/GZMK/CCL4/DLGAP5/NEK2/UBE2T/ECT2/CDCA8/POLA1/AURKB/CDKN3/ERRFI1/CCNF/TACC3/EZH2/KIF20A/LGALS3/PCLAF/EMP3/ANLN/NUDT4/MIS18BP1/ANXA1/S100A6/KLRK1/IFITM3/ITGAX/UBL3/NCAPH/SERPINB9/MYO1F/CDK1/BIRC5/HOPX/TK1/ASPM/FCER1G/LITAF/CCNB2/CDCA3/TCF19/INCENP/KIF22/ASF1B/CCNA2/GLRX/KIF11/CDKN2C/EFHD2/GEM/PRC1/CCR5/S100A4/NUSAP1/TOP2A/PDCD1/STMN1/MKI67/SERINC3/CCR2/FGL2/GZMA
GSE16522_ANTI_CD3CD28_STIM_VS_UNSTIM_MEMORY_CD8_TCELL_DN	155	-0.543834	-1.97946	1.02311e-07	4.18643e-06	2.7029e-06	1357	tags=38%, list=18%, signal=32%	RAB3D/BIN1/GSAP/PXK/VAMP3/N4BP2L1/RNF14/FAM172A/SPOP/FBXW2/PTPRCAP/MTMR1/ABHD17A/SENP7/ARL2BP/REX1BD/CSNK1G2/HBP1/PINK1/ACTR3/CCDC82/CERK/PARP14/NCF1/GPR34/IRF7/FLOT2/CSNK2B/SMARCD2/RASGRP1/ABHD16A/CELF2/RINL/UBASH3A/CORO1A/ADGRG5/SAPCD2/JPT1/MCTP2/CLIC1/UGCG/VPS28/SHISA5/CD37/GIMAP5/PIK3CD/CIRBP/LCK/ANKRD44/SESN3/BIRC2/ITM2B/COTL1/SELPLG/CCR5/GIMAP4/ITGA1/ETS1/BCL2L11
GSE41867_DAY6_EFFECTOR_VS_DAY30_MEMORY_CD8_TCELL_LCMV_ARMSTRONG_UP	142	-0.524053	-1.88902	4.1347e-06	8.22527e-05	5.31051e-05	1365	tags=40%, list=18%, signal=33%	FERMT3/MEF2D/NCOA7/GLIPR2/ATP8A1/SMARCA2/RAB4B/AKNA/UCP2/CAPN1/PFDN5/GLG1/TBC1D9B/CLK3/ZMYND11/FAM76B/ITPR2/ENSA/BRD4/RAB19/STAT4/GPR34/MTA3/FLOT2/TRPV2/PLGRKT/CD38/ABHD17B/BLOC1S1/IRF2/PPP3CA/QPCT/GSK3B/SSBP2/GTPBP2/GRINA/UTRN/PDE7A/ITGB2/ARHGAP4/CARD11/TRIM59/SP110/TMEM71/AAK1/SHISA5/KLHL6/ZC3HAV1/CAPNS1/PLD3/TXNIP/PTPN6/S1PR4/MXD1/PNRC1/BTG2/VPS37B
GSE9650_EFFECTOR_VS_MEMORY_CD8_TCELL_UP	170	-0.463913	-1.71013	0.000103055	0.00101304	0.00065405	698	tags=27%, list=9%, signal=25%	IL18RAP/CX3CR1/RAP1B/CHD7/CDCA8/DAP/AURKB/CCNF/TACC3/LGALS3/PCLAF/LRP10/ANLN/MIS18BP1/ANXA1/ITGAX/NCAPH/GNAS/BATF/CDK1/KPNA2/BIRC5/ARHGDIB/CAPNS1/KIF23/LITAF/CCNB2/CDCA3/JAK1/CTSA/KIF22/CCNA2/CTSD/HMGB2/GLRX/CDKN2C/CDKN2D/PRC1/KLRC1/S100A4/TOP2A/PDCD1/MKI67/CCR2/CCL5/GZMA
GSE23321_CD8_STEM_CELL_MEMORY_VS_EFFECTOR_MEMORY_CD8_TCELL_DN	166	-0.434483	-1.59776	0.000824984	0.00522282	0.00337203	751	tags=19%, list=10%, signal=18%	PRRC2C/RASGRP1/GNA15/IMPDH1/TUT4/RAP1B/CD28/MAPK3/FLNA/ATP6V1G1/SDCBP/UBB/SLC7A5/SOCS1/TMEM59/PLD3/KIF23/JUNB/PTPN18/ESYT1/RRM2/CCNA2/MYH9/KIF11/CDKN2D/GNA13/TNFAIP3/SATB1/RSRP1/CEBPB/FOSL2/STK17B
GSE20754_WT_VS_TCF1_KO_MEMORY_CD8_TCELL_DN	134	-0.424108	-1.51816	0.00447582	0.020006	0.0129166	1532	tags=37%, list=21%, signal=30%	SLC37A3/MYCBP2/GMNN/PDLIM2/CYB5A/DEPDC1B/DCAF7/RNF141/ZDHHC15/TTF2/TBL1XR1/FAM78A/BBS9/PPM1H/CKS2/PCNA/PDS5B/HNRNPUL2/NUP210/PARPBP/ARHGAP11A/GPR34/ELOVL5/CDCA5/MRPL58/TRAF3IP3/PANX1/DNAJB6/RIPOR2/PPP3CA/SORL1/AURKB/EZH2/HJURP/NSMCE1/SNX9/SASH3/CLSPN/RNF125/ATAD2/NCAPD3/ASPM/GPR171/S1PR4/RRM2/TMPO/CDKN2D/PRC1/CCR5/TUBA1B
GSE41867_DAY8_EFFECTOR_VS_DAY30_EXHAUSTED_CD8_TCELL_LCMV_CLONE13_DN	133	-0.408913	-1.46107	0.0106758	0.039256	0.025345	1180	tags=23%, list=16%, signal=20%	CHSY1/GABPB2/RNF145/HSCB/PCMTD1/CCM2/SH2D3C/NOP53/LAMP1/PURB/TRAF3IP3/CDK19/RETREG1/CORO1A/IFI27/ARID5B/PTP4A3/CABLES1/INPP5D/RBMS1/ADD3/CSF1/GPSM3/ANKRD44/SEMA4D/CTSA/COTL1/MYH9/PREX1/VPS37B/STK17B
GSE41867_DAY8_EFFECTOR_VS_DAY30_EXHAUSTED_CD8_TCELL_LCMV_CLONE13_UP	155	0.394282	1.48376	0.00633893	0.0261936	0.0169115	673	tags=21%, list=9%, signal=19%	SRM/MRPS6/EIF5A/TUBB6/LYAR/TNFRSF18/EEF1E1/PRDX5/NDUFA4/NFKBIB/MRPL42/NUTF2/TIMM8B/STOML2/PIN1/RBX1/HACD2/ALYREF/MICOS10/MORF4L2/MPHOSPH6/HSPA5/EIF4G1/SEC11A/UQCR11/NDUFB6/SELENOK/DDX24/ABCF1/ERGIC1/PTTG1/SND1
GSE41867_NAIVE_VS_EFFECTOR_CD8_TCELL_DN	155	0.480508	1.80824	2.71784e-05	0.000352549	0.000227618	1461	tags=39%, list=20%, signal=32%	PPP1R14B/RANBP1/CCT3/PEBP1/CCT2/PA2G4/NOP58/UQCC2/LSM7/ACP1/HNRNPAB/EIF4E/CCT4/MRPL36/MRPS18B/BCCIP/PSMB6/RUVBL1/PTGES3/TSR1/RSL24D1/AIMP2/SMN1/PSMD6/GRWD1/HELLS/ELAC2/SLIRP/NOL11/SHMT1/SNRPA/DCAF13/PUS1/EIF2B1/MRPL55/MRPL46/TMA16/NOL8/MED11/NCF4/IMMT/YWHAB/DHPS/PCBD2/EIF2B3/MRPS22/LRPPRC/ROMO1/NLE1/GEMIN2/LUC7L/SOD2/NAA25/GCLM/MRPS2/QTRT1/FKBP4/WDR3/MTG1/TRAF1
GSE15930_NAIVE_VS_48H_IN_VITRO_STIM_IFNAB_CD8_TCELL_DN	184	0.577875	2.2261	1e-10	1.62355e-08	1.04822e-08	1437	tags=52%, list=19%, signal=43%	TNFRSF4/COX17/PDIA6/MRPL12/CCT3/PEBP1/MRPL17/AK2/BSG/LMAN1/MRPL20/UBE2M/FDX1/MRPS33/UQCC2/RPN1/PSMD7/ACP1/CISD1/TOMM40/NUTF2/TIMM8B/STOML2/GCSH/SSR2/TIMM13/MRPS7/MTCH2/PRDX2/MRPL36/MRPS18B/DPY30/LSM2/ORC6/MRPL35/CDC34/NDUFS5/RSL24D1/PABPC4/RUVBL2/CLPP/EIF6/MRPL11/TIPIN/TBRG4/ABCF1/DRG1/MAT2A/ETF1/MRPS12/PGD/DDX1/EXOSC7/SNRPA/NDUFB7/ARL3/VCL/MRPL38/RRP1B/NDUFB8/PSMG1/METAP1/ERG28/EEF1AKMT1/GART/MR…
GSE369_IFNG_KO_VS_WT_LIVER_DN	149	0.667033	2.49708	1e-10	1.62355e-08	1.04822e-08	1535	tags=58%, list=21%, signal=47%	CCR7/FABP5/C1QBP/TNFSF11/HSP90AB1/ODC1/EIF4A1/TIMM23/PSMA4/PHB2/MRPL20/CACYBP/PFDN4/TOMM40/EMC6/EIF4E/TIMM13/SNRPD3/CHCHD1/EMG1/YIF1B/NOP10/SNRPD1/MRPL23/RUVBL1/SRSF6/WDR18/TXNL1/MRPS15/RSL24D1/HSPA5/PDAP1/EIF4G1/AIMP2/NDUFB5/PPIB/NIFK/EIF6/PSMC5/GLRX5/DNAJB11/CYB5B/MRPL11/GRPEL1/UFM1/HELLS/U2AF1/NOP2/SND1/HDLBP/HMBS/NR2C2AP/DDX56/ELL2/TSPAN3/DNAJC11/MRPL55/CEBPZ/MRPL18/WDR12/WDR55/USP16/NOL8/MCT…

## Sheet: selected GSEA of CD8+ Tex
Cluster	Description	setSize	enrichmentScore	NES	pvalue	p.adjust	qvalues	rank	leading_edge	core_enrichment
0	GSE26495_PD1HIGH_VS_PD1LOW_CD8_TCELL_DN	32	0.626306	1.80981	0.0012738	0.0633342	0.0589721	361	tags=25%, list=9%, signal=23%	MXD1/IFITM1/ITGB1/RRBP1/ITGAX/SMIM3/ATP8B4/KLRD1
0	GSE41867_NAIVE_VS_EFFECTOR_CD8_TCELL_DN	77	0.463862	1.5663	0.00895172	0.185151	0.172399	421	tags=19%, list=10%, signal=18%	HNRNPAB/DUSP2/FKBP4/DNAJA1/STUB1/YWHAB/SLC25A39/SERPINB9/KPNA4/PTGES3/SMIM3/EIF4E/ROMO1/GATAD2A/ST3GAL4
0	GSE41867_DAY6_EFFECTOR_VS_DAY30_MEMORY_CD8_TCELL_LCMV_ARMSTRONG_DN	99	0.420016	1.46388	0.0188571	0.267311	0.2489	745	tags=23%, list=18%, signal=19%	JUND/PDCD4/ARF6/RPS27/RELB/TOB1/ZFAND6/CHD7/PPP1R16B/SRSF5/MCL1/PRKCZ/FAM53C/SYF2/CCNI/RUNX2/PRDM2/CBL/MYH9/CAB39/UGCG/KLF7/DUSP5
0	GSE16522_MEMORY_VS_NAIVE_ANTI_CD3CD28_STIM_CD8_TCELL_DN	89	-0.392388	-1.77337	0.000306644	0.0304436	0.0283468	576	tags=26%, list=14%, signal=23%	MGST2/HAT1/CSRP1/CASP4/NASP/CTSZ/STAT1/CCND2/CASP1/AMZ2/STX12/SLC29A1/HVCN1/ISG20/CD160/TNFRSF4/ZBP1/HSD11B1/IFI27/IRF7/IFIT1/SMPDL3A/FOS
0	GSE26559_TCF1_KO_VS_WT_LIN_NEG_CELL_DN	19	-0.573589	-1.76401	0.00638745	0.162601	0.151402	252	tags=26%, list=6%, signal=25%	LGALS9/CTSO/KLK8/IRF7/IFIT1
1	GSE41867_DAY6_EFFECTOR_VS_DAY30_MEMORY_CD8_TCELL_LCMV_ARMSTRONG_DN	116	0.444281	1.58428	0.00455995	0.122995	0.110762	1148	tags=31%, list=22%, signal=25%	JUND/RPS27/ARF6/PDCD4/UAP1/RELB/CCR7/ZFAND6/ITGB7/NEK7/MCL1/PPP1R16B/NR3C1/ENDOD1/PRKCZ/CEPT1/VAT1/CHD7/CAB39/CDKN2D/IRF8/UNC93B1/EVL/ATP2A3/CLINT1/RUNX2/CMIP/RNFT1/E4F1/INPP5K/SLU7/PHF21A/ITK/ING3/NCOR1/RPRD2
1	GSE26495_NAIVE_VS_PD1HIGH_CD8_TCELL_UP	28	0.596423	1.70835	0.016506	0.232827	0.20967	1091	tags=57%, list=21%, signal=45%	NDFIP1/SERP1/CCR7/SARAF/PRKCA/DENND5A/FAM117B/SUSD3/TECPR1/IPCEF1/FOXO1/LEF1/FOXP1/KLHL6/ACTN1/CEP170
1	GSE26495_PD1HIGH_VS_PD1LOW_CD8_TCELL_DN	34	0.532016	1.58091	0.0231823	0.264121	0.237851	819	tags=41%, list=16%, signal=35%	IFITM1/MXD1/RRBP1/ITGB1/TENT5A/TM6SF1/ADAM8/DSTN/ADGRG5/PSEN2/EIF4EBP2/AGPAT4/STYK1/UBE2F
1	GSE9650_NAIVE_VS_EFF_CD8_TCELL_DN	140	-0.398618	-1.72984	6.04518e-05	0.0150827	0.0135826	454	tags=25%, list=9%, signal=23%	RFC4/DAP/PRELID1/AGPAT3/ARHGDIB/BTF3/PSMA2/PGLYRP1/MDFIC/LITAF/MYO1F/SMYD1/HMGB2/CTSA/ADAM19/GZMA/MAPK3/ETFB/HSD11B1/NRP1/PSMB10/DBI/GLRX/SH2D2A/CCR5/ACTB/IFNG/CTLA4/PRF1/GEM/FGL2/GZMB/GZMK/CCL5/ITGA4
1	KAECH_NAIVE_VS_DAY8_EFF_CD8_TCELL_DN	144	-0.373966	-1.63941	0.000849528	0.0581199	0.0523392	474	tags=24%, list=9%, signal=23%	ECH1/MRPL20/PRELID1/NDUFB9/BTF3/PSMA2/PGLYRP1/BAK1/MDFIC/LITAF/MYO1F/HMGB2/ADAM19/GZMA/ETFB/PRDX1/TOP2A/CAPZB/NRP1/DBI/GLRX/SH2D2A/CCR5/PRDM1/ACTB/STMN1/IFNG/CTLA4/RPA2/PRF1/GEM/GZMB/GZMK/CCL5/ITGA4
1	GSE9650_NAIVE_VS_EXHAUSTED_CD8_TCELL_DN	73	-0.436158	-1.73717	0.00214876	0.0924338	0.0832401	470	tags=25%, list=9%, signal=23%	TERF1/CANX/CSRP1/NDUFA13/LITAF/TLN1/MYO1F/VMP1/CCR5/SUB1/PRDM1/IFNG/CTLA4/RPA2/GEM/GZMB/RGS16/CCL5
1	GSE9650_EFFECTOR_VS_MEMORY_CD8_TCELL_UP	124	-0.337441	-1.47067	0.00862616	0.166839	0.150245	584	tags=24%, list=11%, signal=22%	CAPNS1/NDUFB6/POMP/ENTPD1/CISD1/DAP/CANX/PTRH2/PRELID1/NASP/AGPAT3/ARHGDIB/ALCAM/PSMA2/RRM1/LITAF/LAT2/HMGB2/CTSA/PDCD1/PCLAF/GZMA/IDH3A/TOP2A/DBI/GLRX/GZMB/GZMK/CCL5/ITGA4
2	GSE14350_IL2RB_KO_VS_WT_TEFF_DN	67	0.519673	1.71755	0.00161657	0.0707525	0.0658794	533	tags=27%, list=13%, signal=24%	TOMM20/PELI1/ETS1/XBP1/GZMA/PLAC8/CHCHD10/RUNX3/KLRK1/CHD7/PPP1CC/IL7R/RRAS2/CCNC/IQGAP2/SOCS2/SOCS1/IL12RB2
2	GSE22886_UNSTIM_VS_STIM_MEMORY_TCELL_DN	166	0.433946	1.54217	0.00300113	0.148831	0.138233	685	tags=20%, list=10%, signal=19%	NUBP1/FKBP1A/COX5A/LARS2/EIF3B/LSM2/ATP1B3/CYC1/FKBP4/PLAA/DBF4/HSPE1/ODC1/NAA50/PTPN11/C1QBP/RDX/DHX15/TRAF1/LRRC59/EED/CCT6A/CHAF1A/TEX30/PRMT5/NOLC1/DERL1/POLR3E/KCNN4/UBE2Z/SNRPG/ELAVL1/HSPA14/CPOX
2	GSE24634_TEFF_VS_TCONV_DAY3_IN_CULTURE_DN	62	-0.555231	-2.13387	1.51798e-05	0.0063654	0.00591213	898	tags=34%, list=13%, signal=30%	CITED2/SDR39U1/ATP6AP1/MPP1/MS4A4A/YIPF1/TMEM50A/GIMAP5/VAMP3/CDKN1A/ERP44/LGALS3BP/CCR5/IFI30/NRP1/KLF6/FGL2/FCER1G/CCL4/NTAN1/FOS
2	GSE16522_MEMORY_VS_NAIVE_ANTI_CD3CD28_STIM_CD8_TCELL_DN	126	-0.367753	-1.57059	0.0013686	0.0956497	0.0888387	1302	tags=35%, list=19%, signal=29%	BCL11B/CD247/SAMHD1/CD9/CTDNEP1/SF3A3/GM2A/GBP2/CCND2/GBP6/CDCA5/CCT2/GSTT2/RFC1/IRF1/LAT/MGST2/LAG3/NDUFS7/PSMB10/SMPDL3A/CASP7/CTSS/INSL6/ADD3/SHMT2/SLC25A17/HSD11B1/PLK2/UBE2L6/TNFRSF18/CD8A/LRWD1/LGALS3BP/SDF4/STAT1/RNF213/ISG20/PDCD1/ZBP1/IFI27/IRF7/HNRNPA1/FOS
2	GSE9650_NAIVE_VS_EFF_CD8_TCELL_DN	166	-0.328376	-1.46108	0.00427149	0.171527	0.159313	1039	tags=26%, list=15%, signal=23%	COMMD1/SIRT2/BIRC5/ACTB/PRELID1/PLSCR1/ADAM19/IL10RA/MRPS16/PRR13/SMYD1/PSMA2/TCF19/CARHSP1/IFITM10/PRIM2/DTL/PSMB10/RAC2/CASP7/AIP/CAPNS1/ENTPD1/GABARAPL2/SH2D1A/HSD11B1/DCPS/PTTG1/CDKN2C/BTF3/S100A6/TSPO/CCR5/NRP1/FGL2/SH2D2A/PRF1/GZMB/GEM/GZMK/CTLA4/ITGA4/CCL5
2	GSE9650_NAIVE_VS_EXHAUSTED_CD8_TCELL_DN	83	-0.369893	-1.48807	0.0132519	0.256476	0.238213	1214	tags=33%, list=17%, signal=27%	DMAP1/SLC4A7/MRPL48/LITAF/EOMES/IMMT/PLSCR1/OSBPL9/IL10RA/BOP1/TERF1/CANX/SUB1/TNFRSF9/AOPEP/TNFRSF1A/RBM15/SHMT2/CIT/PRDM1/CCR5/RGS16/VMP1/GZMB/GEM/CTLA4/CCL5
4	GSE41867_DAY15_EFFECTOR_VS_DAY30_EXHAUSTED_CD8_TCELL_LCMV_CLONE13_UP	90	0.347049	1.71621	0.00274627	0.254267	0.241822	970	tags=31%, list=16%, signal=27%	CCRL2/TBX21/CHMP5/ZBP1/CST3/ITM2B/CCL4/CSF1/ERGIC3/SOCS1/PDE4B/UBALD2/CBLB/TNFSF11/LAMTOR4/MED28/PRRC1/ACOT8/RESF1/SMDT1/PRKCD/IRF7/IL2RB/SPATA13/MIEN1/DNAJC7/FKBP15/NKG7

## Sheet: GSEA of C0
ID	Description	setSize	enrichmentScore	NES	pvalue	p.adjust	qvalues	rank	leading_edge	core_enrichment
GSE18791_UNSTIM_VS_NEWCATSLE_VIRUS_DC_10H_DN	GSE18791_UNSTIM_VS_NEWCATSLE_VIRUS_DC_10H_DN	59	-0.564671	-2.35363	2.25217e-07	0.00111798	0.00104098	540	tags=42%, list=13%, signal=37%	OAS3/GBP4/CNP/SP100/ARL5B/FAM111A/STAT1/RTCB/GBP5/TRIM26/HELZ2/PML/SP110/PARP9/ISG20/PDE4B/ZBP1/PARP14/USP18/PMAIP1/ISG15/IRF7/IL10RA/RTP4/IFIT3
GSE34006_A2AR_KO_VS_A2AR_AGONIST_TREATED_TREG_UP	GSE34006_A2AR_KO_VS_A2AR_AGONIST_TREATED_TREG_UP	95	-0.468737	-2.16281	6.14373e-07	0.00152487	0.00141985	817	tags=47%, list=20%, signal=39%	IFI35/CD164/CMTM6/TAP1/MORC3/PSMB9/RGS10/OAS3/DAXX/DCAF11/GBP4/LIPA/PSMB8/PSME2/CNP/PSME1/FAM111A/STAT1/BST2/TAPBP/RPL13/TRIM26/HELZ2/HK1/LAPTM4A/NMI/PML/PARP9/ISG20/RNF114/ATP11B/TASOR2/CASP8/GBP7/TXK/CRLF3/ZBP1/WDR43/PPA1/PARP14/USP18/ISG15/IRF7/RTP4/IFIT3
GSE14769_UNSTIM_VS_40MIN_LPS_BMDM_DN	GSE14769_UNSTIM_VS_40MIN_LPS_BMDM_DN	87	-0.465641	-2.11284	1.7976e-06	0.00199332	0.00185603	75	tags=23%, list=2%, signal=23%	DUSP4/NFKBIA/SLC38A2/USP18/CITED2/PPP1R15A/IER5/RGS1/BTG2/IL10RA/JUNB/MYC/DUSP1/KLF6/ZFP36L1/CCL4/CD69/JUN/ZFP36/FOS
GSE17721_LPS_VS_PAM3CSK4_2H_BMDC_UP	GSE17721_LPS_VS_PAM3CSK4_2H_BMDC_UP	60	-0.533165	-2.24496	1.98702e-06	0.00199332	0.00185603	180	tags=23%, list=4%, signal=23%	AFTPH/RSBN1/PRPF40A/CRLF3/RGS2/ISG15/RGS1/DUSP1/IFIT3/KLF6/CCL4/JUN/ZFP36/FOS
NAKAYA_PBMC_FLUMIST_AGE_18_50YO_7DY_DN	NAKAYA_PBMC_FLUMIST_AGE_18_50YO_7DY_DN	386	0.424702	1.64984	2.00777e-06	0.00199332	0.00185603	939	tags=32%, list=23%, signal=28%	JUND/IFITM2/PELI1/DUSP2/EIF5/MXD1/IFITM1/HNRNPL/PHLDA1/PPP2R2A/NR4A2/DNAJC3/PDCD4/MKRN1/UBALD2/DBF4/PPP1R2/STRAP/ADIPOR1/DNAJB1/CCNG2/HIF1A/CCDC50/VPS37B/B4GALT1/NINJ1/LITAF/RIOK3/KPNA4/SAMSN1/PPP4R3A/AZI2/ZFAND6/AMD1/MALSU1/SYS1/NSMCE3/CHD7/DERL1/ODC1/KDM6B/RAD23B/DNAJB9/SEMA4D/BAG5/UBE2B/MCL1/MBOAT7/CAMK2D/MAP1LC3B/MXI1/YBX3/GTPBP4/UTP23/DPM1/WBP11/ARIH2/SH3GLB1/NUP153/ZBTB1/TUBA1A/FAM53C/TRAF6…
GSE37605_C57BL6_VS_NOD_FOXP3_FUSION_GFP_TREG_DN	GSE37605_C57BL6_VS_NOD_FOXP3_FUSION_GFP_TREG_DN	63	-0.522051	-2.24165	2.87813e-06	0.00238117	0.00221717	28	tags=22%, list=1%, signal=22%	BHLHE40/VDAC1/UBA2/CCR8/BTG2/NR4A1/JUNB/MYC/DUSP1/CCL3/ZFP36L1/JUN/ZFP36/FOS
GSE14769_UNSTIM_VS_80MIN_LPS_BMDM_DN	GSE14769_UNSTIM_VS_80MIN_LPS_BMDM_DN	89	-0.451868	-2.04219	4.39153e-06	0.00311422	0.00289973	75	tags=17%, list=2%, signal=17%	DUSP4/SLC38A2/USP18/CITED2/IER5/ISG15/RGS1/BTG2/IL10RA/MYC/DUSP1/KLF6/CCL4/CD69/FOS
GSE42021_TREG_PLN_VS_CD24INT_TREG_THYMUS_DN	GSE42021_TREG_PLN_VS_CD24INT_TREG_THYMUS_DN	89	-0.447652	-2.02313	6.60353e-06	0.00409749	0.00381528	696	tags=49%, list=17%, signal=42%	OGFR/PSMA3/SAMHD1/PSMB3/IFI30/GBP2/PSMA4/IFI35/TAP1/PSMB9/IRF8/PSMA6/OAS3/IGFLR1/PSMB8/PSME2/LEPROTL1/CASP4/PSME1/SP100/MAX/FAM111A/STAT1/BST2/TAPBP/CASP1/NMI/PML/SP110/ISG20/RNF114/NUCB1/TASOR2/PCM1/CASP8/LY6E/IFI27/PMAIP1/ISG15/CCR8/IFIT1/RTP4/IFIT3/ZFP36
GSE19923_WT_VS_HEB_AND_E2A_KO_DP_THYMOCYTE_DN	GSE19923_WT_VS_HEB_AND_E2A_KO_DP_THYMOCYTE_DN	96	-0.433652	-1.99489	9.32471e-06	0.00508981	0.00473925	73	tags=18%, list=2%, signal=18%	PRKCH/NFKBIA/SLC38A2/CITED2/PPP1R15A/CCR8/BTG2/NR4A1/JUNB/MYC/GEM/DUSP1/KLF6/ZFP36L1/CCL4/ZFP36/FOS
GSE19888_ADENOSINE_A3R_INH_VS_ACT_WITH_INHIBITOR_PRETREATMENT_IN_MAST_CELL_UP	GSE19888_ADENOSINE_A3R_INH_VS_ACT_WITH_INHIBITOR_PRETREATMENT_IN_MAST_CELL_UP	68	-0.47426	-2.03988	1.02534e-05	0.00508981	0.00473925	262	tags=51%, list=6%, signal=49%	RSAD2/RAB19/XAF1/HERC6/SAMHD1/SHISA5/GBP2/IFI35/TAP1/PSMB9/OAS3/DAXX/GBP4/PSMB8/PSME1/STAT1/IDNK/HELZ2/NMI/PML/SP110/PARP9/ISG20/RNF114/GBP7/ZBP1/PARP14/LY6E/USP18/ISG15/IRF7/IFIT1/RTP4/IFIT3/CD69
GSE34006_WT_VS_A2AR_KO_TREG_DN	GSE34006_WT_VS_A2AR_KO_TREG_DN	81	-0.455431	-2.01975	1.26544e-05	0.00532922	0.00496217	773	tags=47%, list=19%, signal=39%	TAP1/MORC3/PSMB9/OAS3/DAXX/DCAF11/GBP4/PSMB8/PSME2/MTAP/PSME1/FAM111A/STAT1/BST2/USP36/CCND2/TAPBP/IDNK/TRIM26/HELZ2/PNPLA2/LAPTM4A/NMI/PML/PARP9/ISG20/RNF114/ATP11B/CASP8/GBP7/ZBP1/PPA1/PARP14/USP18/ISG15/IRF7/RTP4/IFIT3
NAKAYA_PBMC_FLUMIST_AGE_18_50YO_3DY_DN	NAKAYA_PBMC_FLUMIST_AGE_18_50YO_3DY_DN	315	0.423159	1.62834	1.28829e-05	0.00532922	0.00496217	1020	tags=41%, list=25%, signal=33%	JUND/NDFIP1/RBM38/HNRNPL/PDCD4/RPS27/PLAA/DNAJA1/RELB/ARL4C/LMNA/DNAJB1/SFPQ/DNAJC2/RARA/RAE1/LITAF/LRP10/KPNA4/RUNX3/PPP1CB/PPP4R3A/SLAIN1/SYS1/OGA/LRRC8C/CHD7/DERL1/PPP1R16B/RAF1/KDM6B/GSK3B/MLF2/WASL/UBE2B/BOLA2/MAP1LC3B/POLR2D/JAK1/SFN/SON/DDA1/RNF10/LRPAP1/FNBP4/RASA2/HNRNPC/WBP11/EIF4E/ARIH2/CHD1/CEBPZ/NUP153/KLHL24/FAM76B/STT3B/GNA13/TEX30/ZDHHC18/MAP3K2/GTPBP1/NRBF2/PNO1/PDE4D/RORA/HIPK1/…
GSE24634_TEFF_VS_TCONV_DAY3_IN_CULTURE_DN	GSE24634_TEFF_VS_TCONV_DAY3_IN_CULTURE_DN	45	-0.535359	-2.09311	1.97946e-05	0.00630013	0.00586621	598	tags=33%, list=15%, signal=29%	PGD/LIPA/KBTBD11/GIMAP5/YIPF1/TCF7/RNH1/CTSO/CASP8/CD84/CITED2/CDKN1A/KLF6/CCL4/FOS
GSE19888_ADENOSINE_A3R_INH_VS_TCELL_MEMBRANES_ACT_MAST_CELL_UP	GSE19888_ADENOSINE_A3R_INH_VS_TCELL_MEMBRANES_ACT_MAST_CELL_UP	75	-0.458502	-1.98527	2.00484e-05	0.00630013	0.00586621	992	tags=47%, list=24%, signal=36%	RSAD2/SPPL2A/IFNG/XAF1/HERC6/SAMHD1/SHISA5/GBP2/IFI35/TAP1/PSMB9/SH2D1A/DAXX/GBP4/PSMB8/PSME2/CASP4/PSME1/STAT1/MTHFD2/TAPBP/HELZ2/NMI/PML/SP110/PARP9/RNF114/GBP7/ZBP1/PARP14/USP18/ISG15/IFIT1/RTP4/IFIT3
GSE23925_LIGHT_ZONE_VS_NAIVE_BCELL_UP	GSE23925_LIGHT_ZONE_VS_NAIVE_BCELL_UP	92	-0.434252	-1.98319	2.03567e-05	0.00630013	0.00586621	163	tags=20%, list=4%, signal=19%	IKZF2/ATP11B/CD28/BCL2/RINL/TPM3/HSD11B1/CD5/PPP1R15A/NR4A1/JUNB/GEM/DUSP1/ZFP36L1/CCL4/CD69/ZFP36/FOS
GSE17974_IL4_AND_ANTI_IL12_VS_UNTREATED_24H_ACT_CD4_TCELL_DN	GSE17974_IL4_AND_ANTI_IL12_VS_UNTREATED_24H_ACT_CD4_TCELL_DN	38	-0.590983	-2.21683	2.12798e-05	0.00630013	0.00586621	504	tags=42%, list=12%, signal=37%	PGM2L1/SP100/BST2/GBP5/LGALS9/SLAMF7/ISG20/PDE4B/HSD11B1/SP140/USP18/IFI27/ISG15/IFIT1/IFIT3/CCL4
GSE18791_UNSTIM_VS_NEWCATSLE_VIRUS_DC_6H_DN	GSE18791_UNSTIM_VS_NEWCATSLE_VIRUS_DC_6H_DN	65	-0.478971	-2.03227	2.15758e-05	0.00630013	0.00586621	540	tags=32%, list=13%, signal=28%	CNP/UNC93B1/SP100/STAT1/RTCB/GBP5/HELZ2/SNX20/PML/SP110/PARP9/ISG20/CASP8/ZBP1/PARP14/USP18/ISG15/IRF7/IFIT1/RTP4/IFIT3
GSE37605_FOXP3_FUSION_GFP_VS_IRES_GFP_TREG_C57BL6_UP	GSE37605_FOXP3_FUSION_GFP_VS_IRES_GFP_TREG_C57BL6_UP	40	-0.566072	-2.15176	3.50803e-05	0.00947344	0.00882095	37	tags=25%, list=1%, signal=25%	PPP1R15A/BTG2/NR4A1/JUNB/MYC/GEM/DUSP1/JUN/ZFP36/FOS
GSE24574_NAIVE_VS_TCONV_CD4_TCELL_UP	GSE24574_NAIVE_VS_TCONV_CD4_TCELL_UP	70	0.583617	1.93487	3.73409e-05	0.00947344	0.00882095	713	tags=34%, list=17%, signal=29%	JUND/GNB2/ZFP36L2/RBM38/IFITM1/IFITM3/RPS28/PIM1/DNAJB1/B4GALT1/TOB1/LRP10/RPL37/MCL1/TXNIP/TUBA1A/MAN2B2/JAK3/S1PR4/SLC2A3/PBXIP1/S100A13/RPL36A/SUN2
GSE19888_ADENOSINE_A3R_INH_PRETREAT_AND_ACT_BY_A3R_VS_TCELL_MEMBRANES_ACT_MAST_CELL_UP	GSE19888_ADENOSINE_A3R_INH_PRETREAT_AND_ACT_BY_A3R_VS_TCELL_MEMBRANES_ACT_MAST_CELL_UP	91	-0.427573	-1.93892	3.81686e-05	0.00947344	0.00882095	773	tags=42%, list=19%, signal=35%	TAP1/PSMB9/GIMAP7/LCP2/GIMAP4/DPYSL2/IRF8/PTPRC/OAS3/DAXX/GBP4/GSDMD/PSMB8/PSME2/CASP4/PSME1/STAT1/BST2/TAPBP/IDNK/CASP1/NMI/SLAMF7/PML/SP110/PARP9/ISG20/CASP8/GBP7/ZBP1/PARP14/LY6E/USP18/ISG15/IRF7/IFIT1/RTP4/IFIT3
GSE37533_PPARG2_FOXP3_VS_FOXP3_TRANSDUCED_CD4_TCELL_DN	GSE37533_PPARG2_FOXP3_VS_FOXP3_TRANSDUCED_CD4_TCELL_DN	72	-0.455277	-1.95647	4.89203e-05	0.0115638	0.0107674	1054	tags=58%, list=26%, signal=44%	NAPA/RPS18/RSAD2/OGFR/XAF1/HERC6/SAMHD1/IFI30/ACOT9/TLE4/IFI35/GOLM1/TAP1/PSMB9/PSMA6/BAK1/OAS3/GSDMD/PSMB8/PSME2/CNP/PSME1/SP100/STAT1/BAZ2A/CYLD/CASP1/TRIM26/LGALS9/NMI/PML/SP110/ISG20/PRKD2/LY6E/USP18/PMAIP1/ISG15/IRF7/IFIT1/RTP4/IFIT3
GSE42021_CD24HI_VS_CD24INT_TREG_THYMUS_DN	GSE42021_CD24HI_VS_CD24INT_TREG_THYMUS_DN	86	-0.420082	-1.89972	5.37577e-05	0.0121297	0.0112943	696	tags=41%, list=17%, signal=35%	IRF8/PSMA6/OAS3/IGFLR1/PSMB8/PSME2/LEPROTL1/PSME1/SP100/MAX/FAM111A/STAT1/BST2/TAPBP/CASP1/NMI/PML/SP110/ISG20/RNF114/NUCB1/TASOR2/CASP8/PRKD2/PPA1/LY6E/NFKBIA/USP18/IFI27/ISG15/IRF7/IFIT1/RTP4/IFIT3/ZFP36
HOEK_NK_CELL_2011_2012_TIV_3D_VS_0DY_ADULT_3D_DN	HOEK_NK_CELL_2011_2012_TIV_3D_VS_0DY_ADULT_3D_DN	22	-0.694007	-2.23118	6.0228e-05	0.0122355	0.0113928	52	tags=36%, list=1%, signal=36%	CD4/CD5/CDKN1A/NR4A1/JUNB/DUSP1/JUN/ZFP36
GSE42021_TREG_PLN_VS_CD24LO_TREG_THYMUS_DN	GSE42021_TREG_PLN_VS_CD24LO_TREG_THYMUS_DN	64	-0.463338	-1.9643	6.1087e-05	0.0122355	0.0113928	560	tags=41%, list=14%, signal=36%	PSMB8/PSME2/PTPN7/PTBP1/UNC93B1/PSME1/SP100/STAT1/BST2/TAPBP/NMI/PML/SP110/ISG20/PRKD2/LY6E/USP18/RGS2/IFI27/ISG15/CCR8/IRF7/NR4A1/IFIT1/IFIT3/ZFP36
ERWIN_COHEN_BLOOD_TC_83_AGE_23_48YO_VACCINATED_VS_CONTROL_2DY_UP	ERWIN_COHEN_BLOOD_TC_83_AGE_23_48YO_VACCINATED_VS_CONTROL_2DY_UP	47	-0.50407	-1.98976	6.16213e-05	0.0122355	0.0113928	454	tags=43%, list=11%, signal=38%	STAT1/BST2/BLVRA/GBP5/HELZ2/LGALS9/PML/PARP9/ISG20/ZBP1/PARP14/SP140/LY6E/USP18/IFI27/ISG15/IRF7/IFIT1/RTP4/IFIT3
GSE41176_WT_VS_TAK1_KO_ANTI_IGM_STIM_BCELL_3H_UP	GSE41176_WT_VS_TAK1_KO_ANTI_IGM_STIM_BCELL_3H_UP	58	-0.487313	-2.04562	6.49734e-05	0.0124049	0.0115505	223	tags=17%, list=5%, signal=17%	REX1BD/MIF/SNRPA/PDE4B/PPP1R15A/BTG2/DUSP1/CD69/ZFP36/FOS
GSE2405_0H_VS_12H_A_PHAGOCYTOPHILUM_STIM_NEUTROPHIL_UP	GSE2405_0H_VS_12H_A_PHAGOCYTOPHILUM_STIM_NEUTROPHIL_UP	112	-0.376534	-1.80404	6.82638e-05	0.0125151	0.0116531	461	tags=28%, list=11%, signal=25%	CD7/STAT1/CD48/CCND2/GNG2/PGLYRP2/TAPBP/IZUMO1R/TRIM26/GLIPR2/LY9/CYTH4/PPP1R18/CCR7/PML/HVCN1/RGS19/CAST/BCL2/TNFRSF4/CNN2/PRKCH/PARP14/GALNT6/IER5/CCR8/IRF7/RGS1/NR4A1/KLF2/IFIT3
GSE28783_CTRL_ANTI_MIR_VS_UNTREATED_ATHEROSCLEROSIS_MACROPHAGE_UP	GSE28783_CTRL_ANTI_MIR_VS_UNTREATED_ATHEROSCLEROSIS_MACROPHAGE_UP	55	-0.496982	-2.06183	7.05927e-05	0.0125151	0.0116531	814	tags=44%, list=20%, signal=35%	HSDL2/LCP1/DDX39B/TAP1/IRF8/DCAF11/CFL1/ARAF/RGS16/SLA/LPXN/TMEM11/CYLD/TWF2/FLOT1/RPS12/PLAAT3/BHLHE40/RBM3/CCR8/MYC/ZFP36L1/CCL4/CD69
GSE2706_UNSTIM_VS_2H_LPS_AND_R848_DC_DN	GSE2706_UNSTIM_VS_2H_LPS_AND_R848_DC_DN	69	-0.449481	-1.95136	7.9758e-05	0.0133834	0.0124616	228	tags=29%, list=6%, signal=28%	SLAMF7/CCR7/PML/ISG20/TNFRSF4/TNFAIP8/NFKBIA/PPP1R15A/CDKN1A/ISG15/IRF7/RGS1/BTG2/IL10RA/IFIT1/JUNB/RTP4/GEM/DUSP1/IFIT3
GSE18281_SUBCAPSULAR_VS_CENTRAL_CORTICAL_REGION_OF_THYMUS_DN	GSE18281_SUBCAPSULAR_VS_CENTRAL_CORTICAL_REGION_OF_THYMUS_DN	89	-0.409627	-1.85128	8.12176e-05	0.0133834	0.0124616	560	tags=31%, list=14%, signal=28%	PSMB8/HAT1/CASP4/SSU72/STAT1/EIF2S1/TMEM11/RABGGTB/TAPBP/HK1/NMI/CCR7/MIF/PHB/RNF114/GBP7/ASS1/ZBP1/PARP14/UBAP2L/USP18/CDKN1A/IRF7/RGS1/MYC/IFIT3/KLF6/FOS
GSE14000_UNSTIM_VS_4H_LPS_DC_TRANSLATED_RNA_DN	GSE14000_UNSTIM_VS_4H_LPS_DC_TRANSLATED_RNA_DN	57	-0.479707	-2.01669	8.35787e-05	0.0133834	0.0124616	540	tags=35%, list=13%, signal=31%	CNP/BIRC3/STAT1/CD48/MTHFD2/GBP5/TRIM26/SLAMF7/SP110/PARP9/ISG20/USP18/IFI27/PMAIP1/ISG15/IRF7/IFIT1/RTP4/IFIT3/CCL4
GSE17721_LPS_VS_POLYIC_1H_BMDC_UP	GSE17721_LPS_VS_POLYIC_1H_BMDC_UP	63	-0.465413	-1.99846	9.00063e-05	0.0139622	0.0130006	95	tags=14%, list=2%, signal=14%	CD84/IER5/CDKN1A/RCBTB2/JUNB/KLF2/KLF6/ZFP36/FOS
GSE15659_RESTING_VS_ACTIVATED_TREG_UP	GSE15659_RESTING_VS_ACTIVATED_TREG_UP	18	-0.705438	-2.13863	9.33414e-05	0.0140408	0.0130738	218	tags=39%, list=5%, signal=37%	CUTA/CD7/FUS/CCS/CNOT4/CCL4/FOS
HARALAMBIEVA_PBMC_M_M_R_II_AGE_11_22YO_VACCINATED_VS_UNVACCINATED_7YR_UP	HARALAMBIEVA_PBMC_M_M_R_II_AGE_11_22YO_VACCINATED_VS_UNVACCINATED_7YR_UP	171	-0.334342	-1.67276	0.000107702	0.0157245	0.0146415	296	tags=22%, list=7%, signal=21%	CASP1/PFKP/TRIM26/HELZ2/LGALS9/NMI/SLAMF7/ADAM19/PML/SP110/PARP9/ISG20/PDE4B/GBP7/ZBP1/PRKD2/PARP14/SP140/LY6E/USP18/IFI27/PHGDH/PPP1R15A/PMAIP1/IER5/CDKN1A/ISG15/IRF7/RGS1/IFIT1/RTP4/DUSP1/CCL3/IFIT3/KLF6/CCL4/CD69
GSE14769_UNSTIM_VS_60MIN_LPS_BMDM_DN	GSE14769_UNSTIM_VS_60MIN_LPS_BMDM_DN	91	-0.408369	-1.85184	0.000132001	0.0187215	0.0174321	75	tags=16%, list=2%, signal=17%	DUSP4/SLC38A2/CITED2/IER5/BTG2/IL10RA/MYC/GEM/DUSP1/KLF6/ZFP36L1/CCL4/CD69/JUN/FOS
GSE15324_ELF4_KO_VS_WT_NAIVE_CD8_TCELL_DN	GSE15324_ELF4_KO_VS_WT_NAIVE_CD8_TCELL_DN	26	-0.625896	-2.11107	0.000155722	0.0214724	0.0199935	38	tags=31%, list=1%, signal=31%	SLC29A1/PHGDH/PPP1R15A/RGS1/JUNB/GEM/DUSP1/CD69
GSE36527_CD69_NEG_VS_POS_TREG_CD62L_LOS_KLRG1_NEG_UP	GSE36527_CD69_NEG_VS_POS_TREG_CD62L_LOS_KLRG1_NEG_UP	87	-0.403127	-1.82919	0.000163059	0.0218764	0.0203697	817	tags=38%, list=20%, signal=31%	IFI35/CMTM6/TAP1/MORC3/PSMB9/RPS10/DAXX/GBP4/LIPA/PSMB8/CNP/CASP4/FAM111A/STAT1/CCND2/TAPBP/TRIM26/HELZ2/HK1/PML/PARP9/ISG20/RNF114/TASOR2/GBP7/ZBP1/PPA1/PARP14/USP18/ISG15/IRF7/RTP4/IFIT3
HOWARD_PBMC_INACT_MONOV_INFLUENZA_A_INDONESIA_05_2005_H5N1_AGE_19_39YO_AS03_ADJUVANT_VS_BUFFER_1DY_UP	HOWARD_PBMC_INACT_MONOV_INFLUENZA_A_INDONESIA_05_2005_H5N1_AGE_19_39YO_AS03_ADJUVANT_VS_BUFFER_1DY_UP	63	-0.44979	-1.93137	0.00019855	0.0259369	0.0241505	454	tags=49%, list=11%, signal=44%	XAF1/SMCO4/SOCS3/IFI30/FBXO6/GBP2/PSMA4/IFI35/TAP1/PSMB9/OAS3/GBP4/PSME2/STAT1/MTHFD2/BLVRA/GBP5/CTSB/CASP1/NMI/PARP9/PARP14/CDKN1A/ISG15/IRF7/RGS1/IFIT1/RTP4/DUSP1/IFIT3/FOS
GSE13485_DAY7_VS_DAY21_YF17D_VACCINE_PBMC_UP	GSE13485_DAY7_VS_DAY21_YF17D_VACCINE_PBMC_UP	65	-0.439503	-1.86481	0.000206738	0.0263141	0.0245017	215	tags=25%, list=5%, signal=24%	PML/PARP9/UTRN/ZBP1/TPM3/PARP14/LY6E/UBAP2L/USP18/GALNT6/IFI27/CDKN1A/ISG15/IRF7/IFIT1/IFIT3
GSE25085_FETAL_BM_VS_ADULT_BM_SP4_THYMIC_IMPLANT_UP	GSE25085_FETAL_BM_VS_ADULT_BM_SP4_THYMIC_IMPLANT_UP	94	-0.387093	-1.77256	0.000219002	0.0271781	0.0253062	608	tags=31%, list=15%, signal=27%	GBP4/LIPA/GLG1/PSMB8/CNP/UBC/UNC93B1/PSME1/MTHFD2/TAPBP/HELZ2/LY9/ADAM19/HMOX2/SP110/ISG20/PDE4B/MRPL12/ZBP1/TPM3/PPA1/PARP14/LY6E/PPP1R15A/ISG15/IRF7/RTP4/IFIT3/CCL4
GSE46606_UNSTIM_VS_CD40L_IL2_IL5_1DAY_STIMULATED_IRF4HIGH_SORTED_BCELL_DN	GSE46606_UNSTIM_VS_CD40L_IL2_IL5_1DAY_STIMULATED_IRF4HIGH_SORTED_BCELL_DN	85	-0.407947	-1.824	0.000229113	0.0277394	0.0258289	165	tags=18%, list=4%, signal=17%	PDE4B/RSBN1/NFKBIA/CITED2/PPP1R15A/IER5/CDKN1A/RGS1/IL10RA/GEM/DUSP1/ZFP36L1/CCL4/JUN/ZFP36
GSE39110_UNTREATED_VS_IL2_TREATED_CD8_TCELL_DAY6_POST_IMMUNIZATION_UP	GSE39110_UNTREATED_VS_IL2_TREATED_CD8_TCELL_DAY6_POST_IMMUNIZATION_UP	98	0.508141	1.77089	0.000236943	0.0280044	0.0260756	685	tags=36%, list=17%, signal=30%	ZYX/IFITM2/GZMA/CD47/IFITM3/PLAC8/KLRC1/USP48/AHNAK/LGALS3/B4GALT1/RARA/MPND/RUNX3/KLRK1/OSTF1/ITGAX/ATP8B4/YBX3/ANXA1/KLRD1/GLUD1/IQGAP2/SYTL2/PLEK/DNAJC15/SOCS2/IL12RB2/SLC2A3/RACGAP1/INPP5D/ITGA1/PLP2/IL2RA/CCR2
GSE42724_NAIVE_BCELL_VS_PLASMABLAST_UP	GSE42724_NAIVE_BCELL_VS_PLASMABLAST_UP	81	-0.409844	-1.81758	0.000254867	0.0285799	0.0266114	540	tags=28%, list=13%, signal=25%	CNP/PSME1/STAT1/BST2/GBP5/CASP1/HELZ2/NMI/PML/SP110/PARP9/ISG20/ZBP1/PARP14/SP140/LY6E/USP18/IFI27/ISG15/IRF7/IFIT1/RTP4/IFIT3
GSE35685_CD34POS_CD38NEG_VS_CD34POS_CD10NEG_CD62LPOS_BONE_MARROW_UP	GSE35685_CD34POS_CD38NEG_VS_CD34POS_CD10NEG_CD62LPOS_BONE_MARROW_UP	112	0.488974	1.7288	0.000257959	0.0285799	0.0266114	770	tags=32%, list=19%, signal=27%	NDFIP1/PELI1/ATP1B3/MFF/CD47/CTNNB1/SQSTM1/AHNAK/RPL36/CHD7/CARD19/RNF166/PTPN22/UNC119/ANXA1/FNBP4/ARIH2/GCH1/COX17/GLUD1/TRAF6/ZCRB1/ALDH9A1/SRP14/CAPN2/VPS41/TXNRD1/HNRNPH1/PTPRA/NFKB1/CAB39/CRYBG1/RPL36A/APLP2/DENND4C/SPTAN1
GSE17721_CTRL_VS_LPS_1H_BMDC_DN	GSE17721_CTRL_VS_LPS_1H_BMDC_DN	62	-0.452201	-1.92917	0.000263445	0.0285799	0.0266114	122	tags=15%, list=3%, signal=14%	PA2G4/TXK/CITED2/PPP1R15A/CDKN1A/NR4A1/JUN/ZFP36/FOS
GSE22140_HEALTHY_VS_ARTHRITIC_MOUSE_CD4_TCELL_DN	GSE22140_HEALTHY_VS_ARTHRITIC_MOUSE_CD4_TCELL_DN	85	0.522085	1.78571	0.00026491	0.0285799	0.0266114	467	tags=24%, list=11%, signal=21%	ZFP36L2/RBM38/PHLDA1/TPR/GZMA/FYN/FMNL1/ARL4C/LMNA/AHNAK/SIKE1/OGA/SASH3/SEC24C/PLIN2/MINK1/AGGF1/IQGAP2/TGFBR2/ZBTB7A
GSE34006_UNTREATED_VS_A2AR_AGONIST_TREATED_TREG_DN	GSE34006_UNTREATED_VS_A2AR_AGONIST_TREATED_TREG_DN	99	0.499718	1.74166	0.000270599	0.0285799	0.0266114	460	tags=24%, list=11%, signal=22%	JUND/EIF3F/GNB2/PGLS/LFNG/CHCHD10/PCBP2/PPM1G/ARL4C/ADIPOR1/HIF1A/SPG21/FAM89B/CHST12/DIAPH1/GSK3B/RNF166/ITGAX/MOB1A/ARPC2/GLUD1/ERRFI1/RER1/CCNI
GSE369_PRE_VS_POST_IL6_INJECTION_IFNG_WT_LIVER_UP	GSE369_PRE_VS_POST_IL6_INJECTION_IFNG_WT_LIVER_UP	42	-0.514658	-1.98309	0.000279779	0.0289339	0.026941	304	tags=24%, list=7%, signal=22%	IZUMO1R/PML/GBP7/LY6E/USP18/IFI27/IFIT1/JUNB/JUN/FOS
FRANCO_BLOOD_SANOFI_PASTEUR_SA_INACTIVATED_INFLUENZA_VACCINE_CORRELATED_WITH_ANTIBODY_RESPONSE_AGE_18_40YO_1DY_POSITIVE	FRANCO_BLOOD_SANOFI_PASTEUR_SA_INACTIVATED_INFLUENZA_VACCINE_CORRELATED_WITH_ANTIBODY_RESPONSE_AGE_18_40YO_1DY_POSITIVE	51	-0.484034	-1.95838	0.000297905	0.0301796	0.028101	972	tags=61%, list=24%, signal=47%	XAF1/HERC6/PPCDC/IFI30/FBXO6/GBP2/ACOT9/IFI35/TAP1/PSMB9/OAS3/GBP4/CASP4/UNC93B1/PSME1/STAT1/BLVRA/GBP5/CASP1/HELZ2/SP110/PARP9/ISG20/ZBP1/PARP14/SP140/LY6E/ISG15/IRF7/IFIT1/IFIT3
GSE16522_MEMORY_VS_NAIVE_ANTI_CD3CD28_STIM_CD8_TCELL_DN	GSE16522_MEMORY_VS_NAIVE_ANTI_CD3CD28_STIM_CD8_TCELL_DN	89	-0.392388	-1.77337	0.000306644	0.0304436	0.0283468	576	tags=26%, list=14%, signal=23%	MGST2/HAT1/CSRP1/CASP4/NASP/CTSZ/STAT1/CCND2/CASP1/AMZ2/STX12/SLC29A1/HVCN1/ISG20/CD160/TNFRSF4/ZBP1/HSD11B1/IFI27/IRF7/IFIT1/SMPDL3A/FOS
GSE9601_NFKB_INHIBITOR_VS_PI3K_INHIBITOR_TREATED_HCMV_INF_MONOCYTE_DN	GSE9601_NFKB_INHIBITOR_VS_PI3K_INHIBITOR_TREATED_HCMV_INF_MONOCYTE_DN	68	-0.420367	-1.80807	0.000342462	0.033333	0.0310372	272	tags=21%, list=7%, signal=20%	GLIPR2/PML/TASOR2/ZBP1/PPA1/USP18/RAMP3/CDKN1A/IRF7/RTP4/GEM/IFIT3/KLF6/CCL4
GSE37301_MULTIPOTENT_PROGENITOR_VS_GRAN_MONO_PROGENITOR_DN	GSE37301_MULTIPOTENT_PROGENITOR_VS_GRAN_MONO_PROGENITOR_DN	85	-0.39933	-1.78547	0.000360601	0.0344236	0.0320526	1041	tags=46%, list=25%, signal=35%	LGALS3BP/GTF2F2/RSAD2/SRP19/OGFR/SAMHD1/GBP2/GPD2/ITGB3/TAP1/PSMB9/IRF8/PTPRC/DAXX/GBP4/MARK2/PSMB8/CASP4/BIRC3/ITPR1/STAT1/LY75/IFRD1/TAPBP/CSK/NT5C3B/NMI/PML/ISG20/GBP7/PPA1/DBNL/USP18/S100A4/ISG15/IRF7/IFIT3/KLF6/JUN
GSE26030_TH1_VS_TH17_DAY5_POST_POLARIZATION_UP	GSE26030_TH1_VS_TH17_DAY5_POST_POLARIZATION_UP	75	-0.409358	-1.77248	0.000375253	0.0345058	0.0321292	576	tags=35%, list=14%, signal=30%	MGST2/RUVBL1/MRPL39/MAX/FAM111A/STAT1/BST2/HELZ2/NMI/HMOX2/PML/PARP9/ISG20/RNF114/GHITM/GBP7/ZBP1/PPA1/PARP14/USP18/ISG15/IRF7/IFIT1/RTP4/IFIT3/CD69
GSE14769_UNSTIM_VS_20MIN_LPS_BMDM_DN	GSE14769_UNSTIM_VS_20MIN_LPS_BMDM_DN	66	-0.431028	-1.84202	0.000375365	0.0345058	0.0321292	513	tags=35%, list=13%, signal=31%	GPR174/SLA/UBC/BAG4/CYLD/KDM4C/DNMT1/SLAMF7/PARP9/PDE4B/PRKD2/NFKBIA/USP18/PPP1R15A/IER5/RGS1/BTG2/JUNB/DUSP1/ZFP36L1/CCL4/ZFP36/FOS
GSE3565_CTRL_VS_LPS_INJECTED_SPLENOCYTES_DN	GSE3565_CTRL_VS_LPS_INJECTED_SPLENOCYTES_DN	90	-0.377135	-1.70524	0.000394146	0.0355734	0.0331233	753	tags=40%, list=18%, signal=33%	EEF1B2/RGS10/RPS10/RPS3/RPS26/STAMBPL1/LIPA/MGST2/KBTBD11/CNP/RCSD1/UBALD1/FBL/CD7/RPLP0/RPL29/SNHG1/TOX/LBH/RPL13/TCF7/CCR7/INPP4B/MIF/RPL8/SMC1A/LEF1/DUSP10/RHOH/WDR43/PRKD2/LY6E/NME1/MYC/RTP4/CD69
GSE14000_UNSTIM_VS_4H_LPS_DC_DN	GSE14000_UNSTIM_VS_4H_LPS_DC_DN	69	-0.418227	-1.81568	0.000426516	0.0378076	0.0352036	283	tags=26%, list=7%, signal=25%	TRIM26/SLAMF7/PML/SP110/PARP9/ISG20/PARP14/NFKBIA/USP18/IFI27/PMAIP1/ISG15/IRF7/BTG2/IFIT1/RTP4/IFIT3/CCL4
GSE16450_IMMATURE_VS_MATURE_NEURON_CELL_LINE_12H_IFNA_STIM_UP	GSE16450_IMMATURE_VS_MATURE_NEURON_CELL_LINE_12H_IFNA_STIM_UP	84	-0.385103	-1.72782	0.000450921	0.0386176	0.0359578	707	tags=33%, list=17%, signal=28%	ACAP1/GIMAP4/DAXX/RGS14/TUT4/GSDMD/STK10/ADGRE5/SLC9A9/KBTBD11/VRK3/CD7/ARID4B/PGLYRP1/PGLYRP2/CREB1/DENND1C/HVCN1/RSBN1/UTRN/RAB37/CD84/ITM2C/S100A4/IRF7/IFIT1/SMPDL3A/ZFP36L1
GSE24634_TREG_VS_TCONV_POST_DAY7_IL4_CONVERSION_DN	GSE24634_TREG_VS_TCONV_POST_DAY7_IL4_CONVERSION_DN	34	-0.536919	-1.96546	0.000451213	0.0386176	0.0359578	696	tags=47%, list=17%, signal=39%	IRF8/CXCR4/LIPA/SNX2/GLG1/CTSZ/RBM6/CTSB/TCF7/LY9/ACP5/CTSO/PSAP/ITM2C/CDKN1A/FOS
GSE23925_DARK_ZONE_VS_NAIVE_BCELL_DN	GSE23925_DARK_ZONE_VS_NAIVE_BCELL_DN	77	-0.401899	-1.7596	0.000475263	0.0399865	0.0372324	110	tags=14%, list=3%, signal=14%	RINL/UNC13D/NR4A1/JUNB/GEM/DUSP1/ZFP36L1/CCL4/CD69/ZFP36/FOS
GSE17721_LPS_VS_CPG_2H_BMDC_UP	GSE17721_LPS_VS_CPG_2H_BMDC_UP	61	-0.433727	-1.83144	0.000523211	0.043287	0.0403056	190	tags=16%, list=5%, signal=16%	SVIL/ASS1/PSAP/RGS2/ISG15/RTP4/GEM/DUSP1/ZFP36/FOS
GSE9006_HEALTHY_VS_TYPE_1_DIABETES_PBMC_AT_DX_DN	GSE9006_HEALTHY_VS_TYPE_1_DIABETES_PBMC_AT_DX_DN	47	-0.458494	-1.80985	0.00053944	0.043898	0.0408745	377	tags=26%, list=9%, signal=23%	CORO1A/MCRS1/THRAP3/CCR7/ADAM19/SVIL/BSCL2/NUTF2/RGS2/BTG2/MYC/ZFP36
GSE23114_PERITONEAL_CAVITY_B1A_BCELL_VS_SPLEEN_BCELL_IN_SLE2C1_MOUSE_UP	GSE23114_PERITONEAL_CAVITY_B1A_BCELL_VS_SPLEEN_BCELL_IN_SLE2C1_MOUSE_UP	56	0.560775	1.79584	0.000573753	0.0459372	0.0427733	164	tags=14%, list=4%, signal=14%	JUND/ZFP36L2/RBM38/IFITM1/IFITM3/PIM1/DNAJB1/LITAF
GSE6092_B_BURGDOFERI_VS_B_BURGDORFERI_AND_IFNG_STIM_ENDOTHELIAL_CELL_DN	GSE6092_B_BURGDOFERI_VS_B_BURGDORFERI_AND_IFNG_STIM_ENDOTHELIAL_CELL_DN	75	0.521783	1.75415	0.000607195	0.0474066	0.0441415	656	tags=29%, list=16%, signal=25%	UBE2S/DUSP2/GRAMD1A/RELB/TMEM123/HIF1A/DNAJC2/SAMSN1/STIP1/AMD1/GTPBP2/ITGAX/PRKCD/NFKBIE/RRAS2/PNO1/SOCS1/HDLBP/MRPL3/TNFAIP3/USP39/IKZF1
GSE5589_IL6_KO_VS_IL10_KO_LPS_AND_IL10_STIM_MACROPHAGE_45MIN_UP	GSE5589_IL6_KO_VS_IL10_KO_LPS_AND_IL10_STIM_MACROPHAGE_45MIN_UP	52	0.563416	1.77772	0.000614653	0.0474066	0.0441415	567	tags=40%, list=14%, signal=35%	ZYX/ATP1B3/TPR/IFITM3/RELB/ARL4C/RUNX3/SAMSN1/MFSD6/LRRC8C/VOPP1/PMEPA1/TTC39C/ITGAX/ARPC2/CRLF2/NFKBIE/SATB1/ZDHHC18/PANX1/TNFAIP3
GSE360_CTRL_VS_L_DONOVANI_MAC_UP	GSE360_CTRL_VS_L_DONOVANI_MAC_UP	87	0.49344	1.68648	0.000620755	0.0474066	0.0441415	679	tags=28%, list=17%, signal=24%	EIF3F/UQCRFS1/RPS21/ESYT1/MKRN1/COX5A/PPM1G/ARF5/AHNAK/USF2/DIAPH1/LRPAP1/KHDRBS1/TUBA1A/UQCRQ/CCNI/TPP1/BCL7B/NDUFA1/GNAI2/SLC4A7/POLR2L/MAP2K3/MPHOSPH8
SCHERER_PBMC_APSV_WETVAX_AGE_18_32YO_50_TO_60DY_UP	SCHERER_PBMC_APSV_WETVAX_AGE_18_32YO_50_TO_60DY_UP	83	0.503426	1.71631	0.000638012	0.0479863	0.0446812	403	tags=23%, list=10%, signal=21%	ZFP36L2/UQCRFS1/MXD1/ATP1B3/NR4A2/CD47/USP48/STRAP/HIF1A/TOB1/LITAF/RTF1/PTPN22/MCL1/MXI1/FNBP4/RASA2/CHD1/ZBTB1
GSE5589_LPS_AND_IL10_VS_LPS_AND_IL6_STIM_IL6_KO_MACROPHAGE_45MIN_UP	GSE5589_LPS_AND_IL10_VS_LPS_AND_IL6_STIM_IL6_KO_MACROPHAGE_45MIN_UP	97	-0.371012	-1.701	0.000655507	0.0485662	0.0452212	817	tags=35%, list=20%, signal=29%	IFI35/BRCC3/TAP1/PSMB9/DPYSL2/OAS3/STAMBPL1/GSDMD/SNX2/CNP/CASP4/PGK1/LPXN/PKP3/CASP1/TRIM26/GOT2/LAPTM4A/NMI/ADAM19/PTPN6/PML/AFTPH/PARP9/ISG20/CD160/GBP7/ZBP1/PARP14/DBNL/IER5/CDKN1A/ISG15/RCBTB2
GSE36891_POLYIC_TLR3_VS_PAM_TLR2_STIM_PERITONEAL_MACROPHAGE_UP	GSE36891_POLYIC_TLR3_VS_PAM_TLR2_STIM_PERITONEAL_MACROPHAGE_UP	49	-0.45848	-1.80804	0.000667863	0.048754	0.0453961	91	tags=27%, list=2%, signal=26%	RBM3/DUSP4/RGS2/PMAIP1/RGS1/BTG2/NR4A1/JUNB/GEM/DUSP1/JUN/ZFP36/FOS
GSE36009_WT_VS_NLRP10_KO_DC_UP	GSE36009_WT_VS_NLRP10_KO_DC_UP	70	-0.41859	-1.81886	0.000679619	0.0488932	0.0455257	699	tags=31%, list=17%, signal=27%	UBE2E1/PAG1/OAS3/GBP4/GSDMD/MAX/BST2/WRN/CASP1/XRN2/PLAAT3/NMI/SLAMF7/HMOX2/IKZF2/TAOK3/ISG20/GBP7/CRLF3/ZBP1/IL10RA/FOS
GSE32986_CURDLAN_HIGHDOSE_VS_GMCSF_AND_CURDLAN_HIGHDOSE_STIM_DC_DN	GSE32986_CURDLAN_HIGHDOSE_VS_GMCSF_AND_CURDLAN_HIGHDOSE_STIM_DC_DN	86	-0.375684	-1.69894	0.000692731	0.0491245	0.0457411	241	tags=19%, list=6%, signal=18%	SNRPD3/CCR7/PTPN6/PDE4B/SLC44A2/NFKBIA/PPP1R15A/ISG15/IL10RA/NR4A1/JUNB/GEM/DUSP1/CCL4/CD69/ZFP36
GSE38681_WT_VS_LYL1_KO_LYMPHOID_PRIMED_MULTIPOTENT_PROGENITOR_DN	GSE38681_WT_VS_LYL1_KO_LYMPHOID_PRIMED_MULTIPOTENT_PROGENITOR_DN	110	-0.353678	-1.68355	0.00074071	0.0511052	0.0475853	283	tags=22%, list=7%, signal=21%	TRIM26/HELZ2/PNPLA2/PML/PARP9/ISG20/RNF114/TASOR2/SRSF7/CASP8/GHITM/GBP7/ZBP1/PPA1/WIPF1/PARP14/USP18/ISG15/IRF7/RGS1/IL10RA/RTP4/GEM/IFIT3
GSE28726_NAIVE_CD4_TCELL_VS_NAIVE_NKTCELL_DN	GSE28726_NAIVE_CD4_TCELL_VS_NAIVE_NKTCELL_DN	53	0.568816	1.79831	0.000742889	0.0511052	0.0475853	334	tags=21%, list=8%, signal=19%	JUND/ZFP36L2/RBM38/IFITM1/IFITM3/LFNG/DNAJB1/TOB1/LITAF/MCL1/TXNIP
GAUCHER_PBMC_YF_VAX_STAMARIL_UNKNOWN_AGE_3DY_UP	GAUCHER_PBMC_YF_VAX_STAMARIL_UNKNOWN_AGE_3DY_UP	81	-0.39307	-1.74319	0.000751547	0.0511052	0.0475853	1054	tags=49%, list=26%, signal=37%	NAPA/LGALS3BP/RSAD2/OGFR/XAF1/SMCO4/HERC6/SHISA5/IFI30/FBXO6/ACOT9/IFI35/TAP1/DPYSL2/OAS3/GIMAP8/PSME2/PSME1/STAT1/BST2/BLVRA/CASP1/SNTB1/TRIM26/HELZ2/LGALS9/SP110/PARP9/RNH1/ZBP1/PARP14/SP140/LY6E/IFI27/CDKN1A/ISG15/IRF7/IFIT1/RTP4/IFIT3
GSE19401_NAIVE_VS_IMMUNIZED_MOUSE_PLN_FOLLICULAR_DC_UP	GSE19401_NAIVE_VS_IMMUNIZED_MOUSE_PLN_FOLLICULAR_DC_UP	97	-0.368758	-1.69067	0.000770339	0.0511076	0.0475876	222	tags=21%, list=5%, signal=20%	SH3GL1/FUS/SP110/HNRNPA3/HMGA1/DUSP4/CD4/PPP1R15A/S100A4/CDKN1A/RGS1/BTG2/JUNB/GEM/DUSP1/CCL3/IFIT3/CCL4/CD69/ZFP36
GSE17721_POLYIC_VS_GARDIQUIMOD_6H_BMDC_DN	GSE17721_POLYIC_VS_GARDIQUIMOD_6H_BMDC_DN	83	0.501889	1.71107	0.00078813	0.0511076	0.0475876	544	tags=28%, list=13%, signal=25%	GNB2/DUSP2/PDCD4/EIF3B/SNX18/SEC61G/SNF8/PPP1CB/MAN1A2/STIP1/IMP3/HSP90AA1/MLF2/RASA2/RDX/JTB/UQCRQ/KIF21B/PNO1/TRIM27/HNRNPR/DNAJB6/YY1
GSE6259_FLT3L_INDUCED_DEC205_POS_DC_VS_CD8_TCELL_DN	GSE6259_FLT3L_INDUCED_DEC205_POS_DC_VS_CD8_TCELL_DN	81	-0.391707	-1.73715	0.000789084	0.0511076	0.0475876	545	tags=31%, list=13%, signal=27%	PSME2/CSRP1/CNP/PSME1/CTSZ/STAT1/GBP5/SYNGR2/TRIM26/HELZ2/LGALS9/PML/RNF114/TSPO/CLEC2D/CORO1B/ZBP1/PPA1/PARP14/CDKN1A/ISG15/IRF7/RTP4/IFIT3/CCL4
GSE45365_WT_VS_IFNAR_KO_CD8A_DC_MCMV_INFECTION_UP	GSE45365_WT_VS_IFNAR_KO_CD8A_DC_MCMV_INFECTION_UP	78	0.51247	1.73729	0.000792766	0.0511076	0.0475876	493	tags=22%, list=12%, signal=20%	JUND/ZYX/EIF5/GRINA/FKBP1A/LRP10/MAP7D1/TM9SF2/SRSF5/RAF1/CHCHD2/PTPN22/HIGD1A/PRKCD/GATAD2A/ALDH9A1/MAP2K2
KAECH_DAY8_EFF_VS_MEMORY_CD8_TCELL_DN	KAECH_DAY8_EFF_VS_MEMORY_CD8_TCELL_DN	80	-0.383086	-1.68584	0.000852936	0.0542817	0.0505431	510	tags=29%, list=12%, signal=26%	FBL/RBM39/CD7/CCND2/TAPBP/RPL5/TCF7/RPS4X/CCR7/RPL10/CD28/SRSF7/BCL2/CNOT4/LY6E/RGS2/MYC/DUSP1/KLF6/ZFP36L1/JUN/ZFP36/FOS
GSE17974_0H_VS_2H_IN_VITRO_ACT_CD4_TCELL_UP	GSE17974_0H_VS_2H_IN_VITRO_ACT_CD4_TCELL_UP	58	-0.432346	-1.81488	0.000911253	0.057259	0.0533153	321	tags=24%, list=8%, signal=23%	CASP1/HAUS3/UCP2/PDE4B/TXK/BIN2/CD4/RGS2/CITED2/RGS1/JUNB/DUSP1/JUN/FOS
GSE16385_ROSIGLITAZONE_IFNG_TNF_VS_IL4_STIM_MACROPHAGE_UP	GSE16385_ROSIGLITAZONE_IFNG_TNF_VS_IL4_STIM_MACROPHAGE_UP	76	-0.394074	-1.72266	0.000942204	0.0580563	0.0540577	76	tags=16%, list=2%, signal=16%	HSD11B1/CD5/PPP1R15A/NR4A1/JUNB/GEM/DUSP1/ZFP36L1/CCL4/CD69/ZFP36/FOS
GSE34156_UNTREATED_VS_6H_NOD2_AND_TLR1_TLR2_LIGAND_TREATED_MONOCYTE_DN	GSE34156_UNTREATED_VS_6H_NOD2_AND_TLR1_TLR2_LIGAND_TREATED_MONOCYTE_DN	69	-0.404853	-1.75761	0.000955919	0.0580563	0.0540577	482	tags=26%, list=12%, signal=23%	SP100/ITPR1/STAT1/GBP5/KDM4C/NMI/DAZAP2/TMOD3/ATP11B/RSBN1/SF3B1/ZBP1/LY6E/USP18/IRF7/IFIT1/RTP4/IFIT3
GSE37605_TREG_VS_TCONV_NOD_FOXP3_FUSION_GFP_UP	GSE37605_TREG_VS_TCONV_NOD_FOXP3_FUSION_GFP_UP	38	-0.513045	-1.92447	0.000959028	0.0580563	0.0540577	171	tags=29%, list=4%, signal=28%	HMGA1/SF3B1/PPP1R15A/RGS1/BTG2/NR4A1/JUNB/DUSP1/JUN/ZFP36/FOS
GSE22140_GERMFREE_VS_SPF_MOUSE_CD4_TCELL_UP	GSE22140_GERMFREE_VS_SPF_MOUSE_CD4_TCELL_UP	81	-0.387415	-1.71811	0.000999501	0.0597774	0.0556602	215	tags=20%, list=5%, signal=19%	PML/SP110/ISG20/NUCB1/LEF1/IFI27/CDKN1A/ISG15/IRF7/IL10RA/JUNB/GEM/IFIT3/KLF6/CD69/ZFP36
GSE37301_PRO_BCELL_VS_CD4_TCELL_DN	GSE37301_PRO_BCELL_VS_CD4_TCELL_DN	41	-0.474653	-1.80699	0.00103207	0.0603079	0.0561542	674	tags=34%, list=16%, signal=29%	THEMIS/SH3KBP1/EWSR1/IPCEF1/ITPR1/GBP5/IZUMO1R/NUDT14/SP110/PDE4B/LEF1/TXK/USP18/RTP4
GSE40274_CTRL_VS_IRF4_TRANSDUCED_ACTIVATED_CD4_TCELL_UP	GSE40274_CTRL_VS_IRF4_TRANSDUCED_ACTIVATED_CD4_TCELL_UP	45	-0.457461	-1.78855	0.00104202	0.0603079	0.0561542	726	tags=53%, list=18%, signal=44%	ARPC5L/KPNB1/MRPL57/VIM/CLIC1/SPCS1/TBC1D10C/COPS6/PPIL1/LIPA/PSMB8/FAM111A/PRDX2/CD48/MRPL11/TAPBP/CAP1/BHLHE40/NMI/AP2S1/PDLIM2/PSAP/LYPLA2/SSRP1
GSE41978_ID2_KO_VS_BIM_KO_KLRG1_LOW_EFFECTOR_CD8_TCELL_UP	GSE41978_ID2_KO_VS_BIM_KO_KLRG1_LOW_EFFECTOR_CD8_TCELL_UP	75	-0.39157	-1.69546	0.00104482	0.0603079	0.0561542	830	tags=40%, list=20%, signal=32%	CYB5A/IFI35/TAP1/PSMB9/IRF8/PTPRC/OAS3/IGFLR1/PSMB8/PSME2/SP100/MAX/STAT1/BST2/TAPBP/HK1/NMI/PML/SP110/ISG20/RNF114/TASOR2/CASP8/PMAIP1/ISG15/IRF7/IFIT1/RTP4/IFIT3/ZFP36
GSE9316_CD4_TCELL_BALBC_VS_TH17_ENRI_CD4_TCELL_SKG_PMA_IONO_STIM_FR4NEG_DN	GSE9316_CD4_TCELL_BALBC_VS_TH17_ENRI_CD4_TCELL_SKG_PMA_IONO_STIM_FR4NEG_DN	73	0.518493	1.73931	0.00106081	0.0603652	0.0562076	361	tags=21%, list=9%, signal=19%	TOMM20/NDFIP1/ETS1/HSPA4/RPS21/SERP1/CTNNB1/RPL39/TMEM123/PTGES3/MARK3/TM9SF2/NFATC3/MCL1/KLRD1
GSE43863_NAIVE_VS_MEMORY_TFH_CD4_TCELL_D150_LCMV_UP	GSE43863_NAIVE_VS_MEMORY_TFH_CD4_TCELL_D150_LCMV_UP	85	0.497391	1.70125	0.00107013	0.0603652	0.0562076	451	tags=19%, list=11%, signal=17%	JUND/ZFP36L2/YPEL3/GRINA/KLRC1/RPL39/TMEM123/ADIPOR1/CCNG2/PPP1CB/SPATA6/GTPBP2/MXI1/KLRD1/HCST/TGFBR2
GSE19401_PLN_VS_PEYERS_PATCH_FOLLICULAR_DC_UP	GSE19401_PLN_VS_PEYERS_PATCH_FOLLICULAR_DC_UP	54	0.554406	1.76545	0.00110866	0.061836	0.057577	329	tags=17%, list=8%, signal=16%	TOMM20/EIF3F/SRRM2/PDCD4/CTNNB1/SARAF/MPPE1/SFN/DCP2
GSE360_L_DONOVANI_VS_M_TUBERCULOSIS_MAC_DN	GSE360_L_DONOVANI_VS_M_TUBERCULOSIS_MAC_DN	63	-0.413148	-1.77403	0.00113477	0.0619799	0.0577111	309	tags=25%, list=8%, signal=24%	CAP1/PFKP/UCP2/INPP4B/SP110/ISG20/VDAC2/DUSP4/ORC3/RGS2/FDPS/NME1/CDKN1A/DUSP1/ZFP36/FOS
GSE21546_UNSTIM_VS_ANTI_CD3_STIM_SAP1A_KO_DP_THYMOCYTES_UP	GSE21546_UNSTIM_VS_ANTI_CD3_STIM_SAP1A_KO_DP_THYMOCYTES_UP	48	0.577068	1.79969	0.00116174	0.0619799	0.0577111	682	tags=35%, list=17%, signal=30%	IFITM1/IFITM3/ITGB1/MKRN1/CCNG2/RARA/ATP6V1E1/NMRK1/OSTF1/SMIM3/MAP1LC3B/UBE2A/SETX/CREM/ITFG1/MYH9/KDM7A
HOWARD_T_CELL_INACT_MONOV_INFLUENZA_A_INDONESIA_05_2005_H5N1_AGE_18_49YO_1DY_UP	HOWARD_T_CELL_INACT_MONOV_INFLUENZA_A_INDONESIA_05_2005_H5N1_AGE_18_49YO_1DY_UP	22	-0.624453	-2.00757	0.00116288	0.0619799	0.0577111	1030	tags=64%, list=25%, signal=48%	RSAD2/XAF1/SOCS3/IFI30/FBXO6/GBP2/IFI35/IRF8/GBP4/STAT1/GBP5/PARP9/RGS1/IFIT3
GSE29618_BCELL_VS_PDC_UP	GSE29618_BCELL_VS_PDC_UP	82	-0.374738	-1.66112	0.00116523	0.0619799	0.0577111	177	tags=20%, list=4%, signal=19%	ISG20/CLEC2D/BCL2/ARHGAP25/RHOH/SP140/NFKBIA/PMAIP1/IER5/JUNB/MYC/KLF2/DUSP1/ZFP36L1/CD69/JUN
GSE18791_CTRL_VS_NEWCASTLE_VIRUS_DC_6H_DN	GSE18791_CTRL_VS_NEWCASTLE_VIRUS_DC_6H_DN	71	-0.399075	-1.72295	0.00117367	0.0619799	0.0577111	540	tags=31%, list=13%, signal=27%	CNP/PTK2B/UNC93B1/SP100/STAT1/RTCB/CYLD/GBP5/HELZ2/PML/SP110/PARP9/ISG20/ZBP1/PARP14/USP18/PMAIP1/ISG15/IRF7/IFIT1/RTP4/IFIT3
GSE10325_CD4_TCELL_VS_LUPUS_CD4_TCELL_DN	GSE10325_CD4_TCELL_VS_LUPUS_CD4_TCELL_DN	72	-0.400226	-1.7199	0.00122053	0.0633342	0.0589721	676	tags=50%, list=17%, signal=42%	SYT11/LGALS3BP/RSAD2/IFNG/XAF1/HERC6/IFI30/CAPZA1/IFI35/TAP1/PSMB9/PSMA6/OAS3/STAMBPL1/PSME2/UBC/PSME1/SP100/STAT1/TAPBP/CASP1/TOX/PFKP/NMI/SP110/ISG20/DUSP4/USP18/IFI27/PMAIP1/ISG15/IRF7/RGS1/IFIT1/RTP4/IFIT3
GSE28130_ACTIVATED_VS_INDUCEED_TREG_UP	GSE28130_ACTIVATED_VS_INDUCEED_TREG_UP	60	-0.417571	-1.75823	0.00122994	0.0633342	0.0589721	553	tags=28%, list=14%, signal=25%	ARAF/S100A11/RGS16/SLA/LPXN/WRN/IFRD1/RABGGTB/RPS12/CASP1/IL10RA/SMPDL3A/MYC/CCL3/ZFP36L1/CCL4/JUN
GSE41867_DAY15_EFFECTOR_VS_DAY30_EXHAUSTED_CD8_TCELL_LCMV_CLONE13_UP	GSE41867_DAY15_EFFECTOR_VS_DAY30_EXHAUSTED_CD8_TCELL_LCMV_CLONE13_UP	76	-0.388551	-1.69852	0.0012448	0.0633342	0.0589721	1041	tags=47%, list=25%, signal=36%	LGALS3BP/RSAD2/RAB19/MYO1F/TBX21/IFNG/HERC6/RNASEL/SAMHD1/ITGA4/SPCS2/TRAPPC1/HNRNPLL/OAS3/FYCO1/DNAJC7/STK10/ICOS/ITPR1/PRDX2/STAT1/GNG2/TAPBP/IKZF2/ISG20/PDE4B/PDLIM2/WASF2/ZBP1/PARP14/LAMTOR4/ITM2C/IRF7/IL10RA/RTP4/CCL4
GSE3720_UNSTIM_VS_PMA_STIM_VD1_GAMMADELTA_TCELL_UP	GSE3720_UNSTIM_VS_PMA_STIM_VD1_GAMMADELTA_TCELL_UP	116	-0.334229	-1.61171	0.0012548	0.0633342	0.0589721	1261	tags=51%, list=31%, signal=36%	GPR183/ERP29/NACA/LSM4/TMSB10/DDX58/RPL9/LARP7/ARHGAP9/SLAMF6/SIDT1/GTF2F2/RPL19/BEX3/NFKBIB/STXBP2/RPL12/IFI30/CYB5A/RNF138/GIMAP7/EEF1B2/RPL32/DDIT4/RPS3/MLX/DLGAP4/PSMA6/RPS19/PSMA2/DNAJC19/RPS27A/NME2/GSDMD/CXXC1/PSMB6/MGST2/PSMB8/KBTBD11/PSME2/LEPROTL1/EIF3H/S100A11/RCSD1/AURKAIP1/RPSA/RPS12/RPL3/RAN/RPL8/PDLIM2/DUSP10/RINL/TPM3/RPS20/RBM25/LY6E/KLK8/MYC
GSE26495_PD1HIGH_VS_PD1LOW_CD8_TCELL_DN	GSE26495_PD1HIGH_VS_PD1LOW_CD8_TCELL_DN	32	0.626306	1.80981	0.0012738	0.0633342	0.0589721	361	tags=25%, list=9%, signal=23%	MXD1/IFITM1/ITGB1/RRBP1/ITGAX/SMIM3/ATP8B4/KLRD1
GSE1925_CTRL_VS_3H_IFNG_STIM_MACROPHAGE_DN	GSE1925_CTRL_VS_3H_IFNG_STIM_MACROPHAGE_DN	39	-0.486873	-1.8364	0.00128479	0.0633342	0.0589721	346	tags=26%, list=8%, signal=24%	YIPF1/RPL3/RPL13/GOT2/UCP2/STX12/MIF/VDAC2/DUSP1/JUN
GSE16385_UNTREATED_VS_12H_ROSIGLITAZONE_IFNG_TNF_TREATED_MACROPHAGE_UP	GSE16385_UNTREATED_VS_12H_ROSIGLITAZONE_IFNG_TNF_TREATED_MACROPHAGE_UP	50	-0.438547	-1.75632	0.00128863	0.0633342	0.0589721	217	tags=18%, list=5%, signal=17%	IKZF2/BCL2/RINL/NR4A1/JUNB/ZFP36L1/CCL4/CD69/ZFP36
GSE21360_PRIMARY_VS_TERTIARY_MEMORY_CD8_TCELL_DN	GSE21360_PRIMARY_VS_TERTIARY_MEMORY_CD8_TCELL_DN	83	-0.375302	-1.6757	0.00132004	0.0642417	0.0598171	221	tags=20%, list=5%, signal=20%	PTPN6/TRA2A/SP110/ISG20/NUCB1/RHOH/HSD11B1/IFI27/PMAIP1/CDKN1A/IRF7/IL10RA/JUNB/GEM/CD69/JUN/ZFP36
GSE29617_CTRL_VS_TIV_FLU_VACCINE_PBMC_2008_UP	GSE29617_CTRL_VS_TIV_FLU_VACCINE_PBMC_2008_UP	68	-0.39599	-1.70322	0.00135849	0.0654711	0.0609618	165	tags=18%, list=4%, signal=17%	PDE4B/ATG2A/TASOR2/RGS2/RGS1/BTG2/NR4A1/JUNB/ZFP36L1/CD69/ZFP36/FOS
GSE13485_CTRL_VS_DAY21_YF17D_VACCINE_PBMC_UP	GSE13485_CTRL_VS_DAY21_YF17D_VACCINE_PBMC_UP	64	0.524382	1.7217	0.00140276	0.0669549	0.0623434	617	tags=31%, list=15%, signal=27%	NR4A2/DNAJC3/FMNL1/CTNNB1/SQSTM1/VPS37B/MADD/RUNX3/MAP7D1/RAD23B/PITPNA/ITGAX/WASL/RNF10/WBP11/MAP3K2/GTPBP1/SAR1A/GLTP/CRTC2
GSE17186_BLOOD_VS_CORD_BLOOD_CD21HIGH_TRANSITIONAL_BCELL_UP	GSE17186_BLOOD_VS_CORD_BLOOD_CD21HIGH_TRANSITIONAL_BCELL_UP	66	0.527343	1.74084	0.00149436	0.0696001	0.0648064	439	tags=23%, list=11%, signal=21%	GNB2/PGLS/XBP1/TGFB1/DEK/CYB5R4/LITAF/SLC25A39/SERPINB9/MOB1A/SLC25A4/IMPA2/NFKB2/CALR/TM2D2
FLETCHER_PBMC_BCG_10W_INFANT_BCG_STIMULATED_VS_UNSTIMULATED_10W_UP	FLETCHER_PBMC_BCG_10W_INFANT_BCG_STIMULATED_VS_UNSTIMULATED_10W_UP	37	-0.491832	-1.84591	0.0015039	0.0696001	0.0648064	761	tags=43%, list=19%, signal=36%	PSMB9/DDIT4/OAS3/GBP4/NME2/PSME2/STAT1/GBP5/PARP9/RGS3/PHGDH/PMAIP1/ISG15/CCL3/IFIT3/CCL4
GSE37533_PPARG1_FOXP3_VS_FOXP3_TRANSDUCED_CD4_TCELL_DN	GSE37533_PPARG1_FOXP3_VS_FOXP3_TRANSDUCED_CD4_TCELL_DN	83	-0.371383	-1.6582	0.0015053	0.0696001	0.0648064	1100	tags=58%, list=27%, signal=43%	CTNNBL1/RNF31/RABAC1/NAPA/RSAD2/OGFR/XAF1/HERC6/SAMHD1/IFI30/GBP2/TLE4/IFI35/RNF138/GOLM1/TAP1/PSMB9/BAK1/OAS3/GSDMD/PSMB8/PSME2/CNP/PSME1/SP100/MAX/STAT1/BAZ2A/BST2/CYLD/CASP1/TRIM26/LGALS9/NMI/PML/SP110/ISG20/RNF114/PRKD2/PPA1/LY6E/USP18/IFI27/ISG15/IRF7/IFIT1/RTP4/IFIT3
GSE1432_CTRL_VS_IFNG_1H_MICROGLIA_UP	GSE1432_CTRL_VS_IFNG_1H_MICROGLIA_UP	51	0.54887	1.72765	0.00152599	0.0696001	0.0648064	827	tags=39%, list=20%, signal=32%	GNB2/SCAND1/FMNL1/RELB/DBF4/MAPK1/USF2/FAM89B/DESI1/ARPC2/NFKB2/GNA13/RER1/SBF1/NKTR/SMG1/RING1/CAPG/MEF2D/KDM2A
GSE45365_WT_VS_IFNAR_KO_CD11B_DC_MCMV_INFECTION_DN	GSE45365_WT_VS_IFNAR_KO_CD11B_DC_MCMV_INFECTION_DN	15	0.738774	1.83762	0.00153556	0.0696001	0.0648064	321	tags=33%, list=8%, signal=31%	UBE2S/ARF5/ACADL/TRIOBP/ATP8B4
GSE43863_NAIVE_VS_MEMORY_TH1_CD4_TCELL_D150_LCMV_UP	GSE43863_NAIVE_VS_MEMORY_TH1_CD4_TCELL_D150_LCMV_UP	34	-0.507205	-1.85668	0.00154231	0.0696001	0.0648064	773	tags=53%, list=19%, signal=43%	IFI30/GBP2/TAP1/PSMB9/LCP2/PSME2/SP100/POLR2H/GIMAP5/GBP5/HK1/SP110/ISG20/PARP14/ISG15/RTP4/KLF2/IFIT3
GSE11961_GERMINAL_CENTER_BCELL_DAY7_VS_GERMINAL_CENTER_BCELL_DAY40_UP	GSE11961_GERMINAL_CENTER_BCELL_DAY7_VS_GERMINAL_CENTER_BCELL_DAY40_UP	63	0.527294	1.71631	0.0015791	0.0706186	0.0657547	567	tags=25%, list=14%, signal=22%	JUND/MXD1/YBX1/PIM1/SERPINB9/RRBP1/VOPP1/TMEM9B/CARD19/YBX3/AK3/ST3GAL4/ERRFI1/PCNA/GPR65/TNFAIP3
GSE14350_IL2RB_KO_VS_WT_TEFF_DN	GSE14350_IL2RB_KO_VS_WT_TEFF_DN	67	0.519673	1.71755	0.00161657	0.0707525	0.0658794	533	tags=27%, list=13%, signal=24%	TOMM20/PELI1/ETS1/XBP1/GZMA/PLAC8/CHCHD10/RUNX3/KLRK1/CHD7/PPP1CC/IL7R/RRAS2/CCNC/IQGAP2/SOCS2/SOCS1/IL12RB2
NAKAYA_MONOCYTE_FLUARIX_FLUVIRIN_AGE_18_50YO_7DY_UP	NAKAYA_MONOCYTE_FLUARIX_FLUVIRIN_AGE_18_50YO_7DY_UP	29	-0.551602	-1.94152	0.00161832	0.0707525	0.0658794	683	tags=41%, list=17%, signal=35%	RAB3GAP1/FKBP8/SPTBN1/OGT/NFX1/FUBP1/HMGA1/DUSP10/RBM3/PPP1R15A/IER5/CCL4
GAUCHER_PBMC_YF_VAX_STAMARIL_UNKNOWN_AGE_10DY_UP	GAUCHER_PBMC_YF_VAX_STAMARIL_UNKNOWN_AGE_10DY_UP	80	-0.372074	-1.63738	0.00162486	0.0707525	0.0658794	454	tags=31%, list=11%, signal=28%	STAT1/BST2/BLVRA/GBP5/CASP1/SNTB1/HELZ2/LGALS9/NMI/PML/SP110/STMN1/PARP9/ZBP1/PARP14/SP140/LY6E/NME1/IFI27/PHGDH/ISG15/IRF7/IFIT1/RTP4/IFIT3
GSE37301_PRO_BCELL_VS_GRANULOCYTE_MONOCYTE_PROGENITOR_UP	GSE37301_PRO_BCELL_VS_GRANULOCYTE_MONOCYTE_PROGENITOR_UP	40	-0.478978	-1.8207	0.00176147	0.0753593	0.070169	189	tags=28%, list=5%, signal=26%	AIP/TXK/DUSP10/HSD11B1/PRKCH/RGS2/PPP1R15A/DUSP1/JUN/ZFP36/FOS
GSE7831_1H_VS_4H_INFLUENZA_STIM_PDC_UP	GSE7831_1H_VS_4H_INFLUENZA_STIM_PDC_UP	47	-0.43236	-1.70669	0.00177266	0.0753593	0.070169	467	tags=30%, list=11%, signal=27%	PFKL/TUFM/CERS4/TAPBP/FLOT1/ISG20/CORO1B/DUSP4/DBNL/IER5/RGS1/JUNB/GEM/KLF6
GSE21033_CTRL_VS_POLYIC_STIM_DC_6H_UP	GSE21033_CTRL_VS_POLYIC_STIM_DC_6H_UP	58	0.533092	1.72099	0.0017762	0.0753593	0.070169	561	tags=26%, list=14%, signal=23%	ZYX/MXD1/SQSTM1/SFPQ/NINJ1/AZI2/DERL1/KDM6B/UBE2B/IL7R/RNF10/RHEB/PRDM2/EIF4A1/CDV3
GSE36888_STAT5_AB_KNOCKIN_VS_WT_TCELL_IL2_TREATED_17H_DN	GSE36888_STAT5_AB_KNOCKIN_VS_WT_TCELL_IL2_TREATED_17H_DN	60	0.540849	1.75378	0.00185175	0.0778989	0.0725337	522	tags=30%, list=13%, signal=27%	XBP1/GRINA/ATP1B3/PAK2/ITGB1/VPS37B/SPG21/ARL8B/RIOK3/AZI2/METTL9/SLC48A1/SFN/LRPAP1/ZBTB7A/HSPA1A/CLIC4/TMEM106B
GSE3982_BASOPHIL_VS_EFF_MEMORY_CD4_TCELL_UP	GSE3982_BASOPHIL_VS_EFF_MEMORY_CD4_TCELL_UP	75	0.498275	1.67512	0.00188004	0.0779934	0.0726216	663	tags=27%, list=16%, signal=23%	NDFIP1/MXD1/PLAA/PIM1/ADIPOR1/CYB5R4/COX7C/TM9SF2/OSTF1/JAK1/RNF10/ARPC2/YLPM1/NRBF2/RAB5C/TXNRD1/TMEM59/UBE2J1/ATP6V1B2/CAB39
GSE29618_PRE_VS_DAY7_FLU_VACCINE_MONOCYTE_DN	GSE29618_PRE_VS_DAY7_FLU_VACCINE_MONOCYTE_DN	56	-0.413426	-1.73446	0.00189875	0.0779934	0.0726216	318	tags=21%, list=8%, signal=20%	IL27RA/EEF2KMT/COMMD3/CLEC2D/RSRP1/SRSF7/ARHGAP25/IER5/BTG2/MYC/KLF6/CCL4
GSE360_L_DONOVANI_VS_B_MALAYI_HIGH_DOSE_DC_UP	GSE360_L_DONOVANI_VS_B_MALAYI_HIGH_DOSE_DC_UP	51	-0.444754	-1.79946	0.00191399	0.0779934	0.0726216	506	tags=27%, list=12%, signal=24%	RGS16/EIF2S1/LDHA/LY75/RBBP7/NMI/ADAM19/NFKBIA/ISG15/IRF7/CCL3/KLF6/ZFP36L1/CCL4
GSE369_PRE_VS_POST_IL6_INJECTION_IFNG_WT_LIVER_DN	GSE369_PRE_VS_POST_IL6_INJECTION_IFNG_WT_LIVER_DN	95	0.471803	1.6343	0.00193131	0.0779934	0.0726216	351	tags=21%, list=9%, signal=20%	ZFP36L2/RBM38/DUSP2/TPR/PAK2/LFNG/UBALD2/SMCHD1/ARL4C/AHNAK/MADD/LRCH1/SIKE1/HNRNPUL2/CMTM7/MXI1/JAK1/SFN/RRAD/PRKCD
GSE22886_DC_VS_MONOCYTE_DN	GSE22886_DC_VS_MONOCYTE_DN	89	-0.355422	-1.60631	0.00193255	0.0779934	0.0726216	657	tags=31%, list=16%, signal=27%	TSC22D3/NUP214/RPS27A/GSDMD/STK10/ADGRE5/RPS7/SP100/CD48/GPSM3/CORO1A/CNTRL/FLOT1/RPS6/CASP1/SP110/CCS/PSTPIP1/CRLF3/RGS2/PMAIP1/IRF7/SMPDL3A/KLF2/DUSP1/KLF6/ZFP36/FOS
HOWARD_NEUTROPHIL_INACT_MONOV_INFLUENZA_A_INDONESIA_05_2005_H5N1_AGE_18_49YO_1DY_UP	HOWARD_NEUTROPHIL_INACT_MONOV_INFLUENZA_A_INDONESIA_05_2005_H5N1_AGE_18_49YO_1DY_UP	119	-0.32578	-1.58709	0.00201365	0.0794722	0.0739986	673	tags=32%, list=16%, signal=27%	BAK1/OAS3/NAA15/ECHS1/GBP4/IGFLR1/STAMBPL1/LIPA/GSDMD/PSMB8/PSME2/NASP/PSME1/FAM111A/CD7/STAT1/BST2/MTHFD2/GBP5/CNTRL/SNX20/SLAMF7/PML/PARP9/ISG20/PDE4B/NUCB1/RHOH/ZBP1/PARP14/SP140/LY6E/ISG15/IRF7/IFIT1/RTP4/IFIT3/CD69
GSE13485_DAY3_VS_DAY7_YF17D_VACCINE_PBMC_DN	GSE13485_DAY3_VS_DAY7_YF17D_VACCINE_PBMC_DN	52	-0.435851	-1.77599	0.0020236	0.0794722	0.0739986	454	tags=38%, list=11%, signal=35%	STAT1/BLVRA/RTCB/SNTB1/HELZ2/PRPS1/NMI/SP110/PARP9/ZBP1/PARP14/LY6E/USP18/IFI27/ISG15/IRF7/IFIT1/RTP4/IFIT3/CCL4
GSE36527_CD62L_HIGH_VS_CD62L_LOW_TREG_CD69_NEG_KLRG1_NEG_UP	GSE36527_CD62L_HIGH_VS_CD62L_LOW_TREG_CD69_NEG_KLRG1_NEG_UP	102	-0.346465	-1.63645	0.00202949	0.0794722	0.0739986	454	tags=28%, list=11%, signal=26%	STAT1/ATL3/YWHAZ/USP36/TAPBP/NKAP/ARF1/RPL3/EEFSEC/TRIM26/HELZ2/PRPS1/PNPLA2/PML/SP110/PARP9/RNF114/SMC1A/CRLF3/RHOH/WDR43/WIPF1/PARP14/USP18/ISG15/IRF7/IL10RA/RTP4/IFIT3
GSE9960_GRAM_POS_VS_GRAM_NEG_AND_POS_SEPSIS_PBMC_UP	GSE9960_GRAM_POS_VS_GRAM_NEG_AND_POS_SEPSIS_PBMC_UP	95	-0.352506	-1.62651	0.00203323	0.0794722	0.0739986	355	tags=18%, list=9%, signal=17%	NDE1/RPS6/NDUFS3/LY9/NMI/ISG20/NUTF2/LY6E/UBAP2L/USP18/IFI27/S100A4/DUSP1/IFIT3/JUN/ZFP36/FOS
GSE2706_R848_VS_LPS_8H_STIM_DC_UP	GSE2706_R848_VS_LPS_8H_STIM_DC_UP	18	-0.626112	-1.89814	0.00219046	0.0842904	0.0784849	580	tags=39%, list=14%, signal=34%	ITPKB/ITPR1/PGLYRP2/SVIL/BTG2/MYC/FOS
ZAK_PBMC_MRKAD5_HIV_1_GAG_POL_NEF_AGE_20_50YO_AD5_NAB_TITERS_GT_200_VS_LTE_200_1DY_DN	ZAK_PBMC_MRKAD5_HIV_1_GAG_POL_NEF_AGE_20_50YO_AD5_NAB_TITERS_GT_200_VS_LTE_200_1DY_DN	19	-0.615728	-1.89361	0.00219046	0.0842904	0.0784849	412	tags=37%, list=10%, signal=33%	MTHFD2/BLVRA/NFKBIA/IFI27/CDKN1A/NR4A1/RTP4
GSE3720_LPS_VS_PMA_STIM_VD1_GAMMADELTA_TCELL_UP	GSE3720_LPS_VS_PMA_STIM_VD1_GAMMADELTA_TCELL_UP	63	0.51859	1.68798	0.00226072	0.0863246	0.0803791	374	tags=22%, list=9%, signal=21%	TOMM20/GZMA/CD47/ARF6/KLRC1/RPL39/LGALS3/SERPINB9/AZI2/SIKE1/ANXA1/KLRD1/ARIH2/GZMK
GAUCHER_PBMC_YF_VAX_STAMARIL_UNKNOWN_AGE_7DY_UP	GAUCHER_PBMC_YF_VAX_STAMARIL_UNKNOWN_AGE_7DY_UP	104	-0.343338	-1.63727	0.00228075	0.0864249	0.0804724	491	tags=28%, list=12%, signal=25%	UNC93B1/PSME1/STAT1/BST2/BLVRA/RTCB/GBP5/SNTB1/CAP1/TRIM26/HELZ2/LGALS9/NMI/PML/SP110/PARP9/ISG20/RNH1/ZBP1/PARP14/SP140/LY6E/IFI27/CDKN1A/ISG15/IRF7/IFIT1/RTP4/IFIT3
GSE11961_PLASMA_CELL_DAY7_VS_MEMORY_BCELL_DAY40_DN	GSE11961_PLASMA_CELL_DAY7_VS_MEMORY_BCELL_DAY40_DN	23	-0.583085	-1.90065	0.00234567	0.0876955	0.0816555	214	tags=22%, list=5%, signal=21%	STOML2/GPAT4/NR4A1/DUSP1/CD69
GSE28726_NAIVE_CD4_TCELL_VS_NAIVE_VA24NEG_NKTCELL_DN	GSE28726_NAIVE_CD4_TCELL_VS_NAIVE_VA24NEG_NKTCELL_DN	53	0.544742	1.7222	0.00234962	0.0876955	0.0816555	127	tags=13%, list=3%, signal=13%	JUND/ZFP36L2/RBM38/IFITM1/RPS28/PIM1/DNAJB1
GSE7218_IGM_VS_IGG_SIGNAL_THGOUGH_ANTIGEN_BCELL_DN	GSE7218_IGM_VS_IGG_SIGNAL_THGOUGH_ANTIGEN_BCELL_DN	91	-0.356478	-1.61653	0.00237126	0.0877776	0.081732	531	tags=31%, list=13%, signal=27%	ICOS/BIRC3/RGS16/PSME1/STAT1/LCK/BST2/TAPBP/GBP5/PLAAT3/NMI/PTPN6/ISG20/RNF114/TSPO/CTSO/CD28/LEF1/UBASH3A/PARP14/DBNL/USP18/CCR8/IFIT1/RTP4/GEM/IFIT3/CD69
GSE13485_PRE_VS_POST_YF17D_VACCINATION_PBMC_DN	GSE13485_PRE_VS_POST_YF17D_VACCINATION_PBMC_DN	70	-0.391489	-1.7011	0.00239352	0.0877776	0.081732	560	tags=37%, list=14%, signal=33%	PSMB8/PSME2/CNP/STAT1/BST2/BLVRA/RTCB/HADH/SNTB1/GOT2/LGALS9/SLAMF7/SP110/PARP9/SMC1A/RAD50/ZBP1/PARP14/LY6E/USP18/IFI27/ISG15/IRF7/IFIT1/RTP4/IFIT3
GSE17721_PAM3CSK4_VS_GADIQUIMOD_16H_BMDC_DN	GSE17721_PAM3CSK4_VS_GADIQUIMOD_16H_BMDC_DN	83	-0.362628	-1.61912	0.00240487	0.0877776	0.081732	840	tags=37%, list=21%, signal=30%	UBE2G1/IFI35/MOB2/RGS10/ATE1/KIF5B/TADA1/SNX2/SGF29/OCIAD1/RSL1D1/SAE1/PSME1/ERGIC2/PRDX2/LPXN/BLVRA/RBM6/DHRS1/CSK/HELZ2/LAPTM4A/NMI/FKBP3/AFTPH/PARP9/ISG20/RNH1/PSMB2/ISG15/FOS
GSE7852_LN_VS_FAT_TREG_DN	GSE7852_LN_VS_FAT_TREG_DN	66	0.514835	1.69955	0.00255183	0.092462	0.0860937	984	tags=47%, list=24%, signal=36%	PHLDA1/UBALD2/SQSTM1/AHNAK/VPS37B/TOB1/NINJ1/SAMSN1/MFSD6/DIAPH1/DNAJB9/BRD2/RRAD/GCH1/CARHSP1/IMPA2/MAPKAPK3/CAPN2/ZC3H12A/EMB/ITGA1/AGPAT4/CCR2/RNF125/ARHGAP31/CSTB/UHRF1BP1L/INSIG1/NR4A3/WSB1/RELL1
GSE17974_IL4_AND_ANTI_IL12_VS_UNTREATED_48H_ACT_CD4_TCELL_DN	GSE17974_IL4_AND_ANTI_IL12_VS_UNTREATED_48H_ACT_CD4_TCELL_DN	43	-0.453198	-1.76203	0.00261646	0.0934428	0.0870069	1094	tags=58%, list=27%, signal=43%	CHMP5/APH1A/MAP3K8/IFNG/SMG5/IFI30/ITGB3/GIMAP7/GIMAP4/IRF8/ICOS/SLA/STAT1/BST2/GIMAP5/GBP5/TCF7/PARP9/ISG20/PDE4B/TXK/PARP14/SP140/CDKN1A/IRF7
HOWARD_NEUTROPHIL_INACT_MONOV_INFLUENZA_A_INDONESIA_05_2005_H5N1_AGE_18_49YO_3DY_UP	HOWARD_NEUTROPHIL_INACT_MONOV_INFLUENZA_A_INDONESIA_05_2005_H5N1_AGE_18_49YO_3DY_UP	38	-0.491005	-1.8418	0.00261655	0.0934428	0.0870069	97	tags=24%, list=2%, signal=23%	ZBP1/PARP14/SP140/LY6E/USP18/ISG15/IFIT1/RTP4/IFIT3
GSE23925_LIGHT_ZONE_VS_NAIVE_BCELL_DN	GSE23925_LIGHT_ZONE_VS_NAIVE_BCELL_DN	66	-0.386557	-1.65197	0.00264465	0.0937716	0.0873131	804	tags=39%, list=20%, signal=32%	PNN/TENT5C/EEF1B2/ARMC7/DDIT4/ATF2/PSMA6/CXCR4/DCAF11/TMEM128/SNX2/CNP/LUC7L3/TAF15/TIA1/RABGGTB/NKAP/HAUS3/CCR7/ATG12/LEF1/TASOR2/RHOH/SLC44A2/NFKBIA/BTG2
GSE32423_CTRL_VS_IL7_IL4_MEMORY_CD8_TCELL_DN	GSE32423_CTRL_VS_IL7_IL4_MEMORY_CD8_TCELL_DN	65	-0.386477	-1.63982	0.00280709	0.0988253	0.0920188	1321	tags=52%, list=32%, signal=36%	UBE2L3/AK2/TSPAN31/SDHB/ASXL2/MRPS25/MRPL19/HDAC1/SDF4/ACAT1/HMG20B/MAP3K8/CNOT3/BCAP31/GBP2/ALDOA/IFI35/THOC7/TAP1/PSMA6/ESS2/CASP4/UNC93B1/RAB1B/NDUFC2/GLIPR2/SH3GL1/CSNK2B/PARP9/RNF114/MRPL12/ZBP1/USP18/FDPS
GSE17721_CTRL_VS_LPS_12H_BMDC_DN	GSE17721_CTRL_VS_LPS_12H_BMDC_DN	76	0.491765	1.65667	0.00285398	0.0997686	0.092897	259	tags=18%, list=6%, signal=18%	UBE2S/GRINA/TPR/CD47/PLAC8/SQSTM1/TMEM30A/FKBP1A/NINJ1/SENP6/SAMSN1/ATP6V1E1/HSP90AA1/SPTLC2
GSE9988_LOW_LPS_VS_ANTI_TREM1_AND_LPS_MONOCYTE_UP	GSE9988_LOW_LPS_VS_ANTI_TREM1_AND_LPS_MONOCYTE_UP	75	0.485443	1.63198	0.00289476	0.100487	0.0935658	567	tags=27%, list=14%, signal=23%	GNB2/MXD1/MRPS24/GRINA/GRAMD1A/PLAC8/SERP1/DNAJA1/TBC1D10A/TMEM123/FAM89B/SAMSN1/DCP2/GCH1/SRSF11/TGFBR2/CLIC4/HNRNPR/DNAJB6/TNFAIP3
GSE21546_UNSTIM_VS_ANTI_CD3_STIM_ELK1_KO_DP_THYMOCYTES_UP	GSE21546_UNSTIM_VS_ANTI_CD3_STIM_ELK1_KO_DP_THYMOCYTES_UP	51	-0.434249	-1.75695	0.00292549	0.100567	0.0936401	454	tags=67%, list=11%, signal=60%	TRIM25/DDX58/RNF213/CYTIP/RNF31/NAPA/SIDT1/LGALS3BP/RSAD2/OGFR/XAF1/HERC6/SAMHD1/IFI35/TAP1/OAS3/PSME2/STAT1/BST2/GBP5/BNIP3L/HELZ2/PML/SP110/PARP9/PRKD2/PARP14/USP18/IFI27/ISG15/IRF7/IFIT1/RTP4/IFIT3
GSE6674_PL2_3_VS_ANTI_IGM_AND_CPG_STIM_BCELL_DN	GSE6674_PL2_3_VS_ANTI_IGM_AND_CPG_STIM_BCELL_DN	81	0.482082	1.63673	0.00293758	0.100567	0.0936401	675	tags=36%, list=16%, signal=31%	XBP1/GRINA/RASGRP1/FYN/PIM1/VPS37B/B4GALT1/RIOK3/FDX1/NSD3/MXI1/FAF1/IL7R/SH3GLB1/COX17/CCNC/HECTD1/ST3GAL4/TRAF6/ZDHHC18/ACSL4/CAPN2/PRDM2/SLC4A7/DCAF7/FOXO1/PLP2/NFKB1/IL2RA
GSE7460_TREG_VS_TCONV_ACT_UP	GSE7460_TREG_VS_TCONV_ACT_UP	63	-0.387271	-1.66292	0.00300002	0.101724	0.0947176	608	tags=30%, list=15%, signal=26%	GBP4/SEC24A/ESS2/STAT1/ATL3/CD48/NDUFA4/TOX/IKZF2/BECN1/GBP7/UNC13D/TNFRSF4/RHOH/DUSP4/RGS1/GEM/ZFP36L1/CD69
GSE13306_RA_VS_UNTREATED_MEM_CD4_TCELL_UP	GSE13306_RA_VS_UNTREATED_MEM_CD4_TCELL_UP	71	-0.382039	-1.6494	0.00301237	0.101724	0.0947176	366	tags=23%, list=9%, signal=21%	IPCEF1/SLA/IDNK/CTSB/CYTH4/ARPC5/ACP5/REX1BD/TXK/WDR83OS/PRKCH/CELF2/DBNL/LY6E/SMPDL3A/FOS
GSE13229_IMM_VS_MATURE_NKCELL_UP	GSE13229_IMM_VS_MATURE_NKCELL_UP	49	-0.423653	-1.6707	0.00322314	0.108106	0.10066	533	tags=29%, list=13%, signal=25%	LUC7L3/PNISR/LPXN/NFX1/TCF7/ABHD8/INPP4B/IKZF2/RAN/TNFAIP8/KLK8/ITM2C/S100A4/RTP4
GSE17974_CTRL_VS_ACT_IL4_AND_ANTI_IL12_2H_CD4_TCELL_UP	GSE17974_CTRL_VS_ACT_IL4_AND_ANTI_IL12_2H_CD4_TCELL_UP	68	-0.374643	-1.61141	0.00328146	0.109323	0.101794	165	tags=18%, list=4%, signal=17%	PDE4B/CORO1B/PSTPIP1/WASF2/LY6E/CD4/RGS2/CITED2/RGS1/DUSP1/JUN/FOS
GSE360_HIGH_DOSE_B_MALAYI_VS_M_TUBERCULOSIS_DC_DN	GSE360_HIGH_DOSE_B_MALAYI_VS_M_TUBERCULOSIS_DC_DN	68	-0.374342	-1.61011	0.00338166	0.11191	0.104203	569	tags=32%, list=14%, signal=28%	GBP2/GPD2/ITGB3/LCP1/PARK7/TSC22D3/CDC42/PSME2/S100A11/CD48/BST2/ARPC3/CCR7/ADAM19/CRLF3/NFKBIA/PPP1R15A/RGS1/IL10RA/IFIT1/DUSP1/CCL4
GSE2706_UNSTIM_VS_8H_R848_DC_DN	GSE2706_UNSTIM_VS_8H_R848_DC_DN	65	-0.3816	-1.61913	0.00342514	0.112599	0.104844	234	tags=23%, list=6%, signal=22%	NMI/SLAMF7/CCR7/PARP9/ISG20/TNFRSF4/TNFAIP8/DUSP4/PARP14/USP18/PMAIP1/ISG15/RGS1/IFIT1/IFIT3
NAKAYA_PBMC_FLUARIX_FLUVIRIN_AGE_18_50YO_CORRELATED_WITH_HAI_28DY_RESPONSE_AT_3DY_NEGATIVE	NAKAYA_PBMC_FLUARIX_FLUVIRIN_AGE_18_50YO_CORRELATED_WITH_HAI_28DY_RESPONSE_AT_3DY_NEGATIVE	169	0.405985	1.50304	0.00348682	0.113872	0.106029	522	tags=21%, list=13%, signal=19%	JUND/TOMM20/RBM38/NUCKS1/DBF4/PCBP2/ARL4C/PPP1R2/DNAJB1/CCDC50/SFPQ/DNAJC2/FAM162A/RUNX3/PPP1CB/PPP4R3A/AMD1/RPL37/NOL7/PPP1R16B/BOLA2/JAK1/FNBP4/AK3/CHD1/CEBPZ/SRSF11/KLHL24/FAM76B/STT3B/TGFBR2/PDE4D/RORA/SAR1A/TMEM106B
GSE21546_ELK1_KO_VS_SAP1A_KO_AND_ELK1_KO_ANTI_CD3_STIM_DP_THYMOCYTES_DN	GSE21546_ELK1_KO_VS_SAP1A_KO_AND_ELK1_KO_ANTI_CD3_STIM_DP_THYMOCYTES_DN	74	0.487334	1.63685	0.00351348	0.113993	0.106142	631	tags=31%, list=15%, signal=27%	DUSP2/ETS1/HSPH1/DHX16/SERP1/HSPE1/PIM1/SQSTM1/SARAF/ARL8B/AZI2/STIP1/OGA/HSPA8/UBE2B/NIPSNAP3B/TRAF6/FBXO34/DNAJB6/CDV3/TNFAIP3/AHSA1/EXOC5
QUEREC_PBMC_YF_17D_VACCINE_AGE_18_45YO_3DY_UP	QUEREC_PBMC_YF_17D_VACCINE_AGE_18_45YO_3DY_UP	15	-0.648354	-1.84971	0.0036114	0.114469	0.106585	178	tags=40%, list=4%, signal=38%	PARP9/IFI27/ISG15/IRF7/IFIT1/IFIT3
QUEREC_PBMC_YF_17D_VACCINE_AGE_18_45YO_7DY_UP	QUEREC_PBMC_YF_17D_VACCINE_AGE_18_45YO_7DY_UP	15	-0.648354	-1.84971	0.0036114	0.114469	0.106585	178	tags=40%, list=4%, signal=38%	PARP9/IFI27/ISG15/IRF7/IFIT1/IFIT3
GSE37416_CTRL_VS_0H_F_TULARENSIS_LVS_NEUTROPHIL_DN	GSE37416_CTRL_VS_0H_F_TULARENSIS_LVS_NEUTROPHIL_DN	10	-0.735996	-1.88365	0.00361162	0.114469	0.106585	275	tags=40%, list=7%, signal=37%	FAM169B/DUSP4/KLK8/RGS2
GSE25088_CTRL_VS_ROSIGLITAZONE_STIM_STAT6_KO_MACROPHAGE_UP	GSE25088_CTRL_VS_ROSIGLITAZONE_STIM_STAT6_KO_MACROPHAGE_UP	38	0.583303	1.74265	0.00365102	0.114469	0.106585	435	tags=26%, list=11%, signal=24%	TOMM20/ETS1/TPR/CTNNB1/DBF4/ARL4C/MFSD6/RAD23B/REST/CALR
GSE19825_CD24LOW_VS_IL2RA_HIGH_DAY3_EFF_CD8_TCELL_DN	GSE19825_CD24LOW_VS_IL2RA_HIGH_DAY3_EFF_CD8_TCELL_DN	65	0.496402	1.63414	0.00366307	0.114469	0.106585	599	tags=26%, list=15%, signal=23%	NDFIP1/XBP1/MRPS24/HSPH1/BOLA3/STRAP/ARL8B/CMTM7/YBX3/ANXA1/WRNIP1/GATAD2A/OSTC/STK39/ALDH9A1/UTP18/SUZ12
GSE34156_UNTREATED_VS_6H_NOD2_LIGAND_TREATED_MONOCYTE_DN	GSE34156_UNTREATED_VS_6H_NOD2_LIGAND_TREATED_MONOCYTE_DN	65	-0.380894	-1.61613	0.00368267	0.114469	0.106585	651	tags=38%, list=16%, signal=33%	DAXX/HP1BP3/GBP4/SLC9A9/CNP/LUC7L3/SP100/STAT1/LPXN/TAPBP/GBP5/DENND1C/CASP1/HELZ2/LGALS9/NMI/PML/SP110/ISG20/ATP11B/CASP8/DBNL/USP18/IFIT3/CD69
GSE3565_CTRL_VS_LPS_INJECTED_SPLENOCYTES_UP	GSE3565_CTRL_VS_LPS_INJECTED_SPLENOCYTES_UP	84	0.472365	1.61055	0.0037122	0.114469	0.106585	759	tags=37%, list=19%, signal=31%	ITGB1/AHNAK/CCDC50/LGALS3/LITAF/KLRK1/TTC39C/OSTF1/ITGAX/PTPN22/IL7R/ANXA1/GZMK/HCST/MAPKAPK3/CALM2/SYTL2/RUNX2/RORA/CLIC4/IL12RB2/SLC2A3/HAVCR2/SLC4A7/ITGA1/DAPK2/IL2RA/BCL2L1/CCR2/EBPL/PRF1
GSE9960_GRAM_POS_VS_GRAM_NEG_AND_POS_SEPSIS_PBMC_DN	GSE9960_GRAM_POS_VS_GRAM_NEG_AND_POS_SEPSIS_PBMC_DN	59	0.516314	1.67419	0.00371263	0.114469	0.106585	579	tags=31%, list=14%, signal=27%	MXD1/ATP1B3/CTNNB1/VPS37B/KCNN4/LRP10/RIOK3/NMRK1/CARD19/MXI1/LRPAP1/EIF4E/NFKBIE/NFKB2/ZBTB7A/RNF14/TUBB4B/FAM110A
GSE32128_INOS_DEPENDENT_VS_INOS_INDEPENDENT_ACTIVATED_TCELL_UP	GSE32128_INOS_DEPENDENT_VS_INOS_INDEPENDENT_ACTIVATED_TCELL_UP	60	0.520253	1.68699	0.00385878	0.116809	0.108764	809	tags=38%, list=20%, signal=31%	JUND/TGFB1/DNAJB1/ARL8B/RIOK3/NOL7/DERL1/RRAD/ARIH2/FAM53C/GNA13/RBMS1/SRP14/MAPRE2/CBL/ZMYND11/CAB39/CIAPIN1/SEL1L/SRCAP/GPS2/CSTB/CASP3
GSE18791_CTRL_VS_NEWCASTLE_VIRUS_DC_8H_DN	GSE18791_CTRL_VS_NEWCASTLE_VIRUS_DC_8H_DN	62	-0.402155	-1.71566	0.00387147	0.116809	0.108764	540	tags=32%, list=13%, signal=28%	CNP/PTK2B/ARL5B/RTCB/GBP5/HELZ2/PML/SP110/PARP9/ISG20/ZBP1/PARP14/SP140/USP18/PMAIP1/ISG15/IRF7/IFIT1/RTP4/IFIT3
GSE3920_UNTREATED_VS_IFNA_TREATED_FIBROBLAST_UP	GSE3920_UNTREATED_VS_IFNA_TREATED_FIBROBLAST_UP	76	0.485386	1.63518	0.00387165	0.116809	0.108764	676	tags=34%, list=17%, signal=29%	DUSP2/MXD1/PHLDA1/PPP2R2A/CCNL2/PIM1/RELB/SARAF/VPS37B/RARA/NINJ1/DGAT1/ODC1/PPP1R16B/MXI1/RRAD/RASA2/SAFB2/RORA/JMJD1C/TNFAIP3/KDM2B/ZC3H12A/FOXO1/NFKB1/BCL2L1
GSE32901_TH1_VS_TH17_NEG_CD4_TCELL_DN	GSE32901_TH1_VS_TH17_NEG_CD4_TCELL_DN	16	-0.640003	-1.85183	0.00390246	0.116809	0.108764	540	tags=56%, list=13%, signal=49%	CNP/CASP4/NASP/ACP1/TMEM126A/DSTN/TNFAIP8/CCL3/CCL4
GSE40274_CTRL_VS_EOS_TRANSDUCED_ACTIVATED_CD4_TCELL_DN	GSE40274_CTRL_VS_EOS_TRANSDUCED_ACTIVATED_CD4_TCELL_DN	38	-0.477663	-1.79175	0.00391466	0.116809	0.108764	307	tags=26%, list=8%, signal=25%	TOX/IZUMO1R/TCF7/CCR7/INPP4B/MIF/NFKBIA/CD5/MYC/RTP4
ERWIN_COHEN_BLOOD_VACCINE_TC_83_AGE_23_48YO_VACCINATED_VS_CONTROL_7DY_UP	ERWIN_COHEN_BLOOD_VACCINE_TC_83_AGE_23_48YO_VACCINATED_VS_CONTROL_7DY_UP	27	-0.532602	-1.82561	0.00392971	0.116809	0.108764	178	tags=41%, list=4%, signal=39%	PARP9/ZBP1/PARP14/LY6E/USP18/IFI27/ISG15/IRF7/IFIT1/RTP4/IFIT3
GSE9988_ANTI_TREM1_AND_LPS_VS_CTRL_TREATED_MONOCYTES_UP	GSE9988_ANTI_TREM1_AND_LPS_VS_CTRL_TREATED_MONOCYTES_UP	59	-0.385973	-1.60879	0.00395341	0.116814	0.108768	60	tags=20%, list=1%, signal=20%	LBH/BHLHE40/CCR7/SLC38A2/PMAIP1/CDKN1A/RGS1/NR4A1/GEM/DUSP1/KLF6/JUN
GSE21063_CTRL_VS_ANTI_IGM_STIM_BCELL_8H_UP	GSE21063_CTRL_VS_ANTI_IGM_STIM_BCELL_8H_UP	42	-0.451544	-1.7399	0.00399054	0.117213	0.10914	97	tags=24%, list=2%, signal=23%	ZBP1/PARP14/LY6E/NFKBIA/NME1/CD5/PPP1R15A/ISG15/NR4A1/ZFP36
GSE25087_FETAL_VS_ADULT_TREG_DN	GSE25087_FETAL_VS_ADULT_TREG_DN	44	0.545902	1.68025	0.00404487	0.11811	0.109975	1046	tags=55%, list=26%, signal=41%	ZFP36L2/PPP1R2/SARAF/TOB1/LITAF/OGA/LRRC8C/OSTM1/TTC39C/SEMA4D/TXNIP/SLC25A4/RORA/RNF125/NFATC2/FXYD5/CNPY3/SPTAN1/NEAT1/RNPC3/KLHL6/VPS37A/SORL1/ITK
GSE29617_CTRL_VS_DAY7_TIV_FLU_VACCINE_PBMC_2008_UP	GSE29617_CTRL_VS_DAY7_TIV_FLU_VACCINE_PBMC_2008_UP	75	-0.356793	-1.54488	0.00410885	0.118688	0.110514	138	tags=15%, list=3%, signal=14%	UTRN/TPM3/RGS2/CDKN1A/RGS1/BTG2/NR4A1/JUNB/DUSP1/CD69/FOS
GSE3982_BASOPHIL_VS_CENT_MEMORY_CD4_TCELL_UP	GSE3982_BASOPHIL_VS_CENT_MEMORY_CD4_TCELL_UP	67	0.499857	1.65206	0.00411249	0.118688	0.110514	444	tags=25%, list=11%, signal=23%	IFITM2/PELI1/MXD1/PLAA/ESYT1/SQSTM1/CYB5R4/RIOK3/AZI2/CHD7/TM9SF2/GSK3B/MAP1LC3B/RNF10/ANXA1/SH3GLB1/IK
GSE42021_CD24INT_VS_CD24LOW_TREG_THYMUS_DN	GSE42021_CD24INT_VS_CD24LOW_TREG_THYMUS_DN	53	-0.418843	-1.71867	0.00416121	0.1194	0.111177	252	tags=28%, list=6%, signal=27%	LGALS9/PML/SP110/ISG20/PRKD2/LY6E/NFKBIA/USP18/RGS2/IFI27/ISG15/IRF7/IFIT1/RTP4/IFIT3
GSE22886_UNSTIM_VS_STIM_MEMORY_TCELL_DN	GSE22886_UNSTIM_VS_STIM_MEMORY_TCELL_DN	108	0.448982	1.58269	0.00428324	0.122195	0.113779	887	tags=33%, list=22%, signal=27%	ATP1B3/NUBP1/PLAA/FKBP4/HSPE1/COX5A/DBF4/EIF3B/LARS2/FKBP1A/KCNN4/LSM2/AMD1/DERL1/ODC1/HSPA8/CYC1/MOB1A/RDX/TEX30/PTPN11/HNRNPR/IL12RB2/DNAJB6/U2AF1/ABCF2/SNRPF/SNRPG/PSMD11/HSPA14/CCT6A/TRIP12/REEP5/MAT2A/NAA50/NCBP1
GSE34515_CD16_NEG_MONOCYTE_VS_DC_DN	GSE34515_CD16_NEG_MONOCYTE_VS_DC_DN	84	-0.337607	-1.51472	0.00452249	0.128284	0.119448	1070	tags=44%, list=26%, signal=33%	NGDN/SURF1/MRPL22/RPL19/TNFRSF1A/PREB/MTFR1L/RACK1/IFI30/EIF3G/TEN1/CXCR6/IFI35/MRPL9/PHF20/NIN/HINT2/LIPA/ADGRE5/CYB5B/PTK2B/IPCEF1/PSME1/MAX/RNF167/RTCB/CCDC82/SLC29A1/CSNK2B/RGS19/PARP9/ORMDL1/RSRP1/CASP8/UBASH3A/UNC13D/CNOT4
GSE6674_CPG_VS_PL2_3_STIM_BCELL_DN	GSE6674_CPG_VS_PL2_3_STIM_BCELL_DN	87	0.451996	1.54483	0.00460922	0.130001	0.121047	662	tags=31%, list=16%, signal=27%	EIF5/XBP1/RASGRP1/TPR/ARF6/SENP6/UBE2J2/RAD23B/SEMA4D/EIF2S2/MRI1/WRNIP1/ARPC2/SEC24C/GCH1/NUP153/HECTD1/RWDD1/ST3GAL4/ERRFI1/SAR1A/HDLBP/RAB5A/SUZ12/EXOC5/FNDC3A/TAB2
GSE22432_PDC_VS_TGFB1_TREATEDCOMMON_DC_PROGENITOR_DN	GSE22432_PDC_VS_TGFB1_TREATEDCOMMON_DC_PROGENITOR_DN	91	-0.339171	-1.53804	0.00491146	0.137483	0.128013	963	tags=40%, list=24%, signal=31%	SOCS3/PPCDC/PPP1R12A/CCM2/COTL1/GPD2/FLI1/GOLM1/TAP1/LYST/CLIC1/LCP2/ACAP1/TBC1D10C/SH3BGRL3/ITPKB/PGM2L1/STK26/CDKN1B/CERS4/DENND1C/BNIP3L/PHC3/PTPN6/PML/RNF114/PDE4B/SDHAF2/ARHGAP25/CASP8/FERMT3/SLC44A2/IRF7/BTG2/IL10RA/IFIT3
GSE7852_THYMUS_VS_FAT_TCONV_DN	GSE7852_THYMUS_VS_FAT_TCONV_DN	75	0.472882	1.58975	0.00492987	0.137483	0.128013	662	tags=28%, list=16%, signal=24%	IFITM2/PHLDA1/RPL39/LITAF/RUNX3/SAMSN1/TTC39C/ODC1/DNAJB9/GCH1/SIK2/GATAD2A/PLEK/RUNX2/PNP/MAPRE2/SLC4A7/ITGA1/AGPAT4/HSPA5/TAB2
GSE17301_CTRL_VS_48H_ACD3_ACD28_IFNA5_STIM_CD8_TCELL_UP	GSE17301_CTRL_VS_48H_ACD3_ACD28_IFNA5_STIM_CD8_TCELL_UP	72	0.480083	1.60695	0.00515675	0.143006	0.133157	761	tags=29%, list=19%, signal=24%	EIF3F/YPEL3/GRINA/RPS27/FYN/ARL4C/CCNG2/MXI1/SEC62/KLHL24/ALDH9A1/RORA/ASNSD1/MAPRE2/PCNT/MKNK2/KDM2B/TAB2/AP1S2/NMT1/DHRS7
GSE20152_HTNFA_OVERXPRESS_ANKLE_VS_CTRL_SPHK1_KO_ANKLE_UP	GSE20152_HTNFA_OVERXPRESS_ANKLE_VS_CTRL_SPHK1_KO_ANKLE_UP	51	0.518955	1.63349	0.00523745	0.143708	0.13381	669	tags=33%, list=16%, signal=28%	TGFB1/ARF6/RPS27/PAFAH1B1/SFPQ/B4GALT1/KCNN4/AZI2/AMD1/KLRD1/GNL2/PRDM2/CDV3/PTPN1/MAP2K3/DAPK2/UGCG
GSE16385_IFNG_TNF_VS_IL4_STIM_MACROPHAGE_ROSIGLITAZONE_TREATED_UP	GSE16385_IFNG_TNF_VS_IL4_STIM_MACROPHAGE_ROSIGLITAZONE_TREATED_UP	36	0.584146	1.72394	0.00523995	0.143708	0.13381	373	tags=28%, list=9%, signal=25%	TOMM20/YPEL3/PELI1/SNX18/SAMSN1/SMIM3/AUH/ARPC2/EVA1B/AK3
GSE21063_CTRL_VS_ANTI_IGM_STIM_BCELL_NFATC1_KO_16H_DN	GSE21063_CTRL_VS_ANTI_IGM_STIM_BCELL_NFATC1_KO_16H_DN	74	0.476259	1.59966	0.00528517	0.144152	0.134223	579	tags=22%, list=14%, signal=19%	EIF3F/NR4A2/SNX5/RPS21/YBX1/CHCHD10/PCBP2/DGAT1/SENP6/DNAJA2/NOL7/GATAD2B/SRSF11/MAP3K2/PHAX/FAM110A
GSE45365_NK_CELL_VS_CD11B_DC_DN	GSE45365_NK_CELL_VS_CD11B_DC_DN	82	-0.344827	-1.52854	0.0053839	0.146042	0.135983	254	tags=16%, list=6%, signal=15%	CYTH4/PPP1R18/PTPN6/PDE4B/TPM3/NFKBIA/IER5/BTG2/JUNB/DUSP1/CCL4/ZFP36/FOS
GSE3982_MAC_VS_TH1_DN	GSE3982_MAC_VS_TH1_DN	80	-0.350028	-1.54037	0.00560267	0.15115	0.14074	990	tags=42%, list=24%, signal=33%	NFKBIB/DEF6/MYG1/ABT1/ANKHD1/IFI35/RRM1/SNRPB/CLIC1/PQBP1/DNAJC7/IGFLR1/CXXC1/RPL11/IPCEF1/TIA1/BST2/USP36/FLOT1/DENND1C/PRDX3/BHLHE40/FUS/FUBP1/STMN1/ISG20/SNRPA/BECN1/CD28/SRSF7/CRLF3/CNN2/HSD11B1/PMAIP1
GSE21546_WT_VS_SAP1A_KO_DP_THYMOCYTES_UP	GSE21546_WT_VS_SAP1A_KO_DP_THYMOCYTES_UP	73	-0.353958	-1.52214	0.00564868	0.151214	0.140799	560	tags=32%, list=14%, signal=28%	PSMB8/PSME2/PSME1/FAM111A/STAT1/BST2/CYLD/CASP1/TRIM26/HELZ2/NMI/PML/SP110/PARP9/UBASH3A/PRKD2/PARP14/USP18/IFI27/ISG15/IRF7/IFIT1/IFIT3
GSE42021_CD24HI_VS_CD24LOW_TCONV_THYMUS_DN	GSE42021_CD24HI_VS_CD24LOW_TCONV_THYMUS_DN	67	-0.367987	-1.58119	0.00566597	0.151214	0.140799	946	tags=42%, list=23%, signal=33%	SAMHD1/IFI30/GBP2/PSMA4/IFI35/TAP1/PSMB9/IRF8/PSMA6/IGFLR1/PSMB8/LEPROTL1/PSME1/MAX/FAM111A/BST2/CYLD/CASP1/HK1/NMI/SP110/ISG20/RNF114/PMAIP1/RTP4/IFIT3/KLF6/ZFP36
GSE14000_TRANSLATED_RNA_VS_MRNA_16H_LPS_DC_DN	GSE14000_TRANSLATED_RNA_VS_MRNA_16H_LPS_DC_DN	85	0.459293	1.57094	0.00574915	0.152614	0.142103	420	tags=20%, list=10%, signal=18%	YPEL3/RPL38/BOLA3/UBA52/SNX3/SERP1/RPL37A/RPL39/SNF8/AP3S1/RPL36/POLR2D/ARIH2/CNOT7/JTB/TMED2/RWDD1
GSE40274_CTRL_VS_XBP1_TRANSDUCED_ACTIVATED_CD4_TCELL_UP	GSE40274_CTRL_VS_XBP1_TRANSDUCED_ACTIVATED_CD4_TCELL_UP	68	-0.360707	-1.55147	0.0058905	0.155534	0.144822	585	tags=28%, list=14%, signal=24%	STK10/MYL12B/ICOS/SP100/RNF167/GNG2/TLN1/TCF7/HELZ2/NMI/ORMDL1/CD28/UTRN/PSAP/PRKD2/S100A4/IRF7/IL10RA/IFIT3
GSE17974_0H_VS_48H_IN_VITRO_ACT_CD4_TCELL_UP	GSE17974_0H_VS_48H_IN_VITRO_ACT_CD4_TCELL_UP	50	-0.398992	-1.5979	0.00603473	0.158499	0.147583	165	tags=20%, list=4%, signal=19%	PDE4B/TXK/BIN2/CITED2/BTG2/JUNB/KLF2/DUSP1/CD69/FOS
GSE9037_WT_VS_IRAK4_KO_LPS_4H_STIM_BMDM_UP	GSE9037_WT_VS_IRAK4_KO_LPS_4H_STIM_BMDM_UP	85	0.457764	1.56571	0.00609496	0.158871	0.147929	511	tags=20%, list=12%, signal=18%	JUND/ETS1/SRRM2/PHLDA1/TPR/RELB/MAPK1/SENP6/LRCH1/EIF2S2/NFKBIE/DNAJC1/NFKB2/FBXO34/IQGAP2/ZBTB7A/CLIC4
GSE30083_SP3_VS_SP4_THYMOCYTE_UP	GSE30083_SP3_VS_SP4_THYMOCYTE_UP	16	0.687946	1.75535	0.00611289	0.158871	0.147929	426	tags=44%, list=10%, signal=39%	YBX1/AP3S1/GSK3B/MXI1/KHDRBS1/TUBA1A/SATB1
GSE2770_IL12_ACT_VS_ACT_CD4_TCELL_2H_UP	GSE2770_IL12_ACT_VS_ACT_CD4_TCELL_2H_UP	41	0.547237	1.6574	0.00624274	0.161401	0.150284	817	tags=39%, list=20%, signal=32%	FYN/PDCD6IP/PPP1R2/CCDC50/RUNX3/METTL9/ZFAND6/SPTLC2/DIAPH1/ATP8B4/SH3GLB1/PNP/SLC2A3/PNPLA8/CARD6/TMPO
GSE8921_UNSTIM_VS_TLR1_2_STIM_MONOCYTE_24H_UP	GSE8921_UNSTIM_VS_TLR1_2_STIM_MONOCYTE_24H_UP	55	-0.402959	-1.67176	0.00637487	0.162601	0.151402	671	tags=35%, list=16%, signal=29%	PTPRC/FYCO1/GIMAP8/RUVBL1/PSME2/LPIN1/CD7/PGLYRP2/RBBP7/CCR7/IKZF2/ISG20/RNF114/CD28/CRLF3/WIPF1/USP18/ISG15/RGS1
GSE3982_NEUTROPHIL_VS_BASOPHIL_UP	GSE3982_NEUTROPHIL_VS_BASOPHIL_UP	60	0.506157	1.64128	0.00637894	0.162601	0.151402	477	tags=27%, list=12%, signal=24%	PGLS/DUSP2/PHLDA1/DNAJC3/RELB/ADIPOR1/PRRC2A/PPP1CB/CHST12/MCL1/YBX3/CHD1/IMPA2/E2F4/GTPBP1/NRBF2
GSE26559_TCF1_KO_VS_WT_LIN_NEG_CELL_DN	GSE26559_TCF1_KO_VS_WT_LIN_NEG_CELL_DN	19	-0.573589	-1.76401	0.00638745	0.162601	0.151402	252	tags=26%, list=6%, signal=25%	LGALS9/CTSO/KLK8/IRF7/IFIT1
GSE34179_THPOK_KO_VS_WT_VA14I_NKTCELL_DN	GSE34179_THPOK_KO_VS_WT_VA14I_NKTCELL_DN	46	-0.410316	-1.61537	0.00642685	0.16277	0.151559	28	tags=20%, list=1%, signal=20%	MTHFD2/CCND2/NDUFS3/BHLHE40/CCR8/NR4A1/CCL4/CD69/FOS
KAECH_DAY15_EFF_VS_MEMORY_CD8_TCELL_UP	KAECH_DAY15_EFF_VS_MEMORY_CD8_TCELL_UP	64	0.489479	1.60711	0.00648257	0.163348	0.152097	824	tags=38%, list=20%, signal=30%	MRPS24/GZMA/CD47/IFITM3/AHNAK/LGALS3/FAM89B/LITAF/CHD7/ANXA1/KLRD1/AK3/CARHSP1/RORA/ARPP19/RNF14/RECQL/GNAI2/VMP1/CCR2/PPP3CA/TTC14/CASP3/MXD4
GSE23321_CD8_STEM_CELL_MEMORY_VS_NAIVE_CD8_TCELL_UP	GSE23321_CD8_STEM_CELL_MEMORY_VS_NAIVE_CD8_TCELL_UP	80	0.46317	1.5707	0.0065318	0.163757	0.152478	803	tags=32%, list=20%, signal=27%	HSPH1/YBX1/RELB/PPM1G/STRAP/ARL8B/FDX1/RUNX3/NOL7/MPLKIP/SELENOS/DPM1/SNAPC1/SELENOT/IRAK2/GNL2/KLF10/LETM1/PANX1/EIF4A1/TNFAIP3/RC3H1/MFSD14A/CCT6A/STAT4/TMEM208
GSE3565_CTRL_VS_LPS_INJECTED_DUSP1_KO_SPLENOCYTES_UP	GSE3565_CTRL_VS_LPS_INJECTED_DUSP1_KO_SPLENOCYTES_UP	101	0.452004	1.58171	0.00656544	0.163773	0.152493	818	tags=36%, list=20%, signal=29%	ARF6/ITGB1/KLRC1/ARL4C/AHNAK/CCDC50/LGALS3/KLRK1/PTGES3/TTC39C/ITGAX/IL7R/ANXA1/GZMK/ERRFI1/MINK1/HCST/MAPKAPK3/CALM2/SYTL2/RUNX2/RORA/IL12RB2/SLC2A3/HAVCR2/SLC4A7/ITGA1/DAPK2/CRYBG1/IL2RA/BCL2L1/CCR2/EBPL/PRF1/ATP2B1/NBEAL2
GSE12845_IGD_NEG_BLOOD_VS_PRE_GC_TONSIL_BCELL_UP	GSE12845_IGD_NEG_BLOOD_VS_PRE_GC_TONSIL_BCELL_UP	76	0.472773	1.59269	0.00662545	0.164444	0.153118	283	tags=17%, list=7%, signal=16%	NDFIP1/ITGB1/SERP1/STUB1/TRAM1/PPP1R2/NDUFA3/FAM89B/FDX1/GORASP2/ZFAND6/CHST12/PTPN22
GSE7219_UNSTIM_VS_LPS_AND_ANTI_CD40_STIM_DC_DN	GSE7219_UNSTIM_VS_LPS_AND_ANTI_CD40_STIM_DC_DN	70	0.482141	1.59844	0.0067628	0.167018	0.155514	725	tags=34%, list=18%, signal=29%	IFITM2/GRINA/IFITM1/IFITM3/PLAC8/NINJ1/LITAF/DGAT1/TTC39C/IL7R/NFKBIE/LMNB1/ST3GAL4/GPR171/SYTL2/RUNX2/PHAX/TMEM59/ITGA1/FNDC3A/IL2RA/EBPL/NDUFB8/ZYG11B
GSE17974_IL4_AND_ANTI_IL12_VS_UNTREATED_12H_ACT_CD4_TCELL_DN	GSE17974_IL4_AND_ANTI_IL12_VS_UNTREATED_12H_ACT_CD4_TCELL_DN	39	-0.436767	-1.64741	0.00679933	0.167088	0.15558	772	tags=44%, list=19%, signal=36%	LYST/DDIT4/GIMAP4/GBP4/ADGRE5/IPCEF1/RGS16/GIMAP6/PKP3/GBP5/LGALS9/HVCN1/CD28/DUSP10/CD5/IFIT1/JUNB
GSE45365_NK_CELL_VS_CD8_TCELL_UP	GSE45365_NK_CELL_VS_CD8_TCELL_UP	47	0.521596	1.62376	0.00693187	0.168401	0.156802	529	tags=30%, list=13%, signal=26%	SNX5/DHX16/SERP1/ATF1/TMEM30A/LITAF/SIKE1/PPP1CC/GTPBP4/MRI1/CARHSP1/IQGAP2/RUNX2/JMJD1C
GSE11367_CTRL_VS_IL17_TREATED_SMOOTH_MUSCLE_CELL_DN	GSE11367_CTRL_VS_IL17_TREATED_SMOOTH_MUSCLE_CELL_DN	18	-0.591625	-1.79359	0.00697343	0.168401	0.156802	598	tags=44%, list=15%, signal=38%	PGD/LSP1/PGLYRP1/GNG2/FUS/ENO1/ISG20/RCBTB2
GSE5589_WT_VS_IL10_KO_LPS_STIM_MACROPHAGE_180MIN_UP	GSE5589_WT_VS_IL10_KO_LPS_STIM_MACROPHAGE_180MIN_UP	76	-0.346817	-1.51608	0.0069798	0.168401	0.156802	815	tags=30%, list=20%, signal=25%	RNF138/LYST/ATG5/VAV1/ARHGDIB/GIMAP4/PSMA2/ADGRE5/SSU72/SSH2/STAT1/EIF2S1/XRN2/PRDX3/SNRNP70/HERC4/NMI/CCR7/RPL10/ISG20/IFIT3/CCL4/ZFP36
GSE5455_HEALTHY_VS_TUMOR_BEARING_MOUSE_SPLEEN_MONOCYTE_DN	GSE5455_HEALTHY_VS_TUMOR_BEARING_MOUSE_SPLEEN_MONOCYTE_DN	83	0.457211	1.55875	0.00700831	0.168401	0.156802	675	tags=31%, list=16%, signal=27%	IFITM2/ATP1B3/ITGB1/LFNG/USP48/ARL4C/OTULINL/LMNA/SARAF/KLF13/SIKE1/KLRK1/IMP3/ATP8B4/RRAD/KLRD1/RRAS2/IQGAP2/SYTL2/DNAJC15/SOCS2/S1PR4/SLC2A3/NKTR/CRYBG1/IL2RA
GSE11057_CD4_CENT_MEM_VS_PBMC_UP	GSE11057_CD4_CENT_MEM_VS_PBMC_UP	74	-0.354127	-1.52573	0.00702236	0.168401	0.156802	710	tags=32%, list=17%, signal=27%	HNRNPLL/PAG1/CD6/TRBC1/HINT1/SGF29/ITPKB/GLG1/LEPROTL1/IPCEF1/PRDX2/LCK/FNBP1/CLPP/TCF7/LY9/HMOX2/ISG20/UBASH3A/RHOH/CD84/NFRKB/CD5/SSRP1
GSE360_DC_VS_MAC_B_MALAYI_HIGH_DOSE_DN	GSE360_DC_VS_MAC_B_MALAYI_HIGH_DOSE_DN	56	-0.387544	-1.62588	0.00721633	0.171836	0.16	763	tags=36%, list=19%, signal=29%	PARK7/DDIT4/TSC22D3/MYDGF/STK10/PSME2/PTK2B/RGS16/CD48/TPI1/BST2/CLN3/RTCB/RPL3/NDUFS3/MIF/FDPS/PPP1R15A/ISG15/RGS1
GSE17721_0.5H_VS_24H_PAM3CSK4_BMDC_DN	GSE17721_0.5H_VS_24H_PAM3CSK4_BMDC_DN	83	0.456198	1.55529	0.00726949	0.171836	0.16	627	tags=24%, list=15%, signal=21%	HSPH1/STUB1/SNX18/HIF1A/CYB5R4/NINJ1/SENP6/TTC39C/RAF1/UBE2B/MPLKIP/MAP1LC3B/JAK1/ASH2L/HECTD1/SOCS1/DNAJB6/PTPN1/AHSA1/ZC3H12A
GSE5589_LPS_VS_LPS_AND_IL10_STIM_IL10_KO_MACROPHAGE_180MIN_DN	GSE5589_LPS_VS_LPS_AND_IL10_STIM_IL10_KO_MACROPHAGE_180MIN_DN	61	0.50206	1.62968	0.00729676	0.171836	0.16	617	tags=26%, list=15%, signal=23%	ZYX/TGFB1/RASGRP1/CYTH2/VPS37B/KCNN4/MPV17L2/LIME1/CRLF2/FAM76B/RNF14/PANX1/SBF1/GNPDA2/PTPRA/CRTC2
GSE32034_UNTREATED_VS_ROSIGLIZATONE_TREATED_LY6C_LOW_MONOCYTE_DN	GSE32034_UNTREATED_VS_ROSIGLIZATONE_TREATED_LY6C_LOW_MONOCYTE_DN	47	0.518494	1.6141	0.00730405	0.171836	0.16	646	tags=30%, list=16%, signal=25%	PGLS/ARF6/LMNA/SPATA6/GOLPH3/DERL1/TMEM9B/ODC1/BRD2/STAT6/CAPN2/PHAX/TRIR/PLP2
GSE5589_IL6_KO_VS_IL10_KO_LPS_STIM_MACROPHAGE_45MIN_DN	GSE5589_IL6_KO_VS_IL10_KO_LPS_STIM_MACROPHAGE_45MIN_DN	75	-0.340692	-1.47516	0.00747178	0.174157	0.162162	753	tags=28%, list=18%, signal=23%	EEF1B2/TMED5/UBE2E1/OSGEP/ARL6IP5/RSL1D1/RPS9/ESD/HSPA1B/MCTS1/EIF3K/MOCS2/GHITM/DUSP4/USP18/RAMP3/GALNT6/PHGDH/RGS1/DUSP1/JUN
GAUCHER_PBMC_YF_VAX_STAMARIL_UNKNOWN_AGE_10DY_DN	GAUCHER_PBMC_YF_VAX_STAMARIL_UNKNOWN_AGE_10DY_DN	28	0.587445	1.66615	0.0075359	0.174157	0.162162	849	tags=43%, list=21%, signal=34%	EIF3F/MKRN1/RPL37A/PCBP2/LGALS3/IMPA2/ABTB1/FOXO1/SNRPG/UBE2H/MEF2D/EIF3L
GSE37605_TREG_VS_TCONV_NOD_FOXP3_FUSION_GFP_DN	GSE37605_TREG_VS_TCONV_NOD_FOXP3_FUSION_GFP_DN	65	0.481622	1.58548	0.00754298	0.174157	0.162162	1033	tags=45%, list=25%, signal=34%	PHLDA1/KLRC1/SNX18/CCNG2/TOB1/HNRNPU/KLRK1/RP9/UBE2B/MCL1/DCP2/MRI1/ANXA1/EIF4E/MAPKAPK3/STRIP1/ARPP19/IL12RB2/TXNRD1/DCAF7/SDHC/EIF4G2/NXT1/SKIL/NR4A3/CSNK1D/CDADC1/STARD3NL/DYNLL1
GSE42021_TCONV_PLN_VS_CD24LO_TCONV_THYMUS_DN	GSE42021_TCONV_PLN_VS_CD24LO_TCONV_THYMUS_DN	58	0.494673	1.59696	0.00754545	0.174157	0.162162	629	tags=29%, list=15%, signal=25%	EIF3F/BOLA3/PAK2/FKBP4/ESYT1/PIM1/HIF1A/KCNN4/HNRNPU/ATP6V1E1/MAP1LC3B/ATP1A1/FAM53A/PAPOLA/GAPDH/TXNRD1/EMB
GSE41176_UNSTIM_VS_ANTI_IGM_STIM_BCELL_24H_DN	GSE41176_UNSTIM_VS_ANTI_IGM_STIM_BCELL_24H_DN	72	0.470546	1.57502	0.00757813	0.174157	0.162162	451	tags=24%, list=11%, signal=21%	RBM38/DUSP2/ATP1B3/CYTH2/LFNG/USP48/CHCHD10/LMNA/CCNG2/VPS37B/RRBP1/RUNX3/PRPSAP1/KLHL24/KLF10/FAM53C/TGFBR2
GSE12366_GC_BCELL_VS_PLASMA_CELL_UP	GSE12366_GC_BCELL_VS_PLASMA_CELL_UP	92	0.445993	1.54205	0.00769002	0.175914	0.163798	625	tags=22%, list=15%, signal=19%	EIF3F/ZYX/PGLS/DUSP2/ETS1/SNX5/RPS27/CCNG2/OSTF1/CAMK2D/DCP2/IMPA2/CALM2/CELF1/PCNA/YY1/TUBB4B/MKNK2/KDM2B/INPP5D
GSE7460_FOXP3_MUT_VS_WT_ACT_WITH_TGFB_TCONV_UP	GSE7460_FOXP3_MUT_VS_WT_ACT_WITH_TGFB_TCONV_UP	78	0.465988	1.57971	0.00775011	0.176475	0.16432	614	tags=28%, list=15%, signal=24%	GZMA/PLAC8/PAFAH1B1/LGALS3/SEC61G/LITAF/RRBP1/SLA2/MFSD6/KLRK1/TTC39C/PPP1R16B/RAD23B/SMIM3/DESI1/EIF2S2/KLRD1/PLIN2/RUNX2/IL12RB2/RNPEP/VMP1
GSE34156_UNTREATED_VS_6H_NOD2_LIGAND_TREATED_MONOCYTE_UP	GSE34156_UNTREATED_VS_6H_NOD2_LIGAND_TREATED_MONOCYTE_UP	58	0.492912	1.59128	0.0078232	0.177326	0.165112	672	tags=33%, list=16%, signal=28%	TGFB1/CTNNB1/RARA/RAE1/RRBP1/RUNX3/SPTLC2/KDM6B/GEMIN7/UBE2A/IRAK2/PLIN2/ZBTB7A/STRIP1/NRBF2/MAP2K2/TNFAIP3/ITGA1/VAPA
GSE14415_INDUCED_TREG_VS_FOXP3_KO_INDUCED_TREG_IL2_CULTURE_DN	GSE14415_INDUCED_TREG_VS_FOXP3_KO_INDUCED_TREG_IL2_CULTURE_DN	46	0.533182	1.65137	0.00789191	0.177846	0.165597	491	tags=26%, list=12%, signal=23%	YPEL3/RASGRP1/GZMA/PDCD4/ARF6/KLRC1/RNF166/ITGAX/TXNIP/FAM78A/CCNI/PDE4D
GSE36527_CD69_NEG_VS_POS_TREG_CD62L_LOS_KLRG1_NEG_DN	GSE36527_CD69_NEG_VS_POS_TREG_CD62L_LOS_KLRG1_NEG_DN	104	0.437328	1.52568	0.00791782	0.177846	0.165597	1124	tags=45%, list=27%, signal=34%	EIF3F/GNB2/GRAMD1A/CYTH2/SERP1/LFNG/PPM1G/OTULINL/DNAJB1/KCNN4/FAM89B/PPP4R3A/SLA2/CHST12/JAK1/MRI1/STAT6/SPSB3/PRKAB1/S1PR4/MKNK2/CNPPD1/RNPEP/SH2B1/TBCC/COG8/RNF6/EMC3/ELF2/ANKRA2/HEXIM1/SMARCD2/EIF3L/DDX21/TSNAX/CLCF1/TMEM115/TMEM222/MAF1/ATP6V0D1/CDKN2D/NGRN/TNIP1/SLC20A1/CDK11B/ATP6V0A2/WDR45B
GSE40666_STAT1_KO_VS_STAT4_KO_CD8_TCELL_UP	GSE40666_STAT1_KO_VS_STAT4_KO_CD8_TCELL_UP	60	0.501125	1.62497	0.00803102	0.177931	0.165676	455	tags=22%, list=11%, signal=20%	ZYX/PELI1/SCAND1/NDUFA3/GOLPH3/MARK3/TMEM9B/TM9SF2/CARD19/CYC1/PRPSAP1/IMPA2/NDUFA2
GSE42021_TCONV_PLN_VS_CD24HI_TCONV_THYMUS_DN	GSE42021_TCONV_PLN_VS_CD24HI_TCONV_THYMUS_DN	39	-0.430747	-1.62471	0.00808676	0.177931	0.165676	73	tags=21%, list=2%, signal=20%	UCP2/PRKCH/LY6E/USP18/IFI27/ISG15/IRF7/IFIT1
GSE13485_CTRL_VS_DAY7_YF17D_VACCINE_PBMC_DN	GSE13485_CTRL_VS_DAY7_YF17D_VACCINE_PBMC_DN	72	-0.356435	-1.53172	0.00808843	0.177931	0.165676	560	tags=46%, list=14%, signal=40%	PSMA4/ACOT9/IFI35/TAP1/PSMB9/LCP2/OAS3/GBP4/PSMB8/PSME2/CNP/SP100/STAT1/BST2/MTHFD2/BLVRA/RTCB/LGALS9/NMI/SP110/PARP9/SMC1A/UTRN/ZBP1/PARP14/LY6E/USP18/IFI27/ISG15/IRF7/IFIT1/RTP4/IFIT3
GSE7768_OVA_WITH_LPS_VS_OVA_WITH_MPL_IMMUNIZED_MOUSE_WHOLE_SPLEEN_6H_UP	GSE7768_OVA_WITH_LPS_VS_OVA_WITH_MPL_IMMUNIZED_MOUSE_WHOLE_SPLEEN_6H_UP	39	0.538307	1.61314	0.00813693	0.177931	0.165676	817	tags=41%, list=20%, signal=33%	NDFIP1/DNAJC3/DBF4/RUNX3/OSTM1/RNF166/MRI1/SASH3/STAT6/POLG2/PDE4D/HAVCR2/KDM2B/TRIM28/GPS2/TMPO
GSE7548_NAIVE_VS_DAY28_PCC_IMMUNIZATION_CD4_TCELL_UP	GSE7548_NAIVE_VS_DAY28_PCC_IMMUNIZATION_CD4_TCELL_UP	62	0.495806	1.61069	0.00814288	0.177931	0.165676	828	tags=34%, list=20%, signal=27%	SRRM2/ITGB1/DHX16/FMNL1/HNRNPU/NFATC3/BAG5/RRAD/ATP1A1/SATB1/ZBTB7A/RAB5A/PTPRA/S100A13/CCT6A/ILF3/PPIG/CCT4/METAP2/MXD4/SLC3A2
GSE40274_FOXP3_VS_FOXP3_AND_PBX1_TRANSDUCED_ACTIVATED_CD4_TCELL_DN	GSE40274_FOXP3_VS_FOXP3_AND_PBX1_TRANSDUCED_ACTIVATED_CD4_TCELL_DN	34	0.546931	1.6019	0.00819975	0.177931	0.165676	426	tags=24%, list=10%, signal=21%	YPEL3/IFITM2/IFITM3/RELB/PMEPA1/RASA2/NFKB2/SATB1
GSE19888_ADENOSINE_A3R_ACT_VS_A3R_ACT_WITH_A3R_INH_PRETREATMENT_IN_MAST_CELL_DN	GSE19888_ADENOSINE_A3R_ACT_VS_A3R_ACT_WITH_A3R_INH_PRETREATMENT_IN_MAST_CELL_DN	55	-0.39284	-1.62978	0.00823612	0.177931	0.165676	262	tags=18%, list=6%, signal=17%	HELZ2/ISG20/PRPF6/PARP14/USP18/ISG15/IRF7/IFIT1/IFIT3/CD69
GSE12392_WT_VS_IFNB_KO_CD8A_POS_SPLEEN_DC_DN	GSE12392_WT_VS_IFNB_KO_CD8A_POS_SPLEEN_DC_DN	29	-0.490244	-1.72556	0.00823765	0.177931	0.165676	1142	tags=66%, list=28%, signal=48%	AP2B1/CHMP5/NFAT5/SLAMF6/RPLP1/PREB/MTFR1L/THY1/DDX47/PNN/ICOS/LPIN1/MAX/CD7/RPS8/ADAM19/PHB/SLC38A2/KLK8
GSE34205_HEALTHY_VS_RSV_INF_INFANT_PBMC_DN	GSE34205_HEALTHY_VS_RSV_INF_INFANT_PBMC_DN	41	0.539353	1.63352	0.0082442	0.177931	0.165676	416	tags=29%, list=10%, signal=27%	UQCRFS1/IFITM3/MKRN1/UBALD2/ADIPOR1/RIOK3/UBE2B/MAP1LC3B/RNF10/TUBA1A/RHEB/FAM53C
GSE2706_UNSTIM_VS_2H_R848_DC_DN	GSE2706_UNSTIM_VS_2H_R848_DC_DN	67	-0.358575	-1.54075	0.00832645	0.178929	0.166605	228	tags=19%, list=6%, signal=19%	SLAMF7/ISG20/TNFAIP8/NFKBIA/PPP1R15A/PMAIP1/ISG15/RGS1/BTG2/IL10RA/GEM/IFIT3/CCL4
GSE27786_LIN_NEG_VS_ERYTHROBLAST_DN	GSE27786_LIN_NEG_VS_ERYTHROBLAST_DN	29	0.58796	1.67671	0.0084123	0.179582	0.167213	814	tags=48%, list=20%, signal=39%	UBE2S/GRINA/TM2D1/GID8/TRIOBP/IRAK2/CARHSP1/ST3GAL4/FBXO34/PCNT/MBD2/ELF2/PPP1R15B/VPS13D
GSE43863_TH1_VS_LY6C_INT_CXCR5POS_EFFECTOR_CD4_TCELL_UP	GSE43863_TH1_VS_LY6C_INT_CXCR5POS_EFFECTOR_CD4_TCELL_UP	86	-0.32891	-1.48742	0.00842922	0.179582	0.167213	848	tags=40%, list=21%, signal=32%	PSMA4/NRM/GALK1/CDK4/MIS18A/BLMH/DRG1/GLOD4/TRAPPC1/MRPL18/BAK1/PSMA2/MYDGF/NAP1L1/HINT1/PSMB1/SAE1/TXNDC17/TKT/ITPR1/TUFM/TPI1/GNG2/HADH/PFKP/RBBP7/VDAC1/CSNK2B/AP2S1/STMN1/PDLIM2/NUCB1/NUTF2/INO80E
GSE22589_HEALTHY_VS_HIV_INFECTED_DC_DN	GSE22589_HEALTHY_VS_HIV_INFECTED_DC_DN	57	-0.377364	-1.58644	0.00847252	0.179733	0.167354	262	tags=32%, list=6%, signal=30%	GBP4/SNX2/PSME2/BST2/TAPBP/HELZ2/PML/RNF114/ATP11B/GBP7/DUSP10/PARP14/DBNL/LY6E/IRF7/JUNB/RTP4/GEM
GSE8835_CD4_VS_CD8_TCELL_CLL_PATIENT_UP	GSE8835_CD4_VS_CD8_TCELL_CLL_PATIENT_UP	76	-0.341319	-1.49205	0.00854325	0.180462	0.168033	262	tags=18%, list=6%, signal=18%	HELZ2/NMI/ISG20/TSPO/ACTB/LY6E/USP18/IER5/ISG15/IRF7/IFIT1/RTP4/IFIT3/CD69
GSE21670_IL6_VS_TGFB_AND_IL6_TREATED_CD4_TCELL_DN	GSE21670_IL6_VS_TGFB_AND_IL6_TREATED_CD4_TCELL_DN	42	0.539129	1.63347	0.00865869	0.182126	0.169582	294	tags=19%, list=7%, signal=18%	UBE2S/NUBP1/ARF5/AP3S1/TMEM192/GORASP2/HSPA8/DDOST
GSE36891_UNSTIM_VS_POLYIC_TLR3_STIM_PERITONEAL_MACROPHAGE_UP	GSE36891_UNSTIM_VS_POLYIC_TLR3_STIM_PERITONEAL_MACROPHAGE_UP	29	-0.488615	-1.71982	0.00878227	0.183651	0.171002	75	tags=24%, list=2%, signal=24%	DUSP4/PPP1R15A/PMAIP1/BTG2/NR4A1/ZFP36/FOS
GSE36078_WT_VS_IL1R_KO_LUNG_DC_AFTER_AD5_INF_UP	GSE36078_WT_VS_IL1R_KO_LUNG_DC_AFTER_AD5_INF_UP	83	0.452426	1.54243	0.00883655	0.183651	0.171002	745	tags=33%, list=18%, signal=27%	ZYX/IFITM2/GZMA/CD47/IFITM3/KLRC1/USP48/LGALS3/MPND/SAMSN1/KLRK1/ITGAX/ATP8B4/YBX3/ANXA1/KLRD1/IQGAP2/PLEK/SOCS2/CAPN2/SLC2A3/ITGA1/PLP2/IL2RA/CCR2/PPP3CA/DUSP5
GSE5589_WT_VS_IL10_KO_LPS_AND_IL10_STIM_MACROPHAGE_180MIN_DN	GSE5589_WT_VS_IL10_KO_LPS_AND_IL10_STIM_MACROPHAGE_180MIN_DN	11	0.733672	1.68038	0.00884219	0.183651	0.171002	438	tags=45%, list=11%, signal=41%	IFITM1/LFNG/SLC25A39/TMEM9B/E2F4
GSE41867_NAIVE_VS_EFFECTOR_CD8_TCELL_DN	GSE41867_NAIVE_VS_EFFECTOR_CD8_TCELL_DN	77	0.463862	1.5663	0.00895172	0.185151	0.172399	421	tags=19%, list=10%, signal=18%	HNRNPAB/DUSP2/FKBP4/DNAJA1/STUB1/YWHAB/SLC25A39/SERPINB9/KPNA4/PTGES3/SMIM3/EIF4E/ROMO1/GATAD2A/ST3GAL4
GSE45365_HEALTHY_VS_MCMV_INFECTION_CD11B_DC_DN	GSE45365_HEALTHY_VS_MCMV_INFECTION_CD11B_DC_DN	14	0.700051	1.70508	0.00899716	0.185319	0.172555	150	tags=21%, list=4%, signal=21%	UBE2S/PLAC8/FAM89B
GSE20198_IL12_IL18_VS_IFNA_TREATED_ACT_CD4_TCELL_DN	GSE20198_IL12_IL18_VS_IFNA_TREATED_ACT_CD4_TCELL_DN	62	0.491529	1.59679	0.00906297	0.185649	0.172862	785	tags=40%, list=19%, signal=33%	RPS27/RELB/PDCD6IP/LMNA/FAM204A/CHD7/NFATC3/TCP1/PTPN22/JAK1/SON/EIF4E/RRAS2/CALR/MFSD5/NRBF2/PNO1/TRIM27/ALKBH5/IL2RA/RNF125/MAGT1/SRCAP/VCPKMT/STAT4
GSE45365_NK_CELL_VS_BCELL_UP	GSE45365_NK_CELL_VS_BCELL_UP	83	-0.337054	-1.50493	0.00908796	0.185649	0.172862	136	tags=13%, list=3%, signal=13%	TASOR2/CASP8/ASS1/CRLF3/RGS2/IER5/JUNB/GEM/DUSP1/ZFP36/FOS
GARCIA_PINERES_PBMC_HPV_16_L1_VLP_AGE_18_25YO_STIMULATED_VS_UNSTIMULATED_0DY_VACCINATION_INDEPENDENT_UP	GARCIA_PINERES_PBMC_HPV_16_L1_VLP_AGE_18_25YO_STIMULATED_VS_UNSTIMULATED_0DY_VACCINATION_INDEPENDENT_UP	62	-0.381269	-1.62656	0.00921328	0.186421	0.173581	234	tags=31%, list=6%, signal=29%	NMI/PML/SP110/ISG20/ZBP1/HSD11B1/SP140/LY6E/USP18/IFI27/CDKN1A/ISG15/CCR8/IRF7/RGS1/IFIT1/RTP4/CCL3/IFIT3
GSE22886_NAIVE_CD4_TCELL_VS_MONOCYTE_UP	GSE22886_NAIVE_CD4_TCELL_VS_MONOCYTE_UP	81	-0.343729	-1.52437	0.00921331	0.186421	0.173581	531	tags=30%, list=13%, signal=26%	ICOS/PTPRCAP/LPIN1/CD7/LCK/CCND2/TOX/LBH/HAUS3/LY9/INPP4B/HMOX2/CLEC2D/CD28/LEF1/BCL2/UBASH3A/TXK/SKAP1/TESPA1/PRKCH/CD5/ITM2C/CD69
GSE5589_WT_VS_IL6_KO_LPS_AND_IL10_STIM_MACROPHAGE_45MIN_DN	GSE5589_WT_VS_IL6_KO_LPS_AND_IL10_STIM_MACROPHAGE_45MIN_DN	73	0.462722	1.55223	0.00923843	0.186421	0.173581	864	tags=37%, list=21%, signal=30%	GZMA/ATF1/MAPK1/GSK3B/SLC48A1/MXI1/MRI1/TXNIP/ANXA1/AK3/MINK1/RBMS1/LETM1/BCL7B/HSPA1A/CLIC4/S1PR4/UTP18/CDV3/ABCF2/CSNK1A1/DUSP5/GNAI3/CAPG/TRIP12/BET1L/NUDT19
GSE17721_POLYIC_VS_CPG_2H_BMDC_DN	GSE17721_POLYIC_VS_CPG_2H_BMDC_DN	51	0.502197	1.58074	0.00931608	0.187227	0.174332	381	tags=20%, list=9%, signal=18%	DUSP2/PHLDA1/HSPH1/PPP2R2A/CYTH2/STIP1/HSP90AA1/MRPS6/CNOT7/SELENOT
GSE360_L_MAJOR_VS_M_TUBERCULOSIS_MAC_DN	GSE360_L_MAJOR_VS_M_TUBERCULOSIS_MAC_DN	57	-0.372931	-1.5678	0.00958457	0.191196	0.178027	577	tags=30%, list=14%, signal=26%	HNRNPM/CSRP1/PTPRCAP/PRDX2/GPSM3/CREB1/RUSC1/HERC4/INPP4B/APRT/PRKCH/CELF2/RGS2/FDPS/DUSP1/ZFP36/FOS
MATSUMIYA_PBMC_MODIFIED_VACCINIA_ANKARA_VACCINE_AGE_18_55YO_2DY_UP	MATSUMIYA_PBMC_MODIFIED_VACCINIA_ANKARA_VACCINE_AGE_18_55YO_2DY_UP	23	-0.525461	-1.71282	0.00959942	0.191196	0.178027	454	tags=48%, list=11%, signal=43%	STAT1/BST2/CASP1/LGALS9/PARP9/IFI27/ISG15/IFIT1/CCL3/IFIT3/CCL4
BUCASAS_PBMC_FLUARIX_FLUVIRIN_CAUCASIAN_MALE_AGE_18_40YO_HIGH_RESPONDERS_1DY_TOP_FUNCTIONAL_NETWORK_POSITIVE	BUCASAS_PBMC_FLUARIX_FLUVIRIN_CAUCASIAN_MALE_AGE_18_40YO_HIGH_RESPONDERS_1DY_TOP_FUNCTIONAL_NETWORK_POSITIVE	10	-0.703469	-1.80041	0.00962913	0.191196	0.178027	454	tags=60%, list=11%, signal=53%	STAT1/TAPBP/CORO1A/SNRNP70/PRKD2/ISG15
HOWARD_DENDRITIC_CELL_INACT_MONOV_INFLUENZA_A_INDONESIA_05_2005_H5N1_AGE_18_49YO_1DY_UP	HOWARD_DENDRITIC_CELL_INACT_MONOV_INFLUENZA_A_INDONESIA_05_2005_H5N1_AGE_18_49YO_1DY_UP	48	-0.407465	-1.62032	0.00967345	0.191311	0.178134	999	tags=58%, list=24%, signal=45%	CD226/XAF1/SOCS3/FBXO6/GBP2/IFI35/TAP1/PSMB9/OAS3/GBP4/STAMBPL1/PSME2/CD7/STAT1/GBP5/PFKP/SLAMF7/ADAM19/PARP9/ISG20/ZBP1/PARP14/PLCXD2/USP18/ISG15/IRF7/IFIT1/IFIT3
GSE4142_PLASMA_CELL_VS_MEMORY_BCELL_UP	GSE4142_PLASMA_CELL_VS_MEMORY_BCELL_UP	15	0.670631	1.66812	0.009826	0.193538	0.180208	603	tags=47%, list=15%, signal=40%	TOMM20/KLRC1/DPM3/RDX/LMNB1/GAPDH/CACYBP
GSE2770_IL12_VS_TGFB_AND_IL12_TREATED_ACT_CD4_TCELL_6H_UP	GSE2770_IL12_VS_TGFB_AND_IL12_TREATED_ACT_CD4_TCELL_6H_UP	29	-0.483952	-1.70341	0.00987152	0.193538	0.180208	1026	tags=48%, list=25%, signal=36%	HDDC2/CTSA/FEN1/GPD2/CDK4/LCP2/ACTG1/GSDMD/UBC/RTCB/DHRS1/COMMD3/DAPK3/ZFP36
GSE17721_PAM3CSK4_VS_GADIQUIMOD_1H_BMDC_UP	GSE17721_PAM3CSK4_VS_GADIQUIMOD_1H_BMDC_UP	67	-0.353586	-1.51931	0.00990304	0.193538	0.180208	532	tags=24%, list=13%, signal=21%	LIN37/CASP4/BIRC3/TAF7/VTI1A/ABHD8/SLAMF7/CCR7/IKZF2/NSFL1C/PARP14/NFKBIA/JUNB/GEM/JUN/ZFP36
GSE29618_BCELL_VS_PDC_DAY7_FLU_VACCINE_UP	GSE29618_BCELL_VS_PDC_DAY7_FLU_VACCINE_UP	79	-0.335074	-1.47376	0.00996187	0.193757	0.180412	180	tags=18%, list=4%, signal=17%	AFTPH/CLEC2D/SKAP1/CNN2/TNFAIP8/ZBP1/PRKD2/SP140/JUNB/MYC/KLF2/ZFP36L1/CD69/JUN
GSE3982_EFF_MEMORY_CD4_TCELL_VS_NKCELL_DN	GSE3982_EFF_MEMORY_CD4_TCELL_VS_NKCELL_DN	40	-0.430295	-1.63564	0.0100029	0.193757	0.180412	191	tags=25%, list=5%, signal=24%	RGS19/BSCL2/CD160/WASF2/TXK/RGS3/FDPS/IRF7/RTP4/JUN
GSE22886_NAIVE_BCELL_VS_BLOOD_PLASMA_CELL_UP	GSE22886_NAIVE_BCELL_VS_BLOOD_PLASMA_CELL_UP	43	-0.40164	-1.56157	0.0100621	0.193757	0.180412	772	tags=35%, list=19%, signal=29%	LYST/APBB1IP/IRF8/SCLY/TSC22D3/CXCR4/ITPKB/SLA/LBH/UTRN/DUSP10/CD84/DUSP1/ZFP36L1/CD69
GSE24574_BCL6_LOW_TFH_VS_TCONV_CD4_TCELL_DN	GSE24574_BCL6_LOW_TFH_VS_TCONV_CD4_TCELL_DN	90	-0.317449	-1.43537	0.0100704	0.193757	0.180412	1200	tags=40%, list=29%, signal=29%	PSMD13/RPA2/PKM/MRPL19/GCLM/PRDX1/TMED9/PARP1/FKBP2/MCM2/EIF3I/PPID/GSTP1/CDK4/PSMB9/CLIC1/CETN3/ECHS1/ACTG1/CYB5B/TIMM17B/S100A11/EIF2S1/LDHA/MTHFD2/CORO1A/HADH/SLC29A1/BHLHE40/MIF/AP2S1/ENO1/SNRPA/EBNA1BP2/DUSP4/PHGDH
GSE21927_SPLENIC_C26GM_TUMOROUS_VS_BONE_MARROW_MONOCYTES_UP	GSE21927_SPLENIC_C26GM_TUMOROUS_VS_BONE_MARROW_MONOCYTES_UP	25	0.601857	1.68151	0.0102116	0.19541	0.181951	950	tags=68%, list=23%, signal=53%	HSPH1/USP48/ARL8B/OGA/HIGD1A/STT3B/PCNA/PSMB5/RAB5C/DCAF7/PBXIP1/NEURL3/ANKRA2/PHF3/INSIG1/CLCF1/SART3
GSE22886_NAIVE_TCELL_VS_MONOCYTE_UP	GSE22886_NAIVE_TCELL_VS_MONOCYTE_UP	85	-0.326922	-1.46172	0.0102588	0.19541	0.181951	496	tags=25%, list=12%, signal=22%	PTPRCAP/LPIN1/CD7/LCK/CCND2/LBH/LY9/INPP4B/HMOX2/HMGN1/AIP/CLEC2D/CD28/LEF1/BCL2/UBASH3A/TXK/SKAP1/PRKCH/CD5/CD69
GSE42724_NAIVE_VS_MEMORY_BCELL_DN	GSE42724_NAIVE_VS_MEMORY_BCELL_DN	72	0.461049	1.54324	0.0103644	0.19541	0.181951	583	tags=31%, list=14%, signal=27%	ZYX/RPL38/PPP2R2A/FYN/PIM1/RPL37A/KCNN4/NSD3/LRCH1/STIP1/VOPP1/DCP2/ANXA1/KLRD1/AKT2/NUP153/GLUD1/NRBF2/RBMS1/CLIC4/FAR1/SLC4A7
GSE29164_DAY3_VS_DAY7_CD8_TCELL_AND_IL12_TREATED_MELANOMA_DN	GSE29164_DAY3_VS_DAY7_CD8_TCELL_AND_IL12_TREATED_MELANOMA_DN	46	-0.398978	-1.57074	0.010388	0.19541	0.181951	560	tags=35%, list=14%, signal=30%	PSMB8/CNP/RAB1B/RNF167/LY75/ARPC1B/GPBP1L1/COMMD3/MIF/RAB37/SLC44A2/LYPLA2/WDR83OS/MDH2/ZFP36L1/ZFP36
GSE339_CD4POS_VS_CD4CD8DN_DC_DN	GSE339_CD4POS_VS_CD4CD8DN_DC_DN	83	0.447226	1.5247	0.0104113	0.19541	0.181951	894	tags=36%, list=22%, signal=29%	PPP2R2A/NR4A2/RPL39/AHNAK/FKBP1A/LGALS3/VPS37B/ODC1/SELENOS/YBX3/ANXA1/KLRD1/JTB/TRNT1/ALDH9A1/UBXN4/SOCS2/MRPL3/IL2RA/CCR2/UBE2H/VCP/FCF1/PSMC6/PPP1R15B/TMPO/C1D/MAT2A/OXCT1/SEMA4A
GSE13493_DP_VS_CD8POS_THYMOCYTE_DN	GSE13493_DP_VS_CD8POS_THYMOCYTE_DN	63	0.476752	1.5518	0.0104228	0.19541	0.181951	340	tags=19%, list=8%, signal=18%	MRPS24/RPL38/PAK2/YBX1/HSPE1/LFNG/FAM162A/LRRC8C/PMEPA1/TM9SF2/TOMM40/DPM1
GSE5503_PLN_DC_VS_SPLEEN_DC_ACTIVATED_ALLOGENIC_TCELL_DN	GSE5503_PLN_DC_VS_SPLEEN_DC_ACTIVATED_ALLOGENIC_TCELL_DN	105	0.428704	1.49754	0.0104319	0.19541	0.181951	505	tags=25%, list=12%, signal=22%	MRPS24/HSPH1/ARF6/RPS27/B4GALT1/LRP10/KPNA4/NSD3/SLA2/SIKE1/MAN1A2/OSTM1/GTPBP2/RAF1/SART1/UBE2B/SELENOS/AUH/KLRD1/GCH1/EFR3A/COX17/SETX/TMEM258/NRBF2/LETM1
GSE17721_CPG_VS_GARDIQUIMOD_16H_BMDC_DN	GSE17721_CPG_VS_GARDIQUIMOD_16H_BMDC_DN	57	0.486019	1.5639	0.0105266	0.195708	0.182229	1004	tags=46%, list=25%, signal=35%	HNRNPAB/XBP1/RASGRP1/RPL38/ARF6/PDCD6IP/UBE2B/DDX17/YEATS4/AK3/ATP1A1/CCNI/FAM53A/GTPBP1/CACYBP/MLLT10/TRIM28/COG8/NDUFB8/UBE2H/ATP6V1C1/USO1/PSMG3/VPS37A/MTF2/EMC7
GSE20715_WT_VS_TLR4_KO_48H_OZONE_LUNG_UP	GSE20715_WT_VS_TLR4_KO_48H_OZONE_LUNG_UP	57	0.485959	1.5637	0.0105266	0.195708	0.182229	212	tags=19%, list=5%, signal=19%	NDFIP1/HSPH1/GZMA/SNX5/SNX3/ESYT1/DNAJA1/DNAJB1/SARAF/DNAJA2/STIP1
GSE360_T_GONDII_VS_M_TUBERCULOSIS_DC_DN	GSE360_T_GONDII_VS_M_TUBERCULOSIS_DC_DN	60	-0.372996	-1.57055	0.0105677	0.195739	0.182258	817	tags=38%, list=20%, signal=31%	IFI35/TAP1/PSMB9/PSMA6/CD6/TSC22D3/LIPA/ADGRE5/PSMB8/PSME2/NDUFV2/PNISR/SP100/LPIN1/BST2/CASP1/CAP1/LGALS9/ISG20/ACTR3/IFIT3/CCL4/FOS
GSE6269_E_COLI_VS_STAPH_AUREUS_INF_PBMC_UP	GSE6269_E_COLI_VS_STAPH_AUREUS_INF_PBMC_UP	40	-0.426481	-1.62115	0.0106642	0.19649	0.182957	149	tags=30%, list=4%, signal=29%	LEPROTL1/SLC25A5/RPLP0/CYLD/CORO1B/CD28/RHOH/UBAP2L/PMAIP1/KLF2/CD69/JUN
GSE2706_UNSTIM_VS_2H_LPS_DC_DN	GSE2706_UNSTIM_VS_2H_LPS_DC_DN	71	-0.346522	-1.49606	0.0106874	0.19649	0.182957	215	tags=21%, list=5%, signal=20%	PML/ISG20/TNFRSF4/TNFAIP8/PARP14/NFKBIA/CDKN1A/ISG15/IRF7/RGS1/BTG2/IL10RA/IFIT1/GEM/IFIT3
GSE21063_CTRL_VS_ANTI_IGM_STIM_BCELL_NFATC1_KO_16H_UP	GSE21063_CTRL_VS_ANTI_IGM_STIM_BCELL_NFATC1_KO_16H_UP	73	-0.336802	-1.44837	0.0108037	0.197483	0.183881	528	tags=25%, list=13%, signal=22%	CASP4/VSIR/UNC93B1/CD48/GIMAP6/PKP3/IZUMO1R/EXOC4/UCP2/SNX20/BSCL2/PARP9/S100A4/IER5/IL10RA/JUNB/KLF2/CCL4
GSE6259_DEC205_POS_DC_VS_BCELL_DN	GSE6259_DEC205_POS_DC_VS_BCELL_DN	84	-0.319323	-1.43269	0.010821	0.197483	0.183881	651	tags=32%, list=16%, signal=28%	DAXX/GBP4/GSDMD/OCIAD1/MRPL39/PSMB8/PSME2/CSRP1/PSME1/SSH2/LY75/GBP5/LGALS9/COMMD3/NMI/PML/MIF/RNF114/RPL8/TSPO/ZBP1/PPA1/PARP14/NFKBIA/ISG15/IRF7/IFIT1
GSE40274_FOXP3_VS_FOXP3_AND_IRF4_TRANSDUCED_ACTIVATED_CD4_TCELL_DN	GSE40274_FOXP3_VS_FOXP3_AND_IRF4_TRANSDUCED_ACTIVATED_CD4_TCELL_DN	53	-0.392785	-1.61175	0.0108769	0.197776	0.184154	809	tags=34%, list=20%, signal=28%	ITGA4/LCP1/ARMC7/TMED5/RDM1/S100A11/IPCEF1/CERS4/SEC11C/TMEM126A/CYTH4/STX12/CNN2/SNW1/LYPLA2/HSD11B1/IL10RA/SMPDL3A
GSE8835_HEALTHY_VS_CLL_CD4_TCELL_UP	GSE8835_HEALTHY_VS_CLL_CD4_TCELL_UP	41	-0.412556	-1.57059	0.0109765	0.198337	0.184677	556	tags=32%, list=14%, signal=28%	HAT1/UBC/FAM111A/CCND2/CASP1/RNH1/CNOT4/CRLF3/DUSP4/ACTB/RGS3/IFIT3/CD69
GSE27859_DC_VS_CD11C_INT_F480_INT_DC_UP	GSE27859_DC_VS_CD11C_INT_F480_INT_DC_UP	81	0.453253	1.53885	0.0109877	0.198337	0.184677	673	tags=25%, list=16%, signal=21%	EIF3F/RPL38/PDCD4/RPS27/RPS21/UBALD2/RIOK3/RUNX3/MAN1A2/CHST12/OGA/DERL1/SRSF5/GNA13/MINK1/ZBTB7A/FAM117B/CNPPD1/FOXO1/LIMD1
GSE31082_DN_VS_DP_THYMOCYTE_DN	GSE31082_DN_VS_DP_THYMOCYTE_DN	90	0.432305	1.49061	0.0110535	0.198412	0.184747	904	tags=34%, list=22%, signal=27%	DNAJC3/FMNL1/UBALD2/TRAM1/CCNG2/HIF1A/FAM89B/TOB1/SENP6/ATP6V1E1/MARK3/KDM6B/TRIOBP/MAP1LC3B/TXNIP/CHD1/SEC62/SYF2/GNA13/TNFAIP3/HNRNPH1/MLLT10/S100A13/RNF6/ZYG11B/APLP2/CCDC88B/PTTG1IP/PHF3/EP300/MINDY2
GSE7831_UNSTIM_VS_INFLUENZA_STIM_PDC_1H_DN	GSE7831_UNSTIM_VS_INFLUENZA_STIM_PDC_1H_DN	58	0.482251	1.55686	0.0110718	0.198412	0.184747	906	tags=36%, list=22%, signal=29%	XBP1/KLRC1/CHCHD10/SLAIN1/KLRK1/TTC39C/ST3GAL4/TRAF6/SOCS2/PTPN1/PTPRA/NFKB1/IL2RA/S100A13/TRIM28/KLF7/MBD2/EIF3C/SKIL/CD44/MIER1
GSE2706_R848_VS_R848_AND_LPS_2H_STIM_DC_DN	GSE2706_R848_VS_R848_AND_LPS_2H_STIM_DC_DN	45	-0.393422	-1.53817	0.0114845	0.20489	0.190778	353	tags=27%, list=9%, signal=25%	GBP5/TRIM26/SLAMF7/ISG20/CITED2/PPP1R15A/PMAIP1/ISG15/IFIT1/IFIT3/KLF6/CD69
GSE4590_PRE_BCELL_VS_VPREB_POS_LARGE_PRE_BCELL_UP	GSE4590_PRE_BCELL_VS_VPREB_POS_LARGE_PRE_BCELL_UP	37	0.545817	1.62094	0.0115158	0.20489	0.190778	382	tags=22%, list=9%, signal=20%	PELI1/MXD1/RASGRP1/PPP2R2A/VPS37B/KLRK1/AK3/COX17
GSE26928_NAIVE_VS_CENT_MEMORY_CD4_TCELL_UP	GSE26928_NAIVE_VS_CENT_MEMORY_CD4_TCELL_UP	33	-0.451615	-1.64358	0.0116676	0.20685	0.192603	580	tags=30%, list=14%, signal=26%	ITPKB/LAS1L/MRPL24/IDNK/KDM4C/EEF2KMT/CCR7/BSCL2/ORMDL1/ZFP36L1
GSE22935_24H_VS_48H_MBOVIS_BCG_STIM_MACROPHAGE_DN	GSE22935_24H_VS_48H_MBOVIS_BCG_STIM_MACROPHAGE_DN	75	0.451795	1.51886	0.0118722	0.209729	0.195284	832	tags=29%, list=20%, signal=24%	ZFP36L2/EIF5/ATF1/FYN/HIF1A/SARAF/ARL8B/B4GALT1/KCNN4/MRPS26/SYS1/HNRNPC/ZBTB7A/DNAJC15/YY1/PIP4K2C/KDM2B/PPAN/HSPA14/POLR2I/NEAT1/SMARCD2
GSE7460_CTRL_VS_TGFB_TREATED_ACT_FOXP3_MUT_TCONV_DN	GSE7460_CTRL_VS_TGFB_TREATED_ACT_FOXP3_MUT_TCONV_DN	57	0.480267	1.54539	0.0120171	0.211535	0.196965	898	tags=37%, list=22%, signal=29%	LFNG/LITAF/KLRK1/MAP7D1/PMEPA1/PPP1R16B/SMIM3/KLRD1/NFKBIE/PRKCZ/CHD1/FAM78A/PTPN11/RUNX2/DAPK2/JOSD2/CAPG/PDCD1/SKIL/MED10/GAPVD1
GSE2770_IL12_AND_TGFB_VS_IL4_TREATED_ACT_CD4_TCELL_6H_DN	GSE2770_IL12_AND_TGFB_VS_IL4_TREATED_ACT_CD4_TCELL_6H_DN	24	-0.513789	-1.6946	0.0121521	0.213156	0.198475	57	tags=17%, list=1%, signal=17%	KLK8/RGS1/SMPDL3A/CCL4
GSE40274_CTRL_VS_GATA1_TRANSDUCED_ACTIVATED_CD4_TCELL_DN	GSE40274_CTRL_VS_GATA1_TRANSDUCED_ACTIVATED_CD4_TCELL_DN	64	0.473709	1.55533	0.0123003	0.214995	0.200187	627	tags=25%, list=15%, signal=22%	UBE2S/UQCRFS1/MXD1/PHLDA1/RELB/KPNA4/DNAJA2/FAM76A/ARIH2/GCH1/RHEB/DPH3/GTF2H5/CDV3/ZRSR2/ZC3H12A
GSE26156_DOUBLE_POSITIVE_VS_CD4_SINGLE_POSITIVE_THYMOCYTE_UP	GSE26156_DOUBLE_POSITIVE_VS_CD4_SINGLE_POSITIVE_THYMOCYTE_UP	101	0.435558	1.52416	0.0123552	0.215198	0.200376	490	tags=21%, list=12%, signal=19%	JUND/ZFP36L2/RBM38/IFITM1/RPL38/RPS29/RPS28/ARL4C/SARAF/LRP10/SENP6/RPL37/UBE2B/MXI1/IL7R/TXNIP/TUBA1A/TGFBR2/CCNI/MAN2B2/CREM
GOLDRATH_EFF_VS_MEMORY_CD8_TCELL_UP	GOLDRATH_EFF_VS_MEMORY_CD8_TCELL_UP	74	0.456375	1.53287	0.0125863	0.218456	0.20341	425	tags=24%, list=10%, signal=22%	DUSP2/XBP1/GZMA/IFITM3/SNX3/PLAC8/LGALS3/LITAF/SERPINB9/ITGAX/YBX3/ANXA1/AK3/GZMK/DNAJC1/TUBA1A/LMNB1/STT3B
GSE25088_CTRL_VS_IL4_AND_ROSIGLITAZONE_STIM_MACROPHAGE_DN	GSE25088_CTRL_VS_IL4_AND_ROSIGLITAZONE_STIM_MACROPHAGE_DN	59	0.477517	1.54838	0.0127893	0.221207	0.205971	487	tags=20%, list=12%, signal=18%	UQCRFS1/TRAPPC6B/MAPK1/CHST12/OSTM1/RAB6A/DDOST/SON/LRPAP1/ARIH2/MRPS30/MAST3
GSE18281_CORTICAL_VS_MEDULLARY_THYMOCYTE_UP	GSE18281_CORTICAL_VS_MEDULLARY_THYMOCYTE_UP	89	-0.315117	-1.42415	0.0130111	0.222984	0.207626	87	tags=12%, list=2%, signal=12%	PPA1/LY6E/NFKBIA/USP18/PPP1R15A/ISG15/IRF7/IFIT3/KLF6/JUN/FOS
GSE3982_NEUTROPHIL_VS_TH1_UP	GSE3982_NEUTROPHIL_VS_TH1_UP	56	0.485858	1.55593	0.0130134	0.222984	0.207626	477	tags=29%, list=12%, signal=26%	MXD1/DNAJC3/SERP1/MAPK1/OTULINL/SARAF/VPS37B/SPATA6/MPPE1/MARK3/ACAP2/RAF1/MCL1/FAM53C/CCNI/NRBF2
GSE13485_CTRL_VS_DAY3_YF17D_VACCINE_PBMC_DN	GSE13485_CTRL_VS_DAY3_YF17D_VACCINE_PBMC_DN	61	-0.369697	-1.56107	0.0130884	0.222984	0.207626	545	tags=41%, list=13%, signal=36%	TAP1/CHFR/LCP2/IRF8/OAS3/PSME2/CNP/STAT1/BST2/BLVRA/RTCB/IL27RA/CSK/PML/PARP9/RAD50/PARP14/LY6E/USP18/IFI27/ISG15/IRF7/IFIT1/RTP4/IFIT3
GSE20366_EX_VIVO_VS_DEC205_CONVERSION_DN	GSE20366_EX_VIVO_VS_DEC205_CONVERSION_DN	81	0.447315	1.51869	0.0130973	0.222984	0.207626	521	tags=27%, list=13%, signal=24%	IFITM2/NR4A2/RPS29/RPS27/RPS21/PIM1/USP48/SMCHD1/B4GALT1/RARA/FAM204A/LRCH1/PPP1R16B/NMRK1/DNAJB9/DDA1/CHD1/TUBA1A/SATB1/CALR/POLG2/SOCS1
GSE42021_TCONV_PLN_VS_CD24HI_TCONV_THYMUS_UP	GSE42021_TCONV_PLN_VS_CD24HI_TCONV_THYMUS_UP	73	-0.332644	-1.43048	0.0131167	0.222984	0.207626	875	tags=37%, list=21%, signal=30%	GBP2/PSMA4/IFI35/TAP1/PSMB9/IRF8/PSMA6/DNAJC7/IGFLR1/PSMB8/PSME2/LEPROTL1/PSME1/MAX/FAM111A/MTHFD2/CYLD/CASP1/NMI/ISG20/RNF114/PCM1/CASP8/DUSP10/PMAIP1/RTP4/ZFP36
GSE1740_MCSF_VS_MCSF_AND_IFNG_DAY2_DERIVED_MACROPHAGE_UP	GSE1740_MCSF_VS_MCSF_AND_IFNG_DAY2_DERIVED_MACROPHAGE_UP	39	-0.410487	-1.54829	0.0131806	0.223223	0.207849	1030	tags=49%, list=25%, signal=37%	RSAD2/PSMA3/CD3E/FBXO6/GBP2/TAP1/PSMB9/BAK1/CZIB/GIMAP8/GBP4/GSDMD/HINT1/PSMB8/PSME2/STAT1/GBP5/TRIM26/PARP14
PATEL_SKIN_OF_BODY_ZOSTAVAX_AGE_70_93YO_VZV_CHALLENGE_6HR_UP	PATEL_SKIN_OF_BODY_ZOSTAVAX_AGE_70_93YO_VZV_CHALLENGE_6HR_UP	93	0.429404	1.48397	0.0132207	0.223223	0.207849	1131	tags=49%, list=28%, signal=37%	ETS1/PAK2/ATF1/CCDC50/SERPINB9/KPNA4/SAMSN1/GOLPH3/DERL1/ITGAX/DNAJB9/EIF4E/CHD1/SRSF11/KLF10/RHEB/FAM76B/ACSL4/PLEK/JAK3/GPR65/SLC2A3/SLC4A7/VMP1/IKZF1/UGCG/MFSD14A/ARHGAP31/ATP2B1/PPP1R15B/UHRF1BP1L/CDK12/NABP1/DDX21/CD44/MIER1/IFNGR1/GOLT1B/NR4A3/GABPB1/DDX3X/SLC20A1/PCGF5/VEZF1/PTP4A2/PLSCR1
ZAK_PBMC_MRKAD5_HIV_1_GAG_POL_NEF_AGE_20_50YO_1DY_ADDNL_EXON_LVL_UP	ZAK_PBMC_MRKAD5_HIV_1_GAG_POL_NEF_AGE_20_50YO_1DY_ADDNL_EXON_LVL_UP	28	0.566728	1.60739	0.0132916	0.22366	0.208255	655	tags=39%, list=16%, signal=33%	PPP2R2A/PLAA/RELB/RANGAP1/RRBP1/MCL1/DESI1/SETX/CLIC4/PANX1/FNDC3A
GSE2585_THYMIC_MACROPHAGE_VS_MTEC_DN	GSE2585_THYMIC_MACROPHAGE_VS_MTEC_DN	47	-0.376068	-1.48448	0.0138424	0.23214	0.216152	340	tags=21%, list=8%, signal=20%	FLOT1/HK1/CCR7/ISG20/PDE4B/CLEC2D/PSTPIP1/CDKN1A/CCL4/JUN
GSE14415_INDUCED_TREG_VS_FOXP3_KO_INDUCED_TREG_UP	GSE14415_INDUCED_TREG_VS_FOXP3_KO_INDUCED_TREG_UP	53	-0.382925	-1.57129	0.0139331	0.232341	0.216339	758	tags=42%, list=19%, signal=34%	NOP58/EEF1B2/RGS10/RPS10/RPS3/RPS26/RPL10A/STAMBPL1/KBTBD11/SNHG1/IL27RA/RPL13/PRDX3/TCF7/CCR7/INPP4B/STOML2/RPL8/LEF1/PA2G4/CRLF3/MYC
GSE32986_CURDLAN_LOWDOSE_VS_GMCSF_AND_CURDLAN_LOWDOSE_STIM_DC_DN	GSE32986_CURDLAN_LOWDOSE_VS_GMCSF_AND_CURDLAN_LOWDOSE_STIM_DC_DN	79	0.449968	1.52267	0.013948	0.232341	0.216339	635	tags=28%, list=16%, signal=24%	EIF5/PHLDA1/HSPH1/PAK2/FKBP4/EIF3B/KCNN4/RARA/PRRC2A/ODC1/HSPA8/TOMM40/GNL2/NUP153/RWDD1/OSTC/GPR171/SOCS1/CDV3/SLC4A7/LYAR/MAP2K3
GSE9037_CTRL_VS_LPS_1H_STIM_BMDM_DN	GSE9037_CTRL_VS_LPS_1H_STIM_BMDM_DN	51	-0.389315	-1.57515	0.0142372	0.235497	0.219277	528	tags=27%, list=13%, signal=24%	CASP4/RBM39/UBC/STK17B/CORO1A/HELZ2/FUS/PSAP/DUSP4/PARP14/RTP4/ZFP36L1/CCL4/JUN
GSE9316_IL6_KO_VS_IFNG_KO_INVIVO_EXPANDED_CD4_TCELL_DN	GSE9316_IL6_KO_VS_IFNG_KO_INVIVO_EXPANDED_CD4_TCELL_DN	78	-0.329118	-1.43704	0.0142538	0.235497	0.219277	167	tags=14%, list=4%, signal=14%	TSPO/TNFRSF4/ZBP1/EBNA1BP2/PPA1/NFKBIA/CDKN1A/IRF7/RTP4/CCL4/FOS
GSE32901_NAIVE_VS_TH1_CD4_TCELL_DN	GSE32901_NAIVE_VS_TH1_CD4_TCELL_DN	48	-0.398135	-1.58322	0.0142797	0.235497	0.219277	373	tags=25%, list=9%, signal=23%	MCRS1/DNMT1/EXOC4/MRPL2/SEC11C/SLAMF7/PTPN6/TNFRSF4/PMAIP1/NR4A1/MYC/CCL4
GSE1432_1H_VS_24H_IFNG_MICROGLIA_DN	GSE1432_1H_VS_24H_IFNG_MICROGLIA_DN	69	-0.341762	-1.48371	0.0143914	0.236553	0.22026	917	tags=45%, list=22%, signal=35%	DDX47/GGPS1/GBP2/PSMA4/TAP1/PSMB9/CETN3/GIMAP4/PSMA2/ADGRE5/PSMB8/PSME2/CASP4/PSME1/MAX/STAT1/GIMAP6/CYLD/DNMT1/NMI/SP110/ISG20/RNF114/RAD50/CRLF3/BIN2/SP140/PSMB2/IRF7/IL10RA/ZFP36L1
GSE2770_TGFB_AND_IL4_VS_IL4_TREATED_ACT_CD4_TCELL_48H_UP	GSE2770_TGFB_AND_IL4_VS_IL4_TREATED_ACT_CD4_TCELL_48H_UP	57	0.473872	1.52481	0.0146254	0.238265	0.221855	1033	tags=40%, list=25%, signal=31%	DNAJA1/PDCD6IP/KCNN4/LRP10/STIP1/HSPA8/MRPS6/UBE2A/IRAK2/TM2D2/DNAJB6/TANK/TXNRD1/NFKB1/TRIM28/PNPLA8/VCP/ARHGAP31/NABP1/CRNKL1/KDELR2/STARD3NL/DYNLL1
GSE7460_FOXP3_MUT_VS_WT_ACT_TCONV_DN	GSE7460_FOXP3_MUT_VS_WT_ACT_TCONV_DN	43	-0.391302	-1.52138	0.014628	0.238265	0.221855	307	tags=26%, list=8%, signal=24%	TOX/TCF7/NUDT14/ABHD8/CCR7/ATP11B/LEF1/ASS1/SLC44A2/KLF2/FOS
GSE41176_WT_VS_TAK1_KO_ANTI_IGM_STIM_BCELL_6H_UP	GSE41176_WT_VS_TAK1_KO_ANTI_IGM_STIM_BCELL_6H_UP	61	-0.367598	-1.55221	0.0146396	0.238265	0.221855	166	tags=13%, list=4%, signal=13%	BECN1/PDE4B/BTG2/DUSP1/CCL4/CD69/ZFP36/FOS
GSE17974_IL4_AND_ANTI_IL12_VS_UNTREATED_48H_ACT_CD4_TCELL_UP	GSE17974_IL4_AND_ANTI_IL12_VS_UNTREATED_48H_ACT_CD4_TCELL_UP	45	-0.382562	-1.49572	0.0148675	0.240516	0.223951	359	tags=27%, list=9%, signal=25%	RPN2/ABHD8/NT5C3B/IKZF2/POLE4/ARHGAP25/UBASH3A/BIN2/TESPA1/RGS2/ITM2C/IL10RA
GSE2197_IMMUNOSUPPRESSIVE_DNA_VS_UNTREATED_IN_DC_UP	GSE2197_IMMUNOSUPPRESSIVE_DNA_VS_UNTREATED_IN_DC_UP	68	-0.343137	-1.47589	0.0148748	0.240516	0.223951	171	tags=19%, list=4%, signal=19%	HMGA1/PDE4B/CASP8/MORF4L1/GBP7/CRLF3/WDR43/PPA1/LY6E/RGS2/RGS1/JUNB/ZFP36
GSE9988_ANTI_TREM1_VS_CTRL_TREATED_MONOCYTES_UP	GSE9988_ANTI_TREM1_VS_CTRL_TREATED_MONOCYTES_UP	59	-0.358029	-1.49232	0.0149904	0.241465	0.224834	75	tags=17%, list=2%, signal=17%	DUSP4/SLC38A2/PHGDH/PMAIP1/CDKN1A/RGS1/NR4A1/GEM/DUSP1/JUN
GSE7831_UNSTIM_VS_CPG_STIM_PDC_1H_DN	GSE7831_UNSTIM_VS_CPG_STIM_PDC_1H_DN	70	0.461957	1.53153	0.015052	0.241465	0.224834	966	tags=47%, list=24%, signal=37%	XBP1/TGFB1/MKRN1/PIM1/FKBP1A/PMEPA1/MXI1/IL7R/HECTD1/ST3GAL4/TRAF6/ACSL4/POLG2/SOCS1/CAPN2/PRDM2/SLC4A7/PTPN1/DCAF7/AGPAT4/PLP2/NFKB1/IL2RA/S100A13/GRAP2/KLF7/MBD2/TNF/CD44/MIER1/FAM104A/HBP1/NR4A3
HARALAMBIEVA_PBMC_FLUARIX_AGE_50_74YO_CORR_WITH_28D_MEM_B_CELL_RESPONSE_AT_28DY_POSITIVE	HARALAMBIEVA_PBMC_FLUARIX_AGE_50_74YO_CORR_WITH_28D_MEM_B_CELL_RESPONSE_AT_28DY_POSITIVE	323	0.345822	1.33302	0.0151742	0.241465	0.224834	726	tags=23%, list=18%, signal=21%	JUND/HNRNPAB/PELI1/MXD1/GRINA/NR4A2/DNAJC3/HSPA4/NUBP1/RELB/SQSTM1/ADIPOR1/HIF1A/CCDC50/SFPQ/CYB5R4/ARL8B/RARA/NINJ1/MPV17L2/RIOK3/SERPINB9/RRBP1/AZI2/TM9SF2/RAF1/CYC1/KDM6B/RAD23B/ITGAX/MCL1/MOB1A/YBX3/TDG/ANXA1/NFKBIE/RDX/GNL2/IMPA2/KLF10/FAM53C/IQGAP2/IFT20/ACSL4/ZBTB7A/MAP3K2/NRBF2/PNO1/PLEK/CLIC4/ITFG1/JMJD1C/EIF4A1/RAB5C/TUBB4B/SLC2A3/FAM117B/MKNK2/GNAI2/SLC6A6/GAPDH/RAB5A/TXNRD1/LASP1/VMP1…
GSE15330_HSC_VS_LYMPHOID_PRIMED_MULTIPOTENT_PROGENITOR_UP	GSE15330_HSC_VS_LYMPHOID_PRIMED_MULTIPOTENT_PROGENITOR_UP	79	0.446553	1.51112	0.0151917	0.241465	0.224834	662	tags=29%, list=16%, signal=25%	JUND/IFITM2/TPR/PPP2R2A/IFITM3/HIF1A/SERPINB9/DNAJA2/SAMSN1/ACADL/CHD7/PPP1CC/CRLF2/RER1/IQGAP2/SRPK2/CLIC4/GPR65/SLC6A6/PTPN1/TXNRD1/FOXO1/TAB2
SCHERER_PBMC_APSV_WETVAX_AGE_18_32YO_5_TO_7DY_UP	SCHERER_PBMC_APSV_WETVAX_AGE_18_32YO_5_TO_7DY_UP	104	-0.309222	-1.47458	0.0152057	0.241465	0.224834	596	tags=31%, list=15%, signal=27%	LIPA/GSDMD/SLC9A9/PSME2/CASP4/PSME1/OGT/PRDX2/STAT1/MTHFD2/BLVRA/NFX1/RTCB/ARPC3/CTSB/CASP1/LGALS9/SP110/FUBP1/CAST/TSPO/CTSO/PSAP/LY6E/PSMB2/USP18/IFI27/ISG15/IRF7/IFIT1/SMPDL3A/IFIT3
GSE42724_NAIVE_VS_B1_BCELL_DN	GSE42724_NAIVE_VS_B1_BCELL_DN	97	-0.308117	-1.41264	0.0152253	0.241465	0.224834	757	tags=40%, list=18%, signal=34%	UTP11/SUCLG1/UBE2G2/MRPS35/RACK1/SET/NDUFB10/EEF1B2/ARMC7/PRMT1/RPS3/SRP72/RPS5/RPS7/RPL7/AURKAIP1/FBL/MRPL24/RPSA/HIGD2A/MRPL4/RPL29/RAB1B/RNF167/CCND2/RPL5/RPL15/RPS6/EIF3K/RPL3/NDUFS3/RPL13/MOCS2/NUDT14/HVCN1/RPL8/MRPL12/VDAC2/TMEM223
GSE43863_DAY6_EFF_VS_DAY150_MEM_LY6C_INT_CXCR5POS_CD4_TCELL_DN	GSE43863_DAY6_EFF_VS_DAY150_MEM_LY6C_INT_CXCR5POS_CD4_TCELL_DN	96	0.43033	1.49344	0.0154208	0.243786	0.226995	682	tags=23%, list=17%, signal=20%	JUND/YPEL3/RBM38/ETS1/TMEM123/CCNG2/SPATA6/CHST12/LRRC8C/GTPBP2/MXI1/KLRD1/SASH3/KLHL24/HCST/S1PR4/CBL/ARHGEF1/INPP5D/EMB/PPM1D/KDM7A
GSE30962_ACUTE_VS_CHRONIC_LCMV_PRIMARY_INF_CD8_TCELL_UP	GSE30962_ACUTE_VS_CHRONIC_LCMV_PRIMARY_INF_CD8_TCELL_UP	97	0.417468	1.45356	0.0154854	0.24403	0.227222	852	tags=34%, list=21%, signal=28%	YPEL3/RASGRP1/HSPH1/GZMA/PDCD6IP/ARL4C/B4GALT1/TOB1/RARA/MPND/CHD7/TTC39C/JAK1/TXNIP/EVA1B/STAT6/SYF2/IQGAP2/FAM78A/KIF21B/DNAJC15/SLC2A3/PBXIP1/LIMD1/KDM7A/CCR2/SUN2/PPP3CA/CARD6/UBE2H/MXD4/TNFAIP8L2/GTF2I
KAECH_NAIVE_VS_DAY15_EFF_CD8_TCELL_DN	KAECH_NAIVE_VS_DAY15_EFF_CD8_TCELL_DN	122	0.412371	1.47172	0.0156047	0.244664	0.227813	818	tags=34%, list=20%, signal=28%	NR4A2/GZMA/CD47/ARF6/ITGB1/KLRC1/AHNAK/LGALS3/SEC61G/FAM89B/LITAF/LRP10/SERPINB9/RRBP1/KLRK1/MAP7D1/ITGAX/YBX3/ANXA1/KLRD1/GZMK/COX17/DNAJC1/CARHSP1/KLF10/ERRFI1/SOCS2/RORA/CAPN2/RAB5C/MAPRE2/POLR2L/RACGAP1/VMP1/DAPK2/CCR2/S100A13/PRF1/MBD2/CASP3/IDE/NBEAL2
GSE10325_BCELL_VS_MYELOID_DN	GSE10325_BCELL_VS_MYELOID_DN	40	-0.413199	-1.57066	0.0156242	0.244664	0.227813	1011	tags=45%, list=25%, signal=34%	MYO1F/PGAM1/CTSA/SMCO4/HEXB/COTL1/GOLM1/RTN3/ACTG1/TKT/BLVRA/CTSB/CASP1/PSAP/RGS2/S100A4/DUSP1/FOS
GSE45739_NRAS_KO_VS_WT_ACD3_ACD28_STIM_CD4_TCELL_DN	GSE45739_NRAS_KO_VS_WT_ACD3_ACD28_STIM_CD4_TCELL_DN	63	0.466319	1.51784	0.0157724	0.245703	0.22878	642	tags=29%, list=16%, signal=24%	EIF3F/ETS1/CD47/PDCD4/PCBP2/RTF1/SIKE1/PTPN22/TXNIP/SYF2/CCNI/HIPK1/ITFG1/RACGAP1/RNPEP/PBXIP1/AGPAT4/HERC2
GSE28737_FOLLICULAR_VS_MARGINAL_ZONE_BCELL_DN	GSE28737_FOLLICULAR_VS_MARGINAL_ZONE_BCELL_DN	42	-0.414897	-1.59869	0.0157895	0.245703	0.22878	591	tags=33%, list=14%, signal=29%	GSDMD/SNX2/GPR174/MAX/CCND2/PLAAT3/PFKP/HELZ2/BHLHE40/PARP9/DUSP4/CITED2/CDKN1A/RTP4
GSE19888_ADENOSINE_A3R_ACT_VS_TCELL_MEMBRANES_ACT_IN_MAST_CELL_UP	GSE19888_ADENOSINE_A3R_ACT_VS_TCELL_MEMBRANES_ACT_IN_MAST_CELL_UP	68	-0.342189	-1.47182	0.0158867	0.246442	0.229468	907	tags=43%, list=22%, signal=34%	APEH/GBP2/SLC38A10/PSMB9/ARHGDIB/MRPL23/IRF8/BAK1/ADGRE5/LSP1/CORO7/VSIR/CAPNS1/CTSZ/STAT1/LCK/GPSM3/BLVRA/GNG2/TLN1/IDNK/ARPC3/CASP1/XRN2/LY9/PPP1R18/SDHAF2/GBP7/FERMT3
GSE339_EX_VIVO_VS_IN_CULTURE_CD4POS_DC_UP	GSE339_EX_VIVO_VS_IN_CULTURE_CD4POS_DC_UP	97	-0.30615	-1.40363	0.0161638	0.2488	0.231664	815	tags=30%, list=20%, signal=25%	RNF138/CD2BP2/CD164/CDK4/RRM1/INPP5K/ADAM10/PTPRC/CD6/PUF60/STK10/CAPNS1/PRDX2/HIGD2A/TPI1/TWF2/FLOT1/DHRS1/EXOC4/PTPN6/FKBP3/BSCL2/CORO1B/SLC44A2/RGS3/KLK8/CD5/BTG2/FOS
GSE360_L_DONOVANI_VS_M_TUBERCULOSIS_DC_DN	GSE360_L_DONOVANI_VS_M_TUBERCULOSIS_DC_DN	66	-0.345273	-1.47554	0.0161775	0.2488	0.231664	496	tags=23%, list=12%, signal=20%	PTPRCAP/MAX/BLVRA/HMGCS1/CASP1/LGALS9/ADAM19/FUBP1/CRLF3/LY6E/ISG15/IRF7/IFIT1/CCL4/FOS
GSE5589_WT_VS_IL10_KO_LPS_STIM_MACROPHAGE_180MIN_DN	GSE5589_WT_VS_IL10_KO_LPS_STIM_MACROPHAGE_180MIN_DN	23	0.602345	1.65681	0.0162802	0.2488	0.231664	499	tags=35%, list=12%, signal=31%	ZFP36L2/IFITM1/CCDC50/NINJ1/GNA13/MAPKAPK3/SOCS2/RORA
GSE6875_TCONV_VS_TREG_UP	GSE6875_TCONV_VS_TREG_UP	42	-0.413561	-1.59354	0.0162855	0.2488	0.231664	752	tags=31%, list=18%, signal=26%	DRG1/ATE1/PAG1/SGF29/SLC9A9/NT5DC1/MBNL1/UNC93B1/LONP2/TRA2A/ATG12/CD84/CELF2
GSE3720_UNSTIM_VS_LPS_STIM_VD1_GAMMADELTA_TCELL_UP	GSE3720_UNSTIM_VS_LPS_STIM_VD1_GAMMADELTA_TCELL_UP	94	0.435086	1.50518	0.0163286	0.2488	0.231664	753	tags=31%, list=18%, signal=26%	ETS1/PDCD4/ESYT1/KLRC1/OTULINL/SARAF/FAM89B/RARA/AP3S1/RUNX3/MPPE1/CHD7/NFATC3/GSK3B/ATP8B4/TXNIP/FAM76B/ERRFI1/SETX/DNAJC15/S1PR4/FOXO1/S100A13/ARHGAP26/RNF125/PAXX/COG8/UQCC3/GPR132
GSE28726_ACT_CD4_TCELL_VS_ACT_VA24NEG_NKTCELL_DN	GSE28726_ACT_CD4_TCELL_VS_ACT_VA24NEG_NKTCELL_DN	103	0.411302	1.43785	0.01635	0.2488	0.231664	768	tags=33%, list=19%, signal=28%	RBM38/EIF5/SRRM2/RPL38/RPS29/RPS27/ARL4C/DNAJB1/SARAF/TOB1/LITAF/MPPE1/MCL1/MOB1A/IL7R/TXNIP/ZBTB1/TUBA1A/TGFBR2/MAN2B2/TPP1/PDE4D/CAPN2/PRDM2/DNAJB6/TNFAIP3/PTPRA/UBE2J1/CIAPIN1/SUN2/SRCAP/GPS2/EIF4G2/ELF2
GSE5679_RARA_AGONIST_AM580_VS_AM580_AND_ROSIGLITAZONE_TREATED_DC_DN	GSE5679_RARA_AGONIST_AM580_VS_AM580_AND_ROSIGLITAZONE_TREATED_DC_DN	101	0.426095	1.49104	0.0163895	0.2488	0.231664	496	tags=24%, list=12%, signal=21%	RBM38/IFITM2/ATP1B3/IFITM3/PLAC8/LFNG/USP48/LMNA/RAE1/SIKE1/KLRK1/IMP3/SFN/ATP8B4/IL7R/TXNIP/ANXA1/RRAD/KLRD1/RRAS2/MAPKAPK3/FAM78A/SYTL2/SOCS2
GSE36009_WT_VS_NLRP10_KO_DC_LPS_STIM_UP	GSE36009_WT_VS_NLRP10_KO_DC_LPS_STIM_UP	82	-0.323772	-1.4352	0.0165292	0.250004	0.232785	410	tags=21%, list=10%, signal=19%	PGLYRP1/PGLYRP2/CREB1/RPN2/DENND1C/EXOC4/NSMCE2/HK1/NMI/HMOX2/AIP/CAST/ORMDL1/PSAP/RCBTB2/JUNB/ZFP36L1
GSE17721_CTRL_VS_PAM3CSK4_8H_BMDC_DN	GSE17721_CTRL_VS_PAM3CSK4_8H_BMDC_DN	68	0.456148	1.51095	0.0167144	0.250004	0.232785	521	tags=22%, list=13%, signal=20%	HNRNPAB/PELI1/GRAMD1A/FKBP1A/ATP6V1E1/NOL7/TTC39C/BAG5/RASA2/PRKCZ/COX17/DNAJC1/PTPN11/ZBTB7A/SOCS1
GSE20727_CTRL_VS_H2O2_TREATED_DC_DN	GSE20727_CTRL_VS_H2O2_TREATED_DC_DN	58	-0.35616	-1.49507	0.0167406	0.250004	0.232785	245	tags=17%, list=6%, signal=16%	HERC4/PTPN6/UTRN/ARHGAP25/TNFAIP8/CELF2/ACTB/NR4A1/JUNB/IFIT3
GSE34156_NOD2_LIGAND_VS_TLR1_TLR2_LIGAND_6H_TREATED_MONOCYTE_UP	GSE34156_NOD2_LIGAND_VS_TLR1_TLR2_LIGAND_6H_TREATED_MONOCYTE_UP	94	-0.306247	-1.40235	0.016768	0.250004	0.232785	234	tags=17%, list=6%, signal=16%	NMI/ACP5/PML/ISG20/RSRP1/GBP7/TNFRSF4/TNFAIP8/LY6E/USP18/ISG15/IRF7/DUSP1/IFIT3/JUN/ZFP36
GSE9316_IL6_KO_VS_IFNG_KO_INVIVO_EXPANDED_CD4_TCELL_UP	GSE9316_IL6_KO_VS_IFNG_KO_INVIVO_EXPANDED_CD4_TCELL_UP	52	0.488063	1.53996	0.0167793	0.250004	0.232785	282	tags=15%, list=7%, signal=15%	NDFIP1/YPEL3/ESYT1/SARAF/YWHAB/SIKE1/RP9/ITGAX
GSE29618_PRE_VS_DAY7_POST_LAIV_FLU_VACCINE_PDC_UP	GSE29618_PRE_VS_DAY7_POST_LAIV_FLU_VACCINE_PDC_UP	13	-0.594281	-1.63933	0.0167975	0.250004	0.232785	1245	tags=62%, list=30%, signal=43%	AMDHD2/SDF4/THY1/GIMAP4/ICOS/SNTB1/LEF1/PRKD2
GSE22886_NAIVE_CD4_TCELL_VS_NEUTROPHIL_UP	GSE22886_NAIVE_CD4_TCELL_VS_NEUTROPHIL_UP	89	-0.308773	-1.39548	0.0168214	0.250004	0.232785	565	tags=25%, list=14%, signal=22%	SPTBN1/CYB5B/DDX46/LEPROTL1/CD7/TUFM/LBH/MDH1/PRPS1/CCR7/INPP4B/UBA2/CLEC2D/LEF1/NUTF2/UBASH3A/TXK/RHOH/CD4/SSRP1/IL10RA/MYC
GSE42021_TCONV_PLN_VS_TREG_PRECURSORS_THYMUS_UP	GSE42021_TCONV_PLN_VS_TREG_PRECURSORS_THYMUS_UP	44	0.500922	1.5418	0.0169064	0.250517	0.233263	459	tags=23%, list=11%, signal=20%	JUND/MADD/MAN1A2/IMP3/DERL1/ODC1/BAG5/ZBTB1/TGFBR2/PRKCA
GSE3337_CTRL_VS_4H_IFNG_IN_CD8POS_DC_DN	GSE3337_CTRL_VS_4H_IFNG_IN_CD8POS_DC_DN	96	-0.313749	-1.44331	0.0171737	0.253721	0.236246	875	tags=41%, list=21%, signal=33%	GBP2/GPD2/FLI1/IFI35/NXF1/CD2BP2/NOP10/CDK4/TAP1/BZW2/PSMB9/GIMAP4/DAXX/GBP4/PSMB8/TXNDC17/ICOS/CASP4/FBL/SLA/ESD/STAT1/LYPLA1/IKBKB/IDNK/RPL3/CAP1/PFKP/GLIPR2/SNRPD3/PML/STOML2/GBP7/TXK/PRKCH/USP18/MYC/IFIT3/JUN
GSE17721_0.5H_VS_12H_LPS_BMDC_DN	GSE17721_0.5H_VS_12H_LPS_BMDC_DN	78	0.444042	1.50531	0.0173368	0.254794	0.237245	464	tags=18%, list=11%, signal=16%	UBE2S/GRINA/CD47/SQSTM1/TMEM30A/NINJ1/SAMSN1/ATP6V1E1/SPTLC2/ANXA1/RASA2/GCH1/DNAJC1/PTPN11
GSE46242_TH1_VS_ANERGIC_TH1_CD4_TCELL_WITH_EGR2_DELETED_UP	GSE46242_TH1_VS_ANERGIC_TH1_CD4_TCELL_WITH_EGR2_DELETED_UP	53	-0.377036	-1.54712	0.017349	0.254794	0.237245	635	tags=26%, list=16%, signal=23%	PLGRKT/GBP4/PSME2/BIRC3/CD48/RPS6/CCR7/PSAP/CD84/NME1/PMAIP1/CDKN1A/RGS1/DUSP1
GSE19888_CTRL_VS_TCELL_MEMBRANES_ACT_MAST_CELL_PRETREAT_A3R_INH_DN	GSE19888_CTRL_VS_TCELL_MEMBRANES_ACT_MAST_CELL_PRETREAT_A3R_INH_DN	79	-0.322245	-1.41733	0.0177075	0.259033	0.241192	262	tags=23%, list=6%, signal=22%	HELZ2/HK1/NMI/SLAMF7/CCR7/PTPN6/SP110/PARP9/VDAC2/GBP7/RHOH/PARP14/USP18/IRF7/RGS1/BTG2/IFIT1/RTP4
GSE24634_IL4_VS_CTRL_TREATED_NAIVE_CD4_TCELL_DAY10_UP	GSE24634_IL4_VS_CTRL_TREATED_NAIVE_CD4_TCELL_DAY10_UP	61	-0.361827	-1.52784	0.017742	0.259033	0.241192	903	tags=46%, list=22%, signal=36%	GATA3/PGM1/CKS2/CD27/PEBP1/ITGA4/PNN/BLMH/SH2D1A/LCP2/ARHGDIB/CAMK2G/TUT4/TRBC1/ITPKB/GPSM3/FNBP1/CNTRL/DAD1/UCP2/ADAM19/INPP4B/STMN1/ISG20/BCL2/SKAP1/TNFRSF4/TMEM223
GSE2770_TGFB_AND_IL4_VS_TGFB_AND_IL12_TREATED_ACT_CD4_TCELL_48H_DN	GSE2770_TGFB_AND_IL4_VS_TGFB_AND_IL12_TREATED_ACT_CD4_TCELL_48H_DN	76	-0.324459	-1.41835	0.0180687	0.263029	0.244913	874	tags=43%, list=21%, signal=35%	PRKX/TLE3/MAP4K1/LAMTOR1/ZFP91/CAPZB/R3HDM1/GDI2/PEBP1/FLI1/GOLM1/ITGA4/INPP5K/CAMK2G/DPYSL2/AKAP8/GSDMD/SLC9A9/KBTBD11/TKT/ANP32A/LAS1L/CAPNS1/HNRNPDL/DENND1C/SNTB1/REX1BD/CTSO/ORMDL1/PSTPIP1/PPIL3/INO80E/NR4A1
GSE29618_MONOCYTE_VS_MDC_DAY7_FLU_VACCINE_UP	GSE29618_MONOCYTE_VS_MDC_DAY7_FLU_VACCINE_UP	66	-0.342225	-1.46251	0.0182123	0.264345	0.246138	411	tags=23%, list=10%, signal=21%	GIMAP6/BLVRA/GIMAP5/CTSB/BNIP3L/CAST/UTRN/PSAP/BIN2/NFKBIA/BTG2/SMPDL3A/KLF2/DUSP1/ZFP36L1
GSE3720_UNSTIM_VS_LPS_STIM_VD2_GAMMADELTA_TCELL_DN	GSE3720_UNSTIM_VS_LPS_STIM_VD2_GAMMADELTA_TCELL_DN	25	0.580452	1.62171	0.0184404	0.266439	0.248088	810	tags=48%, list=20%, signal=39%	AHNAK/LGALS3/RRBP1/JAK1/ANXA1/RORA/CAPN2/HAVCR2/IL2RA/PRF1/CAPG/ATP2B1
GSE9006_HEALTHY_VS_TYPE_2_DIABETES_PBMC_AT_DX_UP	GSE9006_HEALTHY_VS_TYPE_2_DIABETES_PBMC_AT_DX_UP	129	0.400376	1.44529	0.0185068	0.266439	0.248088	615	tags=21%, list=15%, signal=18%	EIF3F/UBE2S/TGFB1/ATP1B3/PAK2/YBX1/COX5A/SFPQ/SEC61G/HNRNPU/SNF8/GID8/RPL37/SART1/OSTF1/SMIM10L1/SAFB2/GATAD2A/GLUD1/MINK1/MAP2K2/SRP14/HNRNPUL1/HNRNPR/RAB5C/ARHGEF1/MYH9
GSE26669_CTRL_VS_COSTIM_BLOCK_MLR_CD4_TCELL_UP	GSE26669_CTRL_VS_COSTIM_BLOCK_MLR_CD4_TCELL_UP	81	-0.328289	-1.4559	0.0185176	0.266439	0.248088	773	tags=28%, list=19%, signal=23%	TAP1/NOP58/NIN/GIMAP4/IDH3A/CYB5B/HAT1/CNP/ICOS/RTCB/TAPBP/IDNK/DNMT1/NSMCE2/AMZ2/CCT8/ADAM19/PML/NUCB1/CASP8/FDPS/CDKN1A/IRF7
GSE21360_NAIVE_VS_QUATERNARY_MEMORY_CD8_TCELL_UP	GSE21360_NAIVE_VS_QUATERNARY_MEMORY_CD8_TCELL_UP	84	-0.306943	-1.37714	0.0187662	0.267311	0.2489	492	tags=25%, list=12%, signal=22%	UBC/SP100/BAG4/CD48/BST2/IFRD1/ACP1/HERC4/NMI/SP110/ISG20/CLEC2D/SP140/USP18/IFI27/ISG15/IRF7/IFIT1/RTP4/IFIT3/CD69
GSE18791_CTRL_VS_NEWCASTLE_VIRUS_DC_10H_DN	GSE18791_CTRL_VS_NEWCASTLE_VIRUS_DC_10H_DN	70	-0.337761	-1.46764	0.0188228	0.267311	0.2489	389	tags=31%, list=10%, signal=29%	IRF8/PAG1/OAS3/GBP4/CNP/ARL5B/RTCB/CYLD/GBP5/TRIM26/PML/PDE4B/BCL2/ZBP1/PARP14/SP140/USP18/PMAIP1/ISG15/IFIT1/RTP4/IFIT3
GSE41867_DAY6_EFFECTOR_VS_DAY30_MEMORY_CD8_TCELL_LCMV_ARMSTRONG_DN	GSE41867_DAY6_EFFECTOR_VS_DAY30_MEMORY_CD8_TCELL_LCMV_ARMSTRONG_DN	99	0.420016	1.46388	0.0188571	0.267311	0.2489	745	tags=23%, list=18%, signal=19%	JUND/PDCD4/ARF6/RPS27/RELB/TOB1/ZFAND6/CHD7/PPP1R16B/SRSF5/MCL1/PRKCZ/FAM53C/SYF2/CCNI/RUNX2/PRDM2/CBL/MYH9/CAB39/UGCG/KLF7/DUSP5
GSE14000_UNSTIM_VS_16H_LPS_DC_TRANSLATED_RNA_DN	GSE14000_UNSTIM_VS_16H_LPS_DC_TRANSLATED_RNA_DN	56	-0.366446	-1.53737	0.0188842	0.267311	0.2489	228	tags=20%, list=6%, signal=19%	SLAMF7/ADAM19/PDE4B/CLEC2D/CNOT4/USP18/PMAIP1/IRF7/IFIT1/IFIT3/CCL4
GSE3039_ALPHAALPHA_VS_ALPHABETA_CD8_TCELL_DN	GSE3039_ALPHAALPHA_VS_ALPHABETA_CD8_TCELL_DN	56	-0.366118	-1.53599	0.0188842	0.267311	0.2489	1020	tags=46%, list=25%, signal=35%	PSIP1/TBX21/ARPC5L/ARHGAP17/CHMP1B/PPP1R12A/ROCK1/ITGA4/MBP/GIMAP4/PTPRC/DNAJC7/STK10/ANP32A/GPR174/ITPR1/CD7/LCK/GIMAP6/PGLYRP2/CREB1/CD28/TXK/DBNL/CD4/CD5
GSE13547_CTRL_VS_ANTI_IGM_STIM_BCELL_2H_UP	GSE13547_CTRL_VS_ANTI_IGM_STIM_BCELL_2H_UP	62	-0.361659	-1.5429	0.0189013	0.267311	0.2489	543	tags=26%, list=13%, signal=23%	CSRP1/CASP4/CD7/STAT1/LY75/TOX/ADAM19/INPP4B/IKZF2/STMN1/ISG20/ZBP1/USP18/IFIT1/CCL3/IFIT3
GSE27670_CTRL_VS_LMP1_TRANSDUCED_GC_BCELL_DN	GSE27670_CTRL_VS_LMP1_TRANSDUCED_GC_BCELL_DN	25	-0.487175	-1.62522	0.0190022	0.267974	0.249518	612	tags=32%, list=15%, signal=27%	ECHS1/UNC93B1/LPIN1/HADH/CTSB/CD4/IFI27/MYC
GSE360_CTRL_VS_B_MALAYI_LOW_DOSE_DC_UP	GSE360_CTRL_VS_B_MALAYI_LOW_DOSE_DC_UP	56	-0.364947	-1.53108	0.0192509	0.270712	0.252067	1010	tags=45%, list=25%, signal=34%	PGAM1/VDAC3/UBXN8/CBX1/PGM1/EIF3A/RPS24/CETN3/DLGAP4/RPS27A/CDC42/SPTBN1/RPL7/CTSZ/CDKN1B/RPL21/RBM6/CTSB/SLC29A1/HNRNPA3/CD28/SNW1/DUSP4/CELF2/ZFP36L1
GSE42021_TREG_VS_TCONV_PLN_UP	GSE42021_TREG_VS_TCONV_PLN_UP	74	-0.329403	-1.4192	0.019308	0.270748	0.2521	1054	tags=55%, list=26%, signal=42%	NAPA/LGALS3BP/RSAD2/LSM6/OGFR/XAF1/HERC6/SAMHD1/IFI30/GBP2/PSMA4/IFI35/TAP1/PSMB9/IRF8/OAS3/IGFLR1/PSMB8/PSME2/SP100/MAX/FAM111A/STAT1/BST2/TAPBP/HK1/NMI/PML/SP110/ISG20/RNF114/TASOR2/PRKD2/USP18/IFI27/PMAIP1/ISG15/IRF7/IFIT1/RTP4/IFIT3
GSE13946_CTRL_VS_DSS_COLITIS_GD_TCELL_FROM_COLON_UP	GSE13946_CTRL_VS_DSS_COLITIS_GD_TCELL_FROM_COLON_UP	107	0.416579	1.46131	0.0194706	0.272095	0.253354	759	tags=30%, list=19%, signal=25%	ZYX/MRPS24/PHLDA1/SNX5/ITGB1/AHNAK/HIF1A/AP3S1/SERPINB9/ACADL/SYS1/ODC1/CHCHD2/ITGAX/YBX3/ANXA1/CARHSP1/RHEB/IFT20/CALM2/RUNX2/RORA/HSPA1A/NDUFA1/IL12RB2/SLC4A7/CRYBG1/S100A13/ARHGAP26/DUSP5/AP1S2/PRF1
GSE15659_CD45RA_NEG_CD4_TCELL_VS_ACTIVATED_TREG_UP	GSE15659_CD45RA_NEG_CD4_TCELL_VS_ACTIVATED_TREG_UP	24	-0.490925	-1.61919	0.0195137	0.272095	0.253354	621	tags=33%, list=15%, signal=28%	GIMAP8/EXOC2/CD7/DAD1/FUS/CCS/GPAT4/FOS
GSE14415_INDUCED_VS_NATURAL_TREG_UP	GSE14415_INDUCED_VS_NATURAL_TREG_UP	59	-0.351404	-1.4647	0.0198892	0.276555	0.257507	25	tags=10%, list=1%, signal=10%	RGS1/JUNB/GEM/KLF2/DUSP1/CCL4
GSE17721_PAM3CSK4_VS_GADIQUIMOD_6H_BMDC_DN	GSE17721_PAM3CSK4_VS_GADIQUIMOD_6H_BMDC_DN	77	-0.317952	-1.39206	0.0202756	0.281139	0.261776	278	tags=19%, list=7%, signal=19%	MOCS2/GLIPR2/SLAMF7/KRCC1/SP110/ATG12/TSPO/ATP11B/POLE4/WDR43/RAMP3/IRF7/RGS1/SMPDL3A/ZFP36
GSE24671_CTRL_VS_BAKIMULC_INFECTED_MOUSE_SPLENOCYTES_DN	GSE24671_CTRL_VS_BAKIMULC_INFECTED_MOUSE_SPLENOCYTES_DN	65	-0.337161	-1.43057	0.0204941	0.283133	0.263633	225	tags=20%, list=5%, signal=19%	ADAM19/INPP4B/CAST/SKAP1/NFKBIA/PPP1R15A/CDKN1A/NR4A1/JUNB/DUSP1/KLF6/ZFP36L1/CD69
GSE28726_NAIVE_VS_ACTIVATED_CD4_TCELL_UP	GSE28726_NAIVE_VS_ACTIVATED_CD4_TCELL_UP	79	0.441712	1.49473	0.0205343	0.283133	0.263633	334	tags=15%, list=8%, signal=14%	JUND/ZFP36L2/IFITM1/RPS28/LFNG/PIM1/DNAJB1/TOB1/LITAF/MCL1/IL7R/TXNIP
GSE33424_CD161_INT_VS_NEG_CD8_TCELL_UP	GSE33424_CD161_INT_VS_NEG_CD8_TCELL_UP	88	-0.316945	-1.43514	0.0205905	0.283133	0.263633	234	tags=18%, list=6%, signal=18%	NMI/PML/PARP9/ISG20/NUTF2/GBP7/ZBP1/PPA1/PARP14/USP18/ISG15/IRF7/IFIT1/RTP4/IFIT3/CD69
GSE32034_LY6C_HIGH_VS_LOW_ROSIGLIZATONE_TREATED_MONOCYTE_UP	GSE32034_LY6C_HIGH_VS_LOW_ROSIGLIZATONE_TREATED_MONOCYTE_UP	90	-0.302567	-1.36808	0.0208144	0.284532	0.264935	503	tags=23%, list=12%, signal=21%	VRK3/DCTN6/UNC93B1/PSME1/MRPL24/HSPA1B/CD48/EIF3K/NMI/CSNK2B/RHOH/PSAP/FERMT3/LY6E/NFKBIA/UBAP2L/ISG15/IRF7/IL10RA/IFIT3/ZFP36L1
GSE8835_HEALTHY_VS_CLL_CD8_TCELL_UP	GSE8835_HEALTHY_VS_CLL_CD8_TCELL_UP	54	0.481908	1.53459	0.020913	0.284532	0.264935	663	tags=31%, list=16%, signal=27%	UQCRFS1/TGFB1/PCBP2/USF2/LGALS3/AP3S1/LSM2/KLRK1/MAP7D1/STAT6/ASNSD1/RACGAP1/ARHGEF1/PTPRA/ATP6V1B2/ZMYND11/CAB39
GSE22886_DAY1_VS_DAY7_MONOCYTE_IN_CULTURE_UP	GSE22886_DAY1_VS_DAY7_MONOCYTE_IN_CULTURE_UP	81	-0.325813	-1.44492	0.0209702	0.284532	0.264935	226	tags=21%, list=6%, signal=20%	CCR7/SH3GL1/DAZAP2/ISG20/PDE4B/ATG2A/RSRP1/TNFRSF4/RHOH/TNFAIP8/SNW1/DUSP4/NFKBIA/PPP1R15A/PMAIP1/IRF7/KLF6
GSE5542_UNTREATED_VS_IFNA_TREATED_EPITHELIAL_CELLS_24H_UP	GSE5542_UNTREATED_VS_IFNA_TREATED_EPITHELIAL_CELLS_24H_UP	82	0.445455	1.51555	0.0209746	0.284532	0.264935	894	tags=33%, list=22%, signal=26%	YPEL3/DUSP2/FYN/FMNL1/AHNAK/LRP10/RUNX3/RNF166/OSTF1/RDX/GZMK/SIK2/DNAJC1/ST3GAL4/HNRNPUL1/CAPN2/TNFAIP3/AIM2/SLC6A6/MYH9/EMB/PPP3CA/MBD2/MXD4/NABP1/REEP5/SEMA4A
GSE19198_1H_VS_6H_IL21_TREATED_TCELL_DN	GSE19198_1H_VS_6H_IL21_TREATED_TCELL_DN	77	-0.316556	-1.38595	0.0209788	0.284532	0.264935	560	tags=27%, list=14%, signal=24%	PSMB8/CASP4/NASP/FARSA/UBC/SSU72/MTHFD2/CCND2/HELZ2/HK1/PML/RNF114/PARP14/PSMB2/CDKN1A/IRF7/JUNB/MYC/IFIT3/CCL4/FOS
GSE3039_B2_VS_B1_BCELL_UP	GSE3039_B2_VS_B1_BCELL_UP	53	-0.371675	-1.52513	0.0211385	0.285917	0.266225	228	tags=17%, list=6%, signal=16%	SLAMF7/INPP4B/IKZF2/ISG20/IFI27/NR4A1/IFIT1/JUNB/ZFP36
GSE16522_MEMORY_VS_NAIVE_CD8_TCELL_DN	GSE16522_MEMORY_VS_NAIVE_CD8_TCELL_DN	45	-0.373647	-1.46086	0.0212931	0.287226	0.267443	784	tags=42%, list=19%, signal=35%	PSPH/ATF2/ADAM10/NAP1L1/LUC7L3/SLA/PSME1/HSPA1B/HDGF/BST2/CASP1/IZUMO1R/RBBP7/RAN/CD160/RSBN1/WDR83OS/PLCXD2/PHGDH
GSE3982_CTRL_VS_LPS_48H_DC_DN	GSE3982_CTRL_VS_LPS_48H_DC_DN	62	-0.357407	-1.52476	0.021791	0.292971	0.272792	228	tags=24%, list=6%, signal=23%	SLAMF7/CCR7/ISG20/TNFRSF4/PPA1/HSD11B1/SP140/NFKBIA/IFI27/ISG15/IRF7/IFIT1/DUSP1/IFIT3/CCL4
GSE20152_SPHK1_KO_VS_HTNFA_OVEREXPRESS_ANKLE_UP	GSE20152_SPHK1_KO_VS_HTNFA_OVEREXPRESS_ANKLE_UP	40	0.510648	1.53951	0.0218371	0.292971	0.272792	584	tags=25%, list=14%, signal=22%	JUND/ZYX/AVL9/MLF2/SRSF11/GATAD2A/GPR171/KIF21B/RORA/AIM2
GSE3982_MAC_VS_TH1_UP	GSE3982_MAC_VS_TH1_UP	37	0.522781	1.55253	0.0219783	0.293471	0.273259	414	tags=27%, list=10%, signal=25%	PGLS/DEK/MAPK1/AP3S1/TMEM9B/ITGAX/EFR3A/KLHL24/TUBA1A/RHEB
GSE18791_CTRL_VS_NEWCASTLE_VIRUS_DC_12H_DN	GSE18791_CTRL_VS_NEWCASTLE_VIRUS_DC_12H_DN	58	-0.348721	-1.46384	0.0219926	0.293471	0.273259	389	tags=21%, list=10%, signal=19%	RTCB/GBP5/TRIM26/PDE4B/ZBP1/PARP14/SP140/PMAIP1/ISG15/IRF7/RTP4/IFIT3
GSE8921_3H_VS_24H_TLR1_2_STIM_MONOCYTE_UP	GSE8921_3H_VS_24H_TLR1_2_STIM_MONOCYTE_UP	52	-0.37529	-1.52922	0.0220755	0.293788	0.273553	586	tags=35%, list=14%, signal=30%	SGF29/COX4I1/RPL11/KBTBD11/ITPR1/CD7/CD48/THUMPD3/PGLYRP2/EIF3K/PRDX3/TCF7/INPP4B/PHB/CD28/GHITM/CNN2/ITM2C
GSE26488_CTRL_VS_PEPTIDE_INJECTION_OT2_THYMOCYTE_UP	GSE26488_CTRL_VS_PEPTIDE_INJECTION_OT2_THYMOCYTE_UP	26	-0.4777	-1.61122	0.0222499	0.295317	0.274977	1066	tags=54%, list=26%, signal=40%	NDEL1/B9D2/TLE3/NDUFS4/TRAPPC4/HEXB/MRPL51/LEPROTL1/ESD/SNHG1/PPIA/EEF2KMT/AMZ2/RGS1
GSE10325_LUPUS_CD4_TCELL_VS_LUPUS_MYELOID_UP	GSE10325_LUPUS_CD4_TCELL_VS_LUPUS_MYELOID_UP	99	-0.300027	-1.38928	0.0223161	0.295406	0.27506	707	tags=30%, list=17%, signal=26%	ACAP1/CD6/RPL10A/TUT4/TRBC1/HINT1/SPTBN1/ICOS/FBL/PTPRCAP/RPSA/LCK/CCND2/GIMAP5/LBH/TCF7/LY9/PRPS1/HMOX2/CLEC2D/CD28/LEF1/BCL2/UBASH3A/TXK/SKAP1/RHOH/PRKD2/TESPA1/PRKCH
GSE34006_WT_VS_A2AR_KO_TREG_UP	GSE34006_WT_VS_A2AR_KO_TREG_UP	60	0.47223	1.53127	0.0224315	0.296144	0.275747	584	tags=20%, list=14%, signal=17%	JUND/GNB2/CHCHD10/ARL4C/RNF166/SLC48A1/LMNB1/VPS41/EIF4A1/TUBB4B/GNAI2/AIM2
GSE5099_MONOCYTE_VS_ALTERNATIVE_M2_MACROPHAGE_DN	GSE5099_MONOCYTE_VS_ALTERNATIVE_M2_MACROPHAGE_DN	54	0.478894	1.52499	0.022797	0.30017	0.279496	860	tags=39%, list=21%, signal=31%	PAK2/SERP1/STRAP/KPNA4/LRCH1/GOLPH3/RAB6A/DCP2/HNRNPC/SMAP2/PHAX/FAR1/SUCLA2/HSPA5/ZDHHC20/EIF4G2/CCDC88B/COPS9/SAFB/C1D/CNOT1
GSE9006_HEALTHY_VS_TYPE_1_DIABETES_PBMC_1MONTH_POST_DX_DN	GSE9006_HEALTHY_VS_TYPE_1_DIABETES_PBMC_1MONTH_POST_DX_DN	35	-0.40097	-1.4835	0.0232423	0.304646	0.283664	466	tags=20%, list=11%, signal=18%	FAM111A/RNF167/GIMAP5/EEF2KMT/CCR7/TMEM223/RTP4
NAKAYA_PBMC_FLUMIST_AGE_18_50YO_3DY_IFN_SUBSET_UP	NAKAYA_PBMC_FLUMIST_AGE_18_50YO_3DY_IFN_SUBSET_UP	14	-0.574713	-1.60509	0.0233764	0.304646	0.283664	972	tags=64%, list=24%, signal=49%	XAF1/IFI35/PSMB9/OAS3/UNC93B1/STAT1/CTSB/CASP1/IRF7
HOWARD_MONOCYTE_INACT_MONOV_INFLUENZA_A_INDONESIA_05_2005_H5N1_AGE_18_49YO_1DY_UP	HOWARD_MONOCYTE_INACT_MONOV_INFLUENZA_A_INDONESIA_05_2005_H5N1_AGE_18_49YO_1DY_UP	57	-0.348871	-1.46666	0.0233783	0.304646	0.283664	228	tags=23%, list=6%, signal=22%	SLAMF7/PML/PARP9/ISG20/ZBP1/PARP14/SP140/ISG15/IRF7/IFIT1/RTP4/IFIT3/CD69
GSE19941_IL10_KO_VS_IL10_KO_AND_NFKBP50_KO_LPS_STIM_MACROPHAGE_DN	GSE19941_IL10_KO_VS_IL10_KO_AND_NFKBP50_KO_LPS_STIM_MACROPHAGE_DN	102	-0.294137	-1.38929	0.0233824	0.304646	0.283664	757	tags=26%, list=18%, signal=22%	NDUFB10/SH2D1A/ARHGDIB/MLX/DAXX/PPP6C/OSGEP/ECHS1/PSMB1/IPCEF1/LPIN1/TAF7/SLC35B2/HMGCS1/TOX/PRDX3/SNX20/HMOX2/PDCL3/RNF114/CD160/ORMDL1/LEF1/GHITM/LAMTOR4/IFIT1/CCL4
GSE19941_UNSTIM_VS_LPS_AND_IL10_STIM_IL10_KO_MACROPHAGE_UP	GSE19941_UNSTIM_VS_LPS_AND_IL10_STIM_IL10_KO_MACROPHAGE_UP	55	-0.364201	-1.51096	0.0234964	0.30533	0.2843	260	tags=16%, list=6%, signal=16%	LY9/SNX20/SP110/MALAT1/FERMT3/JUNB/GEM/KLF6/JUN
GSE25088_WT_VS_STAT6_KO_MACROPHAGE_ROSIGLITAZONE_STIM_DN	GSE25088_WT_VS_STAT6_KO_MACROPHAGE_ROSIGLITAZONE_STIM_DN	62	0.457218	1.48533	0.023602	0.305902	0.284833	745	tags=29%, list=18%, signal=24%	PELI1/XBP1/ATP1B3/TRAPPC6B/RPL39/SARAF/SENP6/SLA2/KLRK1/OSTM1/MAP1LC3B/IRAK2/FOXO1/HERC2/NFKB1/KDM7A/PPP3CA/DUSP5
GSE43863_TH1_VS_LY6C_INT_CXCR5POS_MEMORY_CD4_TCELL_DN	GSE43863_TH1_VS_LY6C_INT_CXCR5POS_MEMORY_CD4_TCELL_DN	28	-0.46108	-1.60738	0.0241378	0.311221	0.289785	748	tags=39%, list=18%, signal=32%	CD27/RGS10/ACAP1/CAMK2G/STK10/ADGRE5/PTK2B/CTSB/RGS2/KLF2/ZFP36L1
GSE6269_E_COLI_VS_STREP_PNEUMO_INF_PBMC_UP	GSE6269_E_COLI_VS_STREP_PNEUMO_INF_PBMC_UP	28	-0.461583	-1.60913	0.0241378	0.311221	0.289785	669	tags=43%, list=16%, signal=36%	CD6/DCAF11/LEPROTL1/SLC25A5/CYLD/HADH/RPS12/INPP4B/RTP4/ZFP36L1/CD69/JUN
GSE32255_WT_VS_JMJD2D_KNOCKDOWN_4H_LPS_STIM_DC_DN	GSE32255_WT_VS_JMJD2D_KNOCKDOWN_4H_LPS_STIM_DC_DN	43	-0.37414	-1.45465	0.0243022	0.312529	0.291004	365	tags=26%, list=9%, signal=24%	NDUFC2/RPL3/NDUFS3/ABHD8/HELZ2/STOML2/ENO1/PPA1/PRKCH/MDH2/IFIT3
GSE10325_LUPUS_BCELL_VS_LUPUS_MYELOID_UP	GSE10325_LUPUS_BCELL_VS_LUPUS_MYELOID_UP	76	-0.316317	-1.38275	0.0245867	0.31537	0.293649	653	tags=32%, list=16%, signal=27%	RPL10A/TUT4/CUTA/RPS5/HINT1/SPTBN1/FBL/LAS1L/PTPRCAP/RPSA/PTMA/LBH/LY9/PRPS1/RBBP7/ADAM19/HMGN1/CLEC2D/SKAP1/RHOH/PRKD2/SP140/ITM2C/CD69
GSE21033_CTRL_VS_POLYIC_STIM_DC_1H_UP	GSE21033_CTRL_VS_POLYIC_STIM_DC_1H_UP	41	-0.38994	-1.48449	0.0247559	0.316702	0.294889	429	tags=29%, list=10%, signal=26%	GPSM3/PTMA/CERS4/TCF7/DAPK3/LYPLA2/UBAP2L/FDPS/CCR8/IRF7/KLF2/DUSP1
GSE18791_CTRL_VS_NEWCASTLE_VIRUS_DC_16H_DN	GSE18791_CTRL_VS_NEWCASTLE_VIRUS_DC_16H_DN	57	-0.34512	-1.45089	0.0248745	0.316702	0.294889	696	tags=33%, list=17%, signal=28%	IRF8/PAG1/OAS3/GBP4/PTK2B/ARL5B/THAP3/GBP5/HELZ2/SLAMF7/PDE4B/PARP14/SP140/PMAIP1/ISG15/IRF7/IFIT1/RTP4/IFIT3
GSE46606_IRF4HIGH_VS_WT_CD40L_IL2_IL5_DAY3_STIMULATED_BCELL_DN	GSE46606_IRF4HIGH_VS_WT_CD40L_IL2_IL5_DAY3_STIMULATED_BCELL_DN	65	-0.332043	-1.40885	0.0248819	0.316702	0.294889	980	tags=43%, list=24%, signal=33%	FKBP2/XAF1/TMBIM6/ALDOA/IFI35/PRDX5/TAP1/ARHGDIB/GSDMD/PSMB8/PSME2/PTPRCAP/PSME1/PRDX2/STAT1/VTI1A/BST2/RPN2/DHRS1/NDUFS3/ZNHIT1/SNX20/ACP5/ENO1/TSPO/ASS1/UNC13D/USP18
GSE32901_NAIVE_VS_TH1_CD4_TCELL_UP	GSE32901_NAIVE_VS_TH1_CD4_TCELL_UP	31	-0.414149	-1.50738	0.0250426	0.317932	0.296035	809	tags=32%, list=20%, signal=26%	ITGA4/THEMIS/TENT5C/ARMC7/CXCR4/SNTB1/SKAP1/PARP14/RTP4/KLF2
GSE29164_CD8_TCELL_VS_CD8_TCELL_AND_IL12_TREATED_MELANOMA_DAY3_DN	GSE29164_CD8_TCELL_VS_CD8_TCELL_AND_IL12_TREATED_MELANOMA_DAY3_DN	78	-0.31703	-1.38426	0.0252204	0.319372	0.297376	229	tags=14%, list=6%, signal=14%	RPL28/CCR7/PDE4B/PRKD2/RBM25/CD5/NR4A1/MYC/KLF2/ZFP36/FOS
GSE43955_TH0_VS_TGFB_IL6_TH17_ACT_CD4_TCELL_52H_UP	GSE43955_TH0_VS_TGFB_IL6_TH17_ACT_CD4_TCELL_52H_UP	65	-0.331608	-1.40701	0.0253	0.319472	0.297468	274	tags=18%, list=7%, signal=18%	ZNHIT1/ACP5/IKZF2/GPAT4/RSRP1/PRKD2/CITED2/NR4A1/JUNB/GEM/DUSP1/FOS
GSE9037_WT_VS_IRAK4_KO_LPS_1H_STIM_BMDM_DN	GSE9037_WT_VS_IRAK4_KO_LPS_1H_STIM_BMDM_DN	35	-0.398598	-1.47472	0.025369	0.319472	0.297468	269	tags=26%, list=7%, signal=24%	NUDT14/UCP2/PDCL3/SVIL/PARP14/LY6E/LAMTOR4/CDKN1A/RTP4
GSE7764_IL15_TREATED_VS_CTRL_NK_CELL_24H_DN	GSE7764_IL15_TREATED_VS_CTRL_NK_CELL_24H_DN	40	-0.388804	-1.47793	0.0254213	0.319472	0.297468	227	tags=28%, list=6%, signal=26%	VSIR/BAZ2A/TMEM242/ACP5/LEF1/UTRN/CITED2/IRF7/IFIT1/KLF2/FOS
GSE2706_R848_VS_LPS_2H_STIM_DC_DN	GSE2706_R848_VS_LPS_2H_STIM_DC_DN	26	-0.467202	-1.57581	0.0254862	0.319479	0.297475	500	tags=42%, list=12%, signal=37%	MBNL1/BLVRA/GBP5/TRIM26/ISG20/CITED2/PPP1R15A/PMAIP1/ISG15/IFIT1/IFIT3
GSE45739_UNSTIM_VS_ACD3_ACD28_STIM_NRAS_KO_CD4_TCELL_UP	GSE45739_UNSTIM_VS_ACD3_ACD28_STIM_NRAS_KO_CD4_TCELL_UP	61	-0.349374	-1.47526	0.0259163	0.324052	0.301733	371	tags=43%, list=9%, signal=39%	TARDBP/ST13/LGALS3BP/PSIP1/ARHGAP15/BEX3/DEF6/LIMS1/RAB3GAP1/HADHB/SPTBN1/ICOS/CYLD/CTSB/TCF7/COMMD3/INPP4B/SVIL/FUBP1/CORO1B/CD28/LEF1/NFRKB/TESPA1/ORC3/CD5
GSE27786_LIN_NEG_VS_NKTCELL_UP	GSE27786_LIN_NEG_VS_NKTCELL_UP	34	-0.418385	-1.53155	0.0263882	0.328987	0.306328	499	tags=38%, list=12%, signal=34%	FARSA/UNC93B1/HDGF/RABGGTB/MRPL2/HK1/BHLHE40/P4HB/APRT/PSMB2/ORC3/FDPS/PHGDH
GSE45365_WT_VS_IFNAR_KO_BCELL_DN	GSE45365_WT_VS_IFNAR_KO_BCELL_DN	16	-0.546173	-1.58033	0.0264435	0.328987	0.306328	1016	tags=50%, list=25%, signal=38%	ARMC10/SMCO4/SLC2A1/FEN1/GIMAP6/SEC11C/STMN1/RCBTB2
GSE9988_LPS_VS_VEHICLE_TREATED_MONOCYTE_UP	GSE9988_LPS_VS_VEHICLE_TREATED_MONOCYTE_UP	57	-0.34321	-1.44286	0.0267447	0.331902	0.309042	228	tags=19%, list=6%, signal=18%	SLAMF7/CCR7/RHOH/NFKBIA/PPP1R15A/PMAIP1/BTG2/GEM/DUSP1/CCL4/JUN
GSE2706_UNSTIM_VS_8H_LPS_AND_R848_DC_UP	GSE2706_UNSTIM_VS_8H_LPS_AND_R848_DC_UP	65	-0.328641	-1.39442	0.0269727	0.333476	0.310508	900	tags=37%, list=22%, signal=29%	SMARCA4/NDUFA12/PHF14/BCKDK/FDX2/UQCRC1/MBP/CAMK2G/TBC1D10C/SAE1/LEPROTL1/LIN37/VSIR/PGM2L1/FAM111A/HDGF/MRPL11/TWF2/GRHPR/DENND1C/DDX41/HK1/APRT/CORO1B
GSE3920_UNTREATED_VS_IFNB_TREATED_ENDOTHELIAL_CELL_UP	GSE3920_UNTREATED_VS_IFNB_TREATED_ENDOTHELIAL_CELL_UP	75	-0.31086	-1.346	0.0270059	0.333476	0.310508	190	tags=15%, list=5%, signal=14%	SVIL/STMN1/TXK/CELF2/PLCXD2/RGS2/RTP4/KLF2/KLF6/JUN/ZFP36
GSE45365_CD8A_DC_VS_CD11B_DC_IFNAR_KO_MCMV_INFECTION_DN	GSE45365_CD8A_DC_VS_CD11B_DC_IFNAR_KO_MCMV_INFECTION_DN	28	-0.455346	-1.58739	0.0271044	0.333862	0.310867	95	tags=21%, list=2%, signal=21%	CD84/NFKBIA/CD4/BTG2/DUSP1/JUN
GSE28726_ACT_CD4_TCELL_VS_ACT_NKTCELL_UP	GSE28726_ACT_CD4_TCELL_VS_ACT_NKTCELL_UP	111	-0.279651	-1.33869	0.0272804	0.335197	0.312111	1026	tags=34%, list=25%, signal=26%	HDDC2/NUP88/VDAC3/TCOF1/UBE2G2/RUVBL2/VIM/EIF3I/R3HDM1/PPID/SF3B3/CDK4/LYST/RGS10/OSGEP/MYDGF/AATF/PSMB6/CYB5B/S100A11/PGK1/LDHA/TPI1/HNRNPDL/RPN2/WNK1/SLC29A1/BHLHE40/VDAC1/ADAM19/FUS/TUBA1B/ENO1/HNRNPA3/CD28/NUTF2/NME1/CCL4
GSE13522_CTRL_VS_T_CRUZI_BRAZIL_STRAIN_INF_SKIN_UP	GSE13522_CTRL_VS_T_CRUZI_BRAZIL_STRAIN_INF_SKIN_UP	23	0.579778	1.59474	0.0280162	0.341255	0.317751	282	tags=22%, list=7%, signal=20%	DNAJC3/CCNG2/LRCH1/GID8/ITGAX
GSE46606_UNSTIM_VS_CD40L_IL2_IL5_1DAY_STIMULATED_IRF4_KO_BCELL_DN	GSE46606_UNSTIM_VS_CD40L_IL2_IL5_1DAY_STIMULATED_IRF4_KO_BCELL_DN	50	-0.358138	-1.43429	0.0280997	0.341255	0.317751	472	tags=24%, list=12%, signal=21%	ITPR1/IFRD1/THAP3/WNK1/ANKRD11/PHC3/DSTN/PDE4B/SKAP1/DUSP4/RGS2/NR4A1
GSE9988_ANTI_TREM1_VS_VEHICLE_TREATED_MONOCYTES_UP	GSE9988_ANTI_TREM1_VS_VEHICLE_TREATED_MONOCYTES_UP	46	-0.378656	-1.49073	0.0281405	0.341255	0.317751	75	tags=15%, list=2%, signal=15%	DUSP4/SLC38A2/CDKN1A/RGS1/GEM/DUSP1/JUN
GSE13887_HEALTHY_VS_LUPUS_RESTING_CD4_TCELL_UP	GSE13887_HEALTHY_VS_LUPUS_RESTING_CD4_TCELL_UP	19	-0.512149	-1.57506	0.0281699	0.341255	0.317751	46	tags=16%, list=1%, signal=16%	CD5/KLF2/CCL3
GSE21033_CTRL_VS_POLYIC_STIM_DC_3H_UP	GSE21033_CTRL_VS_POLYIC_STIM_DC_3H_UP	51	-0.369689	-1.49575	0.0282409	0.341255	0.317751	956	tags=49%, list=23%, signal=38%	ANXA11/COA3/CBLB/RNF13/TAF11/RHOG/TXNDC15/ANAPC5/FASTK/PSMA4/GDI2/CD164/MIS18A/RPS24/PSMG2/ADAM10/TUT4/HINT1/DDX46/FNBP1/NDUFC2/PRDX3/AP2S1/TSC22D4/RBM25
GSE10273_HIGH_IL7_VS_HIGH_IL7_AND_IRF4_IN_IRF4_8_NULL_PRE_BCELL_DN	GSE10273_HIGH_IL7_VS_HIGH_IL7_AND_IRF4_IN_IRF4_8_NULL_PRE_BCELL_DN	61	-0.347283	-1.46642	0.0282546	0.341255	0.317751	837	tags=36%, list=20%, signal=29%	NRM/GALK1/ITGA4/TENT5C/PHKG2/PAG1/SP2/PUF60/FKBP8/PTPRCAP/HSPA1B/ARPC4/NDUFS3/XRN2/LY9/REX1BD/AP2S1/BUD23/CD5/CDKN1A/KLF2/JUN
GSE9988_LOW_LPS_VS_CTRL_TREATED_MONOCYTE_UP	GSE9988_LOW_LPS_VS_CTRL_TREATED_MONOCYTE_UP	61	-0.347294	-1.46647	0.0282546	0.341255	0.317751	226	tags=20%, list=6%, signal=19%	CCR7/TAOK3/PDE4B/RHOH/NFKBIA/PPP1R15A/RGS1/BTG2/NR4A1/DUSP1/CCL4/JUN
GSE3982_MEMORY_CD4_TCELL_VS_BCELL_DN	GSE3982_MEMORY_CD4_TCELL_VS_BCELL_DN	45	-0.362561	-1.41752	0.0288082	0.347097	0.323191	1043	tags=40%, list=25%, signal=30%	SIDT1/PARP1/PDLIM1/ARHGAP17/CSNK2A1/MRPL15/LYST/CHFR/IRF8/PSMB6/NASP/PTK2B/ITPR1/ACP5/PTPN6/SP110/ISG20/JUN
GSE3982_NEUTROPHIL_VS_EFF_MEMORY_CD4_TCELL_UP	GSE3982_NEUTROPHIL_VS_EFF_MEMORY_CD4_TCELL_UP	77	0.441557	1.49098	0.0296209	0.356024	0.331503	884	tags=42%, list=22%, signal=33%	ZYX/PELI1/MXD1/PAK2/MAPK1/FAM89B/RARA/AP3S1/DGAT1/PPP1CB/MPPE1/SRSF5/RAF1/GSK3B/OSTF1/ITGAX/MCL1/CHD1/FAM53C/ZDHHC18/SLC6A6/TMEM59/UBE2J1/DAPK2/CANT1/ELF2/NEAT1/HEXIM1/UHRF1BP1L/CDK12/TM6SF1/BAZ1A
GSE41867_LCMV_ARMSTRONG_VS_CLONE13_DAY8_EFFECTOR_CD8_TCELL_DN	GSE41867_LCMV_ARMSTRONG_VS_CLONE13_DAY8_EFFECTOR_CD8_TCELL_DN	60	0.463267	1.50221	0.0298468	0.357873	0.333225	398	tags=17%, list=10%, signal=15%	EIF3F/ZFP36L2/PHLDA1/SNX3/SLC25A39/MRPS26/DESI1/HNRNPC/CNOT7/AKT2
GSE20715_0H_VS_48H_OZONE_LUNG_DN	GSE20715_0H_VS_48H_OZONE_LUNG_DN	73	0.430976	1.44573	0.029976	0.358557	0.333861	644	tags=25%, list=16%, signal=21%	PHLDA1/HSPH1/HSPE1/HSPD1/DNAJA1/DNAJB1/STIP1/UBR2/HSPA8/DNAJB9/MRPS6/SFN/EIF4E/ERRFI1/CACYBP/VMP1/AHSA1/HSPA5
GSE17721_PAM3CSK4_VS_GADIQUIMOD_0.5H_BMDC_DN	GSE17721_PAM3CSK4_VS_GADIQUIMOD_0.5H_BMDC_DN	72	0.434342	1.45384	0.0301205	0.359418	0.334664	479	tags=19%, list=12%, signal=17%	UBE2S/PLAC8/MKRN1/DHX16/DEK/MAPK1/TMEM134/TOMM7/KLRK1/CHST12/YEATS4/ST3GAL4/MINK1/SRPK2
GSE339_EX_VIVO_VS_IN_CULTURE_CD4POS_DC_DN	GSE339_EX_VIVO_VS_IN_CULTURE_CD4POS_DC_DN	84	0.433835	1.47919	0.0304807	0.361218	0.336339	1175	tags=46%, list=29%, signal=34%	PPP2R2A/HSPE1/LMNA/AHNAK/AP3S1/LITAF/SERPINB9/DNAJA2/PTGES3/UBE2J2/MARK3/CHD7/CARD19/RAD23B/YBX3/CCNC/TRAF6/DNAJB6/RAB5A/GNAI3/STAT4/WAC/GSPT1/PIK3R1/WDR26/WSB1/TRAF1/UBL3/VPS4B/UBE2D3/TOR1AIP2/CCAR1/SMARCA5/RPL7L1/NDFIP2/PLSCR1/RAP1B/SUGT1/MAP4K4
OCONNOR_PBMC_MENVEO_ACWYVAX_AGE_30_70YO_7DY_AFTER_SECOND_DOSE_VS_7DY_AFTER_FIRST_DOSE_DN	OCONNOR_PBMC_MENVEO_ACWYVAX_AGE_30_70YO_7DY_AFTER_SECOND_DOSE_VS_7DY_AFTER_FIRST_DOSE_DN	106	0.406829	1.42391	0.0305085	0.361218	0.336339	905	tags=34%, list=22%, signal=27%	ZFP36L2/ATP1B3/HSPH1/USP48/CCDC50/TMEM192/TRNAU1AP/MFSD6/MPPE1/TCP1/MCL1/MXI1/JAK1/MRI1/KHDRBS1/MRPS30/TGFBR2/MAN2B2/NRBF2/RBMS1/UBXN4/SOCS2/SRP14/JMJD1C/FAM117B/RAB5A/PPM1D/VPS35/RESF1/CCT4/IDE/WAC/AHCTF1/ZCCHC9/SCAF11/TSNAX
GSE17721_LPS_VS_GARDIQUIMOD_2H_BMDC_UP	GSE17721_LPS_VS_GARDIQUIMOD_2H_BMDC_UP	72	-0.323427	-1.38987	0.0305102	0.361218	0.336339	136	tags=12%, list=3%, signal=12%	TASOR2/GHITM/GBP7/PRPF40A/CDKN1A/RTP4/DUSP1/JUN/FOS
GSE31622_WT_VS_KLF3_KO_BCELL_DN	GSE31622_WT_VS_KLF3_KO_BCELL_DN	69	0.448523	1.48479	0.0305623	0.361218	0.336339	438	tags=22%, list=11%, signal=20%	IFITM2/GRINA/MFF/GZMA/DHX16/FMNL1/YWHAB/TTC39C/NFATC3/MCL1/UTP23/GZMK/KHDRBS1/NFKB2/E2F4
GSE46606_UNSTIM_VS_CD40L_IL2_IL5_1DAY_STIMULATED_IRF4_KO_BCELL_UP	GSE46606_UNSTIM_VS_CD40L_IL2_IL5_1DAY_STIMULATED_IRF4_KO_BCELL_UP	75	-0.308594	-1.33619	0.0306369	0.361239	0.336359	454	tags=27%, list=11%, signal=24%	PSMB8/S100A11/STAT1/BST2/GBP5/DNMT1/CYTH4/LGALS9/SNX20/SP110/FARSB/PARP9/NSFL1C/PA2G4/FERMT3/UBAP2L/NME1/SSRP1/MYC/RTP4
GSE17721_0.5H_VS_12H_GARDIQUIMOD_BMDC_DN	GSE17721_0.5H_VS_12H_GARDIQUIMOD_BMDC_DN	76	0.441501	1.48734	0.0310633	0.363849	0.338789	613	tags=25%, list=15%, signal=22%	PELI1/RASGRP1/CCNL2/GRAMD1A/DNAJA1/DNAJB1/SERPINB9/MAN1A2/LRRC8C/PMEPA1/MOB1A/SRSF11/ZBTB1/HSPA1A/TMEM106B/PSMB5/YY1/TUBB4B/PTPRA
GSE43955_TH0_VS_TGFB_IL6_TH17_ACT_CD4_TCELL_20H_UP	GSE43955_TH0_VS_TGFB_IL6_TH17_ACT_CD4_TCELL_20H_UP	74	-0.317108	-1.36623	0.0310908	0.363849	0.338789	227	tags=14%, list=6%, signal=13%	ACP5/REX1BD/POLE4/GPAT4/WASF2/CITED2/NR4A1/JUNB/GEM/FOS
GSE16385_ROSIGLITAZONE_VS_UNTREATED_IFNG_TNF_STIM_MACROPHAGE_UP	GSE16385_ROSIGLITAZONE_VS_UNTREATED_IFNG_TNF_STIM_MACROPHAGE_UP	38	-0.398283	-1.49399	0.0311248	0.363849	0.338789	761	tags=32%, list=19%, signal=26%	PSMB9/RAB3GAP1/CXCR4/CSRP1/SYNGR2/PDE4B/ATP11B/UNC13D/SLC44A2/USP18/IFI27/RCBTB2
GSE9037_CTRL_VS_LPS_1H_STIM_IRAK4_KO_BMDM_DN	GSE9037_CTRL_VS_LPS_1H_STIM_IRAK4_KO_BMDM_DN	57	-0.336834	-1.41605	0.0312332	0.363849	0.338789	119	tags=14%, list=3%, signal=14%	GBP7/DUSP10/ZBP1/DUSP4/BTG2/JUNB/ZFP36L1/CCL4
GSE36888_STAT5_AB_KNOCKIN_VS_WT_TCELL_IL2_TREATED_2H_UP	GSE36888_STAT5_AB_KNOCKIN_VS_WT_TCELL_IL2_TREATED_2H_UP	47	0.489919	1.52514	0.03125	0.363849	0.338789	765	tags=36%, list=19%, signal=30%	ZFP36L2/SARAF/LGALS3/TMEM134/MPPE1/CMTM7/MXI1/TXNIP/GNA13/IQGAP2/FAM78A/MAPRE2/HAVCR2/FNDC3A/IRF2BPL/KLF7/JPT1
ZAK_PBMC_MRKAD5_HIV_1_GAG_POL_NEF_AGE_20_50YO_3DY_UP	ZAK_PBMC_MRKAD5_HIV_1_GAG_POL_NEF_AGE_20_50YO_3DY_UP	38	-0.397615	-1.49148	0.0314541	0.363849	0.338789	252	tags=29%, list=6%, signal=27%	LGALS9/NMI/PML/SP110/PARP9/ZBP1/LY6E/USP18/IFI27/IFIT1/IFIT3
GSE43863_NAIVE_VS_TH1_EFF_CD4_TCELL_D6_LCMV_DN	GSE43863_NAIVE_VS_TH1_EFF_CD4_TCELL_D6_LCMV_DN	29	-0.427441	-1.5045	0.0316268	0.363849	0.338789	545	tags=38%, list=13%, signal=33%	PSME2/POLR2H/GIMAP5/CYLD/GBP5/UCP2/INPP4B/SP110/ISG20/CASP8/RTP4
GSE14415_ACT_TCONV_VS_ACT_NATURAL_TREG_DN	GSE14415_ACT_TCONV_VS_ACT_NATURAL_TREG_DN	81	0.43378	1.47274	0.0317274	0.363849	0.338789	884	tags=35%, list=22%, signal=28%	MXD1/PHLDA1/SNX5/SNX18/HIF1A/CCZ1/VPS37B/DGAT1/SAMSN1/ACADL/ODC1/ITGAX/ANXA1/CARHSP1/RUNX2/NDUFA1/TUBB4B/FAR1/RACGAP1/ITGA1/PLP2/ARHGAP26/AP1S2/PRF1/CASP3/TMPO/REEP5/BAZ1A
GSE27786_CD4_VS_CD8_TCELL_DN	GSE27786_CD4_VS_CD8_TCELL_DN	67	0.449452	1.48547	0.0319018	0.363849	0.338789	375	tags=18%, list=9%, signal=17%	ZYX/PGLS/ARL4C/RARA/IMP3/TCP1/OSTF1/ATP8B4/RASA2/SLC25A4/KLRD1/ATP1A1
GSE29618_LAIV_VS_TIV_FLU_VACCINE_DAY7_MONOCYTE_UP	GSE29618_LAIV_VS_TIV_FLU_VACCINE_DAY7_MONOCYTE_UP	67	0.451522	1.49231	0.0319018	0.363849	0.338789	419	tags=25%, list=10%, signal=23%	ZFP36L2/NR4A2/SNX3/LFNG/EIF3B/PCBP2/DNAJA2/GID8/TM9SF2/HNRNPUL2/EPB41/HSPA8/SRSF5/NFATC3/TOMM40/PRPSAP1/GLUD1
GOLDRATH_NAIVE_VS_EFF_CD8_TCELL_UP	GOLDRATH_NAIVE_VS_EFF_CD8_TCELL_UP	86	-0.296258	-1.33976	0.0319391	0.363849	0.338789	938	tags=37%, list=23%, signal=29%	SHISA5/RACK1/DDX47/ANAPC5/GALK1/CYB5A/RGS10/DDIT4/ACAP1/MRPL23/METTL26/DAXX/DCAF11/STK10/PSME2/FARSA/BAZ2A/CCND2/RPL3/TCF7/RPS8/ACP5/CCR7/PTPN6/SF3B1/LEF1/TXK/RHOH/WDR43/CD5/IRF7/KLF2
GSE37532_WT_VS_PPARG_KO_VISCERAL_ADIPOSE_TISSUE_TCONV_DN	GSE37532_WT_VS_PPARG_KO_VISCERAL_ADIPOSE_TISSUE_TCONV_DN	59	0.459664	1.49049	0.0319803	0.363849	0.338789	416	tags=17%, list=10%, signal=15%	TOMM20/RBM38/PAK2/SFPQ/GORASP2/SAMSN1/SIK2/IMPA2/PLIN2/FAM53C
GSE43863_TFH_VS_LY6C_INT_CXCR5POS_MEMORY_CD4_TCELL_UP	GSE43863_TFH_VS_LY6C_INT_CXCR5POS_MEMORY_CD4_TCELL_UP	65	-0.323548	-1.37281	0.0319908	0.363849	0.338789	72	tags=17%, list=2%, signal=17%	HELZ2/PML/PARP14/NFKBIA/USP18/IFI27/CITED2/PPP1R15A/ISG15/RGS1/RTP4
GSE16451_CTRL_VS_WEST_EQUINE_ENC_VIRUS_MATURE_NEURON_CELL_LINE_DN	GSE16451_CTRL_VS_WEST_EQUINE_ENC_VIRUS_MATURE_NEURON_CELL_LINE_DN	60	0.460118	1.492	0.0320592	0.363849	0.338789	786	tags=35%, list=19%, signal=29%	IFITM2/XBP1/IFITM3/CHCHD10/AHNAK/LGALS3/SAMSN1/MLF2/YBX3/UNC119/IRAK2/SOCS2/JAK3/SLC2A3/SLC4A7/PLP2/IL2RA/BCL2L1/CCR2/EMC3/CAPG
GSE360_HIGH_VS_LOW_DOSE_B_MALAYI_MAC_DN	GSE360_HIGH_VS_LOW_DOSE_B_MALAYI_MAC_DN	63	0.452512	1.4729	0.0320592	0.363849	0.338789	749	tags=30%, list=18%, signal=25%	IFITM2/PDCD4/PPM1G/ARF5/LRP10/EPB41/CYC1/DDX17/TRIOBP/BRD2/BCAS2/RAB5C/TANK/SNRPE/ARHGEF1/HSPA5/PLP2/FLII/CNPY3
GSE8621_UNSTIM_VS_LPS_PRIMED_AND_LPS_STIM_MACROPHAGE_UP	GSE8621_UNSTIM_VS_LPS_PRIMED_AND_LPS_STIM_MACROPHAGE_UP	44	-0.367058	-1.42422	0.0320784	0.363849	0.338789	222	tags=16%, list=5%, signal=15%	SH3GL1/ISG20/CORO1B/DUSP4/JUNB/KLF6/JUN
GSE26343_UNSTIM_VS_LPS_STIM_NFAT5_KO_MACROPHAGE_DN	GSE26343_UNSTIM_VS_LPS_STIM_NFAT5_KO_MACROPHAGE_DN	89	-0.294712	-1.33193	0.0321043	0.363849	0.338789	30	tags=9%, list=1%, signal=9%	CDKN1A/BTG2/NR4A1/JUNB/DUSP1/ZFP36L1/CD69/ZFP36
GSE10094_LCMV_VS_LISTERIA_IND_EFF_CD4_TCELL_DN	GSE10094_LCMV_VS_LISTERIA_IND_EFF_CD4_TCELL_DN	24	-0.468795	-1.5462	0.032467	0.367121	0.341836	320	tags=25%, list=8%, signal=23%	PPIA/NUDT14/UCP2/RBM25/CCL4/ZFP36
GSE1460_CD4_THYMOCYTE_VS_NAIVE_CD4_TCELL_ADULT_BLOOD_DN	GSE1460_CD4_THYMOCYTE_VS_NAIVE_CD4_TCELL_ADULT_BLOOD_DN	73	-0.309972	-1.33299	0.0325658	0.367402	0.342097	739	tags=32%, list=18%, signal=26%	RPL32/GIMAP4/TSC22D3/CXCR4/CUTA/STK10/RPS9/PSME1/CD48/BST2/POLR2F/LY75/RPS6/EIF3K/RPL10/REX1BD/SVIL/PDE4B/RSRP1/S100A4/KLF2/DUSP1/KLF6
GSE22140_HEALTHY_VS_ARTHRITIC_GERMFREE_MOUSE_CD4_TCELL_DN	GSE22140_HEALTHY_VS_ARTHRITIC_GERMFREE_MOUSE_CD4_TCELL_DN	91	-0.293049	-1.32889	0.0327876	0.368959	0.343547	225	tags=16%, list=5%, signal=16%	ADAM19/SH3GL1/FUS/HMGA1/PPP1R15A/PMAIP1/S100A4/CDKN1A/RGS1/BTG2/GEM/CCL3/IFIT3/KLF6/CCL4
GSE19888_CTRL_VS_A3R_ACT_TREATED_MAST_CELL_PRETREATED_WITH_A3R_INH_UP	GSE19888_CTRL_VS_A3R_ACT_TREATED_MAST_CELL_PRETREATED_WITH_A3R_INH_UP	36	0.519715	1.53379	0.0328947	0.368959	0.343547	292	tags=17%, list=7%, signal=16%	EIF3F/RPS29/FYN/FMNL1/RNF166/BAG5
GSE17721_CTRL_VS_GARDIQUIMOD_2H_BMDC_UP	GSE17721_CTRL_VS_GARDIQUIMOD_2H_BMDC_UP	66	0.448994	1.4822	0.0329268	0.368959	0.343547	250	tags=17%, list=6%, signal=16%	MRPS24/SCAND1/PLAC8/UBALD2/RPL39/RALBP1/DGAT1/SLC25A39/MRPS26/NSMCE3/FBXO9
GSE30971_2H_VS_4H_LPS_STIM_MACROPHAGE_WBP7_HET_UP	GSE30971_2H_VS_4H_LPS_STIM_MACROPHAGE_WBP7_HET_UP	57	-0.332368	-1.39727	0.0334775	0.373325	0.347612	950	tags=39%, list=23%, signal=30%	UBE2G2/GATD3A/SLC2A1/TMX2/CDKN2AIPNL/NXF1/SDHA/EIF4A3/COPS6/PGK1/POLR2H/NDUFA4/DNMT1/CLPP/BHLHE40/FUS/POLE4/CD84/BIN2/MDH2/NME1/FOS
GSE19512_NAUTRAL_VS_INDUCED_TREG_DN	GSE19512_NAUTRAL_VS_INDUCED_TREG_DN	64	-0.328045	-1.39073	0.0335168	0.373325	0.347612	656	tags=33%, list=16%, signal=28%	HEXB/R3HDM1/IFI35/PHKG2/NUP214/CFL1/ARAF/KBTBD11/S100A11/RGS16/SLA/CD7/RPLP0/LPXN/RPS12/CASP1/PLAAT3/CD5/MYC/CCL3/CCL4
GSE26030_UNSTIM_VS_RESTIM_TH17_DAY5_POST_POLARIZATION_DN	GSE26030_UNSTIM_VS_RESTIM_TH17_DAY5_POST_POLARIZATION_DN	52	-0.361104	-1.47142	0.0337516	0.373325	0.347612	365	tags=21%, list=9%, signal=20%	NDUFC2/PFKP/MDH1/PRPS1/HSD11B1/DBNL/ACTB/UBAP2L/CDKN1A/CCL4/JUN
GSE34156_UNTREATED_VS_24H_NOD2_AND_TLR1_TLR2_LIGAND_TREATED_MONOCYTE_DN	GSE34156_UNTREATED_VS_24H_NOD2_AND_TLR1_TLR2_LIGAND_TREATED_MONOCYTE_DN	10	0.689492	1.52723	0.03381	0.373325	0.347612	304	tags=20%, list=7%, signal=19%	RBM38/NIPSNAP3B
GSE5589_UNSTIM_VS_45MIN_LPS_AND_IL10_STIM_MACROPHAGE_UP	GSE5589_UNSTIM_VS_45MIN_LPS_AND_IL10_STIM_MACROPHAGE_UP	71	0.436108	1.45573	0.0338573	0.373325	0.347612	650	tags=28%, list=16%, signal=24%	DUSP2/CD47/TMEM192/SAMSN1/TOMM7/MPPE1/MAP1LC3B/UNC119/CRLF2/WBP11/STAT6/ST3GAL4/MAPKAPK3/SRPK2/RBMS1/MAP2K2/PAPOLA/EMB/EHMT2/ZMYND11
GSE25088_CTRL_VS_ROSIGLITAZONE_STIM_MACROPHAGE_UP	GSE25088_CTRL_VS_ROSIGLITAZONE_STIM_MACROPHAGE_UP	48	-0.375103	-1.49163	0.0338851	0.373325	0.347612	246	tags=19%, list=6%, signal=18%	PRPS1/CCR7/ATG12/PPA1/IER5/BTG2/IFIT1/RTP4/IFIT3
GSE20715_0H_VS_48H_OZONE_TLR4_KO_LUNG_DN	GSE20715_0H_VS_48H_OZONE_TLR4_KO_LUNG_DN	83	0.432887	1.47582	0.0339181	0.373325	0.347612	680	tags=28%, list=17%, signal=24%	HNRNPAB/PHLDA1/HSPH1/COX5A/HSPD1/DNAJA1/STRAP/DNAJB1/LGALS3/SFPQ/LITAF/LSM2/PMEPA1/HSPA8/EIF4E/RRAS2/CALR/PCNA/PTPN1/CACYBP/VMP1/PLP2/CIAPIN1
GSE22601_IMMATURE_CD4_SINGLE_POSITIVE_VS_DOUBLE_POSITIVE_THYMOCYTE_DN	GSE22601_IMMATURE_CD4_SINGLE_POSITIVE_VS_DOUBLE_POSITIVE_THYMOCYTE_DN	83	0.432955	1.47605	0.0339181	0.373325	0.347612	575	tags=23%, list=14%, signal=20%	DUSP2/MXD1/TGFB1/RASGRP1/RELB/CCNG2/LITAF/NSD3/SAMSN1/OGA/CHD7/PPP1R16B/MXI1/KLRD1/SYTL2/PLEK/JMJD1C/FAM117B/ABTB1
GSE42088_UNINF_VS_LEISHMANIA_INF_DC_4H_DN	GSE42088_UNINF_VS_LEISHMANIA_INF_DC_4H_DN	124	0.394037	1.41007	0.0340659	0.373985	0.348227	316	tags=15%, list=8%, signal=14%	JUND/EIF3F/RBM38/RPL38/NR4A2/UBA52/IFITM3/RPS29/SERP1/RPL39/PCBP2/ARL4C/RARA/DNAJA2/RPL37/SRSF5/MAP1LC3B/MXI1
GSE17721_CTRL_VS_PAM3CSK4_24H_BMDC_DN	GSE17721_CTRL_VS_PAM3CSK4_24H_BMDC_DN	80	0.434963	1.47504	0.0341578	0.373985	0.348227	464	tags=21%, list=11%, signal=19%	PELI1/DUSP2/GRINA/FKBP4/SQSTM1/KCNN4/PPP1CB/SAMSN1/ATP6V1E1/TTC39C/HSP90AA1/OSTF1/YBX3/EIF2S2/DDA1/FAM53A/PTPN11
GSE29618_PRE_VS_DAY7_POST_LAIV_FLU_VACCINE_BCELL_DN	GSE29618_PRE_VS_DAY7_POST_LAIV_FLU_VACCINE_BCELL_DN	31	-0.4043	-1.47154	0.0342041	0.373985	0.348227	145	tags=16%, list=4%, signal=16%	WNK1/CD28/RGS3/GEM/JUN
GSE6269_HEALTHY_VS_E_COLI_INF_PBMC_DN	GSE6269_HEALTHY_VS_E_COLI_INF_PBMC_DN	35	0.523831	1.53615	0.0343461	0.374712	0.348904	491	tags=26%, list=12%, signal=23%	UQCRFS1/MXD1/FKBP1A/HIF1A/MCL1/DESI1/TUBA1A/PLEK/PDE4D
GSE12839_CTRL_VS_IL12_TREATED_PBMC_UP	GSE12839_CTRL_VS_IL12_TREATED_PBMC_UP	38	0.510098	1.52395	0.0347938	0.378764	0.352677	1082	tags=50%, list=26%, signal=37%	DBF4/CCDC50/GORASP2/DDOST/TMED2/ST3GAL4/ERRFI1/UQCRQ/UTP18/GAPDH/MEA1/CMPK1/SSR2/SLC3A2/EXOC3/CLNS1A/VBP1/NGRN/PCGF5
GSE360_L_DONOVANI_VS_L_MAJOR_DC_UP	GSE360_L_DONOVANI_VS_L_MAJOR_DC_UP	45	-0.356174	-1.39254	0.0348919	0.379	0.352897	515	tags=27%, list=13%, signal=24%	SLC25A5/OGT/EIF2S1/MTHFD2/THAP3/BHLHE40/DAPK3/ATG12/ASS1/PRPF40A/PRKD2/BTG2
GSE13306_TREG_VS_TCONV_LAMINA_PROPRIA_DN	GSE13306_TREG_VS_TCONV_LAMINA_PROPRIA_DN	52	0.472933	1.49222	0.0350877	0.380296	0.354103	563	tags=25%, list=14%, signal=22%	GZMA/SNX5/GRAMD1A/LGALS3/SMIM3/RNF10/SELENOT/RER1/TGFBR2/FAM78A/CCNI/KIF21B/MAPRE2
GSE24972_MARGINAL_ZONE_BCELL_VS_FOLLICULAR_BCELL_UP	GSE24972_MARGINAL_ZONE_BCELL_VS_FOLLICULAR_BCELL_UP	45	-0.354608	-1.38642	0.0352497	0.380624	0.354409	463	tags=27%, list=11%, signal=24%	PRDX2/BST2/NCOA4/ACP1/DHRS1/RSRC2/ACP5/HNRNPA3/WDR83OS/DUSP4/GALNT6/RGS1
GSE2706_UNSTIM_VS_2H_LPS_DC_UP	GSE2706_UNSTIM_VS_2H_LPS_DC_UP	19	-0.500948	-1.54061	0.0352714	0.380624	0.354409	838	tags=53%, list=20%, signal=42%	FDX2/IER5L/GIMAP7/TSC22D3/SRSF1/GIMAP8/CDKN1B/SNHG1/RSRP1/TMEM223
GSE17974_0H_VS_24H_IN_VITRO_ACT_CD4_TCELL_UP	GSE17974_0H_VS_24H_IN_VITRO_ACT_CD4_TCELL_UP	56	-0.345775	-1.45064	0.0353846	0.381018	0.354775	165	tags=21%, list=4%, signal=21%	PDE4B/WASF2/TXK/BIN2/PLCXD2/RGS2/CITED2/BTG2/JUNB/KLF2/DUSP1/FOS
FLETCHER_PBMC_BCG_10W_INFANT_PPD_STIMULATED_VS_UNSTIMULATED_10W_UP	FLETCHER_PBMC_BCG_10W_INFANT_PPD_STIMULATED_VS_UNSTIMULATED_10W_UP	21	-0.467866	-1.49049	0.0357236	0.38287	0.3565	732	tags=38%, list=18%, signal=31%	DDIT4/GBP4/RGS16/GBP5/PARP9/PHGDH/CCL3/CCL4
GSE18281_SUBCAPSULAR_VS_PERIMEDULLARY_CORTICAL_REGION_OF_THYMUS_UP	GSE18281_SUBCAPSULAR_VS_PERIMEDULLARY_CORTICAL_REGION_OF_THYMUS_UP	63	0.4503	1.4657	0.0357583	0.38287	0.3565	646	tags=27%, list=16%, signal=23%	EIF3F/OTULINL/RALBP1/FAM89B/YWHAB/IMP3/NFATC3/ITGAX/UNC119/KLRD1/SPSB3/MAST3/HIPK1/VPS41/S1PR4/TUSC3/PLP2
GSE19888_CTRL_VS_T_CELL_MEMBRANES_ACT_MAST_CELL_UP	GSE19888_CTRL_VS_T_CELL_MEMBRANES_ACT_MAST_CELL_UP	76	0.434719	1.46449	0.0358423	0.38287	0.3565	349	tags=20%, list=9%, signal=18%	PPP2R2A/RPS21/FKBP4/COX5A/NDUFA3/DGAT1/SLC25A39/TMEM192/LSM2/UBE2J2/TRIOBP/BRD2/YBX3/FNBP4/HNRNPC
GSE21063_CTRL_VS_ANTI_IGM_STIM_BCELL_3H_UP	GSE21063_CTRL_VS_ANTI_IGM_STIM_BCELL_3H_UP	43	-0.358695	-1.3946	0.0358651	0.38287	0.3565	300	tags=40%, list=7%, signal=37%	GATA3/CXCR6/RPL35/AHR/RAB3GAP1/LEPROTL1/MRPL4/CLPP/HAUS3/TCF7/HMGA1/PDE4B/CD28/LEF1/UBASH3A/DUSP4/MYC
GSE20366_TREG_VS_NAIVE_CD4_TCELL_DEC205_CONVERSION_DN	GSE20366_TREG_VS_NAIVE_CD4_TCELL_DEC205_CONVERSION_DN	37	0.511791	1.51989	0.0362225	0.385855	0.35928	457	tags=27%, list=11%, signal=24%	IFITM2/LFNG/HNRNPU/AP3S1/MFSD6/TMEM9B/ATP8B4/IL7R/ANXA1/FAM78A
GSE1925_CTRL_VS_IFNG_PRIMED_MACROPHAGE_DN	GSE1925_CTRL_VS_IFNG_PRIMED_MACROPHAGE_DN	78	0.431158	1.46164	0.0364706	0.38725	0.360578	860	tags=32%, list=21%, signal=26%	MFF/DNAJC3/YBX1/PIM1/LGALS3/CYB5R4/DNAJC2/ACADL/SLC48A1/TOMM40/GTPBP4/GNA13/PTPN11/DNAJC15/PNP/YY1/USP39/PPAN/VPS35/JOSD2/ILF3/CAPG/TNF/CRNKL1/CNOT1
GSE15930_STIM_VS_STIM_AND_IFNAB_48H_CD8_T_CELL_UP	GSE15930_STIM_VS_STIM_AND_IFNAB_48H_CD8_T_CELL_UP	115	-0.272623	-1.3082	0.0365095	0.38725	0.360578	1120	tags=39%, list=27%, signal=29%	RAC2/CSDE1/RASA3/FRMD8/SLC9A3R1/CTSA/POLD4/ZAP70/PDLIM1/MCM2/FAM50A/NUDT16L1/ACOT9/TLE4/RGS10/INPP5K/DYNLRB1/RPS3/ARHGDIB/GIMAP4/PQBP1/RPS5/NAP1L1/HNRNPM/MGST2/LSP1/SERBP1/CDKN1B/GPSM3/TWF2/ARPC3/EIF3K/KDELR1/TCF7/GLIPR2/NUDT14/TMEM126A/HMOX2/PDCL3/STMN1/NUCB1/CNN2/KLK8/SMPDL3A/KLF2
GSE20727_CTRL_VS_ROS_INH_AND_DNFB_ALLERGEN_TREATED_DC_UP	GSE20727_CTRL_VS_ROS_INH_AND_DNFB_ALLERGEN_TREATED_DC_UP	67	0.444976	1.47068	0.0368098	0.389012	0.362219	457	tags=22%, list=11%, signal=20%	MRPS24/RPS27/LFNG/CHCHD10/PCBP2/OTULINL/KLF13/FAM162A/METTL9/SEMA4D/MRI1/TXNIP/FNBP4/HCST/FAM78A
GSE11961_UNSTIM_VS_ANTI_IGM_AND_CD40_STIM_6H_FOLLICULAR_BCELL_DN	GSE11961_UNSTIM_VS_ANTI_IGM_AND_CD40_STIM_6H_FOLLICULAR_BCELL_DN	62	-0.339869	-1.44994	0.0368323	0.389012	0.362219	1084	tags=39%, list=26%, signal=29%	SLAMF6/HMG20B/FRMD8/DENND2D/SIDT1/RSAD2/POLR3C/FTSJ3/RNASEL/SAMHD1/ABT1/YPEL5/GBP2/INPP5K/CD6/CXCR4/PLGRKT/IPCEF1/TCF7/HK1/HVCN1/KLF2/JUN/ZFP36
GSE32423_IL7_VS_IL7_IL4_NAIVE_CD8_TCELL_UP	GSE32423_IL7_VS_IL7_IL4_NAIVE_CD8_TCELL_UP	28	0.531285	1.50687	0.0371901	0.390592	0.36369	838	tags=43%, list=20%, signal=34%	LFNG/RALBP1/NINJ1/RUNX3/MAP7D1/NIPSNAP3B/ATP8B4/GATAD2A/ABCB9/PAXX/GTF3A/TNF
GSE17721_LPS_VS_GARDIQUIMOD_1H_BMDC_UP	GSE17721_LPS_VS_GARDIQUIMOD_1H_BMDC_UP	56	-0.343584	-1.44145	0.037218	0.390592	0.36369	324	tags=21%, list=8%, signal=20%	EIF3K/CAP1/HAUS3/ABHD8/SRSF7/PRPF40A/RGS2/CITED2/CCR8/NR4A1/RTP4/JUN
GSE36476_CTRL_VS_TSST_ACT_72H_MEMORY_CD4_TCELL_YOUNG_DN	GSE36476_CTRL_VS_TSST_ACT_72H_MEMORY_CD4_TCELL_YOUNG_DN	57	-0.3269	-1.37429	0.037218	0.390592	0.36369	1347	tags=44%, list=33%, signal=30%	PTTG1/MRPL35/PAICS/DCTPP1/MYL6/MRPL19/SAP30/PGAM1/SMCO4/PPCDC/MCM2/IFI30/CKS2/FEN1/MIS18A/SRSF1/ACTG1/SLC25A5/POLR2H/TPI1/TUBA1B/STMN1/SMC1A/PSMB2/NME1
GSE6269_HEALTHY_VS_STAPH_AUREUS_INF_PBMC_DN	GSE6269_HEALTHY_VS_STAPH_AUREUS_INF_PBMC_DN	39	0.509513	1.52685	0.0375162	0.392891	0.365831	336	tags=23%, list=8%, signal=21%	EIF3F/PCBP2/LMNA/RIOK3/METTL9/PITPNA/MBOAT7/YBX3/RNF10
GSE15271_CXCR4_POS_VS_NEG_GC_BCELL_DN	GSE15271_CXCR4_POS_VS_NEG_GC_BCELL_DN	80	0.4324	1.46635	0.0376914	0.393895	0.366766	745	tags=34%, list=18%, signal=28%	ZFP36L2/MXD1/GZMA/TMEM123/AHNAK/USF2/SARAF/VPS37B/B4GALT1/KLF13/TOB1/ZFAND6/SYS1/TXNIP/GCH1/TRAF6/POLG2/RORA/PRKAB1/RC3H1/RNF125/NFATC2/PPP3CA/PNPLA8/ZYG11B/KLF7/DUSP5
GSE15330_HSC_VS_LYMPHOID_PRIMED_MULTIPOTENT_PROGENITOR_DN	GSE15330_HSC_VS_LYMPHOID_PRIMED_MULTIPOTENT_PROGENITOR_DN	100	0.403763	1.41092	0.0381594	0.397816	0.370416	687	tags=27%, list=17%, signal=23%	IFITM1/SNX5/ITGB1/PLAC8/KLRC1/COX5A/AHNAK/CCDC50/AP3S1/SERPINB9/RRBP1/KLRK1/ITGAX/YBX3/ANXA1/COX17/LMNB1/SYTL2/PLEK/RUNX2/RORA/IL12RB2/ITGA1/DAPK2/CRYBG1/CCR2/S100A13
GSE11961_UNSTIM_VS_ANTI_IGM_AND_CD40_STIM_6H_FOLLICULAR_BCELL_UP	GSE11961_UNSTIM_VS_ANTI_IGM_AND_CD40_STIM_6H_FOLLICULAR_BCELL_UP	43	0.494239	1.50734	0.0383142	0.397816	0.370416	600	tags=28%, list=15%, signal=24%	JUND/XBP1/FKBP1A/SLC25A39/RRBP1/ITGAX/YBX3/KLF10/CALR/RUNX2/PCNA/TXNRD1
GSE339_CD4POS_VS_CD4CD8DN_DC_UP	GSE339_CD4POS_VS_CD4CD8DN_DC_UP	74	-0.311017	-1.33999	0.0383527	0.397816	0.370416	1063	tags=39%, list=26%, signal=30%	SYT11/NAPA/GTF2F2/HDDC2/TAF11/PGM1/NDUFA12/GBP2/CAPZB/LCP2/MRPL23/ECHS1/MYL12B/CYB5B/LSP1/STAT1/CCND2/RTCB/YIPF1/ARPC3/ARF1/SEC11C/LY9/SLC29A1/ACP5/PDCL3/RAD50/WASF2/USP18
GSE360_HIGH_DOSE_B_MALAYI_VS_M_TUBERCULOSIS_MAC_DN	GSE360_HIGH_DOSE_B_MALAYI_VS_M_TUBERCULOSIS_MAC_DN	60	-0.333367	-1.40368	0.0383871	0.397816	0.370416	761	tags=32%, list=19%, signal=26%	PSMB9/DDIT4/TSC22D3/CXCR4/PSME2/CSRP1/RGS16/PTPRCAP/PKP3/RUSC1/CAP1/UCP2/INPP4B/PDE4B/WDR43/RGS2/NME1/ZFP36L1/ZFP36
GSE11864_CSF1_PAM3CYS_VS_CSF1_IFNG_PAM3CYS_IN_MAC_DN	GSE11864_CSF1_PAM3CYS_VS_CSF1_IFNG_PAM3CYS_IN_MAC_DN	60	-0.332988	-1.40209	0.0387769	0.400554	0.372966	710	tags=32%, list=17%, signal=27%	HNRNPLL/CAMK2G/SGTA/GIMAP8/GBP4/STAMBPL1/IPCEF1/MBNL1/LRRFIP1/FLOT1/BLOC1S2/NMI/TUBA1B/PARP9/UTRN/GHITM/SLC38A2/RGS3/IFI27
GSE24574_BCL6_HIGH_VS_LOW_TFH_CD4_TCELL_UP	GSE24574_BCL6_HIGH_VS_LOW_TFH_CD4_TCELL_UP	92	0.412397	1.42589	0.0388128	0.400554	0.372966	567	tags=21%, list=14%, signal=18%	JUND/ZFP36L2/RBM38/IFITM1/ARL4C/SARAF/TOB1/LITAF/RPL37/UBE2B/IL7R/TXNIP/LRPAP1/ZBTB1/TUBA1A/MFSD5/TPP1/PRDM2/TNFAIP3
GSE15930_NAIVE_VS_48H_IN_VITRO_STIM_CD8_TCELL_UP	GSE15930_NAIVE_VS_48H_IN_VITRO_STIM_CD8_TCELL_UP	40	-0.37254	-1.4161	0.0390718	0.402051	0.37436	222	tags=28%, list=5%, signal=26%	CD7/TLN1/IL27RA/SH3GL1/PDE4B/PSAP/USP18/IRF7/KLF2/JUN/FOS
GSE10240_IL22_VS_IL17_STIM_PRIMARY_BRONCHIAL_EPITHELIAL_CELLS_UP	GSE10240_IL22_VS_IL17_STIM_PRIMARY_BRONCHIAL_EPITHELIAL_CELLS_UP	69	0.440136	1.45702	0.0391198	0.402051	0.37436	826	tags=35%, list=20%, signal=28%	ARF6/PLAC8/USP48/TMEM30A/B4GALT1/GORASP2/KLRK1/HNRNPUL2/FAM76A/YBX3/SNAPC1/FAM76B/MAP3K2/ZBTB11/NCOA2/CBL/SUZ12/MPHOSPH8/ASCC3/RNF125/VPS35/MBD2/CCNQ/GNL3
GSE2706_LPS_VS_R848_AND_LPS_8H_STIM_DC_DN	GSE2706_LPS_VS_R848_AND_LPS_8H_STIM_DC_DN	36	-0.403547	-1.50993	0.0392566	0.402164	0.374465	506	tags=28%, list=12%, signal=25%	RGS16/ARL5B/RPL21/PGLYRP2/NDE1/SVIL/DUSP4/KLF2/DUSP1/FOS
GSE2770_IL12_AND_TGFB_ACT_VS_ACT_CD4_TCELL_6H_DN	GSE2770_IL12_AND_TGFB_ACT_VS_ACT_CD4_TCELL_6H_DN	97	0.408363	1.42185	0.0395928	0.402164	0.374465	861	tags=34%, list=21%, signal=28%	HNRNPAB/XBP1/FKBP4/PIM1/STRAP/VPS37B/SFPQ/NSD3/PTGES3/STIP1/HSPA8/TOMM40/SLC25A4/GCH1/RRAS2/COX17/SATB1/PNO1/SAR1A/SOCS1/IL12RB2/DNAJB6/EIF4A1/PTPN1/AHSA1/HSPA5/IL2RA/SNRPG/MAGOHB/PRF1/TNF/NABP1/MAT2A
GSE2706_UNSTIM_VS_8H_LPS_AND_R848_DC_DN	GSE2706_UNSTIM_VS_8H_LPS_AND_R848_DC_DN	55	-0.348829	-1.44719	0.039669	0.402164	0.374465	128	tags=20%, list=3%, signal=20%	BCL2/TNFRSF4/TNFAIP8/DUSP4/PARP14/USP18/IFI27/IRF7/RGS1/IFIT1/DUSP1
GSE37533_PPARG1_FOXP3_VS_PPARG2_FOXP3_TRANSDUCED_CD4_TCELL_PIOGLITAZONE_TREATED_DN	GSE37533_PPARG1_FOXP3_VS_PPARG2_FOXP3_TRANSDUCED_CD4_TCELL_PIOGLITAZONE_TREATED_DN	81	-0.308356	-1.3675	0.0396828	0.402164	0.374465	998	tags=47%, list=24%, signal=36%	OGFR/XAF1/HERC6/SOCS3/SAMHD1/IFI30/GBP2/SDAD1/PSMA4/IFI35/GOLM1/TAP1/PSMB9/IRF8/BAK1/OAS3/AKAP8/PSMB8/PSME2/PSME1/SP100/POLR2H/STAT1/BAZ2A/CYLD/CASP1/LGALS9/NMI/PML/SP110/RNF114/PPA1/USP18/PMAIP1/ISG15/IFIT1/RTP4/IFIT3
GSE13484_UNSTIM_VS_YF17D_VACCINE_STIM_PBMC_DN	GSE13484_UNSTIM_VS_YF17D_VACCINE_STIM_PBMC_DN	79	-0.302777	-1.33171	0.0397768	0.402164	0.374465	560	tags=30%, list=14%, signal=27%	PSMB8/CNP/NDUFV2/CASP4/SP100/STAT1/BST2/TRIM26/NMI/SLAMF7/PML/SP110/ISG20/TNFAIP8/ZBP1/SP140/LY6E/USP18/ISG15/IRF7/IFIT1/RTP4/IFIT3/CCL4
GSE40274_FOXP3_VS_FOXP3_AND_EOS_TRANSDUCED_ACTIVATED_CD4_TCELL_UP	GSE40274_FOXP3_VS_FOXP3_AND_EOS_TRANSDUCED_ACTIVATED_CD4_TCELL_UP	69	-0.316236	-1.3729	0.0398475	0.402164	0.374465	226	tags=14%, list=6%, signal=14%	CCR7/ADAM19/SVIL/TMOD3/RSRP1/LY6E/NFKBIA/IL10RA/RTP4/ZFP36
GSE28783_ANTI_MIR33_VS_CTRL_ATHEROSCLEROSIS_MACROPHAGE_DN	GSE28783_ANTI_MIR33_VS_CTRL_ATHEROSCLEROSIS_MACROPHAGE_DN	27	-0.444968	-1.52522	0.039949	0.402164	0.374465	410	tags=30%, list=10%, signal=27%	PGLYRP1/RPL15/KDELR1/RPL28/STMN1/TSPO/IFIT1/SMPDL3A
GSE7400_CTRL_VS_CSF3_IN_VIVO_TREATED_PBMC_DN	GSE7400_CTRL_VS_CSF3_IN_VIVO_TREATED_PBMC_DN	56	0.465479	1.49066	0.0400501	0.402164	0.374465	738	tags=30%, list=18%, signal=25%	GRINA/SCAND1/SNX3/PLAC8/AP3S1/VOPP1/FBXO9/MOB1A/UBE2A/RNF10/LRPAP1/ROMO1/GLTP/CAB39/SDHC/KLF7/CARD6
GSE26030_TH1_VS_TH17_RESTIMULATED_DAY5_POST_POLARIZATION_UP	GSE26030_TH1_VS_TH17_RESTIMULATED_DAY5_POST_POLARIZATION_UP	116	0.393188	1.39423	0.0400891	0.402164	0.374465	685	tags=21%, list=17%, signal=18%	RBM38/MRPS24/RPL38/SNX5/NUBP1/ITGB1/PLAC8/SEC61G/TOMM7/SFN/TOMM40/IMPA2/HCST/NDUFA2/COX6C/DPH3/PHAX/EIF4A1/RPL41/COX7A2/EMB/HYPK/SNRPF/CCR2
GSE22886_TH1_VS_TH2_12H_ACT_UP	GSE22886_TH1_VS_TH2_12H_ACT_UP	49	-0.354943	-1.39974	0.0401294	0.402164	0.374465	698	tags=35%, list=17%, signal=29%	TBX21/CD226/RPL12/CYFIP2/GOLM1/DPYSL2/ASRGL1/RAB3GAP1/PQBP1/SLA/NFX1/FLOT1/TRIM26/LY6E/DUSP1/ZFP36L1/JUN
GSE14000_UNSTIM_VS_16H_LPS_DC_DN	GSE14000_UNSTIM_VS_16H_LPS_DC_DN	75	-0.299266	-1.29579	0.0401682	0.402164	0.374465	540	tags=27%, list=13%, signal=24%	CNP/PTK2B/PSME1/LDHA/BST2/HMGCS1/ZFAS1/TRIM26/SLAMF7/ADAM19/PML/PARP9/CLEC2D/CNOT4/RHOH/LY6E/NFKBIA/PSMB2/PMAIP1/IRF7
GSE40274_CTRL_VS_SATB1_TRANSDUCED_ACTIVATED_CD4_TCELL_UP	GSE40274_CTRL_VS_SATB1_TRANSDUCED_ACTIVATED_CD4_TCELL_UP	57	-0.323885	-1.36161	0.0402214	0.402164	0.374465	761	tags=37%, list=19%, signal=30%	PSMB9/RPL32/OAS3/LIPA/SNX2/PSMB8/SP100/HIGD2A/LAMTOR2/TAPBP/CORO1A/KDELR1/HELZ2/SNX20/COMMD3/ADAM19/TSPO/FERMT3/LYPLA2/IRF7/KLF2
GSE43863_TH1_VS_TFH_MEMORY_CD4_TCELL_UP	GSE43863_TH1_VS_TFH_MEMORY_CD4_TCELL_UP	77	0.428079	1.44547	0.0402844	0.402164	0.374465	635	tags=25%, list=16%, signal=21%	UQCRFS1/ATP1B3/HSPH1/HSPE1/HSPD1/SERPINB9/DNAJA2/HSP90AA1/ODC1/GTPBP4/NUS1/EIF4E/UQCRQ/MFSD5/PLEK/UTP18/CDV3/CACYBP/MAP2K3
GSE45365_HEALTHY_VS_MCMV_INFECTION_CD8A_DC_IFNAR_KO_DN	GSE45365_HEALTHY_VS_MCMV_INFECTION_CD8A_DC_IFNAR_KO_DN	79	0.431885	1.46148	0.04038	0.402164	0.374465	426	tags=20%, list=10%, signal=19%	HNRNPAB/IFITM2/MXD1/CD47/HSPE1/SMCHD1/HIF1A/SFPQ/NINJ1/MAP7D1/MARK3/OSTM1/DDA1/GCH1/RHEB/SATB1
GSE7460_FOXP3_MUT_VS_HET_ACT_TCONV_UP	GSE7460_FOXP3_MUT_VS_HET_ACT_TCONV_UP	44	0.485538	1.49445	0.040404	0.402164	0.374465	497	tags=25%, list=12%, signal=22%	IFITM2/GZMA/KLRC1/LGALS3/RUNX3/KLRK1/CRLF2/KLRD1/DNAJC1/GPR171/RUNX2
GSE13887_RESTING_VS_ACT_CD4_TCELL_DN	GSE13887_RESTING_VS_ACT_CD4_TCELL_DN	29	-0.415553	-1.46266	0.0404271	0.402164	0.374465	1167	tags=48%, list=29%, signal=35%	CHMP2B/CCNK/MAPK6/CAPZB/LIMS1/SRP72/DTX3/RPL29/PTMA/HMGCS1/FUS/CCS/CD5/IRF7
GSE1740_MCSF_VS_MCSF_AND_IFNG_DAY2_DERIVED_MACROPHAGE_WITH_IFNA_STIM_DN	GSE1740_MCSF_VS_MCSF_AND_IFNG_DAY2_DERIVED_MACROPHAGE_WITH_IFNA_STIM_DN	18	0.592165	1.54352	0.0408163	0.405161	0.377256	543	tags=39%, list=13%, signal=34%	OTULINL/MAN1A2/SH3GLB1/PLIN2/SLAIN2/GNPDA2/PNP
GSE45365_NK_CELL_VS_CD8A_DC_UP	GSE45365_NK_CELL_VS_CD8A_DC_UP	83	0.421682	1.43762	0.0409357	0.405161	0.377256	928	tags=30%, list=23%, signal=24%	ZYX/GNB2/IFITM2/MXD1/TGFB1/ESYT1/ARF5/SNX18/CMTM7/RNF166/SAFB2/CARHSP1/SEC31A/EIF4A1/PIP4K2C/PTPRA/SNRPG/CSTB/PTTG1IP/RPL34/NCBP1/CD44/SEMA4A/PSMG3/IFNGR1
GSE13493_DP_VS_CD4INTCD8POS_THYMOCYTE_UP	GSE13493_DP_VS_CD4INTCD8POS_THYMOCYTE_UP	57	-0.323079	-1.35822	0.0409732	0.405161	0.377256	895	tags=39%, list=22%, signal=31%	WBP1/ATG4D/ANKHD1/RNF123/KIF5B/SIRT7/ITPKB/GLG1/ADGRE5/DTX3/CORO7/RCSD1/EXOC2/PNKP/RAB11B/MALAT1/RSRP1/TSC22D4/PSAP/NFRKB/ACADS/CD4
GSE15330_MEGAKARYOCYTE_ERYTHROID_VS_GRANULOCYTE_MONOCYTE_PROGENITOR_UP	GSE15330_MEGAKARYOCYTE_ERYTHROID_VS_GRANULOCYTE_MONOCYTE_PROGENITOR_UP	120	0.385289	1.36667	0.0410655	0.405267	0.377354	526	tags=22%, list=13%, signal=20%	ZYX/NDFIP1/PHLDA1/ITGB1/KLRC1/AHNAK/CCZ1/CCDC50/AP3S1/SERPINB9/TTC39C/ITGAX/MAP1LC3B/YBX3/UNC119/ANXA1/LRPAP1/COX17/CARHSP1/RHEB/CALM2/SYTL2/PLEK/RUNX2/RORA/NDUFA1/CAPN2
GSE2770_IL12_AND_TGFB_ACT_VS_ACT_CD4_TCELL_2H_DN	GSE2770_IL12_AND_TGFB_ACT_VS_ACT_CD4_TCELL_2H_DN	78	-0.303487	-1.32513	0.0413806	0.407513	0.379445	822	tags=31%, list=20%, signal=25%	PEBP1/ITGA4/CD37/PSMB9/CAMK2G/TOR2A/AKAP8/GSDMD/MGST2/SLC9A9/KBTBD11/TKT/CAPNS1/BAZ2A/DENND1C/SNTB1/AMZ2/REX1BD/ORMDL1/PSTPIP1/BIN2/NR4A1/KLF2/ZFP36
GSE43955_1H_VS_20H_ACT_CD4_TCELL_DN	GSE43955_1H_VS_20H_ACT_CD4_TCELL_DN	53	0.470675	1.48804	0.0414573	0.407513	0.379445	711	tags=34%, list=17%, signal=28%	PAK2/RPS27/PLAC8/DBF4/AHNAK/SARAF/DDX17/TXNIP/FBXW2/KLF10/PLIN2/GLUD1/STT3B/STK39/GNAI2/PTPRA/CANT1/RNF6
GSE15215_CD2_POS_VS_NEG_PDC_UP	GSE15215_CD2_POS_VS_NEG_PDC_UP	32	0.521203	1.5061	0.0416107	0.408213	0.380097	454	tags=19%, list=11%, signal=17%	JUND/HSPH1/WASL/PRKCZ/REST/ZDHHC18
GSE7852_LN_VS_FAT_TCONV_DN	GSE7852_LN_VS_FAT_TCONV_DN	83	0.418367	1.42632	0.0421053	0.411132	0.382816	745	tags=31%, list=18%, signal=26%	ZFP36L2/IFITM2/NR4A2/ITGB1/TOB1/RUNX3/SAMSN1/TTC39C/ODC1/LMNB1/HCST/PLEK/SOCS2/RORA/PNP/SLC2A3/ITGA1/AGPAT4/HSPA5/PLP2/BCL2L1/CCR2/ARHGAP26/NFATC2/DENND4C/DUSP5
GSE20754_WT_VS_TCF1_KO_MEMORY_CD8_TCELL_DN	GSE20754_WT_VS_TCF1_KO_MEMORY_CD8_TCELL_DN	72	0.428422	1.43403	0.0421687	0.411132	0.382816	831	tags=36%, list=20%, signal=29%	NDFIP1/MPPE1/HNRNPUL2/CMTM7/ZNHIT2/SASH3/ATG3/FAM78A/GPR171/STK24/PCNA/PANX1/DNAJB6/S1PR4/SLC4A7/SLC6A6/DCAF7/RNF125/PPP3CA/TBL1XR1/UQCC3/AP1S2/ARHGAP31/TMPO/MXD4/LYRM9
GSE29949_DC_BRAIN_VS_MONOCYTE_BONE_MARROW_UP	GSE29949_DC_BRAIN_VS_MONOCYTE_BONE_MARROW_UP	84	0.417675	1.42409	0.042204	0.411132	0.382816	853	tags=32%, list=21%, signal=26%	CD47/ESYT1/MAPK1/SMCHD1/AHNAK/LARS2/FAM89B/DGAT1/TM9SF2/BAG5/SATB1/JAK3/GTF2H5/SOCS1/CAPN2/GNAI2/RAB5A/PTPRA/MYH9/FOXO1/PLP2/KLF7/CAPG/ATP2B1/NBEAL2/KDM2A/REEP5
GSE24574_BCL6_HIGH_VS_LOW_TFH_CD4_TCELL_DN	GSE24574_BCL6_HIGH_VS_LOW_TFH_CD4_TCELL_DN	91	-0.28675	-1.30033	0.0422396	0.411132	0.382816	723	tags=29%, list=18%, signal=24%	LCP2/MRPL23/PSMA6/OSGEP/ECHS1/PGD/ACTG1/CYB5B/S100A11/SLC25A5/HDGF/LDHA/HADH/DNMT1/SLC29A1/BHLHE40/MIF/AP2S1/ENO1/SNRPA/HNRNPA3/NUTF2/DUSP4/NME1/PHGDH/SSRP1
GSE30083_SP1_VS_SP4_THYMOCYTE_UP	GSE30083_SP1_VS_SP4_THYMOCYTE_UP	38	0.502306	1.50067	0.0425258	0.412394	0.383991	1126	tags=50%, list=28%, signal=37%	XBP1/FKBP1A/SPATA6/DPM1/KLF10/TUBA1A/SATB1/SYTL2/AGPAT4/PPAN/ILF3/ANP32B/KLHDC4/CCT3/CDADC1/MTF2/TUBA4A/RPL7L1/NCBP2
GSE3982_MAC_VS_CENT_MEMORY_CD4_TCELL_DN	GSE3982_MAC_VS_CENT_MEMORY_CD4_TCELL_DN	61	-0.334356	-1.41184	0.0426894	0.412394	0.383991	451	tags=21%, list=11%, signal=19%	DHX9/LONP2/PKP3/RPS12/DENND1C/RPS6/FUS/PDE4B/CD28/PRKD2/PRKCH/IL10RA/KLF6
GSE39022_LN_VS_SPLEEN_DC_UP	GSE39022_LN_VS_SPLEEN_DC_UP	68	0.438993	1.45413	0.042735	0.412394	0.383991	763	tags=28%, list=19%, signal=23%	UBE2S/MXD1/ESYT1/RELB/DBF4/TMEM30A/RUNX3/SELENOS/COX17/SATB1/HNRNPUL1/PANX1/PNP/CDV3/GAPDH/AGPAT4/NFATC2/DENND4C/MBD2
GSE17974_IL4_AND_ANTI_IL12_VS_UNTREATED_4H_ACT_CD4_TCELL_DN	GSE17974_IL4_AND_ANTI_IL12_VS_UNTREATED_4H_ACT_CD4_TCELL_DN	17	-0.492224	-1.45968	0.0429162	0.412394	0.383991	353	tags=35%, list=9%, signal=32%	GBP5/SLAMF7/ADAM19/RHOH/DUSP4/GEM
GSE6674_ANTI_IGM_VS_PL2_3_STIM_BCELL_DN	GSE6674_ANTI_IGM_VS_PL2_3_STIM_BCELL_DN	85	0.421637	1.44214	0.0429733	0.412394	0.383991	435	tags=24%, list=11%, signal=21%	XBP1/TGFB1/RASGRP1/TPR/HSPA4/EIF3B/DNAJC2/SENP6/DNAJA2/ODC1/SEMA4D/EIF2S2/MRI1/RASA2/SEC24C/CNOT7/CHD1/NUP153/ST3GAL4/CALR
GSE21546_UNSTIM_VS_ANTI_CD3_STIM_SAP1A_KO_AND_ELK1_KO_DP_THYMOCYTES_UP	GSE21546_UNSTIM_VS_ANTI_CD3_STIM_SAP1A_KO_AND_ELK1_KO_DP_THYMOCYTES_UP	41	-0.373358	-1.42136	0.0429869	0.412394	0.383991	580	tags=44%, list=14%, signal=38%	ITPKB/PSME2/PSME1/STAT1/BST2/HELZ2/PML/SP110/PARP9/TNFRSF4/PARP14/LY6E/USP18/IFI27/ISG15/IRF7/IFIT1/IFIT3
GSE21546_WT_VS_ELK1_KO_DP_THYMOCYTES_UP	GSE21546_WT_VS_ELK1_KO_DP_THYMOCYTES_UP	42	-0.381047	-1.46826	0.0430791	0.412394	0.383991	340	tags=21%, list=8%, signal=20%	FLOT1/SYNGR2/RPL10/IKZF2/RAB37/UNC13D/GALNT6/IRF7/FOS
GSE29949_CD8_NEG_DC_SPLEEN_VS_MONOCYTE_BONE_MARROW_DN	GSE29949_CD8_NEG_DC_SPLEEN_VS_MONOCYTE_BONE_MARROW_DN	49	0.470853	1.47637	0.0432099	0.412394	0.383991	653	tags=22%, list=16%, signal=19%	JUND/NUBP1/NINJ1/ACADL/IL7R/ARPC1A/BCAS2/PRPF18/GAPDH/ZRSR2/RING1
GSE22103_LPS_VS_GMCSF_AND_IFNG_STIM_NEUTROPHIL_DN	GSE22103_LPS_VS_GMCSF_AND_IFNG_STIM_NEUTROPHIL_DN	62	0.444845	1.44513	0.0432633	0.412394	0.383991	820	tags=34%, list=20%, signal=28%	ARF6/RELB/FKBP1A/LITAF/KPNA4/TMEM9B/KLRD1/MFSD5/UBXN4/CAPN2/SLAIN2/ABTB1/MKNK2/KDM2B/MAP2K3/LIMD1/ARHGAP26/CSTB/NXT1/ATP2B1/BET1L
GSE42021_TREG_PLN_VS_CD24INT_TREG_THYMUS_UP	GSE42021_TREG_PLN_VS_CD24INT_TREG_THYMUS_UP	93	0.407579	1.40854	0.0433295	0.412394	0.383991	691	tags=28%, list=17%, signal=24%	PELI1/DUSP2/HSPD1/PIM1/RELB/HIF1A/LRP10/RIOK3/PPP1CB/HSP90AA1/GTPBP4/GCH1/ERRFI1/ACSL4/PNO1/SOCS1/DNAJB6/TANK/TXNRD1/HNRNPH1/FNDC3A/NFKB1/TAB2/UGCG/CSNK1A1/MFSD14A
GSE7568_IL4_VS_IL4_AND_DEXAMETHASONE_TREATED_MACROPHAGE_UP	GSE7568_IL4_VS_IL4_AND_DEXAMETHASONE_TREATED_MACROPHAGE_UP	81	0.422065	1.43297	0.0434783	0.412394	0.383991	644	tags=22%, list=16%, signal=19%	UBE2S/YBX1/NUCKS1/COX5A/DEK/RANGAP1/CCDC50/LSM2/EIF2S2/HNRNPC/TUBA1A/NDUFA2/GTF2H5/PSMB5/GLTP/GNAI2/RACGAP1/HSPA5
GSE11961_MEMORY_BCELL_DAY7_VS_GERMINAL_CENTER_BCELL_DAY7_DN	GSE11961_MEMORY_BCELL_DAY7_VS_GERMINAL_CENTER_BCELL_DAY7_DN	45	-0.349415	-1.36612	0.0435158	0.412394	0.383991	585	tags=49%, list=14%, signal=42%	RAC2/ARHGAP9/RPS6KA1/LAMTOR1/RNASEL/DDX47/LYST/CNOT2/STK10/CASP4/PTK2B/ANP32A/FAM111A/IKBKB/PGLYRP2/CASP1/TOX/PTPN6/RHOH/SLC44A2/LYPLA2/GEM
GSE36476_CTRL_VS_TSST_ACT_72H_MEMORY_CD4_TCELL_YOUNG_UP	GSE36476_CTRL_VS_TSST_ACT_72H_MEMORY_CD4_TCELL_YOUNG_UP	90	0.410649	1.41594	0.0435281	0.412394	0.383991	377	tags=24%, list=9%, signal=23%	ZFP36L2/PELI1/DUSP2/IFITM1/RPL38/NR4A2/IFITM3/RPS27/ARL4C/TMEM123/DNAJB1/SARAF/TOB1/PPP1CB/PPP4R3A/DNAJB9/MXI1/IL7R/TXNIP/ANXA1/GZMK/CHD1
GSE25088_WT_VS_STAT6_KO_MACROPHAGE_ROSIGLITAZONE_AND_IL4_STIM_UP	GSE25088_WT_VS_STAT6_KO_MACROPHAGE_ROSIGLITAZONE_AND_IL4_STIM_UP	58	0.455553	1.47067	0.0435323	0.412394	0.383991	771	tags=31%, list=19%, signal=26%	NUCKS1/PDCD6IP/UBALD2/DBF4/RALBP1/SLC25A39/CHD7/SLC48A1/EIF2S2/RASA2/ZDHHC18/SAR1A/NUBP2/IRF2BPL/TRIM28/CMPK1/NMT1/RPL23A
GSE25123_CTRL_VS_ROSIGLITAZONE_STIM_PPARG_KO_MACROPHAGE_UP	GSE25123_CTRL_VS_ROSIGLITAZONE_STIM_PPARG_KO_MACROPHAGE_UP	65	0.442849	1.45784	0.0436893	0.412601	0.384183	688	tags=28%, list=17%, signal=23%	DUSP2/MXD1/PHLDA1/PLAC8/ARL8B/KCNN4/LITAF/KDM6B/ITGAX/PLIN2/MAPKAPK3/STK39/S1PR4/TNFAIP3/MAP2K3/PLP2/CCR2/ARHGAP26
GSE8685_IL2_STARVED_VS_IL15_ACT_IL2_STARVED_CD4_TCELL_DN	GSE8685_IL2_STARVED_VS_IL15_ACT_IL2_STARVED_CD4_TCELL_DN	50	-0.342354	-1.37108	0.0437604	0.412601	0.384183	544	tags=30%, list=13%, signal=26%	TIMM17B/CSRP1/LUC7L3/PTK2B/CLN3/TWF2/NKAP/RPL13/USP14/RGS19/HNRNPA3/CD84/TPM3/MDH2/SSRP1
GSE360_L_DONOVANI_VS_L_MAJOR_DC_DN	GSE360_L_DONOVANI_VS_L_MAJOR_DC_DN	51	-0.351146	-1.42072	0.0439803	0.412601	0.384183	222	tags=24%, list=5%, signal=23%	SH3GL1/CLCN3/ENO1/SVIL/CCS/BCL2/HSD11B1/LY6E/CD5/DUSP1/KLF6/ZFP36
GSE3982_MAST_CELL_VS_BCELL_DN	GSE3982_MAST_CELL_VS_BCELL_DN	49	-0.351444	-1.38594	0.0440254	0.412601	0.384183	532	tags=31%, list=13%, signal=27%	LIN37/PSME1/LCK/STK17B/CD48/IL27RA/UCP2/CCR7/CLEC2D/SMC1A/SKAP1/RHOH/RGS3/RTP4/KLF2
GSE3039_NKT_CELL_VS_ALPHAALPHA_CD8_TCELL_DN	GSE3039_NKT_CELL_VS_ALPHAALPHA_CD8_TCELL_DN	112	-0.271211	-1.29942	0.0440472	0.412601	0.384183	875	tags=35%, list=21%, signal=28%	GBP2/CD27/CLDND1/CXCR6/ITGA4/THEMIS/TAP1/GIMAP7/SH2D1A/GIMAP4/PTPRC/CD6/GIMAP8/METTL23/ZMAT5/RGS16/PTPRCAP/UNC93B1/CD7/STAT1/LCK/MTHFD2/GIMAP6/PGLYRP2/TOX/DNMT1/LY9/SLAMF7/PML/CD28/TXK/SKAP1/ZBP1/PRKCH/LY6E/UBAP2L/CD5/PHGDH/GEM
GSE36476_YOUNG_VS_OLD_DONOR_MEMORY_CD4_TCELL_40H_TSST_ACT_UP	GSE36476_YOUNG_VS_OLD_DONOR_MEMORY_CD4_TCELL_40H_TSST_ACT_UP	20	0.571655	1.52071	0.0440529	0.412601	0.384183	513	tags=30%, list=13%, signal=26%	RPL38/YWHAB/ITGAX/TMED2/RAC1/JAK3
GSE12392_CD8A_POS_VS_NEG_SPLEEN_IFNB_KO_DC_DN	GSE12392_CD8A_POS_VS_NEG_SPLEEN_IFNB_KO_DC_DN	89	-0.287166	-1.29783	0.0446049	0.416689	0.387989	409	tags=22%, list=10%, signal=21%	CCND2/SRSF2/RPN2/RPS6/RPL3/NT5C3B/SH3GL1/SVIL/FKBP3/SRSF7/RGS3/TMEM223/IFI27/S100A4/JUNB/KLF2/DUSP1/KLF6/JUN/ZFP36
GSE22611_NOD2_TRANSD_VS_CTRL_TRANSD_HEK293_MDP_STIM_2H_UP	GSE22611_NOD2_TRANSD_VS_CTRL_TRANSD_HEK293_MDP_STIM_2H_UP	24	0.54032	1.49647	0.0448179	0.416689	0.387989	557	tags=33%, list=14%, signal=29%	SRRM2/OTULINL/NSD3/TMEM9B/GPR171/RORA/JAK3/PAPOLA
GSE37605_TREG_VS_TCONV_C57BL6_FOXP3_FUSION_GFP_UP	GSE37605_TREG_VS_TCONV_C57BL6_FOXP3_FUSION_GFP_UP	24	0.54006	1.49575	0.0448179	0.416689	0.387989	144	tags=21%, list=4%, signal=20%	DNAJC3/HSPA4/ARL4C/AHNAK/RALBP1
GSE360_L_MAJOR_VS_B_MALAYI_HIGH_DOSE_DC_UP	GSE360_L_MAJOR_VS_B_MALAYI_HIGH_DOSE_DC_UP	55	-0.341038	-1.41487	0.044958	0.416689	0.387989	577	tags=33%, list=14%, signal=28%	CXCR4/HNRNPM/ARAF/S100A11/RGS16/LDHA/MTHFD2/SNTB1/CLPP/UCP2/RSRC2/SF3B1/PCM1/TNFAIP8/NFKBIA/CDKN1A/RGS1/CCL3
GSE9988_ANTI_TREM1_VS_ANTI_TREM1_AND_LPS_MONOCYTE_DN	GSE9988_ANTI_TREM1_VS_ANTI_TREM1_AND_LPS_MONOCYTE_DN	55	-0.339661	-1.40915	0.044958	0.416689	0.387989	525	tags=27%, list=13%, signal=24%	RCSD1/BIRC3/STK26/ARL5B/GIMAP5/CCR7/CLEC2D/RHOH/TNFAIP8/NFKBIA/PPP1R15A/PMAIP1/KLF6/CCL4/ZFP36
GSE3920_IFNA_VS_IFNG_TREATED_ENDOTHELIAL_CELL_DN	GSE3920_IFNA_VS_IFNG_TREATED_ENDOTHELIAL_CELL_DN	38	0.496701	1.48392	0.0451031	0.416689	0.387989	338	tags=26%, list=8%, signal=24%	GZMA/ITGB1/ESYT1/PPM1G/CCDC50/KLRK1/TTC39C/MBOAT7/YBX3/ANXA1
GSE17721_LPS_VS_PAM3CSK4_16H_BMDC_DN	GSE17721_LPS_VS_PAM3CSK4_16H_BMDC_DN	70	0.43099	1.42886	0.045122	0.416689	0.387989	716	tags=27%, list=17%, signal=23%	ZYX/PGLS/YBX1/RPL37A/SNX18/SEC61G/DGAT1/SLC25A39/TMEM9B/BOLA2/HECTD1/UQCRQ/TGFBR2/MAST3/PTPN1/ARHGEF1/OST4/LIMD1/EBPL
GSE17721_12H_VS_24H_GARDIQUIMOD_BMDC_DN	GSE17721_12H_VS_24H_GARDIQUIMOD_BMDC_DN	75	-0.2969	-1.28555	0.0451608	0.416689	0.387989	664	tags=25%, list=16%, signal=22%	PNKD/DPY30/ARCN1/MYDGF/NDUFV2/LAS1L/STK26/TUFM/MRPS33/CLPP/TMEM126A/VDAC1/FARSB/STMN1/SLC44A2/PRPF6/TMEM223/SMPDL3A/FOS
KAZMIN_PBMC_P_FALCIPARUM_RTSS_AS01_AGE_UNKNOWN_CORRELATED_WITH_PROTECTION_56DY_NEGATIVE	KAZMIN_PBMC_P_FALCIPARUM_RTSS_AS01_AGE_UNKNOWN_CORRELATED_WITH_PROTECTION_56DY_NEGATIVE	23	0.555233	1.52723	0.0459932	0.423581	0.394407	785	tags=35%, list=19%, signal=28%	GZMA/KLRC1/ARL4C/KLRK1/KLRD1/RORA/PRF1/STAT4
GSE3982_CENT_MEMORY_CD4_TCELL_VS_NKCELL_DN	GSE3982_CENT_MEMORY_CD4_TCELL_VS_NKCELL_DN	50	0.470686	1.47387	0.0461347	0.423665	0.394485	563	tags=26%, list=14%, signal=23%	UQCRFS1/IFITM2/GZMA/PLAC8/KLRK1/JAK1/COX17/MAPKAPK3/KIF21B/PLEK/RNF14/DNAJB6/MAPRE2
KAECH_NAIVE_VS_DAY15_EFF_CD8_TCELL_UP	KAECH_NAIVE_VS_DAY15_EFF_CD8_TCELL_UP	83	-0.298673	-1.33356	0.0463326	0.423665	0.394485	875	tags=40%, list=21%, signal=32%	GBP2/WDR1/GALK1/SF3B3/NDUFB5/BZW2/RGS10/RPS3/MRPL23/DNAJC7/LIPA/DDX50/ITPKB/MGST2/SPTBN1/PSME1/CD7/RPSA/IKBKB/RPS6/ZFR/SEC11C/RPS8/ACP5/CCR7/RPL10/LEF1/PA2G4/CRLF3/PRKD2/KLK8/TMEM223/CD5
GSE14415_INDUCED_TREG_VS_TCONV_UP	GSE14415_INDUCED_TREG_VS_TCONV_UP	66	-0.315351	-1.34767	0.0464444	0.423665	0.394485	726	tags=29%, list=18%, signal=24%	CLIC1/MRPL18/IRF8/PSMA1/PPIL1/HAT1/TKT/TPI1/ACP1/HADH/RBBP7/RAN/STMN1/SNRPA/ZBP1/LY6E/PSMB2/NME1/PHGDH
GSE360_L_DONOVANI_VS_T_GONDII_DC_DN	GSE360_L_DONOVANI_VS_T_GONDII_DC_DN	52	-0.348218	-1.41891	0.0465692	0.423665	0.394485	580	tags=33%, list=14%, signal=28%	ITPKB/COX4I1/RUVBL1/KBTBD11/CNP/BIRC3/FBL/HMGCS1/RPL15/TRIM26/NMI/RAN/STMN1/SRSF7/PRPF40A/FDPS/NME1
GSE10239_NAIVE_VS_KLRG1HIGH_EFF_CD8_TCELL_DN	GSE10239_NAIVE_VS_KLRG1HIGH_EFF_CD8_TCELL_DN	64	-0.317758	-1.34712	0.046701	0.423665	0.394485	355	tags=22%, list=9%, signal=20%	NDE1/ACTL6A/NDUFS3/NSMCE2/USP14/SNRPD3/SLAMF7/STMN1/ASS1/DUSP4/NME1/S100A4/CDKN1A/GEM
GSE46606_IRF4_KO_VS_WT_CD40L_IL2_IL5_1DAY_STIMULATED_BCELL_DN	GSE46606_IRF4_KO_VS_WT_CD40L_IL2_IL5_1DAY_STIMULATED_BCELL_DN	50	-0.340561	-1.3639	0.0467525	0.423665	0.394485	708	tags=30%, list=17%, signal=25%	YTHDC1/NUP214/LIN37/CASP4/STK17B/GNG2/GIMAP5/CASP1/TCF7/DAZAP2/ISG20/PDE4B/NSFL1C/CRLF3/PRKCH
GSE13738_TCR_VS_BYSTANDER_ACTIVATED_CD4_TCELL_DN	GSE13738_TCR_VS_BYSTANDER_ACTIVATED_CD4_TCELL_DN	67	-0.31275	-1.34384	0.0468026	0.423665	0.394485	512	tags=31%, list=13%, signal=28%	BIRC3/UBC/PLEKHB2/BLVRA/HNRNPDL/CYLD/GBP5/CASP1/HAUS3/TRIM26/GLIPR2/LY9/HMOX2/PDLIM2/RSBN1/BCL2/ZBP1/KLK8/RCBTB2/IL10RA/KLF2
GSE45365_HEALTHY_VS_MCMV_INFECTION_CD11B_DC_IFNAR_KO_DN	GSE45365_HEALTHY_VS_MCMV_INFECTION_CD11B_DC_IFNAR_KO_DN	23	0.553543	1.52258	0.0468529	0.423665	0.394485	1107	tags=57%, list=27%, signal=41%	PLAC8/ARF5/TM9SF2/RNF166/TRIOBP/ATP8B4/IFT20/GAPDH/SDHC/HBS1L/SAMD9L/TOR1AIP2/UFD1
GSE23505_UNTREATED_VS_4DAY_IL6_IL1_TGFB_TREATED_CD4_TCELL_UP	GSE23505_UNTREATED_VS_4DAY_IL6_IL1_TGFB_TREATED_CD4_TCELL_UP	61	0.448064	1.45441	0.0468557	0.423665	0.394485	431	tags=20%, list=11%, signal=18%	NDFIP1/RBM38/KLRC1/COX5A/FYN/RRBP1/RBFA/MFSD6/NOL7/PTPN22/ATP1A1/RER1
NAKAYA_PLASMACYTOID_DENDRITIC_CELL_FLUARIX_FLUVIRIN_AGE_18_50YO_7DY_DN	NAKAYA_PLASMACYTOID_DENDRITIC_CELL_FLUARIX_FLUVIRIN_AGE_18_50YO_7DY_DN	61	0.448222	1.45492	0.0468557	0.423665	0.394485	563	tags=23%, list=14%, signal=20%	UQCRFS1/PPP2R2A/CCNL2/RPL37A/RAE1/MADD/LRP10/FDX1/SYS1/RHEB/PTPN11/NDUFA5/DNAJB6/MAPRE2
GSE1925_CTRL_VS_24H_IFNG_STIM_IFNG_PRIMED_MACROPHAGE_DN	GSE1925_CTRL_VS_24H_IFNG_STIM_IFNG_PRIMED_MACROPHAGE_DN	90	0.409125	1.41068	0.0469645	0.423876	0.394681	899	tags=33%, list=22%, signal=27%	MFF/DNAJC3/PIM1/PCBP2/LGALS3/SPG21/ACADL/MARK3/SEMA4D/SLC48A1/GTPBP4/EMD/GNA13/DNAJC15/HSPA1A/RECQL/PNP/YY1/USP39/ZMYND11/IL2RA/RPL36A/VPS35/ILF3/TNF/YWHAQ/CRNKL1/CNOT1/NUDT19/KDM5B
GSE3982_EOSINOPHIL_VS_TH1_DN	GSE3982_EOSINOPHIL_VS_TH1_DN	87	-0.289337	-1.31287	0.0471968	0.42479	0.395533	665	tags=34%, list=16%, signal=30%	GATD3A/RACK1/UBXN8/SMARCA4/EIF3I/IFI35/GSTP1/COPS6/CZIB/RPS5/DDX50/RUVBL1/MRPL39/PSMB8/ERGIC2/MRPL24/MRPL4/MRPS33/DNMT1/MDH1/RAN/UBA2/ENO1/PHB/SMC1A/CD28/PA2G4/PSMB2/NME1/CCL4
GSE21670_STAT3_KO_VS_WT_CD4_TCELL_IL6_TREATED_UP	GSE21670_STAT3_KO_VS_WT_CD4_TCELL_IL6_TREATED_UP	51	0.465017	1.46371	0.0473225	0.42479	0.395533	380	tags=24%, list=9%, signal=22%	DNAJC3/ESYT1/SERP1/B4GALT1/AP3S1/GORASP2/ACAP2/SPTLC2/DDOST/MOB1A/UBE2A/EFR3A
GSE7852_LN_VS_THYMUS_TREG_DN	GSE7852_LN_VS_THYMUS_TREG_DN	57	0.455379	1.46531	0.0473225	0.42479	0.395533	531	tags=25%, list=13%, signal=22%	HNRNPAB/MXD1/GZMA/IFITM3/ATF1/NUCKS1/HSPD1/LGALS3/HSP90AA1/AK3/RRAS2/STT3B/RNF14/PCNA
GSE2585_AIRE_KO_VS_WT_CD80_LOW_MTEC_UP	GSE2585_AIRE_KO_VS_WT_CD80_LOW_MTEC_UP	32	-0.393491	-1.43778	0.0474436	0.425108	0.395829	462	tags=22%, list=11%, signal=20%	BAG4/PSMD2/FLOT1/GOT2/IKZF2/CCL4/JUN
GSE10240_CTRL_VS_IL17_AND_IL22_STIM_PRIMARY_BRONCHIAL_EPITHELIAL_CELLS_UP	GSE10240_CTRL_VS_IL17_AND_IL22_STIM_PRIMARY_BRONCHIAL_EPITHELIAL_CELLS_UP	41	-0.368342	-1.40227	0.0477255	0.426186	0.396833	554	tags=29%, list=14%, signal=26%	ZMAT5/BAX/MAX/TUFM/MTHFD2/PNKP/COX19/ZNHIT1/ACP5/SMC1A/LEF1/JUN
GSE6259_33D1_POS_DC_VS_BCELL_UP	GSE6259_33D1_POS_DC_VS_BCELL_UP	21	0.566193	1.52287	0.0477356	0.426186	0.396833	385	tags=29%, list=9%, signal=26%	TRAPPC6B/TMEM30A/ADIPOR1/SARAF/SPTLC2/SEC62
GSE21360_PRIMARY_VS_QUATERNARY_MEMORY_CD8_TCELL_UP	GSE21360_PRIMARY_VS_QUATERNARY_MEMORY_CD8_TCELL_UP	59	-0.3234	-1.34798	0.0478904	0.426801	0.397405	575	tags=29%, list=14%, signal=25%	COX4I1/ADGRE5/OGT/STAT1/LY75/MTHFD2/LY9/LAPTM4A/SLAMF7/PML/LY6E/USP18/IRF7/RGS1/IFIT1/IFIT3/FOS
GSE3203_UNTREATED_VS_IFNB_TREATED_LN_BCELL_DN	GSE3203_UNTREATED_VS_IFNB_TREATED_LN_BCELL_DN	31	-0.389061	-1.41607	0.0481079	0.427971	0.398494	472	tags=23%, list=12%, signal=20%	ITPR1/HADH/DSTN/P4HB/TUBA1B/SVIL/FOS
GSE19888_ADENOSINE_A3R_INH_VS_ACT_IN_MAST_CELL_DN	GSE19888_ADENOSINE_A3R_INH_VS_ACT_IN_MAST_CELL_DN	47	-0.330648	-1.30519	0.0485115	0.430789	0.401118	507	tags=26%, list=12%, signal=23%	IPCEF1/PLEKHB2/ITPR1/BST2/TAOK3/MORF4L1/GBP7/HSD11B1/PARP14/LY6E/RCBTB2/IFIT3
GSE13547_WT_VS_ZFX_KO_BCELL_DN	GSE13547_WT_VS_ZFX_KO_BCELL_DN	103	0.3957	1.38331	0.0486976	0.431008	0.401322	405	tags=18%, list=10%, signal=17%	IFITM1/PHLDA1/SNX5/ARF6/IFITM3/PLAC8/COX5A/CCZ1/CCDC50/SNF8/SERPINB9/KLRK1/ACADL/PPP1CC/ITGAX/YBX3/ANXA1/COX17/CARHSP1
GSE14415_NATURAL_TREG_VS_FOXP3_KO_NATURAL_TREG_UP	GSE14415_NATURAL_TREG_VS_FOXP3_KO_NATURAL_TREG_UP	43	-0.345777	-1.34438	0.0488445	0.431008	0.401322	482	tags=23%, list=12%, signal=21%	SP100/CD7/CD48/BST2/GBP5/PCM1/KLK8/IFIT1/GEM/IFIT3
GSE32034_UNTREATED_VS_ROSIGLIZATONE_TREATED_LY6C_HIGH_MONOCYTE_DN	GSE32034_UNTREATED_VS_ROSIGLIZATONE_TREATED_LY6C_HIGH_MONOCYTE_DN	96	0.400628	1.39036	0.0489749	0.431008	0.401322	193	tags=11%, list=5%, signal=11%	NDFIP1/ZFP36L2/YPEL3/SERP1/CHCHD10/ARL4C/SARAF/CYB5R4/DPM3/SLC25A39/MRPS26
GSE21670_STAT3_KO_VS_WT_CD4_TCELL_UP	GSE21670_STAT3_KO_VS_WT_CD4_TCELL_UP	53	0.45733	1.44585	0.048995	0.431008	0.401322	559	tags=25%, list=14%, signal=21%	DUSP2/RASGRP1/LGALS3/MPV17L2/SAMSN1/PMEPA1/SMIM3/UNC119/NFKBIE/HCST/MAPKAPK3/PNO1/SLC2A3
GSE22886_TCELL_VS_BCELL_NAIVE_UP	GSE22886_TCELL_VS_BCELL_NAIVE_UP	131	0.377554	1.36625	0.0490196	0.431008	0.401322	375	tags=16%, list=9%, signal=15%	ZYX/NDFIP1/IFITM1/IFITM3/CYTH2/FMNL1/PPM1G/ARL4C/RANGAP1/DNAJB1/TOB1/TRNAU1AP/SAMSN1/NMRK1/RNF115/SEMA4D/LIME1/IL7R/ANXA1/ZNHIT2/ATP1A1
GSE9006_1MONTH_VS_4MONTH_POST_TYPE_1_DIABETES_DX_PBMC_DN	GSE9006_1MONTH_VS_4MONTH_POST_TYPE_1_DIABETES_DX_PBMC_DN	39	0.495939	1.48617	0.0491591	0.431008	0.401322	455	tags=18%, list=11%, signal=16%	UBA52/LFNG/NDUFA3/SFPQ/PPP4R3A/EIF4E/NDUFA2
GSE13484_UNSTIM_VS_3H_YF17D_VACCINE_STIM_PBMC_UP	GSE13484_UNSTIM_VS_3H_YF17D_VACCINE_STIM_PBMC_UP	65	-0.309584	-1.31356	0.049169	0.431008	0.401322	960	tags=37%, list=23%, signal=29%	STXBP2/MYG1/CNOT3/MATR3/ANAPC5/CD27/DDX39B/THOC7/CHFR/ECHS1/SPTBN1/GPSM3/NDE1/DENND1C/PRDX3/AMZ2/CYTH4/SNRPD3/BSCL2/CAST/PSTPIP1/WASF2/UBAP2L/RCBTB2
GSE411_UNSTIM_VS_100MIN_IL6_STIM_SOCS3_KO_MACROPHAGE_DN	GSE411_UNSTIM_VS_100MIN_IL6_STIM_SOCS3_KO_MACROPHAGE_DN	95	0.401892	1.39214	0.0492554	0.431008	0.401322	1159	tags=41%, list=28%, signal=30%	UQCRFS1/SNX5/IFITM3/PPM1G/ARL4C/HIF1A/SPG21/ATP6V1E1/CHD7/KDM6B/PITPNA/UBE2B/EVA1B/GNA13/PLEK/FAM117B/LASP1/MFSD14A/VPS35/FXYD5/PNPLA8/DUSP5/GPR132/UBE2H/NEK7/HEXIM1/SKIL/INSIG1/ZCCHC9/PCMTD1/UNC119B/ATP6V0D1/UBL3/IL2RB/DAP/ATF3/BCL2L11/S100A6/SPN
GSE6674_UNSTIM_VS_CPG_STIM_BCELL_UP	GSE6674_UNSTIM_VS_CPG_STIM_BCELL_UP	38	-0.373639	-1.40155	0.0493175	0.431008	0.401322	543	tags=34%, list=13%, signal=30%	CSRP1/RGS16/SLA/MAX/PLAAT3/FIS1/CIAO2B/ACP5/AP2S1/RHOH/DBNL/ITM2C/KLF6
GSE41087_WT_VS_FOXP3_MUT_ANTI_CD3_CD28_STIM_CD4_TCELL_UP	GSE41087_WT_VS_FOXP3_MUT_ANTI_CD3_CD28_STIM_CD4_TCELL_UP	68	-0.3159	-1.35874	0.0494606	0.431325	0.401618	228	tags=21%, list=6%, signal=20%	SLAMF7/CCR7/RPL10/AFTPH/ISG20/PDE4B/UTRN/TNFRSF4/NFKBIA/CD5/BTG2/IL10RA/JUNB/DUSP1
GSE360_DC_VS_MAC_T_GONDII_DN	GSE360_DC_VS_MAC_T_GONDII_DN	43	-0.344843	-1.34075	0.0495276	0.431325	0.401618	33	tags=16%, list=1%, signal=16%	NDUFS3/BNIP3L/S100A4/RCBTB2/SMPDL3A/GEM/FOS
GSE17721_LPS_VS_PAM3CSK4_8H_BMDC_DN	GSE17721_LPS_VS_PAM3CSK4_8H_BMDC_DN	87	0.408505	1.39619	0.0497685	0.431777	0.402038	115	tags=8%, list=3%, signal=8%	NDFIP1/ZFP36L2/YPEL3/EIF5/YBX1/RPL37A/OTULINL
GSE2770_IL12_VS_IL4_TREATED_ACT_CD4_TCELL_6H_UP	GSE2770_IL12_VS_IL4_TREATED_ACT_CD4_TCELL_6H_UP	48	0.472519	1.47363	0.0499376	0.431777	0.402038	426	tags=19%, list=10%, signal=17%	TOMM20/MRPS24/ARF6/TRAM1/FKBP1A/BRMS1/MAP1LC3B/YBX3/SATB1
GSE5589_WT_VS_IL6_KO_LPS_STIM_MACROPHAGE_45MIN_DN	GSE5589_WT_VS_IL6_KO_LPS_STIM_MACROPHAGE_45MIN_DN	48	0.471713	1.47112	0.0499376	0.431777	0.402038	525	tags=17%, list=13%, signal=15%	JUND/ZYX/SIKE1/PMEPA1/ITGAX/SATB1/BCL7B/RNF14
GSE10239_KLRG1INT_VS_KLRG1HIGH_EFF_CD8_TCELL_DN	GSE10239_KLRG1INT_VS_KLRG1HIGH_EFF_CD8_TCELL_DN	66	0.437806	1.44526	0.05	0.431777	0.402038	819	tags=39%, list=20%, signal=32%	RASGRP1/FYN/DBF4/TRAM1/SNX18/RTF1/FAM204A/PTPN22/UBE2B/MOB1A/ATP8B4/IQGAP2/SYTL2/RBMS1/PLEK/VPS41/GNPDA2/NCOA2/ITGA1/MLLT10/ZYG11B/TBL1XR1/DENND4C/AP1S2/IDE/HPF1
GSE17721_12H_VS_24H_PAM3CSK4_BMDC_UP	GSE17721_12H_VS_24H_PAM3CSK4_BMDC_UP	72	-0.307802	-1.32273	0.0500144	0.431777	0.402038	305	tags=17%, list=7%, signal=16%	PLAAT3/BCLAF1/RAN/TUBA1B/HVCN1/TAOK3/CD84/CDKN1A/MYC/GEM/DUSP1/IFIT3
GSE2770_UNTREATED_VS_TGFB_AND_IL4_TREATED_ACT_CD4_TCELL_48H_UP	GSE2770_UNTREATED_VS_TGFB_AND_IL4_TREATED_ACT_CD4_TCELL_48H_UP	34	0.501704	1.46944	0.0501319	0.43204	0.402283	249	tags=15%, list=6%, signal=14%	ZYX/PPP2R2A/SNX3/RUNX3/PPP1R16B
GSE18893_TCONV_VS_TREG_2H_CULTURE_DN	GSE18893_TCONV_VS_TREG_2H_CULTURE_DN	89	0.407098	1.40211	0.0505166	0.434601	0.404668	655	tags=25%, list=16%, signal=21%	XBP1/CD47/IFITM3/PLAC8/CTNNB1/UBALD2/SERPINB9/RUNX3/CHST12/MARK3/CHD7/RAD23B/PPP1CC/SH3GLB1/TGFBR2/ARPC1A/ABCB9/PTPN1/UBE2J1/AGPAT4/PLP2/FNDC3A
GSE32423_CTRL_VS_IL4_MEMORY_CD8_TCELL_DN	GSE32423_CTRL_VS_IL4_MEMORY_CD8_TCELL_DN	65	-0.308308	-1.30815	0.05085	0.43667	0.406594	757	tags=42%, list=18%, signal=34%	BCAP31/MRPL30/RNASEK/IFI35/NDUFB10/NIN/BAK1/COPS6/TADA1/GBP4/SEC24A/SLC4A1AP/PSME2/TKT/CTSZ/LDHA/SLC35B2/TAPBP/ZNHIT1/GLIPR2/REX1BD/PARP9/SMC1A/BCL2/DBNL/USP18/FDPS
GSE36888_UNTREATED_VS_IL2_TREATED_STAT5_AB_KNOCKIN_TCELL_6H_UP	GSE36888_UNTREATED_VS_IL2_TREATED_STAT5_AB_KNOCKIN_TCELL_6H_UP	41	0.487201	1.47557	0.0512164	0.43667	0.406594	663	tags=34%, list=16%, signal=29%	MXD1/CD47/PLAC8/RARA/SERPINB9/TRNAU1AP/SAMSN1/SPTLC2/PRKCD/ZBTB1/SOCS2/SOCS1/ZC3H12A/CAB39
GSE10422_WT_VS_BAFF_TRANSGENIC_LN_BCELL_UP	GSE10422_WT_VS_BAFF_TRANSGENIC_LN_BCELL_UP	54	0.45462	1.4477	0.0513784	0.43667	0.406594	963	tags=41%, list=24%, signal=32%	ZFP36L2/HNRNPL/CCNL2/ARL4C/TMEM134/SEMA4D/JAK1/AK3/STRIP1/PDE4D/HNRNPUL1/SBF1/EHMT2/IRF2BPL/REEP5/SF1/EIPR1/INSIG1/IST1/RBM22/UBA1/CAPN1
GSE23505_UNTREATED_VS_4DAY_IL6_IL1_TREATED_CD4_TCELL_DN	GSE23505_UNTREATED_VS_4DAY_IL6_IL1_TREATED_CD4_TCELL_DN	40	0.487841	1.47075	0.0514139	0.43667	0.406594	403	tags=28%, list=10%, signal=25%	ATP1B3/CTNNB1/AP3S1/METTL9/NSMCE3/DERL1/IL7R/ANXA1/RASA2/KLHL24/ZBTB1
GSE360_CTRL_VS_B_MALAYI_LOW_DOSE_DC_DN	GSE360_CTRL_VS_B_MALAYI_LOW_DOSE_DC_DN	40	0.487596	1.47002	0.0514139	0.43667	0.406594	509	tags=30%, list=12%, signal=27%	UBE2S/ZYX/HSPH1/PITPNA/SMIM10L1/UNC119/IL7R/TXNIP/GNA13/CCNI/PDE4D/TRIM27
GSE40666_UNTREATED_VS_IFNA_STIM_STAT1_KO_CD8_TCELL_90MIN_UP	GSE40666_UNTREATED_VS_IFNA_STIM_STAT1_KO_CD8_TCELL_90MIN_UP	45	-0.344057	-1.34517	0.0514276	0.43667	0.406594	830	tags=42%, list=20%, signal=34%	CYB5A/ACOT9/LYST/GIMAP4/OAS3/SLC9A9/PSME2/STAT1/LY75/PLAAT3/HELZ2/SLAMF7/CCR7/PARP9/PSAP/KRT83/PARP14/IRF7/RGS1
GSE2405_0H_VS_6H_A_PHAGOCYTOPHILUM_STIM_NEUTROPHIL_DN	GSE2405_0H_VS_6H_A_PHAGOCYTOPHILUM_STIM_NEUTROPHIL_DN	25	0.530077	1.48097	0.051532	0.43667	0.406594	406	tags=28%, list=10%, signal=25%	BOLA3/FKBP4/ATF1/FAM89B/COX7C/DNAJC1/ATG3
GSE13411_NAIVE_BCELL_VS_PLASMA_CELL_UP	GSE13411_NAIVE_BCELL_VS_PLASMA_CELL_UP	67	0.432822	1.43051	0.0515337	0.43667	0.406594	665	tags=25%, list=16%, signal=22%	RBM38/PAK2/FYN/DEK/RIOK3/RUNX3/MPPE1/PPP1R16B/SART1/NFATC3/GSK3B/SETX/KIF21B/SOCS1/SLC2A3/NFKB1/CRYBG1
GSE360_T_GONDII_VS_B_MALAYI_LOW_DOSE_DC_UP	GSE360_T_GONDII_VS_B_MALAYI_LOW_DOSE_DC_UP	62	-0.326892	-1.39458	0.0515488	0.43667	0.406594	830	tags=34%, list=20%, signal=27%	CYB5A/IFI35/TAP1/DDIT4/PSMA6/CXCR4/RUVBL1/PSME2/CDKN1B/LY75/CTSB/BNIP3L/CCR7/ISG20/PDE4B/DUSP4/CELF2/NFKBIA/RGS1/DUSP1/IFIT3
GSE6259_FLT3L_INDUCED_33D1_POS_DC_VS_CD8_TCELL_DN	GSE6259_FLT3L_INDUCED_33D1_POS_DC_VS_CD8_TCELL_DN	54	-0.348177	-1.43289	0.0517027	0.437227	0.407113	296	tags=19%, list=7%, signal=17%	PFKP/BHLHE40/ACP5/PDCL3/SLC44A2/LYPLA2/MDH2/FDPS/ITM2C/RGS1
GSE15930_NAIVE_VS_48H_IN_VITRO_STIM_IFNAB_CD8_TCELL_UP	GSE15930_NAIVE_VS_48H_IN_VITRO_STIM_IFNAB_CD8_TCELL_UP	49	-0.345071	-1.36081	0.0518173	0.437451	0.407322	318	tags=18%, list=8%, signal=17%	IL27RA/TCF7/SH3GL1/IKZF2/SVIL/PSAP/KLF2/JUN/FOS
GSE26030_TH1_VS_TH17_RESTIMULATED_DAY15_POST_POLARIZATION_DN	GSE26030_TH1_VS_TH17_RESTIMULATED_DAY15_POST_POLARIZATION_DN	130	0.377613	1.36379	0.0523446	0.441152	0.410768	317	tags=12%, list=8%, signal=11%	UBE2S/GNB2/UQCRFS1/RPL38/ITGB1/CYTH2/STUB1/OTULINL/SPG21/SEC61G/TMEM134/TRNAU1AP/MAP7D1/PTPN22/JAK1
GSE3982_DC_VS_BCELL_DN	GSE3982_DC_VS_BCELL_DN	56	-0.331323	-1.39001	0.0526943	0.44257	0.412088	764	tags=29%, list=19%, signal=24%	TENT5C/GLOD4/IRF8/RGS14/SPTBN1/NASP/LCK/LBH/TCF7/BCL2/CRLF3/RHOH/TPM3/IRF7/KLF2/DUSP1
GSE43863_NAIVE_VS_MEMORY_LY6C_INT_CXCR5POS_CD4_TCELL_D150_LCMV_DN	GSE43863_NAIVE_VS_MEMORY_LY6C_INT_CXCR5POS_CD4_TCELL_D150_LCMV_DN	72	0.421828	1.41195	0.053012	0.44257	0.412088	710	tags=24%, list=17%, signal=20%	UQCRFS1/BOLA3/NUBP1/HSPD1/DNAJA1/FAM162A/UBE2J2/SELENOS/GTPBP4/MFSD5/SAR1A/GPR65/ZRSR2/TXNRD1/MEA1/SNRPF/HSPA14
GSE21033_1H_VS_24H_POLYIC_STIM_DC_DN	GSE21033_1H_VS_24H_POLYIC_STIM_DC_DN	94	-0.278044	-1.27321	0.053043	0.44257	0.412088	938	tags=41%, list=23%, signal=33%	SHISA5/RPL12/EEF1D/PSMB3/RNASEK/GBP2/HEXB/ALDOA/IFI35/GSTP1/LCP1/NOP10/PSMB9/CLIC1/MRPL23/RPS26/NME2/PSMB1/PSME2/LEPROTL1/EIF3H/MTAP/SLC25A5/IPCEF1/CD7/HIGD2A/RPL29/POLR2F/HADH/RPL15/DHRS1/PRDX3/LY9/CYTH4/RPL10/IKZF2/UTRN/ARHGAP25/ZFP36L1
GSE11961_FOLLICULAR_BCELL_VS_GERMINAL_CENTER_BCELL_DAY40_UP	GSE11961_FOLLICULAR_BCELL_VS_GERMINAL_CENTER_BCELL_DAY40_UP	71	0.425992	1.42196	0.0532044	0.44257	0.412088	578	tags=25%, list=14%, signal=22%	ZFP36L2/PDCD4/ARL4C/OTULINL/USF2/YWHAB/FAM204A/MFSD6/TMEM9B/JAK1/KLHL24/KIF21B/TPP1/NRBF2/SOCS2/PRKAB1/MKNK2/GNAI2
GSE37534_GW1929_VS_PIOGLITAZONE_TREATED_CD4_TCELL_PPARG1_FOXP3_TRANSDUCED_DN	GSE37534_GW1929_VS_PIOGLITAZONE_TREATED_CD4_TCELL_PPARG1_FOXP3_TRANSDUCED_DN	71	0.425861	1.42152	0.0532044	0.44257	0.412088	678	tags=27%, list=17%, signal=23%	HSPH1/PAK2/RPS29/SERP1/PIM1/RPL37A/RELB/MAPK1/AVL9/FKBP1A/YBX3/GATAD2A/RWDD1/SOCS1/RNF14/SLC2A3/ZC3H12A/MAP2K3/SCYL2
ERWIN_COHEN_PBMC_TC_83_AGE_18_45YO_NAIVE_NOT_PREVIOUSLY_IMMUNIZED_24HR_DEG_CANONICAL_PATHWAY_MEMBERS_UP	ERWIN_COHEN_PBMC_TC_83_AGE_18_45YO_NAIVE_NOT_PREVIOUSLY_IMMUNIZED_24HR_DEG_CANONICAL_PATHWAY_MEMBERS_UP	10	-0.608751	-1.55799	0.0533229	0.44257	0.412088	979	tags=70%, list=24%, signal=53%	IFNG/XAF1/OAS3/STAT1/SLAMF7/IRF7/CCL3
GSE17974_0.5H_VS_72H_IL4_AND_ANTI_IL12_ACT_CD4_TCELL_DN	GSE17974_0.5H_VS_72H_IL4_AND_ANTI_IL12_ACT_CD4_TCELL_DN	65	-0.305799	-1.2975	0.0533714	0.44257	0.412088	593	tags=28%, list=14%, signal=24%	ACTG1/PSMB8/CYB5B/RNGTT/EIF2S1/LDHA/DHRS1/PRDX3/SLC29A1/RAN/ENO1/STMN1/HMGA1/MRPL12/PPIL3/TNFRSF4/ACTB/PSMB2
GSE17721_LPS_VS_PAM3CSK4_12H_BMDC_DN	GSE17721_LPS_VS_PAM3CSK4_12H_BMDC_DN	85	0.408768	1.39813	0.0534262	0.44257	0.412088	1004	tags=33%, list=25%, signal=25%	YPEL3/PGLS/MFF/FKBP4/NUCKS1/IMP3/PPP1CC/SASH3/SEC62/ZBTB1/TM2D2/PNO1/SLAIN2/BCAS2/MRPL3/ARHGEF1/MLLT10/SDHC/KLF7/CSTB/METAP2/MAT2A/NCAPH2/CCT3/NDUFA6/CDADC1/NIP7/EMC7
GSE41867_NAIVE_VS_DAY8_LCMV_CLONE13_EFFECTOR_CD8_TCELL_UP	GSE41867_NAIVE_VS_DAY8_LCMV_CLONE13_EFFECTOR_CD8_TCELL_UP	79	0.416916	1.41083	0.0534442	0.44257	0.412088	615	tags=22%, list=15%, signal=19%	YPEL3/MXD1/GRINA/SCAND1/CD47/CHCHD10/AVL9/TMEM192/SLAIN1/UBR2/REST/GNA13/OSTC/S1PR4/MKNK2/ARHGEF1/MYH9
GSE25677_MPL_VS_MPL_AND_R848_STIM_BCELL_DN	GSE25677_MPL_VS_MPL_AND_R848_STIM_BCELL_DN	25	-0.439687	-1.4668	0.0534687	0.44257	0.412088	176	tags=20%, list=4%, signal=19%	ATG12/DUSP10/RINL/FDPS/RTP4
GSE17721_PAM3CSK4_VS_GADIQUIMOD_12H_BMDC_DN	GSE17721_PAM3CSK4_VS_GADIQUIMOD_12H_BMDC_DN	72	-0.30667	-1.31786	0.0534936	0.44257	0.412088	625	tags=36%, list=15%, signal=31%	IFI35/ITGA4/CMTM6/MORC3/SMNDC1/SNX4/TMEM128/PSME2/NASP/RCSD1/ANP32A/PSME1/LPXN/BST2/PGLYRP1/CCND2/TAPBP/TRIM26/LAPTM4A/PML/AFTPH/PARP9/CD84/PARP14/DBNL/KLF6
GSE23321_CD8_STEM_CELL_MEMORY_VS_EFFECTOR_MEMORY_CD8_TCELL_UP	GSE23321_CD8_STEM_CELL_MEMORY_VS_EFFECTOR_MEMORY_CD8_TCELL_UP	63	-0.305866	-1.31337	0.0536551	0.443168	0.412645	625	tags=22%, list=15%, signal=19%	SMNDC1/SEC24A/PGD/PTPN7/CASP4/FARSA/TUFM/PPIA/HAUS3/CD28/NUTF2/CD5/IL10RA/KLF6
GSE17721_POLYIC_VS_CPG_6H_BMDC_DN	GSE17721_POLYIC_VS_CPG_6H_BMDC_DN	82	0.410265	1.39582	0.0539273	0.444123	0.413534	861	tags=37%, list=21%, signal=29%	RBM38/EIF5/PHLDA1/SEC61G/PPP1CB/MLF2/EIF4E/RRAS2/NFKB2/RWDD1/PTPN11/SAR1A/CAPN2/SLAIN2/DNAJB6/UTP18/MAPRE2/CRTC2/LYAR/HERC2/HSPA5/HYPK/LIMD1/SDHC/MFSD14A/MAGOHB/VCP/CSTB/RNPC3/MAT2A
GSE5589_UNSTIM_VS_45MIN_LPS_AND_IL6_STIM_MACROPHAGE_UP	GSE5589_UNSTIM_VS_45MIN_LPS_AND_IL6_STIM_MACROPHAGE_UP	76	-0.295701	-1.29263	0.0539496	0.444123	0.413534	934	tags=32%, list=23%, signal=25%	ARHGAP17/WBP1/PHF14/CDC26/NRM/MOB2/RRM1/OSBPL3/MRPL18/PTPRC/MRPL39/LSP1/PTK2B/PNISR/NDUFA4/FLOT1/EXOC4/SNX20/STMN1/CASP8/ORC3/RCBTB2/KLF2/KLF6
GSE1791_CTRL_VS_NEUROMEDINU_IN_T_CELL_LINE_6H_UP	GSE1791_CTRL_VS_NEUROMEDINU_IN_T_CELL_LINE_6H_UP	63	0.438601	1.42762	0.054254	0.445152	0.414492	871	tags=41%, list=21%, signal=33%	PDCD6IP/SMCHD1/RUNX3/SPATA6/METTL9/SPTLC2/DIAPH1/WASL/ATP8B4/SH3GLB1/SEC62/ACSL4/STK24/BCL7B/SWT1/SLAIN2/PNP/SLC2A3/MAPRE2/PNPLA8/CARD6/TRIP12/ATP2B1/TMPO/CCNQ/TM6SF1
GSE25146_UNSTIM_VS_HELIOBACTER_PYLORI_LPS_STIM_AGS_CELL_UP	GSE25146_UNSTIM_VS_HELIOBACTER_PYLORI_LPS_STIM_AGS_CELL_UP	63	0.43873	1.42804	0.054254	0.445152	0.414492	650	tags=27%, list=16%, signal=23%	IFITM2/RASGRP1/TPR/GRAMD1A/HNRNPU/RTF1/RAF1/SEC24C/FAM76B/ZCRB1/PDE4D/IL12RB2/SBF1/PAPOLA/RACGAP1/HNRNPH1/ZMYND11
GSE34156_NOD2_LIGAND_VS_TLR1_TLR2_LIGAND_24H_TREATED_MONOCYTE_DN	GSE34156_NOD2_LIGAND_VS_TLR1_TLR2_LIGAND_24H_TREATED_MONOCYTE_DN	71	0.425628	1.42074	0.0544135	0.445283	0.414614	394	tags=14%, list=10%, signal=13%	TOMM20/NDFIP1/RPL38/HSPH1/RPS29/RPL39/NOL7/RASA2/WRNIP1/JTB
GSE20198_UNTREATED_VS_IL12_IL18_TREATED_ACT_CD4_TCELL_DN	GSE20198_UNTREATED_VS_IL12_IL18_TREATED_ACT_CD4_TCELL_DN	83	-0.294731	-1.31596	0.0544494	0.445283	0.414614	607	tags=17%, list=15%, signal=15%	IGFLR1/MRPL39/SLC9A9/ICOS/RGS16/ERGIC2/COX19/HAUS3/VMA21/CCR7/CITED2/GEM/KLF6/FOS
GSE21379_WT_VS_SAP_KO_TFH_CD4_TCELL_DN	GSE21379_WT_VS_SAP_KO_TFH_CD4_TCELL_DN	53	-0.341426	-1.401	0.0548319	0.446977	0.416191	484	tags=19%, list=12%, signal=17%	PNISR/LPIN1/FNBP1/PML/GBP7/RINL/RGS2/IFIT1/RTP4/CCL4
GSE18281_SUBCAPSULAR_CORTICAL_REGION_VS_WHOLE_CORTEX_THYMUS_UP	GSE18281_SUBCAPSULAR_CORTICAL_REGION_VS_WHOLE_CORTEX_THYMUS_UP	43	0.477518	1.45635	0.054917	0.446977	0.416191	375	tags=21%, list=9%, signal=19%	YPEL3/PDCD4/RPL37A/MRPS26/SLC48A1/MAP1LC3B/TXNIP/PRPSAP1/ATP1A1
GSE41867_DAY6_VS_DAY15_LCMV_CLONE13_EFFECTOR_CD8_TCELL_UP	GSE41867_DAY6_VS_DAY15_LCMV_CLONE13_EFFECTOR_CD8_TCELL_UP	10	-0.606989	-1.55348	0.0549266	0.446977	0.416191	116	tags=30%, list=3%, signal=29%	TXK/KRT83/GEM
GSE10239_NAIVE_VS_MEMORY_CD8_TCELL_UP	GSE10239_NAIVE_VS_MEMORY_CD8_TCELL_UP	81	0.413022	1.40226	0.0552291	0.448703	0.417799	932	tags=35%, list=23%, signal=27%	TOMM20/RASGRP1/MFF/METTL9/ACAP2/UBR2/FBXO9/GTPBP2/PPP1CC/WASL/JTB/KLHL24/SATB1/POLG2/TRIM27/NCOA2/ABTB1/ZMYND11/RC3H1/MPHOSPH8/RESF1/CBX3/SMARCD2/RAB14/MINDY2/APPL1/WDR26/CLNS1A
GSE9037_CTRL_VS_LPS_1H_STIM_BMDM_UP	GSE9037_CTRL_VS_LPS_1H_STIM_BMDM_UP	60	0.440825	1.42944	0.0554871	0.449049	0.418121	884	tags=37%, list=22%, signal=29%	RBM38/CCNL2/B4GALT1/TOB1/KPNA4/BOLA2/RASA2/SASH3/CHD1/CCNC/FAM78A/KIF21B/RAC1/MYH9/PPM1D/UGCG/RNF6/SUN2/NEK7/FBXW4/TM6SF1/BAZ1A
GSE9988_LOW_LPS_VS_VEHICLE_TREATED_MONOCYTE_UP	GSE9988_LOW_LPS_VS_VEHICLE_TREATED_MONOCYTE_UP	56	-0.330159	-1.38513	0.0556422	0.449049	0.418121	228	tags=18%, list=6%, signal=17%	SLAMF7/CCR7/RHOH/NFKBIA/PPP1R15A/PMAIP1/GEM/DUSP1/CCL4/JUN
QI_PBMC_ZOSTAVAX_AGE_50_75YO_CORRELATED_WITH_EXPANSION_OF_VZV_SPECIFIC_T_CELLS_TO_PEAK_AT_1DY_POSITIVE	QI_PBMC_ZOSTAVAX_AGE_50_75YO_CORRELATED_WITH_EXPANSION_OF_VZV_SPECIFIC_T_CELLS_TO_PEAK_AT_1DY_POSITIVE	113	0.385395	1.36787	0.0557414	0.449049	0.418121	851	tags=33%, list=21%, signal=27%	TOMM20/PELI1/MXD1/CTNNB1/SARAF/SPG21/LRP10/MPPE1/ACAP2/MOB1A/JAK1/TXNIP/CHD1/KLHL24/TUBA1A/TGFBR2/CALM2/MAN2B2/UBXN4/RUNX2/HSPA1A/SMAP2/GPR65/SLC6A6/KDM2B/RNPEP/MYH9/CAB39/CCR2/IRF2BPL/RESF1/IWS1/EIF4G2/CTDSP1/SKIV2L/EIF3L/NABP1
GSE3982_MAST_CELL_VS_CENT_MEMORY_CD4_TCELL_DN	GSE3982_MAST_CELL_VS_CENT_MEMORY_CD4_TCELL_DN	64	-0.310887	-1.31799	0.055793	0.449049	0.418121	444	tags=27%, list=11%, signal=24%	STK17B/GIMAP6/RPL5/ANKRD11/TCF7/RPS4X/INPP4B/CLEC2D/CD28/SF3B1/RSRP1/TXK/RHOH/LYPLA2/CD4/IRF7/KLF2
GSE27859_MACROPHAGE_VS_CD11C_INT_F480_HI_MACROPHAGE_DN	GSE27859_MACROPHAGE_VS_CD11C_INT_F480_HI_MACROPHAGE_DN	65	0.43469	1.43098	0.0558252	0.449049	0.418121	657	tags=25%, list=16%, signal=21%	XBP1/LFNG/ADIPOR1/USF2/LGALS3/ARL8B/RARA/AMD1/NMRK1/MRI1/FAM53A/MKNK2/SLC6A6/DCAF7/EXOSC5/FBXL6
GSE45739_NRAS_KO_VS_WT_ACD3_ACD28_STIM_CD4_TCELL_UP	GSE45739_NRAS_KO_VS_WT_ACD3_ACD28_STIM_CD4_TCELL_UP	93	0.397894	1.37507	0.0558723	0.449049	0.418121	676	tags=27%, list=17%, signal=23%	JUND/DUSP2/ATF1/KPNA4/SAMSN1/STIP1/PITPNA/MRPS6/GTPBP4/LRPAP1/RRAS2/NUP153/GATAD2A/MAPKAPK3/TEX30/TRNT1/KIF21B/PNO1/HSPA1A/SLAIN2/SLC2A3/LYAR/HSPA5/IL2RA/BCL2L1
GSE37301_GRANULOCYTE_MONOCYTE_PROGENITOR_VS_RAG2_KO_NK_CELL_UP	GSE37301_GRANULOCYTE_MONOCYTE_PROGENITOR_VS_RAG2_KO_NK_CELL_UP	58	0.444784	1.4359	0.0559701	0.449049	0.418121	523	tags=19%, list=13%, signal=17%	ETS1/RASGRP1/GRAMD1A/CYTH2/NDUFA3/FBXO9/DDX17/DESI1/AK3/ERRFI1/HTATSF1
GSE40685_TREG_VS_FOXP3_KO_TREG_PRECURSOR_UP	GSE40685_TREG_VS_FOXP3_KO_TREG_PRECURSOR_UP	68	-0.310957	-1.33748	0.0560007	0.449049	0.418121	632	tags=37%, list=15%, signal=32%	GRAP/GBP4/ADGRE5/PSMB8/PSME2/CASP4/RCSD1/PGK1/PSME1/MAX/STAT1/GIMAP6/TAPBP/GBP5/CASP1/NMI/SP110/PARP9/RNF114/CD160/PARP14/LY6E/IFI27/RTP4/IFIT3
GSE22935_UNSTIM_VS_24H_MBOVIS_BCG_STIM_MYD88_KO_MACROPHAGE_UP	GSE22935_UNSTIM_VS_24H_MBOVIS_BCG_STIM_MYD88_KO_MACROPHAGE_UP	74	0.416473	1.39885	0.0560859	0.449049	0.418121	635	tags=26%, list=16%, signal=22%	JUND/RELB/PAFAH1B1/B4GALT1/KPNA4/AZI2/SYS1/UBE2J2/UBE2B/MAP1LC3B/COX17/FAM53C/RBMS1/PLEK/SLAIN2/GNPDA2/PIP4K2C/CRTC2/MAP2K3
SCHERER_PBMC_YF_VAX_AGE_18_40YO_4_TO_7DY_UP	SCHERER_PBMC_YF_VAX_AGE_18_40YO_4_TO_7DY_UP	134	0.370681	1.34786	0.0565217	0.4513	0.420217	159	tags=11%, list=4%, signal=11%	JUND/ZFP36L2/IFITM2/IFITM1/HSPH1/SNX5/IFITM3/PLAC8/NUCKS1/COX5A/DNAJA1/LARS2/DNAJC2/HNRNPU/AP3S1
KAECH_NAIVE_VS_DAY8_EFF_CD8_TCELL_DN	KAECH_NAIVE_VS_DAY8_EFF_CD8_TCELL_DN	131	0.373814	1.35272	0.0566449	0.4513	0.420217	687	tags=27%, list=17%, signal=23%	GZMA/ARF6/ITGB1/KLRC1/AHNAK/LGALS3/SEC61G/FAM89B/LITAF/SERPINB9/RRBP1/KLRK1/MAP7D1/UBE2J2/CHD7/ITGAX/YBX3/ANXA1/AK3/GZMK/COX17/DNAJC1/CARHSP1/ERRFI1/DNAJC15/SRP14/RORA/CLIC4/SLC2A3/MAPRE2/RACGAP1/RNPEP/PLP2/CCR2/S100A13
GSE46606_IRF4MID_VS_WT_CD40L_IL2_IL5_DAY1_STIMULATED_BCELL_UP	GSE46606_IRF4MID_VS_WT_CD40L_IL2_IL5_DAY1_STIMULATED_BCELL_UP	63	0.43687	1.42199	0.0567201	0.4513	0.420217	904	tags=38%, list=22%, signal=30%	ZFP36L2/PDCD4/OTULINL/KLF13/SLC25A39/MRPS26/METTL9/MFSD6/RP9/RNF166/PTPN22/TXNIP/MAPKAPK3/FAM78A/POLG2/MAST3/MKNK2/TTC14/DENND4C/CBX3/NBEAL2/GTF2I/PHF3/MINDY2
GSE43863_TFH_VS_LY6C_LOW_CXCR5NEG_EFFECTOR_CD4_TCELL_UP	GSE43863_TFH_VS_LY6C_LOW_CXCR5NEG_EFFECTOR_CD4_TCELL_UP	82	-0.292217	-1.29533	0.0567307	0.4513	0.420217	773	tags=30%, list=19%, signal=25%	TAP1/PSMB9/PRMT1/GIMAP4/KIF5B/IDH3A/GIMAP8/GBP4/ITPKB/TAF7/STAT1/STK17B/BST2/HELZ2/PML/PARP9/ISG20/RNF114/BCL2/PARP14/NFKBIA/IFI27/IRF7/RTP4/JUN
GSE339_EX_VIVO_VS_IN_CULTURE_CD8POS_DC_UP	GSE339_EX_VIVO_VS_IN_CULTURE_CD8POS_DC_UP	92	0.400139	1.38351	0.0570776	0.45306	0.421856	517	tags=18%, list=13%, signal=17%	ZFP36L2/PGLS/SNX5/FKBP4/DHX16/TOB1/MRPS26/RNF166/DDOST/BOLA2/UNC119/AK3/SELENOT/GLUD1/RER1/ASNSD1/HNRNPR
GSE37533_UNTREATED_VS_PIOGLIZATONE_TREATED_CD4_TCELL_PPARG1_AND_FOXP3_TRASDUCED_UP	GSE37533_UNTREATED_VS_PIOGLIZATONE_TREATED_CD4_TCELL_PPARG1_AND_FOXP3_TRASDUCED_UP	67	-0.305434	-1.31241	0.0572029	0.45306	0.421856	238	tags=16%, list=6%, signal=16%	BHLHE40/VDAC1/ENO1/HMGA1/NUTF2/TXK/TNFRSF4/TNFAIP8/NME1/CCL4/JUN
GSE22432_CONVENTIONAL_CDC_VS_PLASMACYTOID_PDC_DN	GSE22432_CONVENTIONAL_CDC_VS_PLASMACYTOID_PDC_DN	77	-0.293639	-1.28561	0.0572867	0.45306	0.421856	1041	tags=38%, list=25%, signal=29%	LGALS3BP/SURF1/DCAF15/HERC6/STXBP2/RAB10/TEN1/PGM1/CLDND1/TAP1/GBP4/PSMB8/CNP/LEPROTL1/BIRC6/VRK3/CCND2/TAPBP/CASP1/MOCS2/GLIPR2/HELZ2/NMI/RNF114/ATG2A/SLC44A2/PARP14/LY6E/CDKN1A
GSE21063_CTRL_VS_ANTI_IGM_STIM_BCELL_NFATC1_KO_8H_UP	GSE21063_CTRL_VS_ANTI_IGM_STIM_BCELL_NFATC1_KO_8H_UP	66	0.43273	1.42851	0.0573171	0.45306	0.421856	931	tags=39%, list=23%, signal=31%	RBM38/DUSP2/TGFB1/DNAJC3/CCNL2/CHD7/KDM6B/SFN/IL7R/CHD1/MAP3K2/ZBTB11/GPR65/CRTC2/ZC3H12A/RC3H1/CRYBG1/KDM7A/RNF125/ATP2B1/NBEAL2/MXD4/CDK12/PIK3R1/IFNGR1/CLCF1
GSE3982_DC_VS_TH1_DN	GSE3982_DC_VS_TH1_DN	73	-0.28948	-1.24487	0.0574388	0.453301	0.42208	404	tags=21%, list=10%, signal=19%	PTMA/CYLD/TOX/LBH/SNRPD3/ADAM19/RAN/FUBP1/BCL2/TNFRSF4/SP140/NFKBIA/PMAIP1/KLF6/CCL4
GSE22886_DAY0_VS_DAY1_MONOCYTE_IN_CULTURE_UP	GSE22886_DAY0_VS_DAY1_MONOCYTE_IN_CULTURE_UP	78	-0.29545	-1.29004	0.0575795	0.453479	0.422246	510	tags=22%, list=12%, signal=19%	FBL/IPCEF1/MBNL1/UNC93B1/RPL29/LY75/RPL21/RPS4X/RPS8/CAST/ARHGAP25/BIN2/RGS2/S100A4/KLF2/ZFP36/FOS
GSE18281_SUBCAPSULAR_CORTICAL_REGION_VS_WHOLE_MEDULLA_THYMUS_UP	GSE18281_SUBCAPSULAR_CORTICAL_REGION_VS_WHOLE_MEDULLA_THYMUS_UP	54	0.452745	1.44172	0.0576441	0.453479	0.422246	166	tags=11%, list=4%, signal=11%	ZYX/SRRM2/ESYT1/EIF3B/PRRC2A/MADD
GSE37605_FOXP3_FUSION_GFP_VS_IRES_GFP_TREG_NOD_DN	GSE37605_FOXP3_FUSION_GFP_VS_IRES_GFP_TREG_NOD_DN	61	0.438936	1.42478	0.0579531	0.454625	0.423313	741	tags=34%, list=18%, signal=29%	SMCHD1/ARL4C/AHNAK/LGALS3/NSD3/ACAP2/GSK3B/TXNIP/SRSF11/SETX/POLG2/RBMS1/CAPN2/SLAIN2/SLC4A7/PTPRA/SMG1/IKZF1/CCR2/SRCAP/PITPNC1
GSE42021_CD24HI_VS_CD24LOW_TREG_THYMUS_DN	GSE42021_CD24HI_VS_CD24LOW_TREG_THYMUS_DN	50	-0.329444	-1.31938	0.0579729	0.454625	0.423313	215	tags=22%, list=5%, signal=21%	PML/SP110/ISG20/RNF114/PRKD2/USP18/IFI27/ISG15/IRF7/IFIT1/IFIT3
GSE25123_CTRL_VS_ROSIGLITAZONE_STIM_MACROPHAGE_DN	GSE25123_CTRL_VS_ROSIGLITAZONE_STIM_MACROPHAGE_DN	59	-0.311825	-1.29973	0.0581807	0.455535	0.42416	671	tags=31%, list=16%, signal=26%	PTPRC/PSMA2/IDH3A/TMEM128/EIF3H/NASP/PGK1/SVBP/CREB1/ACP1/SNRNP48/MRPS33/BNIP3L/RBBP7/RAN/CAST/MORF4L1/NFKBIA
GSE360_T_GONDII_VS_M_TUBERCULOSIS_MAC_DN	GSE360_T_GONDII_VS_M_TUBERCULOSIS_MAC_DN	43	-0.340511	-1.3239	0.0584083	0.455964	0.42456	274	tags=23%, list=7%, signal=22%	PSME2/PTPRCAP/BLVRA/ZNHIT1/UCP2/INPP4B/PSMB2/CDKN1A/CCL4/ZFP36
GSE40068_CXCR5NEG_BCL6NEG_CD4_TCELL_VS_CXCR5POS_BCL6NEG_TFH_DN	GSE40068_CXCR5NEG_BCL6NEG_CD4_TCELL_VS_CXCR5POS_BCL6NEG_TFH_DN	90	0.400144	1.37972	0.0584192	0.455964	0.42456	533	tags=23%, list=13%, signal=21%	ITGB1/PLAC8/KLRC1/USP48/AHNAK/LGALS3/CYB5R4/TTC39C/OSTF1/PTPN22/ATP8B4/YBX3/ANXA1/KLRD1/CARHSP1/GLUD1/ERRFI1/DNAJC15/RORA/CAPN2/IL12RB2
GSE339_EX_VIVO_VS_IN_CULTURE_CD8POS_DC_DN	GSE339_EX_VIVO_VS_IN_CULTURE_CD8POS_DC_DN	99	0.393524	1.37155	0.0587571	0.457881	0.426344	924	tags=34%, list=23%, signal=27%	IFITM2/XBP1/NR4A2/FYN/ARL4C/LMNA/FKBP1A/USF2/LITAF/DGAT1/SERPINB9/MXI1/ARIH2/EMD/NFKB2/SATB1/GNA13/UBXN4/RORA/SMAP2/SLC6A6/MAP2K3/HSPA5/FNDC3A/PSMD11/SRCAP/VCP/STAT4/CAPG/SLC3A2/SF1/TRAF2/PIK3R1/IST1
GSE6259_FLT3L_INDUCED_VS_WT_SPLENIC_DC_33D1_POS_DN	GSE6259_FLT3L_INDUCED_VS_WT_SPLENIC_DC_33D1_POS_DN	29	0.498021	1.42023	0.0589041	0.458307	0.426741	902	tags=52%, list=22%, signal=41%	CTNNB1/CCZ1/ATP8B4/IL7R/PLIN2/LMNB1/MAPKAPK3/PRKCA/PCNA/IL12RB2/MT-ND4L/SLC3A2/UHRF1BP1L/CD44/TIMM13
GSE6269_STAPH_AUREUS_VS_STREP_PNEUMO_INF_PBMC_UP	GSE6269_STAPH_AUREUS_VS_STREP_PNEUMO_INF_PBMC_UP	35	0.492151	1.44325	0.0594452	0.461793	0.429987	352	tags=26%, list=9%, signal=24%	EIF3F/RAE1/FDX1/SERPINB9/MAP7D1/TMEM9B/DDX17/TOMM40/ARPC2
GSE5542_UNTREATED_VS_IFNG_TREATED_EPITHELIAL_CELLS_6H_DN	GSE5542_UNTREATED_VS_IFNG_TREATED_EPITHELIAL_CELLS_6H_DN	70	0.425473	1.41057	0.0597561	0.463128	0.43123	853	tags=29%, list=21%, signal=23%	DUSP2/TGFB1/FYN/PPP1R16B/RNF166/OSTF1/PTPN22/SASH3/RDX/DNAJC1/ST3GAL4/MAP2K2/AIM2/SLC6A6/MYH9/GNAS/NAA38/NBEAL2/MXD4/REEP5
GSE9988_ANTI_TREM1_AND_LPS_VS_CTRL_TREATED_MONOCYTES_DN	GSE9988_ANTI_TREM1_AND_LPS_VS_CTRL_TREATED_MONOCYTES_DN	97	0.394387	1.37319	0.0599548	0.463128	0.43123	606	tags=22%, list=15%, signal=19%	GNB2/ZFP36L2/MKRN1/SPG21/FAM89B/KLF13/YWHAB/MADD/LRP10/MAP7D1/DDX17/SASH3/REST/TGFBR2/MAST3/STK24/YY1/GLTP/CBL/CNPPD1/DCAF7
GSE41176_WT_VS_TAK1_KO_ANTI_IGM_STIM_BCELL_6H_DN	GSE41176_WT_VS_TAK1_KO_ANTI_IGM_STIM_BCELL_6H_DN	91	-0.28014	-1.27036	0.0599623	0.463128	0.43123	539	tags=24%, list=13%, signal=21%	NDUFV2/SERBP1/BIRC3/FARSA/HDGF/STAT1/CD48/GPSM3/IKBKB/FNBP1/RABGGTB/FLOT1/CASP1/PTPN6/RGS19/BECN1/PDE4B/TNFRSF4/TNFAIP8/NFKBIA/CCL4/CD69
GSE29949_MICROGLIA_VS_DC_BRAIN_UP	GSE29949_MICROGLIA_VS_DC_BRAIN_UP	73	-0.287177	-1.23496	0.0601103	0.463128	0.43123	291	tags=15%, list=7%, signal=14%	HAUS3/GOT2/BHLHE40/ADAM19/TNFAIP8/CDKN1A/NR4A1/JUNB/MYC/GEM/JUN
GSE3982_EOSINOPHIL_VS_TH2_DN	GSE3982_EOSINOPHIL_VS_TH2_DN	87	-0.281259	-1.27621	0.0601686	0.463128	0.43123	1002	tags=36%, list=24%, signal=27%	LSM6/UTP11/UBE2G2/GATD3A/UBXN8/TXNDC15/EIF3I/PDLIM5/RNF123/CETN3/PSMA6/CZIB/PSMB6/RUVBL1/FBL/MRPL4/LDHA/HADH/ACTL6A/IL27RA/DNMT1/MDH1/RPS4X/RAN/UBA2/ENO1/PHB/PA2G4/RBM3/NFRKB/PSMB2
GSE18791_UNSTIM_VS_NEWCATSLE_VIRUS_DC_18H_DN	GSE18791_UNSTIM_VS_NEWCATSLE_VIRUS_DC_18H_DN	46	-0.353103	-1.39013	0.0602078	0.463128	0.43123	353	tags=28%, list=9%, signal=26%	CNP/STAT1/GBP5/TRIM26/HELZ2/SLAMF7/PDE4B/BCL2/ZBP1/PARP14/PMAIP1/IRF7/IFIT1
GSE21360_SECONDARY_VS_QUATERNARY_MEMORY_CD8_TCELL_UP	GSE21360_SECONDARY_VS_QUATERNARY_MEMORY_CD8_TCELL_UP	59	-0.309655	-1.29069	0.0605554	0.463128	0.43123	62	tags=17%, list=2%, signal=17%	GLIPR2/SLAMF7/PDE4B/NFKBIA/IER5/DUSP1/CCL3/CCL4/CD69/ZFP36
GSE28726_ACT_CD4_TCELL_VS_ACT_NKTCELL_DN	GSE28726_ACT_CD4_TCELL_VS_ACT_NKTCELL_DN	111	0.38728	1.3663	0.0606742	0.463128	0.43123	633	tags=25%, list=15%, signal=22%	RBM38/RPL38/RPS29/RPS27/RPL37A/ARL4C/DNAJB1/SARAF/TOB1/LITAF/SRSF5/UBE2B/MXI1/JAK1/TXNIP/TUBA1A/SATB1/TPP1/RBMS1/PDE4D/DNAJB6/S1PR4/SLC2A3/TNFAIP3/PRPF18/HNRNPH1/INPP5D/UBE2J1
GSE13762_CTRL_VS_125_VITAMIND_DAY5_DC_DN	GSE13762_CTRL_VS_125_VITAMIND_DAY5_DC_DN	23	-0.447004	-1.45708	0.0608427	0.463128	0.43123	988	tags=48%, list=24%, signal=36%	POLR1D/EEF1D/MBP/ITPKB/VRK3/MRPL11/THAP3/PLAAT3/AMZ2/PTPN6/HMGA1
GSE10325_LUPUS_CD4_TCELL_VS_LUPUS_BCELL_UP	GSE10325_LUPUS_CD4_TCELL_VS_LUPUS_BCELL_UP	90	-0.27233	-1.23136	0.0608873	0.463128	0.43123	748	tags=32%, list=18%, signal=27%	RGS10/LCP2/GIMAP4/CD6/TRBC1/ITPKB/LEPROTL1/ICOS/IPCEF1/LCK/GIMAP6/GIMAP5/CYLD/DNMT1/TCF7/HK1/INPP4B/SVIL/CD28/LEF1/UBASH3A/TXK/SKAP1/TNFRSF4/NFRKB/TESPA1/PRKCH/CD4/CD5
GSE34392_ST2_KO_VS_WT_DAY8_LCMV_EFFECTOR_CD8_TCELL_DN	GSE34392_ST2_KO_VS_WT_DAY8_LCMV_EFFECTOR_CD8_TCELL_DN	68	-0.306834	-1.31975	0.0609058	0.463128	0.43123	75	tags=12%, list=2%, signal=12%	DUSP4/PARP14/USP18/ISG15/IFIT1/JUNB/GEM/DUSP1
KAECH_NAIVE_VS_DAY8_EFF_CD8_TCELL_UP	KAECH_NAIVE_VS_DAY8_EFF_CD8_TCELL_UP	68	-0.307284	-1.32168	0.0609058	0.463128	0.43123	771	tags=35%, list=19%, signal=29%	BZW2/DDIT4/RPS3/RPS19/DNAJC7/LIPA/MGST2/TIA1/CD7/CCND2/TAPBP/RPL5/RPS6/TCF7/RPS4X/RPS8/CCR7/RPL10/LEF1/CNOT4/CRLF3/PRKD2/MYC/ZFP36
GSE17301_ACD3_ACD28_VS_ACD3_ACD28_AND_IFNA5_STIM_CD8_TCELL_DN	GSE17301_ACD3_ACD28_VS_ACD3_ACD28_AND_IFNA5_STIM_CD8_TCELL_DN	65	-0.30398	-1.28978	0.0609357	0.463128	0.43123	340	tags=20%, list=8%, signal=19%	FLOT1/CTSB/BHLHE40/TAOK3/RGS19/UTRN/WIPF1/USP18/RGS2/IFI27/PPP1R15A/IRF7/IL10RA
GSE3720_UNSTIM_VS_LPS_STIM_VD2_GAMMADELTA_TCELL_UP	GSE3720_UNSTIM_VS_LPS_STIM_VD2_GAMMADELTA_TCELL_UP	112	-0.262553	-1.25794	0.0611195	0.463128	0.43123	946	tags=40%, list=23%, signal=32%	SAMHD1/SHISA5/RPL12/CKS2/SUGP1/CD27/RNF138/LYST/NOP58/EEF1B2/RGS10/RPL32/RPS10/RPS3/MRPL23/RPS19/SP2/GRAP/RUVBL1/PSMB8/KBTBD11/PSME2/RPS9/RCSD1/RPSA/EIF2S1/RPLP0/RPL29/PGLYRP1/IKBKB/RPL5/COX19/RPS12/RPL3/TCF7/RPS8/RPL8/CLEC2D/PDLIM2/RAD50/RPS20/RBM25/LY6E/KLK8/RTP4
GSE2770_IL12_AND_TGFB_ACT_VS_ACT_CD4_TCELL_48H_DN	GSE2770_IL12_AND_TGFB_ACT_VS_ACT_CD4_TCELL_48H_DN	69	0.426258	1.41108	0.0611247	0.463128	0.43123	1053	tags=43%, list=26%, signal=33%	HSPH1/HSPD1/DBF4/HIF1A/ARL8B/RAE1/KPNA4/ATP6V1E1/UBE2J2/TM9SF2/PITPNA/GTPBP4/NUS1/CRLF2/IK/ACSL4/YY1/KDM2B/PSMD11/NOB1/ANP32B/METAP2/RBM28/GNL3/GTF2I/HBS1L/PSPC1/MTF2/SAMD9L/ATIC
GSE2770_UNTREATED_VS_IL12_TREATED_ACT_CD4_TCELL_48H_DN	GSE2770_UNTREATED_VS_IL12_TREATED_ACT_CD4_TCELL_48H_DN	78	0.409839	1.38937	0.0611765	0.463128	0.43123	350	tags=17%, list=9%, signal=16%	ZYX/SNX5/SNX3/ARL4C/USF2/DNAJC2/TRNAU1AP/VOPP1/HSP90AA1/PITPNA/UBE2B/ANXA1/WRNIP1
GSE7460_TCONV_VS_TREG_LN_DN	GSE7460_TCONV_VS_TREG_LN_DN	67	-0.302918	-1.30159	0.0612031	0.463128	0.43123	75	tags=10%, list=2%, signal=10%	DUSP4/ITM2C/CCR8/RGS1/IL10RA/GEM/KLF6
GSE1432_CTRL_VS_IFNG_1H_MICROGLIA_DN	GSE1432_CTRL_VS_IFNG_1H_MICROGLIA_DN	63	-0.301809	-1.29595	0.0614879	0.463823	0.431877	180	tags=13%, list=4%, signal=12%	AFTPH/RHOH/PPA1/PSMB2/PMAIP1/CDKN1A/IFIT3/ZFP36
GSE12505_WT_VS_E2_2_HET_PDC_DN	GSE12505_WT_VS_E2_2_HET_PDC_DN	61	0.436818	1.4179	0.0616523	0.463823	0.431877	875	tags=34%, list=21%, signal=27%	PHLDA1/ARF6/IFITM3/FMNL1/RPL37A/CCZ1/RPL37/GATAD2B/SASH3/AK3/E2F4/MAN2B2/DNAJC15/RPL41/RNPEP/SUCLA2/MEA1/GPS2/EIF3C/NOP53/GSPT1
GSE1460_CORD_VS_ADULT_BLOOD_NAIVE_CD4_TCELL_UP	GSE1460_CORD_VS_ADULT_BLOOD_NAIVE_CD4_TCELL_UP	60	0.436515	1.41546	0.0616523	0.463823	0.431877	690	tags=27%, list=17%, signal=23%	HSPH1/GZMA/IFITM3/PLAC8/ATF1/B4GALT1/TOB1/MCL1/YBX3/GTPBP1/COX6C/HSPA1A/TNFAIP3/U2AF1/SNRPF/SDHC
GSE30962_ACUTE_VS_CHRONIC_LCMV_SECONDARY_INF_CD8_TCELL_UP	GSE30962_ACUTE_VS_CHRONIC_LCMV_SECONDARY_INF_CD8_TCELL_UP	71	0.422496	1.41029	0.0616687	0.463823	0.431877	602	tags=28%, list=15%, signal=24%	RASGRP1/RPS27/RPL37A/ARL4C/SARAF/B4GALT1/RARA/TTC39C/GSK3B/JAK1/IL7R/RRAD/KLRD1/SASH3/STAT6/IQGAP2/DNAJC15/RORA/SLC4A7/GIMAP1
GSE12505_WT_VS_E2_2_HET_PDC_UP	GSE12505_WT_VS_E2_2_HET_PDC_UP	23	-0.445923	-1.45355	0.0618484	0.464471	0.432481	988	tags=61%, list=24%, signal=46%	POLR1D/RHOG/CD27/RNF123/MRPL9/ARHGDIB/ITPKB/RPS9/UBALD1/VRK3/BAZ2A/ATG2A/USP18/IRF7
GSE15750_DAY6_VS_DAY10_TRAF6KO_EFF_CD8_TCELL_DN	GSE15750_DAY6_VS_DAY10_TRAF6KO_EFF_CD8_TCELL_DN	67	-0.302503	-1.29981	0.0620031	0.46493	0.432908	128	tags=19%, list=3%, signal=19%	LPIN1/TUFM/GIMAP6/CCND2/SRSF2/BCL2/TNFRSF4/CNOT4/SLC38A2/IER5/ZFP36L1/CCL4/JUN
GSE26030_TH1_VS_TH17_DAY15_POST_POLARIZATION_UP	GSE26030_TH1_VS_TH17_DAY15_POST_POLARIZATION_UP	69	0.424572	1.4055	0.0623472	0.466368	0.434247	823	tags=32%, list=20%, signal=26%	PELI1/MXD1/CD47/LGALS3/MADD/SIKE1/RP9/SH3GLB1/SEC62/CARHSP1/TUBA1A/STK24/RAC1/AGPAT4/PLP2/IL2RA/KDM7A/ZDHHC20/CARD6/UBE2H/TRIP12/PTTG1IP
GSE20500_CTRL_VS_RARA_ANTAGONIST_TREATED_CD4_TCELL_UP	GSE20500_CTRL_VS_RARA_ANTAGONIST_TREATED_CD4_TCELL_UP	47	0.467856	1.45646	0.0625	0.466368	0.434247	905	tags=36%, list=22%, signal=28%	JUND/GNB2/PAK2/RALBP1/DCP2/DNAJC1/PRKCA/ZBTB7A/KIF21B/MKNK2/EHMT2/MEA1/SNHG20/AHCTF1/NOC2L/TRAF2/TSNAX
GSE42021_CD24INT_VS_CD24LOW_TCONV_THYMUS_DN	GSE42021_CD24INT_VS_CD24LOW_TCONV_THYMUS_DN	52	-0.333477	-1.35884	0.0627031	0.466368	0.434247	283	tags=23%, list=7%, signal=22%	TRIM26/LGALS9/PML/SP110/ISG20/PRKD2/USP18/IFI27/ISG15/IRF7/IFIT1/IFIT3
GSE37534_UNTREATED_VS_PIOGLITAZONE_TREATED_CD4_TCELL_PPARG1_AND_FOXP3_TRASDUCED_DN	GSE37534_UNTREATED_VS_PIOGLITAZONE_TREATED_CD4_TCELL_PPARG1_AND_FOXP3_TRASDUCED_DN	84	-0.281833	-1.26448	0.0627551	0.466368	0.434247	591	tags=29%, list=14%, signal=25%	GSDMD/COX4I1/PSMB8/ZMAT5/PSME2/STAT1/BST2/CASP1/RPL13/TRIM26/NMI/PML/SP110/ISG20/RNF114/PRKD2/LY6E/USP18/IFI27/ISG15/IRF7/IFIT1/RTP4/IFIT3
GSE6269_FLU_VS_STAPH_AUREUS_INF_PBMC_DN	GSE6269_FLU_VS_STAPH_AUREUS_INF_PBMC_DN	60	0.43574	1.41295	0.0628853	0.466368	0.434247	488	tags=20%, list=12%, signal=18%	ZYX/MXD1/GRINA/ADIPOR1/HIF1A/LGALS3/NINJ1/RIOK3/MBOAT7/IMPA2/KLF10/PLEK
GSE8685_IL2_ACT_IL2_STARVED_VS_IL21_ACT_IL2_STARVED_CD4_TCELL_DN	GSE8685_IL2_ACT_IL2_STARVED_VS_IL21_ACT_IL2_STARVED_CD4_TCELL_DN	24	0.524636	1.45303	0.0630252	0.466368	0.434247	425	tags=29%, list=10%, signal=26%	PELI1/UBE2J2/KLRD1/GZMK/CEBPZ/NUP153/STT3B
GSE42021_TCONV_PLN_VS_CD24INT_TCONV_THYMUS_DN	GSE42021_TCONV_PLN_VS_CD24INT_TCONV_THYMUS_DN	65	0.430318	1.41659	0.0631068	0.466368	0.434247	371	tags=20%, list=9%, signal=18%	GRINA/BOLA3/RPS27/ESYT1/NUCKS1/HIF1A/RIOK3/UBE2J2/ODC1/BRD2/TOMM40/RNF10/PRKCZ
GSE36078_WT_VS_IL1R_KO_LUNG_DC_AFTER_AD5_INF_DN	GSE36078_WT_VS_IL1R_KO_LUNG_DC_AFTER_AD5_INF_DN	46	-0.350951	-1.38166	0.063127	0.466368	0.434247	781	tags=35%, list=19%, signal=28%	THEMIS/RGS10/CXCR4/DCAF11/LIPA/TRAPPC9/CYB5B/TOX/IZUMO1R/TCF7/CCR7/AFTPH/PDE4B/DUSP10/RAMP3/SMPDL3A
GSE1791_CTRL_VS_NEUROMEDINU_IN_T_CELL_LINE_12H_DN	GSE1791_CTRL_VS_NEUROMEDINU_IN_T_CELL_LINE_12H_DN	31	-0.373659	-1.36001	0.063157	0.466368	0.434247	761	tags=32%, list=19%, signal=26%	PSMB9/BAK1/GIMAP8/GSDMD/PSMB8/PSME2/STAT1/RTCB/SH3GL1/RNF114
GSE37301_HEMATOPOIETIC_STEM_CELL_VS_RAG2_KO_NK_CELL_DN	GSE37301_HEMATOPOIETIC_STEM_CELL_VS_RAG2_KO_NK_CELL_DN	99	-0.279882	-1.29599	0.0633024	0.466368	0.434247	258	tags=14%, list=6%, signal=14%	PHC3/IKZF2/STMN1/CD28/RGS2/CITED2/RGS1/BTG2/IL10RA/NR4A1/JUNB/DUSP1/KLF6/CD69
GSE36078_WT_VS_IL1R_KO_LUNG_DC_AFTER_AD5_T425A_HEXON_INF_UP	GSE36078_WT_VS_IL1R_KO_LUNG_DC_AFTER_AD5_T425A_HEXON_INF_UP	84	0.404715	1.3799	0.063306	0.466368	0.434247	646	tags=26%, list=16%, signal=23%	CYTH2/KLRC1/COX5A/LFNG/B4GALT1/SIKE1/STIP1/ATP6V1E1/CHD7/ITGAX/YBX3/ANXA1/WRNIP1/AK3/IRAK2/STT3B/SYTL2/DNAJC15/IL12RB2/GNAI2/RNPEP/PLP2
GSE3982_EOSINOPHIL_VS_MAC_UP	GSE3982_EOSINOPHIL_VS_MAC_UP	54	-0.33978	-1.39833	0.0634364	0.466368	0.434247	641	tags=26%, list=16%, signal=22%	PQBP1/TAX1BP1/KBTBD11/SLA/NFX1/RBM6/FUS/HMGN1/ISG20/PDLIM2/RSRP1/ACTB/ISG15/FOS
GSE13762_CTRL_VS_125_VITAMIND_DAY12_DC_UP	GSE13762_CTRL_VS_125_VITAMIND_DAY12_DC_UP	34	-0.378401	-1.38518	0.0634664	0.466368	0.434247	892	tags=38%, list=22%, signal=30%	TIAL1/LCP1/HNRNPLL/SEC24A/DTX3/THUMPD3/PPIA/PHC3/STX12/ISG20/RAD50/SLC38A2/NR4A1
GSE17974_0H_VS_6H_IN_VITRO_ACT_CD4_TCELL_UP	GSE17974_0H_VS_6H_IN_VITRO_ACT_CD4_TCELL_UP	53	-0.337383	-1.38441	0.0635468	0.466368	0.434247	149	tags=19%, list=4%, signal=18%	CORO1B/UTRN/PSTPIP1/BIN2/CD4/CITED2/RGS1/IL10RA/DUSP1/JUN
GSE29618_BCELL_VS_MDC_UP	GSE29618_BCELL_VS_MDC_UP	80	0.408655	1.38583	0.0636042	0.466368	0.434247	379	tags=18%, list=9%, signal=16%	ZFP36L2/PELI1/ETS1/EIF5/RASGRP1/CD47/PDCD4/SMCHD1/OGA/CHD7/ODC1/MXI1/TXNIP/RRAS2
GSE22886_NAIVE_CD4_TCELL_VS_DC_UP	GSE22886_NAIVE_CD4_TCELL_VS_DC_UP	97	-0.26841	-1.2306	0.0640275	0.46878	0.436493	706	tags=34%, list=17%, signal=29%	RPS3/CAMK2G/CD6/TSC22D3/TUT4/SGF29/SPTBN1/LEPROTL1/EIF3H/ICOS/IPCEF1/STK26/CD7/STK17B/LBH/TCF7/CCR7/INPP4B/TRA2A/CCS/ISG20/HNRNPA3/CLEC2D/CD28/LEF1/BCL2/UBASH3A/TXK/TESPA1/CD5/ITM2C/DUSP1/CD69
GSE21670_UNTREATED_VS_TGFB_TREATED_CD4_TCELL_DN	GSE21670_UNTREATED_VS_TGFB_TREATED_CD4_TCELL_DN	37	-0.372909	-1.39957	0.0643507	0.470452	0.438049	528	tags=32%, list=13%, signal=29%	CASP4/MTAP/STAT1/CLN3/CERS4/RAB37/RINL/PARP14/IFI27/IER5/RGS1/IFIT1
GSE18791_CTRL_VS_NEWCASTLE_VIRUS_DC_4H_DN	GSE18791_CTRL_VS_NEWCASTLE_VIRUS_DC_4H_DN	60	-0.319466	-1.34515	0.064621	0.471733	0.439243	262	tags=22%, list=6%, signal=21%	HELZ2/PML/PARP9/ISG20/ZBP1/PARP14/USP18/PMAIP1/ISG15/IRF7/IFIT1/RTP4/IFIT3
GSE37301_MULTIPOTENT_PROGENITOR_VS_LYMPHOID_PRIMED_MPP_DN	GSE37301_MULTIPOTENT_PROGENITOR_VS_LYMPHOID_PRIMED_MPP_DN	72	-0.297033	-1.27645	0.064801	0.471991	0.439482	62	tags=11%, list=2%, signal=11%	NFKBIA/RGS2/PMAIP1/CDKN1A/BTG2/IL10RA/NR4A1/ZFP36
GSE37416_CTRL_VS_48H_F_TULARENSIS_LVS_NEUTROPHIL_DN	GSE37416_CTRL_VS_48H_F_TULARENSIS_LVS_NEUTROPHIL_DN	104	0.386834	1.34952	0.0648464	0.471991	0.439482	805	tags=29%, list=20%, signal=24%	NDFIP1/XBP1/CTNNB1/DNAJB1/SARAF/SPG21/ATP6V1E1/DERL1/GTPBP2/BRMS1/POLR2D/RASA2/WBP11/KHDRBS1/NDUFA2/TMEM258/UBXN4/NDUFA1/DNAJB6/RAB5A/TMEM59/HSPA5/MEA1/AKIRIN1/TRIM28/MAGT1/GPS2/CBX3/PRPF38A/TRIP12
GSE5542_UNTREATED_VS_IFNA_AND_IFNG_TREATED_EPITHELIAL_CELLS_24H_UP	GSE5542_UNTREATED_VS_IFNA_AND_IFNG_TREATED_EPITHELIAL_CELLS_24H_UP	90	0.396388	1.36676	0.0652921	0.474539	0.441855	368	tags=16%, list=9%, signal=14%	UBE2S/PHLDA1/ATP1B3/RPL37A/DBF4/USF2/RALBP1/MRPS26/VOPP1/SART1/PTPN22/SLC48A1/TXNIP/ARIH2
GSE3982_MAC_VS_NKCELL_UP	GSE3982_MAC_VS_NKCELL_UP	47	-0.319545	-1.26136	0.0655458	0.475686	0.442923	1119	tags=36%, list=27%, signal=27%	DLAT/ERP44/PGAM1/UTP11/TMX2/NDUFB5/NOP10/CMTM6/EIF4A3/DNAJC7/MGST2/RGS16/BAG4/PRDX3/BSCL2/CDKN1A/RGS1
GSE17721_4H_VS_24H_POLYIC_BMDC_UP	GSE17721_4H_VS_24H_POLYIC_BMDC_UP	87	0.397776	1.35952	0.0659722	0.477464	0.444579	775	tags=24%, list=19%, signal=20%	UQCRFS1/DNAJC3/YBX1/PIM1/CHCHD10/TRAM1/FKBP1A/KCNN4/RPL36/CAMK2D/UNC119/SLC25A4/GLUD1/STK39/SLC4A7/RACGAP1/LYAR/S100A13/MFSD14A/KLF7/ETFA
SOBOLEV_T_CELL_PANDEMRIX_AGE_18_64YO_1DY_UP	SOBOLEV_T_CELL_PANDEMRIX_AGE_18_64YO_1DY_UP	20	0.539991	1.43648	0.0660793	0.477464	0.444579	265	tags=20%, list=6%, signal=19%	RASGRP1/FYN/SLA2/NFATC3
SOBOLEV_T_CELL_PANDEMRIX_AGE_18_64YO_7DY_DN	SOBOLEV_T_CELL_PANDEMRIX_AGE_18_64YO_7DY_DN	20	0.539991	1.43648	0.0660793	0.477464	0.444579	265	tags=20%, list=6%, signal=19%	RASGRP1/FYN/SLA2/NFATC3
GSE12198_CTRL_VS_HIGH_IL2_STIM_NK_CELL_DN	GSE12198_CTRL_VS_HIGH_IL2_STIM_NK_CELL_DN	77	0.411072	1.38804	0.0663507	0.478541	0.445581	366	tags=19%, list=9%, signal=18%	HNRNPAB/SNX3/FKBP4/SQSTM1/B4GALT1/SPATA6/UBE2J2/PMEPA1/ODC1/FAM76A/MRPS6/MOB1A/DESI1/HNRNPC/NFKBIE
GSE7218_UNSTIM_VS_ANTIGEN_STIM_THROUGH_IGG_BCELL_DN	GSE7218_UNSTIM_VS_ANTIGEN_STIM_THROUGH_IGG_BCELL_DN	98	-0.278394	-1.28453	0.0664211	0.478541	0.445581	552	tags=28%, list=13%, signal=24%	LSP1/TXNDC17/ICOS/CASP4/GPR174/RGS16/LCK/LPXN/GIMAP6/PGLYRP1/GNG2/TAPBP/CORO1A/PLAAT3/SLAMF7/CCR7/PTPN6/ISG20/LEF1/UBASH3A/RHOH/BIN2/CCR8/RGS1/GEM/CCL3/CD69
GSE22033_UNTREATED_VS_MRL24_TREATED_MEF_UP	GSE22033_UNTREATED_VS_MRL24_TREATED_MEF_UP	62	0.431658	1.40229	0.0667491	0.480206	0.447132	1087	tags=35%, list=27%, signal=26%	GNB2/UQCRFS1/RBM38/SNX5/MLF2/DCP2/ST3GAL4/MAPKAPK3/STK39/PRKAB1/AHSA1/IKZF1/BCL2L1/SNHG20/FARS2/TIMM13/NHP2/MRPL17/CAMK2N1/ATIC/DLST/TRIAP1
GSE32034_LY6C_HIGH_VS_LOW_ROSIGLIZATONE_TREATED_MONOCYTE_DN	GSE32034_LY6C_HIGH_VS_LOW_ROSIGLIZATONE_TREATED_MONOCYTE_DN	75	-0.284719	-1.23281	0.0670498	0.481036	0.447904	264	tags=15%, list=6%, signal=14%	RSRC2/DAPK3/ENO1/RNH1/PRKCH/GALNT6/CITED2/JUNB/CCL4/JUN/ZFP36
GSE30971_WBP7_HET_VS_KO_MACROPHAGE_UP	GSE30971_WBP7_HET_VS_KO_MACROPHAGE_UP	66	0.424475	1.40126	0.0670732	0.481036	0.447904	577	tags=23%, list=14%, signal=20%	JUND/NR4A2/DHX16/TMEM123/SNX18/HIF1A/VPS37B/MADD/MXI1/IRAK2/PLIN2/GNA13/TNFAIP3/NCOA2/MKNK2
GSE16385_UNTREATED_VS_12H_IFNG_TNF_TREATED_MACROPHAGE_DN	GSE16385_UNTREATED_VS_12H_IFNG_TNF_TREATED_MACROPHAGE_DN	68	0.422179	1.39843	0.0671551	0.481036	0.447904	755	tags=25%, list=18%, signal=21%	TPR/RPS21/TOB1/TRNAU1AP/PPP1CB/HSP90AA1/RAD23B/MRPS18C/CALR/STK39/IL12RB2/MRPL21/U2AF1/NEURL3/NFATC2/MAGOHB/CCT6A
GSE17721_PAM3CSK4_VS_CPG_2H_BMDC_UP	GSE17721_PAM3CSK4_VS_CPG_2H_BMDC_UP	39	0.472385	1.41559	0.0672704	0.481167	0.448027	412	tags=15%, list=10%, signal=14%	JUND/DNAJC3/FAM162A/HSP90AA1/ZBTB1/KLF10
GSE26495_NAIVE_VS_PD1HIGH_CD8_TCELL_UP	GSE26495_NAIVE_VS_PD1HIGH_CD8_TCELL_UP	20	0.539193	1.43435	0.0675477	0.482456	0.449227	735	tags=35%, list=18%, signal=29%	NDFIP1/SERP1/SARAF/PRKCA/FAM117B/FOXO1/KLF7
GSE19941_LPS_VS_LPS_AND_IL10_STIM_IL10_KO_NFKBP50_KO_MACROPHAGE_DN	GSE19941_LPS_VS_LPS_AND_IL10_STIM_IL10_KO_NFKBP50_KO_MACROPHAGE_DN	63	0.429811	1.39901	0.0678175	0.483559	0.450254	685	tags=29%, list=17%, signal=24%	IFITM2/XBP1/CD47/IFITM3/PLAC8/PIM1/AHNAK/LGALS3/NSD3/KLRK1/TRAF6/IQGAP2/SOCS2/ITGA1/PLP2/NFKB1/IL2RA/CCR2
GSE22103_UNSTIM_VS_LPS_STIM_NEUTROPHIL_UP	GSE22103_UNSTIM_VS_LPS_STIM_NEUTROPHIL_UP	88	0.395825	1.35802	0.0679724	0.483559	0.450254	528	tags=25%, list=13%, signal=22%	PHLDA1/ATF1/LFNG/KCNN4/RARA/NINJ1/IMP3/NSMCE3/PPP1R16B/SEMA4D/BAG5/IL7R/GTPBP4/YEATS4/TUBA1A/GNA13/ERRFI1/MAPKAPK3/MFSD5/ZDHHC18/UBXN4/PRDM2
GSE40441_NRP1_POS_INDUCED_TREG_VS_NRP1_NEG_NATURAL_TREG_UP	GSE40441_NRP1_POS_INDUCED_TREG_VS_NRP1_NEG_NATURAL_TREG_UP	44	-0.342065	-1.32725	0.0680356	0.483559	0.450254	466	tags=30%, list=11%, signal=26%	FAM111A/CERS4/CREB1/SYNGR2/SNTB1/IZUMO1R/CYTH4/INPP4B/RNH1/UBASH3A/ASS1/LYPLA2/RGS3
GSE41176_WT_VS_TAK1_KO_ANTI_IGM_STIM_BCELL_1H_DN	GSE41176_WT_VS_TAK1_KO_ANTI_IGM_STIM_BCELL_1H_DN	28	-0.408626	-1.42452	0.0680919	0.483559	0.450254	834	tags=39%, list=20%, signal=31%	CXCR6/PEBP1/YTHDC1/GIMAP4/DNAJC7/GLG1/SERBP1/RBM6/NKAP/CD160/UBASH3A
GSE22935_WT_VS_MYD88_KO_MACROPHAGE_12H_MBOVIS_BCG_STIM_DN	GSE22935_WT_VS_MYD88_KO_MACROPHAGE_12H_MBOVIS_BCG_STIM_DN	66	0.423582	1.39831	0.0682927	0.484293	0.450937	567	tags=23%, list=14%, signal=20%	PHLDA1/PPP2R2A/DNAJA1/RELB/TMEM123/SNX18/NINJ1/PTGES3/LRRC8C/PTPN11/ACSL4/PLEK/CLIC4/RNF14/TNFAIP3
GSE16450_IMMATURE_VS_MATURE_NEURON_CELL_LINE_6H_IFNA_STIM_UP	GSE16450_IMMATURE_VS_MATURE_NEURON_CELL_LINE_6H_IFNA_STIM_UP	24	0.51987	1.43983	0.0686275	0.485691	0.452239	834	tags=42%, list=20%, signal=33%	LMNA/AHNAK/LGALS3/KDM6B/PRKCZ/GPR171/ITGA1/SMG1/MEF2D/FBXW4
GSE32901_TH17_EMRICHED_VS_TH17_NEG_CD4_TCELL_UP	GSE32901_TH17_EMRICHED_VS_TH17_NEG_CD4_TCELL_UP	19	-0.464598	-1.42882	0.0689881	0.485691	0.452239	884	tags=63%, list=22%, signal=50%	NDUFA12/GSTP1/TENT5C/TSC22D3/DNAJC19/CNP/EIF3K/RPS8/TRA2A/CCS/RPL8/HSD11B1
GSE22935_UNSTIM_VS_24H_MBOVIS_BCG_STIM_MACROPHAGE_DN	GSE22935_UNSTIM_VS_24H_MBOVIS_BCG_STIM_MACROPHAGE_DN	61	0.430599	1.39772	0.0690506	0.485691	0.452239	590	tags=25%, list=14%, signal=21%	ETS1/PHLDA1/NUBP1/ITGB1/KLRC1/PIM1/DNAJA1/SNX18/EIF4E/EFR3A/GATAD2A/HSPA1A/RNF14/CDV3/ZRSR2
GSE40274_CTRL_VS_FOXP3_AND_IRF4_TRANSDUCED_ACTIVATED_CD4_TCELL_UP	GSE40274_CTRL_VS_FOXP3_AND_IRF4_TRANSDUCED_ACTIVATED_CD4_TCELL_UP	53	0.447719	1.41546	0.0690955	0.485691	0.452239	247	tags=13%, list=6%, signal=13%	UQCRFS1/MXD1/HSPH1/ITGB1/PIM1/TTC39C/HSP90AA1
GSE42724_NAIVE_BCELL_VS_PLASMABLAST_DN	GSE42724_NAIVE_BCELL_VS_PLASMABLAST_DN	49	0.455832	1.42927	0.0691358	0.485691	0.452239	876	tags=39%, list=21%, signal=31%	ZFP36L2/ARL4C/OTULINL/SNX18/AP3S1/MPPE1/LRRC8C/NFATC3/DIAPH1/CNOT7/IMPA2/TGFBR2/CAPN2/EMB/DENND4C/AP1S2/ATP2B1/TM6SF1/NDRG3
GSE7460_FOXP3_MUT_VS_HET_ACT_TCONV_DN	GSE7460_FOXP3_MUT_VS_HET_ACT_TCONV_DN	27	0.508763	1.43365	0.0691563	0.485691	0.452239	496	tags=30%, list=12%, signal=26%	LFNG/DBF4/DNAJA2/TPD52L2/GATAD2B/PRKCA/PTPN11/SOCS2
GSE17721_PAM3CSK4_VS_GADIQUIMOD_16H_BMDC_UP	GSE17721_PAM3CSK4_VS_GADIQUIMOD_16H_BMDC_UP	65	0.426051	1.40254	0.0691748	0.485691	0.452239	584	tags=20%, list=14%, signal=17%	ZYX/NDFIP1/UQCRFS1/PELI1/KLF13/RP9/SRSF11/NFKB2/RWDD1/MAP3K2/HNRNPR/ITFG1/AIM2
GSE14769_UNSTIM_VS_60MIN_LPS_BMDM_UP	GSE14769_UNSTIM_VS_60MIN_LPS_BMDM_UP	81	0.406194	1.37908	0.0693302	0.486095	0.452615	820	tags=30%, list=20%, signal=24%	NUBP1/RPS27/MKRN1/OTULINL/NDUFA3/ARL8B/SEC61G/FDX1/IMP3/SYS1/OSTM1/DDX17/POLR2D/TXNIP/FAM76B/MFSD5/PRKAB1/CACYBP/DCAF7/TTC14/EMC3/DNAJC8/ARL6IP4/BET1L
GSE17721_PAM3CSK4_VS_CPG_8H_BMDC_DN	GSE17721_PAM3CSK4_VS_CPG_8H_BMDC_DN	83	-0.285908	-1.27656	0.0697152	0.488105	0.454487	366	tags=27%, list=9%, signal=25%	TAX1BP1/GBP4/PSMB8/CSRP1/UBC/UNC93B1/IDNK/CASP1/MOCS2/GLIPR2/TRA2A/RNF114/ATP11B/RSBN1/TASOR2/CASP8/GHITM/PARP14/IER5/DUSP1/KLF6/FOS
GSE37534_GW1929_VS_PIOGLITAZONE_TREATED_CD4_TCELL_PPARG1_FOXP3_TRANSDUCED_UP	GSE37534_GW1929_VS_PIOGLITAZONE_TREATED_CD4_TCELL_PPARG1_FOXP3_TRANSDUCED_UP	48	0.457132	1.42565	0.0699126	0.488797	0.455132	402	tags=23%, list=10%, signal=21%	IFITM2/IFITM1/PPP2R2A/IFITM3/NUCKS1/LIME1/TOMM40/TXNIP/CRLF2/SIK2/KLHL24
GSE27786_LSK_VS_CD4_TCELL_DN	GSE27786_LSK_VS_CD4_TCELL_DN	103	0.383573	1.34091	0.0702152	0.489461	0.45575	1011	tags=35%, list=25%, signal=27%	GRINA/TPR/ARF6/ESYT1/LFNG/TOMM7/CHD7/RAF1/CHCHD2/SELENOS/JAK1/RRAD/SETX/ZCRB1/CAPN2/GLTP/PCED1B/TRIR/OST4/IKZF1/LIMD1/ZDHHC20/RPL23A/PPIG/CTDSP1/VPS13D/CRNKL1/NDRG3/CERS5/PCMTD1/WDR26/PPP2R5A/PREX1/BRD9/SPATA13/UBL3
GSE20715_WT_VS_TLR4_KO_6H_OZONE_LUNG_DN	GSE20715_WT_VS_TLR4_KO_6H_OZONE_LUNG_DN	63	0.427464	1.39137	0.0702836	0.489461	0.45575	394	tags=16%, list=10%, signal=15%	JUND/ARF6/RPS27/ATF1/STUB1/LMNA/RP9/CARD19/SEC24C/JTB
GSE13411_NAIVE_VS_IGM_MEMORY_BCELL_DN	GSE13411_NAIVE_VS_IGM_MEMORY_BCELL_DN	78	-0.289106	-1.26233	0.0703747	0.489461	0.45575	914	tags=35%, list=22%, signal=27%	EIF3G/APEH/CD27/ALDOA/IFI35/UQCRC1/BLMH/BAK1/MYDGF/DCAF11/PGD/STK10/PGK1/CAPNS1/LDHA/LPXN/TPI1/DHRS1/PLAAT3/HK1/VDAC1/AIP/MRPL12/MDH2/ISG15/MYC/KLF6
GSE44955_MCSF_VS_MCSF_AND_IL27_STIM_MACROPHAGE_DN	GSE44955_MCSF_VS_MCSF_AND_IL27_STIM_MACROPHAGE_DN	62	0.427736	1.38955	0.0704574	0.489461	0.45575	625	tags=26%, list=15%, signal=22%	GNB2/ETS1/RARA/PRRC2A/UBE2J2/LRRC8C/DIAPH1/STAT6/CELF1/CAPN2/SBF1/TUBB4B/FAM110A/CNPPD1/ZRSR2/INPP5D
GSE30971_CTRL_VS_LPS_STIM_MACROPHAGE_WBP7_KO_2H_DN	GSE30971_CTRL_VS_LPS_STIM_MACROPHAGE_WBP7_KO_2H_DN	64	-0.305205	-1.2939	0.0706709	0.489461	0.45575	375	tags=16%, list=9%, signal=14%	NDUFA4/DNMT1/LGALS9/ACP5/RNF114/POLE4/CD84/S100A4/RCBTB2/FOS
GSE17721_CPG_VS_GARDIQUIMOD_1H_BMDC_DN	GSE17721_CPG_VS_GARDIQUIMOD_1H_BMDC_DN	93	0.388344	1.34207	0.0706956	0.489461	0.45575	549	tags=20%, list=13%, signal=18%	ZFP36L2/SNX3/FKBP4/EIF3B/TRAM1/SLC25A39/OGA/HNRNPUL2/EIF2S2/YEATS4/SELENOT/TRAF6/CALR/TGFBR2/ZBTB7A/DNAJC15/TRIM27/HNRNPR/PHAX
GSE1925_3H_VS_24H_IFNG_STIM_MACROPHAGE_DN	GSE1925_3H_VS_24H_IFNG_STIM_MACROPHAGE_DN	75	-0.282836	-1.22465	0.0706987	0.489461	0.45575	373	tags=28%, list=9%, signal=26%	OAS3/OSGEP/AATF/CXXC1/S100A11/ACTR2/MCRS1/ARPC1B/WNK1/CCR7/REX1BD/TRA2A/ISG20/WASF2/RHOH/USP18/IFI27/S100A4/ISG15/IFIT1/IFIT3
GSE5099_UNSTIM_VS_MCSF_TREATED_MONOCYTE_DAY3_DN	GSE5099_UNSTIM_VS_MCSF_TREATED_MONOCYTE_DAY3_DN	73	-0.278174	-1.19625	0.0707964	0.489461	0.45575	167	tags=11%, list=4%, signal=11%	TSPO/FERMT3/TPM3/UBAP2L/RAMP3/S100A4/KLF6/FOS
GSE19772_HCMV_INFL_VS_HCMV_INF_MONOCYTES_AND_PI3K_INHIBITION_UP	GSE19772_HCMV_INFL_VS_HCMV_INF_MONOCYTES_AND_PI3K_INHIBITION_UP	31	0.494899	1.41582	0.0709413	0.489781	0.456048	592	tags=26%, list=14%, signal=22%	EIF3F/ARL4C/KLF13/PRRC2A/PRKCZ/BCL7B/PAPOLA/POLR2L
GSE45837_WT_VS_GFI1_KO_PDC_UP	GSE45837_WT_VS_GFI1_KO_PDC_UP	23	0.520473	1.43161	0.0711238	0.489823	0.456087	945	tags=52%, list=23%, signal=40%	HNRNPL/RARA/RRBP1/PRKCD/SATB1/SYTL2/RORA/NKTR/HNRNPH1/DDX21/EP300/TRABD
GSE41867_NAIVE_VS_DAY15_LCMV_ARMSTRONG_EFFECTOR_CD8_TCELL_UP	GSE41867_NAIVE_VS_DAY15_LCMV_ARMSTRONG_EFFECTOR_CD8_TCELL_UP	69	-0.29814	-1.29433	0.0711448	0.489823	0.456087	970	tags=35%, list=24%, signal=27%	PREB/MTFR1L/DDX47/NUDT16L1/R3HDM1/SF3B3/NDUFB5/DYNLRB1/TRAPPC1/ASRGL1/MAPK1IP1L/ACTG1/PTBP1/ESD/MRPL4/CD48/USP36/NCOA4/SRSF7/WDR83OS/ACADS/CDKN1A/RCBTB2/RTP4
GSE22886_NAIVE_BCELL_VS_DC_UP	GSE22886_NAIVE_BCELL_VS_DC_UP	54	-0.335682	-1.38146	0.0715034	0.491365	0.457522	786	tags=35%, list=19%, signal=29%	CD37/TENT5C/RPL32/TSC22D3/RPS27A/CXCR4/RPS7/PTPRCAP/RPS11/RPL21/LBH/RPL28/ISG20/CD28/SKAP1/PRKD2/ITM2C/KLF2/DUSP1
GSE3565_DUSP1_VS_WT_SPLENOCYTES_POST_LPS_INJECTION_UP	GSE3565_DUSP1_VS_WT_SPLENOCYTES_POST_LPS_INJECTION_UP	82	-0.284057	-1.25916	0.0717916	0.491365	0.457522	1108	tags=43%, list=27%, signal=32%	RAPGEF6/ARHGAP9/NPM1/FRMD8/SIDT1/MRPS36/RPL19/RPLP1/FAAH/RPL17/AEN/SOCS3/CLDND1/LYST/EEF1B2/RPL32/RPS10/RPS26/RPL10A/RPS5/EIF3H/RPLP0/RPL29/RPL13/CCR7/ADAM19/INPP4B/RPL8/ATP11B/CLEC2D/TASOR2/PA2G4/TNFAIP8/RPS20/MYC
GSE2128_CTRL_VS_MIMETOPE_NEGATIVE_SELECTION_DP_THYMOCYTE_NOD_DN	GSE2128_CTRL_VS_MIMETOPE_NEGATIVE_SELECTION_DP_THYMOCYTE_NOD_DN	42	-0.361614	-1.39338	0.0718177	0.491365	0.457522	126	tags=19%, list=3%, signal=19%	NDUFC2/SYNGR2/ARHGAP25/TNFRSF4/HSD11B1/JUNB/KLF2/ZFP36L1
GSE22589_HIV_VS_HIV_AND_SIV_INFECTED_DC_DN	GSE22589_HIV_VS_HIV_AND_SIV_INFECTED_DC_DN	64	0.425664	1.39759	0.0718636	0.491365	0.457522	610	tags=25%, list=15%, signal=22%	LFNG/OTULINL/USF2/KLF13/YWHAB/MRPS26/SLA2/MAP7D1/SYS1/DNAJB9/SPSB3/NRBF2/MAST3/HTATSF1/PHAX/KDM2B
GSE5589_WT_VS_IL6_KO_LPS_STIM_MACROPHAGE_45MIN_UP	GSE5589_WT_VS_IL6_KO_LPS_STIM_MACROPHAGE_45MIN_UP	64	0.425692	1.39767	0.0718636	0.491365	0.457522	839	tags=28%, list=20%, signal=23%	NDFIP1/TPR/YBX1/TMEM134/HSPA8/RAF1/SPTLC2/CHCHD2/SON/TXNIP/TGFBR2/POLG2/SUZ12/KDM2B/VCP/OAZ1/UHRF1BP1L/AHCTF1
GSE12392_WT_VS_IFNAR_KO_CD8A_NEG_SPLEEN_DC_UP	GSE12392_WT_VS_IFNAR_KO_CD8A_NEG_SPLEEN_DC_UP	69	0.417067	1.38066	0.0721271	0.492488	0.458568	534	tags=25%, list=13%, signal=22%	YPEL3/IFITM2/PDCD4/OTULINL/B4GALT1/RUNX3/SEMA4D/SMIM3/CRLF2/SASH3/NFKBIE/RRAS2/SETX/SOCS2/RUNX2/STK24/PANX1
GSE20727_ROS_INH_VS_ROS_INH_AND_DNFB_ALLERGEN_TREATED_DC_UP	GSE20727_ROS_INH_VS_ROS_INH_AND_DNFB_ALLERGEN_TREATED_DC_UP	71	0.414807	1.38463	0.0725514	0.494705	0.460632	738	tags=30%, list=18%, signal=25%	CD47/CYTH2/PIM1/FAM89B/SERPINB9/LRCH1/IL7R/GNA13/TM2D2/RBMS1/CREM/BCL7B/JAK3/PRDM2/IL12RB2/TUBB4B/SLC2A3/PCED1B/MEA1/JOSD2/CARD6
GSE16385_UNTREATED_VS_12H_ROSIGLITAZONE_TREATED_MACROPHAGE_DN	GSE16385_UNTREATED_VS_12H_ROSIGLITAZONE_TREATED_MACROPHAGE_DN	26	0.503527	1.41469	0.0730028	0.496124	0.461954	510	tags=35%, list=12%, signal=30%	STUB1/NINJ1/LRRC8C/PITPNA/BRMS1/DESI1/EMD/KLF10/HSPA1A
GSE46606_IRF4HIGH_VS_IRF4MID_CD40L_IL2_IL5_DAY3_STIMULATED_BCELL_UP	GSE46606_IRF4HIGH_VS_IRF4MID_CD40L_IL2_IL5_DAY3_STIMULATED_BCELL_UP	92	0.390116	1.34885	0.0730594	0.496124	0.461954	826	tags=27%, list=20%, signal=22%	PDCD4/RPL37A/OTULINL/B4GALT1/SLC25A39/TOMM7/METTL9/UBE2J2/DERL1/RNF166/TXNIP/SNAPC1/CEBPZ/KLF10/TM2D2/CCNI/UTP18/MAPRE2/DCAF7/ALKBH5/PAXX/RPL23A/VCPKMT/NXT1/GNL3
PATEL_SKIN_OF_BODY_ZOSTAVAX_AGE_70_93YO_VZV_CHALLENGED_POST_VACCINATION_VS_UNCHALLENGED_72HR_TOP_30_DEG_UP	PATEL_SKIN_OF_BODY_ZOSTAVAX_AGE_70_93YO_VZV_CHALLENGED_POST_VACCINATION_VS_UNCHALLENGED_72HR_TOP_30_DEG_UP	12	0.62816	1.47332	0.0730594	0.496124	0.461954	71	tags=17%, list=2%, signal=16%	GZMA/PLAC8
GSE5589_IL6_KO_VS_IL10_KO_LPS_STIM_MACROPHAGE_45MIN_UP	GSE5589_IL6_KO_VS_IL10_KO_LPS_STIM_MACROPHAGE_45MIN_UP	63	-0.298465	-1.28159	0.073237	0.496651	0.462444	1163	tags=46%, list=28%, signal=33%	VTA1/ARHGAP1/RAPGEF6/ACAT1/WASHC1/CCNK/SRRM1/CCM2/TIAL1/GPD2/RNPS1/MOB2/BLMH/APBB1IP/MBP/RAB3GAP1/TADA1/SLC9A9/PTK2B/HNRNPDL/MRPS33/EXOC4/VMA21/ABHD8/ASS1/CRLF3/CNN2/UBAP2L/RCBTB2
GSE13484_3H_UNSTIM_VS_YF17D_VACCINE_STIM_PBMC_DN	GSE13484_3H_UNSTIM_VS_YF17D_VACCINE_STIM_PBMC_DN	73	-0.277662	-1.19404	0.0734679	0.496904	0.462679	411	tags=23%, list=10%, signal=21%	GIMAP6/BLVRA/CYLD/STX12/LGALS9/NMI/CCR7/ADAM19/PDE4B/TNFRSF4/TNFAIP8/PRKD2/LY6E/PMAIP1/MYC/GEM/CCL4
GSE3982_CTRL_VS_LPS_1H_NEUTROPHIL_UP	GSE3982_CTRL_VS_LPS_1H_NEUTROPHIL_UP	51	0.451161	1.4201	0.0734745	0.496904	0.462679	240	tags=18%, list=6%, signal=17%	CD47/DEK/AVL9/DNAJB1/CYB5R4/KLF13/LITAF/NSD3/TMEM9B
GSE26495_NAIVE_VS_PD1HIGH_CD8_TCELL_DN	GSE26495_NAIVE_VS_PD1HIGH_CD8_TCELL_DN	89	-0.274029	-1.23846	0.0736619	0.497197	0.462953	403	tags=19%, list=10%, signal=18%	BLVRA/GBP5/CASP1/TOX/PLAAT3/CMC1/BHLHE40/SLAMF7/CAST/UTRN/ARHGAP25/SP140/PLCXD2/RGS3/S100A4/IL10RA/KLF6
GSE22601_DOUBLE_POSITIVE_VS_CD8_SINGLE_POSITIVE_THYMOCYTE_UP	GSE22601_DOUBLE_POSITIVE_VS_CD8_SINGLE_POSITIVE_THYMOCYTE_UP	110	0.381149	1.34431	0.0739082	0.497197	0.462953	764	tags=29%, list=19%, signal=24%	EIF3F/YPEL3/PELI1/GRINA/KLRC1/TMEM123/SARAF/KLF13/RIOK3/NSD3/MFSD6/MPPE1/LIME1/SELENOS/NFKBIE/ARIH2/ATP1A1/SELENOT/STT3B/PRKCA/CCNI/S1PR4/SLC2A3/ABTB1/SLC4A7/TAB2/LIMD1/SUN2/PPP3CA/ZYG11B/MBD2/UBE2H
GSE10273_HIGH_IL7_VS_HIGH_IL7_AND_IRF4_IN_IRF4_8_NULL_PRE_BCELL_UP	GSE10273_HIGH_IL7_VS_HIGH_IL7_AND_IRF4_IN_IRF4_8_NULL_PRE_BCELL_UP	36	-0.376577	-1.40901	0.073931	0.497197	0.462953	265	tags=17%, list=6%, signal=16%	UCP2/STOML2/CD5/CDKN1A/JUN/ZFP36
GSE29949_MICROGLIA_BRAIN_VS_MONOCYTE_BONE_MARROW_UP	GSE29949_MICROGLIA_BRAIN_VS_MONOCYTE_BONE_MARROW_UP	41	0.465795	1.41073	0.0742638	0.497197	0.462953	705	tags=32%, list=17%, signal=27%	MXD1/CD47/MADD/PPP1R16B/NFATC3/ANXA1/KLRD1/PRKCA/ZBTB7A/SOCS1/TUBB4B/EHMT2/TRIM28
GSE21360_NAIVE_VS_PRIMARY_MEMORY_CD8_TCELL_DN	GSE21360_NAIVE_VS_PRIMARY_MEMORY_CD8_TCELL_DN	49	-0.331276	-1.30641	0.074414	0.497197	0.462953	718	tags=33%, list=18%, signal=27%	MBP/IRF8/DAXX/CUTA/LIPA/SLC9A9/BST2/GNG2/HMGCS1/RNH1/RGS2/RGS1/RCBTB2/IFIT1/SMPDL3A/IFIT3
GSE1925_3H_VS_24H_IFNG_STIM_MACROPHAGE_UP	GSE1925_3H_VS_24H_IFNG_STIM_MACROPHAGE_UP	45	-0.334739	-1.30874	0.074451	0.497197	0.462953	276	tags=16%, list=7%, signal=15%	GOT2/UCP2/STX12/IMPDH1/VDAC2/DUSP1/JUN
GSE40068_CXCR5POS_BCL6POS_TFH_VS_CXCR5NEG_BCL6NEG_CD4_TCELL_UP	GSE40068_CXCR5POS_BCL6POS_TFH_VS_CXCR5NEG_BCL6NEG_CD4_TCELL_UP	69	0.416193	1.37776	0.0745721	0.497197	0.462953	1051	tags=45%, list=26%, signal=34%	ZFP36L2/SRRM2/LFNG/ARL4C/VPS37B/SENP6/MPPE1/CHD7/WASL/MCL1/IL7R/TXNIP/GATAD2B/CEBPZ/IQGAP2/FAM78A/FOXO1/RC3H1/IRF2BPL/KLF7/CARD6/CTDSP1/CNOT1/SKIL/MINDY2/ADD3/CLCF1/CDADC1/PPM1B/DDX3X/KMT2E
GSE17974_IL4_AND_ANTI_IL12_VS_UNTREATED_2H_ACT_CD4_TCELL_DN	GSE17974_IL4_AND_ANTI_IL12_VS_UNTREATED_2H_ACT_CD4_TCELL_DN	25	-0.412297	-1.37542	0.0746439	0.497197	0.462953	106	tags=20%, list=3%, signal=20%	TNFRSF4/DUSP4/RGS3/GEM/DUSP1
GAUCHER_PBMC_YF_VAX_STAMARIL_UNKNOWN_AGE_28DY_UP	GAUCHER_PBMC_YF_VAX_STAMARIL_UNKNOWN_AGE_28DY_UP	10	-0.58097	-1.48689	0.0746667	0.497197	0.462953	1423	tags=80%, list=35%, signal=52%	CSRNP1/IRF9/RNF31/MYO1F/OGFR/SHISA5/LGALS9/LY6E
NAKAYA_PBMC_FLUMIST_AGE_18_50YO_7DY_IFN_SUBSET_UP	NAKAYA_PBMC_FLUMIST_AGE_18_50YO_7DY_IFN_SUBSET_UP	19	-0.459626	-1.41353	0.0746973	0.497197	0.462953	450	tags=47%, list=11%, signal=42%	SMARCA4/ITGA4/IRF8/EIF2S1/IKBKB/IL27RA/PTPN6/BCL2/JUN
GSE25085_FETAL_LIVER_VS_FETAL_BM_SP4_THYMIC_IMPLANT_DN	GSE25085_FETAL_LIVER_VS_FETAL_BM_SP4_THYMIC_IMPLANT_DN	57	0.441937	1.42205	0.0747198	0.497197	0.462953	378	tags=21%, list=9%, signal=19%	EIF5/PHLDA1/IFITM3/CCNL2/CHCHD10/LITAF/AZI2/KDM6B/SMIM3/IL7R/NUS1/GCH1
GSE3039_CD4_TCELL_VS_B1_BCELL_UP	GSE3039_CD4_TCELL_VS_B1_BCELL_UP	57	0.439929	1.41559	0.0747198	0.497197	0.462953	867	tags=35%, list=21%, signal=28%	JUND/UBE2S/ZYX/IFITM3/FKBP1A/ITGAX/HNRNPC/GATAD2B/EMD/SLC2A3/KDM2B/USP39/IL2RA/CIAPIN1/CCR2/TRIM28/FARS2/OAZ1/CDK12/NOP53
GSE16385_ROSIGLITAZONE_IL4_VS_ROSIGLITAZONE_ALONE_STIM_MACROPHAGE_DN	GSE16385_ROSIGLITAZONE_IL4_VS_ROSIGLITAZONE_ALONE_STIM_MACROPHAGE_DN	48	0.452682	1.41177	0.0749064	0.497771	0.463487	395	tags=23%, list=10%, signal=21%	HSPD1/FKBP1A/SLC25A39/TMEM192/TOMM7/ATP6V1E1/EPB41/HSP90AA1/RASA2/AK3/SIK2
GSE41176_UNSTIM_VS_ANTI_IGM_STIM_BCELL_6H_DN	GSE41176_UNSTIM_VS_ANTI_IGM_STIM_BCELL_6H_DN	66	0.42062	1.38853	0.0756098	0.501743	0.467186	404	tags=18%, list=10%, signal=17%	ZFP36L2/IFITM2/IFITM3/CHCHD10/SERPINB9/RUNX3/ACADL/CHD7/NMRK1/FNBP4/GCH1/CCNC
GOLDRATH_NAIVE_VS_MEMORY_CD8_TCELL_DN	GOLDRATH_NAIVE_VS_MEMORY_CD8_TCELL_DN	99	0.385333	1.343	0.0757062	0.501743	0.467186	894	tags=35%, list=22%, signal=28%	GZMA/ITGB1/KLRC1/AHNAK/LGALS3/CYB5R4/LITAF/SERPINB9/KLRK1/ODC1/OSTF1/ITGAX/PTPN22/ANXA1/GZMK/ST3GAL4/ERRFI1/PRKCA/SOCS2/CAPN2/MAPRE2/VMP1/DAPK2/PLP2/CRYBG1/LIMD1/CCR2/S100A13/DENND4C/PRF1/CAPG/NBEAL2/CD44/MED10/SEMA4A
GSE36009_WT_VS_NLRP10_KO_DC_LPS_STIM_DN	GSE36009_WT_VS_NLRP10_KO_DC_LPS_STIM_DN	72	0.41633	1.39355	0.0759036	0.501759	0.467201	814	tags=32%, list=20%, signal=26%	DNAJA1/NINJ1/SENP6/MAN1A2/CARD19/RAF1/GSK3B/SELENOT/CEBPZ/FAM76B/HCST/ZBTB11/PCNA/MRPL3/TNFAIP3/LYAR/ABCF2/EXOC5/IWS1/MAGOHB/CCT6A/MBD2/VPS13D
GSE40685_NAIVE_CD4_TCELL_VS_TREG_DN	GSE40685_NAIVE_CD4_TCELL_VS_TREG_DN	54	-0.334138	-1.37511	0.0759108	0.501759	0.467201	576	tags=35%, list=14%, signal=31%	SYT11/RPL19/XAF1/SUCLG1/GGPS1/ATRAID/MRPL23/MGST2/SLC9A9/SSH2/CMC1/CCS/FARSB/PARP9/UTRN/ARHGAP25/RHOH/WDR43/IFIT3
GSE10273_HIGH_VS_LOW_IL7_TREATED_IRF4_8_NULL_PRE_BCELL_DN	GSE10273_HIGH_VS_LOW_IL7_TREATED_IRF4_8_NULL_PRE_BCELL_DN	88	0.391971	1.34479	0.0760369	0.501924	0.467354	1016	tags=34%, list=25%, signal=26%	JUND/YPEL3/CYB5R4/FAM89B/NSD3/ZFAND6/NSMCE3/OSTM1/CHD7/RAF1/SETX/TPP1/DNAJC15/CAPN2/GNPDA2/FAM117B/NCOA2/HERC2/S100A13/TTC14/STAT4/PDCD1/VPS13D/TNFAIP8L2/KDM5B/HBP1/PAK1IP1/NDUFA6/UGGT1/DMTF1
GSE28726_NAIVE_CD4_TCELL_VS_NAIVE_NKTCELL_UP	GSE28726_NAIVE_CD4_TCELL_VS_NAIVE_NKTCELL_UP	104	0.38309	1.33647	0.076223	0.502422	0.467818	810	tags=31%, list=20%, signal=25%	ZYX/HNRNPAB/NUBP1/RARA/AMD1/NOL7/KDM6B/SNAPC1/EIF4E/RRAS2/SEC62/TUBA1A/RHEB/CALM2/PNO1/RNF14/PSMB5/UTP18/MAPRE2/GAPDH/MAP2K3/PLP2/NFKB1/SNRPG/DUSP5/AP1S2/CCT6A/EIF4G2/CSTB/CCT4/PDCD1/ATP2B1
GSE22313_HEALTHY_VS_SLE_MOUSE_CD4_TCELL_UP	GSE22313_HEALTHY_VS_SLE_MOUSE_CD4_TCELL_UP	37	0.473301	1.40558	0.076326	0.502422	0.467818	638	tags=27%, list=16%, signal=23%	JUND/PHLDA1/LGALS3/RARA/RRAD/SIK2/PLIN2/SOCS1/EIF4A1/AGPAT4
GSE45365_NK_CELL_VS_CD8_TCELL_DN	GSE45365_NK_CELL_VS_CD8_TCELL_DN	31	-0.368313	-1.34055	0.0765706	0.502422	0.467818	53	tags=26%, list=1%, signal=26%	OSBPL3/TSC22D3/IGFLR1/RUVBL1/GPBP1L1/USP18/DUSP1/JUN
GSE38681_WT_VS_LYL1_KO_LYMPHOID_PRIMED_MULTIPOTENT_PROGENITOR_UP	GSE38681_WT_VS_LYL1_KO_LYMPHOID_PRIMED_MULTIPOTENT_PROGENITOR_UP	86	0.393106	1.34197	0.0766551	0.502422	0.467818	828	tags=28%, list=20%, signal=23%	ZFP36L2/UQCRFS1/YPEL3/LFNG/PPM1G/VPS37B/IMP3/RP9/SEC24C/EMD/SPSB3/GTPBP1/POLG2/PSMB5/PIP4K2C/CNPPD1/ZRSR2/GTF3A/NAA38/VCP/TMEM208/BET1L/MXD4/SLC3A2
GSE26912_TUMORICIDAL_VS_CTRL_MACROPHAGE_UP	GSE26912_TUMORICIDAL_VS_CTRL_MACROPHAGE_UP	29	0.48539	1.38421	0.0767123	0.502422	0.467818	941	tags=48%, list=23%, signal=37%	IFITM3/SFN/SLC25A4/ARPP19/NDUFA5/SOCS1/CDV3/LASP1/AKIRIN1/RNF6/UBE2H/NUDT19/NDRG3/CDS2
GSE5589_WT_VS_IL10_KO_LPS_AND_IL6_STIM_MACROPHAGE_45MIN_UP	GSE5589_WT_VS_IL10_KO_LPS_AND_IL6_STIM_MACROPHAGE_45MIN_UP	33	0.48275	1.40987	0.0767196	0.502422	0.467818	855	tags=36%, list=21%, signal=29%	RPL38/SNX3/MFSD6/RPL37/CHCHD2/JTB/STK39/S1PR4/UBE2J1/CHD4/OAZ1/EIF3C
GSE17721_CTRL_VS_CPG_8H_BMDC_UP	GSE17721_CTRL_VS_CPG_8H_BMDC_UP	68	0.416465	1.3795	0.0769231	0.502998	0.468354	566	tags=22%, list=14%, signal=19%	HNRNPL/RPL38/FKBP4/DHX16/HNRNPU/DGAT1/FAM162A/RP9/TM9SF2/PRKCD/KLRD1/TUBA1A/FAM53A/RAC1/MRPL3
NAKAYA_B_CELL_FLUARIX_FLUVIRIN_AGE_18_50YO_7DY_DN	NAKAYA_B_CELL_FLUARIX_FLUVIRIN_AGE_18_50YO_7DY_DN	103	0.380276	1.32939	0.0770102	0.502998	0.468354	1017	tags=38%, list=25%, signal=29%	PGLS/TGFB1/NR4A2/FKBP4/VPS37B/KPNA4/NFATC3/WASL/NIPSNAP3B/TDG/MRPS18C/RRAS2/YLPM1/CREM/LETM1/BCL7B/PANX1/PAPOLA/NCOA2/PCNT/CACYBP/USP39/RING1/TBL1XR1/EIF4G2/UBE2H/DNAJC8/MEF2D/SAFB/SKIL/NAA50/TMEM222/NHP2/WSB1/SHMT2/CDADC1/MTF2/SORL1/PPM1B
GSE27241_WT_VS_RORGT_KO_TH17_POLARIZED_CD4_TCELL_UP	GSE27241_WT_VS_RORGT_KO_TH17_POLARIZED_CD4_TCELL_UP	28	0.493008	1.3983	0.077135	0.503151	0.468497	320	tags=21%, list=8%, signal=20%	UBE2S/NUCKS1/FYN/RPL39/SEC61G/FAF1
GSE1112_OT1_VS_HY_CD8AB_THYMOCYTE_RTOC_CULTURE_UP	GSE1112_OT1_VS_HY_CD8AB_THYMOCYTE_RTOC_CULTURE_UP	50	-0.320859	-1.285	0.077429	0.504207	0.46948	327	tags=36%, list=8%, signal=34%	NISCH/ECH1/CNOT3/ALDOA/GSTP1/CDK4/APBB1IP/TKT/SLA/SYNGR2/PRPS1/STOML2/ENO1/ARHGAP25/HSD11B1/UBAP2L/INO80E/ZFP36L1
GSE5542_IFNG_VS_IFNA_TREATED_EPITHELIAL_CELLS_24H_DN	GSE5542_IFNG_VS_IFNA_TREATED_EPITHELIAL_CELLS_24H_DN	47	0.453793	1.41268	0.0775	0.504207	0.46948	188	tags=15%, list=5%, signal=14%	MRPS24/RPL38/RPS27/ESYT1/RPL39/OTULINL/TRNAU1AP
GSE35825_UNTREATED_VS_IFNG_STIM_MACROPHAGE_UP	GSE35825_UNTREATED_VS_IFNG_STIM_MACROPHAGE_UP	67	-0.298016	-1.28053	0.0780037	0.50682	0.471913	545	tags=27%, list=13%, signal=24%	PSME2/CASP4/BIRC3/ESD/HSPA1B/STAT1/TPI1/HMGCS1/IFRD1/SLAMF7/ACP5/PML/PARP9/NFKBIA/CDKN1A/IRF7/RTP4/IFIT3
GSE1791_CTRL_VS_NEUROMEDINU_IN_T_CELL_LINE_0.8H_UP	GSE1791_CTRL_VS_NEUROMEDINU_IN_T_CELL_LINE_0.8H_UP	58	-0.301087	-1.26389	0.0782111	0.507308	0.472367	591	tags=24%, list=14%, signal=21%	GSDMD/PSME2/TKT/HDGF/NDUFC2/MRPS33/SYNGR2/KDM4C/MRPL2/PRPS1/ARHGAP25/TNFRSF4/HSD11B1/ZFP36L1
GSE19401_UNSTIM_VS_RETINOIC_ACID_STIM_FOLLICULAR_DC_UP	GSE19401_UNSTIM_VS_RETINOIC_ACID_STIM_FOLLICULAR_DC_UP	90	-0.264739	-1.19704	0.0782832	0.507308	0.472367	752	tags=36%, list=18%, signal=30%	DRG1/DDIT4/ARHGDIB/COPS6/CXCR4/PGD/PSMB6/KBTBD11/FBL/RGS16/CAPNS1/ITPR1/LY75/TAPBP/CORO1A/TWF2/RPN2/GRHPR/YIPF1/FLOT1/CLPP/CSK/PTPN6/STOML2/MIF/IMPDH1/TSPO/TSC22D4/CCNH/IRF7/DUSP1/FOS
GSE33425_CD161_INT_VS_NEG_CD8_TCELL_UP	GSE33425_CD161_INT_VS_NEG_CD8_TCELL_UP	120	0.368601	1.30748	0.0788013	0.51	0.474874	465	tags=18%, list=11%, signal=16%	NDFIP1/PELI1/MFF/ARF6/PLAC8/ATF1/TMEM30A/OTULINL/AHNAK/PPP1CB/TM9SF2/OSTF1/PTPN22/DNAJB9/MXI1/IL7R/WRNIP1/KLRD1/COX17/TRNT1/ACSL4
GSE10325_CD4_TCELL_VS_MYELOID_UP	GSE10325_CD4_TCELL_VS_MYELOID_UP	92	-0.273542	-1.24924	0.0789597	0.510359	0.475208	580	tags=30%, list=14%, signal=27%	ITPKB/RSL1D1/RUVBL1/SAE1/LEPROTL1/PTPN7/ICOS/LCK/LPXN/CCND2/GIMAP5/CYLD/DNMT1/AMZ2/TCF7/INPP4B/HMOX2/RAN/CLEC2D/CD28/LEF1/BCL2/UBASH3A/TXK/SKAP1/TESPA1/PRKCH/MYC
GSE5589_LPS_VS_LPS_AND_IL10_STIM_MACROPHAGE_180MIN_DN	GSE5589_LPS_VS_LPS_AND_IL10_STIM_MACROPHAGE_180MIN_DN	66	0.419132	1.38362	0.0792683	0.511688	0.476445	932	tags=33%, list=23%, signal=26%	TOMM20/PGLS/TGFB1/CD47/CTNNB1/SFPQ/CAMK2D/NFKBIE/RUNX2/STK24/HNRNPR/MAP2K3/CMPK1/JPT1/ETFA/IDE/HPF1/UHRF1BP1L/RNPC3/NAA50/MFSD1/CLNS1A
GSE3565_DUSP1_VS_WT_SPLENOCYTES_DN	GSE3565_DUSP1_VS_WT_SPLENOCYTES_DN	89	-0.272258	-1.23045	0.079372	0.511692	0.476449	758	tags=34%, list=19%, signal=28%	NOP58/EEF1B2/RGS10/RPS10/RPS3/RPS19/RPS26/ITPKB/MGST2/KBTBD11/CNP/PTBP1/FBL/CD7/RPLP0/SNHG1/RABGGTB/TOX/LBH/TCF7/INPP4B/RPL8/LEF1/DUSP10/RHOH/PRKD2/NME1/MYC/RTP4/CD69
GSE41867_LCMV_ARMSTRONG_VS_CLONE13_DAY8_EFFECTOR_CD8_TCELL_UP	GSE41867_LCMV_ARMSTRONG_VS_CLONE13_DAY8_EFFECTOR_CD8_TCELL_UP	79	0.401726	1.35942	0.0795724	0.512319	0.477033	572	tags=23%, list=14%, signal=20%	IFITM2/DNAJC3/UBALD2/TOB1/AP3S1/LRP10/NSD3/SYS1/CMTM7/UBE2B/EVA1B/IQGAP2/FAM78A/TMEM106B/ITFG1/PANX1/PIP4K2C/PRPF18
GSE2935_UV_INACTIVATED_VS_LIVE_SENDAI_VIRUS_INF_MACROPHAGE_DN	GSE2935_UV_INACTIVATED_VS_LIVE_SENDAI_VIRUS_INF_MACROPHAGE_DN	98	0.37979	1.32358	0.0801354	0.514024	0.47862	716	tags=28%, list=17%, signal=23%	GRINA/ITGB1/KLRC1/ARL4C/AHNAK/CCDC50/DPM3/MFSD6/KLRK1/TTC39C/ITGAX/PTPN22/IL7R/ANXA1/GZMK/HCST/CALM2/SYTL2/RUNX2/RORA/IL12RB2/ITGA1/DAPK2/IL2RA/BCL2L1/CCR2/EBPL
GSE9988_ANTI_TREM1_VS_CTRL_TREATED_MONOCYTES_DN	GSE9988_ANTI_TREM1_VS_CTRL_TREATED_MONOCYTES_DN	85	0.393991	1.34758	0.0801394	0.514024	0.47862	685	tags=21%, list=17%, signal=18%	GNB2/ZFP36L2/MKRN1/DHX16/SPG21/FAM89B/KLF13/MAP7D1/DDX17/SASH3/TGFBR2/MAST3/SMAP2/GLTP/CBL/DCAF7/CAB39/CCR2
GSE15330_LYMPHOID_MULTIPOTENT_VS_MEGAKARYOCYTE_ERYTHROID_PROGENITOR_IKAROS_KO_UP	GSE15330_LYMPHOID_MULTIPOTENT_VS_MEGAKARYOCYTE_ERYTHROID_PROGENITOR_IKAROS_KO_UP	29	-0.384523	-1.35344	0.0801479	0.514024	0.47862	607	tags=41%, list=15%, signal=35%	IGFLR1/STAMBPL1/RNF167/SNHG1/IL27RA/IZUMO1R/TCF7/FAM169B/CCR7/LEF1/CRLF3/MYC
GSE7460_CD8_TCELL_VS_CD4_TCELL_ACT_UP	GSE7460_CD8_TCELL_VS_CD4_TCELL_ACT_UP	89	0.387785	1.33559	0.0803674	0.514766	0.479312	985	tags=37%, list=24%, signal=29%	GZMA/PLAC8/KLRC1/LGALS3/DGAT1/KLRK1/MPPE1/TTC39C/CMTM7/OSTF1/PTPN22/SMIM3/ATP8B4/FNBP4/AK3/GZMK/PLEK/RUNX2/DNAJB6/RNPEP/VMP1/AGPAT4/TAB2/ARHGAP26/DENND4C/NOTCH1/NBEAL2/GTF2I/SKIL/IFNGR1/PREX1/UNC119B/VPS37A
GSE41978_ID2_KO_VS_BIM_KO_KLRG1_LOW_EFFECTOR_CD8_TCELL_DN	GSE41978_ID2_KO_VS_BIM_KO_KLRG1_LOW_EFFECTOR_CD8_TCELL_DN	66	0.417153	1.37709	0.0804878	0.514873	0.479411	562	tags=24%, list=14%, signal=21%	GZMA/ARF6/PDCD6IP/RPL39/DNAJC2/HNRNPU/MPND/NOL7/UBR2/PPP1CC/RDX/RRAS2/HECTD1/UQCRQ/UBXN4/HDLBP
GSE40274_CTRL_VS_FOXP3_AND_XBP1_TRANSDUCED_ACTIVATED_CD4_TCELL_UP	GSE40274_CTRL_VS_FOXP3_AND_XBP1_TRANSDUCED_ACTIVATED_CD4_TCELL_UP	57	-0.30017	-1.26192	0.0808401	0.516244	0.480688	409	tags=23%, list=10%, signal=21%	CCND2/SNHG1/WNK1/NSMCE2/PFKP/RSRC2/SNRPD3/STMN1/RAD50/CCNH/TNFRSF4/NME1/SSRP1
GSE5455_EX_VIVO_VS_POST_24H_INCUBATION_MONOCYTES_FROM_TUMOR_BEARING_MOUSE_DN	GSE5455_EX_VIVO_VS_POST_24H_INCUBATION_MONOCYTES_FROM_TUMOR_BEARING_MOUSE_DN	83	-0.281099	-1.25509	0.0809101	0.516244	0.480688	626	tags=25%, list=15%, signal=22%	RGS14/STK10/MGST2/ADGRE5/MYL12B/KBTBD11/DCTN6/PGLYRP2/IZUMO1R/ACP5/HVCN1/CCS/UTRN/RSRP1/CRLF3/USP18/RAMP3/IFIT1/RTP4/KLF2/IFIT3
GSE13762_CTRL_VS_125_VITAMIND_DAY12_DC_DN	GSE13762_CTRL_VS_125_VITAMIND_DAY12_DC_DN	21	0.524526	1.41079	0.0811594	0.516411	0.480843	1014	tags=43%, list=25%, signal=32%	PHLDA1/LRRC8C/GTPBP4/GNL2/ALDH9A1/S100A13/NEK7/ADGRG5/XCL1
GSE25123_WT_VS_PPARG_KO_MACROPHAGE_IL4_STIM_DN	GSE25123_WT_VS_PPARG_KO_MACROPHAGE_IL4_STIM_DN	59	0.428256	1.38865	0.0811808	0.516411	0.480843	526	tags=20%, list=13%, signal=18%	NDFIP1/PHLDA1/NR4A2/LITAF/SAMSN1/ACADL/TTC39C/CAMK2D/NFKBIE/DNAJC1/RUNX2/CAPN2
GSE2770_UNTREATED_VS_IL4_TREATED_ACT_CD4_TCELL_48H_DN	GSE2770_UNTREATED_VS_IL4_TREATED_ACT_CD4_TCELL_48H_DN	58	-0.299871	-1.25878	0.0812484	0.516411	0.480843	1193	tags=47%, list=29%, signal=33%	CDC42EP3/HADHA/DDX19A/MRPL44/MED8/HES6/SSR1/TSG101/SMCO4/CPSF2/PIH1D1/CKS2/ITGB3/TIPIN/THOC7/MIS18A/UBE2E1/IDH3A/PPIL1/SAE1/TXNL1/NSMCE2/SLAMF7/NUTF2/PA2G4/CCNH/PRPF40A
GSE45365_CD8A_DC_VS_CD11B_DC_UP	GSE45365_CD8A_DC_VS_CD11B_DC_UP	60	0.42627	1.38224	0.081381	0.516593	0.481012	352	tags=18%, list=9%, signal=17%	IFITM2/MRPS24/DBF4/AVL9/NDUFA3/PPP4R3A/ACADL/MARK3/BAG5/POLR2D/ARPC2
GSE17721_CTRL_VS_CPG_8H_BMDC_DN	GSE17721_CTRL_VS_CPG_8H_BMDC_DN	68	0.414711	1.37369	0.0818071	0.518634	0.482913	377	tags=19%, list=9%, signal=18%	UBE2S/GRAMD1A/SQSTM1/DNAJB1/KCNN4/SAMSN1/ATP6V1E1/TTC39C/GTPBP2/DDA1/RASA2/CNOT7/CHD1
GSE7219_WT_VS_NIK_NFKB2_KO_LPS_AND_ANTI_CD40_STIM_DC_UP	GSE7219_WT_VS_NIK_NFKB2_KO_LPS_AND_ANTI_CD40_STIM_DC_UP	42	0.457608	1.38647	0.0822622	0.520854	0.48498	499	tags=29%, list=12%, signal=25%	ZFP36L2/HSPA4/IFITM3/TOB1/UBE2J2/FBXO9/MBOAT7/IL7R/EMD/IQGAP2/PLEK/RORA
GSE17721_CTRL_VS_GARDIQUIMOD_24H_BMDC_DN	GSE17721_CTRL_VS_GARDIQUIMOD_24H_BMDC_DN	76	0.400402	1.34888	0.0824373	0.521052	0.485165	464	tags=16%, list=11%, signal=14%	UBE2S/HNRNPAB/DNAJC3/CD47/HSPA4/FKBP4/FKBP1A/KCNN4/UBR2/EIF2S2/TUBA1A/PTPN11
GSE16697_CD4_TCELL_VS_TFH_CD4_TCELL_UP	GSE16697_CD4_TCELL_VS_TFH_CD4_TCELL_UP	65	0.416702	1.37177	0.0825243	0.521052	0.485165	827	tags=32%, list=20%, signal=26%	PGLS/NUBP1/RELB/CAMK2D/UNC119/ANXA1/PRKCD/NFKBIE/NFKB2/CALR/PLEK/ASNSD1/CLIC4/MAPRE2/KDM2B/PLP2/LIMD1/ARHGAP26/MAGOHB/CAPG/KDM2A
GSE2770_IL12_ACT_VS_ACT_CD4_TCELL_2H_DN	GSE2770_IL12_ACT_VS_ACT_CD4_TCELL_2H_DN	54	0.432802	1.37822	0.0827068	0.521052	0.485165	1060	tags=37%, list=26%, signal=28%	ITGB1/DNAJA1/PDCD6IP/PAFAH1B1/KCNN4/HSPA8/UBE2A/TM2D2/SWT1/DNAJB6/TUBB4B/TANK/ATP6V1B2/PSMD11/ATP6V1C1/CRNKL1/UBL5/STARD3NL/DYNLL1/GABARAPL2
GSE2770_UNTREATED_VS_TGFB_AND_IL12_TREATED_ACT_CD4_TCELL_6H_DN	GSE2770_UNTREATED_VS_TGFB_AND_IL12_TREATED_ACT_CD4_TCELL_6H_DN	39	0.459981	1.37842	0.0827943	0.521052	0.485165	534	tags=21%, list=13%, signal=18%	DNAJC3/CD47/DBF4/PAFAH1B1/MADD/MRPS6/GPR171/PANX1
GSE16451_CTRL_VS_WEST_EQUINE_ENC_VIRUS_IMMATURE_NEURON_CELL_LINE_UP	GSE16451_CTRL_VS_WEST_EQUINE_ENC_VIRUS_IMMATURE_NEURON_CELL_LINE_UP	62	0.422022	1.37099	0.0828183	0.521052	0.485165	451	tags=24%, list=11%, signal=22%	NUCKS1/ARL4C/RUNX3/METTL9/MFSD6/EPB41/CARD19/RNF166/OSTF1/BOLA2/ATP8B4/KLRD1/GZMK/STT3B/TGFBR2
GSE17721_12H_VS_24H_PAM3CSK4_BMDC_DN	GSE17721_12H_VS_24H_PAM3CSK4_BMDC_DN	83	-0.280236	-1.25124	0.0829456	0.521192	0.485295	508	tags=24%, list=12%, signal=22%	PGK1/VRK3/FAM111A/PRDX2/LPXN/GPSM3/GNG2/PNKP/FNBP1/NDUFA4/NDUFS3/TMEM126A/MDH1/RPL28/BSCL2/PDE4B/UTRN/MORF4L1/HSD11B1/KLF2
GSE9988_LPS_VS_CTRL_TREATED_MONOCYTE_UP	GSE9988_LPS_VS_CTRL_TREATED_MONOCYTE_UP	54	-0.32576	-1.34063	0.0832806	0.522288	0.486315	226	tags=19%, list=6%, signal=18%	CCR7/TAOK3/RHOH/NFKBIA/PPP1R15A/CDKN1A/RGS1/BTG2/DUSP1/CCL4
GSE7852_TREG_VS_TCONV_FAT_UP	GSE7852_TREG_VS_TCONV_FAT_UP	66	-0.297977	-1.27342	0.0834347	0.522288	0.486315	75	tags=23%, list=2%, signal=23%	RGS16/ARL5B/SLC35B2/HMGCS1/SYNGR2/SLC29A1/ISG20/DUSP4/PSMB2/CDKN1A/IL10RA/GEM/DUSP1/ZFP36L1/ZFP36
GSE43955_TH0_VS_TGFB_IL6_IL23_TH17_ACT_CD4_TCELL_52H_UP	GSE43955_TH0_VS_TGFB_IL6_IL23_TH17_ACT_CD4_TCELL_52H_UP	67	0.413423	1.36639	0.0834356	0.522288	0.486315	770	tags=33%, list=19%, signal=27%	PELI1/HSPH1/MKRN1/SQSTM1/CCNG2/CYB5R4/TOB1/PPP1CB/GOLPH3/SEMA4D/NUS1/PRKCD/RDX/CCNI/HSPA1A/PNP/ATP6V1B2/FNDC3A/CHD4/CMPK1/PITPNC1/SPTAN1
GSE17721_CPG_VS_GARDIQUIMOD_24H_BMDC_DN	GSE17721_CPG_VS_GARDIQUIMOD_24H_BMDC_DN	59	0.426448	1.38279	0.0836408	0.522913	0.486898	508	tags=22%, list=12%, signal=20%	NDFIP1/MFF/DNAJC3/FAM162A/SLAIN1/TM9SF2/RAD23B/TPD52L2/AK3/FAM76B/OSTC/IQGAP2/RAC1
GSE15330_WT_VS_IKAROS_KO_LYMPHOID_MULTIPOTENT_PROGENITOR_DN	GSE15330_WT_VS_IKAROS_KO_LYMPHOID_MULTIPOTENT_PROGENITOR_DN	82	-0.280383	-1.24287	0.0838404	0.523277	0.487236	671	tags=23%, list=16%, signal=20%	PTPRC/PUF60/CXXC1/PSME2/AURKAIP1/STK17B/THUMPD3/PNKP/IFRD1/RIOK1/SNRNP70/SH3GL1/FUBP1/TXK/RBM25/UBAP2L/NR4A1/MYC/ZFP36
GSE42724_NAIVE_VS_MEMORY_BCELL_UP	GSE42724_NAIVE_VS_MEMORY_BCELL_UP	52	0.440422	1.38964	0.0839599	0.523277	0.487236	383	tags=21%, list=9%, signal=19%	RASGRP1/HSPH1/SCAND1/DNAJA1/PAFAH1B1/SENP6/RUNX3/SYS1/NFKBIE/GCH1/IRAK2
GSE23984_CTRL_VS_HYPOCALEMIC_VITAMIND_ANALOG_TCELL_DN	GSE23984_CTRL_VS_HYPOCALEMIC_VITAMIND_ANALOG_TCELL_DN	53	0.43553	1.37693	0.0841709	0.523277	0.487236	807	tags=32%, list=20%, signal=26%	SRRM2/PDCD4/NSD3/CHST12/IL7R/TXNIP/ANXA1/SYF2/UBXN4/HIPK1/MAPRE2/ZMYND11/APLP2/DENND4C/DHRS7/MBD2/NEAT1
GSE2405_S_AUREUS_VS_A_PHAGOCYTOPHILUM_NEUTROPHIL_UP	GSE2405_S_AUREUS_VS_A_PHAGOCYTOPHILUM_NEUTROPHIL_UP	60	-0.311066	-1.30978	0.084226	0.523277	0.487236	178	tags=15%, list=4%, signal=15%	PARP9/BCL2/CNN2/GALNT6/ITM2C/IER5/SMPDL3A/KLF2/FOS
GSE5679_CTRL_VS_PPARG_LIGAND_ROSIGLITAZONE_AND_RARA_AGONIST_AM580_TREATED_DC_DN	GSE5679_CTRL_VS_PPARG_LIGAND_ROSIGLITAZONE_AND_RARA_AGONIST_AM580_TREATED_DC_DN	63	-0.295019	-1.2668	0.084226	0.523277	0.487236	181	tags=11%, list=4%, signal=11%	STMN1/RNH1/CD28/CNN2/S100A4/MYC/JUN
GSE33425_CD161_HIGH_VS_NEG_CD8_TCELL_UP	GSE33425_CD161_HIGH_VS_NEG_CD8_TCELL_UP	74	-0.289108	-1.2456	0.0843821	0.523591	0.487529	857	tags=34%, list=21%, signal=27%	GPD2/TLE4/UQCRC1/CHFR/VAV1/IRF8/MLX/TAX1BP1/MARK2/CXXC1/ITPKB/RNGTT/CAP1/DNMT1/CSK/PTPN6/AP2S1/FUBP1/PSTPIP1/BCL2/SLC44A2/HSD11B1/NFKBIA/IL10RA/IFIT3
GSE39152_BRAIN_VS_SPLEEN_CD103_NEG_MEMORY_CD8_TCELL_UP	GSE39152_BRAIN_VS_SPLEEN_CD103_NEG_MEMORY_CD8_TCELL_UP	95	0.379798	1.3156	0.0847652	0.524732	0.488591	811	tags=29%, list=20%, signal=24%	EIF5/ATP1B3/PLAA/ATF1/FYN/SQSTM1/DNAJA2/AZI2/ACADL/ODC1/TCP1/FNBP4/ARPC2/GCH1/NDUFA2/RBMS1/TRIM27/CLIC4/CAPN2/TANK/TXNRD1/LASP1/BCL2L1/SUN2/MBD2/FARS2/CASP3/PPP1R15B
GSE13485_DAY1_VS_DAY7_YF17D_VACCINE_PBMC_DN	GSE13485_DAY1_VS_DAY7_YF17D_VACCINE_PBMC_DN	76	-0.283123	-1.23765	0.0847774	0.524732	0.488591	482	tags=22%, list=12%, signal=20%	SP100/STAT1/BLVRA/RTCB/CASP1/NMI/SP110/PARP9/ZBP1/PARP14/USP18/IFI27/ISG15/IRF7/IFIT1/RTP4/IFIT3
GSE18791_CTRL_VS_NEWCASTLE_VIRUS_DC_2H_DN	GSE18791_CTRL_VS_NEWCASTLE_VIRUS_DC_2H_DN	42	-0.348844	-1.34418	0.0852413	0.524747	0.488606	51	tags=21%, list=1%, signal=21%	PDE4B/RGS2/PMAIP1/ISG15/IRF7/NR4A1/IFIT1/GEM/IFIT3
GSE6269_FLU_VS_STREP_PNEUMO_INF_PBMC_DN	GSE6269_FLU_VS_STREP_PNEUMO_INF_PBMC_DN	30	0.481387	1.37495	0.0852503	0.524747	0.488606	322	tags=13%, list=8%, signal=12%	EIF3F/PCBP2/ADIPOR1/YBX3
GSE17974_CTRL_VS_ACT_IL4_AND_ANTI_IL12_24H_CD4_TCELL_UP	GSE17974_CTRL_VS_ACT_IL4_AND_ANTI_IL12_24H_CD4_TCELL_UP	49	-0.322981	-1.2737	0.0853534	0.524747	0.488606	116	tags=16%, list=3%, signal=16%	TXK/BIN2/PLCXD2/CD4/CITED2/JUNB/KLF2/DUSP1
GSE10211_UV_INACT_SENDAI_VS_LIVE_SENDAI_VIRUS_TRACHEAL_EPITHELIAL_CELLS_UP	GSE10211_UV_INACT_SENDAI_VS_LIVE_SENDAI_VIRUS_TRACHEAL_EPITHELIAL_CELLS_UP	39	0.458528	1.37406	0.0853816	0.524747	0.488606	753	tags=36%, list=18%, signal=30%	RPS27/GRAMD1A/MPND/NMRK1/JAK1/IL7R/IQGAP2/GPR171/GTPBP1/EMB/IKZF1/UGCG/FXYD5/GPR132
GSE7568_CTRL_VS_24H_TGFB_TREATED_MACROPHAGES_WITH_IL4_AND_DEXAMETHASONE_DN	GSE7568_CTRL_VS_24H_TGFB_TREATED_MACROPHAGES_WITH_IL4_AND_DEXAMETHASONE_DN	26	0.495279	1.39152	0.0853994	0.524747	0.488606	349	tags=15%, list=9%, signal=14%	JUND/KLRC1/IMP3/HNRNPC
GSE17974_1H_VS_72H_UNTREATED_IN_VITRO_CD4_TCELL_DN	GSE17974_1H_VS_72H_UNTREATED_IN_VITRO_CD4_TCELL_DN	85	-0.27822	-1.24396	0.0854142	0.524747	0.488606	799	tags=31%, list=20%, signal=25%	LCP1/TIPIN/UQCRC1/PARK7/DRG1/OSBPL3/CETN3/HNRNPLL/CZIB/HADHB/PSMB8/PTPN7/FARSA/PFKL/LPXN/FNBP1/ARPC1B/PLEKHJ1/CCT8/RBBP7/VDAC1/ACP5/CSNK2B/RAN/SNRPA/ORC3
GSE5679_CTRL_VS_PPARG_LIGAND_ROSIGLITAZONE_AND_RARA_AGONIST_AM580_TREATED_DC_UP	GSE5679_CTRL_VS_PPARG_LIGAND_ROSIGLITAZONE_AND_RARA_AGONIST_AM580_TREATED_DC_UP	69	-0.290604	-1.26162	0.0857961	0.526443	0.490184	814	tags=35%, list=20%, signal=28%	HSDL2/TAP1/DRG1/PHKG2/LCP2/AHR/IRF8/DAXX/RGS14/GBP4/PSMB8/SLC4A1AP/LDHA/LY75/TSPO/UTRN/GBP7/PPA1/LY6E/USP18/ISG15/IRF7/IL10RA/IFIT3
GSE39820_CTRL_VS_IL1B_IL6_IL23A_CD4_TCELL_UP	GSE39820_CTRL_VS_IL1B_IL6_IL23A_CD4_TCELL_UP	74	0.403301	1.3546	0.0859189	0.526545	0.490279	261	tags=15%, list=6%, signal=14%	PHLDA1/RASGRP1/PDCD4/ITGB1/NUCKS1/FYN/SERPINB9/SAMSN1/PPP1R16B/CMTM7/CYC1
GSE24142_ADULT_VS_FETAL_DN2_THYMOCYTE_DN	GSE24142_ADULT_VS_FETAL_DN2_THYMOCYTE_DN	38	0.462076	1.38048	0.0863402	0.527889	0.491531	672	tags=32%, list=16%, signal=27%	UQCRFS1/HSPH1/GZMA/FDX1/GORASP2/GOLPH3/CHD7/PNO1/CAPN2/LYAR/NFKB1/VAPA
GSE14026_TH1_VS_TH17_UP	GSE14026_TH1_VS_TH17_UP	25	0.492491	1.37596	0.086351	0.527889	0.491531	506	tags=28%, list=12%, signal=25%	HSPD1/EIF3B/PPM1G/PPP4R3A/CHD7/ZBTB1/BCL7B
QUEREC_MODEL_PBMC_YF_17D_VACCINE_AGE_18_45YO_3DY_PREDICTIVE	QUEREC_MODEL_PBMC_YF_17D_VACCINE_AGE_18_45YO_3DY_PREDICTIVE	17	-0.471892	-1.39939	0.0865385	0.528385	0.491992	512	tags=53%, list=13%, signal=47%	BIRC3/TUFM/CTSB/BNIP3L/IMPDH1/FERMT3/RGS1/CD69/JUN
GSE28737_WT_VS_BCL6_KO_FOLLICULAR_BCELL_UP	GSE28737_WT_VS_BCL6_KO_FOLLICULAR_BCELL_UP	15	0.576392	1.43371	0.0870206	0.530676	0.494126	638	tags=27%, list=16%, signal=23%	MFF/EIF3B/FAM110A/AGPAT4
GSE11864_CSF1_IFNG_VS_CSF1_IFNG_PAM3CYS_IN_MAC_DN	GSE11864_CSF1_IFNG_VS_CSF1_IFNG_PAM3CYS_IN_MAC_DN	61	0.420202	1.36397	0.0875462	0.531006	0.494433	543	tags=25%, list=13%, signal=22%	PLAC8/LFNG/FMNL1/PIM1/ARL8B/RUNX3/SAMSN1/GTPBP2/ITGAX/UBE2A/SH3GLB1/CREM/HSPA1A/JAK3/PNP
GSE20715_0H_VS_24H_OZONE_TLR4_KO_LUNG_UP	GSE20715_0H_VS_24H_OZONE_TLR4_KO_LUNG_UP	56	0.432037	1.38357	0.0876095	0.531006	0.494433	426	tags=21%, list=10%, signal=19%	RBM38/DUSP2/PDCD4/PLAC8/CHST12/DERL1/CMTM7/IL7R/KLRD1/SASH3/KHDRBS1/SATB1
GSE2128_C57BL6_VS_NOD_CD4CD8_DP_THYMOCYTE_UP	GSE2128_C57BL6_VS_NOD_CD4CD8_DP_THYMOCYTE_UP	56	0.430795	1.37959	0.0876095	0.531006	0.494433	909	tags=43%, list=22%, signal=34%	SMCHD1/SPTLC2/WASL/ATP8B4/PRKCZ/SEC62/ERRFI1/TEX30/SOCS2/STK24/CELF1/BCL7B/SWT1/CAPN2/PNP/SLC2A3/PNPLA8/CARD6/DUSP5/ATP2B1/TMPO/CCNQ/FAM104A/PPP1R35
GSE22025_PROGESTERONE_VS_TGFB1_AND_PROGESTERONE_TREATED_CD4_TCELL_DN	GSE22025_PROGESTERONE_VS_TGFB1_AND_PROGESTERONE_TREATED_CD4_TCELL_DN	56	0.432931	1.38643	0.0876095	0.531006	0.494433	853	tags=36%, list=21%, signal=29%	CD47/MKRN1/RTF1/HSP90AA1/PPP1R16B/SRSF5/NFATC3/ANXA1/NFKBIE/COX17/REST/RAB5A/FNDC3A/CIAPIN1/SNRPG/DNAJC8/CSTB/CASP3/YWHAQ/REEP5
GSE40277_EOS_AND_LEF1_TRANSDUCED_VS_CTRL_CD4_TCELL_UP	GSE40277_EOS_AND_LEF1_TRANSDUCED_VS_CTRL_CD4_TCELL_UP	56	0.431399	1.38153	0.0876095	0.531006	0.494433	206	tags=12%, list=5%, signal=12%	YPEL3/RBM38/RELB/CHCHD10/TMEM123/HIF1A/ZFAND6
GSE29949_MICROGLIA_BRAIN_VS_CD8_POS_DC_SPLEEN_DN	GSE29949_MICROGLIA_BRAIN_VS_CD8_POS_DC_SPLEEN_DN	30	0.478384	1.36638	0.0879567	0.53246	0.495787	558	tags=33%, list=14%, signal=29%	CD47/MKRN1/PPP1R16B/NFATC3/ANXA1/REST/MAPKAPK3/ZBTB7A/VPS41/TUBB4B
GSE45739_UNSTIM_VS_ACD3_ACD28_STIM_WT_CD4_TCELL_DN	GSE45739_UNSTIM_VS_ACD3_ACD28_STIM_WT_CD4_TCELL_DN	89	0.385169	1.32658	0.0884041	0.534194	0.497402	886	tags=34%, list=22%, signal=27%	DUSP2/ATP1B3/GZMA/VPS37B/LITAF/RUNX3/KLRK1/CHST12/YBX3/SLC25A4/KLRD1/GZMK/GATAD2A/DNAJC1/EMD/KLF10/CALR/SRPK2/PLEK/SAR1A/RAB5C/MAP2K3/ARHGAP26/PPP3CA/PITPNC1/PRF1/HEXIM1/YWHAQ/NAA50/TXNL4A
GSE6269_FLU_VS_STREP_PNEUMO_INF_PBMC_UP	GSE6269_FLU_VS_STREP_PNEUMO_INF_PBMC_UP	92	-0.269131	-1.22909	0.0884584	0.534194	0.497402	234	tags=40%, list=6%, signal=39%	LGALS3BP/RSAD2/DCAF15/KPNB1/XAF1/HERC6/TRAPPC4/SMARCA4/CKS2/PPID/IFI35/NXF1/DDX39B/PSMB9/PTPRC/OAS3/NAA15/MARK2/GLG1/PSME2/ERGIC2/STAT1/PTMA/NMI/RPL28/PML/SP110/PRPF40A/ZBP1/RBM25/LY6E/USP18/ISG15/IRF7/IFIT1/RTP4/IFIT3
GSE25088_IL4_VS_IL4_AND_ROSIGLITAZONE_STIM_MACROPHAGE_DAY10_DN	GSE25088_IL4_VS_IL4_AND_ROSIGLITAZONE_STIM_MACROPHAGE_DAY10_DN	65	-0.291726	-1.23779	0.0886881	0.534411	0.497604	253	tags=12%, list=6%, signal=12%	STX12/RGS19/TNFRSF4/SLC38A2/MDH2/IER5/DUSP1/CCL4
GSE411_UNSTIM_VS_100MIN_IL6_STIM_MACROPHAGE_UP	GSE411_UNSTIM_VS_100MIN_IL6_STIM_MACROPHAGE_UP	88	0.38654	1.32616	0.0887097	0.534411	0.497604	277	tags=11%, list=7%, signal=11%	UQCRFS1/MXD1/NR4A2/SNX5/ITGB1/FDX1/NSD3/ATP6V1E1/HSPA8/PITPNA
GSE24634_NAIVE_CD4_TCELL_VS_DAY3_IL4_CONV_TREG_DN	GSE24634_NAIVE_CD4_TCELL_VS_DAY3_IL4_CONV_TREG_DN	87	0.389226	1.33029	0.0891204	0.535274	0.498407	997	tags=34%, list=24%, signal=27%	DHX16/HSPD1/EIF3B/MAPK1/GORASP2/GTPBP4/RDX/AGGF1/HSPA1A/TUBB4B/HDLBP/AHSA1/PPM1D/BCL2L1/APLP2/VCP/RBM28/CASP3/IDE/TMPO/TNF/NCAPH2/CCT3/NHP2/KDELR2/MRPL17/TRAF1/GABPB1/UGGT1/NAA10
GSE16385_MONOCYTE_VS_12H_ROSIGLITAZONE_IL4_TREATED_MACROPHAGE_DN	GSE16385_MONOCYTE_VS_12H_ROSIGLITAZONE_IL4_TREATED_MACROPHAGE_DN	98	0.375635	1.3091	0.0891648	0.535274	0.498407	812	tags=34%, list=20%, signal=28%	UQCRFS1/PLAA/SQSTM1/PAFAH1B1/ARL4C/ADIPOR1/HNRNPU/LSM2/PPP4R3A/SLAIN1/RAD23B/DDOST/ASH2L/LMNB1/TRAF6/E2F4/GPR171/HIPK1/SAR1A/PSMB5/EIF4A1/AIM2/OST4/CAB39/CRYBG1/UGCG/PPP3CA/CMPK1/CARD6/ELF2/CAPG/MEF2D/SAFB
GSE19198_1H_VS_24H_IL21_TREATED_TCELL_DN	GSE19198_1H_VS_24H_IL21_TREATED_TCELL_DN	54	-0.323964	-1.33324	0.0891764	0.535274	0.498407	635	tags=37%, list=16%, signal=32%	PLGRKT/ARL6IP5/OCIAD1/PSME2/BIRC3/VSIR/CD48/LY75/CYLD/LY9/CYTH4/SLAMF7/CCR7/SVIL/FARSB/AFTPH/PSTPIP1/SRSF7/HSD11B1/PMAIP1
GSE360_L_DONOVANI_VS_B_MALAYI_LOW_DOSE_MAC_DN	GSE360_L_DONOVANI_VS_B_MALAYI_LOW_DOSE_MAC_DN	85	0.38935	1.33171	0.0894309	0.535321	0.498451	812	tags=27%, list=20%, signal=22%	UQCRFS1/RPS21/DHX16/PIM1/USF2/FAM89B/AP3S1/GORASP2/TM9SF2/DDOST/SASH3/RHEB/BCL7B/CLIC4/GNAI2/RAB5A/AHSA1/TAB2/BCL2L1/CHD4/VCP/SEC13/SAFB
GSE29164_UNTREATED_VS_CD8_TCELL_TREATED_MELANOMA_DAY3_DN	GSE29164_UNTREATED_VS_CD8_TCELL_TREATED_MELANOMA_DAY3_DN	68	-0.292691	-1.25892	0.0895511	0.535321	0.498451	474	tags=25%, list=12%, signal=22%	SSH2/CTSZ/PGLYRP1/PGLYRP2/CASP1/SLC29A1/PTPN6/RAB37/ZBP1/SLC44A2/PARP14/SLC38A2/RGS3/MDH2/USP18/CD5/IFIT1
GSE339_CD4POS_VS_CD8POS_DC_DN	GSE339_CD4POS_VS_CD8POS_DC_DN	89	0.384728	1.32506	0.0895522	0.535321	0.498451	316	tags=17%, list=8%, signal=16%	ATP1B3/SNX3/HSPE1/HSPD1/TRAM1/AHNAK/FKBP1A/LITAF/SLC25A39/SERPINB9/ACADL/ODC1/CMTM7/DDOST/MXI1
GSE3920_UNTREATED_VS_IFNG_TREATED_ENDOTHELIAL_CELL_UP	GSE3920_UNTREATED_VS_IFNG_TREATED_ENDOTHELIAL_CELL_UP	56	-0.314532	-1.31957	0.0896157	0.535321	0.498451	106	tags=14%, list=3%, signal=14%	TNFRSF4/DUSP4/SLC38A2/RAMP3/CDKN1A/CCR8/CCL4/CD69
GSE29618_PRE_VS_DAY7_POST_LAIV_FLU_VACCINE_MONOCYTE_DN	GSE29618_PRE_VS_DAY7_POST_LAIV_FLU_VACCINE_MONOCYTE_DN	60	-0.309002	-1.30109	0.0905231	0.539017	0.501893	346	tags=18%, list=8%, signal=17%	YIPF1/RPL15/IL27RA/EEF2KMT/RSRP1/RBM25/IER5/BTG2/DUSP1/CCL4/JUN
GSE35685_CD34POS_CD38NEG_VS_CD34POS_CD10POS_BONE_MARROW_UP	GSE35685_CD34POS_CD38NEG_VS_CD34POS_CD10POS_BONE_MARROW_UP	58	0.42168	1.36132	0.090796	0.539017	0.501893	402	tags=21%, list=10%, signal=19%	ZFP36L2/YPEL3/RBM38/RASGRP1/VPS37B/RALBP1/NINJ1/SLC25A39/PTPN22/PRKCD/PRKCZ/KLHL24
GSE7852_THYMUS_VS_FAT_TREG_DN	GSE7852_THYMUS_VS_FAT_TREG_DN	58	0.421051	1.35929	0.090796	0.539017	0.501893	870	tags=38%, list=21%, signal=30%	PHLDA1/UBALD2/SQSTM1/VPS37B/SAMSN1/VOPP1/DIAPH1/SMIM3/BRD2/NFKBIE/GCH1/PLIN2/RUNX2/RORA/INPP5D/ZC3H12A/CCR2/UHRF1BP1L/TNF/MAT2A/NOP53/INSIG1
GSE29164_CD8_TCELL_VS_CD8_TCELL_AND_IL12_TREATED_MELANOMA_DAY7_UP	GSE29164_CD8_TCELL_VS_CD8_TCELL_AND_IL12_TREATED_MELANOMA_DAY7_UP	51	0.438562	1.38044	0.0909091	0.539017	0.501893	808	tags=33%, list=20%, signal=27%	ZFP36L2/ARL8B/ACAP2/RAF1/RNF115/PRPSAP1/KLHL24/IQGAP2/TPP1/MAST3/MRPL3/NFKB1/CMPK1/TTC14/SRCAP/DHRS7/NEK7
OSMAN_BLOOD_CHAD63_KH_AGE_18_50YO_HIGH_DOSE_SUBJECTS_24HR_DN	OSMAN_BLOOD_CHAD63_KH_AGE_18_50YO_HIGH_DOSE_SUBJECTS_24HR_DN	307	0.313301	1.20617	0.0909091	0.539017	0.501893	913	tags=29%, list=22%, signal=24%	EIF3F/ETS1/PHLDA1/RASGRP1/GZMA/KLRC1/NUCKS1/FYN/USP48/DBF4/ARL4C/SNX18/TOB1/HNRNPU/FAM162A/SLAIN1/LRCH1/KLRK1/IMP3/MPPE1/RPL37/RP9/PTPN22/MRPS6/NIPSNAP3B/FAF1/IL7R/MRI1/AUH/RASA2/KLRD1/PRPSAP1/PRKCZ/AK3/GZMK/RRAS2/FBXW2/REST/SRSF11/ZBTB1/IMPA2/SATB1/TEX30/YLPM1/PRKCA/STK39/MAP3K2/POLG2/SYTL2/SRPK2/PDE4D/RUNX2/RORA/GNPDA2/S1PR4/SLC4A7/NKTR/PCED1B/HNRNPH1/FOXO1/DAPK2/ZMYND11/ACBD6/RNF125/SUN2/NFATC…
GSE17186_NAIVE_VS_CD21LOW_TRANSITIONAL_BCELL_UP	GSE17186_NAIVE_VS_CD21LOW_TRANSITIONAL_BCELL_UP	104	0.375336	1.30941	0.0910125	0.539017	0.501893	690	tags=27%, list=17%, signal=23%	UBE2S/MRPS24/ARF6/PLAC8/ATF1/LRRC8C/PMEPA1/CHD7/PPP1CC/SEMA4D/SMIM3/AUH/JTB/AKT2/ATG3/SATB1/RORA/JAK3/GPR65/PTPN1/TXNRD1/VMP1/NUBP2/EMB/CRYBG1/IL2RA/CIAPIN1/SDHC
GSE13173_UNTREATED_VS_IL12_TREATED_ACT_CD8_TCELL_DN	GSE13173_UNTREATED_VS_IL12_TREATED_ACT_CD8_TCELL_DN	40	0.449296	1.35455	0.0912596	0.539017	0.501893	427	tags=22%, list=10%, signal=20%	GRINA/DNAJC3/DEK/SAMSN1/MFSD6/RAF1/RNF115/GNL2/GNA13
GSE22601_DOUBLE_NEGATIVE_VS_IMMATURE_CD4_SP_THYMOCYTE_DN	GSE22601_DOUBLE_NEGATIVE_VS_IMMATURE_CD4_SP_THYMOCYTE_DN	40	0.449612	1.3555	0.0912596	0.539017	0.501893	406	tags=22%, list=10%, signal=20%	BOLA3/ATF1/FAM89B/COX7C/AMD1/FBXW2/AKT2/DNAJC1/ATG3
GSE22886_NAIVE_BCELL_VS_MONOCYTE_UP	GSE22886_NAIVE_BCELL_VS_MONOCYTE_UP	25	-0.391276	-1.3053	0.0915493	0.539017	0.501893	677	tags=28%, list=17%, signal=24%	SCLY/CXCR4/PTPRCAP/LBH/SKAP1/SP140/CD69
GSE14415_TCONV_VS_FOXP3_KO_INDUCED_TREG_UP	GSE14415_TCONV_VS_FOXP3_KO_INDUCED_TREG_UP	68	0.407916	1.35119	0.0915751	0.539017	0.501893	559	tags=21%, list=14%, signal=18%	IFITM2/IFITM1/HSPA4/PLAA/HSPD1/DNAJA2/RAD23B/SNAPC1/RRAS2/ROMO1/ZBTB7A/TMEM106B/SMAP2/SLC2A3
GSE43863_NAIVE_VS_MEMORY_LY6C_INT_CXCR5POS_CD4_TCELL_D150_LCMV_UP	GSE43863_NAIVE_VS_MEMORY_LY6C_INT_CXCR5POS_CD4_TCELL_D150_LCMV_UP	78	0.396193	1.34311	0.0917647	0.539017	0.501893	364	tags=14%, list=9%, signal=13%	JUND/RASGRP1/PDCD4/SERP1/RPL39/RALBP1/MPND/SPATA6/LRRC8C/MXI1/SASH3
GSE360_DC_VS_MAC_M_TUBERCULOSIS_UP	GSE360_DC_VS_MAC_M_TUBERCULOSIS_UP	72	-0.284706	-1.22348	0.0917819	0.539017	0.501893	226	tags=17%, list=6%, signal=16%	CCR7/SP110/ISG20/ARHGAP25/CCNH/TNFRSF4/CD84/RBM3/HSD11B1/IFIT1/IFIT3/CCL4
GSE46606_DAY1_VS_DAY3_CD40L_IL2_IL5_STIMULATED_IRF4HIGH_BCELL_DN	GSE46606_DAY1_VS_DAY3_CD40L_IL2_IL5_STIMULATED_IRF4HIGH_BCELL_DN	72	-0.284332	-1.22187	0.0917819	0.539017	0.501893	926	tags=39%, list=23%, signal=31%	RHOG/VIM/GBP2/ACOT9/HSDL2/ITGA4/PLEKHA2/LYST/TENT5C/TMED5/GIMAP4/DNAJC7/GSDMD/ELOA/UBC/MAX/TAF7/CCND2/TAPBP/PLAAT3/TRIM26/IKZF2/PML/TRA2A/TMOD3/TSPO/DUSP10/PPA1
SCHERER_PBMC_APSV_WETVAX_AGE_18_32YO_2_TO_4DY_DN	SCHERER_PBMC_APSV_WETVAX_AGE_18_32YO_2_TO_4DY_DN	19	0.534124	1.41571	0.0918367	0.539017	0.501893	60	tags=11%, list=1%, signal=10%	EIF3F/RPS21
GSE27786_CD4_TCELL_VS_NKCELL_DN	GSE27786_CD4_TCELL_VS_NKCELL_DN	74	0.400808	1.34623	0.0918854	0.539017	0.501893	958	tags=34%, list=23%, signal=26%	GRINA/ADIPOR1/YWHAB/SLC25A39/MAP7D1/TM9SF2/RAF1/MXI1/KLRD1/ATG3/MFSD5/FAR1/SLC6A6/OST4/LIMD1/CMPK1/CNPY3/PRF1/MEF2D/TMEM208/CASP3/NABP1/TM6SF1/EXOC3/PPP2R5A
GSE2585_AIRE_KO_VS_WT_CD80_HIGH_MTEC_UP	GSE2585_AIRE_KO_VS_WT_CD80_HIGH_MTEC_UP	58	0.419504	1.35429	0.0920398	0.539017	0.501893	637	tags=24%, list=16%, signal=21%	ATP1B3/EIF3B/STRAP/USF2/KLF13/GOLPH3/FAM76A/RNF10/EFR3A/GLUD1/CAPN2/NKTR/ARHGEF1/TRIR
GSE3720_LPS_VS_PMA_STIM_VD2_GAMMADELTA_TCELL_UP	GSE3720_LPS_VS_PMA_STIM_VD2_GAMMADELTA_TCELL_UP	44	0.44731	1.37679	0.0921717	0.539017	0.501893	913	tags=39%, list=22%, signal=30%	GZMA/KLRC1/AZI2/KLRK1/TTC39C/DDX17/ATP8B4/ANXA1/ZBTB1/GPR171/RORA/HAVCR2/HNRNPH1/ARHGAP26/HEXIM1/CERS5/THADA
GSE22886_TH1_VS_TH2_48H_ACT_UP	GSE22886_TH1_VS_TH2_48H_ACT_UP	28	0.483191	1.37046	0.0922865	0.539017	0.501893	562	tags=29%, list=14%, signal=25%	UQCRFS1/PELI1/LGALS3/KCNN4/PMEPA1/PRKCZ/KIF21B/HDLBP
GSE37533_PPARG1_FOXP3_VS_FOXP3_TRANSDUCED_CD4_TCELL_PIOGLITAZONE_TREATED_UP	GSE37533_PPARG1_FOXP3_VS_FOXP3_TRANSDUCED_CD4_TCELL_PIOGLITAZONE_TREATED_UP	77	-0.278816	-1.22071	0.0923208	0.539017	0.501893	369	tags=22%, list=9%, signal=20%	RUSC1/CASP1/TRIM26/LGALS9/NMI/PML/SP110/ISG20/PRKD2/LY6E/USP18/IFI27/ISG15/IRF7/IFIT1/RTP4/IFIT3
GSE5679_CTRL_VS_RARA_AGONIST_AM580_TREATED_DC_DN	GSE5679_CTRL_VS_RARA_AGONIST_AM580_TREATED_DC_DN	56	0.428172	1.37119	0.0926158	0.539017	0.501893	567	tags=21%, list=14%, signal=19%	YPEL3/ETS1/CCNL2/GRAMD1A/MKRN1/AHNAK/DGAT1/WASL/ARIH2/SYTL2/RORA/TNFAIP3
GSE32423_IL7_VS_IL7_IL4_MEMORY_CD8_TCELL_DN	GSE32423_IL7_VS_IL7_IL4_MEMORY_CD8_TCELL_DN	70	0.409587	1.3579	0.0926829	0.539017	0.501893	45	tags=7%, list=1%, signal=7%	JUND/XBP1/TGFB1/GZMA/BOLA3
GSE29164_CD8_TCELL_VS_CD8_TCELL_AND_IL12_TREATED_MELANOMA_DAY7_DN	GSE29164_CD8_TCELL_VS_CD8_TCELL_AND_IL12_TREATED_MELANOMA_DAY7_DN	54	0.429199	1.36674	0.0927318	0.539017	0.501893	793	tags=31%, list=19%, signal=26%	XBP1/IFITM1/TRAM1/SEC61G/NOL7/SELENOS/EIF2S2/HIGD1A/NUS1/STT3B/OSTC/TMEM258/HSPA5/FNDC3A/CCR2/SSR2/SEC13
GSE41176_UNSTIM_VS_ANTI_IGM_STIM_BCELL_1H_UP	GSE41176_UNSTIM_VS_ANTI_IGM_STIM_BCELL_1H_UP	54	0.429017	1.36616	0.0927318	0.539017	0.501893	669	tags=31%, list=16%, signal=27%	DUSP2/MXD1/GRINA/CYTH2/DNAJA1/KCNN4/NINJ1/RNF115/IL7R/NFKBIE/SOCS2/CLIC4/PANX1/TANK/ZC3H12A/NFKB1/UGCG
GSE42088_2H_VS_24H_LEISHMANIA_INF_DC_DN	GSE42088_2H_VS_24H_LEISHMANIA_INF_DC_DN	31	-0.363187	-1.3219	0.0929368	0.539577	0.502414	357	tags=19%, list=9%, signal=18%	PLEKHJ1/SH3GL1/IMPDH1/HSD11B1/PHGDH/SMPDL3A
GSE360_L_MAJOR_VS_B_MALAYI_LOW_DOSE_DC_UP	GSE360_L_MAJOR_VS_B_MALAYI_LOW_DOSE_DC_UP	76	0.396023	1.33413	0.09319	0.539726	0.502552	793	tags=30%, list=19%, signal=25%	UBE2S/XBP1/IFITM3/HSPE1/PIM1/CTNNB1/ARL4C/DNAJB1/NINJ1/LITAF/FBXO9/AUH/KLRD1/SOCS2/SLC2A3/TNFAIP3/FNDC3A/NFKB1/RPL36A/GPS2/MBD2/STAT4/SEC13
GSE7460_CTRL_VS_TGFB_TREATED_ACT_FOXP3_HET_TCONV_DN	GSE7460_CTRL_VS_TGFB_TREATED_ACT_FOXP3_HET_TCONV_DN	76	0.396019	1.33412	0.09319	0.539726	0.502552	786	tags=22%, list=19%, signal=18%	EIF3F/GNB2/YPEL3/LFNG/RUNX3/GSK3B/CRLF2/GCH1/TRAF6/PRKCA/SRPK2/PBXIP1/FOXO1/MPHOSPH8/SUN2/SPTAN1/CAPG
GSE339_CD8POS_VS_CD4CD8DN_DC_UP	GSE339_CD8POS_VS_CD4CD8DN_DC_UP	88	0.38522	1.32163	0.093318	0.539726	0.502552	971	tags=36%, list=24%, signal=28%	ATP1B3/DNAJC3/HSPA4/RPL37A/SQSTM1/FKBP1A/LGALS3/NDUFA3/RIOK3/GORASP2/SERPINB9/ODC1/CMTM7/BOLA2/SELENOT/MFSD5/ALDH9A1/PTPRA/LIMD1/MFSD14A/DNAJC8/VCP/CSTB/PRPF38A/REEP5/MAT2A/OXCT1/SEMA4A/IST1/RPS27L/VPS29/UNC119B
GSE17974_CTRL_VS_ACT_IL4_AND_ANTI_IL12_72H_CD4_TCELL_UP	GSE17974_CTRL_VS_ACT_IL4_AND_ANTI_IL12_72H_CD4_TCELL_UP	55	-0.314112	-1.30316	0.0933973	0.539726	0.502552	338	tags=20%, list=8%, signal=19%	RIOK1/CASP1/FIS1/MOCS2/CTSO/RGS2/JUNB/KLF2/DUSP1/CD69/JUN
GSE41867_DAY6_VS_DAY8_LCMV_ARMSTRONG_EFFECTOR_CD8_TCELL_UP	GSE41867_DAY6_VS_DAY8_LCMV_ARMSTRONG_EFFECTOR_CD8_TCELL_UP	63	0.413479	1.34585	0.0937115	0.540097	0.502898	782	tags=29%, list=19%, signal=23%	NDFIP1/DNAJC3/NUBP1/TMEM30A/LARS2/LRRC8C/DERL1/PPP1CC/SFN/KHDRBS1/TRAF6/NDUFA1/SLC2A3/MAPRE2/SEL1L/ZYG11B/MBD2/SSR2
GSE9509_LPS_VS_LPS_AND_IL10_STIM_IL10_KO_MACROPHAGE_10MIN_UP	GSE9509_LPS_VS_LPS_AND_IL10_STIM_IL10_KO_MACROPHAGE_10MIN_UP	44	-0.329041	-1.27671	0.0937877	0.540097	0.502898	283	tags=16%, list=7%, signal=15%	TRIM26/PML/ISG20/RHOH/GEM/CCL4/FOS
GSE29618_BCELL_VS_MONOCYTE_DAY7_FLU_VACCINE_DN	GSE29618_BCELL_VS_MONOCYTE_DAY7_FLU_VACCINE_DN	64	0.412168	1.35327	0.0937881	0.540097	0.502898	436	tags=17%, list=11%, signal=16%	ZYX/NDFIP1/OTULINL/LMNA/AHNAK/FKBP1A/MCL1/LRPAP1/IMPA2/KLF10/MAPKAPK3
GSE33425_CD161_INT_VS_NEG_CD8_TCELL_DN	GSE33425_CD161_INT_VS_NEG_CD8_TCELL_DN	75	0.398182	1.33862	0.0942721	0.54194	0.504614	673	tags=25%, list=16%, signal=22%	ETS1/SNX5/HSPA4/PLAC8/AHNAK/SPG21/ACADL/DNAJB9/MCL1/ANXA1/PRKCD/CHD1/TRNT1/ASNSD1/ITFG1/SLC4A7/PLP2/FNDC3A/LIMD1
NAKAYA_PBMC_FLUAD_MALE_AGE_14_27YO_1D_POSTBOOST_VS_0D_PREIMM_MF59_ADJUVANTED_1DY_ATIV_UP	NAKAYA_PBMC_FLUAD_MALE_AGE_14_27YO_1D_POSTBOOST_VS_0D_PREIMM_MF59_ADJUVANTED_1DY_ATIV_UP	13	-0.522256	-1.44065	0.0943953	0.54194	0.504614	1030	tags=62%, list=25%, signal=46%	RSAD2/SMCO4/FBXO6/IFI35/OAS3/GBP4/STAT1/GBP5
GSE15659_TREG_VS_TCONV_DN	GSE15659_TREG_VS_TCONV_DN	29	0.478882	1.36565	0.0945205	0.54194	0.504614	591	tags=34%, list=14%, signal=30%	BOLA3/RPS29/SNX18/FAM204A/NMRK1/SMIM10L1/GPR171/PDE4D/FAR1/NKTR
GSE411_UNSTIM_VS_400MIN_IL6_STIM_SOCS3_KO_MACROPHAGE_UP	GSE411_UNSTIM_VS_400MIN_IL6_STIM_SOCS3_KO_MACROPHAGE_UP	57	0.421434	1.35608	0.0946451	0.54194	0.504614	213	tags=11%, list=5%, signal=10%	ZYX/NDFIP1/YPEL3/RRBP1/AZI2/IMP3
GSE5503_LIVER_DC_VS_PLN_DC_ACTIVATED_ALLOGENIC_TCELL_DN	GSE5503_LIVER_DC_VS_PLN_DC_ACTIVATED_ALLOGENIC_TCELL_DN	59	0.418967	1.35853	0.0947109	0.54194	0.504614	871	tags=36%, list=21%, signal=28%	HSPA4/ARF6/OTULINL/FKBP1A/DGAT1/GORASP2/HNRNPUL2/CNOT7/CASP8AP2/HDLBP/SUZ12/NUBP2/EMB/AKIRIN1/ARHGAP26/ASCC3/GNL3/OAZ1/SMARCD2/REEP5/TM6SF1
GSE5589_LPS_AND_IL10_VS_LPS_AND_IL6_STIM_IL10_KO_MACROPHAGE_45MIN_DN	GSE5589_LPS_AND_IL10_VS_LPS_AND_IL6_STIM_IL10_KO_MACROPHAGE_45MIN_DN	50	0.437186	1.36897	0.0947631	0.54194	0.504614	714	tags=28%, list=17%, signal=23%	ETS1/PCBP2/KPNA4/MFSD6/SFN/FAM78A/PLEK/RNF14/SLAIN2/PANX1/PTPRA/UBE2J1/ARHGAP26/NFATC2
GSE28726_NAIVE_VS_ACTIVATED_NKTCELL_UP	GSE28726_NAIVE_VS_ACTIVATED_NKTCELL_UP	42	0.450349	1.36448	0.0951157	0.543331	0.505909	127	tags=12%, list=3%, signal=12%	ZFP36L2/RBM38/LFNG/PIM1/DNAJB1
GSE17721_CTRL_VS_PAM3CSK4_12H_BMDC_UP	GSE17721_CTRL_VS_PAM3CSK4_12H_BMDC_UP	78	0.394447	1.33719	0.0952941	0.543724	0.506275	406	tags=17%, list=10%, signal=15%	YPEL3/XBP1/MRPS24/HIF1A/HNRNPU/MFSD6/KLRK1/VOPP1/AUH/SLC25A4/ZBTB1/CARHSP1/ATG3
GSE9988_ANTI_TREM1_VS_ANTI_TREM1_AND_LPS_MONOCYTE_UP	GSE9988_ANTI_TREM1_VS_ANTI_TREM1_AND_LPS_MONOCYTE_UP	101	0.373817	1.3081	0.0955056	0.543788	0.506335	653	tags=23%, list=16%, signal=20%	ZYX/GNB2/MKRN1/ARF5/KLF13/RARA/MAP7D1/AMD1/TMEM9B/TXNIP/NUS1/REST/MAPKAPK3/TM2D2/NRBF2/STK24/PNP/YY1/CDV3/CBL/HAVCR2/LASP1/RING1
GSE11961_MARGINAL_ZONE_BCELL_VS_MEMORY_BCELL_DAY7_UP	GSE11961_MARGINAL_ZONE_BCELL_VS_MEMORY_BCELL_DAY7_UP	64	-0.295313	-1.25197	0.0955244	0.543788	0.506335	1069	tags=38%, list=26%, signal=28%	HERC3/PFN1/RSAD2/PSMA3/XAF1/HERC6/CHMP1A/VIM/ATG4D/ROCK1/UQCRC1/PUF60/CXCR4/RGS16/MAX/PFKL/VTI1A/TPI1/CAP1/XRN2/FIS1/CD28/USP18/IRF7
GSE37605_C57BL6_VS_NOD_FOXP3_IRES_GFP_TCONV_UP	GSE37605_C57BL6_VS_NOD_FOXP3_IRES_GFP_TCONV_UP	17	0.550761	1.42226	0.0956522	0.543892	0.506431	507	tags=29%, list=12%, signal=26%	IFITM2/FAM162A/CAMK2D/PRKCA/ASNSD1
GSE29618_BCELL_VS_MONOCYTE_UP	GSE29618_BCELL_VS_MONOCYTE_UP	75	-0.272488	-1.17985	0.0962591	0.546716	0.509061	650	tags=31%, list=16%, signal=26%	RPS27A/CXCR4/RPS5/TRBC1/SPTBN1/BIRC3/PTPRCAP/RPSA/RPLP0/RPS12/RPS6/LBH/SNRNP70/CCR7/ADAM19/ISG20/CLEC2D/BCL2/ARHGAP25/RPS20/SP140/MYC/CD69
GSE3982_CENT_MEMORY_CD4_TCELL_VS_TH1_UP	GSE3982_CENT_MEMORY_CD4_TCELL_VS_TH1_UP	40	0.445301	1.34251	0.096401	0.546897	0.509229	102	tags=12%, list=2%, signal=12%	ZFP36L2/PLAC8/MKRN1/STUB1/RPL39
GSE3720_UNSTIM_VS_PMA_STIM_VD2_GAMMADELTA_TCELL_UP	GSE3720_UNSTIM_VS_PMA_STIM_VD2_GAMMADELTA_TCELL_UP	109	-0.257221	-1.22414	0.0967646	0.548333	0.510566	777	tags=33%, list=19%, signal=27%	PLEKHA2/LYST/TENT5C/NOP58/EEF1B2/RGS10/RPL32/RPS10/RPS3/RPS26/RPL10A/RUVBL1/PSMB8/PSME2/RPS9/LEPROTL1/FBL/PSME1/RPSA/RPLP0/RPL29/BST2/PGLYRP1/RBM6/RPS12/RPL3/CMC1/PRPS1/INPP4B/PDLIM2/SMC1A/LEF1/RAD50/WDR43/RPS20/RTP4
GSE3982_EOSINOPHIL_VS_MAC_DN	GSE3982_EOSINOPHIL_VS_MAC_DN	69	-0.286932	-1.24568	0.0972353	0.550372	0.512465	575	tags=26%, list=14%, signal=23%	CETN3/FYCO1/COX4I1/SERBP1/EIF2S1/MRPL4/ACTL6A/YIPF1/GLRX3/IL27RA/DNMT1/UBA2/ENO1/PHB/BSCL2/CAST/RNH1/CD4
GSE17721_LPS_VS_CPG_6H_BMDC_UP	GSE17721_LPS_VS_CPG_6H_BMDC_UP	66	0.407498	1.34521	0.097561	0.550867	0.512926	789	tags=35%, list=19%, signal=29%	DUSP2/FYN/DNAJB1/KLRK1/ACADL/LRRC8C/VOPP1/BRD2/MXI1/FNBP4/KLRD1/FAM53C/NFKB2/GNA13/STK39/GTPBP1/SAR1A/PCNA/CACYBP/MAP2K3/UBE2H/ILF3/PRPF38A
GSE19941_UNSTIM_VS_LPS_AND_IL10_STIM_IL10_KO_NFKBP50_KO_MACROPHAGE_UP	GSE19941_UNSTIM_VS_LPS_AND_IL10_STIM_IL10_KO_NFKBP50_KO_MACROPHAGE_UP	42	0.446848	1.35387	0.0976864	0.550867	0.512926	402	tags=17%, list=10%, signal=15%	TOMM20/PPP2R2A/RPS27/RPL37A/PMEPA1/GNL2/KLHL24
GSE22611_NOD2_VS_MUTANT_NOD2_TRANSDUCED_HEK293T_CELL_DN	GSE22611_NOD2_VS_MUTANT_NOD2_TRANSDUCED_HEK293T_CELL_DN	33	0.467986	1.36675	0.0978836	0.550867	0.512926	616	tags=30%, list=15%, signal=26%	SRRM2/HSPH1/WRNIP1/AGGF1/PTPN11/JAK3/HTATSF1/IL12RB2/PDE12/PBXIP1
GSE2405_0H_VS_1.5H_A_PHAGOCYTOPHILUM_STIM_NEUTROPHIL_UP	GSE2405_0H_VS_1.5H_A_PHAGOCYTOPHILUM_STIM_NEUTROPHIL_UP	44	-0.326816	-1.26808	0.0980832	0.550867	0.512926	363	tags=25%, list=9%, signal=23%	HADH/CTSB/DSTN/HVCN1/RNH1/WDR43/SNW1/PPA1/USP18/ITM2C/IFIT3
GSE43957_UNTREATED_VS_NACL_TREATED_ANTI_CD3_CD28_STIM_CD4_TCELL_UP	GSE43957_UNTREATED_VS_NACL_TREATED_ANTI_CD3_CD28_STIM_CD4_TCELL_UP	44	-0.326967	-1.26867	0.0980832	0.550867	0.512926	678	tags=39%, list=17%, signal=33%	SGTA/PNKD/COX4I1/ELOA/LSP1/UBC/SYNGR2/MRPL2/SEC11C/APRT/TXK/SNW1/RBM25/UBAP2L/CD4/RAMP3/FOS
GSE17721_0.5H_VS_24H_PAM3CSK4_BMDC_UP	GSE17721_0.5H_VS_24H_PAM3CSK4_BMDC_UP	91	0.380839	1.31699	0.0981735	0.550867	0.512926	149	tags=13%, list=4%, signal=13%	MXD1/SCAND1/DNAJC3/ARF6/RPS21/SNX3/ATF1/COX5A/TRAM1/ARF5/FKBP1A/DNAJC2
GSE36078_UNTREATED_VS_AD5_T425A_HEXON_INF_IL1R_KO_MOUSE_LUNG_DC_DN	GSE36078_UNTREATED_VS_AD5_T425A_HEXON_INF_IL1R_KO_MOUSE_LUNG_DC_DN	27	0.480285	1.3534	0.0982019	0.550867	0.512926	35	tags=7%, list=1%, signal=7%	UQCRFS1/HSPH1
GSE21360_TERTIARY_VS_QUATERNARY_MEMORY_CD8_TCELL_UP	GSE21360_TERTIARY_VS_QUATERNARY_MEMORY_CD8_TCELL_UP	43	0.447928	1.3661	0.0983397	0.550867	0.512926	185	tags=14%, list=5%, signal=13%	ZFP36L2/YPEL3/LFNG/CTNNB1/OTULINL/RUNX3
GSE11961_FOLLICULAR_BCELL_VS_PLASMA_CELL_DAY7_DN	GSE11961_FOLLICULAR_BCELL_VS_PLASMA_CELL_DAY7_DN	84	0.38867	1.32519	0.098476	0.550867	0.512926	1072	tags=38%, list=26%, signal=29%	YPEL3/ETS1/RTF1/NSD3/SLA2/KLRK1/TTC39C/IL7R/AUH/PRPSAP1/SASH3/IQGAP2/RORA/BCL7B/CAPN2/FOXO1/HERC2/IKZF1/ZDHHC20/SRCAP/DUSP5/NAA38/PPIG/ATP2B1/CNOT1/SEMA4A/WDR26/BRD9/VPS4B/KMT2E/SLC20A1/MED4
GSE360_LOW_DOSE_B_MALAYI_VS_M_TUBERCULOSIS_DC_UP	GSE360_LOW_DOSE_B_MALAYI_VS_M_TUBERCULOSIS_DC_UP	95	0.374021	1.29559	0.0985109	0.550867	0.512926	58	tags=5%, list=1%, signal=5%	JUND/EIF3F/ZFP36L2/XBP1/RPS27
GSE16385_IFNG_TNF_VS_ROSIGLITAZONE_STIM_MACROPHAGE_DN	GSE16385_IFNG_TNF_VS_ROSIGLITAZONE_STIM_MACROPHAGE_DN	10	-0.563585	-1.4424	0.0986667	0.550867	0.512926	118	tags=30%, list=3%, signal=29%	ASS1/KLK8/ISG15
GSE17721_0.5H_VS_4H_LPS_BMDC_UP	GSE17721_0.5H_VS_4H_LPS_BMDC_UP	89	0.38214	1.31615	0.0987371	0.550867	0.512926	233	tags=9%, list=6%, signal=9%	TOMM20/EIF3F/XBP1/MRPS24/SLC25A39/FAM162A/NSMCE3/VOPP1
GSE33424_CD161_INT_VS_NEG_CD8_TCELL_DN	GSE33424_CD161_INT_VS_NEG_CD8_TCELL_DN	49	0.43571	1.36618	0.0987654	0.550867	0.512926	823	tags=29%, list=20%, signal=23%	MKRN1/FYN/MADD/SIKE1/LRRC8C/ANXA1/TUBA1A/RUNX2/SRP14/STK24/CNPPD1/UQCC3/PITPNC1/PTTG1IP
GSE339_CD4POS_VS_CD8POS_DC_IN_CULTURE_DN	GSE339_CD4POS_VS_CD8POS_DC_IN_CULTURE_DN	90	-0.25848	-1.16874	0.0991583	0.551594	0.513603	689	tags=31%, list=17%, signal=26%	DLGAP4/CD6/RPS26/HINT1/STK10/PSMB8/CAPNS1/SSU72/PRDX2/HIGD2A/TPI1/LY75/FNBP1/TAPBP/NDUFB11/DHRS1/RPL28/PML/BSCL2/CORO1B/VDAC2/CNN2/TNFAIP8/PSAP/DBNL/LY6E/ITM2C/IRF7
GSE6259_DEC205_POS_DC_VS_CD8_TCELL_DN	GSE6259_DEC205_POS_DC_VS_CD8_TCELL_DN	26	0.484396	1.36094	0.0991736	0.551594	0.513603	185	tags=19%, list=5%, signal=18%	ZYX/OTULINL/AHNAK/SNX18/RUNX3
GSE360_DC_VS_MAC_L_DONOVANI_DN	GSE360_DC_VS_MAC_L_DONOVANI_DN	83	-0.272586	-1.21708	0.0992292	0.551594	0.513603	980	tags=36%, list=24%, signal=28%	FKBP2/TMBIM6/BCAP31/GGPS1/PPP1R12A/TIAL1/PGM1/HERPUD1/EEF1B2/VAV1/YTHDC1/TSC22D3/RPS5/NAP1L1/STK10/RPL11/EIF3H/NASP/FBL/OGT/PRDX2/LDHA/CLN3/ARPC3/RPS6/ACP5/FUBP1/RCBTB2/IFIT1/GEM
GSE17721_LPS_VS_GARDIQUIMOD_8H_BMDC_UP	GSE17721_LPS_VS_GARDIQUIMOD_8H_BMDC_UP	62	0.413637	1.34375	0.100124	0.555944	0.517653	675	tags=29%, list=16%, signal=25%	ATP1B3/DNAJA1/DNAJB1/NINJ1/DNAJA2/KLRK1/UBE2B/MRPS6/GTPBP4/RRAS2/GNA13/RUNX2/ARPP19/RNF14/PTPRA/HSPA5/FNDC3A/IL2RA
GSE37605_NOD_VS_C57BL6_IRES_GFP_TREG_UP	GSE37605_NOD_VS_C57BL6_IRES_GFP_TREG_UP	34	0.462944	1.35591	0.100264	0.5561	0.517799	835	tags=35%, list=20%, signal=28%	PHLDA1/DNAJC3/ITGB1/CCZ1/CHD7/NFATC3/ANXA1/SLAIN2/RNF125/APLP2/ATP2B1/WAC
GSE46606_IRF4_KO_VS_WT_UNSTIM_BCELL_DN	GSE46606_IRF4_KO_VS_WT_UNSTIM_BCELL_DN	51	-0.320707	-1.29757	0.100483	0.556693	0.518351	227	tags=16%, list=6%, signal=15%	ACP5/PDE4B/ASS1/ZBP1/NFKBIA/IRF7/CCL4/CD69
GSE16385_ROSIGLITAZONE_IFNG_TNF_VS_IL4_STIM_MACROPHAGE_DN	GSE16385_ROSIGLITAZONE_IFNG_TNF_VS_IL4_STIM_MACROPHAGE_DN	51	0.430305	1.35445	0.100872	0.557125	0.518753	525	tags=24%, list=13%, signal=21%	XBP1/MAPK1/DNAJA2/OGA/PPP1CC/SELENOS/SON/GNL2/OSTC/IK/TPP1/RNF14
THAKAR_PBMC_INACTIVATED_INFLUENZA_AGE_21_30YO_NONRESPONDER_28DY_DN	THAKAR_PBMC_INACTIVATED_INFLUENZA_AGE_21_30YO_NONRESPONDER_28DY_DN	27	0.478068	1.34715	0.100968	0.557125	0.518753	858	tags=33%, list=21%, signal=27%	ZYX/SCAND1/FYN/STAT6/SRPK2/DCAF7/FLII/SLC3A2/SF1
GSE2585_CTEC_VS_THYMIC_MACROPHAGE_DN	GSE2585_CTEC_VS_THYMIC_MACROPHAGE_DN	56	0.423311	1.35563	0.101377	0.557125	0.518753	393	tags=18%, list=10%, signal=16%	UQCRFS1/PCBP2/STRAP/USF2/RARA/FAM76A/RNF10/ANXA1/AK3/SRSF11
GSE17721_PAM3CSK4_VS_GADIQUIMOD_24H_BMDC_UP	GSE17721_PAM3CSK4_VS_GADIQUIMOD_24H_BMDC_UP	75	0.392377	1.31911	0.101432	0.557125	0.518753	712	tags=20%, list=17%, signal=17%	EIF3F/ZYX/PELI1/RPS21/RALBP1/SLC25A4/AGGF1/ALDH9A1/COX6C/ARPP19/ITFG1/MKNK2/S100A13/POP5/CHD4
GSE45365_HEALTHY_VS_MCMV_INFECTION_CD11B_DC_IFNAR_KO_UP	GSE45365_HEALTHY_VS_MCMV_INFECTION_CD11B_DC_IFNAR_KO_UP	30	0.466294	1.33184	0.101488	0.557125	0.518753	661	tags=30%, list=16%, signal=25%	PDCD4/EIF3B/HNRNPU/NFATC3/LETM1/SOCS1/PAPOLA/ALKBH5/SH2B1
GSE20198_UNTREATED_VS_IFNA_TREATED_ACT_CD4_TCELL_UP	GSE20198_UNTREATED_VS_IFNA_TREATED_ACT_CD4_TCELL_UP	52	0.430947	1.35975	0.101504	0.557125	0.518753	805	tags=27%, list=20%, signal=22%	ZYX/GRINA/UBALD2/RBFA/SLA2/PRKCD/AK3/SOCS1/CAPN2/MKNK2/AGPAT4/KDM7A/AP1S2/TRIP12
GSE17721_PAM3CSK4_VS_GADIQUIMOD_8H_BMDC_DN	GSE17721_PAM3CSK4_VS_GADIQUIMOD_8H_BMDC_DN	74	-0.28346	-1.22126	0.101759	0.557125	0.518753	626	tags=24%, list=15%, signal=21%	RGS14/TAX1BP1/GBP4/PSME2/BIRC6/RNGTT/ARID4B/PGLYRP1/IDNK/CASP1/TRIM26/LAPTM4A/ATP11B/RSBN1/CD84/RGS2/CCL4/ZFP36
GSE23114_WT_VS_SLE2C1_MOUSE_PERITONEAL_CAVITY_B1A_BCELL_DN	GSE23114_WT_VS_SLE2C1_MOUSE_PERITONEAL_CAVITY_B1A_BCELL_DN	15	-0.487338	-1.39034	0.101852	0.557125	0.518753	182	tags=27%, list=4%, signal=26%	FARSB/NFKBIA/KLK8/PMAIP1
GSE17721_LPS_VS_PAM3CSK4_8H_BMDC_UP	GSE17721_LPS_VS_PAM3CSK4_8H_BMDC_UP	78	-0.280187	-1.22339	0.10188	0.557125	0.518753	626	tags=31%, list=15%, signal=27%	RGS14/GBP4/PSMB8/TXNDC17/CSRP1/RCSD1/CDKN1B/GNG2/CREB1/CASP1/NDUFS3/PFKP/GLIPR2/TRA2A/RNF114/TSPO/TSC22D4/SLC44A2/DBNL/RGS2/IL10RA/DUSP1/KLF6/ZFP36
GSE39110_DAY3_VS_DAY6_POST_IMMUNIZATION_CD8_TCELL_UP	GSE39110_DAY3_VS_DAY6_POST_IMMUNIZATION_CD8_TCELL_UP	90	0.380035	1.31038	0.101947	0.557125	0.518753	386	tags=19%, list=9%, signal=17%	ZFP36L2/EIF5/RASGRP1/RPL38/PDCD4/RPL37A/ARL4C/B4GALT1/MPND/KLRK1/MPPE1/WASL/IL7R/TXNIP/AUH/KLRD1/CEBPZ
GSE37301_MULTIPOTENT_PROGENITOR_VS_PRO_BCELL_UP	GSE37301_MULTIPOTENT_PROGENITOR_VS_PRO_BCELL_UP	45	0.440822	1.35948	0.102015	0.557125	0.518753	888	tags=36%, list=22%, signal=28%	DNAJC3/FKBP4/HNRNPU/SART1/SEC24C/ASH2L/NFKB2/GLUD1/SEC31A/HTATSF1/GAPDH/PTPRA/BCL2L1/ILF3/NBEAL2/USO1
GSE37301_HEMATOPOIETIC_STEM_CELL_VS_CD4_TCELL_DN	GSE37301_HEMATOPOIETIC_STEM_CELL_VS_CD4_TCELL_DN	19	0.524414	1.38998	0.102041	0.557125	0.518753	1230	tags=47%, list=30%, signal=33%	GZMA/RRAD/KLRD1/RWDD1/PRF1/CD44/IL18R1/SUGT1/BAG3
GSE45365_HEALTHY_VS_MCMV_INFECTION_BCELL_IFNAR_KO_UP	GSE45365_HEALTHY_VS_MCMV_INFECTION_BCELL_IFNAR_KO_UP	67	-0.285923	-1.22857	0.102107	0.557125	0.518753	935	tags=37%, list=23%, signal=29%	EEF1D/RACK1/EIF3G/NDUFA12/GPD2/BLMH/EEF1B2/RAB3GAP1/CXCR4/TAX1BP1/MAPK1IP1L/MAX/CHURC1/STAT1/EIF2S1/PPIA/PML/FARSB/ORMDL1/ACTR3/BUD23/SNW1/MDH2/DUSP1/JUN
GSE15330_MEGAKARYOCYTE_ERYTHROID_VS_GRANULOCYTE_MONOCYTE_PROGENITOR_IKAROS_KO_DN	GSE15330_MEGAKARYOCYTE_ERYTHROID_VS_GRANULOCYTE_MONOCYTE_PROGENITOR_IKAROS_KO_DN	89	0.380261	1.30968	0.102181	0.557125	0.518753	421	tags=17%, list=10%, signal=15%	ZYX/ARF6/FKBP1A/HIF1A/LGALS3/KLF13/MFSD6/PMEPA1/SEMA4D/UBE2B/LIME1/MXI1/DDA1/KLF10/ST3GAL4
GSE34156_NOD2_LIGAND_VS_NOD2_AND_TLR1_TLR2_LIGAND_6H_TREATED_MONOCYTE_DN	GSE34156_NOD2_LIGAND_VS_NOD2_AND_TLR1_TLR2_LIGAND_6H_TREATED_MONOCYTE_DN	50	0.434866	1.36171	0.102244	0.557125	0.518753	676	tags=24%, list=17%, signal=20%	DUSP2/TGFB1/MFF/KCNN4/DGAT1/UBE2A/RRAD/LETM1/UTP18/RING1/IKZF1/BCL2L1
NAKAYA_PLASMACYTOID_DENDRITIC_CELL_FLUARIX_FLUVIRIN_AGE_18_50YO_7DY_UP	NAKAYA_PLASMACYTOID_DENDRITIC_CELL_FLUARIX_FLUVIRIN_AGE_18_50YO_7DY_UP	79	-0.279385	-1.22882	0.102424	0.557493	0.519095	517	tags=20%, list=13%, signal=18%	BAX/MTAP/IPCEF1/LPIN1/CTSZ/BLVRA/RABGGTB/PPIA/TAOK3/CTSO/CNOT4/PMAIP1/MYC/ZFP36L1/CD69/JUN
GSE27786_BCELL_VS_NKCELL_DN	GSE27786_BCELL_VS_NKCELL_DN	69	0.40389	1.33704	0.102689	0.557602	0.519197	1177	tags=48%, list=29%, signal=35%	DNAJC3/PDCD6IP/ADIPOR1/OSTM1/TMEM9B/EPB41/RAF1/MAP1LC3B/UNC119/SH3GLB1/STAT6/ST3GAL4/ERRFI1/PRKAB1/GLTP/CMPK1/NMT1/CCDC88B/CTDSP1/TMPO/RAB14/PIGX/TM6SF1/CD44/CERS5/ITPK1/CHMP4B/TNIP1/CNIH4/PLSCR1/RAP1B/ZMIZ1/SPOP
GSE24026_PD1_LIGATION_VS_CTRL_IN_ACT_TCELL_LINE_UP	GSE24026_PD1_LIGATION_VS_CTRL_IN_ACT_TCELL_LINE_UP	91	-0.265018	-1.20178	0.102707	0.557602	0.519197	894	tags=37%, list=22%, signal=30%	VIM/MRPS18A/CKS2/IFI35/NOP10/TAP1/PSMB9/CLIC1/LCP2/SH3BGRL3/PTPRC/TRBC1/MYL12B/PSMB8/RPS7/PSME2/SLA/CAPNS1/PSME1/STAT1/BST2/CERS4/HMGCS1/NDUFA4/MRPS33/COMMD3/NMI/REX1BD/ISG20/CD28/RHOH/TESPA1/FDPS/IFIT3
GSE6269_HEALTHY_VS_FLU_INF_PBMC_DN	GSE6269_HEALTHY_VS_FLU_INF_PBMC_DN	71	0.401046	1.33869	0.102781	0.557602	0.519197	126	tags=13%, list=3%, signal=13%	ZYX/IFITM2/GRINA/IFITM1/TGFB1/IFITM3/PAK2/AVL9/FKBP1A
GSE2770_IL12_VS_TGFB_AND_IL12_TREATED_ACT_CD4_TCELL_48H_DN	GSE2770_IL12_VS_TGFB_AND_IL12_TREATED_ACT_CD4_TCELL_48H_DN	25	-0.39376	-1.31358	0.10323	0.559428	0.520897	800	tags=36%, list=20%, signal=29%	IER5L/RGS10/PQBP1/CASP4/STAT1/LY75/CASP1/DUSP10/DUSP1
GSE41978_ID2_KO_AND_BIM_KO_VS_BIM_KO_KLRG1_LOW_EFFECTOR_CD8_TCELL_DN	GSE41978_ID2_KO_AND_BIM_KO_VS_BIM_KO_KLRG1_LOW_EFFECTOR_CD8_TCELL_DN	32	0.464155	1.34125	0.103356	0.559496	0.520961	751	tags=25%, list=18%, signal=21%	JUND/ODC1/TGFBR2/RAC1/CBL/EHMT2/KLF7/AP1S2
GSE14308_NAIVE_CD4_TCELL_VS_NATURAL_TREG_DN	GSE14308_NAIVE_CD4_TCELL_VS_NATURAL_TREG_DN	64	0.407693	1.33858	0.103532	0.559841	0.521282	173	tags=8%, list=4%, signal=8%	JUND/ZYX/RBM38/LITAF/FDX1
GSE32901_TH1_VS_TH17_ENRICHED_CD4_TCELL_UP	GSE32901_TH1_VS_TH17_ENRICHED_CD4_TCELL_UP	82	0.388011	1.32011	0.104338	0.563183	0.524393	694	tags=26%, list=17%, signal=22%	YPEL3/PELI1/ATP1B3/PIM1/LARS2/CHD7/PTPN22/BRMS1/JAK1/TXNIP/CHD1/HECTD1/STT3B/FAM78A/ABCB9/GNAI2/LASP1/MYH9/TMEM59/MLLT10/GRAP2
GSE37532_WT_VS_PPARG_KO_LN_TCONV_DN	GSE37532_WT_VS_PPARG_KO_LN_TCONV_DN	100	0.369449	1.29101	0.104377	0.563183	0.524393	853	tags=30%, list=21%, signal=24%	GZMA/ITGB1/ATF1/DEK/CCDC50/LGALS3/SERPINB9/ITGAX/SEMA4D/LIME1/SELENOS/RNF10/COX17/CALM2/SYTL2/PLEK/RORA/ASNSD1/CLIC4/PCNA/GPR65/CCR2/NMT1/PRF1/CAPG/METAP2/COPS9/NEK7/HPF1/REEP5
GSE9006_HEALTHY_VS_TYPE_1_DIABETES_PBMC_4MONTH_POST_DX_UP	GSE9006_HEALTHY_VS_TYPE_1_DIABETES_PBMC_4MONTH_POST_DX_UP	130	0.348833	1.25985	0.104689	0.56417	0.525313	490	tags=22%, list=12%, signal=20%	ATP1B3/NR4A2/PAK2/MKRN1/PCBP2/STRAP/HIF1A/SFPQ/TOB1/HNRNPU/SNF8/RIOK3/DNAJA2/PPP1CB/PTGES3/SART1/OSTF1/TPD52L2/SFN/YBX3/SAFB2/NFKBIE/TMED2/KLF10/FAM53C/NFKB2/GLUD1/SEC31A/CREM
GSE24634_IL4_VS_CTRL_TREATED_NAIVE_CD4_TCELL_DAY5_DN	GSE24634_IL4_VS_CTRL_TREATED_NAIVE_CD4_TCELL_DAY5_DN	76	-0.280171	-1.22474	0.104787	0.56417	0.525313	606	tags=34%, list=15%, signal=30%	RPS5/ADGRE5/CNP/CASP4/EXOC2/IPCEF1/PTPRCAP/PSME1/SP100/TAF7/BST2/GIMAP6/CCND2/GIMAP5/TOX/HAUS3/RPL28/SLAMF7/SP110/AIP/ISG20/RNF114/SP140/RGS3/IRF7/IFIT3
GSE36392_TYPE_2_MYELOID_VS_EOSINOPHIL_IL25_TREATED_LUNG_UP	GSE36392_TYPE_2_MYELOID_VS_EOSINOPHIL_IL25_TREATED_LUNG_UP	62	-0.299798	-1.27899	0.105165	0.565375	0.526435	1100	tags=47%, list=27%, signal=35%	CTNNBL1/WDR74/RPS18/AIMP1/CPSF2/MTFR1L/ANAPC5/HEXB/RNF123/NDUFB10/DRG1/PRMT1/DPYSL2/DLGAP4/SH3KBP1/DPY30/HINT2/LIN37/LPIN1/CD48/NDUFB11/THRAP3/RPL13/RPS4X/APRT/BCL2/FERMT3/EBNA1BP2/GALNT6
GSE3720_VD1_VS_VD2_GAMMADELTA_TCELL_WITH_LPS_STIM_DN	GSE3720_VD1_VS_VD2_GAMMADELTA_TCELL_WITH_LPS_STIM_DN	82	0.387274	1.3176	0.10551	0.565375	0.526435	265	tags=13%, list=6%, signal=13%	ETS1/FKBP4/CYTH2/PDCD6IP/PPM1G/TRAM1/DNAJB1/FAM204A/LRRC8C/TTC39C/NFATC3
GSE9988_ANTI_TREM1_VS_VEHICLE_TREATED_MONOCYTES_DN	GSE9988_ANTI_TREM1_VS_VEHICLE_TREATED_MONOCYTES_DN	82	0.387005	1.31669	0.10551	0.565375	0.526435	602	tags=22%, list=15%, signal=19%	GNB2/ZFP36L2/MAPK1/CCNG2/FAM89B/KLF13/YWHAB/RUNX3/MAP7D1/DDX17/SASH3/TGFBR2/FAM78A/MAST3/STK24/RAC1/GLTP/GIMAP1
GSE22432_UNTREATED_VS_TGFB1_TREATED_COMMON_DC_PROGENITOR_UP	GSE22432_UNTREATED_VS_TGFB1_TREATED_COMMON_DC_PROGENITOR_UP	65	-0.28368	-1.20365	0.105581	0.565375	0.526435	698	tags=28%, list=17%, signal=23%	DPYSL2/TBC1D10C/OAS3/RDM1/CNP/LEPROTL1/UBC/TPGS1/BST2/MOCS2/DAPK3/TSPO/ATG2A/DUSP10/ZBP1/PRKD2/IRF7/RGS1
GSE37533_PPARG1_FOXP3_VS_PPARG2_FOXP3_TRANSDUCED_CD4_TCELL_UP	GSE37533_PPARG1_FOXP3_VS_PPARG2_FOXP3_TRANSDUCED_CD4_TCELL_UP	65	-0.285043	-1.20943	0.105581	0.565375	0.526435	649	tags=25%, list=16%, signal=21%	SP2/CXXC1/DDX46/ESS2/THUMPD3/TMEM11/PTMA/GNG2/DAD1/PPIA/BHLHE40/ATP11B/PRPF40A/LYPLA2/CELF2/NR4A1
GSE22025_TGFB1_VS_TGFB1_AND_PROGESTERONE_TREATED_CD4_TCELL_UP	GSE22025_TGFB1_VS_TGFB1_AND_PROGESTERONE_TREATED_CD4_TCELL_UP	51	0.426417	1.34221	0.105853	0.566223	0.527224	682	tags=29%, list=17%, signal=25%	TGFB1/NR4A2/ESYT1/RPL39/PAFAH1B1/FDX1/VOPP1/FAM76A/SH3GLB1/MAN2B2/PLEK/PRKAB1/ITGA1/PLP2/KDM7A
GSE41867_DAY8_EFFECTOR_VS_DAY30_MEMORY_CD8_TCELL_LCMV_ARMSTRONG_DN	GSE41867_DAY8_EFFECTOR_VS_DAY30_MEMORY_CD8_TCELL_LCMV_ARMSTRONG_DN	80	0.388563	1.31769	0.106007	0.566436	0.527423	780	tags=31%, list=19%, signal=26%	ZFP36L2/DUSP2/HSPE1/VPS37B/SERPINB9/MRPS26/HSPA8/SART1/DCP2/NFKBIE/REST/NFKB2/ARPP19/PANX1/PCNT/MRPL21/MYH9/INPP5D/HERC2/EXOSC5/HYPK/ARHGAP26/GTF3A/ILF3/VCPKMT
GAUCHER_PBMC_YF_VAX_STAMARIL_UNKNOWN_AGE_60DY_UP	GAUCHER_PBMC_YF_VAX_STAMARIL_UNKNOWN_AGE_60DY_UP	13	-0.510589	-1.40846	0.106195	0.566615	0.527589	966	tags=62%, list=24%, signal=47%	CD86/SMCO4/IFI30/TAP1/BLVRA/RTCB/SNTB1/LGALS9
GSE21546_WT_VS_SAP1A_KO_AND_ELK1_KO_DP_THYMOCYTES_DN	GSE21546_WT_VS_SAP1A_KO_AND_ELK1_KO_DP_THYMOCYTES_DN	46	-0.322803	-1.27085	0.106343	0.566615	0.527589	777	tags=33%, list=19%, signal=27%	PLEKHA2/GIMAP7/GRAP/GIMAP8/DTX3/CLN3/GIMAP6/CCND2/CERS4/FNBP1/GIMAP5/UTRN/PARP14/RCBTB2/CCL4
GSE9037_CTRL_VS_LPS_4H_STIM_IRAK4_KO_BMDM_DN	GSE9037_CTRL_VS_LPS_4H_STIM_IRAK4_KO_BMDM_DN	56	0.419758	1.34424	0.106383	0.566615	0.527589	302	tags=12%, list=7%, signal=12%	TOMM20/ETS1/PHLDA1/ATF1/DNAJA2/PPP1CB/TPD52L2
GSE19923_HEB_KO_VS_HEB_AND_E2A_KO_DP_THYMOCYTE_DN	GSE19923_HEB_KO_VS_HEB_AND_E2A_KO_DP_THYMOCYTE_DN	95	0.370881	1.28472	0.106529	0.566741	0.527707	707	tags=28%, list=17%, signal=24%	PELI1/DUSP2/PHLDA1/PPP2R2A/RELB/UBALD2/FKBP1A/KCNN4/KLF13/ATP6V1E1/RRAD/GCH1/AKT2/DNAJC1/NFKB2/OSTC/IQGAP2/ACSL4/DNAJB6/SLC4A7/ZRSR2/PTPN1/MAP2K3/FNDC3A/NFKB1/VAPA/PSMD11
GSE369_SOCS3_KO_VS_WT_LIVER_DN	GSE369_SOCS3_KO_VS_WT_LIVER_DN	77	0.3886	1.31217	0.106635	0.566741	0.527707	633	tags=27%, list=15%, signal=23%	SERP1/UBALD2/CCNG2/YWHAB/RTF1/NSD3/ZFAND6/RP9/PPP1CC/RASA2/AK3/ZBTB1/TRAF6/FAM76B/SETX/TGFBR2/JMJD1C/NCOA2/MKNK2/LASP1/UBE2J1
GSE21033_CTRL_VS_POLYIC_STIM_DC_1H_DN	GSE21033_CTRL_VS_POLYIC_STIM_DC_1H_DN	53	0.425395	1.34488	0.106784	0.566926	0.527879	561	tags=28%, list=14%, signal=25%	ZYX/SQSTM1/LMNA/SFPQ/AZI2/KDM6B/PITPNA/DESI1/YBX3/RNF10/NFKB2/RBMS1/SOCS1/EIF4A1/CDV3
GSE37416_0H_VS_3H_F_TULARENSIS_LVS_NEUTROPHIL_UP	GSE37416_0H_VS_3H_F_TULARENSIS_LVS_NEUTROPHIL_UP	80	0.387873	1.31535	0.107185	0.567691	0.528592	263	tags=16%, list=6%, signal=16%	YPEL3/PGLS/PDCD6IP/TM2D1/OTULINL/CYB5R4/LSM2/AMD1/MALSU1/MPPE1/EPB41/CMTM7/GEMIN7
GSE22935_WT_VS_MYD88_KO_MACROPHAGE_12H_MBOVIS_BCG_STIM_UP	GSE22935_WT_VS_MYD88_KO_MACROPHAGE_12H_MBOVIS_BCG_STIM_UP	66	0.403264	1.33123	0.107317	0.567691	0.528592	508	tags=18%, list=12%, signal=16%	JUND/NR4A2/SNX18/HIF1A/KLF13/MADD/RAD23B/SMIM3/TMEM258/TPP1/SEC31A/RAC1
GSE33162_HDAC3_KO_VS_HDAC3_KO_4H_LPS_STIM_MACROPHAGE_DN	GSE33162_HDAC3_KO_VS_HDAC3_KO_4H_LPS_STIM_MACROPHAGE_DN	26	0.477728	1.34221	0.107438	0.567691	0.528592	475	tags=27%, list=12%, signal=24%	MXD1/ATP1B3/JAK1/PRKCD/ARPC2/GLUD1/KIF21B
GSE21063_WT_VS_NFATC1_KO_3H_ANTI_IGM_STIM_BCELL_UP	GSE21063_WT_VS_NFATC1_KO_3H_ANTI_IGM_STIM_BCELL_UP	47	0.433302	1.34889	0.1075	0.567691	0.528592	177	tags=15%, list=4%, signal=14%	DUSP2/MXD1/RASGRP1/ARF6/KLRC1/ARL4C/FAM162A
GSE39556_CD8A_DC_VS_NK_CELL_MOUSE_3H_POST_POLYIC_INJ_UP	GSE39556_CD8A_DC_VS_NK_CELL_MOUSE_3H_POST_POLYIC_INJ_UP	47	0.434326	1.35208	0.1075	0.567691	0.528592	98	tags=6%, list=2%, signal=6%	UBE2S/ZYX/DBF4
GSE40274_FOXP3_VS_FOXP3_AND_GATA1_TRANSDUCED_ACTIVATED_CD4_TCELL_DN	GSE40274_FOXP3_VS_FOXP3_AND_GATA1_TRANSDUCED_ACTIVATED_CD4_TCELL_DN	38	0.449368	1.34251	0.108247	0.569096	0.529899	426	tags=18%, list=10%, signal=17%	IFITM2/MXD1/PHLDA1/LITAF/PMEPA1/RASA2/SATB1
GSE3720_UNSTIM_VS_LPS_STIM_VD1_GAMMADELTA_TCELL_DN	GSE3720_UNSTIM_VS_LPS_STIM_VD1_GAMMADELTA_TCELL_DN	50	0.431396	1.35084	0.108479	0.569096	0.529899	853	tags=38%, list=21%, signal=30%	KLRC1/LGALS3/SERPINB9/SIKE1/JAK1/ATP8B4/ANXA1/TRAF6/RORA/RAC1/CAPN2/PCNA/FAR1/HAVCR2/IL2RA/ARHGAP26/CAPG/ATP2B1/REEP5
GSE40666_STAT1_KO_VS_STAT4_KO_CD8_TCELL_DN	GSE40666_STAT1_KO_VS_STAT4_KO_CD8_TCELL_DN	22	-0.418129	-1.34426	0.108553	0.569096	0.529899	100	tags=18%, list=2%, signal=18%	TNFAIP8/DUSP4/PPP1R15A/JUN
GSE26488_WT_VS_HDAC7_DELTAP_TG_OT2_THYMOCYTE_WITH_PEPTIDE_INJECTION_DN	GSE26488_WT_VS_HDAC7_DELTAP_TG_OT2_THYMOCYTE_WITH_PEPTIDE_INJECTION_DN	55	-0.304278	-1.26236	0.108584	0.569096	0.529899	244	tags=16%, list=6%, signal=16%	SLC29A1/PHB/SVIL/RGS2/IFI27/ISG15/KLF2/IFIT3/JUN
GSE14908_RESTING_VS_HDM_STIM_CD4_TCELL_ATOPIC_PATIENT_DN	GSE14908_RESTING_VS_HDM_STIM_CD4_TCELL_ATOPIC_PATIENT_DN	97	0.368771	1.284	0.108597	0.569096	0.529899	547	tags=18%, list=13%, signal=16%	ZYX/ZFP36L2/EIF5/RASGRP1/GZMA/ARF5/TMEM123/CHD7/DIAPH1/BRD2/DPM1/YEATS4/GATAD2B/ERRFI1/CAPN2/GNPDA2/PRKAB1
GSE17721_POLYIC_VS_PAM3CSK4_2H_BMDC_DN	GSE17721_POLYIC_VS_PAM3CSK4_2H_BMDC_DN	48	0.432304	1.34822	0.108614	0.569096	0.529899	429	tags=21%, list=10%, signal=19%	DUSP2/SQSTM1/SEC61G/SERPINB9/MFSD6/HSP90AA1/RAD23B/CHD1/RRAS2/ERRFI1
GSE1112_HY_CD8AB_VS_HY_CD8AA_THYMOCYTE_RTOC_CULTURE_DN	GSE1112_HY_CD8AB_VS_HY_CD8AA_THYMOCYTE_RTOC_CULTURE_DN	47	0.432114	1.3452	0.10875	0.569096	0.529899	817	tags=32%, list=20%, signal=26%	FYN/CCDC50/METTL9/SPTLC2/TRIOBP/ATP8B4/SEC62/JTB/CELF1/CAPN2/PNP/PNPLA8/CARD6/ATP2B1/TMPO
GSE15330_LYMPHOID_MULTIPOTENT_VS_GRANULOCYTE_MONOCYTE_PROGENITOR_IKAROS_KO_DN	GSE15330_LYMPHOID_MULTIPOTENT_VS_GRANULOCYTE_MONOCYTE_PROGENITOR_IKAROS_KO_DN	83	0.386398	1.31733	0.108772	0.569096	0.529899	655	tags=24%, list=16%, signal=21%	ARF6/FMNL1/AHNAK/HIF1A/LGALS3/TMEM134/GORASP2/MFSD6/PMEPA1/LIME1/MXI1/CCNC/KLF10/ST3GAL4/ACSL4/SAR1A/PTPN1/RACGAP1/FOXO1/FNDC3A
GSE6875_WT_VS_FOXP3_KO_TREG_DN	GSE6875_WT_VS_FOXP3_KO_TREG_DN	41	0.438377	1.32769	0.108835	0.569096	0.529899	362	tags=15%, list=9%, signal=13%	NDFIP1/USP48/LARS2/SLA2/KLRD1/PRPSAP1
GSE37416_CTRL_VS_3H_F_TULARENSIS_LVS_NEUTROPHIL_DN	GSE37416_CTRL_VS_3H_F_TULARENSIS_LVS_NEUTROPHIL_DN	65	-0.282896	-1.20033	0.108959	0.569096	0.529899	732	tags=29%, list=18%, signal=24%	DDIT4/PSMA6/SEC24A/DDX50/PGK1/DCTN6/ARL5B/LDHA/THUMPD3/TPI1/SLC35B2/DDX41/BHLHE40/VDAC1/MIF/TRA2A/ENO1/ACTR3/PPP1R15A
GSE17721_0.5H_VS_4H_CPG_BMDC_UP	GSE17721_0.5H_VS_4H_CPG_BMDC_UP	84	0.383037	1.30599	0.109027	0.569096	0.529899	756	tags=29%, list=18%, signal=24%	SNX3/LFNG/SLC25A39/MRPS26/CHST12/VOPP1/NFATC3/UNC119/WBP11/ATG3/IMPA2/STT3B/IQGAP2/TGFBR2/SRPK2/MAST3/BCAS2/GPR65/PIP4K2C/MKNK2/AHSA1/TBL1XR1/TIMM50/POLR2I
GSE4590_LARGE_PRE_BCELL_VS_VPREB_POS_LARGE_PRE_BCELL_DN	GSE4590_LARGE_PRE_BCELL_VS_VPREB_POS_LARGE_PRE_BCELL_DN	70	0.399596	1.32478	0.109756	0.570763	0.531452	268	tags=14%, list=7%, signal=14%	NDFIP1/ETS1/PHLDA1/RASGRP1/MKRN1/FYN/CCNG2/HIF1A/CHD7/PPP1CC
GSE29615_CTRL_VS_LAIV_FLU_VACCINE_PBMC_UP	GSE29615_CTRL_VS_LAIV_FLU_VACCINE_PBMC_UP	33	0.452661	1.322	0.109788	0.570763	0.531452	695	tags=39%, list=17%, signal=33%	PHLDA1/CCNG2/MLF2/MBOAT7/DPM1/SYF2/MAPKAPK3/ZDHHC18/ABTB1/MKNK2/PPM1D/VAPA/IRF2BPL
GSE17721_0.5H_VS_8H_LPS_BMDC_DN	GSE17721_0.5H_VS_8H_LPS_BMDC_DN	68	0.399202	1.32232	0.10989	0.570763	0.531452	501	tags=22%, list=12%, signal=20%	DUSP2/PAFAH1B1/SENP6/TMEM192/PPP1CB/SAMSN1/MAN1A2/GTPBP2/SPTLC2/DDA1/ANXA1/SYF2/GNA13/RUNX2/HIPK1
GSE23505_UNTREATED_VS_4DAY_IL6_IL1_TREATED_CD4_TCELL_UP	GSE23505_UNTREATED_VS_4DAY_IL6_IL1_TREATED_CD4_TCELL_UP	84	-0.268364	-1.20405	0.109986	0.570763	0.531452	1204	tags=42%, list=29%, signal=30%	PPP1R7/PSMD13/PRPF31/DERA/DLAT/PRDX1/CHMP5/ARHGEF6/ECH1/VDAC3/MRPL37/CYB5A/TLE4/HIBADH/DYNLRB1/TBC1D10C/PSMA1/RGS14/PSMB1/NDUFV2/PGK1/NT5DC1/MOCS2/TMEM126A/HERC4/REX1BD/UBA2/PDCL3/FKBP3/CCS/PPIL3/BCL2/CCNH/PRPF6/MDH2
GSE36009_UNSTIM_VS_LPS_STIM_NLRP10_KO_DC_DN	GSE36009_UNSTIM_VS_LPS_STIM_NLRP10_KO_DC_DN	82	-0.271703	-1.2044	0.109986	0.570763	0.531452	464	tags=22%, list=11%, signal=20%	CXXC1/DDX46/UBN2/CHURC1/STK17B/MTHFD2/RTCB/PLEKHJ1/ANKRD11/BCLAF1/RPS8/PML/TUBA1B/MRPL12/RINL/SKAP1/KLK8/IFIT3
GSE19198_CTRL_VS_IL21_TREATED_TCELL_24H_DN	GSE19198_CTRL_VS_IL21_TREATED_TCELL_24H_DN	71	0.396786	1.32447	0.110036	0.570763	0.531452	824	tags=34%, list=20%, signal=27%	YPEL3/TGFB1/ADIPOR1/CHST12/DERL1/PPP1CC/SLC48A1/UNC119/KLRD1/AK3/ROMO1/FAM76B/ALDH9A1/MAST3/VPS41/S1PR4/MKNK2/ZMYND11/FXYD5/PITPNC1/MEF2D/NBEAL2/HEXIM1/MXD4
GSE27291_6H_VS_7D_STIM_GAMMADELTA_TCELL_DN	GSE27291_6H_VS_7D_STIM_GAMMADELTA_TCELL_DN	29	-0.373093	-1.31321	0.110294	0.571503	0.532141	329	tags=28%, list=8%, signal=26%	CXCR4/PGD/ZCCHC7/MOCS2/PDE4B/CTSO/RGS1/KLF6
GSE9988_LOW_LPS_VS_CTRL_TREATED_MONOCYTE_DN	GSE9988_LOW_LPS_VS_CTRL_TREATED_MONOCYTE_DN	88	0.377785	1.29612	0.110599	0.572486	0.533056	701	tags=24%, list=17%, signal=20%	ZFP36L2/MKRN1/UBALD2/FAM89B/KLF13/RTF1/MAP7D1/TMEM9B/DDX17/SASH3/AGGF1/TGFBR2/FAM78A/YY1/CBL/DCAF7/KDM2B/LASP1/CAB39/CCR2/VPS35
GSE13229_IMM_VS_MATURE_NKCELL_DN	GSE13229_IMM_VS_MATURE_NKCELL_DN	64	0.404207	1.32714	0.11084	0.573115	0.533642	783	tags=31%, list=19%, signal=26%	TGFB1/CYTH2/USP48/MPND/RPL36/CARD19/ITGAX/PTPN22/UTP23/AKT2/KLF10/STRIP1/CNPPD1/INPP5D/RING1/PPM1D/GPS2/PRF1/NAA38/CCDC88B
GSE41867_NAIVE_VS_DAY6_LCMV_EFFECTOR_CD8_TCELL_UP	GSE41867_NAIVE_VS_DAY6_LCMV_EFFECTOR_CD8_TCELL_UP	94	-0.260135	-1.1912	0.111322	0.573115	0.533642	626	tags=27%, list=15%, signal=23%	RGS14/NAP1L1/GSDMD/MYL12B/CNP/SVBP/STK17B/TAPBP/TWF2/IDNK/IL27RA/PLAAT3/PML/AP2S1/VDAC2/UTRN/WASF2/ARHGAP25/ZBP1/SLC44A2/HSD11B1/ACTB/NFKBIA/NR4A1/IFIT1
GSE30083_SP1_VS_SP4_THYMOCYTE_DN	GSE30083_SP1_VS_SP4_THYMOCYTE_DN	77	-0.271949	-1.19065	0.111333	0.573115	0.533642	225	tags=12%, list=5%, signal=11%	ADAM19/HVCN1/ATP11B/GBP7/CRLF3/IER5/IRF7/SMPDL3A/KLF2
GSE17721_CTRL_VS_PAM3CSK4_1H_BMDC_UP	GSE17721_CTRL_VS_PAM3CSK4_1H_BMDC_UP	77	0.387709	1.30916	0.111374	0.573115	0.533642	494	tags=17%, list=12%, signal=15%	XBP1/MRPS24/NUCKS1/STUB1/PPM1G/MRPS26/SIKE1/NSMCE3/JAK1/NUS1/TMEM258/TPP1/SAP30BP
GSE43863_TH1_VS_LY6C_LOW_CXCR5NEG_EFFECTOR_CD4_TCELL_UP	GSE43863_TH1_VS_LY6C_LOW_CXCR5NEG_EFFECTOR_CD4_TCELL_UP	77	0.387755	1.30931	0.111374	0.573115	0.533642	619	tags=19%, list=15%, signal=17%	UBE2S/DNAJC3/FKBP1A/DNAJC2/SNF8/LITAF/NOL7/TTC39C/TOMM40/SLC25A4/UQCRQ/PNO1/ASNSD1/ABCB9/COX7A2
GSE17974_1H_VS_72H_UNTREATED_IN_VITRO_CD4_TCELL_UP	GSE17974_1H_VS_72H_UNTREATED_IN_VITRO_CD4_TCELL_UP	70	-0.289726	-1.25892	0.111521	0.573115	0.533642	190	tags=21%, list=5%, signal=21%	AKAP8/MAPK1IP1L/ELOA/MAX/ARID4B/IFRD1/MCRS1/SVIL/CAST/RHOH/IER5/MYC/GEM/CD69/ZFP36
GSE29164_DAY3_VS_DAY7_UNTREATED_MELANOMA_UP	GSE29164_DAY3_VS_DAY7_UNTREATED_MELANOMA_UP	54	0.420967	1.34053	0.111529	0.573115	0.533642	245	tags=15%, list=6%, signal=14%	NDFIP1/DUSP2/ESYT1/FYN/LFNG/MAPK1/PMEPA1/EPB41
GSE9946_MATURE_STIMULATORY_VS_PROSTAGLANDINE2_TREATED_MATURE_DC_UP	GSE9946_MATURE_STIMULATORY_VS_PROSTAGLANDINE2_TREATED_MATURE_DC_UP	22	0.501331	1.36463	0.111748	0.573234	0.533753	335	tags=23%, list=8%, signal=21%	LFNG/EIF3B/NFATC3/DNAJB9/HIGD1A
GSE10325_LUPUS_CD4_TCELL_VS_LUPUS_BCELL_DN	GSE10325_LUPUS_CD4_TCELL_VS_LUPUS_BCELL_DN	27	0.470418	1.32559	0.112033	0.573234	0.533753	598	tags=26%, list=15%, signal=22%	SNX3/VPS37B/B4GALT1/YBX3/PRKCD/CLIC4/PTPN1
GSE17721_POLYIC_VS_PAM3CSK4_2H_BMDC_UP	GSE17721_POLYIC_VS_PAM3CSK4_2H_BMDC_UP	72	0.395461	1.3237	0.112048	0.573234	0.533753	539	tags=24%, list=13%, signal=21%	XBP1/ATF1/DBF4/PPM1G/FKBP1A/TMEM134/TMEM192/SIKE1/IMP3/SYS1/CHST12/NSMCE3/CARD19/ATG3/TM2D2/MAST3/CASP8AP2
GSE19941_UNSTIM_VS_LPS_STIM_IL10_KO_MACROPHAGE_UP	GSE19941_UNSTIM_VS_LPS_STIM_IL10_KO_MACROPHAGE_UP	50	0.429712	1.34557	0.112219	0.573234	0.533753	650	tags=34%, list=16%, signal=29%	PLAC8/TMEM30A/AVL9/KLRK1/ACADL/CHD7/DERL1/KLRD1/SATB1/ZDHHC18/MAN2B2/IL12RB2/GNPDA2/GPR65/PTPRA/ZC3H12A/ZMYND11
GSE35543_IN_VITRO_ITREG_VS_CONVERTED_EX_ITREG_DN	GSE35543_IN_VITRO_ITREG_VS_CONVERTED_EX_ITREG_DN	50	0.43004	1.3466	0.112219	0.573234	0.533753	159	tags=10%, list=4%, signal=10%	JUND/ZYX/LGALS3/TOB1/AP3S1
GSE21927_SPLEEN_VS_TUMOR_MONOCYTE_C57BL6_UP	GSE21927_SPLEEN_VS_TUMOR_MONOCYTE_C57BL6_UP	19	0.51836	1.37393	0.112245	0.573234	0.533753	407	tags=26%, list=10%, signal=24%	ARF5/CCZ1/PTPN22/JAK1/IMPA2
GSE43700_UNTREATED_VS_IL10_TREATED_PBMC_DN	GSE43700_UNTREATED_VS_IL10_TREATED_PBMC_DN	72	-0.277312	-1.1917	0.11276	0.574734	0.535149	891	tags=31%, list=22%, signal=24%	SLC2A1/CDC26/CYB5A/PARK7/EEF1B2/DDIT4/AHR/RPS10/IRF8/PSMG2/TADA1/NDUFV2/PFKL/LCK/TPI1/CAP1/ABHD8/RAN/GBP7/LYPLA2/IFIT3/CCL4
GSE5455_HEALTHY_VS_TUMOR_BEARING_MOUSE_SPLEEN_MONOCYTE_24H_INCUBATION_UP	GSE5455_HEALTHY_VS_TUMOR_BEARING_MOUSE_SPLEEN_MONOCYTE_24H_INCUBATION_UP	26	-0.387009	-1.30534	0.11277	0.574734	0.535149	856	tags=38%, list=21%, signal=31%	ITGB3/TLE4/ARMC7/NIN/CZIB/HP1BP3/PNISR/NDUFB11/MOCS2/RSBN1
GSE6259_BCELL_VS_CD4_TCELL_UP	GSE6259_BCELL_VS_CD4_TCELL_UP	60	0.40767	1.32192	0.11344	0.576467	0.536763	157	tags=8%, list=4%, signal=8%	JUND/TGFB1/CHCHD10/PPM1G/PRRC2A
GSE4590_SMALL_VS_VPREB_POS_LARGE_PRE_BCELL_DN	GSE4590_SMALL_VS_VPREB_POS_LARGE_PRE_BCELL_DN	39	-0.342112	-1.29039	0.113537	0.576467	0.536763	227	tags=18%, list=6%, signal=17%	ACP5/ADAM19/LEF1/TXK/DUSP10/PLCXD2/KLF2
GSE26290_CTRL_VS_AKT_INHIBITOR_TREATED_ANTI_CD3_AND_IL2_STIM_CD8_TCELL_UP	GSE26290_CTRL_VS_AKT_INHIBITOR_TREATED_ANTI_CD3_AND_IL2_STIM_CD8_TCELL_UP	35	0.45698	1.34011	0.113606	0.576467	0.536763	403	tags=20%, list=10%, signal=18%	XBP1/NR4A2/SERPINB9/SIKE1/PMEPA1/PTPN22/ZBTB1
GSE6674_CPG_VS_PL2_3_STIM_BCELL_UP	GSE6674_CPG_VS_PL2_3_STIM_BCELL_UP	64	-0.290183	-1.23022	0.113798	0.576467	0.536763	870	tags=33%, list=21%, signal=26%	SUGP1/USF1/CD27/TOMM6/INPP5K/GBP4/CNP/IPCEF1/SSU72/HIGD2A/TMEM242/IDNK/HADH/MRPS33/YIPF1/DHRS1/FIS1/TCF7/MDH1/COMMD3/TSPO
GSE18791_UNSTIM_VS_NEWCATSLE_VIRUS_DC_1H_DN	GSE18791_UNSTIM_VS_NEWCATSLE_VIRUS_DC_1H_DN	37	0.45172	1.34149	0.113842	0.576467	0.536763	1057	tags=38%, list=26%, signal=28%	ACADL/SPTLC2/RNF166/DESI1/FNBP4/ASNSD1/NDUFA5/IRF2BPL/VPS35/CENPQ/MVP/CREB3/NIP7/EFTUD2
GSE39110_DAY3_VS_DAY6_POST_IMMUNIZATION_CD8_TCELL_WITH_IL2_TREATMENT_DN	GSE39110_DAY3_VS_DAY6_POST_IMMUNIZATION_CD8_TCELL_WITH_IL2_TREATMENT_DN	76	-0.277158	-1.21157	0.113899	0.576467	0.536763	427	tags=20%, list=10%, signal=18%	RNF167/RPS11/RPL5/IL27RA/RPL3/PHC3/RPS4X/CCR7/ATG12/WDR43/PRPF6/HSD11B1/BTG2/KLF2/KLF6
GSE10239_NAIVE_VS_KLRG1HIGH_EFF_CD8_TCELL_UP	GSE10239_NAIVE_VS_KLRG1HIGH_EFF_CD8_TCELL_UP	98	0.36724	1.27985	0.113995	0.576467	0.536763	673	tags=23%, list=16%, signal=20%	SRRM2/RASGRP1/RPL38/RPS27/RPS21/ARL4C/SARAF/VPS37B/KLF13/NINJ1/RPL36/UBR2/TXNIP/YEATS4/STAT6/SATB1/TMEM258/NCOA2/ABTB1/FOXO1/RING1/MEA1/LIMD1
GSE22886_CD8_TCELL_VS_BCELL_NAIVE_UP	GSE22886_CD8_TCELL_VS_BCELL_NAIVE_UP	106	0.363665	1.27284	0.114124	0.576467	0.536763	765	tags=24%, list=19%, signal=20%	ZYX/NDFIP1/XBP1/GZMA/IFITM3/FMNL1/RANGAP1/SAMSN1/MAP7D1/NMRK1/LIME1/IL7R/ANXA1/GPR171/PRKCA/STK39/RORA/S1PR4/PCNT/PTPRA/CIAPIN1/GRAP2/PITPNC1/PRF1/JPT1
GSE40274_CTRL_VS_FOXP3_AND_XBP1_TRANSDUCED_ACTIVATED_CD4_TCELL_DN	GSE40274_CTRL_VS_FOXP3_AND_XBP1_TRANSDUCED_ACTIVATED_CD4_TCELL_DN	43	-0.334099	-1.29897	0.114155	0.576467	0.536763	299	tags=21%, list=7%, signal=20%	FIS1/CSK/RPS8/CCR7/CLEC2D/FERMT3/IRF7/IFIT1/KLF2
GSE13306_TREG_RA_VS_TCONV_RA_UP	GSE13306_TREG_RA_VS_TCONV_RA_UP	53	-0.314958	-1.2924	0.114584	0.577309	0.537547	304	tags=23%, list=7%, signal=21%	IZUMO1R/MDH1/IKZF2/STOML2/BCL2/TXK/SLC44A2/WDR83OS/HSD11B1/RBM25/S100A4/KLF2
GSE42021_TREG_VS_TCONV_PLN_DN	GSE42021_TREG_VS_TCONV_PLN_DN	45	0.43542	1.34282	0.11461	0.577309	0.537547	612	tags=29%, list=15%, signal=25%	PLAC8/AHNAK/SNF8/MAN1A2/ODC1/FBXO9/DNAJB9/JAK1/TUBA1A/GTF2H5/RNF14/NKTR/LASP1
GSE34205_RSV_VS_FLU_INF_INFANT_PBMC_UP	GSE34205_RSV_VS_FLU_INF_INFANT_PBMC_UP	24	0.489915	1.35687	0.114846	0.577309	0.537547	336	tags=29%, list=8%, signal=27%	MKRN1/ADIPOR1/SLC25A39/PMEPA1/EPB41/MXI1/RNF10
GSE15733_BM_VS_SPLEEN_MEMORY_CD4_TCELL_UP	GSE15733_BM_VS_SPLEEN_MEMORY_CD4_TCELL_UP	29	0.46497	1.32597	0.115068	0.577309	0.537547	361	tags=21%, list=9%, signal=19%	MXD1/KLRC1/PIM1/UBALD2/ANXA1/KLRD1
GSE46606_IRF4HIGH_VS_IRF4MID_CD40L_IL2_IL5_DAY1_STIMULATED_BCELL_DN	GSE46606_IRF4HIGH_VS_IRF4MID_CD40L_IL2_IL5_DAY1_STIMULATED_BCELL_DN	36	-0.350698	-1.31219	0.115702	0.577309	0.537547	608	tags=33%, list=15%, signal=29%	GBP4/SNX2/ICOS/RNGTT/CCND2/CERS4/PARP9/RNF114/ZBP1/PPA1/ISG15/CCL4
GSE14413_UNSTIM_VS_IFNB_STIM_L929_CELLS_UP	GSE14413_UNSTIM_VS_IFNB_STIM_L929_CELLS_UP	12	-0.507572	-1.3634	0.115942	0.577309	0.537547	21	tags=42%, list=1%, signal=42%	NXF1/PSMA2/HMGCS1/NR4A1/CCL4
GSE19198_1H_VS_6H_IL21_TREATED_TCELL_UP	GSE19198_1H_VS_6H_IL21_TREATED_TCELL_UP	12	-0.510714	-1.37184	0.115942	0.577309	0.537547	127	tags=50%, list=3%, signal=49%	MLX/BIRC6/PCM1/HSD11B1/CELF2/RGS1
GSE32901_NAIVE_VS_TH17_NEG_CD4_TCELL_DN	GSE32901_NAIVE_VS_TH17_NEG_CD4_TCELL_DN	12	-0.515026	-1.38343	0.115942	0.577309	0.537547	919	tags=67%, list=22%, signal=52%	IFI30/PEBP1/TSC22D3/RGS16/UNC93B1/SRSF2/CSK/CCL4
GSE39382_IL3_VS_IL3_IL33_TREATED_MAST_CELL_DN	GSE39382_IL3_VS_IL3_IL33_TREATED_MAST_CELL_DN	68	0.395764	1.31093	0.115995	0.577309	0.537547	662	tags=29%, list=16%, signal=25%	CD47/HSPA4/IFITM3/PLAC8/KCNN4/NINJ1/PPP1R16B/DIAPH1/WASL/MCL1/DESI1/RDX/GCH1/LMNB1/NFKB2/GTPBP1/DNAJC15/TNFAIP3/NFKB1/TAB2
GSE40274_CTRL_VS_HELIOS_TRANSDUCED_ACTIVATED_CD4_TCELL_UP	GSE40274_CTRL_VS_HELIOS_TRANSDUCED_ACTIVATED_CD4_TCELL_UP	42	-0.331187	-1.27614	0.116071	0.577309	0.537547	626	tags=29%, list=15%, signal=24%	RGS14/LIPA/RCSD1/CERS4/GRHPR/GBP5/IL27RA/PTPN6/TNFAIP8/PSAP/PRKD2/IL10RA
GSE9988_ANTI_TREM1_AND_LPS_VS_VEHICLE_TREATED_MONOCYTES_UP	GSE9988_ANTI_TREM1_AND_LPS_VS_VEHICLE_TREATED_MONOCYTES_UP	40	-0.336244	-1.27813	0.116071	0.577309	0.537547	60	tags=15%, list=1%, signal=15%	CCR7/SLC38A2/PMAIP1/GEM/DUSP1/JUN
GSE13229_MATURE_VS_INTMATURE_NKCELL_UP	GSE13229_MATURE_VS_INTMATURE_NKCELL_UP	34	0.448094	1.31242	0.116095	0.577309	0.537547	838	tags=32%, list=20%, signal=26%	CHCHD10/SARAF/LGALS3/KCNN4/IL7R/SLC25A4/KLF10/AIM2/NFKB1/STAT4/TNF
GSE13522_WT_VS_IFNG_KO_SKING_T_CRUZI_Y_STRAIN_INF_DN	GSE13522_WT_VS_IFNG_KO_SKING_T_CRUZI_Y_STRAIN_INF_DN	25	-0.380528	-1.26944	0.116197	0.577309	0.537547	557	tags=36%, list=14%, signal=31%	CYB5B/PSME1/LYPLA1/RNF167/ARHGAP25/CRLF3/PLCXD2/CD5/CCR8
GSE22103_LPS_VS_GMCSF_AND_IFNG_STIM_NEUTROPHIL_UP	GSE22103_LPS_VS_GMCSF_AND_IFNG_STIM_NEUTROPHIL_UP	70	-0.288944	-1.25552	0.116477	0.577309	0.537547	578	tags=20%, list=14%, signal=17%	TRAPPC9/METTL23/NASP/CDKN1B/LDHA/CYLD/GRHPR/NDUFB11/DNMT1/NSMCE2/STMN1/UTRN/WIPF1/CELF2
GSE369_SOCS3_KO_VS_IFNG_KO_LIVER_DN	GSE369_SOCS3_KO_VS_IFNG_KO_LIVER_DN	41	0.434977	1.3174	0.116517	0.577309	0.537547	250	tags=12%, list=6%, signal=12%	TOMM20/MXD1/FDX1/RRBP1/FBXO9
GSE37532_VISCERAL_ADIPOSE_TISSUE_VS_LN_DERIVED_PPARG_KO_TCONV_CD4_TCELL_UP	GSE37532_VISCERAL_ADIPOSE_TISSUE_VS_LN_DERIVED_PPARG_KO_TCONV_CD4_TCELL_UP	87	-0.260304	-1.18113	0.116574	0.577309	0.537547	902	tags=39%, list=22%, signal=31%	CBX1/CAPZB/CDC26/TMX2/CD2BP2/HIBADH/MRPL15/RRM1/PSMA6/PSMA2/ARCN1/OSGEP/ACTG1/PSMB1/RUVBL1/CDC42/MRPL39/FAM111A/PSMD2/NFX1/NDE1/PRDX3/GLIPR2/MDH1/ARPC5/COMMD3/RPL28/P4HB/UBA2/PA2G4/GHITM/TPM3/SSRP1/MYC
GSE27786_LIN_NEG_VS_NEUTROPHIL_DN	GSE27786_LIN_NEG_VS_NEUTROPHIL_DN	74	0.391659	1.3155	0.116945	0.577309	0.537547	547	tags=22%, list=13%, signal=19%	CCNL2/TMEM30A/SNF8/MPND/LRP10/NSD3/OSTM1/RAF1/GSK3B/NFKBIE/AKT2/DNAJC1/ERRFI1/ZBTB7A/ITFG1/PRKAB1
GSE17974_CTRL_VS_ACT_IL4_AND_ANTI_IL12_4H_CD4_TCELL_UP	GSE17974_CTRL_VS_ACT_IL4_AND_ANTI_IL12_4H_CD4_TCELL_UP	57	0.413332	1.33001	0.117061	0.577309	0.537547	576	tags=30%, list=14%, signal=26%	ZFP36L2/PGLS/MXD1/PLAC8/DNAJB1/TOB1/FAM204A/NSMCE3/SMIM10L1/MXI1/FAF1/IQGAP2/PRKCA/TPP1/PDE4D/SLC2A3/PCNT
GSE34156_UNTREATED_VS_24H_NOD2_LIGAND_TREATED_MONOCYTE_DN	GSE34156_UNTREATED_VS_24H_NOD2_LIGAND_TREATED_MONOCYTE_DN	45	0.434482	1.33993	0.117128	0.577309	0.537547	641	tags=24%, list=16%, signal=21%	GRINA/LGALS3/CARD19/PITPNA/SMIM3/MBOAT7/TPP1/RAC1/CLIC4/PANX1/ATP6V1B2
GSE1460_NAIVE_CD4_TCELL_ADULT_BLOOD_VS_THYMIC_STROMAL_CELL_DN	GSE1460_NAIVE_CD4_TCELL_ADULT_BLOOD_VS_THYMIC_STROMAL_CELL_DN	49	0.424397	1.33071	0.117284	0.577309	0.537547	592	tags=20%, list=14%, signal=18%	HNRNPAB/ATP1B3/HSPH1/STRAP/RAD23B/MOB1A/KLF10/CALM2/ARPC1A/POLR2L
GSE45365_WT_VS_IFNAR_KO_CD11B_DC_UP	GSE45365_WT_VS_IFNAR_KO_CD11B_DC_UP	49	0.424697	1.33164	0.117284	0.577309	0.537547	645	tags=27%, list=16%, signal=23%	ETS1/PDCD4/EIF3B/MPV17L2/NSD3/LIME1/SLC25A4/PNO1/LETM1/SOCS1/PAPOLA/ALKBH5/EHMT2
GSE30083_SP2_VS_SP4_THYMOCYTE_DN	GSE30083_SP2_VS_SP4_THYMOCYTE_DN	79	-0.276324	-1.21536	0.117458	0.577309	0.537547	812	tags=37%, list=20%, signal=30%	RASA3/SLAMF6/PPM1J/AGAP2/SIDT1/TBX21/IFNG/SOCS3/GOLM1/ITGA4/HIBADH/TAP1/TENT5C/EHBP1L1/IRF8/DAXX/ADGRE5/IPCEF1/LY75/GIMAP5/CASP1/CYTH4/HVCN1/CRLF3/IER5/IFIT1/SMPDL3A/GEM/IFIT3
GSE29615_CTRL_VS_DAY7_LAIV_FLU_VACCINE_PBMC_UP	GSE29615_CTRL_VS_DAY7_LAIV_FLU_VACCINE_PBMC_UP	13	0.582913	1.39257	0.117647	0.577309	0.537547	748	tags=38%, list=18%, signal=32%	MLF2/MBOAT7/ZDHHC18/ABTB1/GPS2
GSE2706_UNSTIM_VS_8H_LPS_DC_DN	GSE2706_UNSTIM_VS_8H_LPS_DC_DN	56	-0.306755	-1.28694	0.117759	0.577309	0.537547	252	tags=27%, list=6%, signal=25%	FNBP1/GBP5/LGALS9/NMI/ADAM19/PML/BCL2/ARHGAP25/TNFAIP8/PARP14/IRF7/RGS1/IL10RA/RTP4/DUSP1
GSE19401_RETINOIC_ACID_VS_RETINOIC_ACID_AND_PAM2CSK4_STIM_FOLLICULAR_DC_UP	GSE19401_RETINOIC_ACID_VS_RETINOIC_ACID_AND_PAM2CSK4_STIM_FOLLICULAR_DC_UP	46	0.431454	1.33629	0.117942	0.577309	0.537547	1228	tags=50%, list=30%, signal=35%	PELI1/RPS27/NINJ1/MCL1/RRAD/CHD1/GPR171/SOCS2/SOCS1/AIM2/MAP2K3/MAGT1/ATP2B1/NABP1/MAT2A/VPS37A/SIK1/NAB1/BCL2L11/WDR45B/RAP1B/STK19/ATG4B
GSE27786_CD4_TCELL_VS_MONO_MAC_UP	GSE27786_CD4_TCELL_VS_MONO_MAC_UP	95	0.367406	1.27268	0.117984	0.577309	0.537547	981	tags=29%, list=24%, signal=23%	PPP2R2A/ARF6/SQSTM1/AZI2/TOMM7/SPATA6/PTGES3/GSK3B/BRD2/ARIH2/SETX/UBXN4/HTATSF1/GNPDA2/ABCB9/ALKBH5/SMG1/RING1/NFATC2/CARD6/CCT6A/JPT1/PRKAR1A/PIK3R1/CREBRF/RBM22/NHP2/RPL22L1
GSE17974_IL4_AND_ANTI_IL12_VS_UNTREATED_1H_ACT_CD4_TCELL_UP	GSE17974_IL4_AND_ANTI_IL12_VS_UNTREATED_1H_ACT_CD4_TCELL_UP	27	-0.366298	-1.25556	0.11828	0.577309	0.537547	238	tags=19%, list=6%, signal=18%	RGS16/BHLHE40/PDE4B/TSC22D4/RTP4
GSE37301_HEMATOPOIETIC_STEM_CELL_VS_LYMPHOID_PRIMED_MPP_DN	GSE37301_HEMATOPOIETIC_STEM_CELL_VS_LYMPHOID_PRIMED_MPP_DN	57	0.411399	1.32379	0.118306	0.577309	0.537547	848	tags=32%, list=21%, signal=25%	HSPH1/CD47/ITGB1/CYTH2/DNAJB1/LSM2/SLC48A1/EIF4E/COX17/PTPN11/STRIP1/MRPL21/COX7A2/MAGT1/VCP/PSMC6/SLC3A2/MVP
GSE7460_CD8_TCELL_VS_TREG_ACT_UP	GSE7460_CD8_TCELL_VS_TREG_ACT_UP	82	0.380356	1.29406	0.118406	0.577309	0.537547	688	tags=26%, list=17%, signal=22%	EIF3F/PDCD4/SARAF/VPS37B/KLRK1/MPPE1/GTPBP2/RNF166/PTPN22/SMIM3/FNBP4/GZMK/SATB1/KIF21B/SMAP2/PBXIP1/AGPAT4/DAPK2/IKZF1/CCR2/ARHGAP26
GSE32423_MEMORY_VS_NAIVE_CD8_TCELL_UP	GSE32423_MEMORY_VS_NAIVE_CD8_TCELL_UP	48	0.427413	1.33296	0.118602	0.577309	0.537547	497	tags=21%, list=12%, signal=19%	PGLS/AHNAK/OSTF1/YBX3/MRI1/RRAD/CRLF2/PRKCZ/ERRFI1/RUNX2
GSE15330_HSC_VS_MEGAKARYOCYTE_ERYTHROID_PROGENITOR_IKAROS_KO_UP	GSE15330_HSC_VS_MEGAKARYOCYTE_ERYTHROID_PROGENITOR_IKAROS_KO_UP	106	0.361605	1.26563	0.118644	0.577309	0.537547	426	tags=16%, list=10%, signal=15%	UQCRFS1/YPEL3/PHLDA1/GRAMD1A/UBALD2/ARF5/HIF1A/RALBP1/B4GALT1/SEC61G/RIOK3/LRRC8C/CHD7/RRAD/HNRNPC/LMNB1/SATB1
GSE11961_GERMINAL_CENTER_BCELL_DAY7_VS_PLASMA_CELL_DAY7_DN	GSE11961_GERMINAL_CENTER_BCELL_DAY7_VS_PLASMA_CELL_DAY7_DN	44	0.4336	1.33459	0.118687	0.577309	0.537547	596	tags=27%, list=15%, signal=24%	HSPA4/IFITM3/CHCHD10/HIF1A/LITAF/FAM204A/ANXA1/NFKBIE/IRAK2/CLIC4/JMJD1C/TANK
GSE39152_SPLEEN_CD103_NEG_VS_BRAIN_CD103_POS_MEMORY_CD8_TCELL_DN	GSE39152_SPLEEN_CD103_NEG_VS_BRAIN_CD103_POS_MEMORY_CD8_TCELL_DN	44	0.434134	1.33623	0.118687	0.577309	0.537547	1075	tags=39%, list=26%, signal=29%	YPEL3/TBC1D10A/SQSTM1/EPB41/UNC119/RRAD/ATP6V1B2/SH2B1/RNF6/TTC14/DENND4C/FBXW4/GTF2I/SART3/RELL1/TCIRG1/PLD3
GSE360_L_MAJOR_VS_T_GONDII_MAC_UP	GSE360_L_MAJOR_VS_T_GONDII_MAC_UP	34	0.446838	1.30874	0.118734	0.577309	0.537547	1087	tags=41%, list=27%, signal=30%	CYTH2/RELB/AHNAK/LITAF/NFKB2/PTPN1/TXNRD1/MPHOSPH8/STAT4/LYRM9/CD44/TNIP1/DLST/TRIAP1
GSE43955_1H_VS_60H_ACT_CD4_TCELL_WITH_TGFB_IL6_DN	GSE43955_1H_VS_60H_ACT_CD4_TCELL_WITH_TGFB_IL6_DN	46	0.430482	1.33329	0.119197	0.577309	0.537547	805	tags=35%, list=20%, signal=28%	PHLDA1/RPL39/SARAF/TOB1/PITPNA/PRKCD/GLUD1/STK24/IL12RB2/SMAP2/DNAJB6/PNP/CRYBG1/CCT6A/NAA38/TRIP12
GSE32164_RESTING_DIFFERENTIATED_VS_ALTERNATIVELY_ACT_M2_MACROPHAGE_DN	GSE32164_RESTING_DIFFERENTIATED_VS_ALTERNATIVELY_ACT_M2_MACROPHAGE_DN	115	0.358162	1.27122	0.119287	0.577309	0.537547	851	tags=32%, list=21%, signal=26%	ETS1/ITGB1/MKRN1/ATF1/RELB/OTULINL/AHNAK/SPG21/DGAT1/SERPINB9/KLRK1/VOPP1/DIAPH1/DNAJB9/IL7R/ANXA1/PRKCD/PLIN2/GNA13/SOCS2/BCL7B/ASNSD1/SLC4A7/TMEM59/HSPA5/CCR2/MFSD14A/DENND4C/PRF1/EIF4G2/PPP1R15B/SAFB/SKIV2L/PTTG1IP/FBXW4/RAB14/NABP1
GSE45739_UNSTIM_VS_ACD3_ACD28_STIM_WT_CD4_TCELL_UP	GSE45739_UNSTIM_VS_ACD3_ACD28_STIM_WT_CD4_TCELL_UP	38	-0.348444	-1.30704	0.119469	0.577309	0.537547	551	tags=32%, list=13%, signal=28%	KBTBD11/BIRC3/CYLD/CTSB/IL27RA/CCR7/ADAM19/CORO1B/LEF1/BCL2/TNFRSF4/TESPA1
GSE17974_IL4_AND_ANTI_IL12_VS_UNTREATED_12H_ACT_CD4_TCELL_UP	GSE17974_IL4_AND_ANTI_IL12_VS_UNTREATED_12H_ACT_CD4_TCELL_UP	57	0.410394	1.32056	0.119552	0.577309	0.537547	864	tags=33%, list=21%, signal=27%	XBP1/FYN/LARS2/MFSD6/DNAJB9/MBOAT7/CAMK2D/SATB1/TEX30/HIPK1/SOCS1/TXNRD1/VMP1/RNF125/ZYG11B/STAT4/UHRF1BP1L/NABP1/NUDT19
GSE41867_NAIVE_VS_DAY8_LCMV_ARMSTRONG_EFFECTOR_CD8_TCELL_UP	GSE41867_NAIVE_VS_DAY8_LCMV_ARMSTRONG_EFFECTOR_CD8_TCELL_UP	57	0.410755	1.32171	0.119552	0.577309	0.537547	431	tags=16%, list=11%, signal=14%	NDFIP1/YPEL3/MFF/SERP1/LARS2/FAM204A/NOL7/KHDRBS1/RER1
GSE5099_MONOCYTE_VS_CLASSICAL_M1_MACROPHAGE_UP	GSE5099_MONOCYTE_VS_CLASSICAL_M1_MACROPHAGE_UP	50	0.422743	1.32375	0.119701	0.577309	0.537547	694	tags=22%, list=17%, signal=18%	NDFIP1/RPS29/FKBP4/NINJ1/JAK1/ARPC2/FAM53C/RAB5C/ITGA1/CANT1/GRAP2
GSE40666_UNTREATED_VS_IFNA_STIM_STAT4_KO_EFFECTOR_CD8_TCELL_90MIN_UP	GSE40666_UNTREATED_VS_IFNA_STIM_STAT4_KO_EFFECTOR_CD8_TCELL_90MIN_UP	81	0.379892	1.28978	0.119859	0.577309	0.537547	467	tags=15%, list=11%, signal=13%	ZYX/YPEL3/DUSP2/XBP1/RASGRP1/RUNX3/VOPP1/CMTM7/ITGAX/PLIN2/MAPKAPK3/ZBTB7A
KANNAN_BLOOD_2012_2013_TIV_AGE_65PLS_REVACCINATED_IN_6_9_MO_VS_REVACCINATED_IN_12_13_MOS_DN	KANNAN_BLOOD_2012_2013_TIV_AGE_65PLS_REVACCINATED_IN_6_9_MO_VS_REVACCINATED_IN_12_13_MOS_DN	130	0.346591	1.25175	0.119956	0.577309	0.537547	1045	tags=33%, list=26%, signal=25%	GNB2/HNRNPAB/MFF/HSPA4/ATF1/FYN/USP48/HIF1A/SPG21/RAE1/TCP1/MPLKIP/PRKCZ/ASH2L/TUBA1A/SRPK2/BCL7B/TRIM27/HSPA1A/VPS41/PHAX/GNAI2/GAPDH/PTPRA/PBXIP1/U2AF1/APLP2/CNPY3/CCT6A/EIF4G2/CAPG/SEC13/SF1/NDRG3/MINDY2/PSPC1/CSNK1D/ITPK1/UGGT1/ATP6V0D1/PHRF1/UIMC1/ME2
GSE17721_CTRL_VS_POLYIC_0.5H_BMDC_DN	GSE17721_CTRL_VS_POLYIC_0.5H_BMDC_DN	47	0.427029	1.32937	0.12	0.577309	0.537547	478	tags=21%, list=12%, signal=19%	YPEL3/PELI1/TOMM7/SART1/TCP1/MOB1A/SPSB3/MINK1/MAN2B2/SYTL2
GSE19888_NO_PRETREAT_VS_ADENOSINE_A3R_INHIBITOR_PRETREATED_MAST_CELL_TCELL_MEMBRANES_ACT_DN	GSE19888_NO_PRETREAT_VS_ADENOSINE_A3R_INHIBITOR_PRETREATED_MAST_CELL_TCELL_MEMBRANES_ACT_DN	59	-0.287322	-1.1976	0.120118	0.577309	0.537547	321	tags=17%, list=8%, signal=16%	CASP1/VMA21/MOCS2/ZBP1/EBNA1BP2/PPA1/ORC3/USP18/ISG15/IFIT3
GSE7831_UNSTIM_VS_CPG_STIM_PDC_4H_DN	GSE7831_UNSTIM_VS_CPG_STIM_PDC_4H_DN	59	-0.28737	-1.1978	0.120118	0.577309	0.537547	906	tags=36%, list=22%, signal=28%	MRPL37/ANAPC5/BCKDK/ATRAID/HERPUD1/LYST/HINT2/RGS14/UNC93B1/FAM111A/PKP3/HADH/RPN2/GLRX3/SEC11C/SVIL/PSAP/USP18/FDPS/ITM2C/ISG15
GSE17721_0.5H_VS_24H_GARDIQUIMOD_BMDC_DN	GSE17721_0.5H_VS_24H_GARDIQUIMOD_BMDC_DN	80	0.380471	1.29025	0.120141	0.577309	0.537547	743	tags=28%, list=18%, signal=23%	RASGRP1/CD47/IFITM3/CCNL2/SNX18/SERPINB9/HSP90AA1/JAK1/RNF10/FNBP4/CHD1/COX17/HECTD1/CCNI/TRIM27/PSMB5/YY1/CACYBP/EHMT2/FNDC3A/COG8/UBR4
GSE17721_12H_VS_24H_CPG_BMDC_DN	GSE17721_12H_VS_24H_CPG_BMDC_DN	80	0.380799	1.29136	0.120141	0.577309	0.537547	1089	tags=39%, list=27%, signal=29%	IFITM2/FKBP4/COX5A/OTULINL/RALBP1/STIP1/MAP1LC3B/LRPAP1/SH3GLB1/STAT6/MRPS30/TMED2/TUBA1A/TGFBR2/YY1/INPP5D/ABCF2/RPL36A/NDUFB8/KLF7/RBM28/C1D/TM6SF1/SCAF11/TXNL4A/PAK1IP1/NDUFA6/VPS37A/NAB1/TRIAP1/TUBA4A
GSE17721_POLYIC_VS_PAM3CSK4_16H_BMDC_UP	GSE17721_POLYIC_VS_PAM3CSK4_16H_BMDC_UP	80	0.381008	1.29207	0.120141	0.577309	0.537547	533	tags=21%, list=13%, signal=19%	ZYX/MXD1/PIM1/AVL9/CCNG2/PRRC2A/ACADL/NSMCE3/VOPP1/PMEPA1/BRMS1/RRAS2/EFR3A/AGGF1/RBMS1/SOCS2/IL12RB2
GSE22886_CD8_VS_CD4_NAIVE_TCELL_DN	GSE22886_CD8_VS_CD4_NAIVE_TCELL_DN	35	0.453583	1.33014	0.120211	0.577309	0.537547	661	tags=37%, list=16%, signal=31%	PELI1/CCZ1/RARA/CHD7/MXI1/UNC119/ATP1A1/AKT2/RAB5C/NCOA2/NKTR/ARHGEF1/SH2B1
GSE13306_RA_VS_UNTREATED_TREG_DN	GSE13306_RA_VS_UNTREATED_TREG_DN	46	0.430445	1.33317	0.120452	0.577309	0.537547	1119	tags=43%, list=27%, signal=32%	DHX16/SENP6/UBE2J2/OSTF1/SRPK2/GNAI2/CBL/GIMAP1/LASP1/FOXO1/RNF125/FARS2/EIPR1/PCMTD1/IL17RA/MSRB1/CDKN2D/IL18R1/EIF4E3/P4HA1
GSE2405_0H_VS_9H_A_PHAGOCYTOPHILUM_STIM_NEUTROPHIL_UP	GSE2405_0H_VS_9H_A_PHAGOCYTOPHILUM_STIM_NEUTROPHIL_UP	42	-0.328047	-1.26404	0.120536	0.577309	0.537547	684	tags=33%, list=17%, signal=28%	PSMA1/RAB3GAP1/SLC4A1AP/TKT/SSH2/STK17B/PNKP/PRDX3/PRPS1/TRA2A/TUBA1B/RSBN1/PPP1R15A/PMAIP1
GSE43956_WT_VS_SGK1_KO_TH17_DIFFERENTIATED_CD4_TCELL_DN	GSE43956_WT_VS_SGK1_KO_TH17_DIFFERENTIATED_CD4_TCELL_DN	93	0.368121	1.27218	0.120867	0.577309	0.537547	669	tags=26%, list=16%, signal=22%	PELI1/DUSP2/PHLDA1/CTNNB1/OTULINL/AHNAK/CCNG2/GORASP2/KPNA4/UBE2B/GCH1/PLIN2/PTPN11/ACSL4/RBMS1/UBXN4/HNRNPR/PSMB5/DNAJB6/GPR65/CDV3/TRIR/CAB39/UGCG
GSE40274_HELIOS_VS_FOXP3_AND_HELIOS_TRANSDUCED_ACTIVATED_CD4_TCELL_UP	GSE40274_HELIOS_VS_FOXP3_AND_HELIOS_TRANSDUCED_ACTIVATED_CD4_TCELL_UP	68	0.394554	1.30693	0.120879	0.577309	0.537547	646	tags=21%, list=16%, signal=18%	YPEL3/PELI1/MXD1/CHCHD10/AHNAK/NINJ1/NSD3/CMTM7/YBX3/RORA/ABTB1/SLC4A7/FOXO1/PLP2
GSE13484_12H_UNSTIM_VS_YF17D_VACCINE_STIM_PBMC_DN	GSE13484_12H_UNSTIM_VS_YF17D_VACCINE_STIM_PBMC_DN	53	-0.295544	-1.21273	0.121359	0.577309	0.537547	873	tags=36%, list=21%, signal=29%	CKS2/ITGB3/IFI35/AHR/GIMAP4/PSMA6/BAK1/RUVBL1/EXOC2/IPCEF1/LDHA/CD48/GIMAP6/BHLHE40/SVIL/TNFAIP8/HSD11B1/LY6E/PMAIP1
GSE40273_EOS_KO_VS_WT_TREG_DN	GSE40273_EOS_KO_VS_WT_TREG_DN	54	0.413185	1.31575	0.121554	0.577309	0.537547	630	tags=26%, list=15%, signal=22%	ETS1/USF2/TRNAU1AP/LRCH1/VOPP1/RP9/HSPA8/DCP2/ARIH2/TUBA1A/FBXO34/TGFBR2/PNP/FOXO1
GSE21927_BALBC_VS_C57BL6_MONOCYTE_TUMOR_DN	GSE21927_BALBC_VS_C57BL6_MONOCYTE_TUMOR_DN	37	0.444926	1.32132	0.121604	0.577309	0.537547	841	tags=41%, list=21%, signal=33%	HSPH1/HNRNPU/SERPINB9/AMD1/HSP90AA1/HIGD1A/TM2D2/ASNSD1/CASP8AP2/CDV3/CMPK1/TTC14/DENND4C/LYRM9/C1D
GSE22886_UNSTIM_VS_IL15_STIM_NKCELL_UP	GSE22886_UNSTIM_VS_IL15_STIM_NKCELL_UP	39	0.438736	1.31475	0.121604	0.577309	0.537547	616	tags=31%, list=15%, signal=26%	PDCD4/CCNL2/MKRN1/CCNG2/OGA/SRSF5/PPP1CC/GZMK/STAT6/SPSB3/NKTR/PBXIP1
GSE8685_IL2_ACT_IL2_STARVED_VS_IL21_ACT_IL2_STARVED_CD4_TCELL_UP	GSE8685_IL2_ACT_IL2_STARVED_VS_IL21_ACT_IL2_STARVED_CD4_TCELL_UP	59	-0.286904	-1.19586	0.121709	0.577309	0.537547	441	tags=22%, list=11%, signal=20%	S100A11/LPXN/PGLYRP1/GNG2/NDUFA4/YIPF1/SYNGR2/GLIPR2/AP2S1/RHOH/TNFAIP8/ACTB/DUSP1
GSE18148_CBFB_KO_VS_WT_TREG_DN	GSE18148_CBFB_KO_VS_WT_TREG_DN	27	0.462966	1.30459	0.121715	0.577309	0.537547	832	tags=30%, list=20%, signal=24%	EIF3F/ATF1/NINJ1/ZBTB1/CSNK1A1/TMPO/OAZ1/SMARCD2
GSE44649_WT_VS_MIR155_KO_NAIVE_CD8_TCELL_UP	GSE44649_WT_VS_MIR155_KO_NAIVE_CD8_TCELL_UP	20	0.507737	1.35067	0.12188	0.577309	0.537547	889	tags=45%, list=22%, signal=35%	SRRM2/FAM162A/ATP1A1/TPP1/NDUFA5/BCL2L1/TMEM208/NOTCH1/NOC2L
GSE21670_TGFB_VS_IL6_TREATED_STAT3_KO_CD4_TCELL_UP	GSE21670_TGFB_VS_IL6_TREATED_STAT3_KO_CD4_TCELL_UP	48	-0.332356	-1.32164	0.121923	0.577309	0.537547	904	tags=35%, list=22%, signal=28%	PUM1/CCM2/FASTK/CMTM6/PHF20/RPS19/DCAF11/MTAP/CCND2/IDNK/RPL13/RPS8/ACP5/BCL2/GBP7/SLC38A2/USP18
GSE17721_CTRL_VS_PAM3CSK4_4H_BMDC_DN	GSE17721_CTRL_VS_PAM3CSK4_4H_BMDC_DN	66	0.398899	1.31683	0.121951	0.577309	0.537547	711	tags=27%, list=17%, signal=23%	UBE2S/IFITM2/SQSTM1/PAFAH1B1/PRRC2A/PPP1CB/TTC39C/FAM76A/MOB1A/EIF2S2/DDA1/COX17/GNA13/UBXN4/HERC2/NFKB1/MRPL54/RNF6
GSE25123_WT_VS_PPARG_KO_MACROPHAGE_ROSIGLITAZONE_STIM_DN	GSE25123_WT_VS_PPARG_KO_MACROPHAGE_ROSIGLITAZONE_STIM_DN	33	-0.355949	-1.29542	0.121951	0.577309	0.537547	809	tags=36%, list=20%, signal=29%	ITGA4/DDIT4/TRBC1/EIF3H/PGK1/NT5DC1/BNIP3L/NT5C3B/CAST/HMGA1/DUSP10/ISG15
GSE26928_NAIVE_VS_EFF_MEMORY_CD4_TCELL_DN	GSE26928_NAIVE_VS_EFF_MEMORY_CD4_TCELL_DN	63	0.404286	1.31593	0.122072	0.577309	0.537547	995	tags=33%, list=24%, signal=26%	CYTH2/LMNA/KCNN4/RUNX3/PMEPA1/ODC1/PITPNA/RAC1/RECQL/PRKAB1/SLC2A3/HDLBP/GLTP/BCL2L1/ATP2B1/UHRF1BP1L/TNF/PIK3R1/CDS2/NDUFA6/CDADC1
GSE17301_IFNA2_VS_IFNA5_STIM_ACD3_ACD28_ACT_CD8_TCELL_DN	GSE17301_IFNA2_VS_IFNA5_STIM_ACD3_ACD28_ACT_CD8_TCELL_DN	48	0.425093	1.32573	0.122347	0.577309	0.537547	868	tags=40%, list=21%, signal=32%	YBX1/SERP1/PTGES3/NOL7/CYC1/MLF2/EIF4E/IMPA2/GLUD1/RAC1/CLIC4/SLC6A6/AHSA1/UBE2J1/SNRPF/TRIM28/SEC13/YWHAQ/NAA50
GSE37301_HEMATOPOIETIC_STEM_CELL_VS_CD4_TCELL_UP	GSE37301_HEMATOPOIETIC_STEM_CELL_VS_CD4_TCELL_UP	48	0.425031	1.32553	0.122347	0.577309	0.537547	164	tags=15%, list=4%, signal=14%	MXD1/GZMA/KLRC1/CCDC50/SEC61G/PRRC2A/LITAF
GSE1460_DP_THYMOCYTE_VS_THYMIC_STROMAL_CELL_DN	GSE1460_DP_THYMOCYTE_VS_THYMIC_STROMAL_CELL_DN	65	0.399012	1.31353	0.122573	0.577309	0.537547	650	tags=22%, list=16%, signal=18%	GNB2/IFITM2/SERP1/LMNA/B4GALT1/RRBP1/HIGD1A/DNAJC15/RAC1/NDUFA1/POLR2L/ZC3H12A/FOXO1/ZMYND11
GSE19941_IL10_KO_VS_IL10_KO_AND_NFKBP50_KO_UNSTIM_MACROPHAGE_UP	GSE19941_IL10_KO_VS_IL10_KO_AND_NFKBP50_KO_UNSTIM_MACROPHAGE_UP	33	0.448804	1.31073	0.123016	0.577309	0.537547	331	tags=24%, list=8%, signal=22%	DNAJC3/TBC1D10A/ACADL/LRRC8C/BRD2/MAP1LC3B/UNC119/DDA1
GSE22601_DOUBLE_POSITIVE_VS_CD4_SINGLE_POSITIVE_THYMOCYTE_DN	GSE22601_DOUBLE_POSITIVE_VS_CD4_SINGLE_POSITIVE_THYMOCYTE_DN	66	-0.287007	-1.22654	0.123086	0.577309	0.537547	1101	tags=44%, list=27%, signal=33%	AARSD1/NPM1/ST13/PSIP1/ECH1/VDAC3/TCOF1/MCM2/ATAD2/CLDND1/MRPL51/BRCC3/RRM1/RGS10/PRMT1/GLOD4/NAP1L1/ACTG1/HAT1/CSRP1/UNC93B1/HDGF/NDE1/HAUS3/TUBA1B/CD28/RAD50/SSRP1/CDKN1A
GSE27786_CD4_TCELL_VS_NEUTROPHIL_UP	GSE27786_CD4_TCELL_VS_NEUTROPHIL_UP	84	0.378403	1.29019	0.123095	0.577309	0.537547	265	tags=10%, list=6%, signal=9%	JUND/DUSP2/HSPD1/LRP10/FAM162A/SPATA6/ODC1/NFATC3
GSE46606_IRF4HIGH_VS_WT_CD40L_IL2_IL5_DAY1_STIMULATED_BCELL_DN	GSE46606_IRF4HIGH_VS_WT_CD40L_IL2_IL5_DAY1_STIMULATED_BCELL_DN	55	0.412572	1.31905	0.123134	0.577309	0.537547	897	tags=38%, list=22%, signal=30%	CD47/GRAMD1A/STIP1/ATP6V1E1/UBE2J2/HSP90AA1/TCP1/IRAK2/CLIC4/PNP/CDV3/PDE12/TANK/U2AF1/ZC3H12A/CIAPIN1/KLF7/PPP1R15B/RNPC3/USO1/TRAF2
GSE22935_UNSTIM_VS_12H_MBOVIS_BCG_STIM_MYD88_KO_MACROPHAGE_DN	GSE22935_UNSTIM_VS_12H_MBOVIS_BCG_STIM_MYD88_KO_MACROPHAGE_DN	57	-0.291845	-1.22692	0.123148	0.577309	0.537547	660	tags=26%, list=16%, signal=22%	DPY30/GSDMD/PSMB8/PSME2/RCSD1/OGT/MRPL4/CORO1A/TOX/MRPL2/PRPS1/NMI/PDLIM2/RINL/CELF2
GSE3039_ALPHABETA_CD8_TCELL_VS_B1_BCELL_DN	GSE3039_ALPHABETA_CD8_TCELL_VS_B1_BCELL_DN	66	0.398276	1.31477	0.123171	0.577309	0.537547	670	tags=27%, list=16%, signal=23%	PPP2R2A/STUB1/SLC25A39/FAM162A/SPATA6/MLF2/FAF1/IL7R/WBP11/AK3/GPR171/TPP1/MAP2K2/PDCD5/TUBB4B/RNPEP/RING1/ACBD6
GSE45739_UNSTIM_VS_ACD3_ACD28_STIM_NRAS_KO_CD4_TCELL_DN	GSE45739_UNSTIM_VS_ACD3_ACD28_STIM_NRAS_KO_CD4_TCELL_DN	57	0.407788	1.31217	0.123288	0.577309	0.537547	1040	tags=42%, list=25%, signal=32%	GZMA/FYN/LITAF/RUNX3/KLRK1/CHST12/PTPN22/YBX3/SLC25A4/KLRD1/GZMK/RRAS2/GATAD2A/PLEK/GPR65/ARHGAP26/PRF1/SEMA4A/ITPK1/NIP7/RNF40/XCL1/IL2RB/CAMK2N1
GSE17721_CPG_VS_GARDIQUIMOD_6H_BMDC_DN	GSE17721_CPG_VS_GARDIQUIMOD_6H_BMDC_DN	61	0.406013	1.31791	0.123305	0.577309	0.537547	932	tags=33%, list=23%, signal=26%	PPM1G/SNX18/SNF8/MPND/DGAT1/LSM2/VOPP1/UBE2A/TM2D2/SLAIN2/PBXIP1/MAP2K3/HSPA5/LIMD1/GNL3/MVP/MAT2A/NCBP1/MFSD1/CLNS1A
GSE15330_WT_VS_IKAROS_KO_MEGAKARYOCYTE_ERYTHROID_PROGENITOR_DN	GSE15330_WT_VS_IKAROS_KO_MEGAKARYOCYTE_ERYTHROID_PROGENITOR_DN	71	0.391292	1.30613	0.123337	0.577309	0.537547	571	tags=24%, list=14%, signal=21%	ETS1/SCAND1/RPS29/RPS21/SERP1/NINJ1/MAN1A2/TMEM9B/EPB41/CARD19/PPP1CC/GATAD2B/ERRFI1/TPP1/SMAP2/PRKAB1/ABCB9
GSE29618_BCELL_VS_MDC_DAY7_FLU_VACCINE_UP	GSE29618_BCELL_VS_MDC_DAY7_FLU_VACCINE_UP	71	0.391566	1.30705	0.123337	0.577309	0.537547	385	tags=18%, list=9%, signal=17%	PELI1/ETS1/RASGRP1/CD47/PDCD4/SMCHD1/OGA/CHD7/ODC1/PPP1R16B/MXI1/RRAS2/SEC62
GSE37416_12H_VS_48H_F_TULARENSIS_LVS_NEUTROPHIL_DN	GSE37416_12H_VS_48H_F_TULARENSIS_LVS_NEUTROPHIL_DN	42	0.429539	1.30143	0.123393	0.577309	0.537547	411	tags=17%, list=10%, signal=15%	RPL38/RPS28/FKBP4/AP3S1/CYC1/SNAPC1/HECTD1
GSE15330_GRANULOCYTE_MONOCYTE_PROGENITOR_VS_PRO_BCELL_DN	GSE15330_GRANULOCYTE_MONOCYTE_PROGENITOR_VS_PRO_BCELL_DN	83	0.377924	1.28844	0.123977	0.579491	0.539579	820	tags=29%, list=20%, signal=24%	SCAND1/DNAJC3/RPS21/LFNG/DNAJA1/NINJ1/MAN1A2/LRRC8C/NFATC3/FAM53C/ERRFI1/MINK1/NRBF2/SMAP2/GLTP/ABCB9/FNDC3A/S100A13/MFSD14A/FLII/GPS2/ILF3/STAT4/BET1L
GSE34156_TLR1_TLR2_LIGAND_VS_NOD2_AND_TLR1_TLR2_LIGAND_24H_TREATED_MONOCYTE_DN	GSE34156_TLR1_TLR2_LIGAND_VS_NOD2_AND_TLR1_TLR2_LIGAND_24H_TREATED_MONOCYTE_DN	35	0.449923	1.31941	0.124174	0.57987	0.539931	984	tags=37%, list=24%, signal=28%	JUND/NOL7/DIAPH1/BRD2/GTPBP4/DNAJB6/MBD2/RPL23A/FCF1/PDCD1/CD44/CLNS1A/RELL1
GSE29164_CD8_TCELL_VS_CD8_TCELL_AND_IL12_TREATED_MELANOMA_DAY3_UP	GSE29164_CD8_TCELL_VS_CD8_TCELL_AND_IL12_TREATED_MELANOMA_DAY3_UP	70	0.394783	1.30882	0.12439	0.580105	0.54015	1201	tags=43%, list=29%, signal=31%	EIF3F/PAK2/SNX18/CCNG2/ATP6V1E1/RAF1/MXI1/PRKCD/ZCRB1/ACSL4/UBXN4/VPS41/PTPRA/SUCLA2/ZDHHC20/HSPA14/PNPLA8/PPP1R15B/EIF3C/SEMA4A/MINDY2/HBP1/MTF2/TUBA4A/USP38/BCL2L11/SPN/VPS13B/SPOP/PRRC1
GSE20715_0H_VS_6H_OZONE_LUNG_UP	GSE20715_0H_VS_6H_OZONE_LUNG_UP	67	-0.2822	-1.21257	0.124619	0.580105	0.54015	704	tags=31%, list=17%, signal=26%	CAMK2G/CNOT2/SH3KBP1/RPS26/PSMA2/CXCR4/SAE1/ANP32A/DCTN6/RPS11/HADH/DAD1/TOX/DNMT1/BNIP3L/AMZ2/DDX41/KRCC1/ORMDL1/PSTPIP1/RGS2
GSE28726_NAIVE_CD4_TCELL_VS_NAIVE_VA24NEG_NKTCELL_UP	GSE28726_NAIVE_CD4_TCELL_VS_NAIVE_VA24NEG_NKTCELL_UP	86	-0.261448	-1.18234	0.124756	0.580105	0.54015	959	tags=38%, list=23%, signal=30%	MCM2/MATR3/RUVBL2/CKS2/ALDOA/GALK1/GSTP1/CDK4/PSMB9/CLIC1/PSMA6/CYB5B/S100A11/PGK1/FARSA/EIF2S1/LDHA/TPI1/MTHFD2/CCND2/HMGCS1/TWF2/PRDX3/SLC29A1/BHLHE40/VDAC1/MIF/TUBA1B/ENO1/TNFRSF4/EBNA1BP2/NME1/PHGDH
GSE339_EX_VIVO_VS_IN_CULTURE_CD4CD8DN_DC_DN	GSE339_EX_VIVO_VS_IN_CULTURE_CD4CD8DN_DC_DN	95	0.365226	1.26513	0.124857	0.580105	0.54015	564	tags=18%, list=14%, signal=16%	ATP1B3/PPP2R2A/CCNL2/FYN/HSPD1/FKBP1A/LITAF/EPB41/MXI1/SFN/IL7R/ATP1A1/NFKB2/GNA13/TRNT1/NDUFA1/RPL41
GSE13484_12H_UNSTIM_VS_YF17D_VACCINE_STIM_PBMC_UP	GSE13484_12H_UNSTIM_VS_YF17D_VACCINE_STIM_PBMC_UP	79	-0.274691	-1.20817	0.124976	0.580105	0.54015	753	tags=33%, list=18%, signal=27%	EEF1B2/SH2D1A/PHKG2/CLIC1/RHOA/TSC22D3/SRSF1/HP1BP3/CUTA/PGD/GLG1/SPTBN1/CSRP1/SLA/BLVRA/RPL21/NCOA4/NDUFC2/ACTL6A/KXD1/DDX41/DSTN/PSAP/BIN2/RCBTB2/FOS
GSE3982_BASOPHIL_VS_TH1_UP	GSE3982_BASOPHIL_VS_TH1_UP	65	0.398162	1.31074	0.125	0.580105	0.54015	468	tags=23%, list=11%, signal=21%	IFITM2/MXD1/MKRN1/TRAM1/SARAF/AP3S1/GSK3B/MAP1LC3B/SH3GLB1/KLHL24/SYF2/IK/IQGAP2/YLPM1/MAN2B2
GSE33162_UNTREATED_VS_4H_LPS_STIM_HDAC3_HET_MACROPHAGE_DN	GSE33162_UNTREATED_VS_4H_LPS_STIM_HDAC3_HET_MACROPHAGE_DN	56	0.411716	1.31849	0.125156	0.580105	0.54015	473	tags=23%, list=12%, signal=21%	YPEL3/PPP2R2A/CCNL2/RPS21/RARA/IMP3/PMEPA1/IL7R/RASA2/RRAS2/TRAF6/SATB1/GTPBP1
GSE45365_NK_CELL_VS_CD11B_DC_MCMV_INFECTION_UP	GSE45365_NK_CELL_VS_CD11B_DC_MCMV_INFECTION_UP	43	0.430304	1.31235	0.12516	0.580105	0.54015	739	tags=33%, list=18%, signal=27%	GZMA/YBX1/HSPE1/CHCHD10/RAE1/EIF2S2/PRKCD/RRAS2/TEX30/SYTL2/CACYBP/LYAR/POP5/TIMM50
GSE26928_CENTR_MEMORY_VS_CXCR5_POS_CD4_TCELL_UP	GSE26928_CENTR_MEMORY_VS_CXCR5_POS_CD4_TCELL_UP	52	0.417963	1.31878	0.125313	0.580275	0.540309	838	tags=31%, list=20%, signal=25%	CYTH2/TBC1D10A/PPM1G/AP3S1/MADD/DGAT1/RUNX3/EVA1B/GATAD2A/HCST/PDE4D/GPR65/GRAP2/GPS2/ARL6IP4/TNF
GSE17721_POLYIC_VS_PAM3CSK4_24H_BMDC_DN	GSE17721_POLYIC_VS_PAM3CSK4_24H_BMDC_DN	97	0.362962	1.26377	0.125566	0.580621	0.540631	691	tags=22%, list=17%, signal=18%	UQCRFS1/RPL37A/TRAM1/SNX18/NDUFA3/TMEM134/DGAT1/ITGAX/MBOAT7/WBP11/EIF4E/HECTD1/ERRFI1/HCST/SRP14/SLAIN2/DNAJB6/PBXIP1/HERC2/SDHC/MFSD14A
GSE22527_ANTI_CD3_INVIVO_VS_UNTREATED_MOUSE_TREG_UP	GSE22527_ANTI_CD3_INVIVO_VS_UNTREATED_MOUSE_TREG_UP	55	0.411626	1.31602	0.125622	0.580621	0.540631	682	tags=31%, list=17%, signal=26%	ZYX/DNAJA1/MAPK1/LMNA/AMD1/SRSF5/PITPNA/YBX3/RNF10/TGFBR2/CREM/SAR1A/CAPN2/PRDM2/CBL/MYH9/KDM7A
GSE17721_LPS_VS_CPG_0.5H_BMDC_DN	GSE17721_LPS_VS_CPG_0.5H_BMDC_DN	51	-0.309594	-1.25261	0.12617	0.58207	0.54198	619	tags=27%, list=15%, signal=24%	CUTA/PSMB1/RPL11/RBM39/YWHAZ/MRPL11/CTSB/CCDC82/SNX20/ACP5/SDHAF2/ZBP1/RBM3/LAMTOR4
GSE30971_CTRL_VS_LPS_STIM_MACROPHAGE_WBP7_HET_2H_DN	GSE30971_CTRL_VS_LPS_STIM_MACROPHAGE_WBP7_HET_2H_DN	57	-0.291659	-1.22614	0.12617	0.58207	0.54198	252	tags=14%, list=6%, signal=13%	LGALS9/ACP5/RNF114/UTRN/CD84/CD4/RCBTB2/FOS
GSE31082_CD4_VS_CD8_SP_THYMOCYTE_DN	GSE31082_CD4_VS_CD8_SP_THYMOCYTE_DN	74	0.386952	1.29969	0.126492	0.582337	0.542228	457	tags=18%, list=11%, signal=16%	ZYX/ESYT1/DEK/AHNAK/SARAF/RUNX3/SIKE1/PMEPA1/RAD23B/FAF1/ATP8B4/HCST/FAM78A
GSE23321_EFFECTOR_MEMORY_VS_NAIVE_CD8_TCELL_DN	GSE23321_EFFECTOR_MEMORY_VS_NAIVE_CD8_TCELL_DN	82	0.375925	1.27899	0.126612	0.582337	0.542228	396	tags=17%, list=10%, signal=16%	HNRNPAB/PPP2R2A/RELB/EIF3B/LMNA/HIF1A/SERPINB9/KPNA4/AMD1/TCP1/POLR2D/ARIH2/CEBPZ/MRPS30
KAECH_DAY15_EFF_VS_MEMORY_CD8_TCELL_DN	KAECH_DAY15_EFF_VS_MEMORY_CD8_TCELL_DN	107	-0.255887	-1.22298	0.126641	0.582337	0.542228	510	tags=22%, list=12%, signal=20%	FBL/PSME1/POLR2H/CD7/HSPA1B/RPSA/LDHA/IKBKB/RPS6/TCF7/TMEM126A/ACP5/CCR7/RPL10/BCL2/WDR83OS/NFKBIA/KLK8/USP18/PPP1R15A/MYC/DUSP1/KLF6/ZFP36
GSE21063_3H_VS_16H_ANTI_IGM_STIM_BCELL_DN	GSE21063_3H_VS_16H_ANTI_IGM_STIM_BCELL_DN	46	-0.318161	-1.25257	0.126829	0.582337	0.542228	1042	tags=37%, list=25%, signal=28%	VAMP4/ARHGEF6/IFNG/PHF14/TMX3/RNF123/HSDL2/ATE1/PSME2/EXOC2/TIA1/ITPR1/FAM111A/FLOT1/CSK/HERC4/TXK
GSE42088_UNINF_VS_LEISHMANIA_INF_DC_2H_DN	GSE42088_UNINF_VS_LEISHMANIA_INF_DC_2H_DN	122	0.349582	1.24763	0.126932	0.582337	0.542228	232	tags=11%, list=6%, signal=11%	JUND/EIF3F/IFITM2/RPL38/NR4A2/UBA52/IFITM3/RPS29/RPS28/ARL4C/RARA/FAM204A/RPL36/RPL37
GSE9650_NAIVE_VS_MEMORY_CD8_TCELL_DN	GSE9650_NAIVE_VS_MEMORY_CD8_TCELL_DN	122	0.349915	1.24882	0.126932	0.582337	0.542228	687	tags=26%, list=17%, signal=22%	JUND/ZFP36L2/ITGB1/KLRC1/PIM1/AHNAK/TOB1/DPM3/KLRK1/MAP7D1/LRRC8C/ODC1/ITGAX/YBX3/UNC119/ANXA1/GZMK/COX17/KLF10/ST3GAL4/ERRFI1/IQGAP2/RORA/CAPN2/PCNA/MAPRE2/TNFAIP3/POLR2L/DAPK2/CRYBG1/CCR2/S100A13
GSE29618_PRE_VS_DAY7_POST_LAIV_FLU_VACCINE_MONOCYTE_UP	GSE29618_PRE_VS_DAY7_POST_LAIV_FLU_VACCINE_MONOCYTE_UP	48	0.422325	1.3171	0.127341	0.583231	0.543061	494	tags=23%, list=12%, signal=20%	RBM38/ARL4C/HIF1A/MFSD6/ZFAND6/GTPBP2/DESI1/NFKBIE/CHD1/TRAF6/SAP30BP
GSE11057_NAIVE_CD4_VS_PBMC_CD4_TCELL_DN	GSE11057_NAIVE_CD4_VS_PBMC_CD4_TCELL_DN	74	-0.277256	-1.19453	0.127428	0.583231	0.543061	1056	tags=36%, list=26%, signal=28%	MAP3K8/COPA/CTSA/PDLIM1/STXBP2/RAB10/BCKDK/LIMS1/GDI2/HERPUD1/GSTP1/LYST/TMED5/AHR/UBE2E1/SH3BGRL3/PGD/LSP1/TKT/CAPNS1/CTSZ/MTHFD2/ARPC1B/HVCN1/ACTB/RGS2/CDKN1A
GSE24492_LYVE_NEG_VS_POS_MACROPHAGE_UP	GSE24492_LYVE_NEG_VS_POS_MACROPHAGE_UP	36	0.448833	1.3246	0.127632	0.583231	0.543061	651	tags=33%, list=16%, signal=28%	PPP2R2A/LMNA/DNAJB1/DNAJC2/TTC39C/KDM6B/WBP11/STT3B/DNAJB6/PCNT/TUSC3/RC3H1
GSE23505_IL6_IL1_VS_IL6_IL1_TGFB_TREATED_CD4_TCELL_DN	GSE23505_IL6_IL1_VS_IL6_IL1_TGFB_TREATED_CD4_TCELL_DN	92	-0.258898	-1.18237	0.127676	0.583231	0.543061	814	tags=27%, list=20%, signal=22%	HSDL2/NOP10/PRDX5/PARK7/DYNLRB1/METTL26/RPS26/DPY30/DNAJC19/LSP1/PSME2/TIMM17B/AURKAIP1/FAM111A/NDUFC2/YIPF1/IL27RA/EXOC4/ADAM19/TUBA1B/PRPF6/LYPLA2/LAMTOR4/MDH2/SSRP1
GSE2935_UV_INACTIVATED_VS_LIVE_SENDAI_VIRUS_INF_MACROPHAGE_UP	GSE2935_UV_INACTIVATED_VS_LIVE_SENDAI_VIRUS_INF_MACROPHAGE_UP	43	0.427111	1.30262	0.127714	0.583231	0.543061	656	tags=30%, list=16%, signal=26%	RBM38/PELI1/RASGRP1/HIF1A/KLF13/PMEPA1/RRAS2/STT3B/SATB1/FAM78A/JMJD1C/FOXO1/IKZF1
GSE43863_DAY6_EFF_VS_DAY150_MEM_TH1_CD4_TCELL_UP	GSE43863_DAY6_EFF_VS_DAY150_MEM_TH1_CD4_TCELL_UP	79	0.378635	1.28128	0.128266	0.584235	0.543996	488	tags=19%, list=12%, signal=17%	ZFP36L2/XBP1/TGFB1/NR4A2/CCNG2/LITAF/PTPN22/SEMA4D/IL7R/RASA2/KLF10/PRKCA/SRPK2/MAST3/PLEK
FOURATI_BLOOD_TWINRIX_AGE_25_83YO_RESPONDERS_VS_POOR_RESPONDERS_0DY_UP	FOURATI_BLOOD_TWINRIX_AGE_25_83YO_RESPONDERS_VS_POOR_RESPONDERS_0DY_UP	127	0.346708	1.24496	0.128289	0.584235	0.543996	545	tags=18%, list=13%, signal=16%	EIF5/PHLDA1/RASGRP1/ATF1/HSPD1/TRAM1/SARAF/LRCH1/PTGES3/PMEPA1/TTC39C/HSPA8/IL7R/HNRNPC/SLC25A4/KHDRBS1/RRAS2/EFR3A/RORA/CLIC4/HNRNPR/PRDM2/BCAS2
GSE2197_CPG_DNA_VS_UNTREATED_IN_DC_UP	GSE2197_CPG_DNA_VS_UNTREATED_IN_DC_UP	73	0.387343	1.29936	0.128297	0.584235	0.543996	326	tags=18%, list=8%, signal=17%	PELI1/RASGRP1/SFPQ/KPNA4/PPP1CB/SAMSN1/AZI2/PMEPA1/KDM6B/TRIOBP/CAMK2D/YBX3/UBE2A
GSE32986_GMCSF_AND_CURDLAN_LOWDOSE_VS_GMCSF_AND_CURDLAN_HIGHDOSE_STIM_DC_DN	GSE32986_GMCSF_AND_CURDLAN_LOWDOSE_VS_GMCSF_AND_CURDLAN_HIGHDOSE_STIM_DC_DN	32	-0.352517	-1.28806	0.128405	0.584235	0.543996	208	tags=16%, list=5%, signal=15%	HMGN1/CD28/S100A4/CDKN1A/JUN
GSE22589_SIV_VS_HIV_AND_SIV_INFECTED_DC_UP	GSE22589_SIV_VS_HIV_AND_SIV_INFECTED_DC_UP	47	-0.31411	-1.23991	0.128713	0.584679	0.544409	188	tags=17%, list=5%, signal=16%	TMOD3/PARP9/RNF114/NFKBIA/USP18/IRF7/RTP4/IFIT3
GSE6259_FLT3L_INDUCED_DEC205_POS_DC_VS_CD8_TCELL_UP	GSE6259_FLT3L_INDUCED_DEC205_POS_DC_VS_CD8_TCELL_UP	32	0.45141	1.30442	0.128859	0.584679	0.544409	646	tags=22%, list=16%, signal=19%	ZYX/YPEL3/ITGAX/SLC2A3/FAM117B/FOXO1/PLP2
GSE3982_NEUTROPHIL_VS_BCELL_UP	GSE3982_NEUTROPHIL_VS_BCELL_UP	56	0.409702	1.31204	0.128911	0.584679	0.544409	641	tags=25%, list=16%, signal=21%	ZYX/IFITM1/MKRN1/OTULINL/ADIPOR1/GSK3B/MAP1LC3B/IMPA2/FAM53C/SATB1/HIPK1/SLC6A6/TMEM59/ATP6V1B2
GSE4984_UNTREATED_VS_GALECTIN1_TREATED_DC_DN	GSE4984_UNTREATED_VS_GALECTIN1_TREATED_DC_DN	52	-0.307715	-1.25387	0.128973	0.584679	0.544409	632	tags=37%, list=15%, signal=31%	RPS3/GRAP/RPS5/CXXC1/SPTBN1/ICOS/RPSA/RPLP0/CD48/RPL21/GIMAP5/HADH/RPS6/EIF3K/RPL3/HVCN1/FARSB/TXK/RHOH
GSE17186_BLOOD_VS_CORD_BLOOD_NAIVE_BCELL_UP	GSE17186_BLOOD_VS_CORD_BLOOD_NAIVE_BCELL_UP	66	0.397049	1.31072	0.129268	0.585482	0.545157	439	tags=15%, list=11%, signal=14%	PGLS/IFITM2/XBP1/TGFB1/DEK/SLC25A39/MOB1A/SELENOS/OSTC/TM2D2
GSE18893_CTRL_VS_TNF_TREATED_TREG_2H_DN	GSE18893_CTRL_VS_TNF_TREATED_TREG_2H_DN	48	0.422102	1.3164	0.129838	0.587524	0.547059	702	tags=29%, list=17%, signal=24%	RBM38/TRAPPC6B/SQSTM1/RALBP1/RARA/SPATA6/UBE2B/MAP1LC3B/FAM53C/ST3GAL4/RNPEP/MYH9/IL2RA/PAXX
GSE2770_UNTREATED_VS_TGFB_AND_IL4_TREATED_ACT_CD4_TCELL_4H_UP	GSE2770_UNTREATED_VS_TGFB_AND_IL4_TREATED_ACT_CD4_TCELL_4H_UP	84	0.372872	1.27133	0.130129	0.588306	0.547787	735	tags=25%, list=18%, signal=21%	NDFIP1/CD47/PDCD4/AVL9/KLF13/AZI2/ACAP2/FBXO9/MAP1LC3B/FNBP4/EVA1B/NFKBIE/JTB/S1PR4/RPL41/GIMAP1/PBXIP1/UGCG/PAXX/ZYG11B/KLF7
GSE26669_CD4_VS_CD8_TCELL_IN_MLR_DN	GSE26669_CD4_VS_CD8_TCELL_IN_MLR_DN	64	0.399818	1.31272	0.130329	0.588674	0.548129	908	tags=33%, list=22%, signal=26%	DNAJC3/PLAC8/DHX16/ADIPOR1/AHNAK/B4GALT1/SLA2/RP9/TUBA1A/ALKBH5/LIMD1/RNF125/SUN2/NOB1/PPP3CA/GTF3A/DENND4C/NAA38/CENPQ/SEMA4A/PIK3R1
GSE40666_WT_VS_STAT4_KO_CD8_TCELL_WITH_IFNA_STIM_90MIN_DN	GSE40666_WT_VS_STAT4_KO_CD8_TCELL_WITH_IFNA_STIM_90MIN_DN	71	0.390018	1.30188	0.130593	0.588813	0.548259	361	tags=18%, list=9%, signal=17%	XBP1/BOLA3/PLAC8/LITAF/FAM162A/RUNX3/TCP1/MRPS6/SMIM3/ATP8B4/YBX3/UNC119/KLRD1
GSE37533_UNTREATED_VS_PIOGLIZATONE_TREATED_CD4_TCELL_PPARG2_AND_FOXP3_TRASDUCED_DN	GSE37533_UNTREATED_VS_PIOGLIZATONE_TREATED_CD4_TCELL_PPARG2_AND_FOXP3_TRASDUCED_DN	55	0.410183	1.31141	0.130597	0.588813	0.548259	963	tags=33%, list=24%, signal=25%	NDFIP1/RBM38/PDCD6IP/OTULINL/MLF2/MRI1/EVA1B/GLUD1/ZDHHC18/ABTB1/ZMYND11/GPR132/CSTB/YWHAQ/PIGX/TSNAX/WDR26/CAPN1
GSE11818_WT_VS_DICER_KO_TREG_UP	GSE11818_WT_VS_DICER_KO_TREG_UP	10	0.614069	1.36017	0.130781	0.58911	0.548535	665	tags=40%, list=16%, signal=34%	MRPS24/BOLA2/ITGA1/CRYBG1
GSE26343_UNSTIM_VS_LPS_STIM_NFAT5_KO_MACROPHAGE_UP	GSE26343_UNSTIM_VS_LPS_STIM_NFAT5_KO_MACROPHAGE_UP	81	0.373945	1.26959	0.13161	0.591127	0.550413	558	tags=25%, list=14%, signal=22%	HSPH1/FKBP4/LFNG/EIF3B/RARA/HSPA8/KDM6B/SELENOS/UTP23/NFKBIE/CHD1/GNL2/HECTD1/TRAF6/GPR171/PLEK/SOCS1/PNP/UTP18/TUBB4B
GSE6259_DEC205_POS_DC_VS_CD4_TCELL_DN	GSE6259_DEC205_POS_DC_VS_CD4_TCELL_DN	78	0.380345	1.28938	0.131765	0.591127	0.550413	221	tags=10%, list=5%, signal=10%	TOMM20/RBM38/FYN/EIF3B/PPM1G/LSM2/FAM204A/RPL36
GSE36476_CTRL_VS_TSST_ACT_72H_MEMORY_CD4_TCELL_OLD_UP	GSE36476_CTRL_VS_TSST_ACT_72H_MEMORY_CD4_TCELL_OLD_UP	55	0.408527	1.30611	0.131841	0.591127	0.550413	338	tags=24%, list=8%, signal=22%	ZFP36L2/IFITM1/RASGRP1/NR4A2/RPS29/DNAJB1/TOB1/MADD/PPP1CB/MPPE1/MXI1/TXNIP/ANXA1
GSE17721_LPS_VS_GARDIQUIMOD_24H_BMDC_UP	GSE17721_LPS_VS_GARDIQUIMOD_24H_BMDC_UP	68	0.390912	1.29486	0.131868	0.591127	0.550413	328	tags=18%, list=8%, signal=17%	UQCRFS1/NR4A2/CYTH2/PIM1/CTNNB1/AVL9/RALBP1/TMEM192/SAMSN1/UBE2J2/MRPS6/IL7R
GSE40685_NAIVE_CD4_TCELL_VS_FOXP3_KO_TREG_PRECURSOR_UP	GSE40685_NAIVE_CD4_TCELL_VS_FOXP3_KO_TREG_PRECURSOR_UP	73	0.386378	1.29613	0.131894	0.591127	0.550413	720	tags=30%, list=18%, signal=25%	IFITM2/CYTH2/KLRC1/AHNAK/FKBP1A/B4GALT1/FAM89B/SIKE1/CHD7/HSPA8/ANXA1/NUS1/CALR/DNAJC15/ARPP19/PRKAB1/GPR65/EXOC5/CRYBG1/BCL2L1/CCR2/PPP3CA
GSE13547_WT_VS_ZFX_KO_BCELL_UP	GSE13547_WT_VS_ZFX_KO_BCELL_UP	52	-0.29915	-1.21897	0.132353	0.591127	0.550413	461	tags=27%, list=11%, signal=24%	CD7/RNF167/CCND2/CYLD/TOX/LBH/LAPTM4A/INPP4B/IKZF2/ISG20/RHOH/RGS2/RGS1/CCL4
GSE6092_UNSTIM_VS_IFNG_STIM_AND_B_BURGDORFERI_INF_ENDOTHELIAL_CELL_UP	GSE6092_UNSTIM_VS_IFNG_STIM_AND_B_BURGDORFERI_INF_ENDOTHELIAL_CELL_UP	52	-0.299131	-1.21889	0.132353	0.591127	0.550413	907	tags=35%, list=22%, signal=27%	APEH/SLC2A1/USF1/DNAJC5/BLMH/PGD/LIPA/GSDMD/PSMB8/SLC9A9/PSME1/GNG2/HMGCS1/YIPF1/RIOK1/NDUFS3/CAP1/SP110
GSE37301_HEMATOPOIETIC_STEM_CELL_VS_MULTIPOTENT_PROGENITOR_UP	GSE37301_HEMATOPOIETIC_STEM_CELL_VS_MULTIPOTENT_PROGENITOR_UP	42	0.426026	1.29079	0.132391	0.591127	0.550413	571	tags=26%, list=14%, signal=23%	FKBP4/DBF4/ADIPOR1/RARA/FAF1/ASH2L/CALR/SRPK2/STK24/CAPN2/ABCB9
GSE41176_WT_VS_TAK1_KO_ANTI_IGM_STIM_BCELL_1H_UP	GSE41176_WT_VS_TAK1_KO_ANTI_IGM_STIM_BCELL_1H_UP	42	0.42624	1.29144	0.132391	0.591127	0.550413	500	tags=19%, list=12%, signal=17%	ZYX/DNAJC3/PDCD6IP/MARK3/UTP23/SATB1/UBXN4/STK24
GSE5542_UNTREATED_VS_IFNG_TREATED_EPITHELIAL_CELLS_24H_DN	GSE5542_UNTREATED_VS_IFNG_TREATED_EPITHELIAL_CELLS_24H_DN	43	-0.325718	-1.26639	0.13242	0.591127	0.550413	329	tags=19%, list=8%, signal=17%	ZCCHC7/LBH/CYTH4/FARSB/CTSO/RSBN1/TXK/MYC
GSE2128_C57BL6_VS_NOD_THYMOCYTE_UP	GSE2128_C57BL6_VS_NOD_THYMOCYTE_UP	78	0.378887	1.28444	0.132941	0.591742	0.550986	755	tags=29%, list=18%, signal=25%	HNRNPAB/MXD1/XBP1/LFNG/MPND/RIOK3/LSM2/RUNX3/SLA2/SPATA6/RNF166/ATP8B4/SH3GLB1/CAPN2/RECQL/PCNT/LYAR/EHMT2/UGCG/SCYL2/NDUFB8/GNAS/CCT6A
GSE3982_MEMORY_CD4_TCELL_VS_BCELL_UP	GSE3982_MEMORY_CD4_TCELL_VS_BCELL_UP	63	-0.280605	-1.2049	0.133029	0.591742	0.550986	776	tags=40%, list=19%, signal=33%	RRM1/SH2D1A/LCP2/GIMAP4/CD6/TRBC1/ADGRE5/ICOS/IPCEF1/LRRFIP1/LCK/LPXN/GIMAP6/GIMAP5/RUSC1/DNMT1/INPP4B/TAOK3/CD28/UBASH3A/PPA1/DUSP4/PRKCH/CD4/IL10RA
GSE10239_MEMORY_VS_KLRG1INT_EFF_CD8_TCELL_DN	GSE10239_MEMORY_VS_KLRG1INT_EFF_CD8_TCELL_DN	61	0.400813	1.30103	0.133169	0.591742	0.550986	509	tags=20%, list=12%, signal=17%	GZMA/ARF6/SERP1/DBF4/AP3S1/ZFAND6/GOLPH3/FBXO9/PPP1CC/CNOT7/TEX30/TRIM27
GSE8621_UNSTIM_VS_LPS_PRIMED_AND_LPS_STIM_MACROPHAGE_DN	GSE8621_UNSTIM_VS_LPS_PRIMED_AND_LPS_STIM_MACROPHAGE_DN	57	0.403774	1.29925	0.13325	0.591742	0.550986	804	tags=30%, list=20%, signal=24%	SRRM2/HSPH1/PAK2/CHCHD10/WASL/ATP8B4/IL7R/TXNIP/SATB1/PRKCA/FOXO1/ALKBH5/RC3H1/IKZF1/IWS1/MEF2D/NOTCH1
GSE17721_0.5H_VS_8H_GARDIQUIMOD_BMDC_DN	GSE17721_0.5H_VS_8H_GARDIQUIMOD_BMDC_DN	83	0.37293	1.27141	0.133333	0.591742	0.550986	473	tags=19%, list=12%, signal=17%	IFITM3/CCNL2/CCNG2/PPP1CB/KLRK1/PMEPA1/OSTF1/SMIM3/BRD2/NUS1/CNOT7/EFR3A/ZBTB1/HECTD1/ACSL4/GTPBP1
GSE17974_CTRL_VS_ACT_IL4_AND_ANTI_IL12_6H_CD4_TCELL_DN	GSE17974_CTRL_VS_ACT_IL4_AND_ANTI_IL12_6H_CD4_TCELL_DN	52	-0.305637	-1.2454	0.133395	0.591742	0.550986	122	tags=13%, list=3%, signal=13%	PA2G4/TNFRSF4/CD84/PARP14/TMEM223/RTP4/IFIT3
GSE5589_LPS_VS_LPS_AND_IL6_STIM_IL6_KO_MACROPHAGE_45MIN_UP	GSE5589_LPS_VS_LPS_AND_IL6_STIM_IL6_KO_MACROPHAGE_45MIN_UP	50	0.416037	1.30275	0.133416	0.591742	0.550986	621	tags=28%, list=15%, signal=24%	ETS1/AHNAK/SFPQ/NINJ1/MFSD6/LRRC8C/TTC39C/RAB6A/ITGAX/ZDHHC18/GPR65/CBL/PTPRA/AHSA1
GSE36888_UNTREATED_VS_IL2_TREATED_TCELL_2H_DN	GSE36888_UNTREATED_VS_IL2_TREATED_TCELL_2H_DN	47	-0.311298	-1.22881	0.133663	0.591742	0.550986	375	tags=23%, list=9%, signal=22%	NDUFA4/BLOC1S2/NDUFS3/MDH1/LGALS9/CSNK2B/CLCN3/HMGA1/CD84/LY6E/GEM
GSE360_CTRL_VS_T_GONDII_MAC_DN	GSE360_CTRL_VS_T_GONDII_MAC_DN	67	-0.276487	-1.18803	0.13369	0.591742	0.550986	171	tags=9%, list=4%, signal=9%	HMGA1/UTRN/CRLF3/IFIT1/ZFP36/FOS
GSE21063_WT_VS_NFATC1_KO_8H_ANTI_IGM_STIM_BCELL_UP	GSE21063_WT_VS_NFATC1_KO_8H_ANTI_IGM_STIM_BCELL_UP	47	0.422936	1.31662	0.13375	0.591742	0.550986	436	tags=17%, list=11%, signal=15%	GZMA/SNX5/DBF4/CCDC50/FAF1/AUH/YEATS4/MAPKAPK3
GSE9878_CTRL_VS_EBF_TRANSDUCED_PAX5_KO_PRO_BCELL_UP	GSE9878_CTRL_VS_EBF_TRANSDUCED_PAX5_KO_PRO_BCELL_UP	42	-0.320444	-1.23474	0.133929	0.591845	0.551082	101	tags=12%, list=2%, signal=12%	CNN2/GALNT6/SSRP1/DUSP1/CCL4
GSE41867_NAIVE_VS_DAY6_LCMV_ARMSTRONG_EFFECTOR_CD8_TCELL_UP	GSE41867_NAIVE_VS_DAY6_LCMV_ARMSTRONG_EFFECTOR_CD8_TCELL_UP	59	0.400825	1.2997	0.134071	0.591845	0.551082	763	tags=34%, list=19%, signal=28%	ETS1/NUBP1/LARS2/RNF115/KHDRBS1/FBXW2/KLHL24/TRAF6/STT3B/CCNI/NRBF2/GPR65/SLC2A3/MAPRE2/CBL/FOXO1/PPM1D/UGCG/CMPK1/MBD2
GSE2770_UNTREATED_VS_TGFB_AND_IL4_TREATED_ACT_CD4_TCELL_48H_DN	GSE2770_UNTREATED_VS_TGFB_AND_IL4_TREATED_ACT_CD4_TCELL_48H_DN	87	0.370673	1.26688	0.134259	0.591845	0.551082	129	tags=13%, list=3%, signal=13%	HNRNPAB/XBP1/ATP1B3/HSPH1/NUBP1/PAK2/SNX3/HSPE1/PIM1/EIF3B/HIF1A
GSE39820_CTRL_VS_TGFBETA3_IL6_IL23A_CD4_TCELL_UP	GSE39820_CTRL_VS_TGFBETA3_IL6_IL23A_CD4_TCELL_UP	58	0.402298	1.29875	0.134328	0.591845	0.551082	510	tags=19%, list=12%, signal=17%	HNRNPAB/HSPH1/IFITM3/FYN/DNAJA1/DEK/HSPA8/FAF1/IK/PTPN11/HSPA1A
GSE37301_MULTIPOTENT_PROGENITOR_VS_RAG2_KO_NK_CELL_UP	GSE37301_MULTIPOTENT_PROGENITOR_VS_RAG2_KO_NK_CELL_UP	60	0.40144	1.30173	0.134402	0.591845	0.551082	533	tags=20%, list=13%, signal=18%	EIF5/HSPD1/USP48/MAPK1/ODC1/SLC48A1/WBP11/RDX/CCNI/POLG2/SRPK2/IL12RB2
GSE3039_ALPHAALPHA_CD8_TCELL_VS_B1_BCELL_DN	GSE3039_ALPHAALPHA_CD8_TCELL_VS_B1_BCELL_DN	45	-0.318991	-1.24717	0.134615	0.591845	0.551082	598	tags=20%, list=15%, signal=17%	PGD/RDM1/PTPRCAP/SLC35B2/SRSF2/PSTPIP1/UBASH3A/KLF2/CD69
GSE26912_TUMORICIDAL_VS_CTRL_MACROPHAGE_DN	GSE26912_TUMORICIDAL_VS_CTRL_MACROPHAGE_DN	80	-0.274438	-1.20772	0.134624	0.591845	0.551082	1022	tags=41%, list=25%, signal=32%	RPLP1/IGSF8/NFKBIB/MYG1/CNOT3/CKS2/GPD2/DNAJC5/CD37/TENT5C/RGS10/RPS5/ELOA/LSP1/TXNDC17/UNC93B1/PSME1/CTSZ/MRPL4/MTHFD2/BLVRA/GNG2/CREB1/FNBP1/TWF2/NDE1/LY9/PPP1R18/CCR7/RNF114/RAD50/TNFRSF4/CNN2
GSE34006_A2AR_KO_VS_A2AR_AGONIST_TREATED_TREG_DN	GSE34006_A2AR_KO_VS_A2AR_AGONIST_TREATED_TREG_DN	85	0.368588	1.2607	0.134727	0.591845	0.551082	1031	tags=38%, list=25%, signal=29%	PELI1/CCNL2/AVL9/ARL8B/MADD/SIKE1/PTGES3/ATP6V1E1/OGA/GSK3B/HNRNPC/SELENOT/SPSB3/STK39/POLG2/NRBF2/SAP30BP/GNPDA2/USP39/CAB39/PSMD11/ZYG11B/EMC3/PTTG1IP/MXD4/FAM104A/CREBRF/HBP1/CBFB/CSNK1D/MTREX/BRD8
GSE7548_DAY7_VS_DAY28_PCC_IMMUNIZATION_CD4_TCELL_DN	GSE7548_DAY7_VS_DAY28_PCC_IMMUNIZATION_CD4_TCELL_DN	77	0.380675	1.28541	0.135071	0.592832	0.552001	646	tags=17%, list=16%, signal=14%	UBE2S/ZFP36L2/SNX3/YBX1/DBF4/DESI1/TXNIP/PRKCD/CAPN2/VPS41/AIM2/INPP5D/PLP2
GSE25088_CTRL_VS_IL4_STIM_STAT6_KO_MACROPHAGE_DN	GSE25088_CTRL_VS_IL4_STIM_STAT6_KO_MACROPHAGE_DN	39	-0.333327	-1.25726	0.135371	0.593624	0.552738	305	tags=31%, list=7%, signal=29%	TRBC1/SNX2/CD7/PLAAT3/RPL13/MRPL2/NT5C3B/BSCL2/CAST/TNFRSF4/IFI27/CD69
GSE21927_SPLENIC_C26GM_TUMOROUS_VS_BONE_MARROW_MONOCYTES_DN	GSE21927_SPLENIC_C26GM_TUMOROUS_VS_BONE_MARROW_MONOCYTES_DN	55	0.407799	1.30379	0.135572	0.593981	0.55307	688	tags=29%, list=17%, signal=25%	NUBP1/COX5A/NDUFA3/FDX1/RP9/NMRK1/SPTLC2/PPP1CC/CNOT7/PDE4D/DNAJB6/UTP18/SLC4A7/HERC2/BCL2L1/ARHGAP26
GSE35825_IFNA_VS_IFNG_STIM_MACROPHAGE_DN	GSE35825_IFNA_VS_IFNG_STIM_MACROPHAGE_DN	69	0.388629	1.28652	0.135697	0.594003	0.553091	446	tags=19%, list=11%, signal=17%	ZFP36L2/YPEL3/OTULINL/MADD/MRPS26/RBFA/NFATC3/TCP1/SASH3/NUP153/ST3GAL4/SETX/IQGAP2
GSE18804_SPLEEN_MACROPHAGE_VS_COLON_TUMORAL_MACROPHAGE_UP	GSE18804_SPLEEN_MACROPHAGE_VS_COLON_TUMORAL_MACROPHAGE_UP	93	-0.266011	-1.22011	0.135914	0.594282	0.553351	549	tags=25%, list=13%, signal=22%	ESS2/PSME2/PTK2B/BAX/BIRC3/VSIR/PTPRCAP/PSME1/LPXN/RPS11/CERS4/TAPBP/CSK/UCP2/LY9/CYTH4/PTPN6/CORO1B/CASP8/DBNL/LY6E/GALNT6/ITM2C
GSE41867_NAIVE_VS_DAY8_LCMV_EFFECTOR_CD8_TCELL_DN	GSE41867_NAIVE_VS_DAY8_LCMV_EFFECTOR_CD8_TCELL_DN	94	0.363094	1.25612	0.136	0.594282	0.553351	475	tags=16%, list=12%, signal=14%	ETS1/PDCD4/RPS21/KLRC1/AVL9/SARAF/TOB1/AZI2/DERL1/SELENOT/SRSF11/HECTD1/TUBA1A/ZDHHC18/KIF21B
GSE11961_FOLLICULAR_BCELL_VS_MEMORY_BCELL_DAY7_UP	GSE11961_FOLLICULAR_BCELL_VS_MEMORY_BCELL_DAY7_UP	81	-0.274477	-1.21725	0.136407	0.594814	0.553846	667	tags=22%, list=16%, signal=19%	OAS3/CXCR4/MARK2/PSME2/CNP/LONP2/TAPBP/DENND1C/NUDT14/CIAO2B/HMOX2/PML/PARP9/RNF114/RSRP1/PA2G4/IRF7/IFIT3
GSE17721_CTRL_VS_GARDIQUIMOD_6H_BMDC_DN	GSE17721_CTRL_VS_GARDIQUIMOD_6H_BMDC_DN	79	0.376797	1.27506	0.13658	0.594814	0.553846	434	tags=14%, list=11%, signal=13%	PELI1/DUSP2/CD47/ITGB1/KCNN4/SAMSN1/ATP6V1E1/DDA1/RASA2/CHD1/OSTC
GSE36476_YOUNG_VS_OLD_DONOR_MEMORY_CD4_TCELL_16H_TSST_ACT_DN	GSE36476_YOUNG_VS_OLD_DONOR_MEMORY_CD4_TCELL_16H_TSST_ACT_DN	46	-0.314295	-1.23735	0.136585	0.594814	0.553846	551	tags=28%, list=13%, signal=25%	KBTBD11/MBNL1/PNISR/IKBKB/TMEM242/HADH/TOX/BNIP3L/ZNHIT1/CCS/CAST/SP140/KLF6
GSE25123_IL4_VS_IL4_AND_ROSIGLITAZONE_STIM_PPARG_KO_MACROPHAGE_DAY10_DN	GSE25123_IL4_VS_IL4_AND_ROSIGLITAZONE_STIM_PPARG_KO_MACROPHAGE_DAY10_DN	57	-0.290014	-1.21922	0.136747	0.594814	0.553846	161	tags=28%, list=4%, signal=27%	LCP2/ACAP1/TBC1D10C/MLX/PTPRC/SEC24A/PGK1/LDHA/TPI1/CLEC2D/TNFRSF4/SLC44A2/LY6E/GALNT6/KLF2/FOS
GSE17721_CTRL_VS_POLYIC_2H_BMDC_DN	GSE17721_CTRL_VS_POLYIC_2H_BMDC_DN	61	0.400088	1.29868	0.136868	0.594814	0.553846	773	tags=34%, list=19%, signal=28%	PELI1/TPR/GRAMD1A/PLAA/NINJ1/MARK3/BRD2/RASA2/GCH1/SYF2/GNA13/IK/ZBTB7A/SOCS2/CRTC2/ABCF2/TAB2/NMT1/CCT6A/ELF2/VCP
GSE15330_LYMPHOID_MULTIPOTENT_VS_MEGAKARYOCYTE_ERYTHROID_PROGENITOR_IKAROS_KO_DN	GSE15330_LYMPHOID_MULTIPOTENT_VS_MEGAKARYOCYTE_ERYTHROID_PROGENITOR_IKAROS_KO_DN	116	0.349549	1.23949	0.136971	0.594814	0.553846	759	tags=30%, list=19%, signal=25%	PHLDA1/GZMA/ARF6/ITGB1/KLRC1/AHNAK/CCDC50/AP3S1/SERPINB9/KLRK1/TTC39C/ITGAX/YBX3/ANXA1/GZMK/COX17/CARHSP1/ERRFI1/CALM2/SYTL2/PLEK/RUNX2/RORA/CLIC4/NDUFA1/CAPN2/SLC4A7/GAPDH/DAPK2/CRYBG1/CCR2/S100A13/DUSP5/AP1S2/PRF1
GSE11864_UNTREATED_VS_CSF1_IN_MAC_UP	GSE11864_UNTREATED_VS_CSF1_IN_MAC_UP	84	0.370223	1.2623	0.137163	0.594814	0.553846	620	tags=18%, list=15%, signal=15%	JUND/TGFB1/RPS28/RPL37A/KLF13/SRSF5/CYC1/GTPBP4/ANXA1/LMNB1/RWDD1/SLAIN2/SLC2A3/ARHGEF1/USP39
GSE13946_CTRL_VS_DSS_COLITIS_GD_TCELL_FROM_COLON_DN	GSE13946_CTRL_VS_DSS_COLITIS_GD_TCELL_FROM_COLON_DN	38	-0.33724	-1.26501	0.137168	0.594814	0.553846	608	tags=39%, list=15%, signal=34%	GBP4/MGST2/IPCEF1/STAT1/HMGCS1/TOX/IZUMO1R/CCR7/INPP4B/LEF1/RAD50/TASOR2/CRLF3/IFIT1/MYC
GSE21670_IL6_VS_TGFB_AND_IL6_TREATED_CD4_TCELL_UP	GSE21670_IL6_VS_TGFB_AND_IL6_TREATED_CD4_TCELL_UP	74	0.383433	1.28787	0.137232	0.594814	0.553846	771	tags=28%, list=19%, signal=23%	IFITM2/IFITM1/IFITM3/RPS27/PLAC8/SPG21/SFPQ/COX7C/RBFA/CMTM7/TGFBR2/PRKCA/PNO1/COX6C/PDCD5/MRPL3/SNRPE/SDHC/GTF3A/PITPNC1/RPL23A
GSE17721_POLYIC_VS_GARDIQUIMOD_1H_BMDC_DN	GSE17721_POLYIC_VS_GARDIQUIMOD_1H_BMDC_DN	70	-0.277462	-1.20563	0.137363	0.594814	0.553846	458	tags=17%, list=11%, signal=15%	CHURC1/STK17B/GNG2/ACTL6A/KRCC1/SVIL/PDE4B/ACTR3/IER5/RCBTB2/JUNB/JUN
GSE46606_UNSTIM_VS_CD40L_IL2_IL5_3DAY_STIMULATED_IRF4HIGH_SORTED_BCELL_DN	GSE46606_UNSTIM_VS_CD40L_IL2_IL5_3DAY_STIMULATED_IRF4HIGH_SORTED_BCELL_DN	21	0.494074	1.32889	0.137681	0.594814	0.553846	719	tags=33%, list=18%, signal=28%	UQCRFS1/MRPS24/SELENOS/ST3GAL4/TRIR/MEA1/NOB1
GSE36095_WT_VS_HDAC9_KO_TREG_UP	GSE36095_WT_VS_HDAC9_KO_TREG_UP	59	0.39778	1.28983	0.137761	0.594814	0.553846	567	tags=25%, list=14%, signal=22%	XBP1/PHLDA1/MFF/PIM1/HIF1A/DGAT1/SAMSN1/TXNIP/YEATS4/IMPA2/TUBA1A/PLIN2/JMJD1C/PANX1/TNFAIP3
GSE26030_UNSTIM_VS_RESTIM_TH1_DAY15_POST_POLARIZATION_DN	GSE26030_UNSTIM_VS_RESTIM_TH1_DAY15_POST_POLARIZATION_DN	80	0.374702	1.27068	0.137809	0.594814	0.553846	616	tags=24%, list=15%, signal=21%	UBE2S/ETS1/RASGRP1/SQSTM1/NFATC3/MXI1/UNC119/SAFB2/EMD/E2F4/ALDH9A1/PLEK/STK24/CELF1/S1PR4/TUBB4B/PIP4K2C/MAPRE2/PBXIP1
GSE19401_UNSTIM_VS_RETINOIC_ACID_STIM_FOLLICULAR_DC_DN	GSE19401_UNSTIM_VS_RETINOIC_ACID_STIM_FOLLICULAR_DC_DN	79	-0.270541	-1.18992	0.138131	0.594814	0.553846	406	tags=15%, list=10%, signal=14%	SRSF2/RABGGTB/CYLD/RSRC2/HMGA1/TNFRSF4/NFKBIA/IL10RA/JUNB/GEM/CCL3/CCL4
GSE22025_UNTREATED_VS_TGFB1_AND_PROGESTERONE_TREATED_CD4_TCELL_UP	GSE22025_UNTREATED_VS_TGFB1_AND_PROGESTERONE_TREATED_CD4_TCELL_UP	22	-0.408728	-1.31403	0.138158	0.594814	0.553846	1080	tags=45%, list=26%, signal=34%	RPS6KA1/SYT11/IFI30/PPT2/AGPAT1/TWF2/RAB11B/DAPK3/WASF2/PRKD2
GSE33424_CD161_HIGH_VS_NEG_CD8_TCELL_UP	GSE33424_CD161_HIGH_VS_NEG_CD8_TCELL_UP	57	0.402464	1.29504	0.138232	0.594814	0.553846	1048	tags=46%, list=26%, signal=34%	ETS1/HSPA4/ATF1/DNAJA2/DNAJB9/MCL1/PRKCD/STT3B/GNA13/TRNT1/ASNSD1/ITFG1/SLC4A7/LIMD1/EIF4G2/PPP1R15B/SAFB/RAB14/SKIL/SCAF11/IST1/HBS1L/SERINC3/UBL3/UIMC1/UBE2D3
GSE45365_NK_CELL_VS_CD8A_DC_MCMV_INFECTION_DN	GSE45365_NK_CELL_VS_CD8A_DC_MCMV_INFECTION_DN	37	0.43221	1.28355	0.138422	0.594814	0.553846	642	tags=30%, list=16%, signal=25%	PHLDA1/PLAA/PPP1R2/PTGES3/SYS1/PPP1CC/GCH1/CEBPZ/TMEM106B/MAP2K3/HERC2
GSE25146_UNSTIM_VS_HELIOBACTER_PYLORI_LPS_STIM_AGS_CELL_DN	GSE25146_UNSTIM_VS_HELIOBACTER_PYLORI_LPS_STIM_AGS_CELL_DN	95	-0.260453	-1.20176	0.138692	0.594814	0.553846	500	tags=21%, list=12%, signal=19%	MBNL1/RBM39/OGT/TIA1/PNISR/STAT1/VPS36/ARID4B/SRSF2/GBP5/CNTRL/DENND1C/XRN2/BCLAF1/SRSF7/RGS1/NR4A1/MYC/CCL3/CD69
GSE22282_HYPOXIA_VS_NORMOXIA_MYELOID_DC_UP	GSE22282_HYPOXIA_VS_NORMOXIA_MYELOID_DC_UP	68	-0.283357	-1.21877	0.138844	0.594814	0.553846	469	tags=31%, list=11%, signal=28%	DDX39B/PRDX5/SNRPB/PHF5A/DYNLRB1/PSME2/CTSZ/HSPA1B/STAT1/RAB1B/NT5C3B/PHB/SNRPA/PDE4B/MRPL12/TASOR2/PPA1/NFKBIA/MDH2/FDPS/JUNB
GSE3982_DC_VS_BASOPHIL_DN	GSE3982_DC_VS_BASOPHIL_DN	66	0.395543	1.30575	0.139024	0.594814	0.553846	506	tags=20%, list=12%, signal=18%	IFITM2/IFITM1/TPR/RIOK3/RPL36/RPL37/RAF1/SPTLC2/GSK3B/MAP1LC3B/KIF21B/PDE4D/BCL7B
GSE9988_LPS_VS_LOW_LPS_MONOCYTE_DN	GSE9988_LPS_VS_LOW_LPS_MONOCYTE_DN	12	-0.495122	-1.32996	0.13913	0.594814	0.553846	394	tags=33%, list=10%, signal=30%	PNKP/SNRNP48/ABHD8/SKAP1
ZAK_PBMC_MRKAD5_HIV_1_GAG_POL_NEF_AGE_20_50YO_1DY_DN	ZAK_PBMC_MRKAD5_HIV_1_GAG_POL_NEF_AGE_20_50YO_1DY_DN	314	0.303013	1.16608	0.139202	0.594814	0.553846	479	tags=14%, list=12%, signal=13%	EIF3F/ZFP36L2/ETS1/RASGRP1/GZMA/PDCD4/UBA52/RPS29/TRBV19/RPS21/ESYT1/NUCKS1/FYN/RPL37A/TBC1D10A/ARL4C/AHNAK/DNAJB1/TOB1/KPNA4/SLAIN1/SLA2/KLRK1/MAN1A2/GID8/RPL37/TTC39C/SRSF5/NFATC3/PTPN22/MRPS6/IL7R/YEATS4/RASA2/KLRD1/GZMK/REST/HECTD1/SATB1/GPR171/PRKCA/STK39/SRPK2
GSE9650_EFFECTOR_VS_MEMORY_CD8_TCELL_UP	GSE9650_EFFECTOR_VS_MEMORY_CD8_TCELL_UP	103	0.35656	1.24648	0.139298	0.594814	0.553846	888	tags=28%, list=22%, signal=23%	GZMA/KLRC1/LGALS3/FAM89B/LITAF/LRP10/CHD7/ITGAX/JAK1/YBX3/ANXA1/AK3/GZMK/COX17/CARHSP1/SRP14/RORA/RNF14/IL12RB2/DAPK2/CCR2/S100A13/GNAS/ARL6IP4/PDCD1/MXD4/REEP5/NCBP1/USO1
GSE17721_CTRL_VS_POLYIC_6H_BMDC_DN	GSE17721_CTRL_VS_POLYIC_6H_BMDC_DN	61	0.398557	1.29371	0.139334	0.594814	0.553846	473	tags=16%, list=12%, signal=15%	DUSP2/TPR/CD47/ARF6/FKBP1A/PRKCD/COX17/SYF2/GNA13/GTPBP1
GSE15659_NAIVE_CD4_TCELL_VS_NONSUPPRESSIVE_TCELL_UP	GSE15659_NAIVE_CD4_TCELL_VS_NONSUPPRESSIVE_TCELL_UP	34	-0.354138	-1.29636	0.139344	0.594814	0.553846	621	tags=26%, list=15%, signal=23%	GIMAP8/CUTA/CD7/DAD1/EIF3K/FUS/CSNK2B/CCS/CCL4
GSE2405_0H_VS_9H_A_PHAGOCYTOPHILUM_STIM_NEUTROPHIL_DN	GSE2405_0H_VS_9H_A_PHAGOCYTOPHILUM_STIM_NEUTROPHIL_DN	168	0.329331	1.2186	0.139362	0.594814	0.553846	352	tags=13%, list=9%, signal=12%	HNRNPAB/RBM38/ETS1/RPL38/RPS29/RPS27/RPS21/YBX1/NUCKS1/COX5A/RPL37A/RPL39/HNRNPU/RPL36/RPL37/HSP90AA1/HSPA8/NFATC3/PPP1CC/CHCHD2/HNRNPC/ARPC2
GSE13738_RESTING_VS_TCR_ACTIVATED_CD4_TCELL_DN	GSE13738_RESTING_VS_TCR_ACTIVATED_CD4_TCELL_DN	86	0.368963	1.25955	0.139373	0.594814	0.553846	562	tags=20%, list=14%, signal=17%	DUSP2/BOLA3/COX5A/SEC61G/KCNN4/FDX1/PPP1R16B/CMTM7/ITGAX/CAMK2D/SELENOS/EIF2S2/RDX/IRAK2/PDE4D/GTF2H5/HDLBP
GSE3982_EOSINOPHIL_VS_MAST_CELL_UP	GSE3982_EOSINOPHIL_VS_MAST_CELL_UP	57	0.402216	1.29424	0.139477	0.594814	0.553846	564	tags=25%, list=14%, signal=21%	PELI1/MKRN1/FMNL1/RTF1/SAMSN1/SPATA6/ITGAX/UBE2B/RRAD/GZMK/SEC62/SATB1/GPR65/RPL41
GSE39556_UNTREATED_VS_3H_POLYIC_INJ_MOUSE_NK_CELL_UP	GSE39556_UNTREATED_VS_3H_POLYIC_INJ_MOUSE_NK_CELL_UP	39	-0.331618	-1.25081	0.139738	0.595214	0.554218	283	tags=18%, list=7%, signal=17%	TRIM26/ADAM19/PTPN6/CTSO/RHOH/RGS2/ZFP36
GSE25085_FETAL_LIVER_VS_ADULT_BM_SP4_THYMIC_IMPLANT_UP	GSE25085_FETAL_LIVER_VS_ADULT_BM_SP4_THYMIC_IMPLANT_UP	77	0.379547	1.2816	0.13981	0.595214	0.554218	646	tags=21%, list=16%, signal=18%	YPEL3/XBP1/PDCD4/NUBP1/UBALD2/TOB1/IMP3/UBE2J2/UBE2B/TXNIP/KLHL24/CCNI/TUBB4B/RPL41/KDM2B/PLP2
GSE360_L_DONOVANI_VS_T_GONDII_MAC_DN	GSE360_L_DONOVANI_VS_T_GONDII_MAC_DN	81	-0.272776	-1.20971	0.14039	0.596747	0.555646	496	tags=21%, list=12%, signal=19%	PTPRCAP/LRRFIP1/POLR2H/PRDX2/TUFM/RUSC1/ACP1/NDUFS3/PFKP/CCR7/INPP4B/SNRPA/MRPL12/ACADS/FDPS/PMAIP1/IRF7
GSE23398_WT_VS_IL2_KO_CD4_TCELL_SCURFY_MOUSE_DN	GSE23398_WT_VS_IL2_KO_CD4_TCELL_SCURFY_MOUSE_DN	92	0.363942	1.25836	0.140411	0.596747	0.555646	206	tags=10%, list=5%, signal=10%	YPEL3/XBP1/ATP1B3/PDCD4/TRAM1/ARL4C/CCNG2/KLF13/ZFAND6
GSE30971_CTRL_VS_LPS_STIM_MACROPHAGE_WBP7_KO_4H_DN	GSE30971_CTRL_VS_LPS_STIM_MACROPHAGE_WBP7_KO_4H_DN	49	-0.307204	-1.21148	0.140625	0.597145	0.556017	598	tags=24%, list=15%, signal=21%	PGD/LIPA/SLC9A9/HAT1/LSP1/MBNL1/ITPR1/LPXN/CD84/CELF2/RGS1/FOS
GSE43955_TH0_VS_TGFB_IL6_TH17_ACT_CD4_TCELL_60H_DN	GSE43955_TH0_VS_TGFB_IL6_TH17_ACT_CD4_TCELL_60H_DN	53	-0.290563	-1.19229	0.140777	0.597278	0.556141	286	tags=21%, list=7%, signal=20%	KDELR1/GLIPR2/IKZF2/AIP/RNF114/SRSF7/BCL2/TNFRSF4/RGS2/NME1/PHGDH
GSE6269_STAPH_AUREUS_VS_STREP_PNEUMO_INF_PBMC_DN	GSE6269_STAPH_AUREUS_VS_STREP_PNEUMO_INF_PBMC_DN	45	0.418658	1.29113	0.141058	0.59796	0.556776	288	tags=13%, list=7%, signal=13%	ZFP36L2/MFF/HSPA4/HNRNPUL2/EPB41/WASL
GOLDRATH_NAIVE_VS_EFF_CD8_TCELL_DN	GOLDRATH_NAIVE_VS_EFF_CD8_TCELL_DN	79	0.375514	1.27072	0.14133	0.59853	0.557306	853	tags=34%, list=21%, signal=28%	GZMA/IFITM3/ITGB1/LGALS3/LITAF/SERPINB9/KLRK1/ODC1/ITGAX/UNC119/ANXA1/GZMK/CARHSP1/PLIN2/ERRFI1/SOCS2/CAPN2/PCNA/MAPRE2/PLP2/CCR2/PRF1/CAPG/PDCD1/CASP3/HPF1/REEP5
GSE5589_IL6_KO_VS_IL10_KO_LPS_AND_IL6_STIM_MACROPHAGE_45MIN_DN	GSE5589_IL6_KO_VS_IL10_KO_LPS_AND_IL6_STIM_MACROPHAGE_45MIN_DN	59	0.395541	1.28257	0.141451	0.59853	0.557306	973	tags=31%, list=24%, signal=24%	GZMA/ATF1/GOLPH3/DNAJB9/MXI1/MRI1/ZBTB1/SOCS2/HSPA1A/HNRNPR/YY1/TUSC3/IRF2BPL/PITPNC1/TRIP12/ADD3/EIF5B/ITPK1
GSE24026_PD1_LIGATION_VS_CTRL_IN_ACT_TCELL_LINE_DN	GSE24026_PD1_LIGATION_VS_CTRL_IN_ACT_TCELL_LINE_DN	63	0.39914	1.29918	0.1418	0.59853	0.557306	600	tags=25%, list=15%, signal=22%	HSPD1/EIF3B/STRAP/LARS2/RANGAP1/CHST12/NFATC3/MXI1/TDG/GATAD2A/SOCS2/TRIM27/SAR1A/UTP18/MRPL3/TXNRD1
GSE36476_YOUNG_VS_OLD_DONOR_MEMORY_CD4_TCELL_40H_TSST_ACT_DN	GSE36476_YOUNG_VS_OLD_DONOR_MEMORY_CD4_TCELL_40H_TSST_ACT_DN	82	0.369204	1.25612	0.141852	0.59853	0.557306	841	tags=29%, list=21%, signal=24%	EIF3F/SQSTM1/KCNN4/SERPINB9/FAM204A/METTL9/UBR2/RAF1/TPD52L2/LRPAP1/PRKCD/NFKBIE/PRKCZ/NFKB2/PRKCA/SEC31A/PRKAB1/UGCG/FLII/MAGT1/CSTB/TRIP12/HEXIM1/C1D
GSE10325_BCELL_VS_MYELOID_UP	GSE10325_BCELL_VS_MYELOID_UP	74	-0.275278	-1.18601	0.142096	0.59853	0.557306	624	tags=28%, list=15%, signal=24%	TUT4/RUVBL1/SPTBN1/BIRC3/FBL/PTPRCAP/RPSA/NFX1/LBH/LY9/PRPS1/CCR7/ADAM19/ISG20/PDE4B/BCL2/SKAP1/RHOH/PRKD2/SP140/ITM2C
GSE20366_EX_VIVO_VS_DEC205_CONVERSION_NAIVE_CD4_TCELL_DN	GSE20366_EX_VIVO_VS_DEC205_CONVERSION_NAIVE_CD4_TCELL_DN	41	0.42309	1.2814	0.142125	0.59853	0.557306	459	tags=27%, list=11%, signal=24%	IFITM2/NR4A2/TPD52L2/SELENOS/ANXA1/ARIH2/CHD1/GCH1/FBXW2/TUBA1A/PRKCA
GSE18804_SPLEEN_MACROPHAGE_VS_TUMORAL_MACROPHAGE_DN	GSE18804_SPLEEN_MACROPHAGE_VS_TUMORAL_MACROPHAGE_DN	54	-0.285282	-1.17405	0.142157	0.59853	0.557306	780	tags=30%, list=19%, signal=24%	MRPL15/LSM1/NDUFB10/RPL32/CYB5B/KBTBD11/LEPROTL1/EIF3H/NT5DC1/ANKRD11/RPL13/APRT/RPL8/TSPO/CD84/FDPS
GSE26023_PHD3_KO_VS_WT_NEUTROPHIL_HYPOXIA_UP	GSE26023_PHD3_KO_VS_WT_NEUTROPHIL_HYPOXIA_UP	52	-0.297568	-1.21252	0.142157	0.59853	0.557306	892	tags=33%, list=22%, signal=26%	TIAL1/ITGB3/BRCC3/CD2BP2/SDHA/RPL7/FBL/DCTN6/MBNL1/OGT/BLVRA/HMGCS1/DENND1C/TRA2A/UBASH3A/TNFRSF4/FDPS
GSE36476_CTRL_VS_TSST_ACT_40H_MEMORY_CD4_TCELL_OLD_UP	GSE36476_CTRL_VS_TSST_ACT_40H_MEMORY_CD4_TCELL_OLD_UP	64	0.395976	1.30011	0.142509	0.599505	0.558214	377	tags=25%, list=9%, signal=23%	ZFP36L2/IFITM1/NR4A2/RPS27/ITGB1/TRAM1/ARL4C/DNAJB1/TOB1/PPP1CB/FAM204A/DNAJB9/MXI1/TXNIP/ANXA1/CHD1
GSE36392_EOSINOPHIL_VS_NEUTROPHIL_IL25_TREATED_LUNG_UP	GSE36392_EOSINOPHIL_VS_NEUTROPHIL_IL25_TREATED_LUNG_UP	59	0.393949	1.27741	0.142681	0.599721	0.558415	497	tags=20%, list=12%, signal=18%	YPEL3/PELI1/CCNL2/ATF1/PIM1/NINJ1/UBE2B/ATP8B4/KLF10/PLEK/UBXN4/RUNX2
GSE9960_HEALTHY_VS_GRAM_NEG_AND_POS_SEPSIS_PBMC_DN	GSE9960_HEALTHY_VS_GRAM_NEG_AND_POS_SEPSIS_PBMC_DN	49	0.413055	1.29514	0.14321	0.599871	0.558555	1029	tags=37%, list=25%, signal=28%	TRAPPC6B/AVL9/SLAIN1/NFKBIE/IRAK2/STT3B/HIPK1/ZBTB11/PHAX/NEURL3/SCYL2/PPP3CA/KDM2A/PHF3/SBNO1/PIK3R1/GABPB1/STARD3NL
GSE36888_UNTREATED_VS_IL2_TREATED_TCELL_2H_UP	GSE36888_UNTREATED_VS_IL2_TREATED_TCELL_2H_UP	57	0.399768	1.28636	0.143213	0.599871	0.558555	590	tags=25%, list=14%, signal=21%	SNX5/CD47/ITGB1/SNX18/KPNA4/RBFA/JAK1/GCH1/REST/ZBTB11/HTATSF1/SLAIN2/FAM110A/ZRSR2
GSE8384_CTRL_VS_B_ABORTUS_4H_MAC_CELL_LINE_UP	GSE8384_CTRL_VS_B_ABORTUS_4H_MAC_CELL_LINE_UP	62	0.398714	1.29527	0.143387	0.599871	0.558555	252	tags=13%, list=6%, signal=12%	PDCD4/YBX1/ESYT1/UBALD2/OTULINL/CCNG2/RPL37/GTPBP2
GSE17974_CTRL_VS_ACT_IL4_AND_ANTI_IL12_48H_CD4_TCELL_UP	GSE17974_CTRL_VS_ACT_IL4_AND_ANTI_IL12_48H_CD4_TCELL_UP	41	0.419868	1.27164	0.143406	0.599871	0.558555	368	tags=29%, list=9%, signal=27%	NR4A2/DNAJC3/PIM1/AHNAK/DNAJB1/TOB1/FAM204A/NSMCE3/DNAJB9/IL7R/LRPAP1/ARIH2
GSE13547_CTRL_VS_ANTI_IGM_STIM_BCELL_12H_UP	GSE13547_CTRL_VS_ANTI_IGM_STIM_BCELL_12H_UP	45	0.41777	1.28839	0.143577	0.599871	0.558555	605	tags=24%, list=15%, signal=21%	IFITM1/GZMA/ARF6/PLAC8/ITGAX/LMNB1/HNRNPUL1/HDLBP/GNAI2/TXNRD1/RACGAP1
GSE41176_UNSTIM_VS_ANTI_IGM_STIM_TAK1_KO_BCELL_1H_DN	GSE41176_UNSTIM_VS_ANTI_IGM_STIM_TAK1_KO_BCELL_1H_DN	45	0.417284	1.28689	0.143577	0.599871	0.558555	404	tags=13%, list=10%, signal=12%	TOMM20/NDFIP1/FAM204A/GOLPH3/DNAJB9/CCNC
GSE45365_HEALTHY_VS_MCMV_INFECTION_CD8_TCELL_IFNAR_KO_UP	GSE45365_HEALTHY_VS_MCMV_INFECTION_CD8_TCELL_IFNAR_KO_UP	23	0.475804	1.30875	0.14367	0.599871	0.558555	642	tags=30%, list=16%, signal=26%	PHLDA1/TOB1/SYS1/FAM53A/SLC4A7/ZC3H12A/HERC2
GSE8921_3H_VS_24H_TLR1_2_STIM_MONOCYTE_DN	GSE8921_3H_VS_24H_TLR1_2_STIM_MONOCYTE_DN	79	0.374088	1.2659	0.143705	0.599871	0.558555	811	tags=30%, list=20%, signal=25%	PGLS/MXD1/PDCD6IP/LGALS3/KLF13/DGAT1/UBE2J2/CHD7/SART1/DNAJC1/CCNC/PLIN2/E2F4/MAP2K2/SOCS2/ARPP19/TNFAIP3/MEA1/VAPA/SNRPF/KLF7/MBD2/ARHGAP31/PPP1R15B
GSE35685_CD34POS_CD10NEG_CD62LPOS_VS_CD34POS_CD10POS_BONE_MARROW_UP	GSE35685_CD34POS_CD10NEG_CD62LPOS_VS_CD34POS_CD10POS_BONE_MARROW_UP	91	0.364849	1.2617	0.143836	0.599871	0.558555	742	tags=25%, list=18%, signal=21%	NDFIP1/ZFP36L2/USP48/SQSTM1/AHNAK/VPS37B/RALBP1/NINJ1/RPL36/CARD19/RNF166/PTPN22/PRKCD/GLUD1/ALDH9A1/CAPN2/HNRNPH1/PTPRA/CAB39/CRYBG1/TRIM28/APLP2/DENND4C
RICHERT_PBMC_HIV_LIPO_5_AGE_37_48YO_STIMULATED_VS_UNSTIMULATED_14W_TOP_FUNCTIONAL_NETWORK_UP	RICHERT_PBMC_HIV_LIPO_5_AGE_37_48YO_STIMULATED_VS_UNSTIMULATED_14W_TOP_FUNCTIONAL_NETWORK_UP	10	-0.53272	-1.3634	0.144	0.599871	0.558555	773	tags=60%, list=19%, signal=49%	IFNG/TAP1/PSMB9/STAT1/TNFRSF4/CD69
GSE22886_NAIVE_VS_IGM_MEMORY_BCELL_DN	GSE22886_NAIVE_VS_IGM_MEMORY_BCELL_DN	107	0.35466	1.24411	0.144144	0.599871	0.558555	663	tags=24%, list=16%, signal=21%	DUSP2/XBP1/ITGB1/USP48/AHNAK/KCNN4/AP3S1/SAMSN1/VOPP1/TM9SF2/PPP1R16B/TPD52L2/SLC25A4/ATP1A1/KLF10/PLEK/RORA/CAPN2/PDCD5/TUBB4B/CDV3/AIM2/GAPDH/PBXIP1/PLP2/CAB39
GSE16385_MONOCYTE_VS_12H_IL4_TREATED_MACROPHAGE_UP	GSE16385_MONOCYTE_VS_12H_IL4_TREATED_MACROPHAGE_UP	45	-0.31482	-1.23086	0.144231	0.599871	0.558555	648	tags=29%, list=16%, signal=25%	SPCS2/PPP6C/HNRNPA2B1/TMEM128/CSRP1/SYNGR2/FUBP1/TSPO/TASOR2/HSD11B1/USP18/IFI27/RCBTB2
GSE27291_0H_VS_7D_STIM_GAMMADELTA_TCELL_DN	GSE27291_0H_VS_7D_STIM_GAMMADELTA_TCELL_DN	74	0.381851	1.28256	0.144391	0.599871	0.558555	510	tags=16%, list=12%, signal=14%	JUND/DUSP2/ESYT1/LFNG/SMCHD1/ZFAND6/SEMA4D/TXNIP/HCST/CCNI/ZBTB11/HSPA1A
GSE10239_NAIVE_VS_KLRG1INT_EFF_CD8_TCELL_DN	GSE10239_NAIVE_VS_KLRG1INT_EFF_CD8_TCELL_DN	65	0.394322	1.29809	0.144417	0.599871	0.558555	579	tags=28%, list=14%, signal=24%	GZMA/DBF4/CHCHD10/FKBP1A/LGALS3/AP3S1/SERPINB9/MALSU1/SMIM3/UNC119/MRPS18C/GZMK/PLIN2/TEX30/PDCD5/TUBB4B/MAPRE2/FAM110A
GSE13411_IGM_MEMORY_BCELL_VS_PLASMA_CELL_UP	GSE13411_IGM_MEMORY_BCELL_VS_PLASMA_CELL_UP	62	0.398079	1.29321	0.144623	0.599871	0.558555	647	tags=24%, list=16%, signal=21%	RBM38/IFITM2/DEK/ARL4C/RUNX3/DIAPH1/CHD1/ASH2L/SATB1/TGFBR2/RPL41/AIM2/USP39/INPP5D/EXOSC5
GSE5099_UNSTIM_VS_MCSF_TREATED_MONOCYTE_DAY7_UP	GSE5099_UNSTIM_VS_MCSF_TREATED_MONOCYTE_DAY7_UP	100	0.355869	1.24356	0.144781	0.599871	0.558555	912	tags=31%, list=22%, signal=25%	SNX5/CCNL2/TRAM1/AP3S1/FAM162A/NSD3/NOL7/PPP1CC/RDX/SH3GLB1/ZBTB1/TEX30/DNAJC15/VPS41/PNP/HERC2/AKIRIN1/MFSD14A/VPS35/CMPK1/EMC3/RPL23A/METAP2/NEK7/WAC/EIF3L/NABP1/PIGX/MED10/PCMTD1/APPL1
GSE4590_PRE_BCELL_VS_SMALL_PRE_BCELL_DN	GSE4590_PRE_BCELL_VS_SMALL_PRE_BCELL_DN	25	0.463705	1.29553	0.144847	0.599871	0.558555	703	tags=36%, list=17%, signal=30%	NDFIP1/RPL39/FDX1/TMEM9B/EIF2S2/TUSC3/IL2RA/MT-ND3/ZDHHC20
GSE22886_NAIVE_CD4_TCELL_VS_MEMORY_TCELL_DN	GSE22886_NAIVE_CD4_TCELL_VS_MEMORY_TCELL_DN	88	0.364872	1.25182	0.145161	0.599871	0.558555	722	tags=26%, list=18%, signal=22%	SNX5/PDCD4/ARF6/TMEM123/SEC61G/ZFAND6/ACAP2/TM9SF2/SRSF5/TPD52L2/EIF2S2/HIGD1A/RDX/TMED2/GLUD1/RWDD1/PNP/PBXIP1/PLP2/PPM1D/CAB39/GRAP2/CMPK1
GSE43863_NAIVE_VS_TH1_EFF_CD4_TCELL_D6_LCMV_UP	GSE43863_NAIVE_VS_TH1_EFF_CD4_TCELL_D6_LCMV_UP	44	0.418567	1.28832	0.145202	0.599871	0.558555	827	tags=32%, list=20%, signal=26%	ZYX/ATP8B4/SLC25A4/CCNI/PSMB5/RAB5C/CBL/MYH9/NUBP2/ALKBH5/EXOSC5/PPM1D/VCP/KDM2A
PATEL_SKIN_OF_BODY_ZOSTAVAX_AGE_70_93YO_VZV_CHALLENGE_3DY_UP	PATEL_SKIN_OF_BODY_ZOSTAVAX_AGE_70_93YO_VZV_CHALLENGE_3DY_UP	33	0.436642	1.27521	0.145503	0.599871	0.558555	782	tags=36%, list=19%, signal=30%	ZFP36L2/FKBP1A/SAMSN1/DDOST/SASH3/GZMK/SRSF11/OSTC/HAVCR2/IKZF1/AP1S2/SSR2
GSE37301_COMMON_LYMPHOID_PROGENITOR_VS_CD4_TCELL_UP	GSE37301_COMMON_LYMPHOID_PROGENITOR_VS_CD4_TCELL_UP	77	-0.264945	-1.15998	0.145589	0.599871	0.558555	625	tags=22%, list=15%, signal=19%	SMNDC1/AKAP8/ADGRE5/RPS7/FBL/SLA/LRRFIP1/FNBP1/ZFR/BCLAF1/RAN/PHB/PPA1/RGS1/BTG2/JUNB/ZFP36L1
GSE21379_TFH_VS_NON_TFH_CD4_TCELL_UP	GSE21379_TFH_VS_NON_TFH_CD4_TCELL_UP	57	0.398417	1.28201	0.145704	0.599871	0.558555	971	tags=30%, list=24%, signal=23%	NDFIP1/MKRN1/TOB1/SERPINB9/NSD3/OGA/UTP23/RNF14/JMJD1C/IKZF1/RESF1/SRCAP/PITPNC1/INSIG1/CD44/IL17RA/UNC119B
GSE46606_IRF4_KO_VS_WT_UNSTIM_BCELL_UP	GSE46606_IRF4_KO_VS_WT_UNSTIM_BCELL_UP	53	0.403877	1.27686	0.145729	0.599871	0.558555	824	tags=26%, list=20%, signal=21%	YPEL3/PDCD4/ARL4C/MRPS26/SEC62/MAPKAPK3/POLG2/ALDH9A1/JMJD1C/NCOA2/CARD6/CBX3/RPL23A/MXD4
GSE22886_NAIVE_CD4_TCELL_VS_48H_ACT_TH1_UP	GSE22886_NAIVE_CD4_TCELL_VS_48H_ACT_TH1_UP	72	0.384185	1.28595	0.145783	0.599871	0.558555	459	tags=22%, list=11%, signal=20%	ZFP36L2/RBM38/IFITM1/CCNL2/RPS27/SARAF/SPATA6/OGA/ACAP2/SRSF5/RASA2/PRKCZ/ATP1A1/SYF2/SETX/PRKCA
GSE27786_BCELL_VS_NEUTROPHIL_DN	GSE27786_BCELL_VS_NEUTROPHIL_DN	49	-0.306476	-1.20861	0.145833	0.599871	0.558555	247	tags=16%, list=6%, signal=16%	HK1/CSNK2B/ENO1/PRKCH/CD4/ITM2C/CITED2/RTP4
GSE32423_IL7_VS_IL7_IL4_MEMORY_CD8_TCELL_UP	GSE32423_IL7_VS_IL7_IL4_MEMORY_CD8_TCELL_UP	62	0.397608	1.29168	0.145859	0.599871	0.558555	1051	tags=39%, list=26%, signal=29%	YBX1/MADD/KLRK1/SRSF5/RAB6A/MAP1LC3B/TUBA1A/RUNX2/RORA/SWT1/FAM117B/MYH9/EMB/UBE2H/ARHGAP31/NEAT1/GTF2I/SF1/PCMTD1/KLHL6/CDC42SE2/RBM27/SORL1/KMT2E
GSE2770_TGFB_AND_IL4_VS_IL12_TREATED_ACT_CD4_TCELL_6H_UP	GSE2770_TGFB_AND_IL4_VS_IL12_TREATED_ACT_CD4_TCELL_6H_UP	117	-0.238284	-1.15241	0.146011	0.599998	0.558673	748	tags=26%, list=18%, signal=22%	RGS10/INPP5K/PHKG2/LCP2/ACAP1/GIMAP4/IRF8/PAG1/FYCO1/STAMBPL1/ARL6IP5/DDX50/ACTG1/KBTBD11/BIRC3/GPSM3/TAPBP/CNTRL/PARP9/PDE4B/CTSO/GBP7/ZBP1/WIPF1/PARP14/USP18/BTG2/SMPDL3A/RTP4/KLF2
GSE2585_CD80_HIGH_VS_LOW_AIRE_KO_MTEC_UP	GSE2585_CD80_HIGH_VS_LOW_AIRE_KO_MTEC_UP	34	0.438713	1.28494	0.146438	0.601256	0.559844	627	tags=29%, list=15%, signal=25%	ZYX/GRINA/CHCHD10/ARL4C/MXI1/ATP8B4/SRSF11/SLC4A7/SUZ12/ZC3H12A
GSE6674_CPG_VS_CPG_AND_ANTI_IGM_STIM_BCELL_UP	GSE6674_CPG_VS_CPG_AND_ANTI_IGM_STIM_BCELL_UP	63	-0.277897	-1.19328	0.146597	0.601411	0.559989	1097	tags=43%, list=27%, signal=32%	PRDX1/TECR/TBX21/TMBIM6/SAMHD1/SHISA5/WBP1/CKS2/FEN1/PSMA4/TAP1/PSMB9/TRAPPC1/MRPL18/PSMA2/PGD/EXOC2/IPCEF1/UNC93B1/TAPBP/NDUFA4/IDNK/PLAAT3/MDH1/NMI/PML/BECN1
GSE13522_CTRL_VS_T_CRUZI_G_STRAIN_INF_SKIN_UP	GSE13522_CTRL_VS_T_CRUZI_G_STRAIN_INF_SKIN_UP	68	-0.281221	-1.20958	0.14706	0.602124	0.560653	723	tags=43%, list=18%, signal=36%	SC5D/MED8/MRPL55/MRPL19/SSR1/CTNNBL1/ENTPD1/SEC22B/FBXO6/CD27/IFI35/LCP2/HNRNPLL/DENR/COPS6/GBP4/SLA/EIF2S1/TMEM11/BLVRA/RTCB/GLIPR2/IKZF2/RNH1/TNFRSF4/TNFAIP8/CD5/SMPDL3A/MYC
GSE17721_0.5H_VS_8H_PAM3CSK4_BMDC_UP	GSE17721_0.5H_VS_8H_PAM3CSK4_BMDC_UP	80	0.372324	1.26262	0.147232	0.602124	0.560653	859	tags=31%, list=21%, signal=25%	ZYX/PGLS/COX5A/TRAM1/KLF13/TOB1/MPND/OGA/HNRNPC/KLRD1/TRAF6/AGGF1/SMAP2/AHSA1/INPP5D/EXOSC5/ACBD6/SDHC/EMC3/ARHGAP31/METAP2/MEF2D/PTTG1IP/C1D/PIGX
GSE21927_HEALTHY_VS_TUMOROUS_BALBC_MOUSE_MONOCYTE_UP	GSE21927_HEALTHY_VS_TUMOROUS_BALBC_MOUSE_MONOCYTE_UP	45	0.415213	1.2805	0.147355	0.602124	0.560653	662	tags=33%, list=16%, signal=28%	NR4A2/SQSTM1/SLC25A39/DNAJA2/NSMCE3/DNAJB9/SON/SRSF11/TRAF6/SYF2/CREM/SOCS1/FOXO1/OST4/TAB2
GSE43863_TFH_VS_LY6C_LOW_CXCR5NEG_EFFECTOR_CD4_TCELL_DN	GSE43863_TFH_VS_LY6C_LOW_CXCR5NEG_EFFECTOR_CD4_TCELL_DN	45	0.415941	1.28275	0.147355	0.602124	0.560653	488	tags=18%, list=12%, signal=16%	IFITM2/XBP1/TGFB1/NR4A2/SEMA4D/ZDHHC18/PRKCA/PLEK
GSE9988_ANTI_TREM1_VS_LPS_MONOCYTE_DN	GSE9988_ANTI_TREM1_VS_LPS_MONOCYTE_DN	71	0.384686	1.28408	0.147521	0.602124	0.560653	662	tags=25%, list=16%, signal=22%	PELI1/DUSP2/XBP1/GRAMD1A/PLAC8/DNAJA1/TMEM123/SNX18/SAMSN1/HNRNPC/GCH1/IRAK2/CLIC4/TNFAIP3/TANK/ZC3H12A/NFKB1/TAB2
GSE26351_UNSTIM_VS_WNT_PATHWAY_STIM_HEMATOPOIETIC_PROGENITORS_UP	GSE26351_UNSTIM_VS_WNT_PATHWAY_STIM_HEMATOPOIETIC_PROGENITORS_UP	56	0.397953	1.27442	0.147685	0.602124	0.560653	828	tags=34%, list=20%, signal=27%	YPEL3/VPS37B/ARL8B/OGA/CHD7/TMEM9B/GTPBP2/PPP1CC/IL7R/DDA1/LRPAP1/KLF10/MAST3/IKZF1/CANT1/IRF2BPL/KLF7/ARHGAP31/SLC3A2
GSE17721_LPS_VS_POLYIC_8H_BMDC_UP	GSE17721_LPS_VS_POLYIC_8H_BMDC_UP	82	0.367742	1.25115	0.147714	0.602124	0.560653	1015	tags=27%, list=25%, signal=21%	DUSP2/DNAJC3/GRAMD1A/FKBP4/FAM162A/SIKE1/SYS1/ANXA1/AKT2/EMD/PNO1/GRAP2/MAGT1/DDX10/MAGOHB/CCT6A/GNL3/DDX21/NCBP1/TMEM222/DDX54/UBL5
GSE22886_NAIVE_BCELL_VS_NEUTROPHIL_DN	GSE22886_NAIVE_BCELL_VS_NEUTROPHIL_DN	68	0.387633	1.284	0.147741	0.602124	0.560653	551	tags=24%, list=13%, signal=21%	IFITM2/IFITM1/IFITM3/NINJ1/LITAF/MPPE1/SEMA4D/MCL1/SH3GLB1/IMPA2/MAPKAPK3/ZDHHC18/NRBF2/PLEK/HSPA1A/S1PR4
GSE8678_IL7R_LOW_VS_HIGH_EFF_CD8_TCELL_UP	GSE8678_IL7R_LOW_VS_HIGH_EFF_CD8_TCELL_UP	63	0.396859	1.29175	0.147965	0.602544	0.561043	853	tags=35%, list=21%, signal=28%	GZMA/FAM89B/MPND/RRBP1/SIKE1/LRRC8C/SLC48A1/DDA1/AK3/SYTL2/CAPN2/PRKAB1/PTPN1/DAPK2/EHMT2/CRYBG1/FLII/DUSP5/PRF1/NXT1/PTTG1IP/REEP5
GSE15930_STIM_VS_STIM_AND_TRICHOSTATINA_24H_CD8_T_CELL_UP	GSE15930_STIM_VS_STIM_AND_TRICHOSTATINA_24H_CD8_T_CELL_UP	40	0.42048	1.26767	0.1491	0.605624	0.563912	641	tags=28%, list=16%, signal=23%	DNAJA1/EIF3B/ARF5/DNAJB1/DNAJA2/RP9/FBXW2/CELF1/MRPL3/FAM110A/ATP6V1B2
GSE14908_ATOPIC_VS_NONATOPIC_PATIENT_RESTING_CD4_TCELL_DN	GSE14908_ATOPIC_VS_NONATOPIC_PATIENT_RESTING_CD4_TCELL_DN	87	0.365934	1.25069	0.149306	0.605624	0.563912	692	tags=22%, list=17%, signal=19%	ZYX/NDFIP1/HSPH1/FKBP4/KCNN4/HSPA8/ZNHIT2/GNL2/GATAD2A/CCNC/ALDH9A1/GPR65/HDLBP/PTPN1/RNPEP/U2AF1/EXOSC5/VAPA/SNRPG
GSE17721_0.5H_VS_12H_CPG_BMDC_DN	GSE17721_0.5H_VS_12H_CPG_BMDC_DN	72	0.383341	1.28313	0.149398	0.605624	0.563912	542	tags=19%, list=13%, signal=17%	DUSP2/HSPH1/PPP2R2A/CD47/GRAMD1A/DNAJA1/CCNG2/SIKE1/GTPBP2/EIF2S2/ANXA1/FAM53C/SOCS1/DNAJB6
GSE34156_NOD2_LIGAND_VS_NOD2_AND_TLR1_TLR2_LIGAND_6H_TREATED_MONOCYTE_UP	GSE34156_NOD2_LIGAND_VS_NOD2_AND_TLR1_TLR2_LIGAND_6H_TREATED_MONOCYTE_UP	70	0.384496	1.27472	0.15	0.605624	0.563912	394	tags=14%, list=10%, signal=13%	NDFIP1/RPL38/UBA52/RPS29/RPL39/NOL7/UTP23/RASA2/WRNIP1/JTB
GSE360_T_GONDII_VS_B_MALAYI_HIGH_DOSE_MAC_UP	GSE360_T_GONDII_VS_B_MALAYI_HIGH_DOSE_MAC_UP	70	0.384013	1.27312	0.15	0.605624	0.563912	705	tags=29%, list=17%, signal=24%	ATP1B3/HSPD1/CTNNB1/EIF3B/AVL9/CYC1/GSK3B/IL7R/ANXA1/RRAS2/IMPA2/SATB1/SOCS1/PNP/BCAS2/SLC2A3/PLP2/NFKB1/MPHOSPH8/TRIM28
GSE37301_PRO_BCELL_VS_GRANULOCYTE_MONOCYTE_PROGENITOR_DN	GSE37301_PRO_BCELL_VS_GRANULOCYTE_MONOCYTE_PROGENITOR_DN	70	0.384915	1.27611	0.15	0.605624	0.563912	823	tags=31%, list=20%, signal=26%	CYTH2/DNAJA1/LMNA/CYB5R4/AP3S1/MFSD6/ZFAND6/ODC1/FAF1/IRAK2/KLF10/MAPKAPK3/PLEK/PNP/SH2B1/CRYBG1/BCL2L1/GPR132/DHRS7/PDCD1/HEXIM1/PTTG1IP
GSE7460_WT_VS_FOXP3_HET_ACT_TCONV_DN	GSE7460_WT_VS_FOXP3_HET_ACT_TCONV_DN	70	0.38457	1.27497	0.15	0.605624	0.563912	851	tags=30%, list=21%, signal=24%	GZMA/PCBP2/LGALS3/SFPQ/SEC61G/LRP10/TTC39C/RAB6A/SMIM3/PLIN2/PTPN11/DNAJB6/GPR65/VMP1/SUCLA2/DUSP5/NMT1/EIF4G2/CCT4/AHCTF1/NABP1
GSE27786_LSK_VS_BCELL_DN	GSE27786_LSK_VS_BCELL_DN	95	0.357395	1.238	0.150057	0.605624	0.563912	713	tags=22%, list=17%, signal=19%	MFF/SNX5/ARF6/ESYT1/SQSTM1/SNF8/PPP1CC/WRNIP1/ARIH2/ATG3/TEX30/NRBF2/RAC1/MKNK2/GNAI2/ARHGEF1/TRIR/IKZF1/HYPK/RNF6/SUN2
GSE13887_RESTING_VS_NO_TREATED_CD4_TCELL_DN	GSE13887_RESTING_VS_NO_TREATED_CD4_TCELL_DN	28	0.449868	1.27595	0.150138	0.605624	0.563912	1059	tags=39%, list=26%, signal=29%	RPL39/PPP1R2/RALBP1/RER1/ETFA/C1D/ATP6V1C1/CD44/ZMAT2/SERINC3/TPM1
GSE22601_DOUBLE_NEGATIVE_VS_DOUBLE_POSITIVE_THYMOCYTE_UP	GSE22601_DOUBLE_NEGATIVE_VS_DOUBLE_POSITIVE_THYMOCYTE_UP	44	0.415897	1.2801	0.150253	0.605624	0.563912	539	tags=25%, list=13%, signal=22%	FKBP4/FAM89B/DGAT1/COX7C/AMD1/EPB41/BAG5/DNAJC1/ATG3/GNA13/CASP8AP2
GSE17974_1.5H_VS_72H_IL4_AND_ANTI_IL12_ACT_CD4_TCELL_DN	GSE17974_1.5H_VS_72H_IL4_AND_ANTI_IL12_ACT_CD4_TCELL_DN	60	-0.289964	-1.22093	0.150346	0.605624	0.563912	1095	tags=38%, list=27%, signal=28%	PCMT1/ACAT1/NFAT5/SLC9A3R1/RUVBL2/PIH1D1/GBP2/JAML/NRM/ACAP1/CZIB/PSMB8/BAX/MRPL11/TWF2/ARPC1B/GRHPR/NT5C3B/ARPC5/PHB/TNFRSF4/PSMB2/ORC3
GSE3720_UNSTIM_VS_PMA_STIM_VD2_GAMMADELTA_TCELL_DN	GSE3720_UNSTIM_VS_PMA_STIM_VD2_GAMMADELTA_TCELL_DN	83	0.367205	1.25189	0.150877	0.605624	0.563912	786	tags=24%, list=19%, signal=20%	GNB2/IFITM2/FKBP4/ESYT1/ARL4C/DNAJB1/KLF13/FAM204A/SELENOS/TXNIP/KLRD1/PLEK/SAR1A/CAPN2/RACGAP1/EHMT2/CRYBG1/CMPK1/DHRS7/CAPG
GSE36078_UNTREATED_VS_AD5_T425A_HEXON_INF_MOUSE_LUNG_DC_DN	GSE36078_UNTREATED_VS_AD5_T425A_HEXON_INF_MOUSE_LUNG_DC_DN	71	0.383445	1.27994	0.151149	0.605624	0.563912	720	tags=31%, list=18%, signal=26%	IFITM2/GZMA/KLRC1/LFNG/ARF5/ARL4C/SIKE1/CHD7/KLRD1/IRAK2/SPSB3/ERRFI1/TEX30/DNAJC15/SOCS2/RUNX2/RACGAP1/EXOC5/ITGA1/CRYBG1/IL2RA/PPP3CA
GSE22140_HEALTHY_VS_ARTHRITIC_MOUSE_CD4_TCELL_UP	GSE22140_HEALTHY_VS_ARTHRITIC_MOUSE_CD4_TCELL_UP	76	-0.266797	-1.16628	0.151515	0.605624	0.563912	612	tags=28%, list=15%, signal=24%	ECHS1/PSMB1/PSMB6/PSME2/NDUFV2/PTK2B/POLR2H/WRN/TAPBP/NDUFS3/CSK/PTPN6/HMGN1/CTSO/PRKD2/HSD11B1/RGS2/IFI27/CDKN1A/JUNB/DUSP1
GSE29614_CTRL_VS_DAY3_TIV_FLU_VACCINE_PBMC_UP	GSE29614_CTRL_VS_DAY3_TIV_FLU_VACCINE_PBMC_UP	26	0.456925	1.28376	0.151515	0.605624	0.563912	1270	tags=42%, list=31%, signal=29%	PAK2/HSPD1/SMIM3/ROMO1/RPL23A/FARS2/ZCCHC9/UBE2D3/GADD45GIP1/DDX19B/CRIP1
GSE43955_TGFB_IL6_VS_TGFB_IL6_IL23_TH17_ACT_CD4_TCELL_60H_UP	GSE43955_TGFB_IL6_VS_TGFB_IL6_IL23_TH17_ACT_CD4_TCELL_60H_UP	77	0.373972	1.26277	0.151659	0.605624	0.563912	334	tags=16%, list=8%, signal=15%	PDCD4/ATF1/USP48/PCBP2/AHNAK/DPM3/SYS1/RPL36/TMEM9B/FBXO9/PITPNA/TXNIP
GSE15659_NONSUPPRESSIVE_TCELL_VS_ACTIVATED_TREG_DN	GSE15659_NONSUPPRESSIVE_TCELL_VS_ACTIVATED_TREG_DN	63	0.393598	1.28114	0.151665	0.605624	0.563912	1011	tags=37%, list=25%, signal=28%	TPR/TRAPPC6B/SNX3/SAMSN1/RNF10/UTP23/SAP30BP/SMAP2/YY1/TUBB4B/TNFAIP3/U2AF1/ZMYND11/TMEM208/TRIP12/EIPR1/ZCCHC9/TSNAX/TRABD/SART3/SHMT2/ZNRF2/UBL3
GSE17974_CTRL_VS_ACT_IL4_AND_ANTI_IL12_1H_CD4_TCELL_DN	GSE17974_CTRL_VS_ACT_IL4_AND_ANTI_IL12_1H_CD4_TCELL_DN	65	-0.275847	-1.17042	0.151685	0.605624	0.563912	54	tags=9%, list=1%, signal=9%	TMEM223/NR4A1/RTP4/GEM/IFIT3/ZFP36L1
GSE28408_LY6G_POS_VS_NEG_DC_DN	GSE28408_LY6G_POS_VS_NEG_DC_DN	76	0.377268	1.27095	0.151732	0.605624	0.563912	318	tags=13%, list=8%, signal=12%	HNRNPAB/IFITM1/IFITM3/FYN/DEK/OTULINL/SFPQ/KCNN4/TCP1/SFN
GSE8685_IL2_ACT_IL2_STARVED_VS_IL15_ACT_IL2_STARVED_CD4_TCELL_DN	GSE8685_IL2_ACT_IL2_STARVED_VS_IL15_ACT_IL2_STARVED_CD4_TCELL_DN	76	0.377636	1.27219	0.151732	0.605624	0.563912	819	tags=21%, list=20%, signal=17%	JUND/GZMA/SNX5/CMTM7/DDOST/UBE2A/SLC25A4/OSTC/TEX30/ITFG1/FAM110A/ASCC3/DUSP5/NMT1/SPTAN1/HPF1
GSE22611_NOD2_TRANSD_VS_CTRL_TRANSD_HEK293_MDP_STIM_6H_UP	GSE22611_NOD2_TRANSD_VS_CTRL_TRANSD_HEK293_MDP_STIM_6H_UP	46	0.414346	1.28331	0.151819	0.605624	0.563912	1254	tags=57%, list=31%, signal=40%	SNF8/NINJ1/VOPP1/SART1/BRD2/NFKBIE/SH3GLB1/RRAS2/HSPA1A/NCOA2/MAP2K3/NEAT1/RAB14/SBNO1/KDM5B/RPS27L/RPF1/ITK/UBE2D3/NAB1/SAMM50/RAP1B/VPS13B/MGAT2/GAR1/ADAM8
GSE29617_DAY3_VS_DAY7_TIV_FLU_VACCINE_PBMC_2008_DN	GSE29617_DAY3_VS_DAY7_TIV_FLU_VACCINE_PBMC_2008_DN	35	0.433268	1.27057	0.151915	0.605624	0.563912	411	tags=20%, list=10%, signal=18%	XBP1/CCNL2/GRAMD1A/LIME1/PRKCZ/AKT2/HECTD1
GSE8685_IL15_ACT_IL2_STARVED_VS_IL21_ACT_IL2_STARVED_CD4_TCELL_UP	GSE8685_IL15_ACT_IL2_STARVED_VS_IL21_ACT_IL2_STARVED_CD4_TCELL_UP	54	-0.283222	-1.16557	0.151961	0.605624	0.563912	397	tags=20%, list=10%, signal=19%	GNG2/SYNGR2/LBH/FAM169B/CYTH4/CAST/ATG2A/ARHGAP25/RGS3/S100A4/NR4A1
NAKAYA_PBMC_FLUARIX_FLUVIRIN_AGE_18_50YO_3DY_DN	NAKAYA_PBMC_FLUARIX_FLUVIRIN_AGE_18_50YO_3DY_DN	228	0.311448	1.17847	0.152083	0.605624	0.563912	1020	tags=32%, list=25%, signal=26%	PELI1/DUSP2/PDCD4/CCNL2/UBALD2/EIF3B/PCBP2/DNAJB1/HIF1A/SFPQ/LRP10/ZFAND6/MALSU1/OGA/CHD7/PPP1R16B/RAD23B/DNAJB9/SEMA4D/UBE2B/JAK1/SON/UBE2A/RNF10/PRKCZ/AKT2/NUP153/ZBTB7A/SEC31A/PDE4D/RUNX2/RORA/ZBTB11/SAR1A/PRDM2/JMJD1C/PAPOLA/SLC2A3/TNFAIP3/SLC6A6/NKTR/PTPN1/U2AF1/TMEM59/ZC3H12A/MPHOSPH8/KDM7A/MFSD14A/NDUFB8/CBX3/ELF2/SPTAN1/ILF3/VCPKMT/NXT1/MEF2D/ATP2B1/KDM2A/CDK12/PHF3/GSPT1/DDX21/SCAF11/MED…
GSE32986_UNSTIM_VS_CURDLAN_LOWDOSE_STIM_DC_UP	GSE32986_UNSTIM_VS_CURDLAN_LOWDOSE_STIM_DC_UP	86	0.362282	1.23674	0.152149	0.605624	0.563912	791	tags=24%, list=19%, signal=20%	TGFB1/HSPH1/NUBP1/FKBP4/LFNG/EIF3B/RARA/ODC1/KDM6B/COX17/NUP153/RWDD1/ERRFI1/GPR171/SOCS1/SLC4A7/LYAR/FNDC3A/TIMM50/MAGOHB/MED29
GSE27859_CD11C_INT_F480_HI_MACROPHAGE_VS_CD11C_ING_F480_INT_DC_DN	GSE27859_CD11C_INT_F480_HI_MACROPHAGE_VS_CD11C_ING_F480_INT_DC_DN	98	0.354021	1.23378	0.15237	0.605624	0.563912	612	tags=23%, list=15%, signal=20%	YPEL3/DUSP2/CCNL2/GRAMD1A/TMEM123/CCNG2/RIOK3/SLA2/OGA/LIME1/MAP1LC3B/JAK1/CRLF2/AK3/FBXW2/SEC62/HCST/TGFBR2/CCNI/SLC2A3/FAM117B/CNPPD1/LASP1
GSE17974_0H_VS_1H_IN_VITRO_ACT_CD4_TCELL_UP	GSE17974_0H_VS_1H_IN_VITRO_ACT_CD4_TCELL_UP	52	-0.301518	-1.22862	0.152571	0.605624	0.563912	321	tags=19%, list=8%, signal=18%	CASP1/KXD1/LBH/PDLIM2/TSC22D4/SP140/LAMTOR4/RGS2/DUSP1/JUN
GSE27092_WT_VS_HDAC7_PHOSPHO_DEFICIENT_CD8_TCELL_UP	GSE27092_WT_VS_HDAC7_PHOSPHO_DEFICIENT_CD8_TCELL_UP	39	0.423778	1.26993	0.152652	0.605624	0.563912	984	tags=26%, list=24%, signal=20%	JUND/ARIH2/CLIC4/NDUFA1/HDLBP/NFATC2/PTTG1IP/TNF/UNC119B/RELL1
GSE41867_NAIVE_VS_DAY8_LCMV_ARMSTRONG_EFFECTOR_CD8_TCELL_DN	GSE41867_NAIVE_VS_DAY8_LCMV_ARMSTRONG_EFFECTOR_CD8_TCELL_DN	74	0.378948	1.27281	0.152745	0.605624	0.563912	1015	tags=35%, list=25%, signal=27%	EIF5/GRINA/SNX5/CCNL2/CHCHD10/MPND/SLAIN1/SPATA6/MAP1LC3B/FBXW2/SPSB3/SETX/IQGAP2/PRKAB1/MLLT10/PRF1/MBD2/SLC3A2/SKIL/DXO/PCMTD1/RAMAC/BRD9/FAM189B/SERINC3/UBL5
GSE24634_NAIVE_CD4_TCELL_VS_DAY3_IL4_CONV_TREG_UP	GSE24634_NAIVE_CD4_TCELL_VS_DAY3_IL4_CONV_TREG_UP	81	0.368761	1.25199	0.152761	0.605624	0.563912	567	tags=20%, list=14%, signal=17%	ZFP36L2/SCAND1/RPS27/FYN/KLF13/TOB1/LITAF/RPL36/SRSF5/SYF2/SPSB3/IFT20/TGFBR2/MAN2B2/JMJD1C/TNFAIP3
GSE42088_UNINF_VS_LEISHMANIA_INF_DC_24H_UP	GSE42088_UNINF_VS_LEISHMANIA_INF_DC_24H_UP	93	0.357143	1.23424	0.152794	0.605624	0.563912	283	tags=14%, list=7%, signal=13%	JUND/ZFP36L2/PGLS/MXD1/NR4A2/NUCKS1/PCBP2/SMCHD1/ARL4C/RUNX3/MPPE1/SRSF5/PTPN22
GSE9601_UNTREATED_VS_NFKB_INHIBITOR_TREATED_HCMV_INF_MONOCYTE_DN	GSE9601_UNTREATED_VS_NFKB_INHIBITOR_TREATED_HCMV_INF_MONOCYTE_DN	65	0.391524	1.28888	0.152913	0.605624	0.563912	656	tags=20%, list=16%, signal=17%	NDFIP1/ETS1/PHLDA1/ITGB1/CHD7/SPTLC2/SEC62/GNL2/KLHL24/YLPM1/TMEM106B/EMB/IKZF1
GSE25088_ROSIGLITAZONE_VS_IL4_AND_ROSIGLITAZONE_STIM_STAT6_KO_MACROPHAGE_DAY10_DN	GSE25088_ROSIGLITAZONE_VS_IL4_AND_ROSIGLITAZONE_STIM_STAT6_KO_MACROPHAGE_DAY10_DN	91	0.360613	1.24705	0.152968	0.605624	0.563912	861	tags=27%, list=21%, signal=22%	XBP1/GRINA/RPS28/SERP1/HSPE1/SEC61G/DERL1/HSP90AA1/PITPNA/BOLA2/POLR2D/GNL2/OSTC/CALR/DPH3/EIF4A1/PDE12/TXNRD1/HSPA5/PRF1/ARHGAP31/STAT4/RBM28/GNL3/MAT2A
GSE5589_LPS_VS_LPS_AND_IL6_STIM_IL6_KO_MACROPHAGE_45MIN_DN	GSE5589_LPS_VS_LPS_AND_IL6_STIM_IL6_KO_MACROPHAGE_45MIN_DN	79	-0.268947	-1.18291	0.153165	0.605624	0.563912	814	tags=30%, list=20%, signal=25%	HSDL2/PPT2/VAV1/LCP2/MBP/MRPL18/HINT2/HADHB/MGST2/PTK2B/BIRC3/GPSM3/MCTS1/CLN3/LY75/CCND2/LAMTOR2/CMC1/UCP2/RGS19/CCS/BUD23/UTRN/CASP8
GSE15930_NAIVE_VS_72H_IN_VITRO_STIM_IFNAB_CD8_TCELL_UP	GSE15930_NAIVE_VS_72H_IN_VITRO_STIM_IFNAB_CD8_TCELL_UP	48	0.412248	1.28567	0.153558	0.605624	0.563912	1019	tags=40%, list=25%, signal=30%	RPL37A/USF2/RAE1/DNAJA2/AZI2/PITPNA/DDA1/CALR/POLG2/RECQL/CANT1/AKIRIN1/ZYG11B/FBXW4/TNF/TRAF2/TMEM115/MTREX/PHRF1
GSE6092_B_BURGDOFERI_VS_B_BURGDORFERI_AND_IFNG_STIM_ENDOTHELIAL_CELL_UP	GSE6092_B_BURGDOFERI_VS_B_BURGDORFERI_AND_IFNG_STIM_ENDOTHELIAL_CELL_UP	48	0.412294	1.28581	0.153558	0.605624	0.563912	647	tags=25%, list=16%, signal=21%	FMNL1/ARL4C/ADIPOR1/AHNAK/STAT6/FAM78A/KIF21B/ALDH9A1/TMEM106B/SLC2A3/FOXO1/EXOSC5
GSE32901_NAIVE_VS_TH17_ENRICHED_CD4_TCELL_DN	GSE32901_NAIVE_VS_TH17_ENRICHED_CD4_TCELL_DN	82	0.366178	1.24583	0.153576	0.605624	0.563912	893	tags=34%, list=22%, signal=27%	EIF5/XBP1/CCDC50/AP3S1/DGAT1/TMEM192/SAMSN1/SPATA6/DNAJB9/NIPSNAP3B/FAF1/TXNIP/CHD1/EMD/PLIN2/ACSL4/CAPN2/RAB5A/BCL2L1/RNF125/PPP3CA/KLF7/FARS2/IDE/SLMAP/GSPT1/SCAF11/MED10
GSE3565_CTRL_VS_LPS_INJECTED_DUSP1_KO_SPLENOCYTES_DN	GSE3565_CTRL_VS_LPS_INJECTED_DUSP1_KO_SPLENOCYTES_DN	64	-0.281105	-1.19173	0.153669	0.605624	0.563912	307	tags=22%, list=8%, signal=21%	TOX/LBH/TCF7/RPL28/CCR7/INPP4B/IKZF2/RNF114/LEF1/DUSP10/RHOH/WDR43/PRKD2/MYC
GSE37533_UNTREATED_VS_PIOGLIZATONE_TREATED_CD4_TCELL_PPARG1_AND_FOXP3_TRASDUCED_DN	GSE37533_UNTREATED_VS_PIOGLIZATONE_TREATED_CD4_TCELL_PPARG1_AND_FOXP3_TRASDUCED_DN	64	-0.281198	-1.19213	0.153669	0.605624	0.563912	746	tags=27%, list=18%, signal=22%	OSBPL3/ASRGL1/TSC22D3/NUP214/RGS14/SIRT7/UNC93B1/FAM111A/GPSM3/HK1/RNF114/CORO1B/WASF2/NFRKB/IL10RA/IFIT1/IFIT3
GSE1460_CD4_THYMOCYTE_VS_THYMIC_STROMAL_CELL_DN	GSE1460_CD4_THYMOCYTE_VS_THYMIC_STROMAL_CELL_DN	47	0.411932	1.28237	0.15375	0.605624	0.563912	793	tags=30%, list=19%, signal=24%	PHLDA1/STRAP/RRBP1/DERL1/RAD23B/EIF2S2/SLC25A4/COX17/CALR/MAP2K2/POLR2L/EMC3/DHRS7/SEC13
GSE24634_IL4_VS_CTRL_TREATED_NAIVE_CD4_TCELL_DAY3_DN	GSE24634_IL4_VS_CTRL_TREATED_NAIVE_CD4_TCELL_DAY3_DN	70	-0.272429	-1.18376	0.153846	0.605624	0.563912	496	tags=26%, list=12%, signal=23%	PTPRCAP/SP100/LPIN1/ITPR1/STAT1/GIMAP5/YIPF1/CASP1/TCF7/SLAMF7/SP110/PRKD2/BIN2/SP140/RGS3/ISG15/IRF7/IFIT3
GSE360_L_DONOVANI_VS_L_MAJOR_MAC_UP	GSE360_L_DONOVANI_VS_L_MAJOR_MAC_UP	70	-0.273115	-1.18674	0.153846	0.605624	0.563912	1020	tags=36%, list=25%, signal=27%	PSIP1/LSM6/SRRM1/SET/CAPZA1/GDI2/DRG1/GLOD4/RHOA/PUF60/SRSF1/RSL1D1/TAF15/MBNL1/PRDX2/CREB1/RUSC1/ACP1/RPN2/PRDX3/SNRPD3/ARPC5/MDH2/SSRP1/JUN
GSE19198_6H_VS_24H_IL21_TREATED_TCELL_DN	GSE19198_6H_VS_24H_IL21_TREATED_TCELL_DN	44	0.414627	1.27619	0.15404	0.605749	0.564028	302	tags=14%, list=7%, signal=13%	PELI1/MXD1/IFITM3/PAK2/SAMSN1/TPD52L2
GSE25088_ROSIGLITAZONE_VS_IL4_AND_ROSIGLITAZONE_STIM_STAT6_KO_MACROPHAGE_DAY10_UP	GSE25088_ROSIGLITAZONE_VS_IL4_AND_ROSIGLITAZONE_STIM_STAT6_KO_MACROPHAGE_DAY10_UP	76	0.376388	1.26798	0.154122	0.605749	0.564028	578	tags=22%, list=14%, signal=20%	ZFP36L2/IFITM2/MKRN1/MAPK1/SNX18/DGAT1/NSD3/RAF1/OSTF1/TGFBR2/ZDHHC18/MAP3K2/NRBF2/HIPK1/FAR1/ABTB1/GNAI2
GSE46143_CTRL_VS_LMP2A_TRANSDUCED_CD10_POS_GC_BCELL_DN	GSE46143_CTRL_VS_LMP2A_TRANSDUCED_CD10_POS_GC_BCELL_DN	82	0.365621	1.24393	0.154748	0.606581	0.564803	866	tags=29%, list=21%, signal=24%	PHLDA1/GZMA/AHNAK/CCNG2/SYS1/TM9SF2/PITPNA/DDOST/DPM1/ARPC2/KLRD1/ASH2L/TM2D2/STK24/GIMAP1/EMB/HERC2/FXYD5/PPP3CA/TTC14/PITPNC1/PTTG1IP/REEP5/SLMAP
GSE22103_UNSTIM_VS_GMCSF_AND_IFNG_STIM_NEUTROPHIL_DN	GSE22103_UNSTIM_VS_GMCSF_AND_IFNG_STIM_NEUTROPHIL_DN	73	-0.272064	-1.16997	0.154762	0.606581	0.564803	456	tags=18%, list=11%, signal=16%	RNGTT/TPI1/GPSM3/PNKP/MRPL2/NUDT14/RINL/SLC44A2/WDR83OS/KLK8/TMEM223/PHGDH/FOS
GSE12003_4D_VS_8D_CULTURE_BM_PROGENITOR_UP	GSE12003_4D_VS_8D_CULTURE_BM_PROGENITOR_UP	62	-0.282409	-1.20481	0.15502	0.606581	0.564803	669	tags=23%, list=16%, signal=19%	CD6/CZIB/CXXC1/IPCEF1/PFKL/SYNGR2/CLPP/IMPDH1/POLE4/DUSP10/PSAP/CDKN1A/BTG2/DUSP1
GSE22033_UNTREATED_VS_MRL24_TREATED_MEF_DN	GSE22033_UNTREATED_VS_MRL24_TREATED_MEF_DN	67	-0.269963	-1.15999	0.15508	0.606581	0.564803	180	tags=13%, list=4%, signal=13%	AFTPH/GHITM/TNFRSF4/RHOH/KRT83/GALNT6/IER5/BTG2/JUNB
GSE4984_UNTREATED_VS_VEHICLE_CTRL_TREATED_DC_UP	GSE4984_UNTREATED_VS_VEHICLE_CTRL_TREATED_DC_UP	37	0.424101	1.25947	0.155239	0.606581	0.564803	183	tags=14%, list=4%, signal=13%	YPEL3/OTULINL/SARAF/B4GALT1/KPNA4
GSE7460_TCONV_VS_TREG_THYMUS_DN	GSE7460_TCONV_VS_TREG_THYMUS_DN	78	0.371536	1.25952	0.155294	0.606581	0.564803	611	tags=21%, list=15%, signal=18%	MXD1/MRPS24/SNX3/ITGB1/PIM1/CHCHD10/LGALS3/FAM162A/HSP90AA1/ODC1/AK3/GCH1/SOCS2/PNP/MAPRE2/RNPEP
GSE2770_IL4_ACT_VS_ACT_CD4_TCELL_2H_UP	GSE2770_IL4_ACT_VS_ACT_CD4_TCELL_2H_UP	108	0.349486	1.23196	0.155307	0.606581	0.564803	384	tags=14%, list=9%, signal=13%	GNB2/MFF/DNAJC3/FKBP4/TOB1/MPV17L2/MPND/SLAIN1/MPPE1/VOPP1/MLF2/TRIOBP/SASH3/AK3/FBXW2
GSE29618_PRE_VS_DAY7_POST_TIV_FLU_VACCINE_BCELL_UP	GSE29618_PRE_VS_DAY7_POST_TIV_FLU_VACCINE_BCELL_UP	13	0.553062	1.32126	0.155354	0.606581	0.564803	796	tags=38%, list=19%, signal=31%	MRPS18C/SOCS2/TUSC3/TBL1XR1/PDCD1
GSE1460_INTRATHYMIC_T_PROGENITOR_VS_DP_THYMOCYTE_UP	GSE1460_INTRATHYMIC_T_PROGENITOR_VS_DP_THYMOCYTE_UP	42	0.416881	1.26308	0.155527	0.606581	0.564803	804	tags=33%, list=20%, signal=27%	PLAC8/PIM1/LARS2/SAMSN1/RRAS2/GNL2/EMD/TUBA1A/PRKCA/SOCS2/PCNA/EXOSC5/ELF2/NOTCH1
GSE9509_10MIN_VS_30MIN_LPS_AND_IL10_STIM_IL10_KO_MACROPHAGE_DN	GSE9509_10MIN_VS_30MIN_LPS_AND_IL10_STIM_IL10_KO_MACROPHAGE_DN	49	0.407451	1.27757	0.155556	0.606581	0.564803	416	tags=22%, list=10%, signal=20%	GRINA/MFF/ITGB1/TMEM30A/GTPBP2/SPTLC2/SEMA4D/FNBP4/CHD1/GATAD2A/FAM53C
GSE9650_NAIVE_VS_EFF_CD8_TCELL_DN	GSE9650_NAIVE_VS_EFF_CD8_TCELL_DN	126	0.339493	1.21894	0.155702	0.606675	0.56489	687	tags=24%, list=17%, signal=20%	GZMA/ARF6/ITGB1/KLRC1/AHNAK/LGALS3/FAM89B/LITAF/LRP10/KLRK1/CHD7/ITGAX/JAK1/YBX3/UNC119/ANXA1/GZMK/COX17/CARHSP1/ST3GAL4/ERRFI1/RORA/COMMD1/RNF14/CAPN2/MAPRE2/RACGAP1/DAPK2/CCR2/S100A13
GSE18791_CTRL_VS_NEWCASTLE_VIRUS_DC_4H_UP	GSE18791_CTRL_VS_NEWCASTLE_VIRUS_DC_4H_UP	50	0.405587	1.27002	0.15586	0.60672	0.564933	793	tags=38%, list=19%, signal=31%	PDCD4/RALBP1/SLC25A39/MRPS26/SIKE1/PET100/CCNC/AGGF1/YLPM1/FAM78A/TRIM27/NDUFA5/GIMAP1/TBCC/POP5/EBPL/MAGOHB/CCT4/SEC13
GSE17721_CTRL_VS_CPG_2H_BMDC_UP	GSE17721_CTRL_VS_CPG_2H_BMDC_UP	71	0.3814	1.27311	0.155985	0.60672	0.564933	985	tags=35%, list=24%, signal=27%	TOMM20/FKBP4/TMEM30A/RALBP1/KCNN4/TMEM192/YEATS4/PRKCD/SLC25A4/KLF10/FAM53A/ITFG1/PANX1/CACYBP/CCR2/SRCAP/ANP32B/HPF1/SMARCD2/CERS5/SART3/PPP2R5A/CSNK1D/SHMT2/VPS37A
GSE19888_ADENOSINE_A3R_ACT_VS_TCELL_MEMBRANES_ACT_AND_A3R_INH_PRETREAT_IN_MAST_CELL_UP	GSE19888_ADENOSINE_A3R_ACT_VS_TCELL_MEMBRANES_ACT_AND_A3R_INH_PRETREAT_IN_MAST_CELL_UP	47	0.410631	1.27831	0.15625	0.60672	0.564933	816	tags=36%, list=20%, signal=29%	SERP1/LGALS3/PTGES3/ARPC2/PRKCZ/ZBTB11/ASNSD1/HSPA1A/SWT1/AIM2/AHSA1/POP5/GRAP2/NAA38/JPT1/PRPF38A/IDE
GSE20366_TREG_VS_NAIVE_CD4_TCELL_UP	GSE20366_TREG_VS_NAIVE_CD4_TCELL_UP	56	-0.296643	-1.24452	0.1563	0.60672	0.564933	1013	tags=41%, list=25%, signal=31%	IGSF8/ENTPD1/SAMHD1/SHISA5/CYB5A/CDKN2AIPNL/ACOT9/NOP58/GBP4/SEC24A/MGST2/ERGIC2/SRSF2/IZUMO1R/PHC3/CCS/ATP11B/GBP7/TNFRSF4/RHOH/PPA1/DUSP4/MYC
GSE34205_HEALTHY_VS_FLU_INF_INFANT_PBMC_DN	GSE34205_HEALTHY_VS_FLU_INF_INFANT_PBMC_DN	75	0.376705	1.26642	0.156325	0.60672	0.564933	526	tags=20%, list=13%, signal=18%	UQCRFS1/IFITM2/IFITM1/IFITM3/PLAC8/RELB/SPTLC2/MAP1LC3B/UBE2A/SH3GLB1/RHEB/LMNB1/SRP14/RAC1/CAPN2
GSE2770_UNTREATED_VS_IL4_TREATED_ACT_CD4_TCELL_2H_UP	GSE2770_UNTREATED_VS_IL4_TREATED_ACT_CD4_TCELL_2H_UP	62	-0.281219	-1.19973	0.156578	0.607228	0.565406	455	tags=21%, list=11%, signal=19%	HDGF/PSMD2/WRN/MTHFD2/TAPBP/NDUFC2/NDE1/NSMCE2/RSRP1/TNFRSF4/DBNL/IRF7/IFIT1
GSE360_L_DONOVANI_VS_B_MALAYI_LOW_DOSE_DC_UP	GSE360_L_DONOVANI_VS_B_MALAYI_LOW_DOSE_DC_UP	53	-0.303997	-1.24742	0.156957	0.608225	0.566334	71	tags=11%, list=2%, signal=11%	CELF2/ISG15/IRF7/GEM/CCL3/ZFP36L1
GSE21379_TFH_VS_NON_TFH_CD4_TCELL_DN	GSE21379_TFH_VS_NON_TFH_CD4_TCELL_DN	10	-0.528654	-1.353	0.157333	0.609206	0.567247	1053	tags=60%, list=26%, signal=45%	CHD8/DENND2D/HERC6/CYLD/IL27RA/RGS1
GSE25123_CTRL_VS_IL4_AND_ROSIGLITAZONE_STIM_MACROPHAGE_UP	GSE25123_CTRL_VS_IL4_AND_ROSIGLITAZONE_STIM_MACROPHAGE_UP	91	0.358861	1.24099	0.157534	0.609509	0.567529	669	tags=24%, list=16%, signal=21%	ZFP36L2/SNX5/PLAA/ARL4C/ADIPOR1/SNX18/YWHAB/LSM2/PPP4R3A/DDOST/RRAD/KLRD1/ASH2L/LMNB1/E2F4/GPR171/HIPK1/EIF4A1/RAB5C/HNRNPH1/CAB39/UGCG
GSE29949_MICROGLIA_BRAIN_VS_CD8_NEG_DC_SPLEEN_DN	GSE29949_MICROGLIA_BRAIN_VS_CD8_NEG_DC_SPLEEN_DN	27	0.449725	1.26728	0.157676	0.609584	0.567599	655	tags=26%, list=16%, signal=22%	PHLDA1/LFNG/NFATC3/COX17/REST/DAPK2/FNDC3A
GSE5589_LPS_VS_LPS_AND_IL10_STIM_IL10_KO_MACROPHAGE_180MIN_UP	GSE5589_LPS_VS_LPS_AND_IL10_STIM_IL10_KO_MACROPHAGE_180MIN_UP	38	0.421927	1.26053	0.158505	0.612227	0.57006	454	tags=18%, list=11%, signal=17%	SRRM2/TPR/CHCHD2/DDX17/PLIN2/TGFBR2/ZDHHC18
GSE37301_HEMATOPOIETIC_STEM_CELL_VS_COMMON_LYMPHOID_PROGENITOR_DN	GSE37301_HEMATOPOIETIC_STEM_CELL_VS_COMMON_LYMPHOID_PROGENITOR_DN	59	0.389239	1.26214	0.158672	0.612227	0.57006	414	tags=17%, list=10%, signal=15%	EIF3F/HSPE1/DBF4/FDX1/COX7C/LSM2/POLR2D/IL7R/KHDRBS1/RHEB
GSE32423_CTRL_VS_IL7_IL4_MEMORY_CD8_TCELL_UP	GSE32423_CTRL_VS_IL7_IL4_MEMORY_CD8_TCELL_UP	68	0.38551	1.27697	0.15873	0.612227	0.57006	823	tags=31%, list=20%, signal=25%	YBX1/ITGB1/AVL9/AHNAK/TOB1/FAM204A/KLRK1/GOLPH3/ATP8B4/ZBTB1/TUBA1A/IQGAP2/GPR171/SWT1/FAM117B/HNRNPH1/EMB/UGCG/ELF2/BET1L/PTTG1IP
GSE9988_LPS_VS_VEHICLE_TREATED_MONOCYTE_DN	GSE9988_LPS_VS_VEHICLE_TREATED_MONOCYTE_DN	80	0.368046	1.24811	0.159011	0.612621	0.570427	500	tags=18%, list=12%, signal=16%	JUND/SNX3/PCBP2/OTULINL/FAM89B/KLF13/RARA/RUNX3/MAP7D1/DDX17/SASH3/FAM78A/MAST3/STK24
GSE3982_DC_VS_EFF_MEMORY_CD4_TCELL_UP	GSE3982_DC_VS_EFF_MEMORY_CD4_TCELL_UP	49	0.404666	1.26884	0.159259	0.612621	0.570427	704	tags=27%, list=17%, signal=22%	SNX5/ADIPOR1/FKBP1A/LGALS3/LRP10/FAM162A/CYC1/RDX/TPP1/VPS41/TXNRD1/MEA1/SEL1L
GSE17721_CTRL_VS_LPS_4H_BMDC_DN	GSE17721_CTRL_VS_LPS_4H_BMDC_DN	51	0.400546	1.26078	0.159402	0.612621	0.570427	676	tags=27%, list=17%, signal=23%	TPR/ARF6/SQSTM1/HIF1A/SERPINB9/ATP6V1E1/CHD1/RRAS2/CARHSP1/SOCS1/ZRSR2/PTPRA/NFKB1/BCL2L1
GSE17721_LPS_VS_CPG_4H_BMDC_UP	GSE17721_LPS_VS_CPG_4H_BMDC_UP	67	0.38705	1.27923	0.159509	0.612621	0.570427	655	tags=24%, list=16%, signal=20%	ZFP36L2/DUSP2/MXD1/PIM1/DNAJA1/KLRK1/ACADL/VOPP1/PMEPA1/MXI1/GNA13/STK39/RUNX2/RACGAP1/PTPRA/FNDC3A
GSE12707_AT16L1_HYPOMORPH_VS_WT_THYMUS_UP	GSE12707_AT16L1_HYPOMORPH_VS_WT_THYMUS_UP	30	-0.343999	-1.23115	0.159696	0.612621	0.570427	598	tags=20%, list=15%, signal=17%	PGD/NASP/ACP1/GALNT6/PMAIP1/GEM
GSE40274_FOXP3_VS_FOXP3_AND_XBP1_TRANSDUCED_ACTIVATED_CD4_TCELL_DN	GSE40274_FOXP3_VS_FOXP3_AND_XBP1_TRANSDUCED_ACTIVATED_CD4_TCELL_DN	60	-0.287437	-1.21029	0.159792	0.612621	0.570427	563	tags=43%, list=14%, signal=38%	ITPR2/GPR183/CD86/RNF213/TMC6/SLAMF6/FAAH/SRRM1/TIAL1/JAML/CNOT6L/THEMIS/LYST/DTX3/RCSD1/CTSZ/TOX/IZUMO1R/AMZ2/TCF7/CCS/LEF1/DUSP4/PARP14/CD5/RCBTB2
GSE16385_IFNG_TNF_VS_IL4_STIM_MACROPHAGE_ROSIGLITAZONE_TREATED_DN	GSE16385_IFNG_TNF_VS_IL4_STIM_MACROPHAGE_ROSIGLITAZONE_TREATED_DN	91	0.357879	1.23759	0.159817	0.612621	0.570427	654	tags=19%, list=16%, signal=16%	UQCRFS1/TGFB1/ATP1B3/BOLA3/ATP6V1E1/TMEM9B/RAB6A/MXI1/LRPAP1/TMED2/PRKCA/MAST3/NDUFA1/CAPN2/ZRSR2/MYH9/OST4
GSE13547_2H_VS_12_H_ANTI_IGM_STIM_ZFX_KO_BCELL_DN	GSE13547_2H_VS_12_H_ANTI_IGM_STIM_ZFX_KO_BCELL_DN	74	0.37538	1.26083	0.159905	0.612621	0.570427	837	tags=30%, list=20%, signal=24%	PHLDA1/SNX5/YBX1/PLAC8/CCDC50/LGALS3/SERPINB9/KLRK1/ITGAX/ATP8B4/SATB1/DNAJC15/RACGAP1/EMB/ITGA1/PLP2/IL2RA/CCR2/ARL6IP4/TMPO/UHRF1BP1L/RNPC3
GSE3982_NEUTROPHIL_VS_TH1_DN	GSE3982_NEUTROPHIL_VS_TH1_DN	86	0.359368	1.2268	0.160279	0.612621	0.570427	1002	tags=30%, list=24%, signal=23%	EIF3F/PHLDA1/ESYT1/HSPE1/NUCKS1/RANGAP1/DPM3/IMP3/ODC1/DDOST/GNL2/HTATSF1/UTP18/ABCF2/GTF3A/NMT1/NAA38/ARL6IP4/METAP2/TMEM208/CBFB/NHP2/UNC119B/TRAF1/FAM189B/NIP7
GSE12366_GC_VS_MEMORY_BCELL_UP	GSE12366_GC_VS_MEMORY_BCELL_UP	60	0.392914	1.27408	0.160296	0.612621	0.570427	511	tags=20%, list=12%, signal=18%	SNX5/STRAP/SFPQ/ZFAND6/ODC1/CAMK2D/AK3/ROMO1/LMNB1/FAM76B/GNA13/CLIC4
GSE34156_UNTREATED_VS_6H_TLR1_TLR2_LIGAND_TREATED_MONOCYTE_DN	GSE34156_UNTREATED_VS_6H_TLR1_TLR2_LIGAND_TREATED_MONOCYTE_DN	60	0.391881	1.27073	0.160296	0.612621	0.570427	653	tags=28%, list=16%, signal=24%	GRINA/MPV17L2/RIOK3/RPL36/NMRK1/TMED2/PLIN2/RWDD1/MINK1/MFSD5/KIF21B/PLEK/MAP2K2/ABTB1/FAM110A/CBL/RING1
GSE17721_LPS_VS_POLYIC_16H_BMDC_UP	GSE17721_LPS_VS_POLYIC_16H_BMDC_UP	84	-0.257338	-1.15459	0.160437	0.612621	0.570427	809	tags=36%, list=20%, signal=29%	ITGA4/LCP1/HIBADH/BLMH/DRG1/RTN3/MRPL23/MLX/ASRGL1/COPS6/PPP6C/MYDGF/GLG1/TIMM17B/NDUFV2/ANP32A/PTBP1/AURKAIP1/FBL/CD48/TUFM/MCTS1/NDUFA4/NKAP/PRPS1/RBBP7/STMN1/PDE4B/FDPS/BTG2
GSE360_L_DONOVANI_VS_B_MALAYI_HIGH_DOSE_MAC_DN	GSE360_L_DONOVANI_VS_B_MALAYI_HIGH_DOSE_MAC_DN	84	-0.256951	-1.15285	0.160437	0.612621	0.570427	786	tags=29%, list=19%, signal=24%	CD37/TAP1/EEF1B2/VAV1/MRPL23/SGTA/PSMB6/PSMB8/EIF3H/PTPRCAP/CAPNS1/BST2/CORO1A/EIF3K/NDUFS3/CAP1/LGALS9/NMI/IMPDH1/RNH1/ACADS/UBAP2L/PHGDH/IRF7
GSE13547_2H_VS_12_H_ANTI_IGM_STIM_ZFX_KO_BCELL_UP	GSE13547_2H_VS_12_H_ANTI_IGM_STIM_ZFX_KO_BCELL_UP	79	-0.265957	-1.16976	0.160682	0.612972	0.570753	546	tags=20%, list=13%, signal=18%	SLC4A1AP/CASP4/SP100/CD7/LONP2/CCND2/CYLD/CASP1/TOX/IKZF2/ISG20/RGS2/JUNB/GEM/KLF2/DUSP1
GSE29618_LAIV_VS_TIV_FLU_VACCINE_DAY7_BCELL_DN	GSE29618_LAIV_VS_TIV_FLU_VACCINE_DAY7_BCELL_DN	93	0.355214	1.22757	0.160775	0.612972	0.570753	266	tags=12%, list=6%, signal=11%	ATP1B3/MFF/RPS27/PLAA/FYN/COX7C/LSM2/RPL37/RAF1/RAB6A/RNF115
GSE12392_IFNAR_KO_VS_IFNB_KO_CD8_NEG_SPLEEN_DC_DN	GSE12392_IFNAR_KO_VS_IFNB_KO_CD8_NEG_SPLEEN_DC_DN	76	0.372288	1.25417	0.16129	0.613308	0.571066	699	tags=26%, list=17%, signal=22%	DUSP2/CYTH2/FMNL1/LMNA/VPS37B/ODC1/DIAPH1/PTPN22/RRAD/ATP1A1/CEBPZ/CARHSP1/LMNB1/ERRFI1/STK24/FAM110A/INPP5D/NFKB1/UGCG/FLII
GSE34515_CD16_NEG_MONOCYTE_VS_DC_UP	GSE34515_CD16_NEG_MONOCYTE_VS_DC_UP	72	0.379222	1.26934	0.161446	0.613308	0.571066	941	tags=38%, list=23%, signal=29%	SNX5/ITGB1/MKRN1/CCNG2/RIOK3/PTGES3/OSTM1/MXI1/SFN/LRPAP1/REST/MAPKAPK3/ZBTB7A/MAST3/ZBTB11/SLAIN2/FAM110A/SLC6A6/MAP2K3/ZDHHC20/DUSP5/MBD2/NEK7/RAB14/PIK3R1/DEDD2/CDS2
GSE15330_LYMPHOID_MULTIPOTENT_VS_GRANULOCYTE_MONOCYTE_PROGENITOR_UP	GSE15330_LYMPHOID_MULTIPOTENT_VS_GRANULOCYTE_MONOCYTE_PROGENITOR_UP	61	0.390531	1.26766	0.161529	0.613308	0.571066	190	tags=10%, list=5%, signal=10%	JUND/IFITM3/EIF3B/PPM1G/AP3S1/SAMSN1
GSE34156_UNTREATED_VS_24H_TLR1_TLR2_LIGAND_TREATED_MONOCYTE_UP	GSE34156_UNTREATED_VS_24H_TLR1_TLR2_LIGAND_TREATED_MONOCYTE_UP	39	0.418751	1.25487	0.161708	0.613308	0.571066	700	tags=28%, list=17%, signal=24%	ARF6/FMNL1/RRBP1/RNF115/DDOST/MBOAT7/PTPN11/CAPN2/RNPEP/RC3H1/PPAN
GSE36888_STAT5_AB_KNOCKIN_VS_WT_TCELL_IL2_TREATED_2H_DN	GSE36888_STAT5_AB_KNOCKIN_VS_WT_TCELL_IL2_TREATED_2H_DN	39	0.41863	1.2545	0.161708	0.613308	0.571066	938	tags=36%, list=23%, signal=28%	OTULINL/SPG21/SFPQ/SLC48A1/TRIOBP/RUNX2/CLIC4/SLC2A3/TNFAIP3/EMB/VAPA/MRFAP1/IL17RA/CANX
GSE7768_OVA_ALONE_VS_OVA_WITH_MPL_IMMUNIZED_MOUSE_WHOLE_SPLEEN_6H_UP	GSE7768_OVA_ALONE_VS_OVA_WITH_MPL_IMMUNIZED_MOUSE_WHOLE_SPLEEN_6H_UP	39	0.418398	1.25381	0.161708	0.613308	0.571066	355	tags=18%, list=9%, signal=17%	TBC1D10A/PPM1G/ARL4C/OTULINL/OSTM1/UBR2/SAFB2
GSE24142_EARLY_THYMIC_PROGENITOR_VS_DN2_THYMOCYTE_UP	GSE24142_EARLY_THYMIC_PROGENITOR_VS_DN2_THYMOCYTE_UP	49	0.403845	1.26626	0.161728	0.613308	0.571066	499	tags=29%, list=12%, signal=25%	FYN/OTULINL/AHNAK/LITAF/SAMSN1/MFSD6/ITGAX/MOB1A/ANXA1/KLRD1/IQGAP2/TGFBR2/PLEK/RORA
GSE21774_CD56_BRIGHT_VS_DIM_CD62L_POSITIVE_NK_CELL_UP	GSE21774_CD56_BRIGHT_VS_DIM_CD62L_POSITIVE_NK_CELL_UP	40	0.415386	1.25232	0.161954	0.613693	0.571425	502	tags=32%, list=12%, signal=29%	PDCD4/HIF1A/RIOK3/NSD3/OSTM1/DERL1/EPB41/FBXO9/FAM76A/WRNIP1/SH3GLB1/STT3B/ZBTB11
GSE24726_WT_VS_E2_2_KO_PDC_DAY4_POST_DELETION_UP	GSE24726_WT_VS_E2_2_KO_PDC_DAY4_POST_DELETION_UP	81	0.365877	1.2422	0.162162	0.614014	0.571724	442	tags=20%, list=11%, signal=18%	GRINA/DNAJC3/IFITM3/STUB1/DNAJB1/NINJ1/SAMSN1/LRRC8C/TTC39C/ODC1/RAF1/SMIM3/SNAPC1/COX17/IRAK2/UQCRQ
GSE37605_C57BL6_VS_NOD_FOXP3_IRES_GFP_TCONV_DN	GSE37605_C57BL6_VS_NOD_FOXP3_IRES_GFP_TCONV_DN	57	-0.284815	-1.19736	0.162479	0.614743	0.572403	777	tags=33%, list=19%, signal=27%	PLEKHA2/OSBPL3/YTHDC1/CRCP/RGS14/RPS5/LUC7L3/TAF15/ESD/TMEM11/PLEKHJ1/FIS1/AMZ2/MOCS2/LAPTM4A/SNX20/CLEC2D/PSTPIP1/DUSP10
GSE7219_UNSTIM_VS_LPS_AND_ANTI_CD40_STIM_NIK_NFKB2_KO_DC_DN	GSE7219_UNSTIM_VS_LPS_AND_ANTI_CD40_STIM_NIK_NFKB2_KO_DC_DN	115	0.340992	1.21028	0.162765	0.615352	0.57297	511	tags=21%, list=12%, signal=19%	UBE2S/IFITM2/DUSP2/MXD1/XBP1/GRINA/PHLDA1/IFITM3/SQSTM1/DNAJB1/HIF1A/PMEPA1/TTC39C/PPP1R16B/RRAD/NFKBIE/LMNB1/MAPKAPK3/GPR171/CCNI/SYTL2/CREM/HSPA1A/CLIC4
GSE17721_PAM3CSK4_VS_CPG_12H_BMDC_UP	GSE17721_PAM3CSK4_VS_CPG_12H_BMDC_UP	103	0.351164	1.22762	0.16308	0.615352	0.57297	829	tags=21%, list=20%, signal=17%	YPEL3/EIF5/DNAJC3/FKBP4/RPL37A/STUB1/TRAM1/VOPP1/PPP1CC/SELENOS/WRNIP1/TM2D2/SEC31A/SLAIN2/PDCD5/EMB/ACBD6/POP5/EBPL/HPF1/HEXIM1/OAZ1
GSE42021_TREG_PLN_VS_TREG_PRECURSORS_THYMUS_DN	GSE42021_TREG_PLN_VS_TREG_PRECURSORS_THYMUS_DN	78	-0.265381	-1.15874	0.163205	0.615352	0.57297	560	tags=51%, list=14%, signal=45%	CHMP5/RNF31/TLE3/NAPA/LGALS3BP/RSAD2/OGFR/XAF1/HERC6/CD3E/SAMHD1/IFI30/GATA3/IFI35/TAP1/PSMB9/OAS3/IGFLR1/PSMB8/PSME2/PSME1/SP100/STAT1/BST2/TAPBP/TRIM26/NMI/PML/SP110/ISG20/RNF114/CASP8/PRKD2/LY6E/USP18/IFI27/ISG15/IRF7/IFIT1/IFIT3
GSE15930_NAIVE_VS_72H_IN_VITRO_STIM_CD8_TCELL_UP	GSE15930_NAIVE_VS_72H_IN_VITRO_STIM_CD8_TCELL_UP	40	0.41475	1.2504	0.163239	0.615352	0.57297	667	tags=28%, list=16%, signal=23%	GZMA/RPL37A/USF2/RAE1/DNAJA2/DDA1/CALR/POLG2/ALKBH5/CANT1/AKIRIN1
GOLDRATH_EFF_VS_MEMORY_CD8_TCELL_DN	GOLDRATH_EFF_VS_MEMORY_CD8_TCELL_DN	80	-0.261384	-1.15027	0.163399	0.615352	0.57297	281	tags=21%, list=7%, signal=20%	RPS7/PSME2/CD7/RPLP0/CCND2/TCF7/RPS8/ACP5/CCR7/BCL2/TXK/CRLF3/WDR43/USP18/ITM2C/KLF2/JUN
GSE17301_CTRL_VS_48H_ACD3_ACD28_STIM_CD8_TCELL_DN	GSE17301_CTRL_VS_48H_ACD3_ACD28_STIM_CD8_TCELL_DN	70	0.38045	1.26131	0.163415	0.615352	0.57297	366	tags=20%, list=9%, signal=19%	TGFB1/CD47/BOLA3/RELB/LARS2/KCNN4/RAD23B/CHCHD2/MCL1/MOB1A/CAMK2D/GTPBP4/ANXA1/NFKBIE
GSE23505_IL6_IL1_IL23_VS_IL6_IL1_TGFB_TREATED_CD4_TCELL_DN	GSE23505_IL6_IL1_IL23_VS_IL6_IL1_TGFB_TREATED_CD4_TCELL_DN	77	0.368121	1.24302	0.163507	0.615352	0.57297	678	tags=26%, list=17%, signal=22%	HNRNPAB/MXD1/TRAPPC6B/PPM1G/DNAJB1/MPND/RTF1/SLA2/SPATA6/RNF166/RRAD/RDX/CARHSP1/LMNB1/GPR171/IL12RB2/CDV3/LYAR/HSPA5/SCYL2
GSE14000_TRANSLATED_RNA_VS_MRNA_4H_LPS_DC_DN	GSE14000_TRANSLATED_RNA_VS_MRNA_4H_LPS_DC_DN	85	0.361392	1.23609	0.163763	0.61556	0.573164	771	tags=26%, list=19%, signal=21%	RPS27/RPS28/SERP1/RPL36/CARD19/POLR2D/COX17/ROMO1/TMED2/RHEB/ST3GAL4/UQCRQ/NDUFA2/DPH3/DNAJC15/BCL7B/RAC1/RAB5A/OST4/AKIRIN1/CMPK1/RPL23A
GSE13547_2H_VS_12_H_ANTI_IGM_STIM_BCELL_UP	GSE13547_2H_VS_12_H_ANTI_IGM_STIM_BCELL_UP	34	-0.336026	-1.23006	0.163934	0.61556	0.573164	321	tags=32%, list=8%, signal=30%	CASP4/RGS16/CASP1/TOX/HELZ2/IKZF2/STMN1/ISG20/CASP8/IFIT1/RTP4
GSE45365_WT_VS_IFNAR_KO_CD8A_DC_UP	GSE45365_WT_VS_IFNAR_KO_CD8A_DC_UP	68	-0.271769	-1.16893	0.163934	0.61556	0.573164	643	tags=29%, list=16%, signal=25%	CZIB/LIPA/CXXC1/TRAPPC9/ANP32A/SLC25A5/LAMTOR2/CORO1A/RPN2/SYNGR2/NDUFS3/DNMT1/AMZ2/MDH1/HMOX2/AP2S1/TSPO/PSTPIP1/ACTB/TMEM223
GSE27859_MACROPHAGE_VS_CD11C_INT_F480_HI_MACROPHAGE_UP	GSE27859_MACROPHAGE_VS_CD11C_INT_F480_HI_MACROPHAGE_UP	73	0.376097	1.26164	0.164269	0.616323	0.573874	383	tags=16%, list=9%, signal=15%	TOMM20/PELI1/PHLDA1/GRAMD1A/RELB/SNX18/UBE2J2/TTC39C/KDM6B/TRIOBP/NFKBIE/IRAK2
GSE1925_CTRL_VS_3H_IFNG_STIM_MACROPHAGE_UP	GSE1925_CTRL_VS_3H_IFNG_STIM_MACROPHAGE_UP	81	0.365114	1.23961	0.164512	0.616323	0.573874	557	tags=23%, list=14%, signal=21%	DUSP2/DNAJC3/RPS27/YBX1/RELB/LGALS3/DNAJC2/FAM162A/ODC1/ANXA1/STAT6/ROMO1/NFKB2/UQCRQ/PNO1/UBXN4/LETM1/EIF4A1/PAPOLA
GSE3982_DC_VS_NEUTROPHIL_LPS_STIM_UP	GSE3982_DC_VS_NEUTROPHIL_LPS_STIM_UP	74	-0.271812	-1.17108	0.164634	0.616323	0.573874	907	tags=38%, list=22%, signal=30%	APEH/SUGP1/RPL35/BRCC3/MRPL15/IRF8/RPL10A/PLGRKT/IGFLR1/PGD/LIPA/MRPL39/RPL7/NDUFV2/PTBP1/LPIN1/RPL21/ACP1/NDUFC2/THAP3/KDM4C/GOT2/USP14/BSCL2/WDR43/RPS20/HSD11B1/IFI27
GSE44649_WT_VS_MIR155_KO_NAIVE_CD8_TCELL_DN	GSE44649_WT_VS_MIR155_KO_NAIVE_CD8_TCELL_DN	74	-0.269858	-1.16266	0.164634	0.616323	0.573874	415	tags=20%, list=10%, signal=19%	LY75/CCND2/SYNGR2/GLIPR2/HELZ2/CCR7/TSPO/GPAT4/NFKBIA/USP18/CDKN1A/ISG15/IRF7/IFIT1/CD69
GSE37301_RAG2_KO_VS_RAG2_AND_ETS1_KO_NK_CELL_UP	GSE37301_RAG2_KO_VS_RAG2_AND_ETS1_KO_NK_CELL_UP	63	0.389502	1.26781	0.165228	0.617413	0.574889	259	tags=14%, list=6%, signal=14%	ETS1/PDCD4/ESYT1/NUCKS1/RRBP1/PPP1CB/MAP7D1/RPL37/SPTLC2
GSE25677_MPL_VS_MPL_AND_R848_STIM_BCELL_UP	GSE25677_MPL_VS_MPL_AND_R848_STIM_BCELL_UP	58	0.390937	1.26207	0.165423	0.617413	0.574889	490	tags=22%, list=12%, signal=20%	XBP1/GZMA/NUCKS1/PDCD6IP/SMCHD1/TRAM1/SIKE1/RPL37/CHCHD2/MCL1/KLRD1/GNA13/CREM
GSE11884_WT_VS_FURIN_KO_NAIVE_CD4_TCELL_DN	GSE11884_WT_VS_FURIN_KO_NAIVE_CD4_TCELL_DN	25	-0.367892	-1.22729	0.165493	0.617413	0.574889	475	tags=20%, list=12%, signal=18%	LPIN1/CD48/WNK1/FERMT3/RCBTB2
GSE2770_TGFB_AND_IL4_VS_IL12_TREATED_ACT_CD4_TCELL_2H_DN	GSE2770_TGFB_AND_IL4_VS_IL12_TREATED_ACT_CD4_TCELL_2H_DN	64	0.388183	1.27452	0.165652	0.617413	0.574889	596	tags=27%, list=15%, signal=23%	PELI1/PHLDA1/NR4A2/SAMSN1/DERL1/PPP1R16B/MBOAT7/SELENOS/DESI1/ARIH2/IRAK2/SATB1/PDE4D/ARPP19/SOCS1/CNPPD1/TANK
GSE23321_CENTRAL_MEMORY_VS_NAIVE_CD8_TCELL_UP	GSE23321_CENTRAL_MEMORY_VS_NAIVE_CD8_TCELL_UP	57	-0.272096	-1.14389	0.165829	0.617413	0.574889	190	tags=12%, list=5%, signal=12%	SVIL/ARHGAP25/RAB37/CD84/IRF7/NR4A1/FOS
GSE30971_CTRL_VS_LPS_STIM_MACROPHAGE_WBP7_HET_4H_UP	GSE30971_CTRL_VS_LPS_STIM_MACROPHAGE_WBP7_HET_4H_UP	75	0.372768	1.25319	0.165871	0.617413	0.574889	751	tags=31%, list=18%, signal=26%	NR4A2/SERP1/TRAM1/SNX18/HIF1A/VPS37B/SPATA6/HSPA8/SELENOS/MXI1/RRAD/RASA2/NFKBIE/EMD/TRNT1/RUNX2/PRKAB1/TNFAIP3/GIMAP1/AGPAT4/KLF7/DUSP5/AP1S2
GSE22501_PERIPHERAL_BLOOD_VS_CORD_BLOOD_TREG_DN	GSE22501_PERIPHERAL_BLOOD_VS_CORD_BLOOD_TREG_DN	61	-0.285199	-1.20427	0.16612	0.617413	0.574889	28	tags=28%, list=1%, signal=28%	NDUFB5/LSM1/PHKG2/RPL32/LCP2/TUT4/ARAF/S100A11/SLA/PLEKHB2/WRN/RSRP1/CCR8/IL10RA/CCL3/ZFP36L1/CCL4
GSE22589_HIV_VS_HIV_AND_SIV_INFECTED_DC_UP	GSE22589_HIV_VS_HIV_AND_SIV_INFECTED_DC_UP	61	-0.285071	-1.20373	0.16612	0.617413	0.574889	165	tags=13%, list=4%, signal=13%	PDE4B/RSBN1/CRLF3/NFKBIA/SLC38A2/GEM/CD69/JUN
GSE11057_EFF_MEM_VS_CENT_MEM_CD4_TCELL_UP	GSE11057_EFF_MEM_VS_CENT_MEM_CD4_TCELL_UP	34	0.429623	1.25832	0.166227	0.617413	0.574889	555	tags=24%, list=14%, signal=21%	PHLDA1/LMNA/CCZ1/LGALS3/SAMSN1/DIAPH1/PLEK/GPR65
GSE21546_SAP1A_KO_VS_SAP1A_KO_AND_ELK1_KO_ANTI_CD3_STIM_DP_THYMOCYTES_UP	GSE21546_SAP1A_KO_VS_SAP1A_KO_AND_ELK1_KO_ANTI_CD3_STIM_DP_THYMOCYTES_UP	45	0.407899	1.25795	0.166247	0.617413	0.574889	797	tags=29%, list=19%, signal=24%	HSPH1/SNX5/LMNA/NSD3/LRRC8C/SELENOT/CELF1/PIP4K2C/AGPAT4/MRPL54/APLP2/PITPNC1/METAP2
GSE22611_NOD2_TRANSD_VS_CTRL_TRANSD_HEK293_MDP_STIM_6H_DN	GSE22611_NOD2_TRANSD_VS_CTRL_TRANSD_HEK293_MDP_STIM_6H_DN	41	0.413174	1.25136	0.166453	0.617413	0.574889	580	tags=20%, list=14%, signal=17%	RBM38/B4GALT1/RAE1/SERPINB9/PRPSAP1/SPSB3/GLTP/PDE12
GSE37533_PPARG2_FOXP3_VS_FOXP3_TRANSDUCED_CD4_TCELL_UP	GSE37533_PPARG2_FOXP3_VS_FOXP3_TRANSDUCED_CD4_TCELL_UP	60	0.390696	1.26689	0.166461	0.617413	0.574889	518	tags=23%, list=13%, signal=21%	RBM38/PIM1/DNAJB1/SAMSN1/METTL9/TCP1/PITPNA/WRNIP1/SEC24C/SIK2/CARHSP1/PLIN2/NDUFA2/NDUFA1
GSE15330_WT_VS_IKAROS_KO_HSC_UP	GSE15330_WT_VS_IKAROS_KO_HSC_UP	92	0.355463	1.22904	0.166667	0.617413	0.574889	590	tags=20%, list=14%, signal=17%	ETS1/DNAJC3/DNAJA1/HIF1A/DGAT1/MAN1A2/CHD7/RAB6A/PPP1CC/OSTF1/DPM1/CRLF2/GATAD2B/FAM53C/ERRFI1/CAPN2/SLAIN2/ZRSR2
GSE2128_C57BL6_VS_NOD_CD4CD8_DP_THYMOCYTE_DN	GSE2128_C57BL6_VS_NOD_CD4CD8_DP_THYMOCYTE_DN	58	0.390426	1.26042	0.166667	0.617413	0.574889	306	tags=12%, list=7%, signal=11%	YPEL3/RASGRP1/RPS21/NINJ1/FDX1/RAF1/MBOAT7
GSE3982_DC_VS_MAC_DN	GSE3982_DC_VS_MAC_DN	42	0.412925	1.25109	0.167095	0.618539	0.575937	1169	tags=48%, list=29%, signal=34%	SEC61G/FDX1/SPATA6/RDX/PLEK/LETM1/SAR1A/PNP/ATP6V1B2/EMC3/VCP/NABP1/NIP7/ATP6V0D1/SORL1/UBL5/PCBP1/RBM14/TIPRL/CTLA4
[truncated: 3,623 more rows]

## Sheet: GSEA of C1
ID	Description	setSize	enrichmentScore	NES	pvalue	p.adjust	qvalues	rank	leading_edge	core_enrichment
[truncated: 4,990 more rows]

## Sheet: GSEA of C2
ID	Description	setSize	enrichmentScore	NES	pvalue	p.adjust	qvalues	rank	leading_edge	core_enrichment
[truncated: 5,032 more rows]

## Sheet: GSEA of C4
ID	Description	setSize	enrichmentScore	NES	pvalue	p.adjust	qvalues	rank	leading_edge	core_enrichment
[truncated: 5,026 more rows]
