# Supplementary material for: Decitabine priming increases anti–PD-1 antitumor efficacy by promoting CD8+ progenitor exhausted T cell expansion in tumor models
Source: J Clin Invest. 2023 Apr 3;133(7):e165673. doi: 10.1172/JCI165673 (PMC10065084; doi:10.1172/JCI165673)
Supplement: Supplemental table 12 [file jci-133-165673-s109.xlsx]

## Sheet: scRNA_in vivo
Group	C	D	P	DP
Estimated Number of Cells	4968	5460	7815	4121
Mean Reads per Cell	85120	76620	46866	90183
Median Genes per Cell	2888	2717	1318	1596
Number of Reads	422874470	418344857	366256120	371645257
Valid Barcodes	0.871	0.851	0.852	0.853
Sequencing Saturation	0.748	0.732	0.771	0.837
Q30 Bases in Barcode	0.971	0.971	0.972	0.972
Q30 Bases in RNA Read	0.913	0.92	0.912	0.913
Q30 Bases in UMI	0.967	0.967	0.967	0.967
Reads Mapped to Genome	0.905	0.918	0.912	0.91
Reads Mapped Confidently to Genome	0.877	0.889	0.883	0.881
Reads Mapped Confidently to Intergenic Regions	0.058	0.062	0.068	0.063
Reads Mapped Confidently to Intronic Regions	0.05	0.055	0.063	0.062
Reads Mapped Confidently to Exonic Regions	0.769	0.772	0.753	0.756
Reads Mapped Confidently to Transcriptome	0.672	0.657	0.616	0.622
Reads Mapped Antisense to Gene	0.074	0.091	0.11	0.108
Fraction Reads in Cells	0.96	0.941	0.883	0.924
Total Genes Detected	18580	18463	18442	18073
Median UMI Counts per Cell	12548	11024	3494	4742

## Sheet: scTCR_in vivo
Group	C	D	P	DP
Estimated Number of Cells	1277	1914	3711	2732
Mean Read Pairs per Cell	58141	28727	16017	18982
Number of Cells With Productive V-J Spanning Pair	1104	1672	2990	2197
Number of Read Pairs	74245819	54983353	59440345	51859595
Valid Barcodes	0.907	0.911	0.939	0.94
Q30 Bases in Barcode	0.962	0.965	0.967	0.972
Q30 Bases in RNA Read 1	0.94	0.942	0.944	0.949
Q30 Bases in RNA Read 2	0.912	0.919	0.918	0.938
Q30 Bases in UMI	0.961	0.963	0.964	0.967
Reads Mapped to Any V(D)J Gene	0.653	0.726	0.745	0.75
Reads Mapped to TRA	0.268	0.311	0.322	0.283
Reads Mapped to TRB	0.384	0.413	0.42	0.465
Mean Used Read Pairs per Cell	27136	16952	9720	11975
Fraction Reads in Cells	0.751	0.742	0.712	0.758
Median TRA UMIs per Cell	8	9	6	6
Median TRB UMIs per Cell	13	12	9	9
Cells With Productive V-J Spanning Pair	0.865	0.874	0.806	0.804
Cells With Productive V-J Spanning (TRA, TRB) Pair	0.865	0.874	0.806	0.804
Paired Clonotype Diversity	100.27	139.22	197.34	286.87
Cells With TRA Contig	0.948	0.962	0.931	0.916
Cells With TRB Contig	0.973	0.974	0.958	0.973
Cells With CDR3-annotated TRA Contig	0.933	0.951	0.905	0.889
Cells With CDR3-annotated TRB Contig	0.959	0.956	0.94	0.951
Cells With V-J Spanning TRA Contig	0.946	0.959	0.926	0.91
Cells With V-J Spanning TRB Contig	0.961	0.957	0.94	0.955
Cells With Productive TRA Contig	0.915	0.929	0.88	0.863
Cells With Productive TRB Contig	0.95	0.945	0.926	0.941

## Sheet: scRNA_ACT
Group	C	D	P	DP
Estimated Number of Cells	11280	9413	9759	11697
Mean Reads per Cell	34664	37449	36816	33226
Median Genes per Cell	2327	2481	2416	2491
Number of Reads	391014754	352502865	359285544	388640679
Valid Barcodes	0.928	0.915	0.917	0.921
Sequencing Saturation	0.592	0.568	0.601	0.537
Q30 Bases in Barcode	0.978	0.978	0.978	0.978
Q30 Bases in RNA Read	0.924	0.924	0.927	0.923
Q30 Bases in UMI	0.975	0.975	0.975	0.975
Reads Mapped to Genome	0.93	0.928	0.933	0.925
Reads Mapped Confidently to Genome	0.91	0.908	0.912	0.905
Reads Mapped Confidently to Intergenic Regions	0.023	0.026	0.028	0.026
Reads Mapped Confidently to Intronic Regions	0.058	0.05	0.059	0.056
Reads Mapped Confidently to Exonic Regions	0.829	0.832	0.826	0.823
Reads Mapped Confidently to Transcriptome	0.739	0.732	0.729	0.731
Reads Mapped Antisense to Gene	0.066	0.075	0.072	0.068
Fraction Reads in Cells	0.954	0.905	0.958	0.941
Total Genes Detected	18569	18120	18095	18626
Median UMI Counts per Cell	8038	9070	8504	8823

## Sheet: scTCR_ACT
Group	C	D	P	DP
Estimated Number of Cells	11396	7959	8976	10542
Mean Read Pairs per Cell	3911	5902	4241	3632
Number of Cells With Productive V-J Spanning Pair	11088	7401	8490	9708
Number of Read Pairs	44566827	46973284	38068881	38286858
Valid Barcodes	0.947	0.947	0.944	0.942
Q30 Bases in Barcode	0.976	0.977	0.976	0.974
Q30 Bases in RNA Read 1	0.944	0.944	0.943	0.565
Q30 Bases in RNA Read 2	0.937	0.935	0.937	0.933
Q30 Bases in UMI	0.973	0.973	0.973	0.973
Reads Mapped to Any V(D)J Gene	0.636	0.663	0.655	0.636
Reads Mapped to TRA	0.327	0.355	0.337	0.325
Reads Mapped to TRB	0.306	0.306	0.315	0.306
Mean Used Read Pairs per Cell	2790	4056	3066	2531
Fraction Reads in Cells	0.922	0.853	0.91	0.893
Median TRA UMIs per Cell	18	23	20	21
Median TRB UMIs per Cell	28	30	29	33
Cells With Productive V-J Spanning Pair	0.973	0.93	0.946	0.921
Cells With Productive V-J Spanning (TRA, TRB) Pair	0.973	0.93	0.946	0.921
Paired Clonotype Diversity	1.01	1.01	1	1.01
Cells With TRA Contig	0.995	0.985	0.994	0.992
Cells With TRB Contig	0.996	0.99	0.989	0.98
Cells With CDR3-annotated TRA Contig	0.994	0.984	0.993	0.991
Cells With CDR3-annotated TRB Contig	0.983	0.957	0.963	0.94
Cells With V-J Spanning TRA Contig	0.995	0.984	0.993	0.991
Cells With V-J Spanning TRB Contig	0.983	0.957	0.963	0.94
Cells With Productive TRA Contig	0.993	0.981	0.99	0.989
Cells With Productive TRB Contig	0.98	0.949	0.956	0.932
